# Supplementary material for: PIGNON: a protein–protein interaction-guided functional enrichment analysis for quantitative proteomics
Source: BMC Bioinformatics. 2021 Jun 4;22:302. doi: 10.1186/s12859-021-04042-6 (PMC8178832; doi:10.1186/s12859-021-04042-6)
Supplement: Supplementary file 3 — Additional file 3: Table S1. PIGNON results on HER2+/TN expression-weighted BioGRID network with weighted sampling [file 12859_2021_4042_MOESM3_ESM.xlsx]

## Sheet: Additional file 1
Supplementary Table S1: PIGNON results on HER2+/TN expression-weighted BioGRID network with weighted sampling
GO-id	GO-name	GO-domain	#proteins	TPD	p-value	FDR	EntrezGeneID	GeneNames
GO:0000027	ribosomal large subunit assembly	biological_process	31	792.41	9.52e-16	<4.520795660036166E-4	4839|6122|6123|6125|6128|6134|6135|6136|6147|6152|6169|6175|22868|22907|23195|23212|23246|51154|51187|54475|55052|55299|55794|56342|57418|65003|80135|84154|84231|140801|220717|	NOP2|RPL3|RPL3L|RPL5|RPL6|RPL10|RPL11|RPL12|RPL23A|RPL24|RPL38|RPLP0|FASTKD2|DHX30|MDN1|RRS1|BOP1|MRTO4|RSL24D1|NLE1|MRPL20|BRIX1|DDX28|PPAN|WDR18|MRPL11|RPF1|RPF2|TRAF7|RPL10L|RPLP0P6|
GO:0000028	ribosomal small subunit assembly	biological_process	16	168.34	1.89e-11	<4.520795660036166E-4	3921|6169|6193|6204|6208|6209|6223|6232|6234|26284|27341|29777|51065|51081|64963|93144|	RPSA|RPL38|RPS5|RPS10|RPS14|RPS15|RPS19|RPS27|RPS28|ERAL1|RRP7A|ABT1|RPS27L|MRPS7|MRPS11|RPS10P5|
GO:0000054	ribosomal subunit export from nucleus	biological_process	13	138.53	1.5e-05	<4.520795660036166E-4	3692|4869|4927|5036|5901|6059|6209|23212|51042|51068|55153|56647|84946|	EIF6|NPM1|NUP88|PA2G4|RAN|ABCE1|RPS15|RRS1|ZNF593|NMD3|SDAD1|BCCIP|LTV1|
GO:0000070	mitotic sister chromatid segregation	biological_process	100	11923.6	7.69e-08	<4.520795660036166E-4	891|991|1060|1062|3619|3833|3835|3837|4085|4751|5119|5347|5518|5901|5925|6795|7273|7283|7290|7756|8243|8379|8555|8556|8678|8697|8766|9055|9183|9184|9212|9400|9493|9525|9700|9787|9918|9928|10051|10270|10300|10403|10464|10592|10615|11004|11130|23047|23126|23212|23244|23310|23383|23397|23636|24137|25836|25936|25978|26993|27175|27183|27243|29082|29127|29781|51203|51510|54617|54908|54984|55143|55154|5…	CCNB1|CDC20|CENPC|CENPE|INCENP|KIFC1|KIF22|KPNB1|MAD2L1|NEK2|CHMP1A|PLK1|PPP2R1A|RAN|RB1|AURKC|TTN|TUBG1|HIRA|ZNF207|SMC1A|MAD1L1|CDC14B|CDC14A|BECN1|CDC23|RAB11A|PRC1|ZW10|BUB3|AURKB|RECQL5|KIF23|VPS4B|ESPL1|DLGAP5|NCAPD2|KIF14|SMC4|AKAP8|KATNB1|NDC80|PIBF1|SMC2|SPAG5|KIF2C|ZWINT|PDS5B|POGZ|RRS1|PDS5A|NCAPD3|MAU2|NCAPH|NUP62|KIF4A|NIPBL|NSL1|CHMP2B|AKAP8L|TUBG2|VPS4A|CHMP2A|CHMP4A|RACGAP1|NCAPH2…
GO:0000075	cell cycle checkpoint	biological_process	183	39427.3	2.18e-16	<4.520795660036166E-4	324|472|545|581|595|598|641|672|699|701|835|891|983|988|990|991|995|1017|1026|1027|1030|1063|1111|1112|1263|1386|1432|1647|1739|1763|1820|1869|1874|2033|2765|2810|2956|3014|3265|3276|3364|3550|4085|4193|4194|4303|4436|4582|4683|4848|4849|4850|4998|5111|5325|5347|5371|5546|5591|5781|5810|5883|5884|5925|5934|6118|6152|6154|6194|6419|6659|6664|6790|7027|7029|7040|7153|7155|7158|7175|7272|7465|7508|7…	APC|ATM|ATR|BAX|CCND1|BCL2L1|BLM|BRCA1|BUB1|BUB1B|CASP2|CCNB1|CDK1|CDC5L|CDC6|CDC20|CDC25C|CDK2|CDKN1A|CDKN1B|CDKN2B|CENPF|CHEK1|FOXN3|PLK3|ATF2|MAPK14|GADD45A|DLG1|DNA2|ARID3A|E2F1|E2F4|EP300|GML|SFN|MSH6|H2AFX|HRAS|PRMT1|HUS1|IK|MAD2L1|MDM2|MDM4|FOXO4|MSH2|MUC1|NBN|CNOT2|CNOT3|CNOT4|ORC1|PCNA|PLAGL1|PLK1|PML|PRCC|PRKDC|PTPN11|RAD1|RAD9A|RAD17|RB1|RBL2|RPA2|RPL24|RPL26|RPS6|SETMAR|SOX4|SOX11|AUR…
GO:0000077	DNA damage checkpoint	biological_process	124	18245.2	9.33e-14	<4.520795660036166E-4	472|545|581|595|641|672|835|891|983|988|995|1017|1026|1027|1111|1112|1263|1386|1432|1647|1820|1869|1874|2033|2765|2810|2956|3014|3276|3364|4193|4194|4303|4436|4582|4683|4848|4849|4850|5111|5325|5347|5371|5591|5781|5810|5883|5884|5934|6118|6154|6659|6790|7027|7029|7158|7508|7832|8091|8555|8682|8738|9337|9344|9575|9656|10498|10769|11200|23019|25896|25904|25946|25949|25988|26058|26270|27339|28984|29…	ATM|ATR|BAX|CCND1|BLM|BRCA1|CASP2|CCNB1|CDK1|CDC5L|CDC25C|CDK2|CDKN1A|CDKN1B|CHEK1|FOXN3|PLK3|ATF2|MAPK14|GADD45A|ARID3A|E2F1|E2F4|EP300|GML|SFN|MSH6|H2AFX|PRMT1|HUS1|MDM2|MDM4|FOXO4|MSH2|MUC1|NBN|CNOT2|CNOT3|CNOT4|PCNA|PLAGL1|PLK1|PML|PRKDC|PTPN11|RAD1|RAD9A|RAD17|RBL2|RPA2|RPL26|SOX4|AURKA|TFDP1|TFDP2|TP53BP1|XPC|BTG2|HMGA2|CDC14B|PEA15|CRADD|CNOT8|TAOK2|CLOCK|MDC1|CARM1|PLK2|CHEK2|CNOT1|INTS7|…
GO:0000079	regulation of cyclin-dependent protein serine/threonine kinase activity	biological_process	84	7363.94	1.39e-11	<4.520795660036166E-4	60|324|595|641|836|890|891|894|896|898|899|900|901|902|904|905|990|993|995|1022|1026|1027|1028|1029|1030|1031|1032|1033|1050|1163|1164|1647|2810|2965|3087|3843|4221|4331|5155|5347|5629|5716|5728|6714|7023|7026|7128|8812|8850|8851|8900|8941|9077|9088|9113|9133|9134|10309|10527|10614|10983|11140|22924|23560|25793|26524|27013|29950|51191|51654|54619|56647|79616|80279|84722|85417|93649|124790|151195|…	ACTB|APC|CCND1|BLM|CASP3|CCNA2|CCNB1|CCND2|CCND3|CCNE1|CCNF|CCNG1|CCNG2|CCNH|CCNT1|CCNT2|CDC6|CDC25A|CDC25C|CDK7|CDKN1A|CDKN1B|CDKN1C|CDKN2A|CDKN2B|CDKN2C|CDKN2D|CDKN3|CEBPA|CKS1B|CKS2|GADD45A|SFN|GTF2H1|HHEX|IPO5|MEN1|MNAT1|PDGFB|PLK1|PROX1|PSMD10|PTEN|SRC|TFAP4|NR2F2|TNFAIP3|CCNK|KAT2B|CDK5R1|CCNA1|CDK5R2|DIRAS3|PKMYT1|LATS1|CCNB2|CCNE2|CCNO|IPO7|HEXIM1|CCNI|CDC37|MAPRE3|GTPBP4|FBXO7|LATS2|CNPP…
GO:0000082	G1/S transition of mitotic cell cycle	biological_process	114	13461.5	2.55e-16	<4.520795660036166E-4	90|91|571|586|595|815|898|990|993|997|1017|1018|1019|1021|1026|1027|1029|1031|1032|1033|1104|1263|1719|1869|1874|1876|1977|1978|2103|2672|2935|3398|3400|3624|3688|4149|4171|4172|4173|4174|4175|4176|4331|4609|4678|4863|4998|4999|5000|5001|5111|5422|5426|5427|5471|5530|5537|5557|5558|5925|5932|6117|6118|6119|6194|6198|6241|6502|6881|7027|7029|7298|8065|8317|8318|8450|8451|8453|8454|8462|8554|8882|8…	ACVR1|ACVR1B|BACH1|BCAT1|CCND1|CAMK2A|CCNE1|CDC6|CDC25A|CDC34|CDK2|CDK3|CDK4|CDK6|CDKN1A|CDKN1B|CDKN2A|CDKN2C|CDKN2D|CDKN3|RCC1|PLK3|DHFR|E2F1|E2F4|E2F6|EIF4E|EIF4EBP1|ESRRB|GFI1|GSPT1|ID2|ID4|INHBA|ITGB1|MAX|MCM2|MCM3|MCM4|MCM5|MCM6|MCM7|MNAT1|MYC|NASP|NPAT|ORC1|ORC2|ORC4|ORC5|PCNA|POLA1|POLE|POLE2|PPAT|PPP3CA|PPP6C|PRIM1|PRIM2|RB1|RBBP8|RPA1|RPA2|RPA3|RPS6|RPS6KB1|RRM2|SKP2|TAF10|TFDP1|TFDP2|TY…
GO:0000083	regulation of transcription involved in G1/S transition of mitotic cell cycle	biological_process	28	781.51	1.87e-05	<4.520795660036166E-4	571|898|990|1719|1869|1874|1876|2103|2672|3398|4863|4998|5111|5422|5925|6241|7027|7029|7298|8318|8462|8882|8900|23476|25988|26271|81620|144455|	BACH1|CCNE1|CDC6|DHFR|E2F1|E2F4|E2F6|ESRRB|GFI1|ID2|NPAT|ORC1|PCNA|POLA1|RB1|RRM2|TFDP1|TFDP2|TYMS|CDC45|KLF11|ZPR1|CCNA1|BRD4|HINFP|FBXO5|CDT1|E2F7|
GO:0000086	G2/M transition of mitotic cell cycle	biological_process	124	15943.9	1.2e-19	<4.520795660036166E-4	571|805|808|890|891|983|993|994|995|1017|1026|1030|1069|1263|1453|1454|1639|1778|1781|1785|2029|2103|2305|3320|4751|4957|5048|5108|5116|5218|5243|5347|5518|5520|5566|5577|6500|6502|6790|6873|7164|7277|7283|7465|7480|7531|7532|7840|7846|8454|8481|8493|8636|8655|8945|9024|9088|9113|9133|9662|9702|9738|9793|9814|9833|10083|10121|10133|10142|10382|10383|10540|10657|10733|10763|10776|10806|11064|11113…	BACH1|CALM2|CALM3|CCNA2|CCNB1|CDK1|CDC25A|CDC25B|CDC25C|CDK2|CDKN1A|CDKN2B|CETN2|PLK3|CSNK1D|CSNK1E|DCTN1|DYNC1H1|DYNC1I2|DNM2|ENSA|ESRRB|FOXM1|HSP90AA1|NEK2|ODF2|PAFAH1B1|PCM1|PCNT|CDK14|ABCB1|PLK1|PPP2R1A|PPP2R2A|PRKACA|PRKAR2B|SKP1|SKP2|AURKA|TAF2|TPD52L1|TUBA4A|TUBG1|WEE1|WNT10B|YWHAE|YWHAG|ALMS1|TUBA1A|CUL1|OFD1|PPM1D|SSNA1|DYNLL1|BTRC|BRSK2|PKMYT1|LATS1|CCNB2|CEP135|CEP57|CCP110|CKAP5|SFI1|…
GO:0000118	histone deacetylase complex	cellular_component	58	2954.23	8.61e-22	<4.520795660036166E-4	473|1107|1108|1457|2122|3065|3066|3094|3622|5928|5931|6886|6907|7764|8204|8819|8841|8932|9112|9219|9611|9612|9734|9759|10013|10014|10284|10629|10933|23309|23314|23468|23493|25855|25942|26038|26060|51317|51341|51564|53615|54815|55198|55809|55869|57459|57504|57649|64426|79595|79685|79718|79885|83933|84312|90665|91748|116092|	RERE|CHD3|CHD4|CSNK2A1|MECOM|HDAC1|HDAC2|HINT1|ING2|RBBP4|RBBP7|TAL1|TBL1X|ZNF217|NRIP1|SAP30|HDAC3|MBD2|MTA1|MTA2|NCOR1|NCOR2|HDAC9|HDAC4|HDAC6|HDAC5|SAP18|TAF6L|MORF4L1|SIN3B|SATB2|CBX5|HEY2|BRMS1|SIN3A|CHD5|APPL1|PHF21A|ZBTB7A|HDAC7|MBD3|GATAD2A|APPL2|TRERF1|HDAC8|GATAD2B|MTA3|PHF12|SUDS3|SAP130|SAP30L|TBL1XR1|HDAC11|HDAC10|BRMS1L|TBL1Y|ELMSAN1|DNTTIP1|
GO:0000122	negative regulation of transcription by RNA polymerase II	biological_process	781	748611	1.68e-21	<4.520795660036166E-4	93|142|165|166|190|322|356|367|429|430|463|467|546|571|579|595|604|639|648|650|652|654|668|688|708|811|857|861|864|865|896|898|948|1017|1028|1045|1046|1050|1051|1263|1386|1387|1390|1407|1408|1428|1482|1487|1499|1523|1602|1649|1655|1739|1745|1746|1748|1761|1786|1788|1789|1810|1814|1822|1869|1870|1871|1874|1875|1876|1877|1906|1910|1942|1958|1990|1991|2005|2019|2023|2033|2056|2063|2077|2099|2100|210…	ACVR2B|PARP1|AEBP1|AES|NR0B1|APBB1|FASLG|AR|ASCL1|ASCL2|ZFHX3|ATF3|ATRX|BACH1|NKX3-2|CCND1|BCL6|PRDM1|BMI1|BMP2|BMP4|BMP6|FOXL2|KLF5|C1QBP|CALR|CAV1|RUNX1|RUNX3|CBFB|CCND3|CCNE1|CD36|CDK2|CDKN1C|CDX2|CDX4|CEBPA|CEBPB|PLK3|ATF2|CREBBP|CREM|CRY1|CRY2|CRYM|NKX2-5|CTBP1|CTNNB1|CUX1|DACH1|DDIT3|DDX5|DLG1|DLX1|DLX2|DLX4|DMRT1|DNMT1|DNMT3A|DNMT3B|DR1|DRD3|ATN1|E2F1|E2F2|E2F3|E2F4|E2F5|E2F6|E4F1|EDN1|EDN…
GO:0000123	histone acetyltransferase complex	cellular_component	80	6722.97	1.02e-14	<4.520795660036166E-4	60|86|1387|1810|2033|2648|3054|5977|6871|6873|6874|6877|6878|6879|6880|6881|6883|6885|7862|7994|8089|8110|8193|8295|8464|8473|8607|8850|9643|9767|9898|9913|10445|10474|10524|10629|10856|10902|10933|10943|11091|11143|23326|23338|23522|23774|26009|26122|27097|27154|51147|51230|51562|51616|51773|54107|54556|54934|55167|55257|55274|55578|55683|55689|55929|56655|56943|56970|57634|64769|79960|80314|841…	ACTB|ACTL6A|CREBBP|DR1|EP300|KAT2A|HCFC1|DPF2|TADA2A|TAF2|TAF4|TAF5|TAF6|TAF7|TAF9|TAF10|TAF12|MAP3K7|BRPF1|KAT6A|YEATS4|DPF3|DPF1|TRRAP|SUPT3H|OGT|RUVBL1|KAT2B|MORF4L2|JADE3|UBAP2L|SUPT7L|MCRS1|TADA3|KAT5|TAF6L|RUVBL2|BRD8|MORF4L1|MSL3|WDR5|KAT7|USP22|JADE2|KAT6B|BRD1|ZZZ3|EPC2|TAF5L|BRPF3|ING4|PHF20|MBIP|TAF9B|RSF1|POLE3|ING3|KANSL2|MSL2|MRGBP|PHF10|SUPT20H|KANSL3|YEATS2|DMAP1|POLE4|ENY2|ATXN7L…
GO:0000124	SAGA complex	cellular_component	13	132.21	1.51e-09	<4.520795660036166E-4	6878|6880|6883|8295|10474|10629|23326|51616|55578|56943|56970|117143|100130302|	TAF6|TAF9|TAF12|TRRAP|TADA3|TAF6L|USP22|TAF9B|SUPT20H|ENY2|ATXN7L3|TADA1|SUPT20HL1|
GO:0000125	PCAF complex	cellular_component	5	12.24	1.95e-05	<4.520795660036166E-4	6871|6880|6881|8295|8850|	TADA2A|TAF9|TAF10|TRRAP|KAT2B|
GO:0000127	transcription factor TFIIIC complex	cellular_component	6	14.27	3.25e-08	<4.520795660036166E-4	2975|2976|9328|9329|9330|112495|	GTF3C1|GTF3C2|GTF3C5|GTF3C4|GTF3C3|GTF3C6|
GO:0000145	exocyst	cellular_component	16	261.49	3.34e-05	<4.520795660036166E-4	4735|7127|10640|10890|11336|23233|23265|23616|25924|29091|54536|55763|55770|60412|90332|149371|	SEPT2|TNFAIP2|EXOC5|RAB10|EXOC3|EXOC6B|EXOC7|SH3BP1|MYRIP|STXBP6|EXOC6|EXOC1|EXOC2|EXOC4|EXOC3L2|EXOC8|
GO:0000146	microfilament motor activity	molecular_function	22	460.76	2.06e-05	<4.520795660036166E-4	4430|4620|4621|4622|4624|4625|4626|4627|4628|4641|4642|4643|4644|4645|4646|4647|4650|4651|8735|53904|79784|80179|	MYO1B|MYH2|MYH3|MYH4|MYH6|MYH7|MYH8|MYH9|MYH10|MYO1C|MYO1D|MYO1E|MYO5A|MYO5B|MYO6|MYO7A|MYO9B|MYO10|MYH13|MYO3A|MYH14|MYO19|
GO:0000151	ubiquitin ligase complex	cellular_component	261	78878.2	2.86e-24	<4.520795660036166E-4	550|580|648|672|701|899|991|996|1027|1161|1163|1164|1642|1643|1911|1912|2861|3301|3303|3304|3312|4008|4289|4734|5356|5469|6015|6045|6400|6468|6500|6502|6737|7126|7186|7319|7320|7321|7322|7323|7324|7332|7334|7335|7428|7703|8065|8139|8315|8405|8445|8450|8451|8453|8454|8507|8517|8535|8697|8816|8881|8945|9025|9246|9354|9412|9442|9443|9477|9604|9616|9681|9781|9810|9817|9820|9903|9968|9978|10016|10048|…	AUP1|BARD1|BMI1|BRCA1|BUB1B|CCNF|CDC20|CDC27|CDKN1B|ERCC8|CKS1B|CKS2|DDB1|DDB2|PHC1|PHC2|GPR37|DNAJA1|HSPA1A|HSPA1B|HSPA8|LMO7|MKLN1|NEDD4|PLRG1|MED1|RING1|RNF2|SEL1L|FBXW4|SKP1|SKP2|TRIM21|TNFAIP1|TRAF2|UBE2A|UBE2B|UBE2D1|UBE2D2|UBE2D3|UBE2E1|UBE2L3|UBE2N|UBE2V1|VHL|PCGF2|CUL5|GAN|BRAP|SPOP|DYRK2|CUL4B|CUL4A|CUL2|CUL1|ENC1|IKBKG|CBX4|CDC23|DCAF5|CDC16|BTRC|RNF8|UBE2L6|UBE4A|MED21|MED27|MED7|MED2…
GO:0000152	nuclear ubiquitin ligase complex	cellular_component	41	1632.71	6.93e-14	<4.520795660036166E-4	580|648|672|701|991|996|1911|1912|6015|6045|7703|8535|8697|8881|9616|9820|9978|10336|10393|10459|11065|23492|25847|25906|27338|29882|29945|51343|51433|51434|51529|57332|64682|79184|80012|84108|84333|84733|84759|119504|246184|	BARD1|BMI1|BRCA1|BUB1B|CDC20|CDC27|PHC1|PHC2|RING1|RNF2|PCGF2|CBX4|CDC23|CDC16|RNF7|CUL7|RBX1|PCGF3|ANAPC10|MAD2L2|UBE2C|CBX7|ANAPC13|ANAPC15|UBE2S|ANAPC2|ANAPC4|FZR1|ANAPC5|ANAPC7|ANAPC11|CBX8|ANAPC1|BRCC3|PHC3|PCGF6|PCGF5|CBX2|PCGF1|ANAPC16|CDC26|
GO:0000159	protein phosphatase type 2A complex	cellular_component	20	328.84	1.93e-11	<4.520795660036166E-4	5515|5516|5518|5519|5520|5521|5522|5523|5525|5526|5527|5528|5529|6801|28227|29888|29966|51278|54205|55844|	PPP2CA|PPP2CB|PPP2R1A|PPP2R1B|PPP2R2A|PPP2R2B|PPP2R2C|PPP2R3A|PPP2R5A|PPP2R5B|PPP2R5C|PPP2R5D|PPP2R5E|STRN|PPP2R3B|STRN4|STRN3|IER5|CYCS|PPP2R2D|
GO:0000164	protein phosphatase type 1 complex	cellular_component	10	62.65	8.18e-08	<4.520795660036166E-4	4690|5499|5500|5501|6992|8036|23645|79660|84687|84919|	NCK1|PPP1CA|PPP1CB|PPP1CC|PPP1R11|SHOC2|PPP1R15A|PPP1R3B|PPP1R9B|PPP1R15B|
GO:0000165	MAPK cascade	biological_process	303	114312	3.29e-07	<4.520795660036166E-4	88|136|183|284|369|551|673|677|678|685|801|815|816|817|818|846|959|1147|1234|1326|1399|1410|1432|1437|1438|1439|1512|1616|1742|1839|1847|1848|1849|1852|1950|2064|2065|2066|2069|2074|2081|2185|2246|2247|2248|2250|2251|2252|2253|2254|2255|2258|2260|2261|2263|2264|2322|2323|2534|2668|2674|2675|2873|2874|2885|2902|2903|2904|2905|2906|3082|3084|3265|3297|3357|3479|3551|3553|3558|3559|3560|3561|3562|35…	ACTN2|ADORA2B|AGT|ANGPT1|ARAF|AVP|BRAF|ZFP36L1|ZFP36L2|BTC|CALM1|CAMK2A|CAMK2B|CAMK2D|CAMK2G|CASR|CD40LG|CHUK|CCR5|MAP3K8|CRKL|CRYAB|MAPK14|CSF2|CSF2RA|CSF2RB|CTSH|DAXX|DLG4|HBEGF|DUSP5|DUSP6|DUSP7|DUSP9|EGF|ERBB2|ERBB3|ERBB4|EREG|ERCC6|ERN1|PTK2B|FGF1|FGF2|FGF3|FGF5|FGF6|FGF7|FGF8|FGF9|FGF10|FGF13|FGFR1|FGFR3|FGFR2|FGFR4|FLT3|FLT3LG|FYN|GDNF|GFRA1|GFRA2|GPS1|GPS2|GRB2|GRIN1|GRIN2A|GRIN2B|GRIN2C|…
GO:0000172	ribonuclease MRP complex	cellular_component	7	27.22	1.46e-06	<4.520795660036166E-4	6023|10248|10556|10775|10940|51367|54913|	RMRP|POP7|RPP30|POP4|POP1|POP5|RPP25|
GO:0000176	nuclear exosome (RNase complex)	cellular_component	16	159.6	3.43e-16	<4.520795660036166E-4	4931|5393|5394|10200|10438|11340|22894|23016|23404|51010|51013|54512|54663|56915|115752|118460|	NVL|EXOSC9|EXOSC10|MPHOSPH6|C1D|EXOSC8|DIS3|EXOSC7|EXOSC2|EXOSC3|EXOSC1|EXOSC4|WDR74|EXOSC5|DIS3L|EXOSC6|
GO:0000177	cytoplasmic exosome (RNase complex)	cellular_component	14	145.02	8.25e-08	<4.520795660036166E-4	5393|6832|9567|11340|22894|23016|23404|23589|51010|54512|56915|87178|115752|118460|	EXOSC9|SUPV3L1|GTPBP1|EXOSC8|DIS3|EXOSC7|EXOSC2|CARHSP1|EXOSC3|EXOSC4|EXOSC5|PNPT1|DIS3L|EXOSC6|
GO:0000178	exosome (RNase complex)	cellular_component	24	498.44	2.26e-11	<4.520795660036166E-4	4931|5393|5394|6832|8570|9567|10200|10438|11340|22894|23016|23404|23589|51010|51013|54512|54663|56915|57379|87178|115752|118460|129563|196441|	NVL|EXOSC9|EXOSC10|SUPV3L1|KHSRP|GTPBP1|MPHOSPH6|C1D|EXOSC8|DIS3|EXOSC7|EXOSC2|CARHSP1|EXOSC3|EXOSC1|EXOSC4|WDR74|EXOSC5|AICDA|PNPT1|DIS3L|EXOSC6|DIS3L2|ZFC3H1|
GO:0000183	chromatin silencing at rDNA	biological_process	37	1272.74	8.87e-10	<4.520795660036166E-4	3020|3021|6839|8294|8350|8351|8352|8353|8354|8355|8356|8357|8358|8359|8360|8361|8362|8363|8364|8365|8366|8367|8368|8370|8467|8932|8968|11176|22933|23378|23411|57673|121504|126961|333932|554313|653604|	H3F3A|H3F3B|SUV39H1|HIST1H4I|HIST1H3A|HIST1H3D|HIST1H3C|HIST1H3E|HIST1H3I|HIST1H3G|HIST1H3J|HIST1H3H|HIST1H3B|HIST1H4A|HIST1H4D|HIST1H4F|HIST1H4K|HIST1H4J|HIST1H4C|HIST1H4H|HIST1H4B|HIST1H4E|HIST1H4L|HIST2H4A|SMARCA5|MBD2|HIST1H3F|BAZ2A|SIRT2|RRP8|SIRT1|BEND3|HIST4H4|HIST2H3C|HIST2H3A|HIST2H4B|HIST2H3D|
GO:0000184	nuclear-transcribed mRNA catabolic process, nonsense-mediated decay	biological_process	116	10533.9	3.34e-58	<4.520795660036166E-4	1981|2107|2935|3646|3921|4116|4686|4736|5073|5394|5515|5518|5520|5976|6122|6124|6125|6128|6129|6130|6132|6133|6134|6135|6136|6137|6138|6139|6141|6142|6143|6144|6146|6147|6152|6154|6155|6156|6157|6158|6159|6160|6161|6164|6165|6167|6168|6169|6170|6171|6173|6175|6176|6181|6187|6188|6189|6191|6192|6193|6194|6201|6202|6203|6204|6205|6206|6207|6208|6209|6210|6217|6218|6222|6223|6224|6227|6228|6229|6230…	EIF4G1|ETF1|GSPT1|EIF3E|RPSA|MAGOH|NCBP1|RPL10A|PARN|EXOSC10|PPP2CA|PPP2R1A|PPP2R2A|UPF1|RPL3|RPL4|RPL5|RPL6|RPL7|RPL7A|RPL8|RPL9|RPL10|RPL11|RPL12|RPL13|RPL15|RPL17|RPL18|RPL18A|RPL19|RPL21|RPL22|RPL23A|RPL24|RPL26|RPL27|RPL30|RPL27A|RPL28|RPL29|RPL31|RPL32|RPL34|RPL35A|RPL37|RPL37A|RPL38|RPL39|RPL41|RPL36A|RPLP0|RPLP1|RPLP2|RPS2|RPS3|RPS3A|RPS4X|RPS4Y1|RPS5|RPS6|RPS7|RPS8|RPS9|RPS10|RPS11|RPS12…
GO:0000209	protein polyubiquitination	biological_process	240	65055.7	1.08e-19	<4.520795660036166E-4	267|329|580|596|642|672|865|867|899|996|997|1161|1643|3093|3429|4008|4012|4734|5930|5987|6047|6048|6049|6233|6468|6477|6478|6500|6502|6737|6872|7064|7128|7174|7186|7189|7267|7311|7314|7319|7320|7321|7322|7323|7324|7325|7326|7327|7328|7332|7334|7335|7336|7337|8454|8658|8697|8881|8945|9025|9320|9354|9520|9604|9666|9690|9781|9870|9978|10013|10075|10193|10210|10273|10277|10299|10393|10425|10475|10477…	AMFR|BIRC2|BARD1|BCL2|BLMH|BRCA1|CBFB|CBL|CCNF|CDC27|CDC34|ERCC8|DDB2|UBE2K|IFI27|LMO7|LNPEP|NEDD4|RBBP6|TRIM27|RNF4|RNF5|RNF6|RPS27A|FBXW4|SIAH1|SIAH2|SKP1|SKP2|TRIM21|TAF1|THOP1|TNFAIP3|TPP2|TRAF2|TRAF6|TTC3|UBA52|UBB|UBE2A|UBE2B|UBE2D1|UBE2D2|UBE2D3|UBE2E1|UBE2E2|UBE2G1|UBE2G2|UBE2H|UBE2L3|UBE2N|UBE2V1|UBE2V2|UBE3A|CUL1|TNKS|CDC23|CDC16|BTRC|RNF8|TRIP12|UBE4A|NPEPPS|RNF14|DZIP3|UBE3C|RNF144A|A…
GO:0000213	tRNA-intron endonuclease activity	molecular_function	4	6	1.29e-05	<4.520795660036166E-4	79042|80746|116461|283989|	TSEN34|TSEN2|TSEN15|TSEN54|
GO:0000214	tRNA-intron endonuclease complex	cellular_component	4	6	1.29e-05	<4.520795660036166E-4	10978|79042|80746|283989|	CLP1|TSEN34|TSEN2|TSEN54|
GO:0000226	microtubule cytoskeleton organization	biological_process	398	205715	6.67e-13	<4.520795660036166E-4	387|402|546|583|585|636|667|672|675|810|827|859|891|983|991|1017|1020|1058|1062|1068|1069|1070|1104|1107|1263|1267|1400|1410|1453|1499|1605|1639|1641|1647|1739|1769|1778|1783|1855|1874|2009|2011|2241|2242|2255|2258|2316|2597|2622|2801|3064|3796|3832|3833|3837|3925|3993|3996|4000|4130|4131|4133|4134|4135|4137|4139|4140|4204|4281|4287|4292|4342|4605|4627|4659|4744|4747|4751|4869|4926|4957|5048|5080…	RHOA|ARL2|ATRX|BBS2|BBS4|BICD1|DST|BRCA1|BRCA2|CALML3|CAPN6|CAV3|CCNB1|CDK1|CDC20|CDK2|CDK5|CENPA|CENPE|CETN1|CETN2|CETN3|RCC1|CHD3|PLK3|CNP|CRMP1|CRYAB|CSNK1D|CTNNB1|DAG1|DCTN1|DCX|GADD45A|DLG1|DNAH8|DYNC1H1|DYNC1LI2|DVL1|E2F4|EML1|MARK2|FER|FES|FGF10|FGF13|FLNA|GAPDH|GAS8|GOLGA2|HTT|KIF2A|KIF11|KIFC1|KPNB1|STMN1|LLGL2|LLGL1|LMNA|MAP1A|MAP1B|MAP2|MAP4|MAP6|MAPT|MARK1|MARK3|MECP2|MID1|ATXN3|MLH1|…
GO:0000228	nuclear chromosome	cellular_component	570	374734	1.85e-49	<4.520795660036166E-4	60|86|120|142|328|332|367|401|472|545|546|641|661|672|675|699|701|860|864|891|983|988|1025|1045|1051|1058|1059|1060|1104|1107|1108|1111|1385|1387|1457|1499|1642|1660|1663|1676|1677|1749|1763|1788|1791|1857|1869|1874|2067|2072|2073|2099|2117|2146|2186|2237|2241|2296|2547|2551|2625|2648|2956|3005|3006|3007|3008|3009|3010|3012|3013|3014|3015|3018|3020|3021|3024|3065|3066|3146|3148|3149|3183|3190|319…	ACTB|ACTL6A|ADD3|PARP1|APEX1|BIRC5|AR|PHOX2A|ATM|ATR|ATRX|BLM|POLR3D|BRCA1|BRCA2|BUB1|BUB1B|RUNX2|RUNX3|CCNB1|CDK1|CDC5L|CDK9|CDX2|CEBPB|CENPA|CENPB|CENPC|RCC1|CHD3|CHD4|CHEK1|CREB1|CREBBP|CSNK2A1|CTNNB1|DDB1|DHX9|DDX11|DFFA|DFFB|DLX5|DNA2|DNMT3A|DNTT|DVL3|E2F1|E2F4|ERCC1|ERCC4|ERCC5|ESR1|ETV3|EZH2|BPTF|FEN1|FER|FOXC1|XRCC6|GABPA|GATA3|KAT2A|MSH6|H1F0|HIST1H1C|HIST1H1D|HIST1H1E|HIST1H1B|HIST1H1T|…
GO:0000244	spliceosomal tri-snRNP complex assembly	biological_process	18	282.61	2.96e-06	<4.520795660036166E-4	7375|9129|9733|10421|10594|10772|11218|24148|25980|26121|26827|26831|26832|26835|27339|135295|100151683|100151684|	USP4|PRPF3|SART3|CD2BP2|PRPF8|SRSF10|DDX20|PRPF6|AAR2|PRPF31|RNU6-1|RNU5A-1|RNU5B-1|RNU4-1|PRPF19|SRSF12|RNU4ATAC|RNU6ATAC|
GO:0000245	spliceosomal complex assembly	biological_process	62	3725.39	1.15e-15	<4.520795660036166E-4	1653|4686|6060|6066|6426|6430|6431|6433|6606|6607|6631|6632|6633|6635|6637|6732|6733|6936|7536|7919|8175|8233|8487|8683|8996|9169|9416|10181|10291|10569|10658|10659|10713|10772|10907|10946|11168|11189|23020|23064|23451|24148|26576|26824|26871|27316|27339|51340|51631|51747|55015|55692|56853|57461|58155|60680|79833|91746|135295|267010|100151683|100151684|	DDX1|NCBP1|RNU1-4|RNU2-1|SRSF1|SRSF5|SRSF6|SFSWAP|SMN1|SMN2|SNRPC|SNRPD1|SNRPD2|SNRPE|SNRPG|SRPK1|SRPK2|GCFC2|SF1|DDX39B|SF3A2|ZRSR2|GEMIN2|SRSF9|NOL3|SCAF11|DDX23|RBM5|SF3A1|SLU7|CELF1|CELF2|USP39|SRSF10|TXNL4A|SF3A3|PSIP1|CELF3|SNRNP200|SETX|SF3B1|PRPF6|SRPK3|RNU11|RNU1-1|RBMX|PRPF19|CRNKL1|LUC7L2|LUC7L3|PRPF39|LUC7L|CELF4|ISY1|PTBP2|CELF5|GEMIN6|YTHDC1|SRSF12|RNU12|RNU4ATAC|RNU6ATAC|
GO:0000278	mitotic cell cycle	biological_process	646	493934	1.06e-45	<4.520795660036166E-4	25|90|91|288|324|375|387|388|389|403|472|571|581|585|586|595|598|641|672|675|699|701|805|808|815|835|890|891|894|896|898|899|900|901|983|984|988|989|990|991|993|994|995|996|997|1012|1017|1018|1019|1021|1026|1027|1029|1030|1031|1032|1033|1058|1060|1062|1063|1068|1069|1070|1072|1104|1112|1163|1164|1213|1263|1386|1453|1454|1639|1647|1719|1731|1739|1763|1778|1781|1785|1788|1820|1869|1874|1876|1894|19…	ABL1|ACVR1|ACVR1B|ANK3|APC|ARF1|RHOA|RHOB|RHOC|ARL3|ATM|BACH1|BAX|BBS4|BCAT1|CCND1|BCL2L1|BLM|BRCA1|BRCA2|BUB1|BUB1B|CALM2|CALM3|CAMK2A|CASP2|CCNA2|CCNB1|CCND2|CCND3|CCNE1|CCNF|CCNG1|CCNG2|CDK1|CDK11B|CDC5L|SEPT7|CDC6|CDC20|CDC25A|CDC25B|CDC25C|CDC27|CDC34|CDH13|CDK2|CDK3|CDK4|CDK6|CDKN1A|CDKN1B|CDKN2A|CDKN2B|CDKN2C|CDKN2D|CDKN3|CENPA|CENPC|CENPE|CENPF|CETN1|CETN2|CETN3|CFL1|RCC1|FOXN3|CKS1B|CKS2…
GO:0000280	nuclear division	biological_process	240	77658.1	9.67e-08	<4.520795660036166E-4	387|472|641|676|699|701|891|898|991|994|1060|1062|1164|1618|2059|2069|2072|2175|2177|2316|2801|3297|3306|3619|3622|3796|3832|3833|3835|3837|4085|4292|4437|4438|4439|4603|4605|4751|5119|5347|5518|5573|5719|5885|5888|5889|5890|5892|5901|5925|6118|6152|6683|6790|6795|6847|7013|7153|7155|7272|7273|7283|7290|7314|7320|7756|7917|8243|8379|8555|8556|8678|8697|8766|8900|9055|9134|9150|9183|9184|9212|9232…	RHOA|ATM|BLM|BRDT|BUB1|BUB1B|CCNB1|CCNE1|CDC20|CDC25B|CENPC|CENPE|CKS2|DAZL|EPS8|EREG|ERCC4|FANCA|FANCD2|FLNA|GOLGA2|HSF1|HSPA2|INCENP|ING2|KIF2A|KIF11|KIFC1|KIF22|KPNB1|MAD2L1|MLH1|MSH3|MSH4|MSH5|MYBL1|MYBL2|NEK2|CHMP1A|PLK1|PPP2R1A|PRKAR1A|PSMD13|RAD21|RAD51|RAD51C|RAD51B|RAD51D|RAN|RB1|RPA2|RPL24|SPAST|AURKA|AURKC|SYCP1|TERF1|TOP2A|TOP2B|TTK|TTN|TUBG1|HIRA|UBB|UBE2B|ZNF207|BAG6|SMC1A|MAD1L1|CD…
GO:0000281	mitotic cytokinesis	biological_process	79	6798.79	4.8e-08	<4.520795660036166E-4	288|324|375|387|388|389|403|585|675|989|1058|1068|1069|1072|1731|1894|3619|3925|4628|4735|5119|5347|5413|5414|5921|6242|6651|6683|6711|9094|9101|9493|9525|9700|9820|10015|10112|10617|10801|10899|11021|11113|23157|23176|23503|24137|25978|26586|27183|27243|29082|29127|51203|51429|51510|51652|54443|54902|55165|55521|55752|55964|57132|79643|79884|81620|84445|91782|92421|112574|114327|116840|124404|12…	ANK3|APC|ARF1|RHOA|RHOB|RHOC|ARL3|BBS4|BRCA2|SEPT7|CENPA|CETN1|CETN2|CFL1|SEPT1|ECT2|INCENP|STMN1|MYH10|SEPT2|CHMP1A|PLK1|SEPT5|SEPT4|RASA1|RTKN|SON|SPAST|SPTBN1|UNC119|USP8|KIF23|VPS4B|ESPL1|CUL7|PDCD6IP|KIF20A|STAMBP|SEPT9|JTB|RAB35|CIT|SEPT6|SEPT8|ZFYVE26|KIF4A|CHMP2B|CKAP2|VPS4A|CHMP2A|CHMP4A|RACGAP1|NUSAP1|SNX9|CHMP5|CHMP3|ANLN|TTC19|CEP55|TRIM36|SEPT11|SEPT3|CHMP1B|CHMP6|MAP9|CDT1|LZTS2|CHM…
GO:0000288	nuclear-transcribed mRNA catabolic process, deadenylation-dependent decay	biological_process	57	3973.19	2.28e-07	<4.520795660036166E-4	677|678|1656|4292|4848|4849|4850|5073|5393|5433|6499|7538|9337|9652|9924|10767|11157|11340|22894|23016|23019|23034|23404|23644|23658|25804|25904|27257|27258|28960|29883|51010|51013|51690|54512|55095|55571|55802|56915|57472|57819|80153|80349|85456|115024|118460|149041|154197|167227|196513|201626|219988|246175|255967|406881|406882|406883|	ZFP36L1|ZFP36L2|DDX6|MLH1|CNOT2|CNOT3|CNOT4|PARN|EXOSC9|POLR2D|SKIV2L|ZFP36|CNOT8|TTC37|PAN2|HBS1L|LSM6|EXOSC8|DIS3|EXOSC7|CNOT1|SAMD4A|EXOSC2|EDC4|LSM5|LSM4|CNOT10|LSM1|LSM3|DCPS|CNOT7|EXOSC3|EXOSC1|LSM7|EXOSC4|SAMD4B|CNOT11|DCP1A|EXOSC5|CNOT6|LSM2|EDC3|WDR61|TNKS1BP1|NT5C3B|EXOSC6|RC3H1|PNLDC1|DCP2|DCP1B|PDE12|PATL1|CNOT6L|PAN3|MIRLET7A1|MIRLET7A2|MIRLET7A3|
GO:0000291	nuclear-transcribed mRNA catabolic process, exonucleolytic	biological_process	35	1193.52	1.66e-07	<4.520795660036166E-4	1656|5393|5436|6499|9337|9652|10767|11157|11340|22894|23016|23404|23644|23658|25804|27257|27258|28960|29883|51010|51013|51690|54512|55802|56915|57472|57819|80153|80349|115024|118460|129563|167227|196513|219988|	DDX6|EXOSC9|POLR2G|SKIV2L|CNOT8|TTC37|HBS1L|LSM6|EXOSC8|DIS3|EXOSC7|EXOSC2|EDC4|LSM5|LSM4|LSM1|LSM3|DCPS|CNOT7|EXOSC3|EXOSC1|LSM7|EXOSC4|DCP1A|EXOSC5|CNOT6|LSM2|EDC3|WDR61|NT5C3B|EXOSC6|DIS3L2|DCP2|DCP1B|PATL1|
GO:0000302	response to reactive oxygen species	biological_process	182	40058.7	2.28e-06	<4.520795660036166E-4	25|100|207|301|328|337|347|348|358|374|383|388|538|558|572|578|596|664|695|836|847|890|983|1017|1147|1236|1263|1277|1398|1410|1421|1545|1571|1728|1785|1800|1843|1894|1906|1938|2074|2113|2146|2168|2176|2185|2241|2281|2308|2353|2395|2534|2775|2876|2950|3039|3040|3043|3066|3162|3184|3240|3297|3329|3373|3569|3725|3741|3747|3840|3934|3939|4137|4151|4193|4217|4314|4318|4353|4358|4504|4540|4541|4548|460…	ABL1|ADA|AKT1|ANXA1|APEX1|APOA4|APOD|APOE|AQP1|AREG|ARG1|RHOB|ATP7A|AXL|BAD|BAK1|BCL2|BNIP3|BTK|CASP3|CAT|CCNA2|CDK1|CDK2|CHUK|CCR7|PLK3|COL1A1|CRK|CRYAB|CRYGD|CYP1B1|CYP2E1|NQO1|DNM2|DPEP1|DUSP1|ECT2|EDN1|EEF2|ERCC6|ETS1|EZH2|FABP1|FANCC|PTK2B|FER|FKBP1B|FOXO1|FOS|FXN|FYN|GNAO1|GPX1|GSTP1|HBA1|HBA2|HBB|HDAC2|HMOX1|HNRNPD|HP|HSF1|HSPD1|HYAL1|IL6|JUN|KCNA5|KCNC2|KPNA4|LCN2|LDHA|MAPT|MB|MDM2|MAP3K5…
GO:0000307	cyclin-dependent protein kinase holoenzyme complex	cellular_component	40	1464.15	2.91e-11	<4.520795660036166E-4	595|890|891|894|896|898|899|900|901|902|904|905|983|1017|1019|1021|1022|1025|1026|1032|1163|1164|4331|5218|5925|8621|8812|8900|9133|9134|10309|10983|22938|51755|54619|56647|79616|85417|219771|645121|	CCND1|CCNA2|CCNB1|CCND2|CCND3|CCNE1|CCNF|CCNG1|CCNG2|CCNH|CCNT1|CCNT2|CDK1|CDK2|CDK4|CDK6|CDK7|CDK9|CDKN1A|CDKN2D|CKS1B|CKS2|MNAT1|CDK14|RB1|CDK13|CCNK|CCNA1|CCNB2|CCNE2|CCNO|CCNI|SNW1|CDK12|CCNJ|BCCIP|CCNJL|CCNB3|CCNY|CCNI2|
GO:0000313	organellar ribosome	cellular_component	86	6622.17	1.03e-28	<4.520795660036166E-4	740|4701|4706|6150|6182|6183|7818|9553|9801|10240|10573|10884|11222|23107|26164|26589|28957|28973|28977|28998|29074|29088|29093|51021|51023|51069|51073|51081|51116|51253|51258|51263|51264|51318|51373|51642|51650|54148|54460|54534|54948|55052|55168|55173|56945|57129|60488|63875|63899|63931|64928|64949|64951|64960|64963|64965|64968|64969|64975|64976|64978|64979|64981|64983|65003|65005|65080|65993|7…	MRPL49|NDUFA7|NDUFAB1|MRPL23|MRPL12|MRPS12|DAP3|MRPL33|MRPL19|MRPS31|MRPL28|MRPS30|MRPL3|MRPS27|MTG2|MRPL46|MRPS28|MRPS18B|MRPL42|MRPL13|MRPL18|MRPL15|MRPL22|MRPS16|MRPS18C|MRPL2|MRPL4|MRPS7|MRPS2|MRPL37|MRPL51|MRPL30|MRPL27|MRPL35|MRPS17|MRPL48|MRPS33|MRPL39|MRPS21|MRPL50|MRPL16|MRPL20|MRPS18A|MRPS10|MRPS22|MRPL47|MRPS35|MRPL17|NSUN3|MRPS14|MRPL14|MRPS26|MRPS24|MRPS15|MRPS11|MRPS9|MRPS6|MRPS5|MR…
GO:0000314	organellar small ribosomal subunit	cellular_component	28	571.07	4.62e-16	<4.520795660036166E-4	6183|7818|10240|23107|28957|28973|28977|51021|51023|51081|51116|51373|51650|54460|55168|55173|56945|60488|63931|64949|64951|64960|64963|64965|64968|64969|65993|92259|	MRPS12|DAP3|MRPS31|MRPS27|MRPS28|MRPS18B|MRPL42|MRPS16|MRPS18C|MRPS7|MRPS2|MRPS17|MRPS33|MRPS21|MRPS18A|MRPS10|MRPS22|MRPS35|MRPS14|MRPS26|MRPS24|MRPS15|MRPS11|MRPS9|MRPS6|MRPS5|MRPS34|MRPS36|
GO:0000315	organellar large ribosomal subunit	cellular_component	56	2571.14	3.33e-26	<4.520795660036166E-4	740|4706|6150|6182|9553|9801|10573|10884|11222|26589|28977|28998|29074|29088|29093|51069|51073|51253|51258|51263|51264|51318|51642|54148|54534|54948|55052|55168|57129|63875|63899|64928|64975|64976|64978|64979|64981|64983|65003|65005|65080|78988|79590|84311|84545|84769|91574|115416|116540|116541|122704|124995|128308|130916|219927|387338|	MRPL49|NDUFAB1|MRPL23|MRPL12|MRPL33|MRPL19|MRPL28|MRPS30|MRPL3|MRPL46|MRPL42|MRPL13|MRPL18|MRPL15|MRPL22|MRPL2|MRPL4|MRPL37|MRPL51|MRPL30|MRPL27|MRPL35|MRPL48|MRPL39|MRPL50|MRPL16|MRPL20|MRPS18A|MRPL47|MRPL17|NSUN3|MRPL14|MRPL41|MRPL40|MRPL38|MRPL36|MRPL34|MRPL32|MRPL11|MRPL9|MRPL44|MRPL57|MRPL24|MRPL45|MRPL43|MPV17L2|C12orf65|MALSU1|MRPL53|MRPL54|MRPL52|MRPL10|MRPL55|MTERF4|MRPL21|NSUN4|
GO:0000338	protein deneddylation	biological_process	10	47.99	2.22e-11	<4.520795660036166E-4	1861|2873|8533|9318|10920|10980|10987|50813|51138|64708|	TOR1A|GPS1|COPS3|COPS2|COPS8|COPS6|COPS5|COPS7A|COPS4|COPS7B|
GO:0000346	transcription export complex	cellular_component	13	110.9	2.36e-09	<4.520795660036166E-4	7919|8563|9877|9984|10189|26097|57187|79228|80145|84271|84321|84324|160419|	DDX39B|THOC5|ZC3H11A|THOC1|ALYREF|CHTOP|THOC2|THOC6|THOC7|POLDIP3|THOC3|SARNP|C12orf50|
GO:0000347	THO complex	cellular_component	6	14.33	3.49e-08	<4.520795660036166E-4	8563|9984|57187|79228|80145|84321|	THOC5|THOC1|THOC2|THOC6|THOC7|THOC3|
GO:0000375	RNA splicing, via transesterification reactions	biological_process	289	85106.3	4.7e-60	<4.520795660036166E-4	988|1207|1477|1478|1479|1653|1655|1659|1660|1665|1993|2483|2521|2962|2963|3178|3181|3183|3184|3185|3187|3188|3189|3190|3192|3312|3550|4116|4236|4670|4686|4857|4858|4904|5093|5094|5356|5411|5430|5431|5432|5433|5434|5435|5436|5437|5438|5439|5440|5441|5546|5725|5936|5940|6060|6066|6421|6426|6427|6428|6429|6430|6431|6432|6433|6434|6606|6607|6625|6626|6627|6628|6629|6631|6632|6633|6634|6635|6636|6637|…	CDC5L|CLNS1A|CSTF1|CSTF2|CSTF3|DDX1|DDX5|DHX8|DHX9|DHX15|ELAVL2|FRG1|FUS|GTF2F1|GTF2F2|HNRNPA1|HNRNPA2B1|HNRNPC|HNRNPD|HNRNPF|HNRNPH1|HNRNPH2|HNRNPH3|HNRNPK|HNRNPU|HSPA8|IK|MAGOH|MFAP1|HNRNPM|NCBP1|NOVA1|NOVA2|YBX1|PCBP1|PCBP2|PLRG1|PNN|POLR2A|POLR2B|POLR2C|POLR2D|POLR2E|POLR2F|POLR2G|POLR2H|POLR2I|POLR2J|POLR2K|POLR2L|PRCC|PTBP1|RBM4|RBMY1A1|RNU1-4|RNU2-1|SFPQ|SRSF1|SRSF2|SRSF3|SRSF4|SRSF5|SRSF6…
GO:0000377	RNA splicing, via transesterification reactions with bulged adenosine as nucleophile	biological_process	286	83312.9	1.08e-59	<4.520795660036166E-4	988|1207|1477|1478|1479|1653|1655|1659|1660|1665|1993|2483|2521|2962|2963|3178|3181|3183|3184|3185|3187|3188|3189|3190|3192|3312|3550|4116|4236|4670|4686|4857|4858|4904|5093|5094|5356|5411|5430|5431|5432|5433|5434|5435|5436|5437|5438|5439|5440|5441|5546|5725|5936|5940|6060|6066|6421|6426|6427|6428|6429|6430|6431|6432|6433|6434|6606|6607|6625|6626|6627|6628|6629|6631|6632|6633|6634|6635|6636|6637|…	CDC5L|CLNS1A|CSTF1|CSTF2|CSTF3|DDX1|DDX5|DHX8|DHX9|DHX15|ELAVL2|FRG1|FUS|GTF2F1|GTF2F2|HNRNPA1|HNRNPA2B1|HNRNPC|HNRNPD|HNRNPF|HNRNPH1|HNRNPH2|HNRNPH3|HNRNPK|HNRNPU|HSPA8|IK|MAGOH|MFAP1|HNRNPM|NCBP1|NOVA1|NOVA2|YBX1|PCBP1|PCBP2|PLRG1|PNN|POLR2A|POLR2B|POLR2C|POLR2D|POLR2E|POLR2F|POLR2G|POLR2H|POLR2I|POLR2J|POLR2K|POLR2L|PRCC|PTBP1|RBM4|RBMY1A1|RNU1-4|RNU2-1|SFPQ|SRSF1|SRSF2|SRSF3|SRSF4|SRSF5|SRSF6…
GO:0000380	alternative mRNA splicing, via spliceosome	biological_process	16	229.18	4.2e-05	<4.520795660036166E-4	1655|1660|4670|6421|6426|6431|6433|8621|10084|10521|10569|23028|51319|56853|80004|84991|	DDX5|DHX9|HNRNPM|SFPQ|SRSF1|SRSF6|SFSWAP|CDK13|PQBP1|DDX17|SLU7|KDM1A|RSRC1|CELF4|ESRP2|RBM17|
GO:0000381	regulation of alternative mRNA splicing, via spliceosome	biological_process	62	3838.21	2.43e-11	<4.520795660036166E-4	1655|1859|2332|3178|3192|4116|4154|4654|5725|5936|5940|5978|6426|6427|6428|6429|6430|6431|6432|6434|8241|8683|9589|9733|9904|9939|9967|10150|10179|10181|10284|10521|10657|10658|10659|10772|10921|10929|11189|23543|27316|29890|51341|54033|54715|55234|55796|56853|58517|60680|64783|83759|83989|84081|84530|84872|84991|135295|140890|146713|159163|221662|	DDX5|DYRK1A|FMR1|HNRNPA1|HNRNPU|MAGOH|MBNL1|MYOD1|PTBP1|RBM4|RBMY1A1|REST|SRSF1|SRSF2|SRSF3|SRSF4|SRSF5|SRSF6|SRSF7|TRA2B|RBM10|SRSF9|WTAP|SART3|RBM19|RBM8A|THRAP3|MBNL2|RBM7|RBM5|SAP18|DDX17|KHDRBS1|CELF1|CELF2|SRSF10|RNPS1|SRSF8|CELF3|RBFOX2|RBMX|RBM15B|ZBTB7A|RBM11|RBFOX1|SMU1|MBNL3|CELF4|RBM25|CELF5|RBM15|RBM4B|FAM172A|NSRP1|SRRM4|ZC3H10|RBM17|SRSF12|SREK1|RBFOX3|RBMY1F|RBM24|
GO:0000387	spliceosomal snRNP assembly	biological_process	44	1636.2	1.44e-16	<4.520795660036166E-4	1207|6606|6607|6628|6631|6632|6633|6634|6635|6636|6637|7375|8487|9092|9129|9733|10073|10419|10421|10594|10772|11171|11218|24148|25804|25929|25980|26121|26827|26831|26832|26835|27339|50628|54496|54960|55696|79760|79833|96764|135295|100130932|100151683|100151684|	CLNS1A|SMN1|SMN2|SNRPB|SNRPC|SNRPD1|SNRPD2|SNRPD3|SNRPE|SNRPF|SNRPG|USP4|GEMIN2|SART1|PRPF3|SART3|SNUPN|PRMT5|CD2BP2|PRPF8|SRSF10|STRAP|DDX20|PRPF6|LSM4|GEMIN5|AAR2|PRPF31|RNU6-1|RNU5A-1|RNU5B-1|RNU4-1|PRPF19|GEMIN4|PRMT7|GEMIN8|RBM22|GEMIN7|GEMIN6|TGS1|SRSF12|SNRPGP15|RNU4ATAC|RNU6ATAC|
GO:0000389	mRNA 3'-splice site recognition	biological_process	6	19.95	1.32e-05	<4.520795660036166E-4	7536|8175|10291|10569|10946|57461|	SF1|SF3A2|SF3A1|SLU7|SF3A3|ISY1|
GO:0000398	mRNA splicing, via spliceosome	biological_process	286	83312.9	1.08e-59	<4.520795660036166E-4	988|1207|1477|1478|1479|1653|1655|1659|1660|1665|1993|2483|2521|2962|2963|3178|3181|3183|3184|3185|3187|3188|3189|3190|3192|3312|3550|4116|4236|4670|4686|4857|4858|4904|5093|5094|5356|5411|5430|5431|5432|5433|5434|5435|5436|5437|5438|5439|5440|5441|5546|5725|5936|5940|6060|6066|6421|6426|6427|6428|6429|6430|6431|6432|6433|6434|6606|6607|6625|6626|6627|6628|6629|6631|6632|6633|6634|6635|6636|6637|…	CDC5L|CLNS1A|CSTF1|CSTF2|CSTF3|DDX1|DDX5|DHX8|DHX9|DHX15|ELAVL2|FRG1|FUS|GTF2F1|GTF2F2|HNRNPA1|HNRNPA2B1|HNRNPC|HNRNPD|HNRNPF|HNRNPH1|HNRNPH2|HNRNPH3|HNRNPK|HNRNPU|HSPA8|IK|MAGOH|MFAP1|HNRNPM|NCBP1|NOVA1|NOVA2|YBX1|PCBP1|PCBP2|PLRG1|PNN|POLR2A|POLR2B|POLR2C|POLR2D|POLR2E|POLR2F|POLR2G|POLR2H|POLR2I|POLR2J|POLR2K|POLR2L|PRCC|PTBP1|RBM4|RBMY1A1|RNU1-4|RNU2-1|SFPQ|SRSF1|SRSF2|SRSF3|SRSF4|SRSF5|SRSF6…
GO:0000408	EKC/KEOPS complex	cellular_component	4	9.68	6.18e-07	<4.520795660036166E-4	8270|51002|55644|112858|	LAGE3|TPRKB|OSGEP|TP53RK|
GO:0000428	DNA-directed RNA polymerase complex	cellular_component	105	11557.5	6.53e-14	<4.520795660036166E-4	661|902|1022|2067|2068|2071|2072|2648|2957|2958|2959|2960|2961|2962|2963|2965|2966|2967|2968|4172|4331|4646|5422|5430|5431|5432|5433|5434|5435|5436|5437|5438|5439|5440|5441|5442|5557|5558|5828|6872|6873|6874|6875|6877|6878|6879|6880|6881|6882|6883|6884|6908|6917|8295|8464|8725|9400|9519|9533|9646|10474|10621|10622|10623|10629|11036|11128|23168|23248|23649|25885|27097|27297|30834|51082|51616|51728…	POLR3D|CCNH|CDK7|ERCC1|ERCC2|ERCC3|ERCC4|KAT2A|GTF2A1|GTF2A2|GTF2B|GTF2E1|GTF2E2|GTF2F1|GTF2F2|GTF2H1|GTF2H2|GTF2H3|GTF2H4|MCM3|MNAT1|MYO6|POLA1|POLR2A|POLR2B|POLR2C|POLR2D|POLR2E|POLR2F|POLR2G|POLR2H|POLR2I|POLR2J|POLR2K|POLR2L|POLRMT|PRIM1|PRIM2|PEX2|TAF1|TAF2|TAF4|TAF4B|TAF5|TAF6|TAF7|TAF9|TAF10|TAF11|TAF12|TAF13|TBP|TCEA1|TRRAP|SUPT3H|URI1|RECQL5|TBPL1|POLR1C|CTR9|TADA3|POLR3F|POLR3G|POLR3C|T…
GO:0000439	transcription factor TFIIH core complex	cellular_component	9	40.04	7.01e-10	<4.520795660036166E-4	2068|2071|2965|2966|2967|2968|404672|728340|730394|	ERCC2|ERCC3|GTF2H1|GTF2H2|GTF2H3|GTF2H4|GTF2H5|GTF2H2C|GTF2H2C_2|
GO:0000444	MIS12/MIND type complex	cellular_component	4	6	1.29e-05	<4.520795660036166E-4	11243|25936|79003|79980|	PMF1|NSL1|MIS12|DSN1|
GO:0000445	THO complex part of transcription export complex	cellular_component	6	14.33	3.49e-08	<4.520795660036166E-4	8563|9984|57187|79228|80145|84321|	THOC5|THOC1|THOC2|THOC6|THOC7|THOC3|
GO:0000460	maturation of 5.8S rRNA	biological_process	26	620.35	4.7e-10	<4.520795660036166E-4	3921|5393|5394|6227|8602|9875|10171|10200|10438|11340|23016|23212|23246|23404|23481|27340|29777|51010|54512|55759|65095|79033|79707|81887|90459|117246|	RPSA|EXOSC9|EXOSC10|RPS21|NOP14|URB1|RCL1|MPHOSPH6|C1D|EXOSC8|EXOSC7|RRS1|BOP1|EXOSC2|PES1|UTP20|ABT1|EXOSC3|EXOSC4|WDR12|KRI1|ERI3|NOL9|LAS1L|ERI1|FTSJ3|
GO:0000462	maturation of SSU-rRNA from tricistronic rRNA transcript (SSU-rRNA, 5.8S rRNA, LSU-rRNA)	biological_process	31	919.08	1.47e-12	<4.520795660036166E-4	705|3921|5822|6202|6208|6217|6223|6227|8602|8945|9277|9790|10171|10607|23212|25879|25983|27340|29777|55127|55720|55813|57050|57647|64963|64965|65095|79954|84294|88745|90121|	BYSL|RPSA|PWP2|RPS8|RPS14|RPS16|RPS19|RPS21|NOP14|BTRC|WDR46|BMS1|RCL1|TBL3|RRS1|DCAF13|NGDN|UTP20|ABT1|HEATR1|TSR1|UTP6|UTP3|DHX37|MRPS11|MRPS9|KRI1|NOL10|UTP23|RRP36|TSR2|
GO:0000463	maturation of LSU-rRNA from tricistronic rRNA transcript (SSU-rRNA, 5.8S rRNA, LSU-rRNA)	biological_process	13	132.88	3.13e-06	<4.520795660036166E-4	6129|9326|9875|11224|23246|23481|23560|54680|55759|79707|84154|117246|285855|	RPL7|ZNHIT3|URB1|RPL35|BOP1|PES1|GTPBP4|ZNHIT6|WDR12|NOL9|RPF2|FTSJ3|RPL7L1|
GO:0000466	maturation of 5.8S rRNA from tricistronic rRNA transcript (SSU-rRNA, 5.8S rRNA, LSU-rRNA)	biological_process	21	387.19	4.3e-07	<4.520795660036166E-4	3921|5393|6227|8602|9875|10171|11340|23016|23212|23246|23404|23481|27340|29777|51010|55759|65095|79033|79707|90459|117246|	RPSA|EXOSC9|RPS21|NOP14|URB1|RCL1|EXOSC8|EXOSC7|RRS1|BOP1|EXOSC2|PES1|UTP20|ABT1|EXOSC3|WDR12|KRI1|ERI3|NOL9|ERI1|FTSJ3|
GO:0000469	cleavage involved in rRNA processing	biological_process	21	416.71	2.38e-05	<4.520795660036166E-4	3921|5393|6227|8602|10171|11340|23016|23212|23246|23404|27340|28987|29777|51010|55651|65095|79033|79707|84294|88745|90459|	RPSA|EXOSC9|RPS21|NOP14|RCL1|EXOSC8|EXOSC7|RRS1|BOP1|EXOSC2|UTP20|NOB1|ABT1|EXOSC3|NHP2|KRI1|ERI3|NOL9|UTP23|RRP36|ERI1|
GO:0000470	maturation of LSU-rRNA	biological_process	19	318.53	3.52e-09	<4.520795660036166E-4	4736|6129|6130|9326|9875|11224|23246|23481|23560|26156|54680|55651|55759|65008|79707|81887|84154|117246|285855|	RPL10A|RPL7|RPL7A|ZNHIT3|URB1|RPL35|BOP1|PES1|GTPBP4|RSL1D1|ZNHIT6|NHP2|WDR12|MRPL1|NOL9|LAS1L|RPF2|FTSJ3|RPL7L1|
GO:0000478	endonucleolytic cleavage involved in rRNA processing	biological_process	11	95.13	2.8e-05	<4.520795660036166E-4	3921|6227|8602|10171|23212|23246|27340|29777|65095|79707|84294|	RPSA|RPS21|NOP14|RCL1|RRS1|BOP1|UTP20|ABT1|KRI1|NOL9|UTP23|
GO:0000479	endonucleolytic cleavage of tricistronic rRNA transcript (SSU-rRNA, 5.8S rRNA, LSU-rRNA)	biological_process	11	95.13	2.8e-05	<4.520795660036166E-4	3921|6227|8602|10171|23212|23246|27340|29777|65095|79707|84294|	RPSA|RPS21|NOP14|RCL1|RRS1|BOP1|UTP20|ABT1|KRI1|NOL9|UTP23|
GO:0000491	small nucleolar ribonucleoprotein complex assembly	biological_process	10	91.01	6.63e-06	<4.520795660036166E-4	6880|8607|9326|10856|26747|54680|55011|55164|92345|120379|	TAF9|RUVBL1|ZNHIT3|RUVBL2|NUFIP1|ZNHIT6|PIH1D1|SHQ1|NAF1|PIH1D2|
GO:0000492	box C/D snoRNP assembly	biological_process	8	55.71	6.95e-06	<4.520795660036166E-4	6880|8607|9326|10856|26747|54680|55011|120379|	TAF9|RUVBL1|ZNHIT3|RUVBL2|NUFIP1|ZNHIT6|PIH1D1|PIH1D2|
GO:0000502	proteasome complex	cellular_component	63	2751.03	1.3e-43	<4.520795660036166E-4	3300|3315|3416|5682|5683|5684|5685|5686|5687|5688|5689|5690|5691|5692|5693|5694|5695|5696|5698|5699|5700|5701|5702|5704|5705|5706|5707|5708|5709|5710|5711|5713|5714|5715|5716|5717|5718|5719|5720|5721|5886|5887|7337|7415|7466|9097|9352|9491|9690|9861|10197|10213|11047|23198|29979|51377|56893|80227|84262|90637|130617|143471|197131|	DNAJB2|HSPB1|IDE|PSMA1|PSMA2|PSMA3|PSMA4|PSMA5|PSMA6|PSMA7|PSMB1|PSMB2|PSMB3|PSMB4|PSMB5|PSMB6|PSMB7|PSMB8|PSMB9|PSMB10|PSMC1|PSMC2|PSMC3|PSMC4|PSMC5|PSMC6|PSMD1|PSMD2|PSMD3|PSMD4|PSMD5|PSMD7|PSMD8|PSMD9|PSMD10|PSMD11|PSMD12|PSMD13|PSME1|PSME2|RAD23A|RAD23B|UBE3A|VCP|WFS1|USP14|TXNL1|PSMF1|UBE3C|PSMD6|PSME3|PSMD14|ADRM1|PSME4|UBQLN1|UCHL5|UBQLN4|PAAF1|PSMG3|ZFAND2A|ZFAND2B|PSMA8|UBR1|
GO:0000715	nucleotide-excision repair, DNA damage recognition	biological_process	22	335.59	3.99e-14	<4.520795660036166E-4	142|1069|1642|1643|2873|5887|6233|7311|7314|7507|7508|8450|8451|8533|9318|9978|10920|10980|10987|50813|51138|64708|	PARP1|CETN2|DDB1|DDB2|GPS1|RAD23B|RPS27A|UBA52|UBB|XPA|XPC|CUL4B|CUL4A|COPS3|COPS2|RBX1|COPS8|COPS6|COPS5|COPS7A|COPS4|COPS7B|
GO:0000723	telomere maintenance	biological_process	104	12116.3	2.98e-13	<4.520795660036166E-4	142|328|472|545|641|898|1736|1763|2067|2072|2237|2547|3104|3320|3326|3364|4683|5111|5422|5424|5425|5557|5558|5591|5888|5889|5892|5976|5981|5982|5983|5984|5985|6117|6118|6119|6672|7011|7012|7013|7014|7015|7486|7515|7517|7520|8290|8294|8359|8360|8361|8362|8363|8364|8365|8366|8367|8368|8370|9134|9156|9401|9887|9894|9937|10039|10111|10714|10728|22891|23137|23293|23381|23649|24144|25913|26277|29935|50…	PARP1|APEX1|ATM|ATR|BLM|CCNE1|DKC1|DNA2|ERCC1|ERCC4|FEN1|XRCC6|ZBTB48|HSP90AA1|HSP90AB1|HUS1|NBN|PCNA|POLA1|POLD1|POLD2|PRIM1|PRIM2|PRKDC|RAD51|RAD51C|RAD51D|UPF1|RFC1|RFC2|RFC3|RFC4|RFC5|RPA1|RPA2|RPA3|SP100|TEP1|TERC|TERF1|TERF2|TERT|WRN|XRCC1|XRCC3|XRCC5|HIST3H3|HIST1H4I|HIST1H4A|HIST1H4D|HIST1H4F|HIST1H4K|HIST1H4J|HIST1H4C|HIST1H4H|HIST1H4B|HIST1H4E|HIST1H4L|HIST2H4A|CCNE2|EXO1|RECQL4|SMG7|TE…
GO:0000724	double-strand break repair via homologous recombination	biological_process	86	9084.92	1.14e-05	<4.520795660036166E-4	142|641|672|675|2072|2187|2237|3014|3364|3980|4683|4796|5888|5889|5890|5892|5893|5932|5965|6117|6118|6119|6421|7334|7486|7515|7516|7517|7528|8317|8318|8438|9400|9401|9907|9985|10111|10213|10635|10721|10933|11144|22909|23137|23503|23514|25788|25836|25939|27343|29935|51444|51659|54617|55159|55218|55693|57599|64710|64859|79000|79008|79035|79677|79728|80010|80198|84296|84464|84515|113510|119392|12515…	PARP1|BLM|BRCA1|BRCA2|ERCC4|FANCB|FEN1|H2AFX|HUS1|LIG3|NBN|TONSL|RAD51|RAD51C|RAD51B|RAD51D|RAD52|RBBP8|RECQL|RPA1|RPA2|RPA3|SFPQ|UBE2N|WRN|XRCC1|XRCC2|XRCC3|YY1|CDC7|CDC45|RAD54L|RECQL5|RECQL4|AP5Z1|REC8|RAD50|PSMD14|RAD51AP1|POLQ|MORF4L1|DMC1|FAN1|SMC5|ZFYVE26|SPIDR|RAD54B|NIPBL|SAMHD1|POLL|RPA4|RNF138|GINS2|INO80|RFWD3|EXD2|KDM4D|WDR48|NUCKS1|NABP1|AUNIP|SLX1B|NABP2|SMC6|PALB2|RMI1|MUS81|GINS4…
GO:0000725	recombinational repair	biological_process	87	9310.08	1.34e-05	<4.520795660036166E-4	142|641|672|675|2072|2187|2237|3014|3364|3980|4683|4796|5888|5889|5890|5892|5893|5932|5965|6117|6118|6119|6421|7334|7486|7515|7516|7517|7528|8317|8318|8438|9400|9401|9907|9985|10111|10213|10635|10721|10933|11144|22909|23137|23503|23514|25788|25836|25939|27343|29935|51444|51659|54617|55159|55218|55693|57599|64710|64859|79000|79008|79035|79677|79728|80010|80198|83695|84296|84464|84515|113510|119392…	PARP1|BLM|BRCA1|BRCA2|ERCC4|FANCB|FEN1|H2AFX|HUS1|LIG3|NBN|TONSL|RAD51|RAD51C|RAD51B|RAD51D|RAD52|RBBP8|RECQL|RPA1|RPA2|RPA3|SFPQ|UBE2N|WRN|XRCC1|XRCC2|XRCC3|YY1|CDC7|CDC45|RAD54L|RECQL5|RECQL4|AP5Z1|REC8|RAD50|PSMD14|RAD51AP1|POLQ|MORF4L1|DMC1|FAN1|SMC5|ZFYVE26|SPIDR|RAD54B|NIPBL|SAMHD1|POLL|RPA4|RNF138|GINS2|INO80|RFWD3|EXD2|KDM4D|WDR48|NUCKS1|NABP1|AUNIP|SLX1B|NABP2|SMC6|PALB2|RMI1|MUS81|RHNO1…
GO:0000726	non-recombinational repair	biological_process	67	5682.11	1.12e-10	<4.520795660036166E-4	472|580|641|672|2067|2072|2547|3014|3980|3981|4292|4683|5422|5591|5893|5932|6419|7158|7334|7336|7341|7405|7515|7518|7520|8290|8294|8359|8360|8361|8362|8363|8364|8365|8366|8367|8368|8370|8924|9025|9656|9937|10111|10213|10524|10721|22976|22992|27339|27343|27434|29086|51341|51444|51588|51720|55183|64421|64858|79008|79184|79840|84464|121504|165918|548593|554313|	ATM|BARD1|BLM|BRCA1|ERCC1|ERCC4|XRCC6|H2AFX|LIG3|LIG4|MLH1|NBN|POLA1|PRKDC|RAD52|RBBP8|SETMAR|TP53BP1|UBE2N|UBE2V2|SUMO1|UVRAG|XRCC1|XRCC4|XRCC5|HIST3H3|HIST1H4I|HIST1H4A|HIST1H4D|HIST1H4F|HIST1H4K|HIST1H4J|HIST1H4C|HIST1H4H|HIST1H4B|HIST1H4E|HIST1H4L|HIST2H4A|HERC2|RNF8|MDC1|DCLRE1A|RAD50|PSMD14|KAT5|POLQ|PAXIP1|KDM2A|PRPF19|POLL|POLM|BABAM1|ZBTB7A|RNF138|PIAS4|UIMC1|RIF1|DCLRE1C|DCLRE1B|SLX1B|B…
GO:0000729	DNA double-strand break processing	biological_process	21	412.95	3.57e-08	<4.520795660036166E-4	472|580|641|672|1763|4683|5893|5932|6419|7334|7336|9156|10111|10524|51444|55218|56916|79008|83990|84464|548593|	ATM|BARD1|BLM|BRCA1|DNA2|NBN|RAD52|RBBP8|SETMAR|UBE2N|UBE2V2|EXO1|RAD50|KAT5|RNF138|EXD2|SMARCAD1|SLX1B|BRIP1|SLX4|SLX1A|
GO:0000731	DNA synthesis involved in DNA repair	biological_process	44	2097.2	3.22e-11	<4.520795660036166E-4	641|1032|5111|5422|5424|5425|5426|5427|5429|5980|5981|5982|5983|5984|5985|6117|6118|6119|6233|6847|7311|7314|7415|7486|9100|9246|9636|10459|10714|11201|22890|23411|25898|51426|51455|51514|55666|56897|57804|83932|84690|124739|201973|353497|	BLM|CDKN2D|PCNA|POLA1|POLD1|POLD2|POLE|POLE2|POLH|REV3L|RFC1|RFC2|RFC3|RFC4|RFC5|RPA1|RPA2|RPA3|RPS27A|SYCP1|UBA52|UBB|VCP|WRN|USP10|UBE2L6|ISG15|MAD2L2|POLD3|POLI|ZBTB1|SIRT1|RCHY1|POLK|REV1|DTL|NPLOC4|WRNIP1|POLD4|SPRTN|SPATA22|USP43|PRIMPOL|POLN|
GO:0000775	chromosome, centromeric region	cellular_component	182	41338.8	7.86e-13	<4.520795660036166E-4	324|332|546|699|701|891|989|1051|1058|1059|1060|1062|1063|1452|1616|1639|1780|1783|1786|1788|2332|2491|3070|3192|3297|3619|3835|4085|4659|4735|4751|4928|4999|5048|5253|5314|5347|5501|5515|5516|5518|5525|5527|5663|5664|5885|5905|6249|6396|6612|6615|6790|6795|6839|6847|6990|7158|7175|7272|7290|7405|7756|8243|8379|8655|8658|8850|9031|9126|9183|9184|9212|9555|9682|9735|9770|9793|9918|9985|10274|10320…	APC|BIRC5|ATRX|BUB1|BUB1B|CCNB1|SEPT7|CEBPB|CENPA|CENPB|CENPC|CENPE|CENPF|CSNK1A1|DAXX|DCTN1|DYNC1I1|DYNC1LI2|DNMT1|DNMT3A|FMR1|CENPI|HELLS|HNRNPU|HSF1|INCENP|KIF22|MAD2L1|PPP1R12A|SEPT2|NEK2|NUP98|ORC2|PAFAH1B1|PHF2|PKHD1|PLK1|PPP1CC|PPP2CA|PPP2CB|PPP2R1A|PPP2R5A|PPP2R5C|PSEN1|PSEN2|RAD21|RANGAP1|CLIP1|SEC13|SUMO3|SNAI1|AURKA|AURKC|SUV39H1|SYCP1|DYNLT3|TP53BP1|TPR|TTK|HIRA|UVRAG|ZNF207|SMC1A|MAD…
GO:0000776	kinetochore	cellular_component	125	19160.9	2.2e-10	<4.520795660036166E-4	324|332|699|701|891|989|1058|1060|1062|1063|1452|1639|1780|1783|2491|3192|3297|3619|3835|4085|4659|4735|4751|4928|4999|5048|5253|5347|5501|5663|5664|5905|6249|6396|6612|6990|7158|7175|7272|7756|8243|8379|8655|8850|9183|9184|9212|9735|9770|9793|9985|10403|10428|10540|10615|10671|10910|11004|11130|11243|11258|23122|23157|23219|23279|23332|23421|23468|25909|25936|25942|26039|27085|51112|51143|51164|…	APC|BIRC5|BUB1|BUB1B|CCNB1|SEPT7|CENPA|CENPC|CENPE|CENPF|CSNK1A1|DCTN1|DYNC1I1|DYNC1LI2|CENPI|HNRNPU|HSF1|INCENP|KIF22|MAD2L1|PPP1R12A|SEPT2|NEK2|NUP98|ORC2|PAFAH1B1|PHF2|PLK1|PPP1CC|PSEN1|PSEN2|RANGAP1|CLIP1|SEC13|SUMO3|DYNLT3|TP53BP1|TPR|TTK|ZNF207|SMC1A|MAD1L1|DYNLL1|KAT2B|ZW10|BUB3|AURKB|KNTC1|RASSF2|CKAP5|REC8|NDC80|CFDP1|DCTN2|SPAG5|DCTN6|SUGT1|KIF2C|ZWINT|PMF1|DCTN3|CLASP2|SEPT6|FBXO28|NUP…
GO:0000777	condensed chromosome kinetochore	cellular_component	97	12047.7	4.2e-07	<4.520795660036166E-4	332|699|701|891|989|1058|1060|1062|1063|1452|1780|3192|3297|3619|4085|4735|4751|4999|5253|5347|5501|5905|6990|7158|7756|8243|8379|9183|9184|9735|9770|9793|9985|10403|10428|10615|10671|11004|11130|11243|11258|23122|23157|23219|23332|23421|25909|25936|26039|51143|54820|54821|54908|54984|55055|55320|55355|55746|55839|56155|57122|57405|64105|64769|64946|79003|79019|79023|79172|79682|79902|79980|80152…	BIRC5|BUB1|BUB1B|CCNB1|SEPT7|CENPA|CENPC|CENPE|CENPF|CSNK1A1|DYNC1I1|HNRNPU|HSF1|INCENP|MAD2L1|SEPT2|NEK2|ORC2|PHF2|PLK1|PPP1CC|RANGAP1|DYNLT3|TP53BP1|ZNF207|SMC1A|MAD1L1|ZW10|BUB3|KNTC1|RASSF2|CKAP5|REC8|NDC80|CFDP1|SPAG5|DCTN6|KIF2C|ZWINT|PMF1|DCTN3|CLASP2|SEPT6|FBXO28|CLASP1|ITGB3BP|AHCTF1|NSL1|SS18L1|DYNC1LI1|NDE1|ERCC6L|SPDL1|PINX1|ZWILCH|MIS18BP1|HJURP|NUP133|CENPN|TEX14|NUP107|SPC25|CENPK|…
GO:0000778	condensed nuclear chromosome kinetochore	cellular_component	14	162.34	8.73e-06	<4.520795660036166E-4	699|701|891|1058|1060|5347|9985|10403|11243|55320|79003|79172|79980|83540|	BUB1|BUB1B|CCNB1|CENPA|CENPC|PLK1|REC8|NDC80|PMF1|MIS18BP1|MIS12|CENPO|DSN1|NUF2|
GO:0000779	condensed chromosome, centromeric region	cellular_component	107	14936.9	2.91e-08	<4.520795660036166E-4	332|546|699|701|891|989|1051|1058|1059|1060|1062|1063|1452|1780|3192|3297|3619|4085|4735|4751|4999|5253|5347|5501|5905|6790|6795|6990|7158|7756|8243|8379|9183|9184|9212|9735|9770|9793|9918|9985|10403|10428|10615|10671|11004|11130|11243|11258|11335|23122|23157|23219|23310|23332|23421|25909|25936|26039|51143|54820|54821|54908|54984|55055|55320|55355|55746|55839|56155|57122|57405|64105|64151|64769|6…	BIRC5|ATRX|BUB1|BUB1B|CCNB1|SEPT7|CEBPB|CENPA|CENPB|CENPC|CENPE|CENPF|CSNK1A1|DYNC1I1|HNRNPU|HSF1|INCENP|MAD2L1|SEPT2|NEK2|ORC2|PHF2|PLK1|PPP1CC|RANGAP1|AURKA|AURKC|DYNLT3|TP53BP1|ZNF207|SMC1A|MAD1L1|ZW10|BUB3|AURKB|KNTC1|RASSF2|CKAP5|NCAPD2|REC8|NDC80|CFDP1|SPAG5|DCTN6|KIF2C|ZWINT|PMF1|DCTN3|CBX3|CLASP2|SEPT6|FBXO28|NCAPD3|CLASP1|ITGB3BP|AHCTF1|NSL1|SS18L1|DYNC1LI1|NDE1|ERCC6L|SPDL1|PINX1|ZWILCH…
GO:0000780	condensed nuclear chromosome, centromeric region	cellular_component	20	460.65	2.04e-05	<4.520795660036166E-4	546|699|701|891|1058|1059|1060|5347|6790|6795|9212|9985|10403|11243|26039|55320|79003|79172|79980|83540|	ATRX|BUB1|BUB1B|CCNB1|CENPA|CENPB|CENPC|PLK1|AURKA|AURKC|AURKB|REC8|NDC80|PMF1|SS18L1|MIS18BP1|MIS12|CENPO|DSN1|NUF2|
GO:0000781	chromosome, telomeric region	cellular_component	151	24418.5	6.31e-25	<4.520795660036166E-4	142|328|472|545|546|641|675|983|1017|1111|1642|1763|2067|2072|2237|2547|3014|3018|3020|3021|3104|3181|3981|4171|4172|4173|4174|4175|4176|4221|4436|4683|4998|4999|5000|5001|5111|5371|5424|5431|5499|5500|5501|5514|5591|5813|5884|5888|5892|5976|6117|6118|6672|6741|7011|7012|7013|7014|7015|7158|7486|7515|7517|7520|8290|8294|8359|8360|8361|8362|8363|8364|8365|8366|8367|8368|8370|8520|8563|8658|9025|94…	PARP1|APEX1|ATM|ATR|ATRX|BLM|BRCA2|CDK1|CDK2|CHEK1|DDB1|DNA2|ERCC1|ERCC4|FEN1|XRCC6|H2AFX|HIST1H2BB|H3F3A|H3F3B|ZBTB48|HNRNPA2B1|LIG4|MCM2|MCM3|MCM4|MCM5|MCM6|MCM7|MEN1|MSH2|NBN|ORC1|ORC2|ORC4|ORC5|PCNA|PML|POLD1|POLR2B|PPP1CA|PPP1CB|PPP1CC|PPP1R10|PRKDC|PURA|RAD17|RAD51|RAD51D|UPF1|RPA1|RPA2|SP100|SSB|TEP1|TERC|TERF1|TERF2|TERT|TP53BP1|WRN|XRCC1|XRCC3|XRCC5|HIST3H3|HIST1H4I|HIST1H4A|HIST1H4D|HIS…
GO:0000782	telomere cap complex	cellular_component	11	109.49	2.84e-06	<4.520795660036166E-4	2547|7013|7014|7015|7520|25913|26277|54386|65057|80169|100134934|	XRCC6|TERF1|TERF2|TERT|XRCC5|POT1|TINF2|TERF2IP|ACD|CTC1|TEN1|
GO:0000783	nuclear telomere cap complex	cellular_component	11	109.49	2.84e-06	<4.520795660036166E-4	2547|7013|7014|7015|7520|25913|26277|54386|65057|80169|100134934|	XRCC6|TERF1|TERF2|TERT|XRCC5|POT1|TINF2|TERF2IP|ACD|CTC1|TEN1|
GO:0000784	nuclear chromosome, telomeric region	cellular_component	119	14631.2	7.66e-24	<4.520795660036166E-4	142|328|472|545|546|675|983|1642|1763|2067|2072|2237|2547|3018|3020|3021|3981|4171|4172|4173|4174|4175|4176|4221|4436|4683|4998|4999|5000|5001|5111|5371|5424|5431|5499|5500|5501|5514|5591|5813|5888|5892|5976|6117|6118|6672|6741|7013|7014|7015|7158|7515|7517|7520|8290|8294|8359|8360|8361|8362|8363|8364|8365|8366|8367|8368|8370|8520|8563|8658|9555|9878|9894|9937|9984|10111|10189|10951|11335|23028|2…	PARP1|APEX1|ATM|ATR|ATRX|BRCA2|CDK1|DDB1|DNA2|ERCC1|ERCC4|FEN1|XRCC6|HIST1H2BB|H3F3A|H3F3B|LIG4|MCM2|MCM3|MCM4|MCM5|MCM6|MCM7|MEN1|MSH2|NBN|ORC1|ORC2|ORC4|ORC5|PCNA|PML|POLD1|POLR2B|PPP1CA|PPP1CB|PPP1CC|PPP1R10|PRKDC|PURA|RAD51|RAD51D|UPF1|RPA1|RPA2|SP100|SSB|TERF1|TERF2|TERT|TP53BP1|XRCC1|XRCC3|XRCC5|HIST3H3|HIST1H4I|HIST1H4A|HIST1H4D|HIST1H4F|HIST1H4K|HIST1H4J|HIST1H4C|HIST1H4H|HIST1H4B|HIST1H4…
GO:0000785	chromatin	cellular_component	526	318251	3.14e-46	<4.520795660036166E-4	60|86|367|401|408|546|661|824|860|864|894|1019|1025|1029|1051|1058|1059|1060|1063|1104|1107|1108|1111|1385|1387|1457|1459|1460|1499|1656|1660|1663|1676|1677|1749|1786|1788|1791|1857|1869|1874|1912|2099|2117|2146|2186|2241|2296|2551|2625|2648|2956|3005|3006|3007|3008|3009|3010|3012|3013|3014|3015|3017|3018|3020|3021|3024|3065|3066|3070|3090|3141|3146|3148|3149|3150|3151|3159|3183|3190|3297|3619|36…	ACTB|ACTL6A|AR|PHOX2A|ARRB1|ATRX|POLR3D|CAPN2|RUNX2|RUNX3|CCND2|CDK4|CDK9|CDKN2A|CEBPB|CENPA|CENPB|CENPC|CENPF|RCC1|CHD3|CHD4|CHEK1|CREB1|CREBBP|CSNK2A1|CSNK2A2|CSNK2B|CTNNB1|DDX6|DHX9|DDX11|DFFA|DFFB|DLX5|DNMT1|DNMT3A|DNTT|DVL3|E2F1|E2F4|PHC2|ESR1|ETV3|EZH2|BPTF|FER|FOXC1|GABPA|GATA3|KAT2A|MSH6|H1F0|HIST1H1C|HIST1H1D|HIST1H1E|HIST1H1B|HIST1H1T|HIST1H2AE|HIST1H2AD|H2AFX|H2AFZ|HIST1H2BD|HIST1H2BB|…
GO:0000786	nucleosome	cellular_component	100	10535.1	8.26e-15	<4.520795660036166E-4	1058|3005|3006|3007|3008|3009|3010|3012|3013|3014|3015|3017|3018|3020|3021|3024|3662|5619|5620|6654|6655|7141|7142|7994|8290|8294|8329|8330|8332|8334|8335|8336|8337|8338|8339|8340|8341|8342|8343|8344|8345|8346|8347|8348|8349|8350|8351|8352|8353|8354|8355|8356|8357|8358|8359|8360|8361|8362|8363|8364|8365|8366|8367|8368|8369|8370|8968|8969|8970|8971|9555|23522|50809|54145|54737|55506|55766|83740|84…	CENPA|H1F0|HIST1H1C|HIST1H1D|HIST1H1E|HIST1H1B|HIST1H1T|HIST1H2AE|HIST1H2AD|H2AFX|H2AFZ|HIST1H2BD|HIST1H2BB|H3F3A|H3F3B|HIST1H1A|IRF4|PRM1|PRM2|SOS1|SOS2|TNP1|TNP2|KAT6A|HIST3H3|HIST1H4I|HIST1H2AI|HIST1H2AK|HIST1H2AL|HIST1H2AC|HIST1H2AB|HIST1H2AM|HIST2H2AA3|HIST2H2AC|HIST1H2BG|HIST1H2BL|HIST1H2BN|HIST1H2BM|HIST1H2BF|HIST1H2BE|HIST1H2BH|HIST1H2BI|HIST1H2BC|HIST1H2BO|HIST2H2BE|HIST1H3A|HIST1H3D|HIS…
GO:0000788	nuclear nucleosome	cellular_component	37	1390.74	2.3e-06	<4.520795660036166E-4	1058|3008|3020|3021|3662|7141|7142|8290|8294|8350|8351|8352|8353|8354|8355|8356|8357|8358|8359|8360|8361|8362|8363|8364|8365|8366|8367|8368|8370|8968|54737|83740|92815|121504|255626|474382|554313|	CENPA|HIST1H1E|H3F3A|H3F3B|IRF4|TNP1|TNP2|HIST3H3|HIST1H4I|HIST1H3A|HIST1H3D|HIST1H3C|HIST1H3E|HIST1H3I|HIST1H3G|HIST1H3J|HIST1H3H|HIST1H3B|HIST1H4A|HIST1H4D|HIST1H4F|HIST1H4K|HIST1H4J|HIST1H4C|HIST1H4H|HIST1H4B|HIST1H4E|HIST1H4L|HIST2H4A|HIST1H3F|MPHOSPH8|H2AFB3|HIST3H2A|HIST4H4|HIST1H2BA|H2AFB1|HIST2H4B|
GO:0000790	nuclear chromatin	cellular_component	358	144061	1.76e-34	<4.520795660036166E-4	60|86|367|401|546|661|860|864|1025|1051|1058|1059|1060|1104|1107|1108|1385|1387|1457|1499|1660|1663|1676|1677|1749|1788|1791|1857|1869|1874|2099|2117|2146|2186|2241|2296|2551|2625|2648|2956|3005|3006|3007|3008|3009|3012|3013|3014|3015|3020|3021|3024|3065|3066|3146|3148|3149|3183|3190|3622|3659|3662|3725|3726|3727|4084|4087|4088|4089|4149|4205|4208|4209|4221|4582|4609|4654|4678|4772|4773|4798|5074…	ACTB|ACTL6A|AR|PHOX2A|ATRX|POLR3D|RUNX2|RUNX3|CDK9|CEBPB|CENPA|CENPB|CENPC|RCC1|CHD3|CHD4|CREB1|CREBBP|CSNK2A1|CTNNB1|DHX9|DDX11|DFFA|DFFB|DLX5|DNMT3A|DNTT|DVL3|E2F1|E2F4|ESR1|ETV3|EZH2|BPTF|FER|FOXC1|GABPA|GATA3|KAT2A|MSH6|H1F0|HIST1H1C|HIST1H1D|HIST1H1E|HIST1H1B|HIST1H2AE|HIST1H2AD|H2AFX|H2AFZ|H3F3A|H3F3B|HIST1H1A|HDAC1|HDAC2|HMGB1|HMGB2|HMGB3|HNRNPC|HNRNPK|ING2|IRF1|IRF4|JUN|JUNB|JUND|MXD1|SMA…
GO:0000791	euchromatin	cellular_component	32	1020.8	3.67e-06	<4.520795660036166E-4	1385|1499|1788|1791|3005|3006|3007|3015|3024|3297|3725|5458|6045|6908|6932|8805|8846|9070|9314|9971|10155|10856|10891|11335|23076|23411|26012|26287|27316|29128|84733|440093|	CREB1|CTNNB1|DNMT3A|DNTT|H1F0|HIST1H1C|HIST1H1D|H2AFZ|HIST1H1A|HSF1|JUN|POU4F2|RNF2|TBP|TCF7|TRIM24|ALKBH1|ASH2L|KLF4|NR1H4|TRIM28|RUVBL2|PPARGC1A|CBX3|RRP1B|SIRT1|NSMF|ANKRD2|RBMX|UHRF1|CBX2|H3F3C|
GO:0000792	heterochromatin	cellular_component	74	5389.47	2.41e-19	<4.520795660036166E-4	546|1029|1058|1059|1060|1656|1786|1788|1912|2296|3008|3009|3015|3065|3070|3159|3297|3619|4204|4999|5371|6015|6045|6299|6304|6615|6839|6950|7155|7317|7319|7320|7341|7703|8091|8726|8932|9031|9555|9682|9810|10155|10320|10951|11176|11335|22933|23076|23081|23310|23378|23411|23466|23468|23512|26038|29128|51548|53615|54737|55693|56254|56916|57167|57332|57673|79968|84733|85456|115426|146956|148581|157570…	ATRX|CDKN2A|CENPA|CENPB|CENPC|DDX6|DNMT1|DNMT3A|PHC2|FOXC1|HIST1H1E|HIST1H1B|H2AFZ|HDAC1|HELLS|HMGA1|HSF1|INCENP|MECP2|ORC2|PML|RING1|RNF2|SALL1|SATB1|SNAI1|SUV39H1|TCP1|TOP2B|UBA1|UBE2A|UBE2B|SUMO1|PCGF2|HMGA2|EED|MBD2|BAZ1B|H2AFY|KDM4A|RNF40|TRIM28|IKZF1|CBX1|BAZ2A|CBX3|SIRT2|RRP1B|KDM4C|NCAPD3|RRP8|SIRT1|CBX6|CBX5|SUZ12|CHD5|UHRF1|SIRT6|MBD3|MPHOSPH8|KDM4D|RNF20|SMARCAD1|SALL4|CBX8|BEND3|WDR76…
GO:0000793	condensed chromosome	cellular_component	200	51055.1	2.1e-12	<4.520795660036166E-4	120|332|546|641|672|675|699|701|891|989|1017|1045|1051|1058|1059|1060|1062|1063|1104|1111|1452|1780|2103|2177|3010|3014|3146|3148|3192|3297|3306|3364|3619|3981|4085|4288|4292|4438|4735|4751|4999|5119|5253|5347|5501|5810|5883|5885|5888|5905|6002|6118|6419|6790|6795|6839|6847|6853|6990|7153|7158|7273|7283|7329|7756|8243|8379|8467|8468|8815|8940|9031|9126|9183|9184|9212|9555|9735|9770|9793|9918|9985…	ADD3|BIRC5|ATRX|BLM|BRCA1|BRCA2|BUB1|BUB1B|CCNB1|SEPT7|CDK2|CDX2|CEBPB|CENPA|CENPB|CENPC|CENPE|CENPF|RCC1|CHEK1|CSNK1A1|DYNC1I1|ESRRB|FANCD2|HIST1H1T|H2AFX|HMGB1|HMGB2|HNRNPU|HSF1|HSPA2|HUS1|INCENP|LIG4|MAD2L1|MKI67|MLH1|MSH4|SEPT2|NEK2|ORC2|CHMP1A|PHF2|PLK1|PPP1CC|RAD1|RAD9A|RAD21|RAD51|RANGAP1|RGS12|RPA2|SETMAR|AURKA|AURKC|SUV39H1|SYCP1|SYN1|DYNLT3|TOP2A|TP53BP1|TTN|TUBG1|UBE2I|ZNF207|SMC1A|MAD…
GO:0000794	condensed nuclear chromosome	cellular_component	86	9201.54	2.77e-06	<4.520795660036166E-4	120|546|641|672|675|699|701|891|1045|1058|1059|1060|1104|1111|3010|3014|3306|3364|3619|4292|4438|4751|5119|5347|5810|5883|5885|5888|6002|6118|6790|6795|6839|6847|6853|7273|7283|7329|8243|8468|9126|9212|9918|9985|10111|10128|10388|10403|10609|10734|11073|11144|11243|22920|23212|23310|23397|23476|25777|26039|27030|27127|29935|50511|55320|56159|57820|65083|79003|79172|79980|83540|84072|84365|89765|9…	ADD3|ATRX|BLM|BRCA1|BRCA2|BUB1|BUB1B|CCNB1|CDX2|CENPA|CENPB|CENPC|RCC1|CHEK1|HIST1H1T|H2AFX|HSPA2|HUS1|INCENP|MLH1|MSH4|NEK2|CHMP1A|PLK1|RAD1|RAD9A|RAD21|RAD51|RGS12|RPA2|AURKA|AURKC|SUV39H1|SYCP1|SYN1|TTN|TUBG1|UBE2I|SMC1A|FKBP6|SMC3|AURKB|NCAPD2|REC8|RAD50|LRPPRC|SYCP2|NDC80|P3H4|STAG3|TOPBP1|DMC1|PMF1|KIFAP3|RRS1|NCAPD3|NCAPH|BRD4|SUN2|SS18L1|MLH3|SMC1B|RPA4|SYCP3|MIS18BP1|TEX11|CCNB1IP1|NOL6|…
GO:0000796	condensin complex	cellular_component	8	34.15	5.79e-08	<4.520795660036166E-4	9918|10051|10592|23310|23397|29781|54892|64151|	NCAPD2|SMC4|SMC2|NCAPD3|NCAPH|NCAPH2|NCAPG2|NCAPG|
GO:0000803	sex chromosome	cellular_component	30	892.95	5.99e-06	<4.520795660036166E-4	329|1017|1788|3014|3020|3021|3192|6015|6045|6599|7319|7320|7341|7703|8726|9555|10336|10733|23137|23309|23347|23512|55506|55791|63946|79677|80714|84333|84944|157570|	BIRC2|CDK2|DNMT3A|H2AFX|H3F3A|H3F3B|HNRNPU|RING1|RNF2|SMARCC1|UBE2A|UBE2B|SUMO1|PCGF2|EED|H2AFY|PCGF3|PLK4|SMC5|SIN3B|SMCHD1|SUZ12|H2AFY2|LRIF1|DMRTC2|SMC6|PBX4|PCGF5|MAEL|ESCO2|
GO:0000808	origin recognition complex	cellular_component	9	47.97	1.05e-07	<4.520795660036166E-4	4171|4998|4999|5000|5001|23594|23595|29803|222229|	MCM2|ORC1|ORC2|ORC4|ORC5|ORC6|ORC3|REPIN1|LRWD1|
GO:0000812	Swr1 complex	cellular_component	11	66.34	1.38e-10	<4.520795660036166E-4	8089|8295|8607|10467|10524|10847|10856|10902|54556|57634|81611|	YEATS4|TRRAP|RUVBL1|ZNHIT1|KAT5|SRCAP|RUVBL2|BRD8|ING3|EP400|ANP32E|
GO:0000813	ESCRT I complex	cellular_component	9	42.66	3.98e-09	<4.520795660036166E-4	7251|51160|51271|55048|79720|89853|93343|137492|155382|	TSG101|VPS28|UBAP1|VPS37C|VPS37B|MVB12B|MVB12A|VPS37A|VPS37D|
GO:0000815	ESCRT III complex	cellular_component	11	78.71	4.89e-08	<4.520795660036166E-4	5119|6683|25978|27243|29082|51652|57132|79643|91782|92421|128866|	CHMP1A|SPAST|CHMP2B|CHMP2A|CHMP4A|CHMP3|CHMP1B|CHMP6|CHMP7|CHMP4C|CHMP4B|
GO:0000819	sister chromatid segregation	biological_process	122	18303.7	1.23e-08	<4.520795660036166E-4	699|701|891|991|1060|1062|1663|3619|3833|3835|3837|4085|4751|5119|5347|5518|5885|5889|5901|5925|6795|7153|7155|7273|7283|7290|7756|8243|8379|8555|8556|8678|8697|8766|9055|9113|9126|9183|9184|9212|9400|9493|9525|9700|9787|9918|9928|9985|10051|10270|10300|10403|10464|10592|10615|10735|11004|11130|11331|23047|23126|23137|23212|23244|23310|23383|23397|23636|24137|25836|25936|25978|26993|27127|27175|2…	BUB1|BUB1B|CCNB1|CDC20|CENPC|CENPE|DDX11|INCENP|KIFC1|KIF22|KPNB1|MAD2L1|NEK2|CHMP1A|PLK1|PPP2R1A|RAD21|RAD51C|RAN|RB1|AURKC|TOP2A|TOP2B|TTN|TUBG1|HIRA|ZNF207|SMC1A|MAD1L1|CDC14B|CDC14A|BECN1|CDC23|RAB11A|PRC1|LATS1|SMC3|ZW10|BUB3|AURKB|RECQL5|KIF23|VPS4B|ESPL1|DLGAP5|NCAPD2|KIF14|REC8|SMC4|AKAP8|KATNB1|NDC80|PIBF1|SMC2|SPAG5|STAG2|KIF2C|ZWINT|PHB2|PDS5B|POGZ|SMC5|RRS1|PDS5A|NCAPD3|MAU2|NCAPH|NUP…
GO:0000836	Hrd1p ubiquitin ligase complex	cellular_component	4	5.53	5.23e-06	<4.520795660036166E-4	550|6400|10956|84447|	AUP1|SEL1L|OS9|SYVN1|
GO:0000910	cytokinesis	biological_process	94	10148.3	2.96e-07	<4.520795660036166E-4	288|311|324|375|387|388|389|403|585|675|989|1058|1068|1069|1072|1731|1894|3619|3925|4627|4628|4735|5119|5347|5413|5414|5921|6242|6651|6683|6711|9094|9101|9212|9493|9525|9700|9798|9820|10015|10096|10097|10112|10617|10801|10899|11021|11113|11258|23157|23176|23503|24137|25978|26586|27183|27243|27443|29082|29127|51203|51429|51510|51652|54443|54784|54902|55165|55521|55752|55909|55964|56776|56907|57132…	ANK3|ANXA11|APC|ARF1|RHOA|RHOB|RHOC|ARL3|BBS4|BRCA2|SEPT7|CENPA|CETN1|CETN2|CFL1|SEPT1|ECT2|INCENP|STMN1|MYH9|MYH10|SEPT2|CHMP1A|PLK1|SEPT5|SEPT4|RASA1|RTKN|SON|SPAST|SPTBN1|UNC119|USP8|AURKB|KIF23|VPS4B|ESPL1|IST1|CUL7|PDCD6IP|ACTR3|ACTR2|KIF20A|STAMBP|SEPT9|JTB|RAB35|CIT|DCTN3|SEPT6|SEPT8|ZFYVE26|KIF4A|CHMP2B|CKAP2|VPS4A|CHMP2A|CECR2|CHMP4A|RACGAP1|NUSAP1|SNX9|CHMP5|CHMP3|ANLN|ALKBH4|TTC19|CEP5…
GO:0000920	septum digestion after cytokinesis	biological_process	6	21.18	4.04e-05	<4.520795660036166E-4	5119|25978|27243|51652|55165|57132|	CHMP1A|CHMP2B|CHMP2A|CHMP3|CEP55|CHMP1B|
GO:0000921	septin ring assembly	biological_process	14	110.69	6.32e-13	<4.520795660036166E-4	989|1731|4735|5413|5414|10801|23157|23176|54443|55752|55964|124404|151011|346288|	SEPT7|SEPT1|SEPT2|SEPT5|SEPT4|SEPT9|SEPT6|SEPT8|ANLN|SEPT11|SEPT3|SEPT12|SEPT10|SEPT14|
GO:0000922	spindle pole	cellular_component	148	25594.4	2.75e-11	<4.520795660036166E-4	801|805|808|891|990|991|994|1063|1068|1432|1499|1639|1663|1780|2009|2010|2801|3192|3297|3550|3796|3832|4033|4085|4739|4751|4869|4926|4957|5347|5515|5516|6790|6795|7178|7283|7369|7840|8243|8379|8409|8480|8502|8517|8556|8658|8766|9055|9094|9113|9126|9150|9183|9212|9525|9585|9731|9735|9787|9793|9903|10101|10129|10210|10274|10300|10426|10460|10615|10636|10735|10783|10844|11073|11104|11186|22974|23005…	CALM1|CALM2|CALM3|CCNB1|CDC6|CDC20|CDC25B|CENPF|CETN1|MAPK14|CTNNB1|DCTN1|DDX11|DYNC1I1|EML1|EMD|GOLGA2|HNRNPU|HSF1|IK|KIF2A|KIF11|LRMP|MAD2L1|NEDD9|NEK2|NPM1|NUMA1|ODF2|PLK1|PPP2CA|PPP2CB|AURKA|AURKC|TPT1|TUBG1|UMOD|ALMS1|SMC1A|MAD1L1|UXT|RAE1|PKP4|IKBKG|CDC14A|TNKS|RAB11A|PRC1|UNC119|LATS1|SMC3|CTDP1|ZW10|AURKB|VPS4B|KIF20B|CEP104|KNTC1|DLGAP5|CKAP5|KLHL21|NUBP2|FRY|TOPORS|STAG1|KATNB1|TUBGCP3|…
GO:0000923	equatorial microtubule organizing center	cellular_component	6	14.21	3.02e-08	<4.520795660036166E-4	10426|10844|27229|85378|114791|440145|	TUBGCP3|TUBGCP2|TUBGCP4|TUBGCP6|TUBGCP5|MZT1|
GO:0000930	gamma-tubulin complex	cellular_component	20	340.65	1.69e-07	<4.520795660036166E-4	672|5142|7283|8409|9793|10210|10426|10844|27175|27229|55755|55835|57787|80097|80184|85378|114791|282991|440145|653784|	BRCA1|PDE4B|TUBG1|UXT|CKAP5|TOPORS|TUBGCP3|TUBGCP2|TUBG2|TUBGCP4|CDK5RAP2|CENPJ|MARK4|MZT2B|CEP290|TUBGCP6|TUBGCP5|BLOC1S2|MZT1|MZT2A|
GO:0000931	gamma-tubulin large complex	cellular_component	8	35.85	1.93e-07	<4.520795660036166E-4	672|27229|55755|80097|85378|114791|440145|653784|	BRCA1|TUBGCP4|CDK5RAP2|MZT2B|TUBGCP6|TUBGCP5|MZT1|MZT2A|
GO:0000932	P-body	cellular_component	78	7072.71	3.05e-07	<4.520795660036166E-4	677|1656|1977|4076|4848|4849|5433|5436|5683|5685|5687|5701|5702|5976|6737|7150|7538|8878|8994|9337|9698|9924|10456|11030|11157|23019|23034|23112|23345|23589|23644|25804|26065|26523|27161|27257|27258|27327|27350|28960|29883|51441|53339|54464|54542|55095|55629|55643|55802|56478|57379|57690|57819|60489|64506|79727|80149|80153|84206|84962|85363|92312|126374|129563|131405|140564|149041|167227|192669|1…	ZFP36L1|DDX6|EIF4E|CAPRIN1|CNOT2|CNOT3|POLR2D|POLR2G|PSMA2|PSMA4|PSMA6|PSMC2|PSMC3|UPF1|TRIM21|TOP1|ZFP36|SQSTM1|LIMD1|CNOT8|PUM1|PAN2|HAX1|RBPMS|LSM6|CNOT1|SAMD4A|TNRC6B|SYNE1|CARHSP1|EDC4|LSM4|LSM14A|AGO1|AGO2|LSM1|LSM3|TNRC6A|APOBEC3C|DCPS|CNOT7|YTHDF2|BTBD1|XRN1|RC3H2|SAMD4B|PNRC2|BTBD2|DCP1A|EIF4ENIF1|AICDA|TNRC6C|LSM2|APOBEC3G|CPEB1|LIN28A|ZC3H12A|EDC3|MEX3B|AJUBA|TRIM5|MEX3A|WTIP|DIS3L2|TR…
GO:0000938	GARP complex	cellular_component	4	5.39	3.97e-06	<4.520795660036166E-4	738|6293|51542|55275|	VPS51|VPS52|VPS54|VPS53|
GO:0000956	nuclear-transcribed mRNA catabolic process	biological_process	185	35351.6	2.67e-45	<4.520795660036166E-4	472|677|678|1655|1656|1797|1981|2107|2935|3646|3921|4116|4292|4686|4736|4848|4849|4850|5073|5393|5394|5433|5436|5515|5518|5520|5976|6122|6124|6125|6128|6129|6130|6132|6133|6134|6135|6136|6137|6138|6139|6141|6142|6143|6144|6146|6147|6152|6154|6155|6156|6157|6158|6159|6160|6161|6164|6165|6167|6168|6169|6170|6171|6173|6175|6176|6181|6187|6188|6189|6191|6192|6193|6194|6201|6202|6203|6204|6205|6206|62…	ATM|ZFP36L1|ZFP36L2|DDX5|DDX6|DXO|EIF4G1|ETF1|GSPT1|EIF3E|RPSA|MAGOH|MLH1|NCBP1|RPL10A|CNOT2|CNOT3|CNOT4|PARN|EXOSC9|EXOSC10|POLR2D|POLR2G|PPP2CA|PPP2R1A|PPP2R2A|UPF1|RPL3|RPL4|RPL5|RPL6|RPL7|RPL7A|RPL8|RPL9|RPL10|RPL11|RPL12|RPL13|RPL15|RPL17|RPL18|RPL18A|RPL19|RPL21|RPL22|RPL23A|RPL24|RPL26|RPL27|RPL30|RPL27A|RPL28|RPL29|RPL31|RPL32|RPL34|RPL35A|RPL37|RPL37A|RPL38|RPL39|RPL41|RPL36A|RPLP0|RPLP1…
GO:0000974	Prp19 complex	cellular_component	14	121.31	3.47e-11	<4.520795660036166E-4	988|3312|5356|5430|10286|10450|11338|25949|27339|51340|55696|56259|56949|57461|	CDC5L|HSPA8|PLRG1|POLR2A|BCAS2|PPIE|U2AF2|SYF2|PRPF19|CRNKL1|RBM22|CTNNBL1|XAB2|ISY1|
GO:0000976	transcription regulatory region sequence-specific DNA binding	molecular_function	742	698932	4.28e-07	<4.520795660036166E-4	60|81|86|142|165|196|326|367|401|406|429|430|463|466|467|468|474|571|579|604|639|668|688|860|861|864|988|1025|1044|1045|1046|1050|1051|1052|1053|1054|1106|1108|1316|1385|1386|1387|1388|1390|1406|1407|1408|1482|1523|1602|1628|1647|1649|1660|1745|1746|1748|1749|1761|1788|1820|1869|1870|1871|1874|1876|1877|1958|1959|1961|1997|1999|2000|2001|2002|2004|2005|2019|2023|2033|2063|2078|2099|2100|2101|2103…	ACTB|ACTN4|ACTL6A|PARP1|AEBP1|AHR|AIRE|AR|PHOX2A|ARNTL|ASCL1|ASCL2|ZFHX3|ATF1|ATF3|ATF4|ATOH1|BACH1|NKX3-2|BCL6|PRDM1|FOXL2|KLF5|RUNX2|RUNX1|RUNX3|CDC5L|CDK9|CDX1|CDX2|CDX4|CEBPA|CEBPB|CEBPD|CEBPE|CEBPG|CHD2|CHD4|KLF6|CREB1|ATF2|CREBBP|ATF6B|CREM|CRX|CRY1|CRY2|NKX2-5|CUX1|DACH1|DBP|GADD45A|DDIT3|DHX9|DLX1|DLX2|DLX4|DLX5|DMRT1|DNMT3A|ARID3A|E2F1|E2F2|E2F3|E2F4|E2F6|E4F1|EGR1|EGR2|EGR4|ELF1|ELF3|EL…
GO:0000977	RNA polymerase II regulatory region sequence-specific DNA binding	molecular_function	692	607957	4.59e-06	<4.520795660036166E-4	60|81|86|142|165|196|326|367|401|406|429|430|463|466|467|468|474|571|579|604|639|668|688|860|861|864|988|1025|1044|1045|1046|1050|1051|1052|1053|1054|1106|1108|1316|1385|1386|1388|1390|1406|1407|1482|1523|1602|1628|1647|1649|1660|1745|1746|1748|1749|1761|1788|1820|1870|1871|1874|1876|1877|1958|1959|1961|1997|1999|2000|2001|2002|2004|2005|2019|2023|2033|2063|2078|2099|2100|2101|2103|2104|2113|2114…	ACTB|ACTN4|ACTL6A|PARP1|AEBP1|AHR|AIRE|AR|PHOX2A|ARNTL|ASCL1|ASCL2|ZFHX3|ATF1|ATF3|ATF4|ATOH1|BACH1|NKX3-2|BCL6|PRDM1|FOXL2|KLF5|RUNX2|RUNX1|RUNX3|CDC5L|CDK9|CDX1|CDX2|CDX4|CEBPA|CEBPB|CEBPD|CEBPE|CEBPG|CHD2|CHD4|KLF6|CREB1|ATF2|ATF6B|CREM|CRX|CRY1|NKX2-5|CUX1|DACH1|DBP|GADD45A|DDIT3|DHX9|DLX1|DLX2|DLX4|DLX5|DMRT1|DNMT3A|ARID3A|E2F2|E2F3|E2F4|E2F6|E4F1|EGR1|EGR2|EGR4|ELF1|ELF3|ELF4|ELF5|ELK1|ELK3…
GO:0000978	RNA polymerase II proximal promoter sequence-specific DNA binding	molecular_function	486	291242	3.93e-09	<4.520795660036166E-4	60|86|196|367|406|429|430|463|467|468|474|579|639|668|688|860|861|1025|1046|1050|1051|1052|1053|1054|1106|1108|1316|1385|1386|1388|1406|1407|1482|1602|1649|1660|1748|1749|1788|1874|1877|1959|1997|1999|2000|2002|2004|2005|2019|2033|2078|2099|2100|2101|2103|2113|2114|2115|2116|2118|2120|2146|2297|2299|2302|2303|2307|2309|2313|2353|2354|2355|2494|2551|2623|2624|2625|2626|2649|2735|2736|2737|2908|301…	ACTB|ACTL6A|AHR|AR|ARNTL|ASCL1|ASCL2|ZFHX3|ATF3|ATF4|ATOH1|NKX3-2|PRDM1|FOXL2|KLF5|RUNX2|RUNX1|CDK9|CDX4|CEBPA|CEBPB|CEBPD|CEBPE|CEBPG|CHD2|CHD4|KLF6|CREB1|ATF2|ATF6B|CRX|CRY1|NKX2-5|DACH1|DDIT3|DHX9|DLX4|DLX5|DNMT3A|E2F4|E4F1|EGR2|ELF1|ELF3|ELF4|ELK1|ELK3|ELK4|EN1|EP300|ERG|ESR1|ESR2|ESRRA|ESRRB|ETS1|ETS2|ETV1|ETV2|ETV4|ETV6|EZH2|FOXD1|FOXI1|FOXJ1|FOXC2|FOXS1|FOXO3|FLI1|FOS|FOSB|FOSL2|NR5A2|GABP…
GO:0000980	RNA polymerase II distal enhancer sequence-specific DNA binding	molecular_function	95	9721.36	2.13e-10	<4.520795660036166E-4	60|86|406|468|571|1044|1045|1108|1385|1386|1388|2063|2103|2313|2494|2516|2623|2624|3015|3020|3021|3065|3066|3096|3183|3202|3204|3215|3216|3217|3221|3223|3725|4208|4223|4297|4772|4779|4780|4790|4800|4801|4802|4841|4862|5078|5090|5457|5626|5928|5966|5970|5971|6421|6496|6597|6598|6599|6601|6603|6605|6663|6688|6689|6886|6911|7080|7528|7704|8553|8932|9112|9242|9575|9967|9968|9971|9975|10620|10856|2341…	ACTB|ACTL6A|ARNTL|ATF4|BACH1|CDX1|CDX2|CHD4|CREB1|ATF2|ATF6B|NR2F6|ESRRB|FLI1|NR5A2|NR5A1|GATA1|GATA2|H2AFZ|H3F3A|H3F3B|HDAC1|HDAC2|HIVEP1|HNRNPC|HOXA5|HOXA7|HOXB5|HOXB6|HOXB7|HOXC4|HOXC6|JUN|MEF2C|MEOX2|KMT2A|NFATC1|NFE2L1|NFE2L2|NFKB1|NFYA|NFYB|NFYC|NONO|NPAS2|PAX4|PBX3|POU4F1|PROP1|RBBP4|REL|RELA|RELB|SFPQ|SIX3|SMARCA4|SMARCB1|SMARCC1|SMARCC2|SMARCD2|SMARCE1|SOX10|SPI1|SPIB|TAL1|TBX6|NKX2-1|YY…
GO:0000987	proximal promoter sequence-specific DNA binding	molecular_function	502	310284	1.01e-09	<4.520795660036166E-4	60|86|196|367|406|429|430|463|467|468|474|579|639|668|688|860|861|1025|1046|1050|1051|1052|1053|1054|1106|1108|1316|1385|1386|1387|1388|1406|1407|1482|1602|1649|1660|1748|1749|1761|1788|1869|1870|1871|1874|1877|1959|1997|1999|2000|2002|2004|2005|2019|2033|2078|2099|2100|2101|2103|2113|2114|2115|2116|2118|2120|2146|2297|2299|2302|2303|2307|2309|2313|2353|2354|2355|2494|2551|2623|2624|2625|2626|264…	ACTB|ACTL6A|AHR|AR|ARNTL|ASCL1|ASCL2|ZFHX3|ATF3|ATF4|ATOH1|NKX3-2|PRDM1|FOXL2|KLF5|RUNX2|RUNX1|CDK9|CDX4|CEBPA|CEBPB|CEBPD|CEBPE|CEBPG|CHD2|CHD4|KLF6|CREB1|ATF2|CREBBP|ATF6B|CRX|CRY1|NKX2-5|DACH1|DDIT3|DHX9|DLX4|DLX5|DMRT1|DNMT3A|E2F1|E2F2|E2F3|E2F4|E4F1|EGR2|ELF1|ELF3|ELF4|ELK1|ELK3|ELK4|EN1|EP300|ERG|ESR1|ESR2|ESRRA|ESRRB|ETS1|ETS2|ETV1|ETV2|ETV4|ETV6|EZH2|FOXD1|FOXI1|FOXJ1|FOXC2|FOXS1|FOXO3|FL…
GO:0000993	RNA polymerase II complex binding	molecular_function	39	1662.05	4.33e-08	<4.520795660036166E-4	1660|2073|2103|2959|2960|3192|6827|8202|8725|9400|9646|22828|23168|23476|26523|26610|27161|51322|51585|54623|55140|55250|56950|57654|57805|58490|58506|64754|79577|84337|123169|284695|406891|406904|406932|406937|406950|406951|406982|	DHX9|ERCC5|ESRRB|GTF2B|GTF2E1|HNRNPU|SUPT4H1|NCOA3|URI1|RECQL5|CTR9|SCAF8|RTF1|BRD4|AGO1|ELP4|AGO2|WAC|PCF11|PAF1|ELP3|ELP2|SMYD2|UVSSA|CCAR2|RPRD1B|SCAF1|SMYD3|CDC73|ELOF1|LEO1|ZNF326|MIRLET7I|MIR1-1|MIR140|MIR145|MIR16-1|MIR16-2|MIR20A|
GO:0000995	RNA polymerase III general transcription initiation factor activity	molecular_function	7	31.5	3.53e-05	<4.520795660036166E-4	2972|2975|2976|6908|9328|9330|55814|	BRF1|GTF3C1|GTF3C2|TBP|GTF3C5|GTF3C3|BDP1|
GO:0001012	RNA polymerase II regulatory region DNA binding	molecular_function	698	616697	1.04e-06	<4.520795660036166E-4	60|81|86|142|165|196|326|367|401|406|429|430|463|466|467|468|474|571|579|604|639|668|688|860|861|864|988|1025|1044|1045|1046|1050|1051|1052|1053|1054|1106|1108|1316|1385|1386|1388|1390|1406|1407|1482|1523|1602|1628|1647|1649|1660|1745|1746|1748|1749|1761|1788|1820|1870|1871|1874|1876|1877|1958|1959|1961|1997|1999|2000|2001|2002|2004|2005|2019|2023|2033|2063|2078|2099|2100|2101|2103|2104|2113|2114…	ACTB|ACTN4|ACTL6A|PARP1|AEBP1|AHR|AIRE|AR|PHOX2A|ARNTL|ASCL1|ASCL2|ZFHX3|ATF1|ATF3|ATF4|ATOH1|BACH1|NKX3-2|BCL6|PRDM1|FOXL2|KLF5|RUNX2|RUNX1|RUNX3|CDC5L|CDK9|CDX1|CDX2|CDX4|CEBPA|CEBPB|CEBPD|CEBPE|CEBPG|CHD2|CHD4|KLF6|CREB1|ATF2|ATF6B|CREM|CRX|CRY1|NKX2-5|CUX1|DACH1|DBP|GADD45A|DDIT3|DHX9|DLX1|DLX2|DLX4|DLX5|DMRT1|DNMT3A|ARID3A|E2F2|E2F3|E2F4|E2F6|E4F1|EGR1|EGR2|EGR4|ELF1|ELF3|ELF4|ELF5|ELK1|ELK3…
GO:0001046	core promoter sequence-specific DNA binding	molecular_function	36	1313.2	2.69e-06	<4.520795660036166E-4	1051|1647|2146|2353|2959|3015|3020|3021|3065|4899|5080|5450|5451|5469|5927|5978|6597|6598|6658|6772|6872|6908|7071|7343|9013|9014|9519|9555|10856|11176|30812|54700|55011|55818|387332|406891|	CEBPB|GADD45A|EZH2|FOS|GTF2B|H2AFZ|H3F3A|H3F3B|HDAC1|NRF1|PAX6|POU2AF1|POU2F1|MED1|KDM5A|REST|SMARCA4|SMARCB1|SOX3|STAT1|TAF1|TBP|KLF10|UBTF|TAF1C|TAF1B|TBPL1|H2AFY|RUVBL2|BAZ2A|SOX8|RRN3|PIH1D1|KDM3A|TBPL2|MIRLET7I|
GO:0001047	core promoter binding	molecular_function	43	1886.36	3.88e-07	<4.520795660036166E-4	1051|1647|1810|2005|2146|2353|2908|2959|3015|3020|3021|3065|4869|4899|5080|5450|5451|5469|5927|5978|6597|6598|6658|6772|6872|6908|7071|7343|7709|9013|9014|9519|9555|10856|11176|26523|27161|30812|54700|55011|55818|387332|406891|	CEBPB|GADD45A|DR1|ELK4|EZH2|FOS|NR3C1|GTF2B|H2AFZ|H3F3A|H3F3B|HDAC1|NPM1|NRF1|PAX6|POU2AF1|POU2F1|MED1|KDM5A|REST|SMARCA4|SMARCB1|SOX3|STAT1|TAF1|TBP|KLF10|UBTF|ZBTB17|TAF1C|TAF1B|TBPL1|H2AFY|RUVBL2|BAZ2A|AGO1|AGO2|SOX8|RRN3|PIH1D1|KDM3A|TBPL2|MIRLET7I|
GO:0001054	RNA polymerase I activity	molecular_function	11	72.16	2.46e-09	<4.520795660036166E-4	5434|5435|5437|5440|5441|9533|25885|30834|64425|84172|221830|	POLR2E|POLR2F|POLR2H|POLR2K|POLR2L|POLR1C|POLR1A|ZNRD1|POLR1E|POLR1B|TWISTNB|
GO:0001055	RNA polymerase II activity	molecular_function	9	37.16	9.48e-11	<4.520795660036166E-4	5430|5431|5432|5434|5435|5437|5439|5440|5441|	POLR2A|POLR2B|POLR2C|POLR2E|POLR2F|POLR2H|POLR2J|POLR2K|POLR2L|
GO:0001056	RNA polymerase III activity	molecular_function	15	122.36	1.34e-14	<4.520795660036166E-4	661|5434|5435|5437|5440|5441|9533|10621|10623|11128|27297|51728|55703|55718|171568|	POLR3D|POLR2E|POLR2F|POLR2H|POLR2K|POLR2L|POLR1C|POLR3F|POLR3C|POLR3A|CRCP|POLR3K|POLR3B|POLR3E|POLR3H|
GO:0001067	regulatory region nucleic acid binding	molecular_function	849	910217	3.68e-10	<4.520795660036166E-4	60|81|86|142|165|196|326|367|401|405|406|408|429|430|463|466|467|468|474|571|579|604|639|668|672|688|860|861|864|904|988|1025|1044|1045|1046|1050|1051|1052|1053|1054|1106|1108|1316|1385|1386|1387|1388|1390|1406|1407|1408|1482|1523|1602|1628|1647|1649|1660|1745|1746|1748|1749|1761|1788|1810|1820|1869|1870|1871|1874|1876|1877|1958|1959|1961|1997|1999|2000|2001|2002|2004|2005|2019|2023|2033|2063|206…	ACTB|ACTN4|ACTL6A|PARP1|AEBP1|AHR|AIRE|AR|PHOX2A|ARNT|ARNTL|ARRB1|ASCL1|ASCL2|ZFHX3|ATF1|ATF3|ATF4|ATOH1|BACH1|NKX3-2|BCL6|PRDM1|FOXL2|BRCA1|KLF5|RUNX2|RUNX1|RUNX3|CCNT1|CDC5L|CDK9|CDX1|CDX2|CDX4|CEBPA|CEBPB|CEBPD|CEBPE|CEBPG|CHD2|CHD4|KLF6|CREB1|ATF2|CREBBP|ATF6B|CREM|CRX|CRY1|CRY2|NKX2-5|CUX1|DACH1|DBP|GADD45A|DDIT3|DHX9|DLX1|DLX2|DLX4|DLX5|DMRT1|DNMT3A|DR1|ARID3A|E2F1|E2F2|E2F3|E2F4|E2F6|E4F1|…
GO:0001085	RNA polymerase II transcription factor binding	molecular_function	136	20171.5	3.1e-13	<4.520795660036166E-4	196|367|468|473|582|583|585|1108|1385|1386|1387|1499|1660|1822|1959|2002|2033|2067|2072|2091|2099|2353|2623|2626|2627|2932|2957|2958|2960|2961|3059|3065|3066|3172|3192|3397|3398|3399|3400|3429|3516|3670|3725|4005|4088|4089|4205|4760|4772|4780|4808|5307|5308|5309|5393|5449|5465|5467|5468|5925|5932|5933|5934|6667|6688|6722|6774|6872|6873|6878|6879|6883|6886|6908|6911|6925|6926|6934|7003|7004|7005|7…	AHR|AR|ATF4|RERE|BBS1|BBS2|BBS4|CHD4|CREB1|ATF2|CREBBP|CTNNB1|DHX9|ATN1|EGR2|ELK1|EP300|ERCC1|ERCC4|FBL|ESR1|FOS|GATA1|GATA4|GATA6|GSK3B|GTF2A1|GTF2A2|GTF2E1|GTF2E2|HCLS1|HDAC1|HDAC2|HNF4A|HNRNPU|ID1|ID2|ID3|ID4|IFI27|RBPJ|ISL1|JUN|LMO2|SMAD3|SMAD4|MEF2A|NEUROD1|NFATC1|NFE2L2|NHLH2|PITX1|PITX2|PITX3|EXOSC9|POU1F1|PPARA|PPARD|PPARG|RB1|RBBP8|RBL1|RBL2|SP1|SPI1|SRF|STAT3|TAF1|TAF2|TAF6|TAF7|TAF12|T…
GO:0001091	RNA polymerase II basal transcription factor binding	molecular_function	19	303.66	2.03e-07	<4.520795660036166E-4	196|367|2067|2072|2091|2099|2960|2961|3192|6873|6879|6908|6925|8607|8721|9150|10856|51602|54680|	AHR|AR|ERCC1|ERCC4|FBL|ESR1|GTF2E1|GTF2E2|HNRNPU|TAF2|TAF7|TBP|TCF4|RUVBL1|EDF1|CTDP1|RUVBL2|NOP58|ZNHIT6|
GO:0001098	basal transcription machinery binding	molecular_function	57	3453.66	3.4e-11	<4.520795660036166E-4	196|367|1660|2067|2072|2073|2091|2099|2103|2959|2960|2961|3192|6827|6873|6879|6908|6925|8202|8607|8721|8725|9150|9400|9646|10856|22828|23168|23476|26523|26610|27161|51322|51585|51602|54623|54680|55140|55250|56950|57654|57805|58490|58506|64754|79577|84298|84337|123169|284695|406891|406904|406932|406937|406950|406951|406982|	AHR|AR|DHX9|ERCC1|ERCC4|ERCC5|FBL|ESR1|ESRRB|GTF2B|GTF2E1|GTF2E2|HNRNPU|SUPT4H1|TAF2|TAF7|TBP|TCF4|NCOA3|RUVBL1|EDF1|URI1|CTDP1|RECQL5|CTR9|RUVBL2|SCAF8|RTF1|BRD4|AGO1|ELP4|AGO2|WAC|PCF11|NOP58|PAF1|ZNHIT6|ELP3|ELP2|SMYD2|UVSSA|CCAR2|RPRD1B|SCAF1|SMYD3|CDC73|LLPH|ELOF1|LEO1|ZNF326|MIRLET7I|MIR1-1|MIR140|MIR145|MIR16-1|MIR16-2|MIR20A|
GO:0001099	basal RNA polymerase II transcription machinery binding	molecular_function	57	3453.66	3.4e-11	<4.520795660036166E-4	196|367|1660|2067|2072|2073|2091|2099|2103|2959|2960|2961|3192|6827|6873|6879|6908|6925|8202|8607|8721|8725|9150|9400|9646|10856|22828|23168|23476|26523|26610|27161|51322|51585|51602|54623|54680|55140|55250|56950|57654|57805|58490|58506|64754|79577|84298|84337|123169|284695|406891|406904|406932|406937|406950|406951|406982|	AHR|AR|DHX9|ERCC1|ERCC4|ERCC5|FBL|ESR1|ESRRB|GTF2B|GTF2E1|GTF2E2|HNRNPU|SUPT4H1|TAF2|TAF7|TBP|TCF4|NCOA3|RUVBL1|EDF1|URI1|CTDP1|RECQL5|CTR9|RUVBL2|SCAF8|RTF1|BRD4|AGO1|ELP4|AGO2|WAC|PCF11|NOP58|PAF1|ZNHIT6|ELP3|ELP2|SMYD2|UVSSA|CCAR2|RPRD1B|SCAF1|SMYD3|CDC73|LLPH|ELOF1|LEO1|ZNF326|MIRLET7I|MIR1-1|MIR140|MIR145|MIR16-1|MIR16-2|MIR20A|
GO:0001102	RNA polymerase II activating transcription factor binding	molecular_function	43	1984.96	3.35e-05	<4.520795660036166E-4	1385|1386|1387|1499|1959|2033|2353|3172|3429|3670|3725|4005|4088|4760|4780|4808|5308|5393|5449|5925|5933|5934|6878|6883|6911|6926|7158|8320|8553|8861|9079|9611|10459|10629|23493|25942|28996|55859|57057|78986|79365|84193|161882|	CREB1|ATF2|CREBBP|CTNNB1|EGR2|EP300|FOS|HNF4A|IFI27|ISL1|JUN|LMO2|SMAD3|NEUROD1|NFE2L2|NHLH2|PITX2|EXOSC9|POU1F1|RB1|RBL1|RBL2|TAF6|TAF12|TBX6|TBX3|TP53BP1|EOMES|BHLHE40|LDB1|LDB2|NCOR1|MAD2L2|TAF6L|HEY2|SIN3A|HIPK2|BEX1|TBX20|DUSP26|BHLHE41|SETD3|ZFPM1|
GO:0001158	enhancer sequence-specific DNA binding	molecular_function	113	14147.2	1.04e-09	<4.520795660036166E-4	60|86|406|468|571|1044|1045|1108|1385|1386|1388|2063|2103|2313|2494|2516|2623|2624|2625|2626|2627|3015|3020|3021|3065|3066|3096|3148|3159|3183|3202|3204|3215|3216|3217|3221|3223|3239|3670|3725|4208|4223|4297|4772|4779|4780|4790|4800|4801|4802|4841|4862|5078|5090|5457|5626|5928|5966|5970|5971|6421|6496|6597|6598|6599|6601|6603|6605|6662|6663|6664|6688|6689|6886|6911|7021|7080|7494|7528|7704|8543|8…	ACTB|ACTL6A|ARNTL|ATF4|BACH1|CDX1|CDX2|CHD4|CREB1|ATF2|ATF6B|NR2F6|ESRRB|FLI1|NR5A2|NR5A1|GATA1|GATA2|GATA3|GATA4|GATA6|H2AFZ|H3F3A|H3F3B|HDAC1|HDAC2|HIVEP1|HMGB2|HMGA1|HNRNPC|HOXA5|HOXA7|HOXB5|HOXB6|HOXB7|HOXC4|HOXC6|HOXD13|ISL1|JUN|MEF2C|MEOX2|KMT2A|NFATC1|NFE2L1|NFE2L2|NFKB1|NFYA|NFYB|NFYC|NONO|NPAS2|PAX4|PBX3|POU4F1|PROP1|RBBP4|REL|RELA|RELB|SFPQ|SIX3|SMARCA4|SMARCB1|SMARCC1|SMARCC2|SMARCD2|S…
GO:0001221	transcription cofactor binding	molecular_function	39	1609.64	3.07e-05	<4.520795660036166E-4	196|905|988|1025|1385|2099|2296|2308|2309|3068|4772|4780|4848|5187|5465|6095|6097|6495|6496|6613|7003|7015|7019|7341|7709|7975|8013|8463|8863|8864|9314|9349|9572|10458|10783|51341|57649|84181|166793|	AHR|CCNT2|CDC5L|CDK9|CREB1|ESR1|FOXC1|FOXO1|FOXO3|HDGF|NFATC1|NFE2L2|CNOT2|PER1|PPARA|RORA|RORC|SIX1|SIX3|SUMO2|TEAD1|TERT|TFAM|SUMO1|ZBTB17|MAFK|NR4A3|TEAD2|PER3|PER2|KLF4|RPL23|NR1D1|BAIAP2|NEK6|ZBTB7A|PHF12|CHD6|ZBTB49|
GO:0001325	formation of extrachromosomal circular DNA	biological_process	12	118.76	4.86e-05	<4.520795660036166E-4	641|1763|2067|4683|7013|7486|7517|9156|50485|79008|84464|548593|	BLM|DNA2|ERCC1|NBN|TERF1|WRN|XRCC3|EXO1|SMARCAL1|SLX1B|SLX4|SLX1A|
GO:0001682	tRNA 5'-leader removal	biological_process	10	72.75	8.35e-06	<4.520795660036166E-4	6741|9692|10248|10556|10775|10940|11102|51367|54913|79897|	SSB|KIAA0391|POP7|RPP30|POP4|POP1|RPP14|POP5|RPP25|RPP21|
GO:0001725	stress fiber	cellular_component	58	3453.19	4.45e-09	<4.520795660036166E-4	58|81|87|989|1265|1535|2275|2317|3611|3936|3983|4486|4624|4625|4627|4628|4638|4919|5239|5590|5747|5829|6624|7010|7168|7170|7171|7791|8572|9260|10398|10529|10580|10603|10801|10979|11170|11346|22885|22998|23002|23094|29109|50507|51164|51474|54751|55752|57175|57216|57477|79778|79784|103910|124404|129446|165904|171024|	ACTA1|ACTN4|ACTN1|SEPT7|CNN2|CYBA|FHL3|FLNB|ILK|LCP1|ABLIM1|MST1R|MYH6|MYH7|MYH9|MYH10|MYLK|ROR1|PGM5|PRKCZ|PTK2|PXN|FSCN1|TEK|TPM1|TPM3|TPM4|ZYX|PDLIM4|PDLIM7|MYL9|NEBL|SORBS1|SH2B2|SEPT9|FERMT2|FAM107A|SYNPO|ABLIM3|LIMCH1|DAAM1|SIPA1L3|FHOD1|NOX4|DCTN4|LIMA1|FBLIM1|SEPT11|CORO1B|VANGL2|SHROOM4|MICALL2|MYH14|MYL12B|SEPT12|XIRP2|XIRP1|SYNPO2|
GO:0001726	ruffle	cellular_component	161	32352.9	2.25e-06	<4.520795660036166E-4	87|199|208|302|324|378|382|387|526|660|1021|1072|1729|1785|1915|1969|2017|2059|2191|2245|2268|2934|3678|3685|3688|3690|3936|4210|4289|4534|4627|4641|4644|4646|4651|4771|4830|4831|5058|5141|5152|5335|5341|5420|5662|5753|5756|5795|5868|5879|5921|5962|6093|6188|6249|6277|6282|6285|6624|6714|6792|6868|7074|7094|7168|7429|7430|7456|8394|8631|8826|8844|8871|8874|9026|9181|9260|9265|9270|9368|9564|9788|…	ACTN1|AIF1|AKT2|ANXA2|APC|ARF4|ARF6|RHOA|ATP6V1B2|BMX|CDK6|CFL1|DIAPH1|DNM2|EEF1A1|EPHA2|CTTN|EPS8|FAP|FGD1|FGR|GSN|ITGA5|ITGAV|ITGB1|ITGB3|LCP1|MEFV|MKLN1|MTM1|MYH9|MYO1C|MYO5A|MYO6|MYO10|NF2|NME1|NME2|PAK1|PDE4A|PDE9A|PLCG1|PLEK|PODXL|PSD|PTK6|TWF1|PTPRJ|RAB5A|RAC1|RASA1|RDX|ROCK1|RPS3|CLIP1|S100A6|S100A11|S100B|FSCN1|SRC|CDKL5|ADAM17|TIAM1|TLN1|TPM1|VIL1|EZR|WIPF1|PIP5K1A|SKAP1|IQGAP1|KSR1|SYN…
GO:0001732	formation of cytoplasmic translation initiation complex	biological_process	14	90.82	1.46e-16	<4.520795660036166E-4	3646|8661|8662|8663|8664|8665|8666|8667|8668|8669|10480|27335|51386|728689|	EIF3E|EIF3A|EIF3B|EIF3C|EIF3D|EIF3F|EIF3G|EIF3H|EIF3I|EIF3J|EIF3M|EIF3K|EIF3L|EIF3CL|
GO:0001739	sex chromatin	cellular_component	6	17.93	1.83e-06	<4.520795660036166E-4	6015|6045|7703|8726|9555|23512|	RING1|RNF2|PCGF2|EED|H2AFY|SUZ12|
GO:0001784	phosphotyrosine residue binding	molecular_function	40	1318.26	2.24e-16	<4.520795660036166E-4	25|27|867|868|1398|1399|2268|2885|3055|3667|3932|5295|5296|5336|5594|5595|5774|5777|5781|5921|6452|6461|6464|6850|7409|7410|7525|7535|8440|8503|9021|23624|26119|26228|53358|56961|64092|84867|90525|126669|	ABL1|ABL2|CBL|CBLB|CRK|CRKL|FGR|GRB2|HCK|IRS1|LCK|PIK3R1|PIK3R2|PLCG2|MAPK1|MAPK3|PTPN3|PTPN6|PTPN11|RASA1|SH3BP2|SHB|SHC1|SYK|VAV1|VAV2|YES1|ZAP70|NCK2|PIK3R3|SOCS3|CBLC|LDLRAP1|STAP1|SHC3|SHD|SAMSN1|PTPN5|SHF|SHE|
GO:0001933	negative regulation of protein phosphorylation	biological_process	379	178372	1.49e-12	<4.520795660036166E-4	25|103|104|135|207|259|284|324|348|408|409|467|578|581|624|634|652|655|753|801|805|808|836|857|859|867|868|891|1026|1027|1028|1029|1031|1050|1399|1411|1445|1540|1605|1609|1647|1739|1756|1813|1843|1844|1845|1846|1847|1848|1849|1850|1852|1855|1942|1981|2022|2039|2041|2048|2122|2150|2167|2192|2218|2305|2308|2475|2629|2633|2764|2776|2810|2852|2873|2874|2889|2950|3082|3087|3156|3301|3315|3476|3480|348…	ABL1|ADAR|ADARB1|ADORA2A|AKT1|AMBP|ANGPT1|APC|APOE|ARRB1|ARRB2|ATF3|BAK1|BAX|BDKRB2|CEACAM1|BMP4|BMP7|LDLRAD4|CALM1|CALM2|CALM3|CASP3|CAV1|CAV3|CBL|CBLB|CCNB1|CDKN1A|CDKN1B|CDKN1C|CDKN2A|CDKN2C|CEBPA|CRKL|CRYBA1|CSK|CYLD|DAG1|DGKQ|GADD45A|DLG1|DMD|DRD2|DUSP1|DUSP2|DUSP3|DUSP4|DUSP5|DUSP6|DUSP7|DUSP8|DUSP9|DVL1|EFNA1|EIF4G1|ENG|DMTN|EPHA1|EPHB2|MECOM|F2RL1|FABP4|FBLN1|FKTN|FOXM1|FOXO1|MTOR|GBA|GBP…
GO:0001959	regulation of cytokine-mediated signaling pathway	biological_process	143	24928	6.96e-06	<4.520795660036166E-4	284|329|330|335|383|558|834|837|841|857|861|865|972|1147|1435|1540|1893|1906|1997|2150|2621|2672|2874|2950|3091|3093|3263|3303|3304|3326|3455|3458|3459|3460|3551|3554|3557|3562|3569|3574|3654|3656|3661|3665|3716|3717|3977|5048|5468|5469|5770|5771|5777|5781|5788|6041|6059|6091|6352|6586|6772|6850|6868|7124|7128|7132|7185|7186|7294|7341|7376|7444|7474|7737|7837|7850|8517|8554|8567|8651|8717|8737|87…	ANGPT1|BIRC2|BIRC3|APOA1|ARG1|AXL|CASP1|CASP4|CASP8|CAV1|RUNX1|CBFB|CD74|CHUK|CSF1|CYLD|ECM1|EDN1|ELF1|F2RL1|GAS6|GFI1|GPS2|GSTP1|HIF1A|UBE2K|HPX|HSPA1A|HSPA1B|HSP90AB1|IFNAR2|IFNG|IFNGR1|IFNGR2|IKBKB|IL1R1|IL1RN|IL3|IL6|IL7|IRAK1|IRAK2|IRF3|IRF7|JAK1|JAK2|LIFR|PAFAH1B1|PPARG|MED1|PTPN1|PTPN2|PTPN6|PTPN11|PTPRC|RNASEL|ABCE1|ROBO1|CCL5|SLIT3|STAT1|SYK|ADAM17|TNF|TNFAIP3|TNFRSF1A|TRAF1|TRAF2|TXK|SU…
GO:0002039	p53 binding	molecular_function	61	4148.78	9.33e-09	<4.520795660036166E-4	641|754|1020|1263|1387|1616|1938|2033|2623|2932|3064|3065|3091|3329|4193|4487|4582|4916|6597|6598|6794|6872|6880|7011|7158|7159|7161|7874|8550|8626|8805|9100|9891|10197|10919|23028|23368|23411|23476|23650|25898|25946|27063|29117|51499|54941|54971|55159|55602|56254|56950|57680|78986|79813|80196|80854|83596|83860|112858|117584|151126|	BLM|PTTG1IP|CDK5|PLK3|CREBBP|DAXX|EEF2|EP300|GATA1|GSK3B|HTT|HDAC1|HIF1A|HSPD1|MDM2|MSX1|MUC1|NTRK3|SMARCA4|SMARCB1|STK11|TAF1|TAF9|TEP1|TP53BP1|TP53BP2|TP73|USP7|MAPKAPK5|TP63|TRIM24|USP10|NUAK1|PSME3|EHMT2|KDM1A|PPP1R13B|SIRT1|BRD4|TRIM29|RCHY1|ZNF385A|ANKRD1|BRD7|TRIAP1|RNF125|BANP|RFWD3|CDKN2AIP|RNF20|SMYD2|CHD8|DUSP26|EHMT1|RNF34|SETD7|BCL2L12|TAF3|TP53RK|RFFL|ZNF385B|
GO:0002102	podosome	cellular_component	30	902.8	1.26e-05	<4.520795660036166E-4	101|2017|2934|3190|3936|5782|6455|6624|6714|6840|7082|7171|7412|7414|7984|9181|9404|9644|9948|10097|23022|28988|50807|51411|58480|64147|83706|85477|134265|285590|	ADAM8|CTTN|GSN|HNRNPK|LCP1|PTPN12|SH3GL1|FSCN1|SRC|SVIL|TJP1|TPM4|VCAM1|VCL|ARHGEF5|ARHGEF2|LPXN|SH3PXD2A|WDR1|ACTR2|PALLD|DBNL|ASAP1|BIN2|RHOU|KIF9|FERMT3|SCIN|AFAP1L1|SH3PXD2B|
GO:0002181	cytoplasmic translation	biological_process	64	3725.53	6.76e-21	<4.520795660036166E-4	1939|1968|1975|1978|1981|1983|2107|2935|3646|4736|5936|6128|6132|6133|6135|6138|6139|6141|6142|6143|6152|6154|6156|6159|6160|6161|6165|6169|6170|6171|6173|6175|6176|6227|6228|6231|6234|6235|7458|8562|8661|8662|8663|8664|8665|8666|8667|8668|8669|10480|23708|24140|25873|27335|28985|51121|51182|51372|51386|51389|55854|90381|220717|728689|	EIF2D|EIF2S3|EIF4B|EIF4EBP1|EIF4G1|EIF5|ETF1|GSPT1|EIF3E|RPL10A|RBM4|RPL6|RPL8|RPL9|RPL11|RPL15|RPL17|RPL18|RPL18A|RPL19|RPL24|RPL26|RPL30|RPL29|RPL31|RPL32|RPL35A|RPL38|RPL39|RPL41|RPL36A|RPLP0|RPLP1|RPS21|RPS23|RPS26|RPS28|RPS29|EIF4H|DENR|EIF3A|EIF3B|EIF3C|EIF3D|EIF3F|EIF3G|EIF3H|EIF3I|EIF3J|EIF3M|GSPT2|FTSJ1|RPL36|EIF3K|MCTS1|RPL26L1|HSPA14|TMA7|EIF3L|RWDD1|ZC3H15|TICRR|RPLP0P6|EIF3CL|
GO:0002183	cytoplasmic translational initiation	biological_process	25	566.33	3.4e-10	<4.520795660036166E-4	1939|1968|1975|1978|1981|1983|3646|5936|7458|8562|8661|8662|8663|8664|8665|8666|8667|8668|8669|10480|27335|28985|51386|90381|728689|	EIF2D|EIF2S3|EIF4B|EIF4EBP1|EIF4G1|EIF5|EIF3E|RBM4|EIF4H|DENR|EIF3A|EIF3B|EIF3C|EIF3D|EIF3F|EIF3G|EIF3H|EIF3I|EIF3J|EIF3M|EIF3K|MCTS1|EIF3L|TICRR|EIF3CL|
GO:0002189	ribose phosphate diphosphokinase complex	cellular_component	5	8.98	2.19e-07	<4.520795660036166E-4	5631|5634|5635|5636|221823|	PRPS1|PRPS2|PRPSAP1|PRPSAP2|PRPS1L1|
GO:0002218	activation of innate immune response	biological_process	168	34650.2	8.84e-06	<4.520795660036166E-4	338|695|841|929|948|1147|1387|1520|1540|1755|2033|2207|2219|2243|2244|2266|2534|2547|2867|3055|3146|3265|3329|3384|3385|3428|3551|3654|3656|3661|3665|3684|3689|3845|3929|4067|4214|4582|4583|4584|4586|4589|4615|4790|4792|4841|4893|5058|5062|5063|5170|5289|5336|5566|5567|5568|5580|5581|5591|5608|5894|5970|5971|6197|6233|6271|6279|6280|6421|6441|6714|6850|6885|7096|7097|7098|7099|7100|7128|7184|7187…	APOB|BTK|CASP8|CD14|CD36|CHUK|CREBBP|CTSS|CYLD|DMBT1|EP300|FCER1G|FCN1|FGA|FGB|FGG|FYN|XRCC6|FFAR2|HCK|HMGB1|HRAS|HSPD1|ICAM2|ICAM3|IFI16|IKBKB|IRAK1|IRAK2|IRF3|IRF7|ITGAM|ITGB2|KRAS|LBP|LYN|MAP3K1|MUC1|MUC2|MUC3A|MUC5AC|MUC7|MYD88|NFKB1|NFKBIA|NONO|NRAS|PAK1|PAK2|PAK3|PDPK1|PIK3C3|PLCG2|PRKACA|PRKACB|PRKACG|PRKCD|PRKCE|PRKDC|MAP2K6|RAF1|RELA|RELB|RPS6KA3|RPS27A|S100A1|S100A8|S100A9|SFPQ|SFTPD|SR…
GO:0002221	pattern recognition receptor signaling pathway	biological_process	103	12609.7	1.93e-05	<4.520795660036166E-4	338|695|841|929|948|1147|1520|1540|1755|2219|2243|2244|2266|2867|3146|3329|3551|3654|3656|3661|3665|3684|3689|3929|4214|4615|4792|5289|5581|5608|5970|6197|6233|6271|6279|6280|6441|6885|7096|7097|7098|7099|7100|7128|7184|7187|7189|7311|7314|7334|7335|7867|8517|8685|8737|8767|8772|8915|8993|9261|9641|9971|10010|10318|10333|10392|10454|10695|11213|23118|23180|23586|23643|26065|29110|30849|51135|5128…	APOB|BTK|CASP8|CD14|CD36|CHUK|CTSS|CYLD|DMBT1|FCN1|FGA|FGB|FGG|FFAR2|HMGB1|HSPD1|IKBKB|IRAK1|IRAK2|IRF3|IRF7|ITGAM|ITGB2|LBP|MAP3K1|MYD88|NFKBIA|PIK3C3|PRKCE|MAP2K6|RELA|RPS6KA3|RPS27A|S100A1|S100A8|S100A9|SFTPD|MAP3K7|TLR1|TLR2|TLR3|TLR4|TLR5|TNFAIP3|HSP90B1|TRAF3|TRAF6|UBA52|UBB|UBE2N|UBE2V1|MAPKAPK3|IKBKG|MARCO|RIPK1|RIPK2|FADD|BCL10|PGLYRP1|MAPKAPK2|IKBKE|NR1H4|TANK|TNIP1|TLR6|NOD1|TAB1|CNPY3…
GO:0002224	toll-like receptor signaling pathway	biological_process	79	6997.14	2.47e-06	<4.520795660036166E-4	338|695|841|929|948|1147|1520|2243|2244|2266|3146|3329|3551|3654|3656|3661|3665|3684|3689|3929|4214|4615|4792|5289|5581|6197|6233|6271|6279|6280|6441|6885|7096|7097|7098|7099|7100|7184|7187|7189|7311|7314|7867|8517|8737|8767|8772|8915|9261|9641|9971|10010|10318|10333|10454|10695|11213|23118|23180|23643|29110|30849|51135|51284|51311|54106|57402|79155|79931|81035|81622|84868|114609|118788|148022|25…	APOB|BTK|CASP8|CD14|CD36|CHUK|CTSS|FGA|FGB|FGG|HMGB1|HSPD1|IKBKB|IRAK1|IRAK2|IRF3|IRF7|ITGAM|ITGB2|LBP|MAP3K1|MYD88|NFKBIA|PIK3C3|PRKCE|RPS6KA3|RPS27A|S100A1|S100A8|S100A9|SFTPD|MAP3K7|TLR1|TLR2|TLR3|TLR4|TLR5|HSP90B1|TRAF3|TRAF6|UBA52|UBB|MAPKAPK3|IKBKG|RIPK1|RIPK2|FADD|BCL10|MAPKAPK2|IKBKE|NR1H4|TANK|TNIP1|TLR6|TAB1|CNPY3|IRAK3|TAB2|RFTN1|LY96|TBK1|PIK3R4|IRAK4|TLR7|TLR8|TLR9|S100A14|TNIP2|TNIP…
GO:0002428	antigen processing and presentation of peptide antigen via MHC class Ib	biological_process	9	36.2	4.76e-11	<4.520795660036166E-4	567|3105|3106|3107|3133|3134|3135|3136|6891|	B2M|HLA-A|HLA-B|HLA-C|HLA-E|HLA-F|HLA-G|HLA-H|TAP2|
GO:0002431	Fc receptor mediated stimulatory signaling pathway	biological_process	90	9219.92	1.23e-07	<4.520795660036166E-4	25|60|71|917|919|998|1398|1793|2207|2209|2212|2213|2214|2268|2534|2885|3055|3071|3320|3326|3500|3501|3502|3503|3514|3537|3984|4067|4620|4641|4651|4690|5058|5290|5291|5295|5296|5335|5336|5338|5580|5581|5594|5595|5747|5879|6714|6850|7409|7410|7454|7456|7525|8013|8398|8976|9844|10006|10092|10093|10094|10095|10096|10097|10109|10163|10451|10458|10552|10787|23191|26999|28299|28424|28442|28793|28796|288…	ABL1|ACTB|ACTG1|CD3G|CD247|CDC42|CRK|DOCK1|FCER1G|FCGR1A|FCGR2A|FCGR2B|FCGR3A|FGR|FYN|GRB2|HCK|NCKAP1L|HSP90AA1|HSP90AB1|IGHG1|IGHG2|IGHG3|IGHG4|IGKC|IGLC1|LIMK1|LYN|MYH2|MYO1C|MYO10|NCK1|PAK1|PIK3CA|PIK3CB|PIK3R1|PIK3R2|PLCG1|PLCG2|PLD2|PRKCD|PRKCE|MAPK1|MAPK3|PTK2|RAC1|SRC|SYK|VAV1|VAV2|WAS|WIPF1|YES1|NR4A3|PLA2G6|WASL|ELMO1|ABI1|ARPC5|ARPC4|ARPC3|ARPC1B|ACTR3|ACTR2|ARPC2|WASF2|VAV3|BAIAP2|ARPC…
GO:0002433	immune response-regulating cell surface receptor signaling pathway involved in phagocytosis	biological_process	88	8732.92	3.89e-08	<4.520795660036166E-4	25|60|71|917|919|998|1398|1793|2209|2212|2213|2214|2268|2534|2885|3055|3071|3320|3326|3500|3501|3502|3503|3514|3537|3984|4067|4620|4641|4651|4690|5058|5290|5291|5295|5296|5335|5336|5338|5580|5581|5594|5595|5747|5879|6714|6850|7409|7410|7454|7456|7525|8398|8976|9844|10006|10092|10093|10094|10095|10096|10097|10109|10163|10451|10458|10552|10787|23191|26999|28299|28424|28442|28793|28796|28815|28834|2…	ABL1|ACTB|ACTG1|CD3G|CD247|CDC42|CRK|DOCK1|FCGR1A|FCGR2A|FCGR2B|FCGR3A|FGR|FYN|GRB2|HCK|NCKAP1L|HSP90AA1|HSP90AB1|IGHG1|IGHG2|IGHG3|IGHG4|IGKC|IGLC1|LIMK1|LYN|MYH2|MYO1C|MYO10|NCK1|PAK1|PIK3CA|PIK3CB|PIK3R1|PIK3R2|PLCG1|PLCG2|PLD2|PRKCD|PRKCE|MAPK1|MAPK3|PTK2|RAC1|SRC|SYK|VAV1|VAV2|WAS|WIPF1|YES1|PLA2G6|WASL|ELMO1|ABI1|ARPC5|ARPC4|ARPC3|ARPC1B|ACTR3|ACTR2|ARPC2|WASF2|VAV3|BAIAP2|ARPC1A|NCKAP1|CYF…
GO:0002474	antigen processing and presentation of peptide antigen via MHC class I	biological_process	43	1923.26	2.28e-06	<4.520795660036166E-4	567|811|821|948|1147|1636|2207|2209|2923|3105|3106|3107|3133|3134|3135|3136|3140|3551|3685|3693|4012|6396|6890|6891|6892|8517|8673|8773|9341|9554|9632|9871|10134|10427|10437|10484|10802|22872|50489|50856|51128|51752|64167|	B2M|CALR|CANX|CD36|CHUK|ACE|FCER1G|FCGR1A|PDIA3|HLA-A|HLA-B|HLA-C|HLA-E|HLA-F|HLA-G|HLA-H|MR1|IKBKB|ITGAV|ITGB5|LNPEP|SEC13|TAP1|TAP2|TAPBP|IKBKG|VAMP8|SNAP23|VAMP3|SEC22B|SEC24C|SEC24D|BCAP31|SEC24B|IFI30|SEC23A|SEC24A|SEC31A|CD207|CLEC4A|SAR1B|ERAP1|ERAP2|
GO:0002475	antigen processing and presentation via MHC class Ib	biological_process	15	199.05	5.29e-05	<4.520795660036166E-4	567|909|910|912|913|3105|3106|3107|3133|3134|3135|3136|6891|8546|8943|	B2M|CD1A|CD1B|CD1D|CD1E|HLA-A|HLA-B|HLA-C|HLA-E|HLA-F|HLA-G|HLA-H|TAP2|AP3B1|AP3D1|
GO:0002476	antigen processing and presentation of endogenous peptide antigen via MHC class Ib	biological_process	8	27.86	4.38e-10	<4.520795660036166E-4	3105|3106|3107|3133|3134|3135|3136|6891|	HLA-A|HLA-B|HLA-C|HLA-E|HLA-F|HLA-G|HLA-H|TAP2|
GO:0002478	antigen processing and presentation of exogenous peptide antigen	biological_process	121	16825.4	2.95e-07	<4.520795660036166E-4	160|161|162|163|164|375|567|811|821|829|830|832|948|972|1062|1147|1173|1174|1175|1211|1213|1509|1510|1514|1515|1520|1639|1778|1780|1781|1783|1785|2207|2209|2213|2923|3105|3106|3107|3108|3109|3111|3112|3113|3115|3117|3120|3122|3123|3125|3126|3127|3133|3134|3135|3136|3551|3685|3693|3796|3797|3798|3831|3832|3835|4012|5641|6396|6456|6712|6890|6891|6892|7189|7879|8517|8655|8673|8722|8773|8905|8907|934…	AP2A1|AP2A2|AP1B1|AP2B1|AP1G1|ARF1|B2M|CALR|CANX|CAPZA1|CAPZA2|CAPZB|CD36|CD74|CENPE|CHUK|AP2M1|AP1S1|AP2S1|CLTA|CLTC|CTSD|CTSE|CTSL|CTSV|CTSS|DCTN1|DYNC1H1|DYNC1I1|DYNC1I2|DYNC1LI2|DNM2|FCER1G|FCGR1A|FCGR2B|PDIA3|HLA-A|HLA-B|HLA-C|HLA-DMA|HLA-DMB|HLA-DOA|HLA-DOB|HLA-DPA1|HLA-DPB1|HLA-DQA1|HLA-DQB2|HLA-DRA|HLA-DRB1|HLA-DRB3|HLA-DRB4|HLA-DRB5|HLA-E|HLA-F|HLA-G|HLA-H|IKBKB|ITGAV|ITGB5|KIF2A|KIF3C|K…
GO:0002479	antigen processing and presentation of exogenous peptide antigen via MHC class I, TAP-dependent	biological_process	25	578.32	7.21e-07	<4.520795660036166E-4	567|811|948|1147|2209|2923|3105|3106|3107|3133|3134|3135|3136|3551|3685|3693|6890|6891|6892|8517|8673|8773|9341|9554|50489|	B2M|CALR|CD36|CHUK|FCGR1A|PDIA3|HLA-A|HLA-B|HLA-C|HLA-E|HLA-F|HLA-G|HLA-H|IKBKB|ITGAV|ITGB5|TAP1|TAP2|TAPBP|IKBKG|VAMP8|SNAP23|VAMP3|SEC22B|CD207|
GO:0002480	antigen processing and presentation of exogenous peptide antigen via MHC class I, TAP-independent	biological_process	9	44.24	1.09e-08	<4.520795660036166E-4	567|3105|3106|3107|3133|3134|3135|3136|4012|	B2M|HLA-A|HLA-B|HLA-C|HLA-E|HLA-F|HLA-G|HLA-H|LNPEP|
GO:0002483	antigen processing and presentation of endogenous peptide antigen	biological_process	13	119.36	4.62e-08	<4.520795660036166E-4	567|3105|3106|3107|3133|3134|3135|3136|6890|6891|6892|51752|64167|	B2M|HLA-A|HLA-B|HLA-C|HLA-E|HLA-F|HLA-G|HLA-H|TAP1|TAP2|TAPBP|ERAP1|ERAP2|
GO:0002495	antigen processing and presentation of peptide antigen via MHC class II	biological_process	95	10428.9	1.51e-05	<4.520795660036166E-4	160|161|162|163|164|375|821|829|830|832|972|1062|1173|1174|1175|1211|1213|1509|1510|1514|1515|1520|1639|1778|1780|1781|1783|1785|2207|2213|3108|3109|3111|3112|3113|3115|3117|3120|3122|3123|3125|3126|3127|3796|3797|3798|3831|3832|3835|5641|6396|6456|6712|7189|7879|8655|8722|8905|8907|9371|9493|9632|9871|10053|10120|10121|10427|10437|10484|10540|10671|10802|11004|11127|11258|22872|22920|24137|26153…	AP2A1|AP2A2|AP1B1|AP2B1|AP1G1|ARF1|CANX|CAPZA1|CAPZA2|CAPZB|CD74|CENPE|AP2M1|AP1S1|AP2S1|CLTA|CLTC|CTSD|CTSE|CTSL|CTSV|CTSS|DCTN1|DYNC1H1|DYNC1I1|DYNC1I2|DYNC1LI2|DNM2|FCER1G|FCGR2B|HLA-DMA|HLA-DMB|HLA-DOA|HLA-DOB|HLA-DPA1|HLA-DPB1|HLA-DQA1|HLA-DQB2|HLA-DRA|HLA-DRB1|HLA-DRB3|HLA-DRB4|HLA-DRB5|KIF2A|KIF3C|KIF5A|KLC1|KIF11|KIF22|LGMN|SEC13|SH3GL2|SPTBN2|TRAF6|RAB7A|DYNLL1|CTSF|AP1S2|AP1M1|KIF3B|KIF…
GO:0002504	antigen processing and presentation of peptide or polysaccharide antigen via MHC class II	biological_process	95	10428.9	1.51e-05	<4.520795660036166E-4	160|161|162|163|164|375|821|829|830|832|972|1062|1173|1174|1175|1211|1213|1509|1510|1514|1515|1520|1639|1778|1780|1781|1783|1785|2207|2213|3108|3109|3111|3112|3113|3115|3117|3120|3122|3123|3125|3126|3127|3796|3797|3798|3831|3832|3835|5641|6396|6456|6712|7189|7879|8655|8722|8905|8907|9371|9493|9632|9871|10053|10120|10121|10427|10437|10484|10540|10671|10802|11004|11127|11258|22872|22920|24137|26153…	AP2A1|AP2A2|AP1B1|AP2B1|AP1G1|ARF1|CANX|CAPZA1|CAPZA2|CAPZB|CD74|CENPE|AP2M1|AP1S1|AP2S1|CLTA|CLTC|CTSD|CTSE|CTSL|CTSV|CTSS|DCTN1|DYNC1H1|DYNC1I1|DYNC1I2|DYNC1LI2|DNM2|FCER1G|FCGR2B|HLA-DMA|HLA-DMB|HLA-DOA|HLA-DOB|HLA-DPA1|HLA-DPB1|HLA-DQA1|HLA-DQB2|HLA-DRA|HLA-DRB1|HLA-DRB3|HLA-DRB4|HLA-DRB5|KIF2A|KIF3C|KIF5A|KLC1|KIF11|KIF22|LGMN|SEC13|SH3GL2|SPTBN2|TRAF6|RAB7A|DYNLL1|CTSF|AP1S2|AP1M1|KIF3B|KIF…
GO:0002753	cytoplasmic pattern recognition receptor signaling pathway	biological_process	32	1006.8	5.63e-09	<4.520795660036166E-4	841|1540|3654|3656|3661|3665|4792|5608|5970|6233|6885|7128|7189|7311|7314|7334|7335|8517|8767|10392|10454|23118|23586|26065|64127|64135|80216|83737|90268|92610|257397|345611|	CASP8|CYLD|IRAK1|IRAK2|IRF3|IRF7|NFKBIA|MAP2K6|RELA|RPS27A|MAP3K7|TNFAIP3|TRAF6|UBA52|UBB|UBE2N|UBE2V1|IKBKG|RIPK2|NOD1|TAB1|TAB2|DDX58|LSM14A|NOD2|IFIH1|ALPK1|ITCH|OTULIN|TIFA|TAB3|IRGM|
GO:0002755	MyD88-dependent toll-like receptor signaling pathway	biological_process	29	825.84	4.58e-06	<4.520795660036166E-4	695|929|948|3329|3654|3656|4214|4615|6233|6885|7096|7097|7099|7100|7189|7311|7314|10318|10333|10454|11213|23118|23643|51135|51284|51311|54106|114609|257397|	BTK|CD14|CD36|HSPD1|IRAK1|IRAK2|MAP3K1|MYD88|RPS27A|MAP3K7|TLR1|TLR2|TLR4|TLR5|TRAF6|UBA52|UBB|TNIP1|TLR6|TAB1|IRAK3|TAB2|LY96|IRAK4|TLR7|TLR8|TLR9|TIRAP|TAB3|
GO:0002756	MyD88-independent toll-like receptor signaling pathway	biological_process	24	533.36	1.37e-06	<4.520795660036166E-4	841|929|1147|3551|3661|3665|5581|6233|7098|7099|7187|7311|7314|8517|8737|8772|9641|10010|10333|23643|29110|79931|148022|353376|	CASP8|CD14|CHUK|IKBKB|IRF3|IRF7|PRKCE|RPS27A|TLR3|TLR4|TRAF3|UBA52|UBB|IKBKG|RIPK1|FADD|IKBKE|TANK|TLR6|LY96|TBK1|TNIP3|TICAM1|TICAM2|
GO:0003678	DNA helicase activity	molecular_function	46	2455.11	6.11e-08	<4.520795660036166E-4	546|641|1105|1106|1107|1108|1654|1660|1663|1763|2068|2071|2547|3508|4173|4175|4176|4683|5965|6832|7486|7520|8318|8607|9400|9401|9557|9837|10111|10146|10856|10973|22907|23064|25788|51659|51750|54617|57680|80119|83990|84296|92797|170506|254394|100302090|	ATRX|BLM|CHD1|CHD2|CHD3|CHD4|DDX3X|DHX9|DDX11|DNA2|ERCC2|ERCC3|XRCC6|IGHMBP2|MCM4|MCM6|MCM7|NBN|RECQL|SUPV3L1|WRN|XRCC5|CDC45|RUVBL1|RECQL5|RECQL4|CHD1L|GINS1|RAD50|G3BP1|RUVBL2|ASCC3|DHX30|SETX|RAD54B|GINS2|RTEL1|INO80|CHD8|PIF1|BRIP1|GINS4|HELB|DHX36|MCM9|DDX11L8|
GO:0003682	chromatin binding	molecular_function	505	305339	2.3e-26	<4.520795660036166E-4	60|81|86|322|326|328|367|429|473|474|546|604|639|648|661|860|904|905|983|1025|1051|1058|1059|1063|1104|1108|1164|1386|1387|1460|1482|1488|1499|1653|1655|1660|1663|1745|1746|1747|1761|1786|1788|1789|1820|1874|1958|1959|2002|2005|2033|2074|2099|2145|2146|2168|2296|2303|2308|2309|2313|2332|2353|2355|2494|2516|2551|2623|2624|2627|2648|2735|2736|2737|2852|2956|2959|2962|2965|3005|3006|3007|3008|3009|3…	ACTB|ACTN4|ACTL6A|APBB1|AIRE|APEX1|AR|ASCL1|RERE|ATOH1|ATRX|BCL6|PRDM1|BMI1|POLR3D|RUNX2|CCNT1|CCNT2|CDK1|CDK9|CEBPB|CENPA|CENPB|CENPF|RCC1|CHD4|CKS2|ATF2|CREBBP|CSNK2B|NKX2-5|CTBP2|CTNNB1|DDX1|DDX5|DHX9|DDX11|DLX1|DLX2|DLX3|DMRT1|DNMT1|DNMT3A|DNMT3B|ARID3A|E2F4|EGR1|EGR2|ELK1|ELK4|EP300|ERCC6|ESR1|EZH1|EZH2|FABP1|FOXC1|FOXC2|FOXO1|FOXO3|FLI1|FMR1|FOS|FOSL2|NR5A2|NR5A1|GABPA|GATA1|GATA2|GATA6|KAT…
GO:0003684	damaged DNA binding	molecular_function	68	4455.56	6.41e-15	<4.520795660036166E-4	328|641|672|1387|1408|1642|1643|2033|2067|2068|2071|2072|2189|2237|2547|2956|2967|3014|3146|3148|4350|4436|4437|4438|4439|4595|4683|4968|5111|5423|5424|5429|5810|5886|5887|5932|6117|6118|6119|6188|6996|7158|7374|7486|7507|7508|7515|7520|8450|8626|9401|9937|10721|11201|11284|25913|29935|51426|51455|54840|55247|55693|56852|64421|64858|79000|79661|252969|	APEX1|BLM|BRCA1|CREBBP|CRY2|DDB1|DDB2|EP300|ERCC1|ERCC2|ERCC3|ERCC4|FANCG|FEN1|XRCC6|MSH6|GTF2H3|H2AFX|HMGB1|HMGB2|MPG|MSH2|MSH3|MSH4|MSH5|MUTYH|NBN|OGG1|PCNA|POLB|POLD1|POLH|RAD1|RAD23A|RAD23B|RBBP8|RPA1|RPA2|RPA3|RPS3|TDG|TP53BP1|UNG|WRN|XPA|XPC|XRCC1|XRCC5|CUL4B|TP63|RECQL4|DCLRE1A|POLQ|POLI|PNKP|POT1|RPA4|POLK|REV1|APTX|NEIL3|KDM4D|RAD18|DCLRE1C|DCLRE1B|AUNIP|NEIL1|NEIL2|
GO:0003688	DNA replication origin binding	molecular_function	17	207.43	3.75e-10	<4.520795660036166E-4	990|1660|1663|3329|4171|4174|4998|4999|5000|5001|5422|8318|11143|23594|23595|55388|83743|	CDC6|DHX9|DDX11|HSPD1|MCM2|MCM5|ORC1|ORC2|ORC4|ORC5|POLA1|CDC45|KAT7|ORC6|ORC3|MCM10|GRWD1|
GO:0003689	DNA clamp loader activity	molecular_function	8	29.99	2.47e-09	<4.520795660036166E-4	5884|5981|5982|5983|5984|5985|63922|79075|	RAD17|RFC1|RFC2|RFC3|RFC4|RFC5|CHTF18|DSCC1|
GO:0003690	double-stranded DNA binding	molecular_function	867	955175	2.69e-11	<4.520795660036166E-4	60|81|86|142|165|196|326|328|367|401|405|406|429|430|463|466|467|468|474|571|579|604|639|668|688|860|861|864|988|990|1025|1044|1045|1046|1050|1051|1052|1053|1054|1059|1060|1106|1108|1316|1385|1386|1387|1388|1390|1396|1406|1407|1408|1482|1523|1602|1628|1647|1649|1660|1663|1745|1746|1748|1749|1761|1788|1820|1869|1870|1871|1874|1876|1877|1958|1959|1961|1997|1999|2000|2001|2002|2004|2005|2019|2023|20…	ACTB|ACTN4|ACTL6A|PARP1|AEBP1|AHR|AIRE|APEX1|AR|PHOX2A|ARNT|ARNTL|ASCL1|ASCL2|ZFHX3|ATF1|ATF3|ATF4|ATOH1|BACH1|NKX3-2|BCL6|PRDM1|FOXL2|KLF5|RUNX2|RUNX1|RUNX3|CDC5L|CDC6|CDK9|CDX1|CDX2|CDX4|CEBPA|CEBPB|CEBPD|CEBPE|CEBPG|CENPB|CENPC|CHD2|CHD4|KLF6|CREB1|ATF2|CREBBP|ATF6B|CREM|CRIP1|CRX|CRY1|CRY2|NKX2-5|CUX1|DACH1|DBP|GADD45A|DDIT3|DHX9|DDX11|DLX1|DLX2|DLX4|DLX5|DMRT1|DNMT3A|ARID3A|E2F1|E2F2|E2F3|E2…
GO:0003697	single-stranded DNA binding	molecular_function	99	11848.6	1.26e-11	<4.520795660036166E-4	301|641|675|1408|1660|1663|2067|2072|2073|3146|3148|3178|3181|3190|3192|3297|3329|3507|3508|4137|4173|4175|4176|4292|4436|4437|4830|4904|5093|5395|5433|5436|5437|5457|5557|5558|5813|5814|5886|5887|5888|5890|5892|5893|5932|5937|6117|6118|6119|6419|6742|7013|7014|7150|7247|7257|7508|7555|8318|8880|9361|9401|10051|10111|10128|10592|10623|10635|10923|11144|11277|23168|23635|23648|25913|25939|29935|50…	ANXA1|BLM|BRCA2|CRY2|DHX9|DDX11|ERCC1|ERCC4|ERCC5|HMGB1|HMGB2|HNRNPA1|HNRNPA2B1|HNRNPK|HNRNPU|HSF1|HSPD1|IGHM|IGHMBP2|MAPT|MCM4|MCM6|MCM7|MLH1|MSH2|MSH3|NME1|YBX1|PCBP1|PMS2|POLR2D|POLR2G|POLR2H|POU4F1|PRIM1|PRIM2|PURA|PURB|RAD23A|RAD23B|RAD51|RAD51B|RAD51D|RAD52|RBBP8|RBMS1|RPA1|RPA2|RPA3|SETMAR|SSBP1|TERF1|TERF2|TOP1|TSN|TSNAX|XPC|CNBP|CDC45|FUBP1|LONP1|RECQL4|SMC4|RAD50|LRPPRC|SMC2|POLR3C|RAD5…
GO:0003707	steroid hormone receptor activity	molecular_function	53	2840.95	4.22e-09	<4.520795660036166E-4	190|367|2063|2099|2100|2101|2103|2104|2494|2516|2649|2852|2908|3164|3172|3174|4306|4824|4929|5241|5465|5467|5468|5914|5915|5916|6095|6096|6097|6256|6257|6258|7025|7026|7067|7068|7101|7181|7182|7376|7421|8013|8431|8856|9572|9970|9971|9975|10002|10062|10424|51176|81285|	NR0B1|AR|NR2F6|ESR1|ESR2|ESRRA|ESRRB|ESRRG|NR5A2|NR5A1|NR6A1|GPER1|NR3C1|NR4A1|HNF4A|HNF4G|NR3C2|NKX3-1|NR4A2|PGR|PPARA|PPARD|PPARG|RARA|RARB|RARG|RORA|RORB|RORC|RXRA|RXRB|RXRG|NR2F1|NR2F2|THRA|THRB|NR2E1|NR2C1|NR2C2|NR1H2|VDR|NR4A3|NR0B2|NR1I2|NR1D1|NR1I3|NR1H4|NR1D2|NR2E3|NR1H3|PGRMC2|LEF1|OR51E2|
GO:0003708	retinoic acid receptor activity	molecular_function	7	29.78	1.04e-05	<4.520795660036166E-4	2104|5914|5915|5916|6256|6257|6258|	ESRRG|RARA|RARB|RARG|RXRA|RXRB|RXRG|
GO:0003712	transcription coregulator activity	molecular_function	540	350037	4.91e-24	<4.520795660036166E-4	81|86|87|88|165|166|190|328|329|405|467|473|595|607|672|676|694|708|862|863|865|898|915|1022|1045|1050|1385|1386|1387|1428|1487|1488|1499|1616|1649|1653|1660|1789|1810|1811|1822|1840|1876|1877|1991|1999|2004|2005|2033|2077|2100|2103|2247|2274|2296|2516|2521|2551|2625|2626|2648|2874|2909|2957|2958|2962|3054|3065|3068|3084|3159|3192|3223|3275|3280|3281|3298|3299|3303|3337|3399|3400|3661|3670|3725|3…	ACTN4|ACTL6A|ACTN1|ACTN2|AEBP1|AES|NR0B1|APEX1|BIRC2|ARNT|ATF3|RERE|CCND1|BCL9|BRCA1|BRDT|BTG1|C1QBP|RUNX1T1|CBFA2T3|CBFB|CCNE1|CD3D|CDK7|CDX2|CEBPA|CREB1|ATF2|CREBBP|CRYM|CTBP1|CTBP2|CTNNB1|DAXX|DDIT3|DDX1|DHX9|DNMT3B|DR1|SLC26A3|ATN1|DTX1|E2F6|E4F1|ELANE|ELF3|ELK3|ELK4|EP300|ERF|ESR2|ESRRB|FGF2|FHL2|FOXC1|NR5A1|FUS|GABPA|GATA3|GATA4|KAT2A|GPS2|ARHGAP35|GTF2A1|GTF2A2|GTF2F1|HCFC1|HDAC1|HDGF|NRG1…
GO:0003713	transcription coactivator activity	molecular_function	314	115669	1.46e-20	<4.520795660036166E-4	81|86|87|88|328|329|405|473|607|672|676|865|898|915|1022|1050|1386|1387|1488|1499|1616|1660|1810|1840|1877|1999|2033|2100|2103|2247|2274|2296|2516|2521|2551|2625|2626|2648|2874|2957|2958|2962|3054|3159|3275|3298|3670|3725|3726|3727|3728|4117|4149|4205|4261|4335|4435|4520|4654|4760|4776|4778|4791|4793|4802|4821|4863|4869|4901|4928|5092|5253|5308|5371|5396|5449|5450|5453|5454|5457|5458|5465|5467|54…	ACTN4|ACTL6A|ACTN1|ACTN2|APEX1|BIRC2|ARNT|RERE|BCL9|BRCA1|BRDT|CBFB|CCNE1|CD3D|CDK7|CEBPA|ATF2|CREBBP|CTBP2|CTNNB1|DAXX|DHX9|DR1|DTX1|E4F1|ELF3|EP300|ESR2|ESRRB|FGF2|FHL2|FOXC1|NR5A1|FUS|GABPA|GATA3|GATA4|KAT2A|GPS2|GTF2A1|GTF2A2|GTF2F1|HCFC1|HMGA1|PRMT2|HSF2|ISL1|JUN|JUNB|JUND|JUP|MAK|MAX|MEF2A|CIITA|MNT|CITED1|MTF1|MYOD1|NEUROD1|NFATC4|NFE2|NFKB2|NFKBIB|NFYC|NKX2-2|NPAT|NPM1|NRL|NUP98|PCBD1|PHF…
GO:0003714	transcription corepressor activity	molecular_function	226	61274.5	2.15e-08	<4.520795660036166E-4	165|166|190|328|467|473|595|708|862|863|1045|1428|1487|1488|1616|1649|1789|1810|1822|1876|1877|1991|2004|2077|2874|2909|3065|3068|3192|3223|3280|3281|3299|3303|3337|3399|3400|3726|3975|4084|4204|4212|4294|4335|4601|4665|4761|4783|4796|4863|5074|5195|5204|5457|5458|5629|5914|5932|5971|6427|6478|6497|6597|6658|6672|6756|6907|6913|6935|7021|7026|7050|7068|7088|7089|7090|7091|7251|7290|7342|7528|7536…	AEBP1|AES|NR0B1|APEX1|ATF3|RERE|CCND1|C1QBP|RUNX1T1|CBFA2T3|CDX2|CRYM|CTBP1|CTBP2|DAXX|DDIT3|DNMT3B|DR1|ATN1|E2F6|E4F1|ELANE|ELK3|ERF|GPS2|ARHGAP35|HDAC1|HDGF|HNRNPU|HOXC6|HES1|HSBP1|HSF4|HSPA1A|DNAJB1|ID3|ID4|JUNB|LHX1|MXD1|MECP2|MEIS2|MAP3K10|MNT|MXI1|NAB2|NEUROD2|NFIL3|TONSL|NPAT|PAWR|PEX14|PFDN5|POU4F1|POU4F2|PROX1|RARA|RBBP8|RELB|SRSF2|SIAH2|SKI|SMARCA4|SOX3|SP100|SSX1|TBL1X|TBX15|ZEB1|TFAP2…
GO:0003720	telomerase activity	molecular_function	7	30.1	1.31e-05	<4.520795660036166E-4	1736|7011|7012|7013|7014|7015|10728|	DKC1|TEP1|TERC|TERF1|TERF2|TERT|PTGES3|
GO:0003724	RNA helicase activity	molecular_function	46	2232.1	3.49e-08	<4.520795660036166E-4	1653|1654|1655|1656|1659|1660|1662|1665|1973|1974|3508|5976|6499|6832|7919|8449|8886|9188|9416|9704|9775|9785|10146|10521|11218|22907|23020|25788|29118|54456|54505|54606|55510|55760|56919|57062|57647|60625|64848|79039|79665|85441|90957|122402|165545|170506|	DDX1|DDX3X|DDX5|DDX6|DHX8|DHX9|DDX10|DHX15|EIF4A1|EIF4A2|IGHMBP2|UPF1|SKIV2L|SUPV3L1|DDX39B|DHX16|DDX18|DDX21|DDX23|DHX34|EIF4A3|DHX38|G3BP1|DDX17|DDX20|DHX30|SNRNP200|RAD54B|DDX25|MOV10L1|DHX29|DDX56|DDX43|DHX32|DHX33|DDX24|DHX37|DHX35|YTHDC2|DDX54|DHX40|HELZ2|DHX57|TDRD9|DQX1|DHX36|
GO:0003725	double-stranded RNA binding	molecular_function	72	5445.38	1.34e-09	<4.520795660036166E-4	87|103|104|105|1213|1653|1654|1660|1665|1973|1975|2332|3146|3192|3326|3329|3608|3609|4154|4478|4622|4938|4939|4940|5610|6520|6780|6832|6895|7037|7098|7431|7458|8087|8575|8638|9188|9208|10376|10383|22907|23180|23217|23405|23567|23586|26065|26523|27067|27161|29102|51092|51284|51311|51663|54487|54542|54840|54920|55342|55601|56919|64135|65080|79132|79693|79706|92140|149041|170506|192669|192670|	ACTN1|ADAR|ADARB1|ADARB2|CLTC|DDX1|DDX3X|DHX9|DHX15|EIF4A1|EIF4B|FMR1|HMGB1|HNRNPU|HSP90AB1|HSPD1|ILF2|ILF3|MBNL1|MSN|MYH4|OAS1|OAS2|OAS3|EIF2AK2|SLC3A2|STAU1|SUPV3L1|TARBP2|TFRC|TLR3|VIM|EIF4H|FXR1|PRKRA|OASL|DDX21|LRRFIP1|TUBA1B|TUBB4B|DHX30|RFTN1|ZFR2|DICER1|ZNF346|DDX58|LSM14A|AGO1|STAU2|AGO2|DROSHA|SIDT2|TLR7|TLR8|ZFR|DGCR8|RC3H2|APTX|DUS2|STRBP|DDX60|DHX33|IFIH1|MRPL44|DHX58|YRDC|PRKRIP1|MT…
GO:0003727	single-stranded RNA binding	molecular_function	88	8077.43	3.77e-12	<4.520795660036166E-4	105|301|1153|1653|1654|1660|1663|1746|1975|2332|3146|3178|3183|3185|3187|3192|3609|4440|5042|5433|5436|5725|5935|5937|5939|6201|6310|6631|6741|6827|7072|7458|7538|7555|8087|8535|8761|9271|9361|9775|9987|10011|10179|10445|10450|10492|10657|11030|11338|23210|23217|23435|23466|23586|24138|26065|26523|26528|26986|27161|27303|27316|29974|51110|51284|51311|51663|54033|54596|55342|55601|57332|64135|7913…	ADARB2|ANXA1|CIRBP|DDX1|DDX3X|DHX9|DDX11|DLX2|EIF4B|FMR1|HMGB1|HNRNPA1|HNRNPC|HNRNPF|HNRNPH1|HNRNPU|ILF3|MSI1|PABPC3|POLR2D|POLR2G|PTBP1|RBM3|RBMS1|RBMS2|RPS7|ATXN1|SNRPC|SSB|SUPT4H1|TIA1|EIF4H|ZFP36|CNBP|FXR1|CBX4|PABPC4|PIWIL1|LONP1|EIF4A3|HNRNPDL|SRA1|RBM7|MCRS1|PPIE|SYNCRIP|KHDRBS1|RBPMS|U2AF2|JMJD6|ZFR2|TARDBP|CBX6|DDX58|IFIT5|LSM14A|AGO1|DAZAP1|PABPC1|AGO2|RBMS3|RBMX|A1CF|LACTB2|TLR7|TLR8|Z…
GO:0003729	mRNA binding	molecular_function	281	84188	1.41e-38	<4.520795660036166E-4	48|104|339|549|677|678|708|811|1153|1429|1478|1479|1617|1618|1654|1655|1660|1719|1797|1973|1981|1982|1993|1996|2107|2332|2926|3178|3181|3182|3183|3184|3192|3658|4204|4628|4670|4686|4691|4857|4928|5042|5073|5093|5511|5814|5914|5935|5936|5937|5939|5940|6125|6129|6154|6171|6187|6188|6189|6193|6201|6207|6208|6231|6426|6428|6429|6434|6470|6590|6625|6631|6741|6829|7175|7247|7298|7538|7884|8087|8531|856…	ACO1|ADARB1|APOBEC1|AUH|ZFP36L1|ZFP36L2|C1QBP|CALR|CIRBP|CRYZ|CSTF2|CSTF3|DAZ1|DAZL|DDX3X|DDX5|DHX9|DHFR|DXO|EIF4A1|EIF4G1|EIF4G2|ELAVL2|ELAVL4|ETF1|FMR1|GRSF1|HNRNPA1|HNRNPA2B1|HNRNPAB|HNRNPC|HNRNPD|HNRNPU|IREB2|MECP2|MYH10|HNRNPM|NCBP1|NCL|NOVA1|NUP98|PABPC3|PARN|PCBP1|PPP1R8|PURB|RARA|RBM3|RBM4|RBMS1|RBMS2|RBMY1A1|RPL5|RPL7|RPL26|RPL41|RPS2|RPS3|RPS3A|RPS5|RPS7|RPS13|RPS14|RPS26|SRSF1|SRSF3|SR…
GO:0003730	mRNA 3'-UTR binding	molecular_function	70	5276.25	7.32e-08	<4.520795660036166E-4	549|677|678|1153|1429|1617|1618|1655|1993|1996|2332|3181|3183|3184|3192|5042|5073|5935|5936|5937|5939|6125|6171|6201|7538|8087|8531|8570|8761|9513|9698|9728|9810|10236|10642|10643|10644|10921|22948|23367|23369|23435|23589|25929|25946|26135|26156|26528|26986|27254|27303|29894|55544|56254|57060|64506|64852|66037|79048|80149|80315|80336|84294|90806|132430|140886|149041|170506|221662|406991|	AUH|ZFP36L1|ZFP36L2|CIRBP|CRYZ|DAZ1|DAZL|DDX5|ELAVL2|ELAVL4|FMR1|HNRNPA2B1|HNRNPC|HNRNPD|HNRNPU|PABPC3|PARN|RBM3|RBM4|RBMS1|RBMS2|RPL5|RPL41|RPS7|ZFP36|FXR1|YBX3|KHSRP|PABPC4|FXR2|PUM1|SECISBP2L|RNF40|HNRNPR|IGF2BP1|IGF2BP3|IGF2BP2|RNPS1|CCT5|LARP1|PUM2|TARDBP|CARHSP1|GEMIN5|ZNF385A|SERBP1|RSL1D1|DAZAP1|PABPC1|CSDC2|RBMS3|CPSF1|RBM38|RNF20|PCBP4|CPEB1|TUT1|BOLL|SECISBP2|ZC3H12A|CPEB4|PABPC1L|UTP2…
GO:0003735	structural constituent of ribosome	molecular_function	160	21750.8	7.09e-65	<4.520795660036166E-4	740|3921|4701|4736|6122|6123|6124|6125|6128|6129|6130|6132|6133|6134|6135|6136|6137|6138|6139|6141|6142|6143|6144|6146|6147|6150|6152|6154|6155|6156|6157|6158|6159|6160|6161|6164|6165|6166|6167|6168|6169|6170|6171|6173|6175|6176|6181|6182|6183|6187|6188|6189|6191|6192|6193|6194|6201|6202|6203|6204|6205|6206|6207|6208|6209|6210|6217|6218|6222|6223|6224|6227|6228|6229|6231|6232|6233|6234|6235|7311|…	MRPL49|RPSA|NDUFA7|RPL10A|RPL3|RPL3L|RPL4|RPL5|RPL6|RPL7|RPL7A|RPL8|RPL9|RPL10|RPL11|RPL12|RPL13|RPL15|RPL17|RPL18|RPL18A|RPL19|RPL21|RPL22|RPL23A|MRPL23|RPL24|RPL26|RPL27|RPL30|RPL27A|RPL28|RPL29|RPL31|RPL32|RPL34|RPL35A|RPL36AL|RPL37|RPL37A|RPL38|RPL39|RPL41|RPL36A|RPLP0|RPLP1|RPLP2|MRPL12|MRPS12|RPS2|RPS3|RPS3A|RPS4X|RPS4Y1|RPS5|RPS6|RPS7|RPS8|RPS9|RPS10|RPS11|RPS12|RPS13|RPS14|RPS15|RPS15A|RP…
GO:0003743	translation initiation factor activity	molecular_function	49	2295.46	8.99e-14	<4.520795660036166E-4	1939|1964|1965|1967|1968|1973|1974|1975|1977|1981|1982|1983|3646|3692|4528|7458|8562|8661|8662|8663|8664|8665|8666|8667|8668|8669|8672|8890|8891|8892|8893|8894|9086|9470|9669|10209|10289|10480|10987|27161|27335|28985|51386|54505|83939|84285|219402|317649|728689|	EIF2D|EIF1AX|EIF2S1|EIF2B1|EIF2S3|EIF4A1|EIF4A2|EIF4B|EIF4E|EIF4G1|EIF4G2|EIF5|EIF3E|EIF6|MTIF2|EIF4H|DENR|EIF3A|EIF3B|EIF3C|EIF3D|EIF3F|EIF3G|EIF3H|EIF3I|EIF3J|EIF4G3|EIF2B4|EIF2B3|EIF2B2|EIF2B5|EIF2S2|EIF1AY|EIF4E2|EIF5B|EIF1|EIF1B|EIF3M|COPS5|AGO2|EIF3K|MCTS1|EIF3L|DHX29|EIF2A|EIF1AD|MTIF3|EIF4E3|EIF3CL|
GO:0003779	actin binding	molecular_function	391	191137	2.28e-10	<4.520795660036166E-4	25|27|81|87|88|89|118|119|120|199|226|274|283|309|357|634|667|752|783|800|816|822|829|830|832|1072|1073|1234|1264|1265|1266|1495|1496|1605|1627|1729|1730|1756|1773|1938|2010|2035|2036|2037|2039|2059|2275|2314|2316|2317|2318|2483|2633|2638|2764|2934|3059|3092|3192|3208|3636|3652|3688|3778|3927|3936|3983|4046|4082|4130|4131|4137|4210|4336|4430|4478|4542|4604|4606|4607|4619|4620|4621|4622|4624|4625|…	ABL1|ABL2|ACTN4|ACTN1|ACTN2|ACTN3|ADD1|ADD2|ADD3|AIF1|ALDOA|BIN1|ANG|ANXA6|SHROOM2|CEACAM1|DST|FMNL1|CACNB2|CALD1|CAMK2B|CAPG|CAPZA1|CAPZA2|CAPZB|CFL1|CFL2|CCR5|CNN1|CNN2|CNN3|CTNNA1|CTNNA2|DAG1|DBN1|DIAPH1|DIAPH2|DMD|DNASE1|EEF2|EMD|EPB41|EPB41L1|EPB41L2|DMTN|EPS8|FHL3|FLII|FLNA|FLNB|FLNC|FRG1|GBP1|GC|GMFB|GSN|HCLS1|HIP1|HNRNPU|HPCA|INPPL1|IPP|ITGB1|KCNMA1|LASP1|LCP1|ABLIM1|LSP1|MARCKS|MAP1A|MAP…
GO:0003899	DNA-directed 5'-3' RNA polymerase activity	molecular_function	39	1287.25	1.21e-14	<4.520795660036166E-4	661|5430|5431|5432|5433|5434|5435|5436|5437|5438|5439|5440|5441|5442|5557|5558|9412|9477|9533|10621|10622|10623|10849|11128|25885|26015|27297|30834|51082|51728|55703|55718|64425|81488|84172|84265|171568|201973|221830|	POLR3D|POLR2A|POLR2B|POLR2C|POLR2D|POLR2E|POLR2F|POLR2G|POLR2H|POLR2I|POLR2J|POLR2K|POLR2L|POLRMT|PRIM1|PRIM2|MED21|MED20|POLR1C|POLR3F|POLR3G|POLR3C|CD3EAP|POLR3A|POLR1A|RPAP1|CRCP|ZNRD1|POLR1D|POLR3K|POLR3B|POLR3E|POLR1E|POLR2M|POLR1B|POLR3GL|POLR3H|PRIMPOL|TWISTNB|
GO:0003923	GPI-anchor transamidase activity	molecular_function	5	9.97	9.38e-07	<4.520795660036166E-4	8733|10026|51604|94005|128869|	GPAA1|PIGK|PIGT|PIGS|PIGU|
GO:0003954	NADH dehydrogenase activity	molecular_function	43	1494.41	1.2e-18	<4.520795660036166E-4	1806|4535|4536|4538|4539|4540|4541|4694|4695|4696|4697|4698|4700|4701|4702|4704|4705|4706|4707|4708|4709|4710|4711|4712|4713|4714|4715|4716|4718|4719|4720|4722|4723|4724|4725|4726|4728|4729|4731|51079|55967|91942|374291|	DPYD|ND1|ND2|ND4|ND4L|ND5|ND6|NDUFA1|NDUFA2|NDUFA3|NDUFA4|NDUFA5|NDUFA6|NDUFA7|NDUFA8|NDUFA9|NDUFA10|NDUFAB1|NDUFB1|NDUFB2|NDUFB3|NDUFB4|NDUFB5|NDUFB6|NDUFB7|NDUFB8|NDUFB9|NDUFB10|NDUFC2|NDUFS1|NDUFS2|NDUFS3|NDUFV1|NDUFS4|NDUFS5|NDUFS6|NDUFS8|NDUFV2|NDUFV3|NDUFA13|NDUFA12|NDUFAF2|NDUFS7|
GO:0004003	ATP-dependent DNA helicase activity	molecular_function	35	1349.57	1.86e-07	<4.520795660036166E-4	641|1105|1106|1107|1108|1654|1660|1663|2068|2071|2547|3508|4173|4175|4176|4683|5965|7486|7520|8607|9400|9401|9557|10111|10146|10856|10973|22907|51750|54617|80119|83990|92797|170506|100302090|	BLM|CHD1|CHD2|CHD3|CHD4|DDX3X|DHX9|DDX11|ERCC2|ERCC3|XRCC6|IGHMBP2|MCM4|MCM6|MCM7|NBN|RECQL|WRN|XRCC5|RUVBL1|RECQL5|RECQL4|CHD1L|RAD50|G3BP1|RUVBL2|ASCC3|DHX30|RTEL1|INO80|PIF1|BRIP1|HELB|DHX36|DDX11L8|
GO:0004004	ATP-dependent RNA helicase activity	molecular_function	40	1723.44	1.22e-06	<4.520795660036166E-4	1654|1655|1659|1660|1665|1973|1974|3508|5976|6499|6832|7919|8449|8886|9188|9416|9704|9775|9785|10146|11218|22907|23020|29118|54456|54505|54606|55510|55760|56919|57647|60625|64848|79039|79665|85441|90957|122402|165545|170506|	DDX3X|DDX5|DHX8|DHX9|DHX15|EIF4A1|EIF4A2|IGHMBP2|UPF1|SKIV2L|SUPV3L1|DDX39B|DHX16|DDX18|DDX21|DDX23|DHX34|EIF4A3|DHX38|G3BP1|DDX20|DHX30|SNRNP200|DDX25|MOV10L1|DHX29|DDX56|DDX43|DHX32|DHX33|DHX37|DHX35|YTHDC2|DDX54|DHX40|HELZ2|DHX57|TDRD9|DQX1|DHX36|
GO:0004298	threonine-type endopeptidase activity	molecular_function	20	248.79	8.31e-16	<4.520795660036166E-4	5682|5683|5684|5685|5686|5687|5688|5689|5690|5691|5692|5693|5694|5695|5696|5698|5699|29122|55617|143471|	PSMA1|PSMA2|PSMA3|PSMA4|PSMA5|PSMA6|PSMA7|PSMB1|PSMB2|PSMB3|PSMB4|PSMB5|PSMB6|PSMB7|PSMB8|PSMB9|PSMB10|PRSS50|TASP1|PSMA8|
GO:0004386	helicase activity	molecular_function	144	24154.9	4.93e-13	<4.520795660036166E-4	546|641|1105|1106|1107|1108|1653|1654|1655|1656|1659|1660|1662|1663|1665|1763|1973|1974|1975|2068|2071|2547|2963|3070|3508|4171|4172|4173|4174|4175|4176|4683|5965|5976|6499|6594|6595|6596|6597|6832|7458|7486|7520|7919|8318|8438|8449|8458|8467|8607|8653|8886|9044|9188|9400|9401|9416|9557|9704|9716|9775|9785|9837|9879|9931|10111|10146|10212|10521|10847|10856|10973|11056|11218|11269|11325|22907|2302…	ATRX|BLM|CHD1|CHD2|CHD3|CHD4|DDX1|DDX3X|DDX5|DDX6|DHX8|DHX9|DDX10|DDX11|DHX15|DNA2|EIF4A1|EIF4A2|EIF4B|ERCC2|ERCC3|XRCC6|GTF2F2|HELLS|IGHMBP2|MCM2|MCM3|MCM4|MCM5|MCM6|MCM7|NBN|RECQL|UPF1|SKIV2L|SMARCA1|SMARCA2|HLTF|SMARCA4|SUPV3L1|EIF4H|WRN|XRCC5|DDX39B|CDC45|RAD54L|DHX16|TTF2|SMARCA5|RUVBL1|DDX3Y|DDX18|BTAF1|DDX21|RECQL5|RECQL4|DDX23|CHD1L|DHX34|AQR|EIF4A3|DHX38|GINS1|DDX46|HELZ|RAD50|G3BP1|DDX3…
GO:0004402	histone acetyltransferase activity	molecular_function	58	3726.87	5.13e-07	<4.520795660036166E-4	1386|1387|2033|2648|2959|3054|5977|6871|6872|6877|6880|6881|6883|7862|7994|8110|8193|8202|8464|8473|8520|8648|8850|9085|9329|9426|9575|9913|10445|10474|10524|10629|10847|11091|11143|23326|23522|26122|27097|51230|51616|51773|54107|54556|54934|55140|55274|55683|64769|79829|80218|80314|84148|93624|117143|138474|203611|284058|	ATF2|CREBBP|EP300|KAT2A|GTF2B|HCFC1|DPF2|TADA2A|TAF1|TAF5|TAF9|TAF10|TAF12|BRPF1|KAT6A|DPF3|DPF1|NCOA3|SUPT3H|OGT|HAT1|NCOA1|KAT2B|CDY1|GTF3C4|CDY2A|CLOCK|SUPT7L|MCRS1|TADA3|KAT5|TAF6L|SRCAP|WDR5|KAT7|USP22|KAT6B|EPC2|TAF5L|PHF20|TAF9B|RSF1|POLE3|ING3|KANSL2|ELP3|PHF10|KANSL3|MEAF6|NAA40|NAA50|EPC1|KAT8|TADA2B|TADA1|TAF1L|CDY2B|KANSL1|
GO:0004407	histone deacetylase activity	molecular_function	44	1596.74	6.29e-18	<4.520795660036166E-4	1107|1108|3065|3066|4287|5926|5928|5931|5978|6299|8819|8841|9112|9219|9734|9759|10013|10014|10284|10362|22933|23028|23186|23309|23410|23411|25855|25942|51317|51547|51548|51564|51742|53615|54531|55869|57504|57708|64426|79685|79885|83933|84312|138151|	CHD3|CHD4|HDAC1|HDAC2|ATXN3|ARID4A|RBBP4|RBBP7|REST|SALL1|SAP30|HDAC3|MTA1|MTA2|HDAC9|HDAC4|HDAC6|HDAC5|SAP18|HMG20B|SIRT2|KDM1A|RCOR1|SIN3B|SIRT3|SIRT1|BRMS1|SIN3A|PHF21A|SIRT7|SIRT6|HDAC7|ARID4B|MBD3|MIER2|HDAC8|MTA3|MIER1|SUDS3|SAP30L|HDAC11|HDAC10|BRMS1L|NACC2|
GO:0004448	isocitrate dehydrogenase activity	molecular_function	5	8.25	7.15e-08	<4.520795660036166E-4	3417|3418|3419|3420|3421|	IDH1|IDH2|IDH3A|IDH3B|IDH3G|
GO:0004449	isocitrate dehydrogenase (NAD+) activity	molecular_function	3	2.59	5.67e-05	<4.520795660036166E-4	3419|3420|3421|	IDH3A|IDH3B|IDH3G|
GO:0004459	L-lactate dehydrogenase activity	molecular_function	5	13.03	5.1e-05	<4.520795660036166E-4	3939|3945|3948|92483|160287|	LDHA|LDHB|LDHC|LDHAL6B|LDHAL6A|
GO:0004526	ribonuclease P activity	molecular_function	11	79.18	6e-08	<4.520795660036166E-4	9692|10248|10556|10557|10775|10799|10940|11102|51367|54913|79897|	KIAA0391|POP7|RPP30|RPP38|POP4|RPP40|POP1|RPP14|POP5|RPP25|RPP21|
GO:0004672	protein kinase activity	molecular_function	614	465529	6.05e-20	<4.520795660036166E-4	25|27|90|91|92|93|94|207|208|238|269|369|472|545|551|558|595|613|640|657|658|659|660|673|685|695|699|701|780|790|814|815|816|817|818|890|891|892|894|896|898|899|900|901|902|904|905|983|984|998|1017|1018|1019|1020|1021|1022|1024|1025|1026|1027|1111|1147|1195|1196|1198|1263|1326|1432|1436|1437|1438|1439|1445|1452|1453|1454|1455|1456|1457|1459|1460|1523|1612|1613|1760|1839|1859|1944|1945|1947|1948|1…	ABL1|ABL2|ACVR1|ACVR1B|ACVR2A|ACVR2B|ACVRL1|AKT1|AKT2|ALK|AMHR2|ARAF|ATM|ATR|AVP|AXL|CCND1|BCR|BLK|BMPR1A|BMPR1B|BMPR2|BMX|BRAF|BTC|BTK|BUB1|BUB1B|DDR1|CAD|CAMK4|CAMK2A|CAMK2B|CAMK2D|CAMK2G|CCNA2|CCNB1|CCNC|CCND2|CCND3|CCNE1|CCNF|CCNG1|CCNG2|CCNH|CCNT1|CCNT2|CDK1|CDK11B|CDC42|CDK2|CDK3|CDK4|CDK5|CDK6|CDK7|CDK8|CDK9|CDKN1A|CDKN1B|CHEK1|CHUK|CLK1|CLK2|CLK3|PLK3|MAP3K8|MAPK14|CSF1R|CSF2|CSF2RA|CSF2R…
GO:0004674	protein serine/threonine kinase activity	molecular_function	432	225682	4.2e-21	<4.520795660036166E-4	90|91|92|93|94|207|208|269|369|472|545|595|613|657|658|659|673|699|701|814|815|816|817|818|891|892|896|898|902|904|905|983|984|998|1017|1018|1019|1020|1021|1022|1024|1025|1026|1027|1111|1147|1195|1196|1198|1263|1326|1432|1452|1453|1454|1455|1456|1457|1459|1460|1612|1613|1760|1859|2011|2068|2071|2081|2185|2475|2580|2868|2869|2870|2872|2931|2932|2965|2966|2967|2968|3551|3611|3654|3656|3706|3984|398…	ACVR1|ACVR1B|ACVR2A|ACVR2B|ACVRL1|AKT1|AKT2|AMHR2|ARAF|ATM|ATR|CCND1|BCR|BMPR1A|BMPR1B|BMPR2|BRAF|BUB1|BUB1B|CAMK4|CAMK2A|CAMK2B|CAMK2D|CAMK2G|CCNB1|CCNC|CCND3|CCNE1|CCNH|CCNT1|CCNT2|CDK1|CDK11B|CDC42|CDK2|CDK3|CDK4|CDK5|CDK6|CDK7|CDK8|CDK9|CDKN1A|CDKN1B|CHEK1|CHUK|CLK1|CLK2|CLK3|PLK3|MAP3K8|MAPK14|CSNK1A1|CSNK1D|CSNK1E|CSNK1G2|CSNK1G3|CSNK2A1|CSNK2A2|CSNK2B|DAPK1|DAPK3|DMPK|DYRK1A|MARK2|ERCC2|ER…
GO:0004679	AMP-activated protein kinase activity	molecular_function	7	22.55	2.63e-08	<4.520795660036166E-4	5562|5563|5564|5565|5571|51422|53632|	PRKAA1|PRKAA2|PRKAB1|PRKAB2|PRKAG1|PRKAG2|PRKAG3|
GO:0004693	cyclin-dependent protein serine/threonine kinase activity	molecular_function	36	1190.47	5.12e-10	<4.520795660036166E-4	595|891|896|898|983|984|1017|1018|1019|1020|1021|1022|1024|1025|1026|1027|5127|5128|5129|5218|5891|6792|8558|8621|8812|8814|8999|9133|9134|23097|23552|51265|51755|65061|344387|728642|	CCND1|CCNB1|CCND3|CCNE1|CDK1|CDK11B|CDK2|CDK3|CDK4|CDK5|CDK6|CDK7|CDK8|CDK9|CDKN1A|CDKN1B|CDK16|CDK17|CDK18|CDK14|MOK|CDKL5|CDK10|CDK13|CCNK|CDKL1|CDKL2|CCNB2|CCNE2|CDK19|CDK20|CDKL3|CDK12|CDK15|CDKL4|CDK11A|
GO:0004708	MAP kinase kinase activity	molecular_function	16	216.69	3.68e-06	<4.520795660036166E-4	1432|4293|5063|5594|5595|5602|5604|5605|5606|5607|5608|5609|6416|7867|8550|120892|	MAPK14|MAP3K9|PAK3|MAPK1|MAPK3|MAPK10|MAP2K1|MAP2K2|MAP2K3|MAP2K5|MAP2K6|MAP2K7|MAP2K4|MAPKAPK3|MAPKAPK5|LRRK2|
GO:0004709	MAP kinase kinase kinase activity	molecular_function	24	673.88	4.25e-05	<4.520795660036166E-4	673|1326|4214|4215|4216|4217|4293|4294|4296|4342|5894|6885|7786|8737|8767|9020|9064|9175|9344|10746|51347|57551|197259|389840|	BRAF|MAP3K8|MAP3K1|MAP3K3|MAP3K4|MAP3K5|MAP3K9|MAP3K10|MAP3K11|MOS|RAF1|MAP3K7|MAP3K12|RIPK1|RIPK2|MAP3K14|MAP3K6|MAP3K13|TAOK2|MAP3K2|TAOK3|TAOK1|MLKL|MAP3K15|
GO:0004712	protein serine/threonine/tyrosine kinase activity	molecular_function	43	1813.88	8.34e-09	<4.520795660036166E-4	93|207|1195|1196|1198|1432|1859|4293|5063|5563|5566|5582|5594|5595|5601|5602|5604|5605|5606|5607|5608|5609|6195|6196|6198|6416|6446|6790|6795|7016|7272|7867|8444|8445|8550|8798|9149|9212|10188|10420|25778|57396|120892|	ACVR2B|AKT1|CLK1|CLK2|CLK3|MAPK14|DYRK1A|MAP3K9|PAK3|PRKAA2|PRKACA|PRKCG|MAPK1|MAPK3|MAPK9|MAPK10|MAP2K1|MAP2K2|MAP2K3|MAP2K5|MAP2K6|MAP2K7|RPS6KA1|RPS6KA2|RPS6KB1|MAP2K4|SGK1|AURKA|AURKC|TESK1|TTK|MAPKAPK3|DYRK3|DYRK2|MAPKAPK5|DYRK4|DYRK1B|AURKB|TNK2|TESK2|DSTYK|CLK4|LRRK2|
GO:0004713	protein tyrosine kinase activity	molecular_function	170	33095.9	2.85e-10	<4.520795660036166E-4	25|27|238|558|613|640|660|685|695|780|1195|1196|1198|1436|1437|1438|1439|1445|1523|1839|1859|1944|1945|1947|1948|1949|1950|1969|2041|2042|2043|2044|2045|2046|2047|2048|2049|2050|2051|2064|2065|2066|2069|2185|2202|2241|2242|2246|2247|2248|2250|2251|2252|2253|2254|2255|2260|2261|2263|2264|2268|2321|2322|2324|2444|2534|3055|3082|3084|3320|3480|3482|3562|3563|3567|3568|3643|3645|3702|3716|3717|3718|3…	ABL1|ABL2|ALK|AXL|BCR|BLK|BMX|BTC|BTK|DDR1|CLK1|CLK2|CLK3|CSF1R|CSF2|CSF2RA|CSF2RB|CSK|CUX1|HBEGF|DYRK1A|EFNA3|EFNA4|EFNB1|EFNB2|EFNB3|EGF|EPHA2|EPHA1|EPHA3|EPHA4|EPHA5|EPHA7|EPHA8|EPHB1|EPHB2|EPHB3|EPHB4|EPHB6|ERBB2|ERBB3|ERBB4|EREG|PTK2B|EFEMP1|FER|FES|FGF1|FGF2|FGF3|FGF5|FGF6|FGF7|FGF8|FGF9|FGF10|FGFR1|FGFR3|FGFR2|FGFR4|FGR|FLT1|FLT3|FLT4|FRK|FYN|HCK|HGF|NRG1|HSP90AA1|IGF1R|IGF2R|IL3|IL3RA|IL5…
GO:0004714	transmembrane receptor protein tyrosine kinase activity	molecular_function	61	4059.3	2.64e-06	<4.520795660036166E-4	238|558|780|1436|1944|1945|1949|1969|2041|2042|2043|2044|2045|2046|2047|2048|2049|2050|2051|2064|2065|2066|2202|2260|2261|2263|2264|2321|2322|2324|3480|3482|3643|3645|3791|3815|4058|4233|4486|4593|4915|4916|4919|4920|4921|5156|5159|5979|6098|6259|7010|7075|7301|8828|8829|10461|22853|51232|53834|284656|285220|	ALK|AXL|DDR1|CSF1R|EFNA3|EFNA4|EFNB3|EPHA2|EPHA1|EPHA3|EPHA4|EPHA5|EPHA7|EPHA8|EPHB1|EPHB2|EPHB3|EPHB4|EPHB6|ERBB2|ERBB3|ERBB4|EFEMP1|FGFR1|FGFR3|FGFR2|FGFR4|FLT1|FLT3|FLT4|IGF1R|IGF2R|INSR|INSRR|KDR|KIT|LTK|MET|MST1R|MUSK|NTRK2|NTRK3|ROR1|ROR2|DDR2|PDGFRA|PDGFRB|RET|ROS1|RYK|TEK|TIE1|TYRO3|NRP2|NRP1|MERTK|LMTK2|CRIM1|FGFRL1|EPHA10|EPHA6|
GO:0004715	non-membrane spanning protein tyrosine kinase activity	molecular_function	46	1987.17	1.56e-11	<4.520795660036166E-4	25|27|640|660|695|1195|1445|1859|2185|2241|2242|2268|2444|2534|3055|3702|3716|3717|3718|3932|4067|4145|5580|5610|5747|5753|6503|6714|6725|6850|7006|7294|7297|7465|7525|7535|8576|8711|8767|9031|9833|10188|55359|79834|91461|494551|	ABL1|ABL2|BLK|BMX|BTK|CLK1|CSK|DYRK1A|PTK2B|FER|FES|FGR|FRK|FYN|HCK|ITK|JAK1|JAK2|JAK3|LCK|LYN|MATK|PRKCD|EIF2AK2|PTK2|PTK6|SLA|SRC|SRMS|SYK|TEC|TXK|TYK2|WEE1|YES1|ZAP70|STK16|TNK1|RIPK2|BAZ1B|MELK|TNK2|STYK1|PEAK1|PKDCC|WEE2|
GO:0004721	phosphoprotein phosphatase activity	molecular_function	172	36446.5	1.08e-07	<4.520795660036166E-4	52|818|993|994|995|1033|1739|1843|1844|1845|1846|1847|1848|1849|1850|1852|2070|2138|2139|2140|3932|4534|4621|4624|4626|5470|5475|5494|5495|5496|5499|5500|5501|5507|5509|5515|5516|5518|5519|5520|5521|5522|5525|5528|5530|5531|5532|5533|5534|5536|5537|5728|5770|5771|5774|5775|5777|5778|5780|5781|5782|5783|5784|5786|5787|5788|5789|5791|5792|5793|5794|5795|5796|5797|5799|5800|5801|5802|5803|6305|6815|…	ACP1|CAMK2G|CDC25A|CDC25B|CDC25C|CDKN3|DLG1|DUSP1|DUSP2|DUSP3|DUSP4|DUSP5|DUSP6|DUSP7|DUSP8|DUSP9|EYA4|EYA1|EYA2|EYA3|LCK|MTM1|MYH3|MYH6|MYH8|PPEF2|PPEF1|PPM1A|PPM1B|PPM1G|PPP1CA|PPP1CB|PPP1CC|PPP1R3C|PPP1R3D|PPP2CA|PPP2CB|PPP2R1A|PPP2R1B|PPP2R2A|PPP2R2B|PPP2R2C|PPP2R5A|PPP2R5D|PPP3CA|PPP4C|PPP3CB|PPP3CC|PPP3R1|PPP5C|PPP6C|PTEN|PTPN1|PTPN2|PTPN3|PTPN4|PTPN6|PTPN7|PTPN9|PTPN11|PTPN12|PTPN13|PTPN14…
GO:0004722	protein serine/threonine phosphatase activity	molecular_function	71	5643.62	7.72e-06	<4.520795660036166E-4	818|1033|1843|1846|3932|4621|4624|4626|5470|5475|5494|5495|5496|5499|5500|5501|5507|5509|5515|5516|5518|5519|5520|5521|5522|5528|5530|5531|5532|5533|5534|5536|5537|5728|8036|8493|8555|8556|8897|9107|9110|9150|9647|9989|10106|10217|10454|22843|23035|23239|23399|27143|28227|29101|54205|54704|54935|55844|57460|57546|58190|64419|79871|80895|92609|132160|134510|151742|152926|192111|333926|	CAMK2G|CDKN3|DUSP1|DUSP4|LCK|MYH3|MYH6|MYH8|PPEF2|PPEF1|PPM1A|PPM1B|PPM1G|PPP1CA|PPP1CB|PPP1CC|PPP1R3C|PPP1R3D|PPP2CA|PPP2CB|PPP2R1A|PPP2R1B|PPP2R2A|PPP2R2B|PPP2R2C|PPP2R5D|PPP3CA|PPP4C|PPP3CB|PPP3CC|PPP3R1|PPP5C|PPP6C|PTEN|SHOC2|PPM1D|CDC14B|CDC14A|MTMR3|MTMR6|MTMR4|CTDP1|PPM1F|PPP4R1|CTDSP2|CTDSPL|TAB1|PPM1E|PHLPP2|PHLPP1|CTDNEP1|PALD1|PPP2R3B|SSU72|CYCS|PDP1|DUSP23|PPP2R2D|PPM1H|PDP2|CTDSP1|MT…
GO:0004725	protein tyrosine phosphatase activity	molecular_function	97	10778.1	1.34e-07	<4.520795660036166E-4	52|993|994|995|1033|1843|1844|1845|1846|1847|1848|1849|1850|1852|2070|2138|2139|2140|4534|5728|5770|5771|5774|5775|5777|5778|5780|5781|5782|5783|5784|5786|5787|5788|5789|5791|5792|5793|5794|5795|5796|5797|5799|5800|5801|5802|5803|7179|7803|8073|8446|8555|8556|8732|8776|8897|8898|9107|9108|9110|9829|10076|11072|11099|11122|11156|11221|11266|25930|26191|26469|27143|51207|54434|54935|54961|55613|569…	ACP1|CDC25A|CDC25B|CDC25C|CDKN3|DUSP1|DUSP2|DUSP3|DUSP4|DUSP5|DUSP6|DUSP7|DUSP8|DUSP9|EYA4|EYA1|EYA2|EYA3|MTM1|PTEN|PTPN1|PTPN2|PTPN3|PTPN4|PTPN6|PTPN7|PTPN9|PTPN11|PTPN12|PTPN13|PTPN14|PTPRA|PTPRB|PTPRC|PTPRD|PTPRE|PTPRF|PTPRG|PTPRH|PTPRJ|PTPRK|PTPRM|PTPRN2|PTPRO|PTPRR|PTPRS|PTPRZ1|TPTE|PTP4A1|PTP4A2|DUSP11|CDC14B|CDC14A|RNGTT|MTMR1|MTMR3|MTMR2|MTMR6|MTMR7|MTMR4|DNAJC6|PTPRU|DUSP14|PTPN21|PTPRT|…
GO:0004735	pyrroline-5-carboxylate reductase activity	molecular_function	2	1.97	8.32e-06	<4.520795660036166E-4	5831|29920|	PYCR1|PYCR2|
GO:0004738	pyruvate dehydrogenase activity	molecular_function	6	16.93	6.44e-07	<4.520795660036166E-4	1737|1738|5160|5161|5162|8050|	DLAT|DLD|PDHA1|PDHA2|PDHB|PDHX|
GO:0004740	pyruvate dehydrogenase (acetyl-transferring) kinase activity	molecular_function	4	6	1.29e-05	<4.520795660036166E-4	5163|5164|5165|5166|	PDK1|PDK2|PDK3|PDK4|
GO:0004749	ribose phosphate diphosphokinase activity	molecular_function	5	8.98	2.19e-07	<4.520795660036166E-4	5631|5634|5635|5636|221823|	PRPS1|PRPS2|PRPSAP1|PRPSAP2|PRPS1L1|
GO:0004812	aminoacyl-tRNA ligase activity	molecular_function	41	1753.56	5.41e-06	<4.520795660036166E-4	16|833|1615|2058|2193|2617|3035|3376|3735|4141|4677|5859|5917|6301|6897|7407|7453|8565|10056|10352|10667|23395|23438|25973|51067|51520|54938|55152|55157|55699|57038|57176|57470|57505|79587|79731|80222|80755|92935|123283|124454|	AARS|CARS|DARS|EPRS|FARSA|GARS|HARS|IARS|KARS|MARS|NARS|QARS|RARS|SARS|TARS|VARS|WARS|YARS|FARSB|WARS2|FARS2|LARS2|HARS2|PARS2|YARS2|LARS|SARS2|DALRD3|DARS2|IARS2|RARS2|VARS2|LRRC47|AARS2|CARS2|NARS2|TARS2|AARSD1|MARS2|TARSL2|EARS2|
GO:0004842	ubiquitin-protein transferase activity	molecular_function	381	172078	9.23e-21	<4.520795660036166E-4	267|329|330|331|373|580|672|867|868|899|997|998|1161|1643|2188|3093|4008|4193|4194|4591|4734|4850|5080|5193|5469|5896|5897|5930|5987|6045|6047|6048|6049|6468|6477|6478|6500|6502|6596|6737|6872|6992|7126|7128|7186|7187|7189|7267|7318|7319|7320|7321|7322|7323|7324|7325|7326|7327|7328|7329|7332|7334|7335|7336|7337|7428|7737|7844|8065|8315|8450|8451|8453|8454|8697|8805|8916|8924|8925|8945|9025|9040|9…	AMFR|BIRC2|BIRC3|XIAP|TRIM23|BARD1|BRCA1|CBL|CBLB|CCNF|CDC34|CDC42|ERCC8|DDB2|FANCF|UBE2K|LMO7|MDM2|MDM4|TRIM37|NEDD4|CNOT4|PAX6|PEX12|MED1|RAG1|RAG2|RBBP6|TRIM27|RNF2|RNF4|RNF5|RNF6|FBXW4|SIAH1|SIAH2|SKP1|SKP2|HLTF|TRIM21|TAF1|PPP1R11|TNFAIP1|TNFAIP3|TRAF2|TRAF3|TRAF6|TTC3|UBA7|UBE2A|UBE2B|UBE2D1|UBE2D2|UBE2D3|UBE2E1|UBE2E2|UBE2G1|UBE2G2|UBE2H|UBE2I|UBE2L3|UBE2N|UBE2V1|UBE2V2|UBE3A|VHL|RNF113A|R…
GO:0004861	cyclin-dependent protein serine/threonine kinase inhibitor activity	molecular_function	12	118.72	4.81e-05	<4.520795660036166E-4	836|1026|1027|1028|1029|1030|1031|1032|8850|10614|124790|388324|	CASP3|CDKN1A|CDKN1B|CDKN1C|CDKN2A|CDKN2B|CDKN2C|CDKN2D|KAT2B|HEXIM1|HEXIM2|INCA1|
GO:0004879	nuclear receptor activity	molecular_function	49	2459.94	5.43e-10	<4.520795660036166E-4	190|196|367|2063|2099|2100|2101|2103|2104|2494|2516|2649|2852|2908|3164|3172|3174|4824|4929|5241|5465|5467|5468|5914|5915|5916|6095|6096|6097|6256|6257|6258|6720|6774|7025|7026|7067|7068|7376|7421|8013|8856|9572|9970|9971|9975|10002|10062|10902|	NR0B1|AHR|AR|NR2F6|ESR1|ESR2|ESRRA|ESRRB|ESRRG|NR5A2|NR5A1|NR6A1|GPER1|NR3C1|NR4A1|HNF4A|HNF4G|NKX3-1|NR4A2|PGR|PPARA|PPARD|PPARG|RARA|RARB|RARG|RORA|RORB|RORC|RXRA|RXRB|RXRG|SREBF1|STAT3|NR2F1|NR2F2|THRA|THRB|NR1H2|VDR|NR4A3|NR1I2|NR1D1|NR1I3|NR1H4|NR1D2|NR2E3|NR1H3|BRD8|
GO:0005068	transmembrane receptor protein tyrosine kinase adaptor activity	molecular_function	12	111	4.63e-06	<4.520795660036166E-4	3667|5295|6464|9046|9846|10019|10603|10818|25970|26228|29760|50852|	IRS1|PIK3R1|SHC1|DOK2|GAB2|SH2B3|SH2B2|FRS2|SH2B1|STAP1|BLNK|TRAT1|
GO:0005070	SH3/SH2 adaptor activity	molecular_function	53	2680.83	2.82e-12	<4.520795660036166E-4	392|393|395|940|1123|1124|1398|1399|2059|2549|2885|2886|2887|2888|3667|3927|4068|4690|5781|6450|6451|6452|6461|6503|6714|7159|8027|8440|8471|8506|8631|8835|8935|9047|9402|10044|10045|10140|10451|10580|10603|10657|10750|23623|26228|27040|29760|50618|55824|79368|84174|84941|116449|	ARHGAP1|ARHGAP4|ARHGAP6|CD28|CHN1|CHN2|CRK|CRKL|EPS8|GAB1|GRB2|GRB7|GRB10|GRB14|IRS1|LASP1|SH2D1A|NCK1|PTPN11|SH3BGR|SH3BGRL|SH3BP2|SHB|SLA|SRC|TP53BP2|STAM|NCK2|IRS4|CNTNAP1|SKAP1|SOCS2|SKAP2|SH2D2A|GRAP2|SH2D3C|SH2D3A|TOB1|VAV3|SORBS1|SH2B2|KHDRBS1|GRAP|RUSC1|STAP1|LAT|BLNK|ITSN2|PAG1|FCRL2|SLA2|HSH2D|CLNK|
GO:0005072	transforming growth factor beta receptor, cytoplasmic mediator activity	molecular_function	10	67.38	7.92e-07	<4.520795660036166E-4	1027|2022|4086|4087|4088|4089|4090|4091|4092|4093|	CDKN1B|ENG|SMAD1|SMAD2|SMAD3|SMAD4|SMAD5|SMAD6|SMAD7|SMAD9|
GO:0005154	epidermal growth factor receptor binding	molecular_function	31	1057.55	4.32e-05	<4.520795660036166E-4	374|378|685|867|931|1839|1950|2066|2069|2202|2241|2885|3092|3678|5359|6311|6464|6642|6643|7039|7410|7525|8723|9655|10188|10451|10551|23624|55658|84894|222584|	AREG|ARF4|BTC|CBL|MS4A1|HBEGF|EGF|ERBB4|EREG|EFEMP1|FER|GRB2|HIP1|ITGA5|PLSCR1|ATXN2|SHC1|SNX1|SNX2|TGFA|VAV2|YES1|SNX4|SOCS5|TNK2|VAV3|AGR2|CBLC|RNF126|LINGO1|FAM83B|
GO:0005198	structural molecule activity	molecular_function	724	661480	1.48e-13	<4.520795660036166E-4	58|60|71|87|88|89|118|119|120|165|176|182|258|286|287|288|301|348|409|444|631|632|633|636|667|740|825|857|858|859|916|917|920|989|1116|1211|1212|1213|1277|1278|1280|1281|1282|1284|1285|1287|1288|1289|1290|1291|1292|1293|1294|1295|1296|1297|1298|1300|1301|1302|1303|1308|1310|1311|1314|1315|1364|1365|1366|1404|1409|1410|1411|1412|1413|1414|1415|1417|1418|1419|1420|1421|1427|1462|1475|1488|1495|1496…	ACTA1|ACTB|ACTG1|ACTN1|ACTN2|ACTN3|ADD1|ADD2|ADD3|AEBP1|ACAN|JAG1|AMBN|ANK1|ANK2|ANK3|ANXA1|APOE|ARRB2|ASPH|BFSP1|BGLAP|BGN|BICD1|DST|MRPL49|CAPN3|CAV1|CAV2|CAV3|CD3E|CD3G|CD4|SEPT7|CHI3L1|CLTA|CLTB|CLTC|COL1A1|COL1A2|COL2A1|COL3A1|COL4A1|COL4A2|COL4A3|COL4A5|COL4A6|COL5A1|COL5A2|COL6A1|COL6A2|COL6A3|COL7A1|COL8A1|COL8A2|COL9A1|COL9A2|COL10A1|COL11A1|COL11A2|COL12A1|COL17A1|COL19A1|COMP|COPA|COPB…
GO:0005200	structural constituent of cytoskeleton	molecular_function	99	10247.5	2.13e-15	<4.520795660036166E-4	58|60|71|120|286|287|288|631|636|1496|1539|1674|1756|1832|2035|2038|2670|3092|3849|3852|3853|3854|3857|3861|3866|3868|3872|3880|3881|3890|4014|4478|4741|4744|4747|5339|5357|5493|6708|6709|6710|6711|6712|7094|7168|7277|7278|7280|7283|7431|7846|8030|8089|8419|8470|9118|10092|10093|10094|10095|10096|10097|10109|10174|10376|10381|10382|10383|10426|10844|11188|23136|23336|23607|27175|27229|50853|51174…	ACTA1|ACTB|ACTG1|ADD3|ANK1|ANK2|ANK3|BFSP1|BICD1|CTNNA2|CYLC2|DES|DMD|DSP|EPB41|EPB42|GFAP|HIP1|KRT2|KRT5|KRT6A|KRT6B|KRT9|KRT14|KRT15|KRT16|KRT17|KRT19|KRT31|KRT84|LOR|MSN|NEFM|NEFH|NEFL|PLEC|PLS1|PPL|SPTA1|SPTAN1|SPTB|SPTBN1|SPTBN2|TLN1|TPM1|TUBA4A|TUBA3C|TUBB2A|TUBG1|VIM|TUBA1A|CCDC6|YEATS4|BFSP2|SORBS2|INA|ARPC5|ARPC4|ARPC3|ARPC1B|ACTR3|ACTR2|ARPC2|SORBS3|TUBA1B|TUBB3|TUBB4A|TUBB4B|TUBGCP3|TU…
GO:0005484	SNAP receptor activity	molecular_function	30	729.73	5.82e-13	<4.520795660036166E-4	662|2054|6616|6804|6809|6810|6811|6845|8417|8675|8676|8677|8773|9342|9482|9527|9554|9570|10228|10490|10652|23673|51272|53407|55014|112755|116841|143187|203062|415117|	BNIP1|STX2|SNAP25|STX1A|STX3|STX4|STX5|VAMP7|STX7|STX16|STX11|STX10|SNAP23|SNAP29|STX8|GOSR1|SEC22B|GOSR2|STX6|VTI1B|YKT6|STX12|BET1L|STX18|STX17|STX1B|SNAP47|VTI1A|TSNARE1|STX19|
GO:0005643	nuclear pore	cellular_component	81	6767.72	3.57e-14	<4.520795660036166E-4	1984|2733|3267|3836|3837|3839|3841|3843|4085|4600|4641|4927|4928|5901|5902|5903|5905|6396|7175|7341|8021|8086|8379|8480|8498|8658|8888|9631|9688|9883|9961|9972|10073|10204|10527|10762|11097|11260|11269|23039|23165|23225|23279|23299|23511|23633|23636|25909|29107|30849|53371|54830|55161|55308|55706|55746|55795|55916|56648|56943|57097|57122|59343|64328|64901|79023|79902|81929|84220|91181|129401|1432…	EIF5A|GLE1|AGFG1|KPNA1|KPNB1|KPNA3|KPNA5|IPO5|MAD2L1|MX2|MYO1C|NUP88|NUP98|RAN|RANBP1|RANBP2|RANGAP1|SEC13|TPR|SUMO1|NUP214|AAAS|MAD1L1|RAE1|RANBP3|TNKS|MCM3AP|NUP155|NUP93|POM121|MVP|NUP153|SNUPN|NUTF2|IPO7|NUP50|NUPL2|XPOT|DDX19B|XPO7|NUP205|NUP210|NUP160|BICD2|NUP188|KPNA6|NUP62|AHCTF1|NXT1|PIK3R4|NUP54|NUP62CL|TMEM33|DDX19A|NDC1|NUP133|PCID2|NXT2|EIF5A2|ENY2|PARP11|NUP107|SENP2|XPO4|RANBP17|N…
GO:0005655	nucleolar ribonuclease P complex	cellular_component	7	24.95	2.22e-07	<4.520795660036166E-4	10248|10556|10557|10799|10940|51367|79897|	POP7|RPP30|RPP38|RPP40|POP1|POP5|RPP21|
GO:0005657	replication fork	cellular_component	65	4551.26	3.42e-11	<4.520795660036166E-4	604|641|988|1786|2073|3014|4172|4683|4796|5111|5356|5422|5424|5425|5429|5557|5558|5813|5814|5889|5890|5892|5981|5982|5983|5984|5985|6117|6118|6119|7150|7158|7320|7486|7507|7516|7517|8318|8467|8914|9031|10286|10714|11169|23649|27339|29128|29935|29980|50485|51659|54465|54962|55388|55929|56852|56897|56916|57804|80119|83637|84083|84296|92797|253714|	BCL6|BLM|CDC5L|DNMT1|ERCC5|H2AFX|MCM3|NBN|TONSL|PCNA|PLRG1|POLA1|POLD1|POLD2|POLH|PRIM1|PRIM2|PURA|PURB|RAD51C|RAD51B|RAD51D|RFC1|RFC2|RFC3|RFC4|RFC5|RPA1|RPA2|RPA3|TOP1|TP53BP1|UBE2B|WRN|XPA|XRCC2|XRCC3|CDC45|SMARCA5|TIMELESS|BAZ1B|BCAS2|POLD3|WDHD1|POLA2|PRPF19|UHRF1|RPA4|DONSON|SMARCAL1|GINS2|ETAA1|TIPIN|MCM10|DMAP1|RAD18|WRNIP1|SMARCAD1|POLD4|PIF1|ZMIZ2|ZRANB3|GINS4|HELB|MMS22L|
GO:0005658	alpha DNA polymerase:primase complex	cellular_component	5	12.05	1.54e-05	<4.520795660036166E-4	4172|5422|5557|5558|23649|	MCM3|POLA1|PRIM1|PRIM2|POLA2|
GO:0005662	DNA replication factor A complex	cellular_component	16	209.59	8.11e-07	<4.520795660036166E-4	988|2073|4796|5356|5813|5814|6117|6118|6119|7486|7507|10286|27339|29935|50485|92797|	CDC5L|ERCC5|TONSL|PLRG1|PURA|PURB|RPA1|RPA2|RPA3|WRN|XPA|BCAS2|PRPF19|RPA4|SMARCAL1|HELB|
GO:0005663	DNA replication factor C complex	cellular_component	6	14.18	2.92e-08	<4.520795660036166E-4	5111|5981|5982|5983|5984|5985|	PCNA|RFC1|RFC2|RFC3|RFC4|RFC5|
GO:0005664	nuclear origin of replication recognition complex	cellular_component	9	47.97	1.05e-07	<4.520795660036166E-4	4171|4998|4999|5000|5001|23594|23595|29803|222229|	MCM2|ORC1|ORC2|ORC4|ORC5|ORC6|ORC3|REPIN1|LRWD1|
GO:0005665	RNA polymerase II, core complex	cellular_component	15	145.96	5.13e-11	<4.520795660036166E-4	5430|5431|5432|5433|5434|5435|5436|5437|5438|5439|5440|5441|8725|79724|84181|	POLR2A|POLR2B|POLR2C|POLR2D|POLR2E|POLR2F|POLR2G|POLR2H|POLR2I|POLR2J|POLR2K|POLR2L|URI1|ZNF768|CHD6|
GO:0005666	RNA polymerase III complex	cellular_component	17	161.3	5.98e-16	<4.520795660036166E-4	661|5434|5435|5437|5440|5441|9533|10621|10622|10623|11128|27297|51728|55703|55718|84265|171568|	POLR3D|POLR2E|POLR2F|POLR2H|POLR2K|POLR2L|POLR1C|POLR3F|POLR3G|POLR3C|POLR3A|CRCP|POLR3K|POLR3B|POLR3E|POLR3GL|POLR3H|
GO:0005667	transcription factor complex	cellular_component	344	140739	1.5e-13	<4.520795660036166E-4	142|166|196|328|405|406|429|430|463|466|468|607|860|861|864|865|902|1017|1019|1022|1050|1051|1385|1388|1390|1482|1487|1499|1602|1649|1869|1870|1871|1874|1875|1876|2033|2034|2067|2068|2071|2072|2113|2140|2294|2295|2353|2494|2516|2547|2623|2626|2627|2648|2649|2957|2958|2959|2960|2961|2962|2963|2965|2966|2967|2968|2972|2975|2976|3059|3065|3091|3159|3164|3182|3192|3205|3206|3207|3219|3238|3326|3516|3…	PARP1|AES|AHR|APEX1|ARNT|ARNTL|ASCL1|ASCL2|ZFHX3|ATF1|ATF4|BCL9|RUNX2|RUNX1|RUNX3|CBFB|CCNH|CDK2|CDK4|CDK7|CEBPA|CEBPB|CREB1|ATF6B|CREM|NKX2-5|CTBP1|CTNNB1|DACH1|DDIT3|E2F1|E2F2|E2F3|E2F4|E2F5|E2F6|EP300|EPAS1|ERCC1|ERCC2|ERCC3|ERCC4|ETS1|EYA3|FOXF1|FOXF2|FOS|NR5A2|NR5A1|XRCC6|GATA1|GATA4|GATA6|KAT2A|NR6A1|GTF2A1|GTF2A2|GTF2B|GTF2E1|GTF2E2|GTF2F1|GTF2F2|GTF2H1|GTF2H2|GTF2H3|GTF2H4|BRF1|GTF3C1|GTF…
GO:0005669	transcription factor TFIID complex	cellular_component	37	1186.44	7.93e-13	<4.520795660036166E-4	2067|2068|2071|2072|2957|2958|2959|2960|2961|2962|2966|2967|2968|6872|6873|6874|6875|6877|6878|6879|6880|6881|6882|6883|6884|6908|6917|8464|9519|10629|51616|54457|83860|129685|138474|387332|404672|	ERCC1|ERCC2|ERCC3|ERCC4|GTF2A1|GTF2A2|GTF2B|GTF2E1|GTF2E2|GTF2F1|GTF2H2|GTF2H3|GTF2H4|TAF1|TAF2|TAF4|TAF4B|TAF5|TAF6|TAF7|TAF9|TAF10|TAF11|TAF12|TAF13|TBP|TCEA1|SUPT3H|TBPL1|TAF6L|TAF9B|TAF7L|TAF3|TAF8|TAF1L|TBPL2|GTF2H5|
GO:0005671	Ada2/Gcn5/Ada3 transcription activator complex	cellular_component	13	153.85	6.06e-10	<4.520795660036166E-4	1810|2648|3054|6885|8850|9898|10474|11091|26009|51562|54107|55689|56655|	DR1|KAT2A|HCFC1|MAP3K7|KAT2B|UBAP2L|TADA3|WDR5|ZZZ3|MBIP|POLE3|YEATS2|POLE4|
GO:0005672	transcription factor TFIIA complex	cellular_component	5	13	4.92e-05	<4.520795660036166E-4	2957|2958|6908|9519|11036|	GTF2A1|GTF2A2|TBP|TBPL1|GTF2A1L|
GO:0005675	transcription factor TFIIH holo complex	cellular_component	12	81.07	3.95e-11	<4.520795660036166E-4	902|1022|2068|2071|2965|2966|2967|2968|4331|64210|728340|730394|	CCNH|CDK7|ERCC2|ERCC3|GTF2H1|GTF2H2|GTF2H3|GTF2H4|MNAT1|MMS19|GTF2H2C|GTF2H2C_2|
GO:0005680	anaphase-promoting complex	cellular_component	21	271.66	7.09e-17	<4.520795660036166E-4	701|991|996|8697|8881|9820|10393|10459|11065|25847|25906|27338|29882|29945|51343|51433|51434|51529|64682|119504|246184|	BUB1B|CDC20|CDC27|CDC23|CDC16|CUL7|ANAPC10|MAD2L2|UBE2C|ANAPC13|ANAPC15|UBE2S|ANAPC2|ANAPC4|FZR1|ANAPC5|ANAPC7|ANAPC11|ANAPC1|ANAPC16|CDC26|
GO:0005681	spliceosomal complex	cellular_component	171	28962.6	1.68e-49	<4.520795660036166E-4	103|988|1153|1655|1659|1665|2483|3178|3181|3183|3185|3187|3189|3190|3192|3312|3550|3958|4116|4236|4670|4904|5356|5411|5511|5935|5976|6009|6426|6434|6625|6626|6627|6628|6629|6631|6632|6633|6634|6635|6636|6637|6638|6936|7307|7536|7737|7919|8175|8227|8233|8449|8458|8487|8539|8559|8896|8899|9092|9128|9129|9343|9410|9416|9716|9775|9785|9939|10081|10181|10189|10236|10250|10262|10283|10285|10286|10291|1…	ADAR|CDC5L|CIRBP|DDX5|DHX8|DHX15|FRG1|HNRNPA1|HNRNPA2B1|HNRNPC|HNRNPF|HNRNPH1|HNRNPH3|HNRNPK|HNRNPU|HSPA8|IK|LGALS3|MAGOH|MFAP1|HNRNPM|YBX1|PLRG1|PNN|PPP1R8|RBM3|UPF1|RHEB|SRSF1|TRA2B|SNRNP70|SNRPA|SNRPA1|SNRPB|SNRPB2|SNRPC|SNRPD1|SNRPD2|SNRPD3|SNRPE|SNRPF|SNRPG|SNRPN|GCFC2|U2AF1|SF1|RNF113A|DDX39B|SF3A2|AKAP17A|ZRSR2|DHX16|TTF2|GEMIN2|API5|PRPF18|BUD31|PRPF4B|SART1|PRPF4|PRPF3|EFTUD2|SNRNP40|DDX…
GO:0005682	U5 snRNP	cellular_component	19	282.93	4.06e-09	<4.520795660036166E-4	6628|6632|6633|6634|6635|6637|6638|8559|9410|9416|10421|10594|10907|23020|24148|26831|26832|54957|100130932|	SNRPB|SNRPD1|SNRPD2|SNRPD3|SNRPE|SNRPG|SNRPN|PRPF18|SNRNP40|DDX23|CD2BP2|PRPF8|TXNL4A|SNRNP200|PRPF6|RNU5A-1|RNU5B-1|TXNL4B|SNRPGP15|
GO:0005683	U7 snRNP	cellular_component	7	24.55	1.57e-07	<4.520795660036166E-4	6628|6634|6635|6636|6637|84967|134353|	SNRPB|SNRPD3|SNRPE|SNRPF|SNRPG|LSM10|LSM11|
GO:0005684	U2-type spliceosomal complex	cellular_component	76	5134.02	2.65e-29	<4.520795660036166E-4	988|1659|1665|3550|4236|5356|6625|6627|6628|6629|6631|6632|6633|6634|6635|6636|6637|6638|6936|7737|8175|8559|8896|9092|9128|9129|9343|9410|9716|10286|10291|10450|10594|10907|11066|11157|11193|11338|22938|23450|23451|23524|23658|24144|24148|25766|25804|25949|26121|27258|27288|27336|27339|51340|51362|51503|51631|51645|51690|51691|51747|55015|55234|55660|55692|55696|56949|57703|57819|83443|84811|849…	CDC5L|DHX8|DHX15|IK|MFAP1|PLRG1|SNRNP70|SNRPA1|SNRPB|SNRPB2|SNRPC|SNRPD1|SNRPD2|SNRPD3|SNRPE|SNRPF|SNRPG|SNRPN|GCFC2|RNF113A|SF3A2|PRPF18|BUD31|SART1|PRPF4|PRPF3|EFTUD2|SNRNP40|AQR|BCAS2|SF3A1|PPIE|PRPF8|TXNL4A|SNRNP35|LSM6|WBP4|U2AF2|SNW1|SF3B3|SF3B1|SRRM2|LSM5|TFIP11|PRPF6|PRPF40B|LSM4|SYF2|PRPF31|LSM3|RBMXL2|HTATSF1|PRPF19|CRNKL1|CDC40|CWC15|LUC7L2|PPIL1|LSM7|LSM8|LUC7L3|PRPF39|SMU1|PRPF40A|LU…
GO:0005685	U1 snRNP	cellular_component	21	335.36	6.79e-11	<4.520795660036166E-4	6060|6625|6626|6628|6629|6631|6632|6633|6634|6635|6636|6637|6638|25766|26871|51631|51747|55015|55660|55692|100130932|	RNU1-4|SNRNP70|SNRPA|SNRPB|SNRPB2|SNRPC|SNRPD1|SNRPD2|SNRPD3|SNRPE|SNRPF|SNRPG|SNRPN|PRPF40B|RNU1-1|LUC7L2|LUC7L3|PRPF39|PRPF40A|LUC7L|SNRPGP15|
GO:0005686	U2 snRNP	cellular_component	21	299.34	4.25e-14	<4.520795660036166E-4	6066|6627|6628|6629|6632|6633|6634|6635|6637|6638|8175|10291|10992|23451|27336|51634|51639|83443|84844|90324|100130932|	RNU2-1|SNRPA1|SNRPB|SNRPB2|SNRPD1|SNRPD2|SNRPD3|SNRPE|SNRPG|SNRPN|SF3A2|SF3A1|SF3B2|SF3B1|HTATSF1|RBMX2|SF3B6|SF3B5|PHF5A|CCDC97|SNRPGP15|
GO:0005687	U4 snRNP	cellular_component	12	88.57	1.09e-09	<4.520795660036166E-4	6628|6632|6633|6634|6635|6636|6637|6638|7919|26121|26835|100130932|	SNRPB|SNRPD1|SNRPD2|SNRPD3|SNRPE|SNRPF|SNRPG|SNRPN|DDX39B|PRPF31|RNU4-1|SNRPGP15|
GO:0005688	U6 snRNP	cellular_component	9	52.98	1.71e-06	<4.520795660036166E-4	7919|11157|23658|25804|26827|27258|51690|51691|57819|	DDX39B|LSM6|LSM5|LSM4|RNU6-1|LSM3|LSM7|LSM8|LSM2|
GO:0005689	U12-type spliceosomal complex	cellular_component	27	559.34	1.25e-13	<4.520795660036166E-4	1665|4904|6628|6632|6633|6634|6635|6636|6637|8233|10081|10262|10992|11066|23450|23451|51639|51690|55285|55599|55954|79622|83443|84844|85437|154007|100130932|	DHX15|YBX1|SNRPB|SNRPD1|SNRPD2|SNRPD3|SNRPE|SNRPF|SNRPG|ZRSR2|PDCD7|SF3B4|SF3B2|SNRNP35|SF3B3|SF3B1|SF3B6|LSM7|RBM41|RNPC3|ZMAT5|SNRNP25|SF3B5|PHF5A|ZCRB1|SNRNP48|SNRPGP15|
GO:0005697	telomerase holoenzyme complex	cellular_component	21	397.41	1.87e-06	<4.520795660036166E-4	1736|3183|3192|4931|6628|6634|6635|7011|7012|7015|9887|10728|23293|23381|54433|54552|55135|55226|55505|55651|134353|	DKC1|HNRNPC|HNRNPU|NVL|SNRPB|SNRPD3|SNRPE|TEP1|TERC|TERT|SMG7|PTGES3|SMG6|SMG5|GAR1|GNL3L|WRAP53|NAT10|NOP10|NHP2|LSM11|
GO:0005720	nuclear heterochromatin	cellular_component	33	1006.44	1.25e-11	<4.520795660036166E-4	546|1058|1059|1060|1788|2296|3008|3009|3015|6015|6045|6304|6950|7703|8726|9555|10155|10320|10951|11335|22933|23310|23411|23468|23512|29128|51548|54737|57673|85456|115426|146956|157570|	ATRX|CENPA|CENPB|CENPC|DNMT3A|FOXC1|HIST1H1E|HIST1H1B|H2AFZ|RING1|RNF2|SATB1|TCP1|PCGF2|EED|H2AFY|TRIM28|IKZF1|CBX1|CBX3|SIRT2|NCAPD3|SIRT1|CBX5|SUZ12|UHRF1|SIRT6|MPHOSPH8|BEND3|TNKS1BP1|UHRF2|EME1|ESCO2|
GO:0005721	pericentric heterochromatin	cellular_component	20	414.19	1.74e-05	<4.520795660036166E-4	546|1058|1059|1060|1786|3070|3619|6615|9031|9555|9682|10320|10951|11335|23081|23310|23468|55693|157570|222229|	ATRX|CENPA|CENPB|CENPC|DNMT1|HELLS|INCENP|SNAI1|BAZ1B|H2AFY|KDM4A|IKZF1|CBX1|CBX3|KDM4C|NCAPD3|CBX5|KDM4D|ESCO2|LRWD1|
GO:0005730	nucleolus	cellular_component	913	1.06469e+06	5.08e-34	<4.520795660036166E-4	25|31|37|39|51|103|104|105|142|177|283|328|379|402|439|467|472|641|705|708|738|768|814|822|863|864|894|1019|1024|1026|1050|1070|1105|1106|1107|1153|1263|1316|1352|1373|1376|1388|1476|1508|1601|1616|1655|1656|1660|1663|1665|1677|1730|1736|1875|1915|1936|2016|2020|2074|2091|2101|2118|2120|2130|2177|2189|2237|2246|2258|2260|2272|2299|2316|2332|2483|2547|2733|2736|2770|2773|2802|2885|2975|3110|3148|3…	ABL1|ACACA|ACADVL|ACAT2|ACOX1|ADAR|ADARB1|ADARB2|PARP1|AGER|ANG|APEX1|ARL4D|ARL2|ASNA1|ATF3|ATM|BLM|BYSL|C1QBP|VPS51|CA9|CAMK4|CAPG|CBFA2T3|RUNX3|CCND2|CDK4|CDK8|CDKN1A|CEBPA|CETN3|CHD1|CHD2|CHD3|CIRBP|PLK3|KLF6|COX10|CPS1|CPT2|ATF6B|CSTB|CTSB|DAB2|DAXX|DDX5|DDX6|DHX9|DDX11|DHX15|DFFB|DIAPH2|DKC1|E2F5|EEF1A1|EEF1D|EMX1|EN2|ERCC6|FBL|ESRRA|ETV4|ETV6|EWSR1|FANCD2|FANCG|FEN1|FGF1|FGF13|FGFR1|FHIT|FO…
GO:0005732	small nucleolar ribonucleoprotein complex	cellular_component	25	650.46	4.98e-06	<4.520795660036166E-4	1736|2091|6023|6043|6636|7012|9136|9221|9410|10199|10248|10528|10556|10775|10940|11157|26821|51367|51602|54433|54913|55505|55651|92345|345630|	DKC1|FBL|RMRP|SNORA63|SNRPF|TERC|RRP9|NOLC1|SNRNP40|MPHOSPH10|POP7|NOP56|RPP30|POP4|POP1|LSM6|SNORA74A|POP5|NOP58|GAR1|RPP25|NOP10|NHP2|NAF1|FBLL1|
GO:0005736	RNA polymerase I complex	cellular_component	12	85.73	3.2e-10	<4.520795660036166E-4	5434|5435|5437|5440|5441|9533|25885|30834|51082|64425|84172|221830|	POLR2E|POLR2F|POLR2H|POLR2K|POLR2L|POLR1C|POLR1A|ZNRD1|POLR1D|POLR1E|POLR1B|TWISTNB|
GO:0005740	mitochondrial envelope	cellular_component	649	608305	2.03e-05	<4.520795660036166E-4	22|32|33|34|37|204|212|215|291|292|293|301|383|402|445|572|578|581|596|597|598|599|617|622|637|638|662|664|665|666|670|706|740|788|801|808|841|847|1149|1159|1160|1191|1267|1268|1327|1329|1337|1339|1340|1345|1347|1349|1350|1351|1352|1353|1355|1371|1373|1374|1376|1384|1386|1468|1528|1537|1583|1584|1591|1593|1610|1654|1678|1723|1727|1760|1841|2021|2043|2110|2180|2181|2182|2232|2235|2268|2309|2356|24…	ABCB7|ACACB|ACADL|ACADM|ACADVL|AK2|ALAS2|ABCD1|SLC25A4|SLC25A5|SLC25A6|ANXA1|ARG1|ARL2|ASS1|BAD|BAK1|BAX|BCL2|BCL2A1|BCL2L1|BCL2L2|BCS1L|BDH1|BID|BIK|BNIP1|BNIP3|BNIP3L|BOK|BPHL|TSPO|MRPL49|SLC25A20|CALM1|CALM3|CASP8|CAT|CIDEA|CKMT1B|CKMT2|CLU|CNP|CNR1|COX4I1|COX5B|COX6A1|COX6A2|COX6B1|COX6C|COX7A2|COX7B|COX7C|COX8A|COX10|COX11|COX15|CPOX|CPS1|CPT1A|CPT2|CRAT|ATF2|SLC25A10|CYB5A|CYC1|CYP11A1|CYP1…
GO:0005743	mitochondrial inner membrane	cellular_component	408	235154	2.52e-09	<4.520795660036166E-4	22|37|212|291|292|293|598|617|622|666|740|788|1159|1160|1267|1327|1329|1337|1339|1340|1345|1347|1349|1350|1351|1352|1353|1355|1373|1376|1384|1468|1537|1583|1584|1678|1723|2021|2110|2232|2235|2268|2356|2628|2806|2820|3030|3032|3052|3283|3284|3329|3954|3958|4067|4358|4508|4509|4512|4513|4514|4519|4535|4536|4538|4539|4540|4541|4653|4694|4695|4696|4697|4698|4700|4701|4702|4704|4705|4706|4707|4708|470…	ABCB7|ACADVL|ALAS2|SLC25A4|SLC25A5|SLC25A6|BCL2L1|BCS1L|BDH1|BOK|MRPL49|SLC25A20|CKMT1B|CKMT2|CNP|COX4I1|COX5B|COX6A1|COX6A2|COX6B1|COX6C|COX7A2|COX7B|COX7C|COX8A|COX10|COX11|COX15|CPS1|CPT2|CRAT|SLC25A10|CYC1|CYP11A1|CYP11B1|TIMM8A|DHODH|ENDOG|ETFDH|FDXR|FECH|FGR|FPGS|GATM|GOT2|GPD2|HADHA|HADHB|HCCS|HSD3B1|HSD3B2|HSPD1|LETM1|LGALS3|LYN|MPV17|ATP6|ATP8|COX1|COX2|COX3|CYTB|ND1|ND2|ND4|ND4L|ND5|ND6…
GO:0005746	mitochondrial respiratory chain	cellular_component	82	6744.14	4.78e-19	<4.520795660036166E-4	617|1327|1329|1337|1339|1347|1349|1350|1355|1537|4512|4513|4514|4519|4535|4536|4538|4539|4540|4694|4695|4696|4697|4698|4700|4701|4702|4704|4705|4706|4707|4708|4709|4710|4711|4712|4713|4714|4715|4716|4718|4719|4720|4722|4723|4724|4725|4726|4728|4729|4731|5018|6389|6390|6391|6392|6622|6834|7381|7384|7385|7386|7388|9167|9377|9512|11315|23530|27089|29796|51079|51103|54539|55572|55967|56901|84419|8470…	BCS1L|COX4I1|COX5B|COX6A1|COX6A2|COX7A2|COX7B|COX7C|COX15|CYC1|COX1|COX2|COX3|CYTB|ND1|ND2|ND4|ND4L|ND5|NDUFA1|NDUFA2|NDUFA3|NDUFA4|NDUFA5|NDUFA6|NDUFA7|NDUFA8|NDUFA9|NDUFA10|NDUFAB1|NDUFB1|NDUFB2|NDUFB3|NDUFB4|NDUFB5|NDUFB6|NDUFB7|NDUFB8|NDUFB9|NDUFB10|NDUFC2|NDUFS1|NDUFS2|NDUFS3|NDUFV1|NDUFS4|NDUFS5|NDUFS6|NDUFS8|NDUFV2|NDUFV3|OXA1L|SDHA|SDHB|SDHC|SDHD|SNCA|SURF1|UQCRB|UQCRC1|UQCRC2|UQCRFS1|UQC…
GO:0005747	mitochondrial respiratory chain complex I	cellular_component	46	1777.72	1.27e-20	<4.520795660036166E-4	4535|4536|4538|4539|4540|4694|4695|4696|4697|4698|4700|4701|4702|4704|4705|4706|4707|4708|4709|4710|4711|4712|4713|4714|4715|4716|4718|4719|4720|4722|4723|4724|4725|4726|4728|4729|4731|6622|11315|51079|51103|54539|55572|55967|126328|374291|	ND1|ND2|ND4|ND4L|ND5|NDUFA1|NDUFA2|NDUFA3|NDUFA4|NDUFA5|NDUFA6|NDUFA7|NDUFA8|NDUFA9|NDUFA10|NDUFAB1|NDUFB1|NDUFB2|NDUFB3|NDUFB4|NDUFB5|NDUFB6|NDUFB7|NDUFB8|NDUFB9|NDUFB10|NDUFC2|NDUFS1|NDUFS2|NDUFS3|NDUFV1|NDUFS4|NDUFS5|NDUFS6|NDUFS8|NDUFV2|NDUFV3|SNCA|PARK7|NDUFA13|NDUFAF1|NDUFB11|FOXRED1|NDUFA12|NDUFA11|NDUFS7|
GO:0005750	mitochondrial respiratory chain complex III	cellular_component	14	161.42	6.96e-06	<4.520795660036166E-4	617|1537|4512|4519|7381|7384|7385|7386|7388|9512|27089|29796|790955|100128525|	BCS1L|CYC1|COX1|CYTB|UQCRB|UQCRC1|UQCRC2|UQCRFS1|UQCRH|PMPCB|UQCRQ|UQCR10|UQCC3|UQCRFS1P1|
GO:0005759	mitochondrial matrix	cellular_component	429	248516	2.43e-09	<4.520795660036166E-4	18|33|34|35|36|37|38|50|189|205|211|212|217|219|275|292|318|384|402|501|549|587|593|594|598|622|686|708|740|763|891|983|1373|1385|1431|1583|1593|1629|1632|1666|1716|1737|1738|1743|1757|1763|1841|1892|2066|2108|2109|2110|2230|2232|2235|2271|2309|2356|2395|2617|2639|2647|2653|2731|2744|2746|2806|2876|2908|2926|2936|2954|3028|3029|3030|3032|3033|3155|3158|3313|3329|3336|3418|3419|3420|3421|3712|3735…	ABAT|ACADL|ACADM|ACADS|ACADSB|ACADVL|ACAT1|ACO2|AGXT|AK4|ALAS1|ALAS2|ALDH2|ALDH1B1|AMT|SLC25A5|NUDT2|ARG2|ARL2|ALDH7A1|AUH|BCAT2|BCKDHA|BCKDHB|BCL2L1|BDH1|BTD|C1QBP|MRPL49|CA5A|CCNB1|CDK1|CPS1|CREB1|CS|CYP11A1|CYP27A1|DBT|ECI1|DECR1|DGUOK|DLAT|DLD|DLST|SARDH|DNA2|DTYMK|ECHS1|ERBB4|ETFA|ETFB|ETFDH|FDX1|FDXR|FECH|FH|FOXO3|FPGS|FXN|GARS|GCDH|BLOC1S1|GCSH|GLDC|GLS|GLUD1|GOT2|GPX1|NR3C1|GRSF1|GSR|GSTZ…
GO:0005761	mitochondrial ribosome	cellular_component	86	6622.17	1.03e-28	<4.520795660036166E-4	740|4701|4706|6150|6182|6183|7818|9553|9801|10240|10573|10884|11222|23107|26164|26589|28957|28973|28977|28998|29074|29088|29093|51021|51023|51069|51073|51081|51116|51253|51258|51263|51264|51318|51373|51642|51650|54148|54460|54534|54948|55052|55168|55173|56945|57129|60488|63875|63899|63931|64928|64949|64951|64960|64963|64965|64968|64969|64975|64976|64978|64979|64981|64983|65003|65005|65080|65993|7…	MRPL49|NDUFA7|NDUFAB1|MRPL23|MRPL12|MRPS12|DAP3|MRPL33|MRPL19|MRPS31|MRPL28|MRPS30|MRPL3|MRPS27|MTG2|MRPL46|MRPS28|MRPS18B|MRPL42|MRPL13|MRPL18|MRPL15|MRPL22|MRPS16|MRPS18C|MRPL2|MRPL4|MRPS7|MRPS2|MRPL37|MRPL51|MRPL30|MRPL27|MRPL35|MRPS17|MRPL48|MRPS33|MRPL39|MRPS21|MRPL50|MRPL16|MRPL20|MRPS18A|MRPS10|MRPS22|MRPL47|MRPS35|MRPL17|NSUN3|MRPS14|MRPL14|MRPS26|MRPS24|MRPS15|MRPS11|MRPS9|MRPS6|MRPS5|MR…
GO:0005762	mitochondrial large ribosomal subunit	cellular_component	56	2571.14	3.33e-26	<4.520795660036166E-4	740|4706|6150|6182|9553|9801|10573|10884|11222|26589|28977|28998|29074|29088|29093|51069|51073|51253|51258|51263|51264|51318|51642|54148|54534|54948|55052|55168|57129|63875|63899|64928|64975|64976|64978|64979|64981|64983|65003|65005|65080|78988|79590|84311|84545|84769|91574|115416|116540|116541|122704|124995|128308|130916|219927|387338|	MRPL49|NDUFAB1|MRPL23|MRPL12|MRPL33|MRPL19|MRPL28|MRPS30|MRPL3|MRPL46|MRPL42|MRPL13|MRPL18|MRPL15|MRPL22|MRPL2|MRPL4|MRPL37|MRPL51|MRPL30|MRPL27|MRPL35|MRPL48|MRPL39|MRPL50|MRPL16|MRPL20|MRPS18A|MRPL47|MRPL17|NSUN3|MRPL14|MRPL41|MRPL40|MRPL38|MRPL36|MRPL34|MRPL32|MRPL11|MRPL9|MRPL44|MRPL57|MRPL24|MRPL45|MRPL43|MPV17L2|C12orf65|MALSU1|MRPL53|MRPL54|MRPL52|MRPL10|MRPL55|MTERF4|MRPL21|NSUN4|
GO:0005763	mitochondrial small ribosomal subunit	cellular_component	28	571.07	4.62e-16	<4.520795660036166E-4	6183|7818|10240|23107|28957|28973|28977|51021|51023|51081|51116|51373|51650|54460|55168|55173|56945|60488|63931|64949|64951|64960|64963|64965|64968|64969|65993|92259|	MRPS12|DAP3|MRPS31|MRPS27|MRPS28|MRPS18B|MRPL42|MRPS16|MRPS18C|MRPS7|MRPS2|MRPS17|MRPS33|MRPS21|MRPS18A|MRPS10|MRPS22|MRPS35|MRPS14|MRPS26|MRPS24|MRPS15|MRPS11|MRPS9|MRPS6|MRPS5|MRPS34|MRPS36|
GO:0005782	peroxisomal matrix	cellular_component	52	2913.84	5.47e-06	<4.520795660036166E-4	30|51|189|570|847|1384|1428|1610|1891|1962|2053|2168|3155|3295|3329|3416|3417|4843|5191|5264|5825|6342|8309|8310|8443|8528|8540|9380|10005|10455|10901|10965|23417|23600|25824|26061|51179|51268|54363|54677|55289|55711|83594|83752|84188|122970|196743|219743|283927|373156|390916|641372|	ACAA1|ACOX1|AGXT|BAAT|CAT|CRAT|CRYM|DAO|ECH1|EHHADH|EPHX2|FABP1|HMGCL|HSD17B4|HSPD1|IDE|IDH1|NOS2|PEX7|PHYH|ABCD3|SCP2|ACOX2|ACOX3|GNPAT|DDO|AGPS|GRHPR|ACOT8|ECI2|DHRS4|ACOT2|MLYCD|AMACR|PRDX5|HACL1|HAO2|PIPOX|HAO1|CROT|ACOXL|FAR2|NUDT12|LONP2|FAR1|ACOT4|PAOX|TYSND1|NUDT7|GSTK1|NUDT19|ACOT6|
GO:0005813	centrosome	cellular_component	482	293766	2.16e-20	<4.520795660036166E-4	229|324|328|402|403|468|582|585|598|636|675|801|805|808|891|898|899|983|991|994|996|998|1017|1021|1063|1068|1069|1070|1075|1107|1108|1111|1263|1400|1452|1453|1499|1540|1639|1660|1663|1778|1781|1783|1785|1869|2010|2140|2648|2770|2771|2773|2932|3014|3161|3192|3214|3297|3303|3304|3397|3694|3713|3796|3801|3875|3932|4007|4082|4089|4092|4117|4172|4204|4218|4296|4659|4692|4750|4751|4780|4830|4869|4926|4…	ALDOB|APC|APEX1|ARL2|ARL3|ATF4|BBS1|BBS4|BCL2L1|BICD1|BRCA2|CALM1|CALM2|CALM3|CCNB1|CCNE1|CCNF|CDK1|CDC20|CDC25B|CDC27|CDC42|CDK2|CDK6|CENPF|CETN1|CETN2|CETN3|CTSC|CHD3|CHD4|CHEK1|PLK3|CRMP1|CSNK1A1|CSNK1D|CTNNB1|CYLD|DCTN1|DHX9|DDX11|DYNC1H1|DYNC1I2|DYNC1LI2|DNM2|E2F1|EMD|EYA3|KAT2A|GNAI1|GNAI2|GNAI3|GSK3B|H2AFX|HMMR|HNRNPU|HOXB4|HSF1|HSPA1A|HSPA1B|ID1|ITGB6|IVL|KIF2A|KIFC3|KRT18|LCK|PRICKLE3|MA…
GO:0005814	centriole	cellular_component	124	18354.5	7.46e-10	<4.520795660036166E-4	585|822|899|1068|1069|1070|1639|3064|3303|3304|3310|3796|4218|4682|4957|5108|5116|5347|5901|6093|6102|6491|6790|7153|7283|7840|8100|8481|8924|9001|9657|9662|9696|9731|9738|9786|9814|9851|9857|9859|10039|10101|10121|10198|10210|10426|10733|10769|10806|10841|11116|11127|11158|11190|22832|22873|22897|22933|22995|23617|25776|25886|25914|26005|29105|49856|50487|51098|51134|51174|51199|54535|54806|5487…	BBS4|CAPG|CCNF|CETN1|CETN2|CETN3|DCTN1|HTT|HSPA1A|HSPA1B|HSPA6|KIF2A|RAB8A|NUBP1|ODF2|PCM1|PCNT|PLK1|RAN|ROCK1|RP2|STIL|AURKA|TOP2A|TUBG1|ALMS1|IFT88|OFD1|HERC2|HAP1|IQCB1|CEP135|CROCC|CEP104|CCP110|KIAA0586|SFI1|KIAA0753|CEP350|CEP170|PARP3|NUBP2|ACTR1A|MPHOSPH9|TOPORS|TUBGCP3|PLK4|PLK2|SDCCAG8|FTCD|FGFR1OP|KIF3A|RABL2B|CEP250|CEP162|DZIP1|CEP164|SIRT2|CEP152|TSSK2|CBY1|POC1A|RTTN|C2CD3|CFAP20|W…
GO:0005815	microtubule organizing center	cellular_component	678	611733	1.08e-16	<4.520795660036166E-4	20|190|207|229|324|328|402|403|468|582|583|585|598|636|672|675|701|801|805|808|816|822|891|898|899|983|991|994|996|998|1017|1021|1063|1068|1069|1070|1075|1107|1108|1111|1263|1400|1452|1453|1499|1540|1621|1639|1660|1663|1729|1731|1778|1781|1783|1785|1869|2010|2121|2140|2314|2622|2648|2770|2771|2773|2908|2909|2932|3014|3064|3161|3192|3214|3297|3303|3304|3310|3397|3694|3713|3796|3799|3801|3833|3875|…	ABCA2|NR0B1|AKT1|ALDOB|APC|APEX1|ARL2|ARL3|ATF4|BBS1|BBS2|BBS4|BCL2L1|BICD1|BRCA1|BRCA2|BUB1B|CALM1|CALM2|CALM3|CAMK2B|CAPG|CCNB1|CCNE1|CCNF|CDK1|CDC20|CDC25B|CDC27|CDC42|CDK2|CDK6|CENPF|CETN1|CETN2|CETN3|CTSC|CHD3|CHD4|CHEK1|PLK3|CRMP1|CSNK1A1|CSNK1D|CTNNB1|CYLD|DBH|DCTN1|DHX9|DDX11|DIAPH1|SEPT1|DYNC1H1|DYNC1I2|DYNC1LI2|DNM2|E2F1|EMD|EVC|EYA3|FLII|GAS8|KAT2A|GNAI1|GNAI2|GNAI3|NR3C1|ARHGAP35|GSK3…
GO:0005819	spindle	cellular_component	321	122637	4.7e-19	<4.520795660036166E-4	143|207|292|311|332|403|701|801|805|808|822|827|891|983|989|990|991|994|996|998|1062|1063|1068|1211|1213|1400|1432|1453|1499|1540|1639|1663|1729|1780|1877|1894|2009|2010|2017|2068|2648|2669|2801|2908|3192|3297|3306|3315|3550|3619|3796|3832|3833|3835|4033|4085|4117|4134|4281|4627|4628|4735|4739|4751|4869|4926|4957|5048|5303|5311|5314|5347|5423|5515|5516|5594|5607|5905|5925|6188|6569|6623|6683|6790…	PARP4|AKT1|SLC25A5|ANXA11|BIRC5|ARL3|BUB1B|CALM1|CALM2|CALM3|CAPG|CAPN6|CCNB1|CDK1|SEPT7|CDC6|CDC20|CDC25B|CDC27|CDC42|CENPE|CENPF|CETN1|CLTA|CLTC|CRMP1|MAPK14|CSNK1D|CTNNB1|CYLD|DCTN1|DDX11|DIAPH1|DYNC1I1|E4F1|ECT2|EML1|EMD|CTTN|ERCC2|KAT2A|GEM|GOLGA2|NR3C1|HNRNPU|HSF1|HSPA2|HSPB1|IK|INCENP|KIF2A|KIF11|KIFC1|KIF22|LRMP|MAD2L1|MAK|MAP4|MID1|MYH9|MYH10|SEPT2|NEDD9|NEK2|NPM1|NUMA1|ODF2|PAFAH1B1|PIN…
GO:0005832	chaperonin-containing T-complex	cellular_component	10	57.01	4.29e-09	<4.520795660036166E-4	908|6950|7203|10574|10575|10576|10693|10694|22948|155100|	CCT6A|TCP1|CCT3|CCT7|CCT4|CCT2|CCT6B|CCT8|CCT5|CCT8L1P|
GO:0005834	heterotrimeric G-protein complex	cellular_component	29	846.69	2.36e-05	<4.520795660036166E-4	2767|2768|2769|2770|2771|2773|2774|2775|2776|2778|2779|2780|2781|2782|2785|2786|2787|2788|2790|2791|2792|2793|9630|10672|51764|54331|55970|94235|346562|	GNA11|GNA12|GNA15|GNAI1|GNAI2|GNAI3|GNAL|GNAO1|GNAQ|GNAS|GNAT1|GNAT2|GNAZ|GNB1|GNG3|GNG4|GNG5|GNG7|GNG10|GNG11|GNGT1|GNGT2|GNA14|GNA13|GNG13|GNG2|GNG12|GNG8|GNAT3|
GO:0005838	proteasome regulatory particle	cellular_component	20	174.82	4.79e-25	<4.520795660036166E-4	5700|5701|5702|5705|5706|5707|5708|5709|5710|5711|5713|5714|5715|5716|5717|5718|5719|9861|10213|11047|	PSMC1|PSMC2|PSMC3|PSMC5|PSMC6|PSMD1|PSMD2|PSMD3|PSMD4|PSMD5|PSMD7|PSMD8|PSMD9|PSMD10|PSMD11|PSMD12|PSMD13|PSMD6|PSMD14|ADRM1|
GO:0005839	proteasome core complex	cellular_component	20	188.48	3.62e-23	<4.520795660036166E-4	5682|5683|5684|5685|5686|5687|5688|5689|5690|5691|5692|5693|5694|5695|5696|5698|5699|9491|23198|143471|	PSMA1|PSMA2|PSMA3|PSMA4|PSMA5|PSMA6|PSMA7|PSMB1|PSMB2|PSMB3|PSMB4|PSMB5|PSMB6|PSMB7|PSMB8|PSMB9|PSMB10|PSMF1|PSME4|PSMA8|
GO:0005840	ribosome	cellular_component	232	52538.6	6.8e-60	<4.520795660036166E-4	23|190|328|347|740|821|1654|1660|1938|1939|1981|2332|3039|3040|3921|4504|4690|4701|4706|4736|5610|5935|6122|6123|6124|6125|6128|6129|6130|6132|6133|6134|6135|6136|6137|6138|6139|6141|6142|6143|6144|6146|6147|6150|6152|6154|6155|6156|6157|6158|6159|6160|6161|6164|6165|6166|6167|6168|6169|6170|6171|6173|6175|6176|6181|6182|6183|6187|6188|6189|6191|6192|6193|6194|6201|6202|6203|6204|6205|6206|6207|6…	ABCF1|NR0B1|APEX1|APOD|MRPL49|CANX|DDX3X|DHX9|EEF2|EIF2D|EIF4G1|FMR1|HBA1|HBA2|RPSA|MT3|NCK1|NDUFA7|NDUFAB1|RPL10A|EIF2AK2|RBM3|RPL3|RPL3L|RPL4|RPL5|RPL6|RPL7|RPL7A|RPL8|RPL9|RPL10|RPL11|RPL12|RPL13|RPL15|RPL17|RPL18|RPL18A|RPL19|RPL21|RPL22|RPL23A|MRPL23|RPL24|RPL26|RPL27|RPL30|RPL27A|RPL28|RPL29|RPL31|RPL32|RPL34|RPL35A|RPL36AL|RPL37|RPL37A|RPL38|RPL39|RPL41|RPL36A|RPLP0|RPLP1|RPLP2|MRPL12|MRPS…
GO:0005844	polysome	cellular_component	72	5105.91	1.99e-16	<4.520795660036166E-4	190|811|1618|1660|1938|1965|1975|1981|2332|2521|4440|4628|4733|4736|5682|5687|6128|6129|6130|6132|6135|6141|6142|6143|6152|6156|6160|6161|6169|6170|6171|6173|6188|6191|6192|6194|6227|6228|6231|6234|6235|6311|7411|7431|7458|8087|8667|9513|10445|23185|23367|25873|26019|26523|27161|51182|51389|55323|55364|55854|57532|60560|79727|84316|85451|87178|113251|122830|124540|129563|140801|440275|	NR0B1|CALR|DAZL|DHX9|EEF2|EIF2S1|EIF4B|EIF4G1|FMR1|FUS|MSI1|MYH10|DRG1|RPL10A|PSMA1|PSMA6|RPL6|RPL7|RPL7A|RPL8|RPL11|RPL18|RPL18A|RPL19|RPL24|RPL30|RPL31|RPL32|RPL38|RPL39|RPL41|RPL36A|RPS3|RPS4X|RPS4Y1|RPS6|RPS21|RPS23|RPS26|RPS28|RPS29|ATXN2|VBP1|VIM|EIF4H|FXR1|EIF3H|FXR2|MCRS1|LARP4B|LARP1|RPL36|UPF2|AGO1|AGO2|HSPA14|RWDD1|LARP6|IMPACT|ZC3H15|NUFIP2|NAA35|LIN28A|NAA38|UNK|PNPT1|LARP4|NAA30|MSI…
GO:0005847	mRNA cleavage and polyadenylation specificity factor complex	cellular_component	17	227.63	4.52e-08	<4.520795660036166E-4	1452|1478|8394|10898|11051|11052|23144|23283|29101|29894|51692|53981|55339|64852|79869|81608|642843|	CSNK1A1|CSTF2|PIP5K1A|CPSF4|NUDT21|CPSF6|ZC3H3|CSTF2T|SSU72|CPSF1|CPSF3|CPSF2|WDR33|TUT1|CPSF7|FIP1L1|CPSF4L|
GO:0005849	mRNA cleavage factor complex	cellular_component	21	358.34	4.31e-09	<4.520795660036166E-4	1452|1477|1478|8394|10898|10978|11051|11052|22828|23144|23283|29101|29894|51585|51692|53981|55339|64852|79869|81608|642843|	CSNK1A1|CSTF1|CSTF2|PIP5K1A|CPSF4|CLP1|NUDT21|CPSF6|SCAF8|ZC3H3|CSTF2T|SSU72|CPSF1|PCF11|CPSF3|CPSF2|WDR33|TUT1|CPSF7|FIP1L1|CPSF4L|
GO:0005851	eukaryotic translation initiation factor 2B complex	cellular_component	6	16.81	5.67e-07	<4.520795660036166E-4	1965|1967|8890|8891|8892|8893|	EIF2S1|EIF2B1|EIF2B4|EIF2B3|EIF2B2|EIF2B5|
GO:0005852	eukaryotic translation initiation factor 3 complex	cellular_component	16	129.85	4.87e-17	<4.520795660036166E-4	1654|3646|8661|8662|8663|8664|8665|8666|8667|8668|8669|10480|10987|27335|51386|728689|	DDX3X|EIF3E|EIF3A|EIF3B|EIF3C|EIF3D|EIF3F|EIF3G|EIF3H|EIF3I|EIF3J|EIF3M|COPS5|EIF3K|EIF3L|EIF3CL|
GO:0005853	eukaryotic translation elongation factor 1 complex	cellular_component	4	5.48	4.74e-06	<4.520795660036166E-4	1915|1917|1933|1936|	EEF1A1|EEF1A2|EEF1B2|EEF1D|
GO:0005862	muscle thin filament tropomyosin	cellular_component	4	4.5	6.35e-07	<4.520795660036166E-4	7168|7169|7170|7171|	TPM1|TPM2|TPM3|TPM4|
GO:0005868	cytoplasmic dynein complex	cellular_component	20	349.77	7.32e-07	<4.520795660036166E-4	1778|1780|1781|1783|6990|6993|7175|8655|8723|10210|23386|51143|51626|55112|79659|83657|83658|89891|140735|255758|	DYNC1H1|DYNC1I1|DYNC1I2|DYNC1LI2|DYNLT3|DYNLT1|TPR|DYNLL1|SNX4|TOPORS|NUDCD3|DYNC1LI1|DYNC2LI1|WDR60|DYNC2H1|DYNLRB2|DYNLRB1|WDR34|DYNLL2|TCTEX1D2|
GO:0005869	dynactin complex	cellular_component	8	26.54	1.44e-10	<4.520795660036166E-4	1639|10120|10121|10540|10671|11258|51164|55860|	DCTN1|ACTR1B|ACTR1A|DCTN2|DCTN6|DCTN3|DCTN4|ACTR10|
GO:0005874	microtubule	cellular_component	384	190818	3.66e-07	<4.520795660036166E-4	143|324|332|357|393|403|547|636|667|801|805|808|827|889|908|983|996|1020|1062|1155|1213|1393|1453|1540|1548|1639|1641|1739|1759|1768|1769|1770|1778|1780|1781|1783|1785|1808|1855|2009|2010|2258|2288|2622|2801|3192|3619|3796|3797|3798|3799|3800|3801|3831|3832|3833|3835|3925|4130|4131|4133|4134|4135|4137|4210|4281|4296|4504|4644|4751|4920|4926|4957|5048|5116|5347|5423|5605|6249|6288|6344|6546|6547|6…	PARP4|APC|BIRC5|SHROOM2|ARHGAP4|ARL3|KIF1A|BICD1|DST|CALM1|CALM2|CALM3|CAPN6|KRIT1|CCT6A|CDK1|CDC27|CDK5|CENPE|TBCB|CLTC|CRHBP|CSNK1D|CYLD|CYP2A6|DCTN1|DCX|DLG1|DNM1|DNAH6|DNAH8|DNAH9|DYNC1H1|DYNC1I1|DYNC1I2|DYNC1LI2|DNM2|DPYSL2|DVL1|EML1|EMD|FGF13|FKBP4|GAS8|GOLGA2|HNRNPU|INCENP|KIF2A|KIF3C|KIF5A|KIF5B|KIF5C|KIFC3|KLC1|KIF11|KIFC1|KIF22|STMN1|MAP1A|MAP1B|MAP2|MAP4|MAP6|MAPT|MEFV|MID1|MAP3K11|MT3…
GO:0005876	spindle microtubule	cellular_component	52	2916.06	5.9e-06	<4.520795660036166E-4	143|332|403|801|805|808|827|983|996|1062|1213|1453|3192|3796|3832|4926|5048|5347|5423|6790|6795|6990|7283|8766|8881|9055|9183|9212|9371|9735|9903|10426|11127|22920|23122|23332|24137|27175|51203|55142|79884|81930|84140|84722|84861|85459|91272|146909|220134|221150|252969|348235|	PARP4|BIRC5|ARL3|CALM1|CALM2|CALM3|CAPN6|CDK1|CDC27|CENPE|CLTC|CSNK1D|HNRNPU|KIF2A|KIF11|NUMA1|PAFAH1B1|PLK1|POLB|AURKA|AURKC|DYNLT3|TUBG1|RAB11A|CDC16|PRC1|ZW10|AURKB|KIF3B|KNTC1|KLHL21|TUBGCP3|KIF3A|KIFAP3|CLASP2|CLASP1|KIF4A|TUBG2|NUSAP1|HAUS2|MAP9|KIF18A|FAM161A|PSRC1|KLHL22|CEP295|BOD1|KIF18B|SKA1|SKA3|NEIL2|SKA2|
GO:0005882	intermediate filament	cellular_component	144	24821	3.77e-05	<4.520795660036166E-4	135|631|667|1452|1674|1832|2125|2312|2670|2852|3728|3846|3848|3849|3850|3851|3852|3853|3854|3855|3856|3857|3858|3859|3860|3861|3866|3868|3872|3875|3880|3881|3882|3883|3884|3885|3886|3887|3888|3889|3890|3891|3892|4000|4001|4644|4741|4744|4747|4830|4831|5317|5318|5339|5411|5493|5630|6249|6509|7431|8419|8687|8688|8689|8829|9118|9119|9228|10763|11011|22941|23336|23499|23581|25900|25984|26119|26502|51…	ADORA2A|BFSP1|DST|CSNK1A1|DES|DSP|EVPL|FLG|GFAP|GPER1|JUP|KRTAP5-9|KRT1|KRT2|KRT3|KRT4|KRT5|KRT6A|KRT6B|KRT7|KRT8|KRT9|KRT10|KRT12|KRT13|KRT14|KRT15|KRT16|KRT17|KRT18|KRT19|KRT31|KRT32|KRT33A|KRT33B|KRT34|KRT35|KRT81|KRT82|KRT83|KRT84|KRT85|KRT86|LMNA|LMNB1|MYO5A|NEFM|NEFH|NEFL|NME1|NME2|PKP1|PKP2|PLEC|PNN|PPL|PRPH|CLIP1|SLC1A4|VIM|BFSP2|KRT38|KRT37|KRT36|NRP1|INA|KRT75|DLGAP2|NES|TLK2|SHANK2|SYN…
GO:0005884	actin filament	cellular_component	92	9809.22	4.61e-08	<4.520795660036166E-4	58|70|71|87|88|89|199|301|395|832|1238|1613|1809|2011|2017|2039|2316|2534|2620|3055|3936|4430|4640|4641|4644|4646|4650|5058|5074|5311|5357|5358|5756|5879|5880|5881|6525|6714|7010|7111|7168|7169|7170|7171|7248|7430|7454|7456|7525|8522|8572|8826|8976|9050|9051|9093|9817|9948|10094|10297|10603|10787|11133|11151|11214|11344|23022|23242|23307|23384|23433|23607|51332|53904|54857|55909|55970|56940|57175…	ACTA1|ACTC1|ACTG1|ACTN1|ACTN2|ACTN3|AIF1|ANXA1|ARHGAP6|CAPZB|ACKR2|DAPK3|DPYSL3|MARK2|CTTN|DMTN|FLNA|FYN|GAS2|HCK|LCP1|MYO1B|MYO1A|MYO1C|MYO5A|MYO6|MYO9B|PAK1|PAWR|PKD2|PLS1|PLS3|TWF1|RAC1|RAC2|RAC3|SMTN|SRC|TEK|TMOD1|TPM1|TPM2|TPM3|TPM4|TSC1|EZR|WAS|WIPF1|YES1|GAS7|PDLIM4|IQGAP1|WASL|PSTPIP2|PSTPIP1|DNAJA3|KEAP1|WDR1|ARPC3|APC2|SH2B2|NCKAP1|KPTN|CORO1A|AKAP13|TWF2|PALLD|COBL|FKBP15|SPECC1L|RHOQ|…
GO:0005885	Arp2/3 protein complex	cellular_component	11	71.2	1.55e-09	<4.520795660036166E-4	10092|10093|10094|10095|10096|10097|10109|10552|57180|81873|653857|	ARPC5|ARPC4|ARPC3|ARPC1B|ACTR3|ACTR2|ARPC2|ARPC1A|ACTR3B|ARPC5L|ACTR3C|
GO:0005905	clathrin-coated pit	cellular_component	64	4493.99	2.69e-06	<4.520795660036166E-4	160|161|163|408|409|1173|1174|1175|1211|1212|1213|1601|1785|2017|2060|3092|3329|3949|4035|4036|4037|4646|4952|6272|6401|6453|6517|7018|7037|7436|8029|8218|8301|8867|8905|9026|9779|9892|10059|10188|10266|11021|22848|22876|23048|23149|23285|23677|25977|26020|29924|29967|53841|55040|55707|57007|57214|58513|79969|81693|84251|85021|115548|130340|	AP2A1|AP2A2|AP2B1|ARRB1|ARRB2|AP2M1|AP1S1|AP2S1|CLTA|CLTB|CLTC|DAB2|DNM2|CTTN|EPS15|HIP1|HSPD1|LDLR|LRP1|LRP2|LRP3|MYO6|OCRL|SORT1|SELE|ITSN1|SLC2A4|TF|TFRC|VLDLR|CUBN|CLTCL1|PICALM|SYNJ1|AP1S2|HIP1R|TBC1D5|SNAP91|DNM1L|TNK2|RAMP2|RAB35|AAK1|INPP5F|FNBP1|FCHO1|KIAA1107|SH3BP4|NECAP1|LRP10|EPN1|LRP12|CDHR5|EPN3|NECAP2|ACKR3|CEMIP|EPS15L1|ATAT1|AMN|SGIP1|REPS1|FCHO2|AP1S3|
GO:0005912	adherens junction	cellular_component	503	293198	5.51e-47	<4.520795660036166E-4	60|70|71|81|87|88|89|102|118|182|214|301|302|308|309|324|357|375|382|387|388|390|391|402|421|488|527|567|634|659|667|682|726|811|823|824|847|857|858|859|867|928|950|960|966|975|977|998|999|1000|1001|1002|1003|1004|1005|1006|1007|1008|1009|1010|1012|1013|1016|1072|1213|1264|1265|1266|1464|1465|1466|1495|1496|1499|1500|1501|1525|1535|1601|1605|1656|1674|1739|1785|1803|1824|1832|1946|1948|1969|1982|…	ACTB|ACTC1|ACTG1|ACTN4|ACTN1|ACTN2|ACTN3|ADAM10|ADD1|JAG1|ALCAM|ANXA1|ANXA2|ANXA5|ANXA6|APC|SHROOM2|ARF1|ARF6|RHOA|RHOB|RND3|RHOG|ARL2|ARVCF|ATP2A2|ATP6V0C|B2M|CEACAM1|BMPR2|DST|BSG|CAPN5|CALR|CAPN1|CAPN2|CAT|CAV1|CAV2|CAV3|CBL|CD9|SCARB2|CD44|CD59|CD81|CD151|CDC42|CDH1|CDH2|CDH3|CDH4|CDH5|CDH6|CDH7|CDH8|CDH9|CDH10|CDH11|CDH12|CDH13|CDH15|CDH18|CFL1|CLTC|CNN1|CNN2|CNN3|CSPG4|CSRP1|CSRP2|CTNNA1|CT…
GO:0005913	cell-cell adherens junction	cellular_component	97	10654.8	9.21e-16	<4.520795660036166E-4	87|118|301|302|324|357|421|488|659|999|1000|1001|1002|1003|1004|1005|1006|1007|1008|1009|1010|1012|1013|1016|1266|1495|1496|1499|1500|1501|1525|1605|1656|1674|1824|1832|1982|2319|3655|3728|3801|3875|4067|4092|4627|4892|5239|5317|5318|5499|5797|5817|5962|6282|7082|7414|7791|8502|8773|9124|9231|9260|10211|10298|10397|10458|10580|10611|10818|10890|11135|11187|11315|23418|23513|23580|23650|28513|2909…	ACTN1|ADD1|ANXA1|ANXA2|APC|SHROOM2|ARVCF|ATP2A2|BMPR2|CDH1|CDH2|CDH3|CDH4|CDH5|CDH6|CDH7|CDH8|CDH9|CDH10|CDH11|CDH12|CDH13|CDH15|CDH18|CNN3|CTNNA1|CTNNA2|CTNNB1|CTNND1|CTNND2|CXADR|DAG1|DDX6|DES|DSC2|DSP|EIF4G2|FLOT2|ITGA6|JUP|KIFC3|KRT18|LYN|SMAD7|MYH9|NRAP|PGM5|PKP1|PKP2|PPP1CA|PTPRM|PVR|RDX|S100A11|TJP1|VCL|ZYX|PKP4|SNAP23|PDLIM1|DLG5|PDLIM7|FLOT1|PAK4|NDRG1|BAIAP2|SORBS1|PDLIM5|FRS2|RAB10|CDC…
GO:0005916	fascia adherens	cellular_component	9	55.22	5.44e-06	<4.520795660036166E-4	87|1000|1499|1674|1832|3728|4892|7414|29119|	ACTN1|CDH2|CTNNB1|DES|DSP|JUP|NRAP|VCL|CTNNA3|
GO:0005924	cell-substrate adherens junction	cellular_component	391	169442	1.21e-45	<4.520795660036166E-4	60|70|71|81|87|88|89|102|118|214|301|308|309|375|382|387|388|390|391|402|527|567|667|682|726|811|823|824|847|857|858|859|867|928|950|960|966|975|977|998|1000|1012|1072|1213|1264|1265|1266|1464|1465|1466|1495|1499|1535|1601|1605|1785|1803|1948|1969|2017|2022|2037|2185|2191|2195|2242|2261|2273|2274|2275|2314|2316|2317|2318|2319|2321|2535|2580|2665|2697|2768|2783|2886|2923|2934|3055|3159|3190|3303|3…	ACTB|ACTC1|ACTG1|ACTN4|ACTN1|ACTN2|ACTN3|ADAM10|ADD1|ALCAM|ANXA1|ANXA5|ANXA6|ARF1|ARF6|RHOA|RHOB|RND3|RHOG|ARL2|ATP6V0C|B2M|DST|BSG|CAPN5|CALR|CAPN1|CAPN2|CAT|CAV1|CAV2|CAV3|CBL|CD9|SCARB2|CD44|CD59|CD81|CD151|CDC42|CDH2|CDH13|CFL1|CLTC|CNN1|CNN2|CNN3|CSPG4|CSRP1|CSRP2|CTNNA1|CTNNB1|CYBA|DAB2|DAG1|DNM2|DPP4|EFNB2|EPHA2|CTTN|ENG|EPB41L2|PTK2B|FAP|FAT1|FES|FGFR3|FHL1|FHL2|FHL3|FLII|FLNA|FLNB|FLNC|F…
GO:0005925	focal adhesion	cellular_component	388	165871	1.51e-47	<4.520795660036166E-4	60|70|71|81|87|88|89|102|118|214|301|308|309|375|382|387|388|390|391|402|527|567|667|682|726|811|823|824|847|857|858|859|867|928|950|960|966|975|977|998|1000|1012|1072|1213|1264|1265|1266|1464|1465|1466|1495|1499|1535|1601|1605|1785|1803|1948|1969|2017|2022|2037|2185|2191|2195|2242|2261|2273|2274|2275|2314|2316|2317|2318|2319|2321|2535|2580|2665|2697|2768|2783|2886|2923|2934|3055|3159|3190|3303|3…	ACTB|ACTC1|ACTG1|ACTN4|ACTN1|ACTN2|ACTN3|ADAM10|ADD1|ALCAM|ANXA1|ANXA5|ANXA6|ARF1|ARF6|RHOA|RHOB|RND3|RHOG|ARL2|ATP6V0C|B2M|DST|BSG|CAPN5|CALR|CAPN1|CAPN2|CAT|CAV1|CAV2|CAV3|CBL|CD9|SCARB2|CD44|CD59|CD81|CD151|CDC42|CDH2|CDH13|CFL1|CLTC|CNN1|CNN2|CNN3|CSPG4|CSRP1|CSRP2|CTNNA1|CTNNB1|CYBA|DAB2|DAG1|DNM2|DPP4|EFNB2|EPHA2|CTTN|ENG|EPB41L2|PTK2B|FAP|FAT1|FES|FGFR3|FHL1|FHL2|FHL3|FLII|FLNA|FLNB|FLNC|F…
GO:0005938	cell cortex	cellular_component	277	94691	4.56e-07	<4.520795660036166E-4	81|88|120|208|302|357|382|387|388|389|390|391|399|444|631|667|752|800|824|829|830|857|989|998|999|1000|1072|1211|1212|1397|1487|1488|1496|1499|1500|1522|1627|1639|1731|1742|1915|2010|2017|2023|2035|2037|2038|2039|2059|2168|2185|2241|2243|2244|2246|2263|2316|2317|2319|2571|2770|2868|2917|2934|2995|2998|3077|3092|3709|3748|3880|3918|3927|3993|3996|4082|4289|4336|4354|4627|4628|4640|4645|4646|4647|4…	ACTN4|ACTN2|ADD3|AKT2|ANXA2|SHROOM2|ARF6|RHOA|RHOB|RHOC|RND3|RHOG|RHOH|ASPH|BFSP1|DST|FMNL1|CALD1|CAPN2|CAPZA1|CAPZA2|CAV1|SEPT7|CDC42|CDH1|CDH2|CFL1|CLTA|CLTB|CRIP2|CTBP1|CTBP2|CTNNA2|CTNNB1|CTNND1|CTSZ|DBN1|DCTN1|SEPT1|DLG4|EEF1A1|EMD|CTTN|ENO1|EPB41|EPB41L2|EPB42|DMTN|EPS8|FABP1|PTK2B|FER|FGA|FGB|FGF1|FGFR2|FLNA|FLNB|FLOT2|GAD1|GNAI1|GRK4|GRM7|GSN|GYPC|GYS2|HFE|HIP1|ITPR2|KCNC3|KRT19|LAMC2|LAS…
GO:0005940	septin ring	cellular_component	13	90.87	7.34e-13	<4.520795660036166E-4	989|1731|4735|5413|5414|10801|23157|23176|55752|55964|124404|151011|346288|	SEPT7|SEPT1|SEPT2|SEPT5|SEPT4|SEPT9|SEPT6|SEPT8|SEPT11|SEPT3|SEPT12|SEPT10|SEPT14|
GO:0005952	cAMP-dependent protein kinase complex	cellular_component	8	33.69	4.14e-08	<4.520795660036166E-4	5566|5567|5573|5575|5576|5577|8852|158798|	PRKACA|PRKACB|PRKAR1A|PRKAR1B|PRKAR2A|PRKAR2B|AKAP4|AKAP14|
GO:0006007	glucose catabolic process	biological_process	29	847.84	2.58e-05	<4.520795660036166E-4	226|229|230|572|669|2023|2026|2027|2597|2645|2821|3098|3099|3101|4041|5208|5211|5213|5214|5223|5224|5230|5313|5315|7167|8277|26330|83440|283209|	ALDOA|ALDOB|ALDOC|BAD|BPGM|ENO1|ENO2|ENO3|GAPDH|GCK|GPI|HK1|HK2|HK3|LRP5|PFKFB2|PFKL|PFKM|PFKP|PGAM1|PGAM2|PGK1|PKLR|PKM|TPI1|TKTL1|GAPDHS|ADPGK|PGM2L1|
GO:0006015	5-phosphoribose 1-diphosphate biosynthetic process	biological_process	6	19.68	1.02e-05	<4.520795660036166E-4	5631|5634|5635|5636|5836|221823|	PRPS1|PRPS2|PRPSAP1|PRPSAP2|PYGL|PRPS1L1|
GO:0006094	gluconeogenesis	biological_process	41	1778.09	1.7e-05	<4.520795660036166E-4	226|229|230|467|468|1407|1468|2023|2026|2027|2203|2538|2542|2597|2805|2806|2819|2820|2821|4190|4191|5091|5105|5106|5207|5223|5224|5230|5232|5236|5950|6576|7167|8402|8604|8789|8864|10165|10891|26330|200186|	ALDOA|ALDOB|ALDOC|ATF3|ATF4|CRY1|SLC25A10|ENO1|ENO2|ENO3|FBP1|G6PC|SLC37A4|GAPDH|GOT1|GOT2|GPD1|GPD2|GPI|MDH1|MDH2|PC|PCK1|PCK2|PFKFB1|PGAM1|PGAM2|PGK1|PGK2|PGM1|RBP4|SLC25A1|TPI1|SLC25A11|SLC25A12|FBP2|PER2|SLC25A13|PPARGC1A|GAPDHS|CRTC2|
GO:0006096	glycolytic process	biological_process	37	1408.74	6.39e-06	<4.520795660036166E-4	226|229|230|669|2023|2026|2027|2584|2597|2645|2821|3098|3099|3101|3939|4967|5207|5208|5211|5213|5214|5223|5224|5230|5232|5236|5313|5315|7167|26330|53632|55526|55753|80201|83440|283209|441531|	ALDOA|ALDOB|ALDOC|BPGM|ENO1|ENO2|ENO3|GALK1|GAPDH|GCK|GPI|HK1|HK2|HK3|LDHA|OGDH|PFKFB1|PFKFB2|PFKL|PFKM|PFKP|PGAM1|PGAM2|PGK1|PGK2|PGM1|PKLR|PKM|TPI1|GAPDHS|PRKAG3|DHTKD1|OGDHL|HKDC1|ADPGK|PGM2L1|PGAM4|
GO:0006099	tricarboxylic acid cycle	biological_process	32	1036.03	1.06e-05	<4.520795660036166E-4	48|50|1431|1737|1743|2271|3417|3418|3419|3420|3421|3658|4190|4191|4200|4967|5160|5161|5162|6389|6390|6391|6392|8801|8802|8803|10873|23530|54949|55526|55753|81889|	ACO1|ACO2|CS|DLAT|DLST|FH|IDH1|IDH2|IDH3A|IDH3B|IDH3G|IREB2|MDH1|MDH2|ME2|OGDH|PDHA1|PDHA2|PDHB|SDHA|SDHB|SDHC|SDHD|SUCLG2|SUCLG1|SUCLA2|ME3|NNT|SDHAF2|DHTKD1|OGDHL|FAHD1|
GO:0006101	citrate metabolic process	biological_process	36	1324.83	5.36e-06	<4.520795660036166E-4	47|48|50|1431|1737|1743|2271|2690|3417|3418|3419|3420|3421|3658|4190|4191|4200|4967|5160|5161|5162|6389|6390|6391|6392|6776|6777|8801|8802|8803|10873|23530|54949|55526|55753|81889|	ACLY|ACO1|ACO2|CS|DLAT|DLST|FH|GHR|IDH1|IDH2|IDH3A|IDH3B|IDH3G|IREB2|MDH1|MDH2|ME2|OGDH|PDHA1|PDHA2|PDHB|SDHA|SDHB|SDHC|SDHD|STAT5A|STAT5B|SUCLG2|SUCLG1|SUCLA2|ME3|NNT|SDHAF2|DHTKD1|OGDHL|FAHD1|
GO:0006102	isocitrate metabolic process	biological_process	5	10.42	1.77e-06	<4.520795660036166E-4	50|3417|3418|3420|3421|	ACO2|IDH1|IDH2|IDH3B|IDH3G|
GO:0006119	oxidative phosphorylation	biological_process	85	9792.07	9.91e-18	<4.520795660036166E-4	637|1327|1329|1337|1339|1350|1352|1355|1537|1738|2395|4204|4436|4508|4509|4512|4513|4514|4519|4535|4536|4538|4539|4540|4694|4695|4696|4697|4698|4700|4701|4702|4704|4705|4706|4707|4708|4709|4710|4711|4712|4713|4714|4715|4716|4718|4719|4720|4722|4723|4724|4725|4726|4728|4729|4731|6389|6391|6392|6622|6834|6901|7381|7384|7385|7386|7388|9377|9512|10229|27089|29796|30968|51103|54205|54949|55967|57017|7…	BID|COX4I1|COX5B|COX6A1|COX6A2|COX7C|COX10|COX15|CYC1|DLD|FXN|MECP2|MSH2|ATP6|ATP8|COX1|COX2|COX3|CYTB|ND1|ND2|ND4|ND4L|ND5|NDUFA1|NDUFA2|NDUFA3|NDUFA4|NDUFA5|NDUFA6|NDUFA7|NDUFA8|NDUFA9|NDUFA10|NDUFAB1|NDUFB1|NDUFB2|NDUFB3|NDUFB4|NDUFB5|NDUFB6|NDUFB7|NDUFB8|NDUFB9|NDUFB10|NDUFC2|NDUFS1|NDUFS2|NDUFS3|NDUFV1|NDUFS4|NDUFS5|NDUFS6|NDUFS8|NDUFV2|NDUFV3|SDHA|SDHC|SDHD|SNCA|SURF1|TAZ|UQCRB|UQCRC1|UQCRC…
GO:0006120	mitochondrial electron transport, NADH to ubiquinone	biological_process	41	1310.93	1.06e-19	<4.520795660036166E-4	1738|4535|4536|4538|4539|4540|4694|4695|4696|4697|4698|4700|4701|4702|4704|4705|4706|4707|4708|4709|4710|4711|4712|4713|4714|4715|4716|4718|4719|4720|4722|4723|4724|4725|4726|4728|4729|4731|51103|57017|374291|	DLD|ND1|ND2|ND4|ND4L|ND5|NDUFA1|NDUFA2|NDUFA3|NDUFA4|NDUFA5|NDUFA6|NDUFA7|NDUFA8|NDUFA9|NDUFA10|NDUFAB1|NDUFB1|NDUFB2|NDUFB3|NDUFB4|NDUFB5|NDUFB6|NDUFB7|NDUFB8|NDUFB9|NDUFB10|NDUFC2|NDUFS1|NDUFS2|NDUFS3|NDUFV1|NDUFS4|NDUFS5|NDUFS6|NDUFS8|NDUFV2|NDUFV3|NDUFAF1|COQ9|NDUFS7|
GO:0006122	mitochondrial electron transport, ubiquinol to cytochrome c	biological_process	13	137.39	1.11e-05	<4.520795660036166E-4	1537|4204|4519|7381|7384|7386|7388|9512|27089|29796|54205|790955|100128525|	CYC1|MECP2|CYTB|UQCRB|UQCRC1|UQCRFS1|UQCRH|PMPCB|UQCRQ|UQCR10|CYCS|UQCC3|UQCRFS1P1|
GO:0006189	'de novo' IMP biosynthetic process	biological_process	6	17.39	1.05e-06	<4.520795660036166E-4	158|471|2618|5198|5471|10606|	ADSL|ATIC|GART|PFAS|PPAT|PAICS|
GO:0006259	DNA metabolic process	biological_process	716	668307	7.99e-30	<4.520795660036166E-4	25|43|86|142|143|146|322|328|339|472|545|546|571|580|641|668|672|675|836|875|898|902|959|983|988|990|997|1017|1022|1025|1032|1063|1069|1111|1137|1161|1235|1454|1642|1643|1647|1653|1660|1663|1676|1677|1736|1763|1773|1774|1775|1777|1786|1788|1789|1791|1854|1877|2021|2033|2067|2068|2070|2071|2072|2073|2074|2138|2139|2140|2146|2175|2176|2177|2178|2187|2188|2189|2237|2305|2353|2547|2778|2873|2956|2965…	ABL1|ACHE|ACTL6A|PARP1|PARP4|ADRA1D|APBB1|APEX1|APOBEC1|ATM|ATR|ATRX|BACH1|BARD1|BLM|FOXL2|BRCA1|BRCA2|CASP3|CBS|CCNE1|CCNH|CD40LG|CDK1|CDC5L|CDC6|CDC34|CDK2|CDK7|CDK9|CDKN2D|CENPF|CETN2|CHEK1|CHRNA4|ERCC8|CCR6|CSNK1E|DDB1|DDB2|GADD45A|DDX1|DHX9|DDX11|DFFA|DFFB|DKC1|DNA2|DNASE1|DNASE1L1|DNASE1L2|DNASE2|DNMT1|DNMT3A|DNMT3B|DNTT|DUT|E4F1|ENDOG|EP300|ERCC1|ERCC2|EYA4|ERCC3|ERCC4|ERCC5|ERCC6|EYA1|EYA…
GO:0006260	DNA replication	biological_process	191	42689.3	2.69e-19	<4.520795660036166E-4	43|472|545|546|580|641|672|675|898|983|990|997|1017|1025|1111|1660|1663|1763|1854|1877|2237|2956|3159|3508|3978|3980|3981|4171|4172|4173|4174|4175|4176|4437|4673|4678|4683|4774|4781|4782|4784|4796|4928|4998|4999|5000|5001|5111|5422|5423|5424|5425|5426|5427|5428|5429|5557|5558|5763|5813|5884|5888|5928|5930|5931|5932|5937|5976|5980|5981|5982|5983|5984|5985|6117|6118|6119|6240|6241|6418|6419|6742|67…	ACHE|ATM|ATR|ATRX|BARD1|BLM|BRCA1|BRCA2|CCNE1|CDK1|CDC6|CDC34|CDK2|CDK9|CHEK1|DHX9|DDX11|DNA2|DUT|E4F1|FEN1|MSH6|HMGA1|IGHMBP2|LIG1|LIG3|LIG4|MCM2|MCM3|MCM4|MCM5|MCM6|MCM7|MSH3|NAP1L1|NASP|NBN|NFIA|NFIB|NFIC|NFIX|TONSL|NUP98|ORC1|ORC2|ORC4|ORC5|PCNA|POLA1|POLB|POLD1|POLD2|POLE|POLE2|POLG|POLH|PRIM1|PRIM2|PTMS|PURA|RAD17|RAD51|RBBP4|RBBP6|RBBP7|RBBP8|RBMS1|UPF1|REV3L|RFC1|RFC2|RFC3|RFC4|RFC5|RPA1|…
GO:0006261	DNA-dependent DNA replication	biological_process	109	13926.1	1.03e-14	<4.520795660036166E-4	546|641|675|898|990|997|1025|1663|1763|2237|2956|3159|3978|3980|4171|4172|4173|4174|4175|4176|4437|4796|4998|4999|5000|5001|5111|5422|5423|5424|5425|5426|5427|5428|5557|5558|5813|5888|5976|5980|5981|5982|5983|5984|5985|6117|6118|6119|6419|6742|7486|7884|8099|8317|8318|8882|8914|9093|9134|9837|9984|10189|10714|10721|11169|11177|11232|11284|23594|23595|23649|25939|29935|29980|50484|50485|51053|5165…	ATRX|BLM|BRCA2|CCNE1|CDC6|CDC34|CDK9|DDX11|DNA2|FEN1|MSH6|HMGA1|LIG1|LIG3|MCM2|MCM3|MCM4|MCM5|MCM6|MCM7|MSH3|TONSL|ORC1|ORC2|ORC4|ORC5|PCNA|POLA1|POLB|POLD1|POLD2|POLE|POLE2|POLG|PRIM1|PRIM2|PURA|RAD51|UPF1|REV3L|RFC1|RFC2|RFC3|RFC4|RFC5|RPA1|RPA2|RPA3|SETMAR|SSBP1|WRN|SLBP|CDK2AP1|CDC7|CDC45|ZPR1|TIMELESS|DNAJA3|CCNE2|GINS1|THOC1|ALYREF|POLD3|POLQ|WDHD1|BAZ1A|POLG2|PNKP|ORC6|ORC3|POLA2|SAMHD1|RP…
GO:0006266	DNA ligation	biological_process	12	136.48	8.63e-06	<4.520795660036166E-4	2547|3146|3148|3978|3980|3981|4255|5423|7153|7515|7518|54840|	XRCC6|HMGB1|HMGB2|LIG1|LIG3|LIG4|MGMT|POLB|TOP2A|XRCC1|XRCC4|APTX|
GO:0006268	DNA unwinding involved in DNA replication	biological_process	10	87.19	1.59e-06	<4.520795660036166E-4	3159|4171|4173|4175|4176|5813|5888|6117|6118|29935|	HMGA1|MCM2|MCM4|MCM6|MCM7|PURA|RAD51|RPA1|RPA2|RPA4|
GO:0006270	DNA replication initiation	biological_process	24	434.58	1.14e-12	<4.520795660036166E-4	898|990|997|4171|4172|4173|4174|4175|4176|4998|4999|5000|5001|5422|5813|8317|8318|9134|23594|23595|23649|29935|55388|222229|	CCNE1|CDC6|CDC34|MCM2|MCM3|MCM4|MCM5|MCM6|MCM7|ORC1|ORC2|ORC4|ORC5|POLA1|PURA|CDC7|CDC45|CCNE2|ORC6|ORC3|POLA2|RPA4|MCM10|LRWD1|
GO:0006271	DNA strand elongation involved in DNA replication	biological_process	14	166.67	2.45e-05	<4.520795660036166E-4	1763|3978|3980|5111|5422|5425|5426|5983|5984|9837|51659|56897|64785|84296|	DNA2|LIG1|LIG3|PCNA|POLA1|POLD2|POLE|RFC3|RFC4|GINS1|GINS2|WRNIP1|GINS3|GINS4|
GO:0006275	regulation of DNA replication	biological_process	100	12167.2	7.72e-08	<4.520795660036166E-4	94|466|545|546|604|641|890|983|990|998|1017|1602|1660|1763|2069|2255|2260|2658|2735|2736|2956|3265|3364|3399|3725|3980|4142|4437|4683|5111|5515|5518|5879|5884|5930|5982|5983|5984|5985|6282|6416|7013|7014|7126|7270|7349|8243|8317|8914|9126|9401|10269|10361|10533|10735|10919|10926|11124|11200|22891|23244|23560|26057|26271|29980|30968|50485|51053|54617|54962|55294|55704|56897|57379|57418|57695|58525…	ACVRL1|ATF1|ATR|ATRX|BCL6|BLM|CCNA2|CDK1|CDC6|CDC42|CDK2|DACH1|DHX9|DNA2|EREG|FGF10|FGFR1|GDF2|GLI1|GLI2|MSH6|HRAS|HUS1|ID3|JUN|LIG3|MAS1|MSH3|NBN|PCNA|PPP2CA|PPP2R1A|RAC1|RAD17|RBBP6|RFC2|RFC3|RFC4|RFC5|S100A11|MAP2K4|TERF1|TERF2|TNFAIP1|TTF1|UCN|SMC1A|CDC7|TIMELESS|SMC3|RECQL4|ZMPSTE24|NPM2|ATG7|STAG2|EHMT2|DBF4|FAF1|CHEK2|ZNF365|PDS5A|GTPBP4|ANKRD17|FBXO5|DONSON|STOML2|SMARCAL1|GMNN|INO80|TIPI…
GO:0006278	RNA-dependent DNA biosynthetic process	biological_process	28	809.53	1.16e-06	<4.520795660036166E-4	1736|3320|3326|5478|5981|6117|6118|7011|7012|7013|7014|7015|9887|10111|10728|23293|23381|25913|29935|54386|54433|54984|55135|55505|55651|64006|85456|100616101|	DKC1|HSP90AA1|HSP90AB1|PPIA|RFC1|RPA1|RPA2|TEP1|TERC|TERF1|TERF2|TERT|SMG7|RAD50|PTGES3|SMG6|SMG5|POT1|RPA4|TERF2IP|GAR1|PINX1|WRAP53|NOP10|NHP2|ERVK-6|TNKS1BP1|ERVK-10|
GO:0006281	DNA repair	biological_process	453	262976	5.14e-30	<4.520795660036166E-4	25|86|142|143|322|328|472|545|546|571|580|641|672|675|902|983|988|1017|1022|1025|1032|1069|1111|1137|1161|1454|1642|1643|1647|1653|1663|1763|2033|2067|2068|2070|2071|2072|2073|2074|2138|2139|2140|2175|2176|2177|2178|2187|2188|2189|2237|2305|2547|2873|2956|2965|2966|2967|2968|3014|3146|3148|3150|3159|3297|3364|3508|3835|3978|3980|3981|4157|4221|4255|4287|4292|4331|4350|4436|4437|4438|4439|4521|459…	ABL1|ACTL6A|PARP1|PARP4|APBB1|APEX1|ATM|ATR|ATRX|BACH1|BARD1|BLM|BRCA1|BRCA2|CCNH|CDK1|CDC5L|CDK2|CDK7|CDK9|CDKN2D|CETN2|CHEK1|CHRNA4|ERCC8|CSNK1E|DDB1|DDB2|GADD45A|DDX1|DDX11|DNA2|EP300|ERCC1|ERCC2|EYA4|ERCC3|ERCC4|ERCC5|ERCC6|EYA1|EYA2|EYA3|FANCA|FANCC|FANCD2|FANCE|FANCB|FANCF|FANCG|FEN1|FOXM1|XRCC6|GPS1|MSH6|GTF2H1|GTF2H2|GTF2H3|GTF2H4|H2AFX|HMGB1|HMGB2|HMGN1|HMGA1|HSF1|HUS1|IGHMBP2|KIF22|LIG1…
GO:0006282	regulation of DNA repair	biological_process	100	14249.4	2.74e-06	<4.520795660036166E-4	142|322|641|672|1025|1054|1111|1660|1663|2070|2138|2139|2140|2187|2255|2305|3014|3146|3297|4255|4862|4968|5111|5371|5429|5531|5582|5888|5893|6118|6188|6419|7014|7158|7291|7334|7335|7336|7398|7454|7515|7913|8091|8313|8451|8505|8914|9025|9320|9400|10097|10155|10459|10635|10721|22891|23028|23201|23347|23411|23514|24144|29072|29086|51366|51548|51720|51750|54386|54929|55010|55100|55135|55137|55183|556…	PARP1|APBB1|BLM|BRCA1|CDK9|CEBPG|CHEK1|DHX9|DDX11|EYA4|EYA1|EYA2|EYA3|FANCB|FGF10|FOXM1|H2AFX|HMGB1|HSF1|MGMT|NPAS2|OGG1|PCNA|PML|POLH|PPP4C|PRKCG|RAD51|RAD52|RPA2|RPS3|SETMAR|TERF2|TP53BP1|TWIST1|UBE2N|UBE2V1|UBE2V2|USP1|WAS|XRCC1|DEK|HMGA2|AXIN2|CUL4A|PARG|TIMELESS|RNF8|TRIP12|RECQL5|ACTR2|TRIM28|MAD2L2|RAD51AP1|POLQ|ZNF365|KDM1A|FAM168A|SMCHD1|SIRT1|SPIDR|TFIP11|SETD2|BABAM1|UBR5|SIRT6|UIMC1|R…
GO:0006283	transcription-coupled nucleotide-excision repair	biological_process	72	4768.46	1.68e-19	<4.520795660036166E-4	902|1022|1161|1642|2033|2067|2068|2071|2072|2073|2074|2873|2965|2966|2967|2968|3150|3978|3980|4331|5111|5424|5425|5430|5431|5432|5433|5434|5435|5436|5437|5438|5439|5440|5441|5981|5982|5983|5984|5985|6117|6118|6119|6233|6917|7311|7314|7507|7515|7874|8450|8451|8533|9318|9716|9978|10450|10714|10920|10980|10987|27339|50813|51138|51426|56949|57461|57654|57804|64708|91603|404672|	CCNH|CDK7|ERCC8|DDB1|EP300|ERCC1|ERCC2|ERCC3|ERCC4|ERCC5|ERCC6|GPS1|GTF2H1|GTF2H2|GTF2H3|GTF2H4|HMGN1|LIG1|LIG3|MNAT1|PCNA|POLD1|POLD2|POLR2A|POLR2B|POLR2C|POLR2D|POLR2E|POLR2F|POLR2G|POLR2H|POLR2I|POLR2J|POLR2K|POLR2L|RFC1|RFC2|RFC3|RFC4|RFC5|RPA1|RPA2|RPA3|RPS27A|TCEA1|UBA52|UBB|XPA|XRCC1|USP7|CUL4B|CUL4A|COPS3|COPS2|AQR|RBX1|PPIE|POLD3|COPS8|COPS6|COPS5|PRPF19|COPS7A|COPS4|POLK|XAB2|ISY1|UVSSA…
GO:0006284	base-excision repair	biological_process	40	1617.79	5.09e-07	<4.520795660036166E-4	328|1763|2074|2237|3146|3159|3978|3980|4350|4595|4913|4968|5423|5424|5426|5428|6117|6118|6119|6996|7374|7486|7507|7515|8091|8930|9401|10038|10075|10721|23583|27301|27343|29935|51548|55031|55170|55247|79661|252969|	APEX1|DNA2|ERCC6|FEN1|HMGB1|HMGA1|LIG1|LIG3|MPG|MUTYH|NTHL1|OGG1|POLB|POLD1|POLE|POLG|RPA1|RPA2|RPA3|TDG|UNG|WRN|XPA|XRCC1|HMGA2|MBD4|RECQL4|PARP2|HUWE1|POLQ|SMUG1|APEX2|POLL|RPA4|SIRT6|USP47|PRMT6|NEIL3|NEIL1|NEIL2|
GO:0006289	nucleotide-excision repair	biological_process	105	10946.4	1.85e-19	<4.520795660036166E-4	142|675|902|1022|1069|1161|1642|1643|2033|2067|2068|2071|2072|2073|2074|2176|2873|2965|2966|2967|2968|3150|3364|3978|3980|3981|4287|4331|4913|4968|5111|5424|5425|5426|5430|5431|5432|5433|5434|5435|5436|5437|5438|5439|5440|5441|5886|5887|5932|5981|5982|5983|5984|5985|6117|6118|6119|6233|6917|7311|7314|7507|7508|7515|7874|8450|8451|8533|9318|9557|9716|9978|10450|10463|10714|10920|10980|10987|11284|…	PARP1|BRCA2|CCNH|CDK7|CETN2|ERCC8|DDB1|DDB2|EP300|ERCC1|ERCC2|ERCC3|ERCC4|ERCC5|ERCC6|FANCC|GPS1|GTF2H1|GTF2H2|GTF2H3|GTF2H4|HMGN1|HUS1|LIG1|LIG3|LIG4|ATXN3|MNAT1|NTHL1|OGG1|PCNA|POLD1|POLD2|POLE|POLR2A|POLR2B|POLR2C|POLR2D|POLR2E|POLR2F|POLR2G|POLR2H|POLR2I|POLR2J|POLR2K|POLR2L|RAD23A|RAD23B|RBBP8|RFC1|RFC2|RFC3|RFC4|RFC5|RPA1|RPA2|RPA3|RPS27A|TCEA1|UBA52|UBB|XPA|XPC|XRCC1|USP7|CUL4B|CUL4A|COPS3…
GO:0006293	nucleotide-excision repair, preincision complex stabilization	biological_process	21	344.97	4.06e-10	<4.520795660036166E-4	142|1642|1643|2067|2068|2071|2072|2073|2965|2966|2967|2968|6117|6118|6119|7507|8450|8451|9557|9978|404672|	PARP1|DDB1|DDB2|ERCC1|ERCC2|ERCC3|ERCC4|ERCC5|GTF2H1|GTF2H2|GTF2H3|GTF2H4|RPA1|RPA2|RPA3|XPA|CUL4B|CUL4A|CHD1L|RBX1|GTF2H5|
GO:0006294	nucleotide-excision repair, preincision complex assembly	biological_process	28	625.97	1.15e-12	<4.520795660036166E-4	142|902|1022|1069|1642|1643|2068|2071|2073|2965|2966|2967|2968|4331|5887|6117|6118|6119|6233|7311|7314|7507|7508|8450|8451|9557|9978|404672|	PARP1|CCNH|CDK7|CETN2|DDB1|DDB2|ERCC2|ERCC3|ERCC5|GTF2H1|GTF2H2|GTF2H3|GTF2H4|MNAT1|RAD23B|RPA1|RPA2|RPA3|RPS27A|UBA52|UBB|XPA|XPC|CUL4B|CUL4A|CHD1L|RBX1|GTF2H5|
GO:0006296	nucleotide-excision repair, DNA incision, 5'-to lesion	biological_process	36	1120.71	1.37e-12	<4.520795660036166E-4	142|1642|1643|2067|2068|2071|2072|2073|2965|2966|2967|2968|4913|5111|5424|5425|5981|5982|5983|5984|5985|6117|6118|6119|6233|7311|7314|7507|8450|8451|9557|9978|10714|51426|57804|404672|	PARP1|DDB1|DDB2|ERCC1|ERCC2|ERCC3|ERCC4|ERCC5|GTF2H1|GTF2H2|GTF2H3|GTF2H4|NTHL1|PCNA|POLD1|POLD2|RFC1|RFC2|RFC3|RFC4|RFC5|RPA1|RPA2|RPA3|RPS27A|UBA52|UBB|XPA|CUL4B|CUL4A|CHD1L|RBX1|POLD3|POLK|POLD4|GTF2H5|
GO:0006297	nucleotide-excision repair, DNA gap filling	biological_process	22	370.87	3.5e-11	<4.520795660036166E-4	3978|3980|3981|5111|5424|5425|5426|5981|5982|5983|5984|5985|6117|6118|6119|6233|7311|7314|7515|10714|51426|57804|	LIG1|LIG3|LIG4|PCNA|POLD1|POLD2|POLE|RFC1|RFC2|RFC3|RFC4|RFC5|RPA1|RPA2|RPA3|RPS27A|UBA52|UBB|XRCC1|POLD3|POLK|POLD4|
GO:0006298	mismatch repair	biological_process	28	722.78	9.19e-08	<4.520795660036166E-4	25|2067|2956|3978|4292|4436|4437|4438|4439|4595|5111|5378|5379|5395|6117|6118|6119|6996|7161|7508|9156|10535|10714|11277|27030|29072|29935|254394|	ABL1|ERCC1|MSH6|LIG1|MLH1|MSH2|MSH3|MSH4|MSH5|MUTYH|PCNA|PMS1|PMS2P1|PMS2|RPA1|RPA2|RPA3|TDG|TP73|XPC|EXO1|RNASEH2A|POLD3|TREX1|MLH3|SETD2|RPA4|MCM9|
GO:0006301	postreplication repair	biological_process	46	2255.22	3.04e-12	<4.520795660036166E-4	672|4436|5111|5424|5425|5427|5429|5980|5981|5982|5983|5984|5985|6117|6118|6119|6233|7311|7314|7319|7320|7334|7335|7336|7415|9100|9246|9636|10459|10714|11201|22890|25898|51426|51455|51514|55339|55666|56852|57804|83932|124739|197370|201973|353497|389898|	BRCA1|MSH2|PCNA|POLD1|POLD2|POLE2|POLH|REV3L|RFC1|RFC2|RFC3|RFC4|RFC5|RPA1|RPA2|RPA3|RPS27A|UBA52|UBB|UBE2A|UBE2B|UBE2N|UBE2V1|UBE2V2|VCP|USP10|UBE2L6|ISG15|MAD2L2|POLD3|POLI|ZBTB1|RCHY1|POLK|REV1|DTL|WDR33|NPLOC4|RAD18|POLD4|SPRTN|USP43|NSMCE1|PRIMPOL|POLN|UBE2NL|
GO:0006302	double-strand break repair	biological_process	168	36850.1	1.15e-11	<4.520795660036166E-4	142|322|472|580|641|672|675|1653|1763|2067|2072|2138|2140|2187|2237|2547|3014|3364|3980|3981|4292|4436|4683|4796|5422|5591|5885|5888|5889|5890|5892|5893|5932|5965|6117|6118|6119|6419|6421|7158|7334|7336|7341|7405|7415|7486|7515|7516|7517|7518|7520|7528|8290|8294|8317|8318|8359|8360|8361|8362|8363|8364|8365|8366|8367|8368|8370|8438|8924|9025|9112|9156|9319|9400|9401|9656|9907|9937|9985|10038|10039…	PARP1|APBB1|ATM|BARD1|BLM|BRCA1|BRCA2|DDX1|DNA2|ERCC1|ERCC4|EYA1|EYA3|FANCB|FEN1|XRCC6|H2AFX|HUS1|LIG3|LIG4|MLH1|MSH2|NBN|TONSL|POLA1|PRKDC|RAD21|RAD51|RAD51C|RAD51B|RAD51D|RAD52|RBBP8|RECQL|RPA1|RPA2|RPA3|SETMAR|SFPQ|TP53BP1|UBE2N|UBE2V2|SUMO1|UVRAG|VCP|WRN|XRCC1|XRCC2|XRCC3|XRCC4|XRCC5|YY1|HIST3H3|HIST1H4I|CDC7|CDC45|HIST1H4A|HIST1H4D|HIST1H4F|HIST1H4K|HIST1H4J|HIST1H4C|HIST1H4H|HIST1H4B|HIST1H…
GO:0006303	double-strand break repair via nonhomologous end joining	biological_process	61	4778.74	4.07e-10	<4.520795660036166E-4	472|580|641|672|2067|2072|2547|3014|3980|3981|4292|4683|5422|5591|6419|7158|7334|7336|7341|7405|7515|7518|7520|8290|8294|8359|8360|8361|8362|8363|8364|8365|8366|8367|8368|8370|8924|9025|9656|9937|10111|10213|10524|10721|22976|22992|27339|27343|27434|29086|51341|51588|51720|55183|64421|64858|79184|79840|121504|165918|554313|	ATM|BARD1|BLM|BRCA1|ERCC1|ERCC4|XRCC6|H2AFX|LIG3|LIG4|MLH1|NBN|POLA1|PRKDC|SETMAR|TP53BP1|UBE2N|UBE2V2|SUMO1|UVRAG|XRCC1|XRCC4|XRCC5|HIST3H3|HIST1H4I|HIST1H4A|HIST1H4D|HIST1H4F|HIST1H4K|HIST1H4J|HIST1H4C|HIST1H4H|HIST1H4B|HIST1H4E|HIST1H4L|HIST2H4A|HERC2|RNF8|MDC1|DCLRE1A|RAD50|PSMD14|KAT5|POLQ|PAXIP1|KDM2A|PRPF19|POLL|POLM|BABAM1|ZBTB7A|PIAS4|UIMC1|RIF1|DCLRE1C|DCLRE1B|BRCC3|NHEJ1|HIST4H4|RNF168…
GO:0006310	DNA recombination	biological_process	187	45517.1	1.16e-06	<4.520795660036166E-4	86|142|328|472|546|641|672|675|959|1235|2021|2067|2072|2187|2237|2547|2956|3014|3146|3148|3149|3329|3364|3508|3516|3980|3981|4292|4436|4437|4438|4439|4683|4796|4798|4841|5423|5591|5885|5888|5889|5890|5892|5893|5896|5897|5932|5965|6117|6118|6119|6421|6832|6847|6929|6932|7011|7153|7155|7247|7320|7334|7374|7486|7515|7516|7517|7518|7520|7528|8317|8318|8438|8607|9025|9156|9319|9400|9401|9907|9985|1011…	ACTL6A|PARP1|APEX1|ATM|ATRX|BLM|BRCA1|BRCA2|CD40LG|CCR6|ENDOG|ERCC1|ERCC4|FANCB|FEN1|XRCC6|MSH6|H2AFX|HMGB1|HMGB2|HMGB3|HSPD1|HUS1|IGHMBP2|RBPJ|LIG3|LIG4|MLH1|MSH2|MSH3|MSH4|MSH5|NBN|TONSL|NFRKB|NONO|POLB|PRKDC|RAD21|RAD51|RAD51C|RAD51B|RAD51D|RAD52|RAG1|RAG2|RBBP8|RECQL|RPA1|RPA2|RPA3|SFPQ|SUPV3L1|SYCP1|TCF3|TCF7|TEP1|TOP2A|TOP2B|TSN|UBE2B|UBE2N|UNG|WRN|XRCC1|XRCC2|XRCC3|XRCC4|XRCC5|YY1|CDC7|CDC…
GO:0006323	DNA packaging	biological_process	186	41443.4	4.25e-11	<4.520795660036166E-4	546|891|983|1029|1058|1060|1616|1677|2491|2852|3005|3006|3007|3008|3009|3010|3014|3017|3018|3020|3021|3024|3070|3146|3148|3159|4171|4673|4674|4675|4676|4678|4869|5119|5619|5620|5928|5931|6046|6418|6662|6732|6847|7141|7142|7153|7258|7259|7273|7290|7994|8091|8208|8260|8290|8294|8339|8340|8341|8342|8343|8344|8345|8346|8347|8348|8349|8350|8351|8352|8353|8354|8355|8356|8357|8358|8359|8360|8361|8362|83…	ATRX|CCNB1|CDK1|CDKN2A|CENPA|CENPC|DAXX|DFFB|CENPI|GPER1|H1F0|HIST1H1C|HIST1H1D|HIST1H1E|HIST1H1B|HIST1H1T|H2AFX|HIST1H2BD|HIST1H2BB|H3F3A|H3F3B|HIST1H1A|HELLS|HMGB1|HMGB2|HMGA1|MCM2|NAP1L1|NAP1L2|NAP1L3|NAP1L4|NASP|NPM1|CHMP1A|PRM1|PRM2|RBBP4|RBBP7|BRD2|SET|SOX9|SRPK1|SYCP1|TNP1|TNP2|TOP2A|TSPY1|TSPYL1|TTN|HIRA|KAT6A|HMGA2|CHAF1B|NAA10|HIST3H3|HIST1H4I|HIST1H2BG|HIST1H2BL|HIST1H2BN|HIST1H2BM|HIS…
GO:0006325	chromatin organization	biological_process	666	539452	4.21e-42	<4.520795660036166E-4	60|86|322|408|472|473|546|648|675|676|890|891|983|1017|1029|1058|1060|1105|1106|1107|1108|1111|1386|1387|1499|1613|1616|1642|1643|1663|1786|1788|1810|1812|1911|2005|2033|2070|2091|2099|2122|2138|2139|2140|2145|2146|2186|2491|2623|2625|2648|2879|2908|2959|3005|3006|3007|3008|3009|3010|3012|3013|3014|3015|3017|3018|3020|3021|3024|3054|3065|3066|3070|3141|3146|3148|3149|3150|3159|3169|3170|3171|3183…	ACTB|ACTL6A|APBB1|ARRB1|ATM|RERE|ATRX|BMI1|BRCA2|BRDT|CCNA2|CCNB1|CDK1|CDK2|CDKN2A|CENPA|CENPC|CHD1|CHD2|CHD3|CHD4|CHEK1|ATF2|CREBBP|CTNNB1|DAPK3|DAXX|DDB1|DDB2|DDX11|DNMT1|DNMT3A|DR1|DRD1|PHC1|ELK4|EP300|EYA4|FBL|ESR1|MECOM|EYA1|EYA2|EYA3|EZH1|EZH2|BPTF|CENPI|GATA1|GATA3|KAT2A|GPX4|NR3C1|GTF2B|H1F0|HIST1H1C|HIST1H1D|HIST1H1E|HIST1H1B|HIST1H1T|HIST1H2AE|HIST1H2AD|H2AFX|H2AFZ|HIST1H2BD|HIST1H2BB|H…
GO:0006333	chromatin assembly or disassembly	biological_process	168	32225.2	4.63e-15	<4.520795660036166E-4	546|1029|1058|1060|1107|1616|2491|3005|3006|3007|3008|3009|3010|3014|3017|3018|3020|3021|3024|3070|3146|3148|3159|4171|4673|4674|4675|4676|4678|4778|4869|5928|5931|6046|6418|6597|6598|6599|6601|6602|6603|6604|6605|6662|7141|7258|7259|7290|7994|8091|8208|8289|8290|8294|8339|8340|8341|8342|8343|8344|8345|8346|8347|8348|8349|8350|8351|8352|8353|8354|8355|8356|8357|8358|8359|8360|8361|8362|8363|8364|…	ATRX|CDKN2A|CENPA|CENPC|CHD3|DAXX|CENPI|H1F0|HIST1H1C|HIST1H1D|HIST1H1E|HIST1H1B|HIST1H1T|H2AFX|HIST1H2BD|HIST1H2BB|H3F3A|H3F3B|HIST1H1A|HELLS|HMGB1|HMGB2|HMGA1|MCM2|NAP1L1|NAP1L2|NAP1L3|NAP1L4|NASP|NFE2|NPM1|RBBP4|RBBP7|BRD2|SET|SMARCA4|SMARCB1|SMARCC1|SMARCC2|SMARCD1|SMARCD2|SMARCD3|SMARCE1|SOX9|TNP1|TSPY1|TSPYL1|HIRA|KAT6A|HMGA2|CHAF1B|ARID1A|HIST3H3|HIST1H4I|HIST1H2BG|HIST1H2BL|HIST1H2BN|HIST…
GO:0006334	nucleosome assembly	biological_process	132	20003.6	1.89e-12	<4.520795660036166E-4	546|1058|1060|1616|2491|3005|3006|3007|3008|3009|3010|3014|3017|3018|3020|3021|3024|3148|4171|4673|4674|4675|4676|4678|4869|5928|5931|6046|6418|6662|7258|7259|7290|7994|8208|8290|8294|8339|8340|8341|8342|8343|8344|8345|8346|8347|8348|8349|8350|8351|8352|8353|8354|8355|8356|8357|8358|8359|8360|8361|8362|8363|8364|8365|8366|8367|8368|8369|8370|8467|8520|8607|8968|8970|8971|9555|9733|10036|10541|113…	ATRX|CENPA|CENPC|DAXX|CENPI|H1F0|HIST1H1C|HIST1H1D|HIST1H1E|HIST1H1B|HIST1H1T|H2AFX|HIST1H2BD|HIST1H2BB|H3F3A|H3F3B|HIST1H1A|HMGB2|MCM2|NAP1L1|NAP1L2|NAP1L3|NAP1L4|NASP|NPM1|RBBP4|RBBP7|BRD2|SET|SOX9|TSPY1|TSPYL1|HIRA|KAT6A|CHAF1B|HIST3H3|HIST1H4I|HIST1H2BG|HIST1H2BL|HIST1H2BN|HIST1H2BM|HIST1H2BF|HIST1H2BE|HIST1H2BH|HIST1H2BI|HIST1H2BC|HIST1H2BO|HIST2H2BE|HIST1H3A|HIST1H3D|HIST1H3C|HIST1H3E|HIST1…
GO:0006335	DNA replication-dependent nucleosome assembly	biological_process	32	859.68	2.15e-12	<4.520795660036166E-4	4678|5928|8208|8294|8350|8351|8352|8353|8354|8355|8356|8357|8358|8359|8360|8361|8362|8363|8364|8365|8366|8367|8368|8370|8520|8968|10036|25842|55723|79711|121504|554313|	NASP|RBBP4|CHAF1B|HIST1H4I|HIST1H3A|HIST1H3D|HIST1H3C|HIST1H3E|HIST1H3I|HIST1H3G|HIST1H3J|HIST1H3H|HIST1H3B|HIST1H4A|HIST1H4D|HIST1H4F|HIST1H4K|HIST1H4J|HIST1H4C|HIST1H4H|HIST1H4B|HIST1H4E|HIST1H4L|HIST2H4A|HAT1|HIST1H3F|CHAF1A|ASF1A|ASF1B|IPO4|HIST4H4|HIST2H4B|
GO:0006336	DNA replication-independent nucleosome assembly	biological_process	51	3000.71	2.28e-08	<4.520795660036166E-4	546|1058|1060|2491|3020|3021|4678|4869|5928|5931|7290|8294|8359|8360|8361|8362|8363|8364|8365|8366|8367|8368|8370|8467|8520|8607|11339|23421|23523|25842|29855|51773|54069|54107|55166|55320|55355|55723|55839|64105|64946|79019|79172|79682|79711|80152|91687|121504|387103|401541|554313|	ATRX|CENPA|CENPC|CENPI|H3F3A|H3F3B|NASP|NPM1|RBBP4|RBBP7|HIRA|HIST1H4I|HIST1H4A|HIST1H4D|HIST1H4F|HIST1H4K|HIST1H4J|HIST1H4C|HIST1H4H|HIST1H4B|HIST1H4E|HIST1H4L|HIST2H4A|SMARCA5|HAT1|RUVBL1|OIP5|ITGB3BP|CABIN1|ASF1A|UBN1|RSF1|MIS18A|POLE3|CENPQ|MIS18BP1|HJURP|ASF1B|CENPN|CENPK|CENPH|CENPM|CENPO|CENPU|IPO4|CENPT|CENPL|HIST4H4|CENPW|CENPP|HIST2H4B|
GO:0006337	nucleosome disassembly	biological_process	19	284.62	5.68e-09	<4.520795660036166E-4	3159|4778|6418|6597|6598|6599|6601|6602|6603|6604|6605|7141|8289|11198|55193|83743|92815|196528|255626|	HMGA1|NFE2|SET|SMARCA4|SMARCB1|SMARCC1|SMARCC2|SMARCD1|SMARCD2|SMARCD3|SMARCE1|TNP1|ARID1A|SUPT16H|PBRM1|GRWD1|HIST3H2A|ARID2|HIST1H2BA|
GO:0006338	chromatin remodeling	biological_process	152	25650	8.7e-18	<4.520795660036166E-4	60|86|473|546|676|1029|1058|1060|1105|1108|1616|1810|2099|2186|2491|2625|2648|3020|3021|3065|3066|3070|3146|3148|3149|3159|3169|3183|4602|4609|4678|4869|5081|5757|5925|5928|5931|6304|6594|6595|6597|6598|6599|6601|6602|6603|6604|6605|6662|6827|6830|6871|6944|7141|7142|7150|7403|8091|8289|8294|8359|8360|8361|8362|8363|8364|8365|8366|8367|8368|8370|8467|8607|8626|8850|8932|9025|9031|9219|9271|9557|9…	ACTB|ACTL6A|RERE|ATRX|BRDT|CDKN2A|CENPA|CENPC|CHD1|CHD4|DAXX|DR1|ESR1|BPTF|CENPI|GATA3|KAT2A|H3F3A|H3F3B|HDAC1|HDAC2|HELLS|HMGB1|HMGB2|HMGB3|HMGA1|FOXA1|HNRNPC|MYB|MYC|NASP|NPM1|PAX7|PTMA|RB1|RBBP4|RBBP7|SATB1|SMARCA1|SMARCA2|SMARCA4|SMARCB1|SMARCC1|SMARCC2|SMARCD1|SMARCD2|SMARCD3|SMARCE1|SOX9|SUPT4H1|SUPT6H|TADA2A|VPS72|TNP1|TNP2|TOP1|KDM6A|HMGA2|ARID1A|HIST1H4I|HIST1H4A|HIST1H4D|HIST1H4F|HIST1H…
GO:0006342	chromatin silencing	biological_process	76	6150.05	3.32e-09	<4.520795660036166E-4	648|1788|3005|3020|3021|3065|3066|3070|3146|4152|4204|6839|7141|7290|7320|7703|8085|8289|8294|8350|8351|8352|8353|8354|8355|8356|8357|8358|8359|8360|8361|8362|8363|8364|8365|8366|8367|8368|8370|8467|8493|8520|8726|8932|8968|9643|10014|10933|10943|11176|22933|23304|23347|23378|23408|23409|23411|53615|54107|55051|55183|57169|57673|83989|84444|84759|85509|121504|125997|126961|151507|333932|554313|65…	BMI1|DNMT3A|H1F0|H3F3A|H3F3B|HDAC1|HDAC2|HELLS|HMGB1|MBD1|MECP2|SUV39H1|TNP1|HIRA|UBE2B|PCGF2|KMT2D|ARID1A|HIST1H4I|HIST1H3A|HIST1H3D|HIST1H3C|HIST1H3E|HIST1H3I|HIST1H3G|HIST1H3J|HIST1H3H|HIST1H3B|HIST1H4A|HIST1H4D|HIST1H4F|HIST1H4K|HIST1H4J|HIST1H4C|HIST1H4H|HIST1H4B|HIST1H4E|HIST1H4L|HIST2H4A|SMARCA5|PPM1D|HAT1|EED|MBD2|HIST1H3F|MORF4L2|HDAC5|MORF4L1|MSL3|BAZ2A|SIRT2|UBR2|SMCHD1|RRP8|SIRT5|SIRT…
GO:0006346	methylation-dependent chromatin silencing	biological_process	9	59.86	4.96e-05	<4.520795660036166E-4	1788|3065|3070|4152|8932|23411|53615|85509|125997|	DNMT3A|HDAC1|HELLS|MBD1|MBD2|SIRT1|MBD3|MBD3L1|MBD3L2|
GO:0006351	transcription, DNA-templated	biological_process	614	461883	5.43e-29	<4.520795660036166E-4	142|190|196|283|367|405|408|409|430|463|468|474|579|581|595|602|659|661|688|689|728|860|864|865|892|902|904|905|1019|1022|1024|1025|1026|1045|1050|1051|1052|1284|1385|1387|1388|1389|1477|1478|1479|1602|1649|1655|1660|1810|1840|1855|1856|1869|1870|1871|1958|1959|1999|2001|2034|2063|2068|2069|2071|2074|2099|2100|2101|2103|2104|2113|2115|2309|2316|2353|2354|2494|2516|2551|2623|2624|2625|2626|2627|26…	PARP1|NR0B1|AHR|ANG|AR|ARNT|ARRB1|ARRB2|ASCL2|ZFHX3|ATF4|ATOH1|NKX3-2|BAX|CCND1|BCL3|BMPR2|POLR3D|KLF5|BTF3|C5AR1|RUNX2|RUNX3|CBFB|CCNC|CCNH|CCNT1|CCNT2|CDK4|CDK7|CDK8|CDK9|CDKN1A|CDX2|CEBPA|CEBPB|CEBPD|COL4A2|CREB1|CREBBP|ATF6B|CREBL2|CSTF1|CSTF2|CSTF3|DACH1|DDIT3|DDX5|DHX9|DR1|DTX1|DVL1|DVL2|E2F1|E2F2|E2F3|EGR1|EGR2|ELF3|ELF5|EPAS1|NR2F6|ERCC2|EREG|ERCC3|ERCC6|ESR1|ESR2|ESRRA|ESRRB|ESRRG|ETS1|E…
GO:0006352	DNA-templated transcription, initiation	biological_process	213	51094.9	4.77e-20	<4.520795660036166E-4	190|367|581|595|860|865|892|902|1019|1022|1024|1025|1026|1387|1602|1810|1870|1871|2063|2068|2071|2099|2100|2101|2103|2104|2494|2516|2649|2908|2957|2958|2959|2960|2961|2962|2963|2965|2966|2967|2968|2969|2972|2975|3164|3172|3174|3516|4150|4306|4331|4851|4853|4854|4855|4878|4929|5241|5430|5431|5432|5433|5434|5435|5436|5437|5438|5439|5440|5441|5442|5465|5467|5468|5469|5595|5914|5915|5916|6095|6096|60…	NR0B1|AR|BAX|CCND1|RUNX2|CBFB|CCNC|CCNH|CDK4|CDK7|CDK8|CDK9|CDKN1A|CREBBP|DACH1|DR1|E2F2|E2F3|NR2F6|ERCC2|ERCC3|ESR1|ESR2|ESRRA|ESRRB|ESRRG|NR5A2|NR5A1|NR6A1|NR3C1|GTF2A1|GTF2A2|GTF2B|GTF2E1|GTF2E2|GTF2F1|GTF2F2|GTF2H1|GTF2H2|GTF2H3|GTF2H4|GTF2I|BRF1|GTF3C1|NR4A1|HNF4A|HNF4G|RBPJ|MAZ|NR3C2|MNAT1|NOTCH1|NOTCH2|NOTCH3|NOTCH4|NPPA|NR4A2|PGR|POLR2A|POLR2B|POLR2C|POLR2D|POLR2E|POLR2F|POLR2G|POLR2H|POL…
GO:0006353	DNA-templated transcription, termination	biological_process	72	5534.43	1.76e-10	<4.520795660036166E-4	902|1022|1477|1478|1479|1660|2068|2071|2965|2966|2967|2968|4150|4331|4686|5430|5434|5435|5437|5440|5441|6606|6607|6628|6634|6635|6636|6637|6908|7270|7343|7884|7978|8106|8189|8458|9013|9014|9015|9533|10419|10849|10898|10914|10978|11051|22803|22828|22916|23064|23283|25885|25888|29101|29894|30834|51585|51692|51728|53981|54797|55339|64425|79101|79869|80298|81608|84172|84967|134353|221830|404672|	CCNH|CDK7|CSTF1|CSTF2|CSTF3|DHX9|ERCC2|ERCC3|GTF2H1|GTF2H2|GTF2H3|GTF2H4|MAZ|MNAT1|NCBP1|POLR2A|POLR2E|POLR2F|POLR2H|POLR2K|POLR2L|SMN1|SMN2|SNRPB|SNRPD3|SNRPE|SNRPF|SNRPG|TBP|TTF1|UBTF|SLBP|MTERF1|PABPN1|SYMPK|TTF2|TAF1C|TAF1B|TAF1A|POLR1C|PRMT5|CD3EAP|CPSF4|PAPOLA|CLP1|NUDT21|XRN2|SCAF8|NCBP2|SETX|CSTF2T|POLR1A|ZNF473|SSU72|CPSF1|ZNRD1|PCF11|CPSF3|POLR3K|CPSF2|MED18|WDR33|POLR1E|TAF1D|CPSF7|MTE…
GO:0006354	DNA-templated transcription, elongation	biological_process	71	5870.63	1.29e-14	<4.520795660036166E-4	902|904|905|1022|1025|2068|2071|2074|2962|2963|2965|2966|2967|2968|4298|4300|4331|4686|5430|5431|5432|5433|5434|5435|5436|5437|5438|5439|5440|5441|6663|6749|6827|6829|6830|6917|6919|7469|7936|8178|8621|8812|9150|9646|11047|11198|22916|22936|23168|25920|26610|27125|29072|51497|51755|54623|55140|55193|55250|55677|55795|55840|56943|79577|79736|80237|80349|84337|85403|123169|404672|	CCNH|CCNT1|CCNT2|CDK7|CDK9|ERCC2|ERCC3|ERCC6|GTF2F1|GTF2F2|GTF2H1|GTF2H2|GTF2H3|GTF2H4|MLLT1|MLLT3|MNAT1|NCBP1|POLR2A|POLR2B|POLR2C|POLR2D|POLR2E|POLR2F|POLR2G|POLR2H|POLR2I|POLR2J|POLR2K|POLR2L|SOX10|SSRP1|SUPT4H1|SUPT5H|SUPT6H|TCEA1|TCEA2|NELFA|NELFE|ELL|CDK13|CCNK|CTDP1|CTR9|ADRM1|SUPT16H|NCBP2|ELL2|RTF1|NELFB|ELP4|AFF4|SETD2|NELFCD|CDK12|PAF1|ELP3|PBRM1|ELP2|IWS1|PCID2|EAF2|ENY2|CDC73|TEFM|EL…
GO:0006356	regulation of transcription by RNA polymerase I	biological_process	30	934.23	9.06e-07	<4.520795660036166E-4	468|1663|2064|2316|2475|4141|4691|5440|5441|5457|5469|6597|6598|6872|7343|9013|9451|9555|10269|11137|23133|23160|25926|55011|55127|55506|56919|64768|84128|84135|	ATF4|DDX11|ERBB2|FLNA|MTOR|MARS|NCL|POLR2K|POLR2L|POU4F1|MED1|SMARCA4|SMARCB1|TAF1|UBTF|TAF1C|EIF2AK3|H2AFY|ZMPSTE24|PWP1|PHF8|WDR43|NOL11|PIH1D1|HEATR1|H2AFY2|DHX33|IPPK|WDR75|UTP15|
GO:0006360	transcription by RNA polymerase I	biological_process	36	1275.48	1.09e-09	<4.520795660036166E-4	902|1022|2068|2071|2074|2965|2966|2967|2968|4331|5434|5435|5437|5440|5441|5595|6597|6598|6908|7270|7343|9013|9014|9015|9533|10849|11176|25885|30834|54700|55011|64425|79101|84172|221830|404672|	CCNH|CDK7|ERCC2|ERCC3|ERCC6|GTF2H1|GTF2H2|GTF2H3|GTF2H4|MNAT1|POLR2E|POLR2F|POLR2H|POLR2K|POLR2L|MAPK3|SMARCA4|SMARCB1|TBP|TTF1|UBTF|TAF1C|TAF1B|TAF1A|POLR1C|CD3EAP|BAZ2A|POLR1A|ZNRD1|RRN3|PIH1D1|POLR1E|TAF1D|POLR1B|TWISTNB|GTF2H5|
GO:0006361	transcription initiation from RNA polymerase I promoter	biological_process	34	1126.48	1.04e-09	<4.520795660036166E-4	902|1022|2068|2071|2965|2966|2967|2968|4331|5434|5435|5437|5440|5441|5595|6597|6598|6908|7343|9013|9014|9015|9533|10849|11176|25885|30834|54700|55011|64425|79101|84172|221830|404672|	CCNH|CDK7|ERCC2|ERCC3|GTF2H1|GTF2H2|GTF2H3|GTF2H4|MNAT1|POLR2E|POLR2F|POLR2H|POLR2K|POLR2L|MAPK3|SMARCA4|SMARCB1|TBP|UBTF|TAF1C|TAF1B|TAF1A|POLR1C|CD3EAP|BAZ2A|POLR1A|ZNRD1|RRN3|PIH1D1|POLR1E|TAF1D|POLR1B|TWISTNB|GTF2H5|
GO:0006363	termination of RNA polymerase I transcription	biological_process	29	829.52	2.67e-08	<4.520795660036166E-4	902|1022|2068|2071|2965|2966|2967|2968|4331|5434|5435|5437|5440|5441|6908|7270|7343|9013|9014|9015|9533|10849|25885|30834|64425|79101|84172|221830|404672|	CCNH|CDK7|ERCC2|ERCC3|GTF2H1|GTF2H2|GTF2H3|GTF2H4|MNAT1|POLR2E|POLR2F|POLR2H|POLR2K|POLR2L|TBP|TTF1|UBTF|TAF1C|TAF1B|TAF1A|POLR1C|CD3EAP|POLR1A|ZNRD1|POLR1E|TAF1D|POLR1B|TWISTNB|GTF2H5|
GO:0006364	rRNA processing	biological_process	187	38683.3	6.45e-38	<4.520795660036166E-4	705|1736|2091|2483|3669|3921|4736|4839|4931|5036|5393|5394|5822|6023|6041|6125|6129|6130|6135|6154|6155|6165|6187|6194|6201|6202|6203|6208|6209|6217|6218|6223|6227|6229|6232|6234|6839|8568|8602|8780|8945|9045|9092|9136|9188|9221|9277|9326|9724|9775|9790|9875|10171|10199|10200|10360|10412|10436|10438|10521|10528|10607|10775|10813|10885|10969|11056|11103|11157|11224|11340|22803|22894|22984|23016|23…	BYSL|DKC1|FBL|FRG1|ISG20|RPSA|RPL10A|NOP2|NVL|PA2G4|EXOSC9|EXOSC10|PWP2|RMRP|RNASEL|RPL5|RPL7|RPL7A|RPL11|RPL26|RPL27|RPL35A|RPS2|RPS6|RPS7|RPS8|RPS9|RPS14|RPS15|RPS16|RPS17|RPS19|RPS21|RPS24|RPS27|RPS28|SUV39H1|RRP1|NOP14|RIOK3|BTRC|RPL14|SART1|RRP9|DDX21|NOLC1|WDR46|ZNHIT3|UTP14C|EIF4A3|BMS1|URB1|RCL1|MPHOSPH10|MPHOSPH6|NPM3|NSA2|EMG1|C1D|DDX17|NOP56|TBL3|POP4|UTP14A|WDR3|EBNA1BP2|DDX52|KRR1|LS…
GO:0006366	transcription by RNA polymerase II	biological_process	453	247844	1.28e-27	<4.520795660036166E-4	142|190|196|367|405|408|409|463|468|474|579|581|595|659|688|689|728|860|864|865|892|902|904|905|1019|1022|1024|1025|1026|1045|1050|1051|1052|1385|1387|1477|1478|1479|1602|1649|1655|1810|1840|1855|1856|1870|1871|1958|1959|1999|2001|2034|2063|2068|2071|2074|2099|2100|2101|2103|2104|2113|2115|2316|2353|2354|2494|2516|2551|2623|2624|2625|2626|2627|2648|2649|2908|2957|2958|2959|2960|2961|2962|2963|296…	PARP1|NR0B1|AHR|AR|ARNT|ARRB1|ARRB2|ZFHX3|ATF4|ATOH1|NKX3-2|BAX|CCND1|BMPR2|KLF5|BTF3|C5AR1|RUNX2|RUNX3|CBFB|CCNC|CCNH|CCNT1|CCNT2|CDK4|CDK7|CDK8|CDK9|CDKN1A|CDX2|CEBPA|CEBPB|CEBPD|CREB1|CREBBP|CSTF1|CSTF2|CSTF3|DACH1|DDIT3|DDX5|DR1|DTX1|DVL1|DVL2|E2F2|E2F3|EGR1|EGR2|ELF3|ELF5|EPAS1|NR2F6|ERCC2|ERCC3|ERCC6|ESR1|ESR2|ESRRA|ESRRB|ESRRG|ETS1|ETV1|FLNA|FOS|FOSB|NR5A2|NR5A1|GABPA|GATA1|GATA2|GATA3|GAT…
GO:0006367	transcription initiation from RNA polymerase II promoter	biological_process	161	28272.2	3.73e-19	<4.520795660036166E-4	190|367|581|595|860|865|892|902|1019|1022|1024|1025|1026|1387|1602|1810|1870|1871|2063|2068|2071|2099|2100|2101|2103|2104|2494|2516|2649|2908|2957|2958|2959|2960|2961|2962|2963|2965|2966|2967|2968|2969|3164|3172|3174|3516|4150|4306|4331|4851|4853|4854|4855|4878|4929|5241|5430|5431|5432|5433|5434|5435|5436|5437|5438|5439|5440|5441|5465|5467|5468|5469|5914|5915|5916|6095|6096|6097|6256|6257|6258|66…	NR0B1|AR|BAX|CCND1|RUNX2|CBFB|CCNC|CCNH|CDK4|CDK7|CDK8|CDK9|CDKN1A|CREBBP|DACH1|DR1|E2F2|E2F3|NR2F6|ERCC2|ERCC3|ESR1|ESR2|ESRRA|ESRRB|ESRRG|NR5A2|NR5A1|NR6A1|NR3C1|GTF2A1|GTF2A2|GTF2B|GTF2E1|GTF2E2|GTF2F1|GTF2F2|GTF2H1|GTF2H2|GTF2H3|GTF2H4|GTF2I|NR4A1|HNF4A|HNF4G|RBPJ|MAZ|NR3C2|MNAT1|NOTCH1|NOTCH2|NOTCH3|NOTCH4|NPPA|NR4A2|PGR|POLR2A|POLR2B|POLR2C|POLR2D|POLR2E|POLR2F|POLR2G|POLR2H|POLR2I|POLR2J|P…
GO:0006368	transcription elongation from RNA polymerase II promoter	biological_process	68	5374.52	9.61e-15	<4.520795660036166E-4	902|904|905|1022|1025|2068|2071|2962|2963|2965|2966|2967|2968|4298|4300|4331|4686|5430|5431|5432|5433|5434|5435|5436|5437|5438|5439|5440|5441|6663|6749|6827|6829|6830|6917|7469|7936|8178|8621|8812|9150|9646|11047|11198|22916|22936|23168|25920|26610|27125|29072|51497|51755|54623|55140|55193|55250|55677|55795|55840|56943|79577|80237|80349|84337|85403|123169|404672|	CCNH|CCNT1|CCNT2|CDK7|CDK9|ERCC2|ERCC3|GTF2F1|GTF2F2|GTF2H1|GTF2H2|GTF2H3|GTF2H4|MLLT1|MLLT3|MNAT1|NCBP1|POLR2A|POLR2B|POLR2C|POLR2D|POLR2E|POLR2F|POLR2G|POLR2H|POLR2I|POLR2J|POLR2K|POLR2L|SOX10|SSRP1|SUPT4H1|SUPT5H|SUPT6H|TCEA1|NELFA|NELFE|ELL|CDK13|CCNK|CTDP1|CTR9|ADRM1|SUPT16H|NCBP2|ELL2|RTF1|NELFB|ELP4|AFF4|SETD2|NELFCD|CDK12|PAF1|ELP3|PBRM1|ELP2|IWS1|PCID2|EAF2|ENY2|CDC73|ELL3|WDR61|ELOF1|EA…
GO:0006369	termination of RNA polymerase II transcription	biological_process	34	1068.3	2.98e-09	<4.520795660036166E-4	1477|1478|1479|4150|4686|6628|6634|6635|6636|6637|7884|8106|8189|8458|10898|10914|10978|11051|22828|22916|23064|23283|25888|29101|29894|51585|51692|53981|54797|55339|79869|81608|84967|134353|	CSTF1|CSTF2|CSTF3|MAZ|NCBP1|SNRPB|SNRPD3|SNRPE|SNRPF|SNRPG|SLBP|PABPN1|SYMPK|TTF2|CPSF4|PAPOLA|CLP1|NUDT21|SCAF8|NCBP2|SETX|CSTF2T|ZNF473|SSU72|CPSF1|PCF11|CPSF3|CPSF2|MED18|WDR33|CPSF7|FIP1L1|LSM10|LSM11|
GO:0006370	7-methylguanosine mRNA capping	biological_process	31	965.55	1.42e-10	<4.520795660036166E-4	902|1022|2068|2071|2962|2963|2965|2966|2967|2968|4331|4686|5430|5431|5432|5433|5434|5435|5436|5437|5438|5439|5440|5441|6829|8731|8732|22916|23070|55783|404672|	CCNH|CDK7|ERCC2|ERCC3|GTF2F1|GTF2F2|GTF2H1|GTF2H2|GTF2H3|GTF2H4|MNAT1|NCBP1|POLR2A|POLR2B|POLR2C|POLR2D|POLR2E|POLR2F|POLR2G|POLR2H|POLR2I|POLR2J|POLR2K|POLR2L|SUPT5H|RNMT|RNGTT|NCBP2|CMTR1|CMTR2|GTF2H5|
GO:0006376	mRNA splice site selection	biological_process	34	1243.84	4.54e-06	<4.520795660036166E-4	6060|6426|6430|6431|6433|6631|7536|8175|8683|8996|10291|10569|10658|10659|10772|10946|11168|11189|23064|26824|26871|27316|51631|51747|55015|55692|56853|57461|58155|60680|91746|135295|100151683|100151684|	RNU1-4|SRSF1|SRSF5|SRSF6|SFSWAP|SNRPC|SF1|SF3A2|SRSF9|NOL3|SF3A1|SLU7|CELF1|CELF2|SRSF10|SF3A3|PSIP1|CELF3|SETX|RNU11|RNU1-1|RBMX|LUC7L2|LUC7L3|PRPF39|LUC7L|CELF4|ISY1|PTBP2|CELF5|YTHDC1|SRSF12|RNU4ATAC|RNU6ATAC|
GO:0006378	mRNA polyadenylation	biological_process	27	716.19	4.71e-08	<4.520795660036166E-4	1478|1479|2926|8189|10768|10914|10978|11051|22828|23144|26986|29101|29894|51585|51692|53981|54623|55149|55339|56903|64852|64895|79577|80336|81608|87178|123169|	CSTF2|CSTF3|GRSF1|SYMPK|AHCYL1|PAPOLA|CLP1|NUDT21|SCAF8|ZC3H3|PABPC1|SSU72|CPSF1|PCF11|CPSF3|CPSF2|PAF1|MTPAP|WDR33|PAPOLB|TUT1|PAPOLG|CDC73|PABPC1L|FIP1L1|PNPT1|LEO1|
GO:0006379	mRNA cleavage	biological_process	21	403.83	4.5e-06	<4.520795660036166E-4	1478|1479|2081|4686|5438|6038|10898|11051|11052|22916|23283|27161|29894|30834|51585|51692|53981|64852|79869|81608|642843|	CSTF2|CSTF3|ERN1|NCBP1|POLR2I|RNASE4|CPSF4|NUDT21|CPSF6|NCBP2|CSTF2T|AGO2|CPSF1|ZNRD1|PCF11|CPSF3|CPSF2|TUT1|CPSF7|FIP1L1|CPSF4L|
GO:0006383	transcription by RNA polymerase III	biological_process	41	1784.65	2.28e-05	<4.520795660036166E-4	661|2971|2972|2975|2976|5434|5435|5437|5440|5441|6617|6618|6619|6621|6738|6908|7702|8178|9328|9329|9330|9519|9533|10302|10621|10622|10623|10625|11128|23379|27297|51728|55703|55718|55814|79664|84265|84524|112495|171568|387332|	POLR3D|GTF3A|BRF1|GTF3C1|GTF3C2|POLR2E|POLR2F|POLR2H|POLR2K|POLR2L|SNAPC1|SNAPC2|SNAPC3|SNAPC4|TROVE2|TBP|ZNF143|ELL|GTF3C5|GTF3C4|GTF3C3|TBPL1|POLR1C|SNAPC5|POLR3F|POLR3G|POLR3C|IVNS1ABP|POLR3A|ICE1|CRCP|POLR3K|POLR3B|POLR3E|BDP1|ICE2|POLR3GL|ZC3H8|GTF3C6|POLR3H|TBPL2|
GO:0006396	RNA processing	biological_process	837	891473	1.26e-45	<4.520795660036166E-4	16|103|104|105|339|636|676|677|705|708|902|988|1022|1207|1477|1478|1479|1653|1655|1659|1660|1665|1736|1787|1993|1996|2068|2071|2081|2091|2332|2483|2521|2926|2962|2963|2965|2966|2967|2968|3028|3178|3181|3183|3184|3185|3187|3188|3189|3190|3192|3297|3312|3550|3669|3735|3921|3958|4086|4087|4088|4116|4154|4234|4236|4331|4670|4686|4736|4839|4841|4857|4858|4904|4931|5036|5073|5093|5094|5356|5393|5394|54…	AARS|ADAR|ADARB1|ADARB2|APOBEC1|BICD1|BRDT|ZFP36L1|BYSL|C1QBP|CCNH|CDC5L|CDK7|CLNS1A|CSTF1|CSTF2|CSTF3|DDX1|DDX5|DHX8|DHX9|DHX15|DKC1|TRDMT1|ELAVL2|ELAVL4|ERCC2|ERCC3|ERN1|FBL|FMR1|FRG1|FUS|GRSF1|GTF2F1|GTF2F2|GTF2H1|GTF2H2|GTF2H3|GTF2H4|HSD17B10|HNRNPA1|HNRNPA2B1|HNRNPC|HNRNPD|HNRNPF|HNRNPH1|HNRNPH2|HNRNPH3|HNRNPK|HNRNPU|HSF1|HSPA8|IK|ISG20|KARS|RPSA|LGALS3|SMAD1|SMAD2|SMAD3|MAGOH|MBNL1|METTL1|M…
GO:0006397	mRNA processing	biological_process	442	220605	3.28e-54	<4.520795660036166E-4	103|104|105|339|676|677|708|902|988|1022|1207|1477|1478|1479|1653|1655|1659|1660|1665|1993|1996|2068|2071|2081|2332|2483|2521|2926|2962|2963|2965|2966|2967|2968|3178|3181|3183|3184|3185|3187|3188|3189|3190|3192|3297|3312|3550|3958|4116|4154|4236|4331|4670|4686|4841|4857|4858|4904|5093|5094|5356|5411|5430|5431|5432|5433|5434|5435|5436|5437|5438|5439|5440|5441|5511|5546|5566|5725|5930|5936|5940|604…	ADAR|ADARB1|ADARB2|APOBEC1|BRDT|ZFP36L1|C1QBP|CCNH|CDC5L|CDK7|CLNS1A|CSTF1|CSTF2|CSTF3|DDX1|DDX5|DHX8|DHX9|DHX15|ELAVL2|ELAVL4|ERCC2|ERCC3|ERN1|FMR1|FRG1|FUS|GRSF1|GTF2F1|GTF2F2|GTF2H1|GTF2H2|GTF2H3|GTF2H4|HNRNPA1|HNRNPA2B1|HNRNPC|HNRNPD|HNRNPF|HNRNPH1|HNRNPH2|HNRNPH3|HNRNPK|HNRNPU|HSF1|HSPA8|IK|LGALS3|MAGOH|MBNL1|MFAP1|MNAT1|HNRNPM|NCBP1|NONO|NOVA1|NOVA2|YBX1|PCBP1|PCBP2|PLRG1|PNN|POLR2A|POLR2B|…
GO:0006401	RNA catabolic process	biological_process	227	57532.7	2.17e-36	<4.520795660036166E-4	472|677|678|1655|1656|1763|1797|1981|2081|2107|2237|2935|3184|3303|3304|3646|3669|3921|4116|4292|4686|4736|4848|4849|4850|4939|5073|5393|5394|5433|5436|5511|5515|5518|5520|5976|6036|6037|6039|6050|6122|6124|6125|6128|6129|6130|6132|6133|6134|6135|6136|6137|6138|6139|6141|6142|6143|6144|6146|6147|6152|6154|6155|6156|6157|6158|6159|6160|6161|6164|6165|6167|6168|6169|6170|6171|6173|6175|6176|6181|61…	ATM|ZFP36L1|ZFP36L2|DDX5|DDX6|DNA2|DXO|EIF4G1|ERN1|ETF1|FEN1|GSPT1|HNRNPD|HSPA1A|HSPA1B|EIF3E|ISG20|RPSA|MAGOH|MLH1|NCBP1|RPL10A|CNOT2|CNOT3|CNOT4|OAS2|PARN|EXOSC9|EXOSC10|POLR2D|POLR2G|PPP1R8|PPP2CA|PPP2R1A|PPP2R2A|UPF1|RNASE2|RNASE3|RNASE6|RNH1|RPL3|RPL4|RPL5|RPL6|RPL7|RPL7A|RPL8|RPL9|RPL10|RPL11|RPL12|RPL13|RPL15|RPL17|RPL18|RPL18A|RPL19|RPL21|RPL22|RPL23A|RPL24|RPL26|RPL27|RPL30|RPL27A|RPL28|…
GO:0006402	mRNA catabolic process	biological_process	200	42199.4	1.66e-42	<4.520795660036166E-4	472|677|678|1655|1656|1797|1981|2081|2107|2935|3303|3304|3646|3921|4116|4292|4686|4736|4848|4849|4850|5073|5393|5394|5433|5436|5515|5518|5520|5976|6050|6122|6124|6125|6128|6129|6130|6132|6133|6134|6135|6136|6137|6138|6139|6141|6142|6143|6144|6146|6147|6152|6154|6155|6156|6157|6158|6159|6160|6161|6164|6165|6167|6168|6169|6170|6171|6173|6175|6176|6181|6187|6188|6189|6191|6192|6193|6194|6201|6202|62…	ATM|ZFP36L1|ZFP36L2|DDX5|DDX6|DXO|EIF4G1|ERN1|ETF1|GSPT1|HSPA1A|HSPA1B|EIF3E|RPSA|MAGOH|MLH1|NCBP1|RPL10A|CNOT2|CNOT3|CNOT4|PARN|EXOSC9|EXOSC10|POLR2D|POLR2G|PPP2CA|PPP2R1A|PPP2R2A|UPF1|RNH1|RPL3|RPL4|RPL5|RPL6|RPL7|RPL7A|RPL8|RPL9|RPL10|RPL11|RPL12|RPL13|RPL15|RPL17|RPL18|RPL18A|RPL19|RPL21|RPL22|RPL23A|RPL24|RPL26|RPL27|RPL30|RPL27A|RPL28|RPL29|RPL31|RPL32|RPL34|RPL35A|RPL37|RPL37A|RPL38|RPL39|…
GO:0006403	RNA localization	biological_process	200	42929.5	9.19e-28	<4.520795660036166E-4	472|545|636|677|1660|1736|1977|1984|2091|2332|2733|3087|3178|3181|3192|3267|3297|3692|3800|3921|4116|4600|4641|4686|4869|4927|4928|5036|5394|5433|5813|5901|5903|5976|6059|6209|6311|6396|6421|6426|6427|6428|6429|6430|6431|6432|6741|6830|6950|7014|7048|7175|7248|7263|7307|7528|7538|7884|7919|8021|8086|8106|8189|8480|8559|8563|8570|8658|8683|8888|9295|9326|9444|9631|9688|9775|9785|9793|9804|9877|988…	ATM|ATR|BICD1|ZFP36L1|DHX9|DKC1|EIF4E|EIF5A|FBL|FMR1|GLE1|HHEX|HNRNPA1|HNRNPA2B1|HNRNPU|AGFG1|HSF1|EIF6|KIF5C|RPSA|MAGOH|MX2|MYO1C|NCBP1|NPM1|NUP88|NUP98|PA2G4|EXOSC10|POLR2D|PURA|RAN|RANBP2|UPF1|ABCE1|RPS15|ATXN2|SEC13|SFPQ|SRSF1|SRSF2|SRSF3|SRSF4|SRSF5|SRSF6|SRSF7|SSB|SUPT6H|TCP1|TERF2|TGFBR2|TPR|TSC1|TST|U2AF1|YY1|ZFP36|SLBP|DDX39B|NUP214|AAAS|PABPN1|SYMPK|RAE1|PRPF18|THOC5|KHSRP|TNKS|SRSF9|MC…
GO:0006405	RNA export from nucleus	biological_process	124	15317.9	9.05e-25	<4.520795660036166E-4	1977|1984|2733|3087|3178|3181|3267|3692|3921|4116|4686|4869|4927|4928|5036|5433|5901|5903|5976|6059|6209|6426|6427|6428|6429|6430|6431|6432|6741|7175|7248|7307|7884|7919|8021|8086|8106|8189|8480|8563|8683|9295|9631|9688|9775|9785|9877|9883|9887|9939|9972|9984|10189|10212|10250|10569|10762|10898|10921|11097|11260|11269|11338|22794|22916|23049|23144|23165|23212|23225|23279|23293|23381|23511|23636|2…	EIF4E|EIF5A|GLE1|HHEX|HNRNPA1|HNRNPA2B1|AGFG1|EIF6|RPSA|MAGOH|NCBP1|NPM1|NUP88|NUP98|PA2G4|POLR2D|RAN|RANBP2|UPF1|ABCE1|RPS15|SRSF1|SRSF2|SRSF3|SRSF4|SRSF5|SRSF6|SRSF7|SSB|TPR|TSC1|U2AF1|SLBP|DDX39B|NUP214|AAAS|PABPN1|SYMPK|RAE1|THOC5|SRSF9|SRSF11|NUP155|NUP93|EIF4A3|DHX38|ZC3H11A|POM121|SMG7|RBM8A|NUP153|THOC1|ALYREF|DDX39A|SRRM1|SLU7|NUP50|CPSF4|RNPS1|NUPL2|XPOT|DDX19B|U2AF2|CASC3|NCBP2|SMG1|ZC…
GO:0006406	mRNA export from nucleus	biological_process	104	10822.8	1.05e-20	<4.520795660036166E-4	1977|1984|2733|3087|3181|3267|4116|4686|4927|4928|5433|5903|5976|6426|6427|6428|6429|6430|6431|6432|7175|7307|7884|7919|8021|8086|8106|8189|8480|8563|8683|9295|9631|9688|9775|9785|9877|9883|9887|9939|9972|9984|10189|10212|10250|10569|10762|10898|10921|11097|11269|11338|22794|22916|23049|23144|23165|23225|23279|23293|23381|23511|23636|26019|26097|29107|29118|29890|29894|51362|51634|51692|53371|539…	EIF4E|EIF5A|GLE1|HHEX|HNRNPA2B1|AGFG1|MAGOH|NCBP1|NUP88|NUP98|POLR2D|RANBP2|UPF1|SRSF1|SRSF2|SRSF3|SRSF4|SRSF5|SRSF6|SRSF7|TPR|U2AF1|SLBP|DDX39B|NUP214|AAAS|PABPN1|SYMPK|RAE1|THOC5|SRSF9|SRSF11|NUP155|NUP93|EIF4A3|DHX38|ZC3H11A|POM121|SMG7|RBM8A|NUP153|THOC1|ALYREF|DDX39A|SRRM1|SLU7|NUP50|CPSF4|RNPS1|NUPL2|DDX19B|U2AF2|CASC3|NCBP2|SMG1|ZC3H3|NUP205|NUP210|NUP160|SMG6|SMG5|NUP188|NUP62|UPF2|CHTOP|…
GO:0006412	translation	biological_process	356	136702	4.17e-54	<4.520795660036166E-4	16|23|207|327|740|833|1615|1654|1725|1734|1915|1917|1933|1936|1937|1938|1939|1964|1965|1967|1968|1973|1974|1975|1977|1978|1979|1981|1982|1983|1984|2058|2107|2193|2617|2678|2686|2687|2935|2966|2967|3035|3376|3508|3646|3692|3735|3921|4141|4528|4677|4701|4736|5018|5188|5464|5610|5859|5917|5936|6059|6122|6123|6124|6125|6128|6129|6130|6132|6133|6134|6135|6136|6137|6138|6139|6141|6142|6143|6144|6146|61…	AARS|ABCF1|AKT1|APEH|MRPL49|CARS|DARS|DDX3X|DHPS|DIO2|EEF1A1|EEF1A2|EEF1B2|EEF1D|EEF1G|EEF2|EIF2D|EIF1AX|EIF2S1|EIF2B1|EIF2S3|EIF4A1|EIF4A2|EIF4B|EIF4E|EIF4EBP1|EIF4EBP2|EIF4G1|EIF4G2|EIF5|EIF5A|EPRS|ETF1|FARSA|GARS|GGT1|GGT7|GGT5|GSPT1|GTF2H2|GTF2H3|HARS|IARS|IGHMBP2|EIF3E|EIF6|KARS|RPSA|MARS|MTIF2|NARS|NDUFA7|RPL10A|OXA1L|GATB|PPA1|EIF2AK2|QARS|RARS|RBM4|ABCE1|RPL3|RPL3L|RPL4|RPL5|RPL6|RPL7|RPL…
GO:0006413	translational initiation	biological_process	138	16158.8	5.62e-60	<4.520795660036166E-4	1654|1939|1964|1965|1967|1968|1973|1974|1975|1977|1978|1981|1982|1983|3646|3692|3921|4528|4736|5936|6059|6122|6124|6125|6128|6129|6130|6132|6133|6134|6135|6136|6137|6138|6139|6141|6142|6143|6144|6146|6147|6152|6154|6155|6156|6157|6158|6159|6160|6161|6164|6165|6167|6168|6169|6170|6171|6173|6175|6176|6181|6187|6188|6189|6191|6192|6193|6194|6201|6202|6203|6204|6205|6206|6207|6208|6209|6210|6217|6218…	DDX3X|EIF2D|EIF1AX|EIF2S1|EIF2B1|EIF2S3|EIF4A1|EIF4A2|EIF4B|EIF4E|EIF4EBP1|EIF4G1|EIF4G2|EIF5|EIF3E|EIF6|RPSA|MTIF2|RPL10A|RBM4|ABCE1|RPL3|RPL4|RPL5|RPL6|RPL7|RPL7A|RPL8|RPL9|RPL10|RPL11|RPL12|RPL13|RPL15|RPL17|RPL18|RPL18A|RPL19|RPL21|RPL22|RPL23A|RPL24|RPL26|RPL27|RPL30|RPL27A|RPL28|RPL29|RPL31|RPL32|RPL34|RPL35A|RPL37|RPL37A|RPL38|RPL39|RPL41|RPL36A|RPLP0|RPLP1|RPLP2|RPS2|RPS3|RPS3A|RPS4X|RPS4…
GO:0006414	translational elongation	biological_process	113	12945.6	7.94e-28	<4.520795660036166E-4	740|1734|1915|1917|1933|1936|1937|1938|1984|5018|6150|6176|6181|6182|6183|7284|7818|9147|9553|9567|9728|9801|10102|10240|10573|10767|10884|11222|23107|26046|26284|26589|28957|28973|28977|28998|29074|29088|29093|29904|51021|51023|51069|51073|51081|51091|51116|51253|51258|51263|51264|51318|51373|51642|51649|51650|54148|54460|54534|54676|54948|54952|54998|55037|55052|55168|55173|56648|56945|57129|60…	MRPL49|DIO2|EEF1A1|EEF1A2|EEF1B2|EEF1D|EEF1G|EEF2|EIF5A|OXA1L|MRPL23|RPLP1|RPLP2|MRPL12|MRPS12|TUFM|DAP3|NEMF|MRPL33|GTPBP1|SECISBP2L|MRPL19|TSFM|MRPS31|MRPL28|HBS1L|MRPS30|MRPL3|MRPS27|LTN1|ERAL1|MRPL46|MRPS28|MRPS18B|MRPL42|MRPL13|MRPL18|MRPL15|MRPL22|EEF2K|MRPS16|MRPS18C|MRPL2|MRPL4|MRPS7|SEPSECS|MRPS2|MRPL37|MRPL51|MRPL30|MRPL27|MRPL35|MRPS17|MRPL48|MRPS23|MRPS33|MRPL39|MRPS21|MRPL50|GTPBP2|M…
GO:0006415	translational termination	biological_process	94	7894.24	2.2e-31	<4.520795660036166E-4	327|740|2107|2935|5018|6059|6150|6182|6183|7818|9553|9617|9801|10240|10573|10884|11222|23107|23708|26284|26589|28957|28973|28977|28998|29074|29088|29093|51021|51023|51069|51073|51081|51116|51253|51258|51263|51264|51318|51373|51642|51649|51650|54148|54460|54516|54534|54948|54998|55037|55052|55168|55173|56945|57129|60488|63875|63931|64432|64928|64949|64951|64960|64963|64965|64968|64969|64975|64976|…	APEH|MRPL49|ETF1|GSPT1|OXA1L|ABCE1|MRPL23|MRPL12|MRPS12|DAP3|MRPL33|MTRF1|MRPL19|MRPS31|MRPL28|MRPS30|MRPL3|MRPS27|GSPT2|ERAL1|MRPL46|MRPS28|MRPS18B|MRPL42|MRPL13|MRPL18|MRPL15|MRPL22|MRPS16|MRPS18C|MRPL2|MRPL4|MRPS7|MRPS2|MRPL37|MRPL51|MRPL30|MRPL27|MRPL35|MRPS17|MRPL48|MRPS23|MRPS33|MRPL39|MRPS21|MTRF1L|MRPL50|MRPL16|AURKAIP1|PTCD3|MRPL20|MRPS18A|MRPS10|MRPS22|MRPL47|MRPS35|MRPL17|MRPS14|MRPS25…
GO:0006417	regulation of translation	biological_process	339	137940	4.33e-19	<4.520795660036166E-4	16|48|207|208|283|326|387|468|602|677|678|708|811|940|1019|1153|1612|1613|1617|1618|1653|1654|1660|1719|1734|1801|1802|1938|1965|1974|1975|1977|1978|1979|1981|1982|1983|1984|2058|2064|2107|2185|2309|2332|2475|2597|2733|2872|2886|2915|3184|3315|3488|3569|3609|3646|3658|3673|3692|4076|4116|4528|4686|4690|4691|4848|4849|4855|4869|5036|5187|5433|5436|5499|5594|5595|5610|5611|5724|5813|5914|5935|5936|…	AARS|ACO1|AKT1|AKT2|ANG|AIRE|RHOA|ATF4|BCL3|ZFP36L1|ZFP36L2|C1QBP|CALR|CD28|CDK4|CIRBP|DAPK1|DAPK3|DAZ1|DAZL|DDX1|DDX3X|DHX9|DHFR|DIO2|DPH1|DPH2|EEF2|EIF2S1|EIF4A2|EIF4B|EIF4E|EIF4EBP1|EIF4EBP2|EIF4G1|EIF4G2|EIF5|EIF5A|EPRS|ERBB2|ETF1|PTK2B|FOXO3|FMR1|MTOR|GAPDH|GLE1|MKNK2|GRB7|GRM5|HNRNPD|HSPB1|IGFBP5|IL6|ILF3|EIF3E|IREB2|ITGA2|EIF6|CAPRIN1|MAGOH|MTIF2|NCBP1|NCK1|NCL|CNOT2|CNOT3|NOTCH4|NPM1|PA2G…
GO:0006418	tRNA aminoacylation for protein translation	biological_process	45	2083.88	4.48e-07	<4.520795660036166E-4	16|833|1615|2058|2193|2617|3035|3376|3735|4141|4677|5464|5859|5917|6301|6897|7407|7453|7965|8565|9255|9521|10056|10352|10667|23395|23438|25973|27068|51067|51520|54938|55152|55157|55699|57038|57176|57505|79587|79731|80222|80755|92935|123283|124454|	AARS|CARS|DARS|EPRS|FARSA|GARS|HARS|IARS|KARS|MARS|NARS|PPA1|QARS|RARS|SARS|TARS|VARS|WARS|AIMP2|YARS|AIMP1|EEF1E1|FARSB|WARS2|FARS2|LARS2|HARS2|PARS2|PPA2|YARS2|LARS|SARS2|DALRD3|DARS2|IARS2|RARS2|VARS2|AARS2|CARS2|NARS2|TARS2|AARSD1|MARS2|TARSL2|EARS2|
GO:0006446	regulation of translational initiation	biological_process	73	5786.01	1.12e-07	<4.520795660036166E-4	468|1617|1618|1653|1654|1965|1974|1975|1978|1979|1981|1982|1983|2332|2475|2733|3315|3646|4528|4686|4690|4869|5433|5436|5499|5610|5611|5936|6198|6199|6256|6352|7124|7175|7458|8440|8637|8662|8667|8672|8846|8872|8892|8893|9451|9669|9811|10209|10289|10605|10657|22916|22927|23521|23645|27102|27161|27335|51247|51441|54505|54915|55024|55364|56339|57409|64410|66037|84919|127933|253943|400961|440275|	ATF4|DAZ1|DAZL|DDX1|DDX3X|EIF2S1|EIF4A2|EIF4B|EIF4EBP1|EIF4EBP2|EIF4G1|EIF4G2|EIF5|FMR1|MTOR|GLE1|HSPB1|EIF3E|MTIF2|NCBP1|NCK1|NPM1|POLR2D|POLR2G|PPP1CA|EIF2AK2|DNAJC3|RBM4|RPS6KB1|RPS6KB2|RXRA|CCL5|TNF|TPR|EIF4H|NCK2|EIF4EBP3|EIF3B|EIF3H|EIF4G3|ALKBH1|CDC123|EIF2B2|EIF2B5|EIF2AK3|EIF5B|CTIF|EIF1|EIF1B|PAIP1|KHDRBS1|NCBP2|HABP4|RPL13A|PPP1R15A|EIF2AK1|AGO2|EIF3K|PAIP2|YTHDF2|DHX29|YTHDF1|BANK1|IM…
GO:0006457	protein folding	biological_process	204	49294.9	1.33e-14	<4.520795660036166E-4	267|325|567|573|811|821|908|957|972|1047|1191|1410|1457|1676|1861|2280|2281|2288|2289|2580|2770|2771|2773|2775|2779|2780|2781|2782|2783|2784|2923|3300|3301|3303|3304|3305|3306|3309|3310|3311|3312|3313|3315|3320|3323|3324|3326|3327|3329|3336|3337|3338|3998|4802|4820|4878|4879|4880|5034|5082|5201|5202|5203|5204|5478|5479|5480|5481|5611|5700|5824|5887|5903|6000|6102|6449|6767|6782|6902|6903|6904|690…	AMFR|APCS|B2M|BAG1|CALR|CANX|CCT6A|ENTPD5|CD74|CLGN|CLU|CRYAB|CSNK2A1|DFFA|TOR1A|FKBP1A|FKBP1B|FKBP4|FKBP5|GAK|GNAI1|GNAI2|GNAI3|GNAO1|GNAT1|GNAT2|GNAZ|GNB1|GNB2|GNB3|PDIA3|DNAJB2|DNAJA1|HSPA1A|HSPA1B|HSPA1L|HSPA2|HSPA5|HSPA6|HSPA7|HSPA8|HSPA9|HSPB1|HSP90AA1|HSP90AA4P|HSP90AA2P|HSP90AB1|HSP90AB3P|HSPD1|HSPE1|DNAJB1|DNAJC4|LMAN1|NFYC|NKTR|NPPA|NPPB|NPPC|P4HB|PDCL|PFDN1|PFDN2|PFDN4|PFDN5|PPIA|PPIB|…
GO:0006458	'de novo' protein folding	biological_process	36	1437.59	2.83e-07	<4.520795660036166E-4	573|957|972|1861|2280|2281|2580|3303|3304|3305|3306|3309|3310|3311|3312|3313|3329|3336|3337|6767|6782|7266|10576|10728|10808|11080|25822|27000|27348|27433|51182|54788|56886|79982|131474|145165|	BAG1|ENTPD5|CD74|TOR1A|FKBP1A|FKBP1B|GAK|HSPA1A|HSPA1B|HSPA1L|HSPA2|HSPA5|HSPA6|HSPA7|HSPA8|HSPA9|HSPD1|HSPE1|DNAJB1|ST13|HSPA13|DNAJC7|CCT2|PTGES3|HSPH1|DNAJB4|DNAJB5|DNAJC2|TOR1B|TOR2A|HSPA14|DNAJB12|UGGT1|DNAJB14|CHCHD4|ST13P4|
GO:0006468	protein phosphorylation	biological_process	864	939731	9.8e-20	<4.520795660036166E-4	25|27|88|90|91|92|93|94|102|136|183|207|208|238|269|284|332|369|472|545|551|558|595|596|613|640|650|652|657|658|659|660|673|677|678|685|695|699|701|780|790|801|814|815|816|817|818|846|864|890|891|892|894|896|898|899|900|901|902|904|905|959|983|984|994|998|1017|1018|1019|1020|1021|1022|1024|1025|1072|1111|1147|1195|1196|1198|1234|1263|1326|1385|1399|1407|1410|1432|1436|1437|1438|1439|1445|1452|145…	ABL1|ABL2|ACTN2|ACVR1|ACVR1B|ACVR2A|ACVR2B|ACVRL1|ADAM10|ADORA2B|AGT|AKT1|AKT2|ALK|AMHR2|ANGPT1|BIRC5|ARAF|ATM|ATR|AVP|AXL|CCND1|BCL2|BCR|BLK|BMP2|BMP4|BMPR1A|BMPR1B|BMPR2|BMX|BRAF|ZFP36L1|ZFP36L2|BTC|BTK|BUB1|BUB1B|DDR1|CAD|CALM1|CAMK4|CAMK2A|CAMK2B|CAMK2D|CAMK2G|CASR|RUNX3|CCNA2|CCNB1|CCNC|CCND2|CCND3|CCNE1|CCNF|CCNG1|CCNG2|CCNH|CCNT1|CCNT2|CD40LG|CDK1|CDK11B|CDC25B|CDC42|CDK2|CDK3|CDK4|CDK5|CD…
GO:0006469	negative regulation of protein kinase activity	biological_process	209	53212.7	1.53e-09	<4.520795660036166E-4	25|103|104|135|207|324|348|634|652|655|836|857|859|867|868|1026|1027|1028|1029|1031|1050|1647|1843|1844|1845|1846|1847|1848|1849|1850|1852|1855|2041|2048|2167|2629|2764|2776|2810|2873|2874|2950|3087|3156|3301|3315|3480|3553|3611|3843|4040|4041|4067|4221|4298|4616|4690|4763|4771|4869|5062|5170|5347|5515|5518|5569|5570|5573|5575|5576|5577|5580|5585|5611|5663|5753|5770|5771|5777|5788|5795|5859|5925|…	ABL1|ADAR|ADARB1|ADORA2A|AKT1|APC|APOE|CEACAM1|BMP4|BMP7|CASP3|CAV1|CAV3|CBL|CBLB|CDKN1A|CDKN1B|CDKN1C|CDKN2A|CDKN2C|CEBPA|GADD45A|DUSP1|DUSP2|DUSP3|DUSP4|DUSP5|DUSP6|DUSP7|DUSP8|DUSP9|DVL1|EPHA1|EPHB2|FABP4|GBA|GMFB|GNAQ|SFN|GPS1|GPS2|GSTP1|HHEX|HMGCR|DNAJA1|HSPB1|IGF1R|IL1B|ILK|IPO5|LRP6|LRP5|LYN|MEN1|MLLT1|GADD45B|NCK1|NF1|NF2|NPM1|PAK2|PDPK1|PLK1|PPP2CA|PPP2R1A|PKIA|PKIB|PRKAR1A|PRKAR1B|PRKAR…
GO:0006470	protein dephosphorylation	biological_process	192	46464.5	6.45e-09	<4.520795660036166E-4	52|596|818|993|994|995|1033|1739|1843|1844|1845|1846|1847|1848|1849|1850|1852|2070|2138|2139|2140|3932|4534|4621|4624|4626|4659|4690|5470|5475|5494|5495|5496|5499|5500|5501|5507|5509|5515|5516|5518|5519|5520|5521|5522|5523|5525|5526|5527|5528|5529|5530|5531|5532|5533|5534|5536|5537|5728|5770|5771|5774|5775|5777|5778|5780|5781|5782|5783|5784|5786|5787|5788|5789|5791|5792|5793|5794|5795|5796|5797|5…	ACP1|BCL2|CAMK2G|CDC25A|CDC25B|CDC25C|CDKN3|DLG1|DUSP1|DUSP2|DUSP3|DUSP4|DUSP5|DUSP6|DUSP7|DUSP8|DUSP9|EYA4|EYA1|EYA2|EYA3|LCK|MTM1|MYH3|MYH6|MYH8|PPP1R12A|NCK1|PPEF2|PPEF1|PPM1A|PPM1B|PPM1G|PPP1CA|PPP1CB|PPP1CC|PPP1R3C|PPP1R3D|PPP2CA|PPP2CB|PPP2R1A|PPP2R1B|PPP2R2A|PPP2R2B|PPP2R2C|PPP2R3A|PPP2R5A|PPP2R5B|PPP2R5C|PPP2R5D|PPP2R5E|PPP3CA|PPP4C|PPP3CB|PPP3CC|PPP3R1|PPP5C|PPP6C|PTEN|PTPN1|PTPN2|PTPN3|…
GO:0006473	protein acetylation	biological_process	132	21048.3	1.39e-07	<4.520795660036166E-4	15|86|322|408|675|1386|1387|1810|1962|2033|2308|2647|2648|2959|3054|3662|4137|4191|4204|4297|4654|5105|5187|5447|5977|6688|6871|6872|6877|6880|6881|6883|6885|7703|7862|7917|7994|8089|8110|8193|8202|8260|8295|8464|8473|8520|8607|8648|8850|8861|9027|9085|9329|9426|9575|9643|9767|9913|10269|10445|10474|10524|10626|10629|10847|10856|10902|10933|10943|11091|11143|11177|23326|23338|23411|23522|23774|26…	AANAT|ACTL6A|APBB1|ARRB1|BRCA2|ATF2|CREBBP|DR1|EHHADH|EP300|FOXO1|BLOC1S1|KAT2A|GTF2B|HCFC1|IRF4|MAPT|MDH2|MECP2|KMT2A|MYOD1|PCK1|PER1|POR|DPF2|SPI1|TADA2A|TAF1|TAF5|TAF9|TAF10|TAF12|MAP3K7|PCGF2|BRPF1|BAG6|KAT6A|YEATS4|DPF3|DPF1|NCOA3|NAA10|TRRAP|SUPT3H|OGT|HAT1|RUVBL1|NCOA1|KAT2B|LDB1|NAT8|CDY1|GTF3C4|CDY2A|CLOCK|MORF4L2|JADE3|SUPT7L|ZMPSTE24|MCRS1|TADA3|KAT5|TRIM16|TAF6L|SRCAP|RUVBL2|BRD8|MORF…
GO:0006475	internal protein amino acid acetylation	biological_process	115	15077.2	1.47e-10	<4.520795660036166E-4	86|322|408|675|1386|1387|1810|1962|2033|2648|2959|3054|3662|4137|4191|4204|4297|4654|5105|5187|5447|5977|6688|6871|6872|6877|6880|6881|6883|6885|7703|7862|7917|7994|8089|8110|8193|8202|8260|8295|8464|8473|8520|8607|8648|8850|8861|9027|9085|9329|9426|9575|9643|9767|9913|10269|10445|10474|10524|10626|10629|10847|10856|10902|10933|10943|11091|11143|11177|23326|23338|23522|23774|26038|26122|27097|271…	ACTL6A|APBB1|ARRB1|BRCA2|ATF2|CREBBP|DR1|EHHADH|EP300|KAT2A|GTF2B|HCFC1|IRF4|MAPT|MDH2|MECP2|KMT2A|MYOD1|PCK1|PER1|POR|DPF2|SPI1|TADA2A|TAF1|TAF5|TAF9|TAF10|TAF12|MAP3K7|PCGF2|BRPF1|BAG6|KAT6A|YEATS4|DPF3|DPF1|NCOA3|NAA10|TRRAP|SUPT3H|OGT|HAT1|RUVBL1|NCOA1|KAT2B|LDB1|NAT8|CDY1|GTF3C4|CDY2A|CLOCK|MORF4L2|JADE3|SUPT7L|ZMPSTE24|MCRS1|TADA3|KAT5|TRIM16|TAF6L|SRCAP|RUVBL2|BRD8|MORF4L1|MSL3|WDR5|KAT7|B…
GO:0006476	protein deacetylation	biological_process	62	3565.55	2.92e-16	<4.520795660036166E-4	1107|1108|2005|3065|3066|4287|5187|5245|5926|5928|5931|5978|6299|6421|6907|8819|8841|8864|9112|9219|9643|9734|9759|10013|10014|10284|10362|10432|10933|10943|11107|11176|22933|23028|23186|23309|23408|23409|23410|23411|25855|25942|51317|51547|51548|51564|51742|53615|54531|55869|56916|57504|57708|64426|79685|79718|79885|83933|84312|90665|138151|151507|	CHD3|CHD4|ELK4|HDAC1|HDAC2|ATXN3|PER1|PHB|ARID4A|RBBP4|RBBP7|REST|SALL1|SFPQ|TBL1X|SAP30|HDAC3|PER2|MTA1|MTA2|MORF4L2|HDAC9|HDAC4|HDAC6|HDAC5|SAP18|HMG20B|RBM14|MORF4L1|MSL3|PRDM5|BAZ2A|SIRT2|KDM1A|RCOR1|SIN3B|SIRT5|SIRT4|SIRT3|SIRT1|BRMS1|SIN3A|PHF21A|SIRT7|SIRT6|HDAC7|ARID4B|MBD3|MIER2|HDAC8|SMARCAD1|MTA3|MIER1|SUDS3|SAP30L|TBL1XR1|HDAC11|HDAC10|BRMS1L|TBL1Y|NACC2|MSL3P1|
GO:0006511	ubiquitin-dependent protein catabolic process	biological_process	449	234482	1.04e-35	<4.520795660036166E-4	267|329|406|408|409|550|701|867|891|899|983|991|996|997|1017|1161|1540|1642|1649|2931|3093|3300|3309|3429|4085|4189|4193|4287|4734|4738|4780|4850|5094|5347|5371|5516|5527|5682|5683|5684|5685|5686|5687|5688|5689|5690|5691|5692|5693|5694|5695|5696|5698|5699|5701|5705|5706|5707|5708|5709|5710|5713|5714|5715|5717|5718|5719|5886|5887|5930|6047|6048|6049|6233|6396|6400|6449|6468|6477|6478|6500|6502|678…	AMFR|BIRC2|ARNTL|ARRB1|ARRB2|AUP1|BUB1B|CBL|CCNB1|CCNF|CDK1|CDC20|CDC27|CDC34|CDK2|ERCC8|CYLD|DDB1|DDIT3|GSK3A|UBE2K|DNAJB2|HSPA5|IFI27|MAD2L1|DNAJB9|MDM2|ATXN3|NEDD4|NEDD8|NFE2L2|CNOT4|PCBP2|PLK1|PML|PPP2CB|PPP2R5C|PSMA1|PSMA2|PSMA3|PSMA4|PSMA5|PSMA6|PSMA7|PSMB1|PSMB2|PSMB3|PSMB4|PSMB5|PSMB6|PSMB7|PSMB8|PSMB9|PSMB10|PSMC2|PSMC5|PSMC6|PSMD1|PSMD2|PSMD3|PSMD4|PSMD7|PSMD8|PSMD9|PSMD11|PSMD12|PSMD13…
GO:0006513	protein monoubiquitination	biological_process	58	3301.51	5.12e-14	<4.520795660036166E-4	648|867|1642|1643|4591|4734|5193|5896|6015|6045|6500|6737|7251|7320|7323|7324|7703|8450|8454|9148|9646|9810|9978|10075|10210|10277|10336|23295|23327|23429|25827|29089|29128|51322|51514|54623|54880|54926|55120|55284|55658|56254|56852|56970|59349|63893|79577|84108|84333|84541|84678|84759|84861|90025|90850|123169|151636|165918|	BMI1|CBL|DDB1|DDB2|TRIM37|NEDD4|PEX12|RAG1|RING1|RNF2|SKP1|TRIM21|TSG101|UBE2B|UBE2D3|UBE2E1|PCGF2|CUL4B|CUL1|NEURL1|CTR9|RNF40|RBX1|HUWE1|TOPORS|UBE4B|PCGF3|MGRN1|NEDD4L|RYBP|FBXL2|UBE2T|UHRF1|WAC|DTL|PAF1|BCOR|UBE2R2|FANCL|UBE2W|RNF126|RNF20|RAD18|ATXN7L3|KLHL12|UBE2O|CDC73|PCGF6|PCGF5|KBTBD8|KDM2B|PCGF1|KLHL22|UBE3D|ZNF598|LEO1|DTX3L|RNF168|
GO:0006518	peptide metabolic process	biological_process	489	293368	2.51e-23	<4.520795660036166E-4	16|23|102|163|165|207|327|740|833|1081|1191|1200|1203|1215|1362|1363|1368|1369|1497|1511|1512|1522|1615|1636|1654|1725|1734|1756|1759|1785|1800|1859|1889|1915|1917|1933|1936|1937|1938|1939|1964|1965|1967|1968|1973|1974|1975|1977|1978|1979|1981|1982|1983|1984|1991|2028|2058|2060|2107|2193|2488|2539|2617|2678|2686|2687|2729|2730|2739|2876|2879|2935|2936|2937|2938|2939|2940|2941|2944|2946|2947|2948|…	AARS|ABCF1|ADAM10|AP2B1|AEBP1|AKT1|APEH|MRPL49|CARS|CGA|CLU|TPP1|CLN5|CMA1|CPD|CPE|CPM|CPN1|CTNS|CTSG|CTSH|CTSZ|DARS|ACE|DDX3X|DHPS|DIO2|DMD|DNM1|DNM2|DPEP1|DYRK1A|ECE1|EEF1A1|EEF1A2|EEF1B2|EEF1D|EEF1G|EEF2|EIF2D|EIF1AX|EIF2S1|EIF2B1|EIF2S3|EIF4A1|EIF4A2|EIF4B|EIF4E|EIF4EBP1|EIF4EBP2|EIF4G1|EIF4G2|EIF5|EIF5A|ELANE|ENPEP|EPRS|EPS15|ETF1|FARSA|FSHB|G6PD|GARS|GGT1|GGT7|GGT5|GCLC|GCLM|GLO1|GPX1|GPX4|…
GO:0006605	protein targeting	biological_process	329	133583	7.96e-10	<4.520795660036166E-4	30|51|134|189|293|439|570|637|706|847|950|1121|1191|1384|1610|1891|1962|2053|3155|3295|3308|3312|3320|3329|3416|3417|3920|3921|4285|4358|4641|4734|4736|4843|5189|5190|5191|5192|5193|5194|5195|5264|5372|5373|5584|5824|5828|5830|5873|6029|6122|6124|6125|6128|6129|6130|6132|6133|6134|6135|6136|6137|6138|6139|6141|6142|6143|6144|6146|6147|6152|6154|6155|6156|6157|6158|6159|6160|6161|6164|6165|6167|61…	ACAA1|ACOX1|ADORA1|AGXT|SLC25A6|ASNA1|BAAT|BID|TSPO|CAT|SCARB2|CHM|CLU|CRAT|DAO|ECH1|EHHADH|EPHX2|HMGCL|HSD17B4|HSPA4|HSPA8|HSP90AA1|HSPD1|IDE|IDH1|LAMP2|RPSA|MIPEP|MPV17|MYO1C|NEDD4|RPL10A|NOS2|PEX1|PEX6|PEX7|PEX10|PEX12|PEX13|PEX14|PHYH|PMM1|PMM2|PRKCI|PEX19|PEX2|PEX5|RAB27A|RN7SL1|RPL3|RPL4|RPL5|RPL6|RPL7|RPL7A|RPL8|RPL9|RPL10|RPL11|RPL12|RPL13|RPL15|RPL17|RPL18|RPL18A|RPL19|RPL21|RPL22|RPL23A…
GO:0006606	protein import into nucleus	biological_process	94	10276.7	6.6e-08	<4.520795660036166E-4	183|207|406|473|602|604|754|868|1434|1812|2254|2646|3458|3836|3837|3838|3839|3840|3841|3842|3843|4000|4504|4792|4927|4928|4985|5295|5371|5514|5530|5901|5903|6496|6774|6850|7040|7124|7175|7227|7249|8021|8644|8720|9349|9631|9670|9688|9702|9883|9972|10073|10204|10526|10527|10628|10736|10762|10952|11331|23511|23534|23633|23636|26953|29107|30000|51194|51517|53371|55027|55374|55696|55705|55746|55916|57…	AGT|AKT1|ARNTL|RERE|BCL3|BCL6|PTTG1IP|CBLB|CSE1L|DRD1|FGF9|GCKR|IFNG|KPNA1|KPNB1|KPNA2|KPNA3|KPNA4|KPNA5|TNPO1|IPO5|LMNA|MT3|NFKBIA|NUP88|NUP98|OPRD1|PIK3R1|PML|PPP1R10|PPP3CA|RAN|RANBP2|SIX3|STAT3|SYK|TGFB1|TNF|TPR|TRPS1|TSC2|NUP214|AKR1C3|MBTPS1|RPL23|NUP155|IPO13|NUP93|CEP57|POM121|NUP153|SNUPN|NUTF2|IPO8|IPO7|TXNIP|SIX2|NUP50|SEC61B|PHB2|NUP188|TNPO3|KPNA6|NUP62|RANBP6|NXT1|TNPO2|IPO11|NCKIPS…
GO:0006607	NLS-bearing protein import into nucleus	biological_process	26	700.13	2.68e-06	<4.520795660036166E-4	473|868|3836|3837|3838|3839|3840|3841|3842|3843|5903|7227|23633|26953|30000|51517|53371|79711|84220|129401|285190|400966|653489|727851|729540|729857|	RERE|CBLB|KPNA1|KPNB1|KPNA2|KPNA3|KPNA4|KPNA5|TNPO1|IPO5|RANBP2|TRPS1|KPNA6|RANBP6|TNPO2|NCKIPSD|NUP54|IPO4|RGPD5|NUP35|RGPD4|RGPD1|RGPD3|RGPD8|RGPD6|RGPD2|
GO:0006610	ribosomal protein import into nucleus	biological_process	8	44.2	3.54e-05	<4.520795660036166E-4	3837|3842|3843|9349|26953|30000|51194|79711|	KPNB1|TNPO1|IPO5|RPL23|RANBP6|TNPO2|IPO11|IPO4|
GO:0006611	protein export from nucleus	biological_process	141	20677.3	1.3e-21	<4.520795660036166E-4	811|1434|1959|1977|1984|2733|3087|3181|3267|3692|3921|4116|4686|4869|4927|4928|5036|5310|5433|5901|5903|5976|6059|6209|6426|6427|6428|6429|6430|6431|6432|6741|6815|7040|7248|7307|7884|7919|8021|8086|8106|8189|8480|8498|8563|8683|9295|9631|9688|9775|9785|9877|9883|9887|9939|9972|9984|10189|10204|10212|10250|10569|10762|10768|10898|10921|11097|11260|11261|11269|11338|22794|22916|23039|23049|23144|2…	CALR|CSE1L|EGR2|EIF4E|EIF5A|GLE1|HHEX|HNRNPA2B1|AGFG1|EIF6|RPSA|MAGOH|NCBP1|NPM1|NUP88|NUP98|PA2G4|PKD1|POLR2D|RAN|RANBP2|UPF1|ABCE1|RPS15|SRSF1|SRSF2|SRSF3|SRSF4|SRSF5|SRSF6|SRSF7|SSB|STYX|TGFB1|TSC1|U2AF1|SLBP|DDX39B|NUP214|AAAS|PABPN1|SYMPK|RAE1|RANBP3|THOC5|SRSF9|SRSF11|NUP155|NUP93|EIF4A3|DHX38|ZC3H11A|POM121|SMG7|RBM8A|NUP153|THOC1|ALYREF|NUTF2|DDX39A|SRRM1|SLU7|NUP50|AHCYL1|CPSF4|RNPS1|NUP…
GO:0006612	protein targeting to membrane	biological_process	148	23090.1	1.25e-20	<4.520795660036166E-4	134|439|1121|3921|4641|4736|5584|5824|5830|6029|6122|6124|6125|6128|6129|6130|6132|6133|6134|6135|6136|6137|6138|6139|6141|6142|6143|6144|6146|6147|6152|6154|6155|6156|6157|6158|6159|6160|6161|6164|6165|6167|6168|6169|6170|6171|6173|6175|6176|6181|6187|6188|6189|6191|6192|6193|6194|6201|6202|6203|6204|6205|6206|6207|6208|6209|6210|6217|6218|6222|6223|6224|6227|6228|6229|6230|6231|6232|6233|6234|6…	ADORA1|ASNA1|CHM|RPSA|MYO1C|RPL10A|PRKCI|PEX19|PEX5|RN7SL1|RPL3|RPL4|RPL5|RPL6|RPL7|RPL7A|RPL8|RPL9|RPL10|RPL11|RPL12|RPL13|RPL15|RPL17|RPL18|RPL18A|RPL19|RPL21|RPL22|RPL23A|RPL24|RPL26|RPL27|RPL30|RPL27A|RPL28|RPL29|RPL31|RPL32|RPL34|RPL35A|RPL37|RPL37A|RPL38|RPL39|RPL41|RPL36A|RPLP0|RPLP1|RPLP2|RPS2|RPS3|RPS3A|RPS4X|RPS4Y1|RPS5|RPS6|RPS7|RPS8|RPS9|RPS10|RPS11|RPS12|RPS13|RPS14|RPS15|RPS15A|RPS1…
GO:0006613	cotranslational protein targeting to membrane	biological_process	100	7772.08	1.51e-51	<4.520795660036166E-4	3921|4736|6029|6122|6124|6125|6128|6129|6130|6132|6133|6134|6135|6136|6137|6138|6139|6141|6142|6143|6144|6146|6147|6152|6154|6155|6156|6157|6158|6159|6160|6161|6164|6165|6167|6168|6169|6170|6171|6173|6175|6176|6181|6187|6188|6189|6191|6192|6193|6194|6201|6202|6203|6204|6205|6206|6207|6208|6209|6210|6217|6218|6222|6223|6224|6227|6228|6229|6230|6231|6232|6233|6234|6235|6726|6727|6728|6729|6730|6731…	RPSA|RPL10A|RN7SL1|RPL3|RPL4|RPL5|RPL6|RPL7|RPL7A|RPL8|RPL9|RPL10|RPL11|RPL12|RPL13|RPL15|RPL17|RPL18|RPL18A|RPL19|RPL21|RPL22|RPL23A|RPL24|RPL26|RPL27|RPL30|RPL27A|RPL28|RPL29|RPL31|RPL32|RPL34|RPL35A|RPL37|RPL37A|RPL38|RPL39|RPL41|RPL36A|RPLP0|RPLP1|RPLP2|RPS2|RPS3|RPS3A|RPS4X|RPS4Y1|RPS5|RPS6|RPS7|RPS8|RPS9|RPS10|RPS11|RPS12|RPS13|RPS14|RPS15|RPS15A|RPS16|RPS17|RPS18|RPS19|RPS20|RPS21|RPS23|RP…
GO:0006614	SRP-dependent cotranslational protein targeting to membrane	biological_process	96	6857.43	2.45e-55	<4.520795660036166E-4	3921|4736|6029|6122|6124|6125|6128|6129|6130|6132|6133|6134|6135|6136|6137|6138|6139|6141|6142|6143|6144|6146|6147|6152|6154|6155|6156|6157|6158|6159|6160|6161|6164|6165|6167|6168|6169|6170|6171|6173|6175|6176|6181|6187|6188|6189|6191|6192|6193|6194|6201|6202|6203|6204|6205|6206|6207|6208|6209|6210|6217|6218|6222|6223|6224|6227|6228|6229|6230|6231|6232|6233|6234|6235|6726|6727|6728|6729|6730|6731…	RPSA|RPL10A|RN7SL1|RPL3|RPL4|RPL5|RPL6|RPL7|RPL7A|RPL8|RPL9|RPL10|RPL11|RPL12|RPL13|RPL15|RPL17|RPL18|RPL18A|RPL19|RPL21|RPL22|RPL23A|RPL24|RPL26|RPL27|RPL30|RPL27A|RPL28|RPL29|RPL31|RPL32|RPL34|RPL35A|RPL37|RPL37A|RPL38|RPL39|RPL41|RPL36A|RPLP0|RPLP1|RPLP2|RPS2|RPS3|RPS3A|RPS4X|RPS4Y1|RPS5|RPS6|RPS7|RPS8|RPS9|RPS10|RPS11|RPS12|RPS13|RPS14|RPS15|RPS15A|RPS16|RPS17|RPS18|RPS19|RPS20|RPS21|RPS23|RP…
GO:0006625	protein targeting to peroxisome	biological_process	67	4684.98	2.28e-09	<4.520795660036166E-4	30|51|189|570|847|1384|1610|1891|1962|2053|3155|3295|3416|3417|4358|4843|5189|5190|5191|5192|5193|5194|5195|5264|5824|5828|5830|6233|6342|7311|7314|7321|7322|7323|8239|8309|8310|8443|8504|8528|8540|9409|10005|10455|10901|10965|11001|23417|23600|26061|26063|51179|51268|51555|51762|54363|54469|54677|55670|55825|83752|122970|196743|219743|283927|373156|390916|	ACAA1|ACOX1|AGXT|BAAT|CAT|CRAT|DAO|ECH1|EHHADH|EPHX2|HMGCL|HSD17B4|IDE|IDH1|MPV17|NOS2|PEX1|PEX6|PEX7|PEX10|PEX12|PEX13|PEX14|PHYH|PEX19|PEX2|PEX5|RPS27A|SCP2|UBA52|UBB|UBE2D1|UBE2D2|UBE2D3|USP9X|ACOX2|ACOX3|GNPAT|PEX3|DDO|AGPS|PEX16|ACOT8|ECI2|DHRS4|ACOT2|SLC27A2|MLYCD|AMACR|HACL1|DECR2|HAO2|PIPOX|PEX5L|RAB8B|HAO1|ZFAND6|CROT|PEX26|PECR|LONP2|ACOT4|PAOX|TYSND1|NUDT7|GSTK1|NUDT19|
GO:0006734	NADH metabolic process	biological_process	33	1052.83	2.28e-07	<4.520795660036166E-4	226|229|230|669|2023|2026|2027|2597|2645|2819|2820|2821|3098|3099|3101|4190|4191|4967|5211|5213|5214|5223|5224|5230|5313|5315|7167|7415|23171|26330|83440|83594|283209|	ALDOA|ALDOB|ALDOC|BPGM|ENO1|ENO2|ENO3|GAPDH|GCK|GPD1|GPD2|GPI|HK1|HK2|HK3|MDH1|MDH2|OGDH|PFKL|PFKM|PFKP|PGAM1|PGAM2|PGK1|PKLR|PKM|TPI1|VCP|GPD1L|GAPDHS|ADPGK|NUDT12|PGM2L1|
GO:0006735	NADH regeneration	biological_process	25	580.19	8.86e-07	<4.520795660036166E-4	226|229|230|669|2023|2026|2027|2597|2645|2821|3098|3099|3101|5211|5213|5214|5223|5224|5230|5313|5315|7167|26330|83440|283209|	ALDOA|ALDOB|ALDOC|BPGM|ENO1|ENO2|ENO3|GAPDH|GCK|GPI|HK1|HK2|HK3|PFKL|PFKM|PFKP|PGAM1|PGAM2|PGK1|PKLR|PKM|TPI1|GAPDHS|ADPGK|PGM2L1|
GO:0006757	ATP generation from ADP	biological_process	38	1508.95	1.53e-05	<4.520795660036166E-4	226|229|230|669|2023|2026|2027|2584|2597|2645|2821|3098|3099|3101|3939|4967|5207|5208|5211|5213|5214|5223|5224|5230|5232|5236|5313|5315|7167|26330|53632|55526|55753|80201|83440|221264|283209|441531|	ALDOA|ALDOB|ALDOC|BPGM|ENO1|ENO2|ENO3|GALK1|GAPDH|GCK|GPI|HK1|HK2|HK3|LDHA|OGDH|PFKFB1|PFKFB2|PFKL|PFKM|PFKP|PGAM1|PGAM2|PGK1|PGK2|PGM1|PKLR|PKM|TPI1|GAPDHS|PRKAG3|DHTKD1|OGDHL|HKDC1|ADPGK|AK9|PGM2L1|PGAM4|
GO:0006839	mitochondrial transport	biological_process	175	45769.9	3.92e-06	<4.520795660036166E-4	31|32|292|293|572|578|581|596|598|637|664|665|666|706|788|815|841|1267|1329|1374|1376|1386|1468|1537|1869|2139|2810|2931|2932|3002|3099|3303|3308|3320|3329|3954|4285|4508|4509|4836|4976|5366|5599|5663|6548|6576|6687|6774|6993|7027|7029|7069|7159|7161|7263|7350|7351|7352|7385|7529|7531|7532|7533|7534|7755|8034|8326|8604|8626|8996|9016|9026|9049|9512|9804|9927|10018|10105|10165|10166|10245|10367|10…	ACACA|ACACB|SLC25A5|SLC25A6|BAD|BAK1|BAX|BCL2|BCL2L1|BID|BNIP3|BNIP3L|BOK|TSPO|SLC25A20|CAMK2A|CASP8|CNP|COX5B|CPT1A|CPT2|ATF2|SLC25A10|CYC1|E2F1|EYA2|SFN|GSK3A|GSK3B|GZMB|HK2|HSPA1A|HSPA4|HSP90AA1|HSPD1|LETM1|MIPEP|ATP6|ATP8|NMT1|OPA1|PMAIP1|MAPK8|PSEN1|SLC9A1|SLC25A1|SPG7|STAT3|DYNLT1|TFDP1|TFDP2|THRSP|TP53BP2|TP73|TST|UCP1|UCP2|UCP3|UQCRC2|YWHAB|YWHAE|YWHAG|YWHAH|YWHAZ|ZNF205|SLC25A16|FZD9|SLC…
GO:0006886	intracellular protein transport	biological_process	927	1.08837e+06	4.3e-17	<4.520795660036166E-4	30|51|134|141|160|161|162|163|164|183|189|207|208|293|320|372|373|375|377|378|379|381|382|388|400|403|406|439|473|481|547|550|570|602|604|613|637|706|754|811|847|868|950|972|1020|1121|1122|1173|1174|1175|1176|1191|1211|1212|1213|1314|1315|1384|1434|1610|1740|1759|1785|1812|1891|1939|1959|1962|1977|1984|2017|2053|2054|2060|2254|2646|2733|3087|3092|3155|3181|3192|3267|3295|3308|3312|3315|3320|3329|…	ACAA1|ACOX1|ADORA1|ADPRH|AP2A1|AP2A2|AP1B1|AP2B1|AP1G1|AGT|AGXT|AKT1|AKT2|SLC25A6|APBA1|ARCN1|TRIM23|ARF1|ARF3|ARF4|ARL4D|ARF5|ARF6|RHOB|ARL1|ARL3|ARNTL|ASNA1|RERE|ATP1B1|KIF1A|AUP1|BAAT|BCL3|BCL6|BCR|BID|TSPO|PTTG1IP|CALR|CAT|CBLB|SCARB2|CD74|CDK5|CHM|CHML|AP2M1|AP1S1|AP2S1|AP3S1|CLU|CLTA|CLTB|CLTC|COPA|COPB1|CRAT|CSE1L|DAO|DLG2|DNM1|DNM2|DRD1|ECH1|EIF2D|EGR2|EHHADH|EIF4E|EIF5A|CTTN|EPHX2|STX2|E…
GO:0006890	retrograde vesicle-mediated transport, Golgi to ER	biological_process	82	7482.05	5.44e-07	<4.520795660036166E-4	372|377|378|381|662|1062|1314|1315|3064|3796|3797|3798|3831|3832|3835|4905|5861|5870|6836|6892|7405|8729|8775|9183|9276|9371|9463|9493|9554|10079|10749|10945|10959|10960|10972|11004|11014|11015|11070|11079|11127|11316|22818|22820|22920|23256|23299|23423|23760|24137|25839|26153|26286|26958|29127|51014|51226|51290|51560|51594|51614|53407|54732|54943|55204|55738|55850|56992|57222|57410|60561|64083|6…	ARCN1|ARF3|ARF4|ARF5|BNIP1|CENPE|COPA|COPB1|HTT|KIF2A|KIF3C|KIF5A|KLC1|KIF11|KIF22|NSF|RAB1A|RAB6A|SURF4|TAPBP|UVRAG|GBF1|NAPA|ZW10|COPB2|KIF3B|PICK1|KIF23|SEC22B|ATP9A|KIF1C|KDELR1|TMED2|LMAN2|TMED10|KIF2C|KDELR2|KDELR3|TMEM115|RER1|KIF3A|COPE|COPZ1|COPG1|KIFAP3|SCFD1|BICD2|TMED3|PITPNB|KIF4A|COG4|KIF26A|ARFGAP3|COPG2|RACGAP1|TMED7|COPZ2|ERGIC2|RAB6B|NBAS|ERGIC3|STX18|TMED9|DNAJC28|GOLPH3L|ARFGA…
GO:0006900	vesicle budding from membrane	biological_process	93	9634.27	9.53e-08	<4.520795660036166E-4	302|304|374|375|966|1075|1173|1294|1453|1522|1759|1785|2153|2157|2348|2801|2890|3998|4905|5027|5265|5537|5584|5861|6281|6396|6399|6811|7039|7109|8301|8546|8615|8724|8729|8775|8943|8976|9217|9218|9554|9570|9632|9871|9919|10016|10113|10175|10282|10342|10427|10483|10484|10802|10959|10972|11196|22870|22872|23243|23256|25956|26052|26286|27095|27183|29082|51128|51399|51693|54732|54874|55204|55291|56681…	ANXA2|ANXA2P2|AREG|ARF1|CD59|CTSC|AP2M1|COL7A1|CSNK1D|CTSZ|DNM1|DNM2|F5|F8|FOLR1|GOLGA2|GRIA1|LMAN1|NSF|P2RX7|SERPINA1|PPP6C|PRKCI|RAB1A|S100A10|SEC13|TRAPPC2|STX5|TGFA|TRAPPC10|PICALM|AP3B1|USO1|SNX3|GBF1|NAPA|AP3D1|WASL|VAPB|VAPA|SEC22B|GOSR2|SEC24C|SEC24D|SEC16A|PDCD6|PREB|CNIH1|BET1|TFG|SEC24B|SEC23B|SEC23A|SEC24A|TMED2|TMED10|SEC23IP|PPP6R1|SEC31A|ANKRD28|SCFD1|SEC31B|DNM3|ARFGAP3|TRAPPC3|VP…
GO:0006901	vesicle coating	biological_process	65	4691.14	8.52e-06	<4.520795660036166E-4	374|966|1075|1294|1453|1522|2153|2157|2348|2801|2890|3998|4905|5265|5537|5861|6396|6399|6811|7039|7109|8615|8729|8775|9554|9570|9632|9871|9919|10016|10113|10175|10282|10342|10427|10484|10802|10959|10972|11196|22870|22872|23243|23256|26286|27095|51128|51399|51693|54732|55291|58485|59349|64689|79090|81876|83696|84364|89866|90411|122553|126003|128637|149111|553115|	AREG|CD59|CTSC|COL7A1|CSNK1D|CTSZ|F5|F8|FOLR1|GOLGA2|GRIA1|LMAN1|NSF|SERPINA1|PPP6C|RAB1A|SEC13|TRAPPC2|STX5|TGFA|TRAPPC10|USO1|GBF1|NAPA|SEC22B|GOSR2|SEC24C|SEC24D|SEC16A|PDCD6|PREB|CNIH1|BET1|TFG|SEC24B|SEC23A|SEC24A|TMED2|TMED10|SEC23IP|PPP6R1|SEC31A|ANKRD28|SCFD1|ARFGAP3|TRAPPC3|SAR1B|TRAPPC4|TRAPPC2L|TMED9|PPP6R3|TRAPPC1|KLHL12|GORASP1|TRAPPC6A|RAB1B|TRAPPC9|ARFGAP2|SEC16B|MCFD2|TRAPPC6B|TRA…
GO:0006913	nucleocytoplasmic transport	biological_process	252	71987.9	2e-21	<4.520795660036166E-4	183|207|406|473|602|604|754|811|868|1020|1434|1812|1959|1977|1984|2254|2646|2733|3087|3178|3181|3267|3458|3692|3836|3837|3838|3839|3840|3841|3842|3843|3921|4000|4116|4435|4504|4686|4760|4792|4869|4927|4928|4985|5036|5295|5310|5371|5433|5514|5530|5571|5901|5903|5976|6059|6209|6310|6426|6427|6428|6429|6430|6431|6432|6496|6606|6607|6628|6632|6633|6634|6635|6636|6637|6741|6774|6815|6850|7040|7124|717…	AGT|AKT1|ARNTL|RERE|BCL3|BCL6|PTTG1IP|CALR|CBLB|CDK5|CSE1L|DRD1|EGR2|EIF4E|EIF5A|FGF9|GCKR|GLE1|HHEX|HNRNPA1|HNRNPA2B1|AGFG1|IFNG|EIF6|KPNA1|KPNB1|KPNA2|KPNA3|KPNA4|KPNA5|TNPO1|IPO5|RPSA|LMNA|MAGOH|CITED1|MT3|NCBP1|NEUROD1|NFKBIA|NPM1|NUP88|NUP98|OPRD1|PA2G4|PIK3R1|PKD1|PML|POLR2D|PPP1R10|PPP3CA|PRKAG1|RAN|RANBP2|UPF1|ABCE1|RPS15|ATXN1|SRSF1|SRSF2|SRSF3|SRSF4|SRSF5|SRSF6|SRSF7|SIX3|SMN1|SMN2|SNRP…
GO:0006914	autophagy	biological_process	225	65143.3	1.23e-05	<4.520795660036166E-4	25|310|411|662|664|738|1191|1201|1213|1513|1611|1813|1814|2011|2308|2629|3146|3312|3320|3428|3691|3920|3964|4077|4218|4864|4943|5287|5289|5291|5562|5563|5564|5565|5571|5663|5861|6279|6280|6714|6794|7009|7251|7405|7415|7416|7494|7879|7942|8027|8406|8408|8655|8673|8678|8878|8897|8975|8987|9001|9100|9140|9146|9342|9373|9474|9525|9528|9538|9706|9776|9779|9821|9842|9895|9927|10013|10133|10193|10241|10…	ABL1|ANXA7|ARSB|BNIP1|BNIP3|VPS51|CLU|CLN3|CLTC|CTSK|DAP|DRD2|DRD3|MARK2|FOXO1|GBA|HMGB1|HSPA8|HSP90AA1|IFI16|ITGB4|LAMP2|LGALS8|NBR1|RAB8A|NPC1|TBC1D25|PIK3C2B|PIK3C3|PIK3CB|PRKAA1|PRKAA2|PRKAB1|PRKAB2|PRKAG1|PSEN1|RAB1A|S100A8|S100A9|SRC|STK11|TMBIM6|TSG101|UVRAG|VCP|VDAC1|XBP1|RAB7A|TFEB|STAM|SRPX|ULK1|DYNLL1|VAMP8|BECN1|SQSTM1|MTMR3|USP13|STBD1|HAP1|USP10|ATG12|HGS|SNAP29|PLAA|ATG5|VPS4B|TMEM…
GO:0006915	apoptotic process	biological_process	846	927651	3.47e-10	<4.520795660036166E-4	25|91|104|134|135|142|148|196|207|208|247|291|293|309|317|318|322|329|330|331|332|333|355|356|382|388|408|468|472|487|551|572|573|578|581|596|597|598|599|602|637|638|659|660|662|663|664|665|666|668|672|677|695|699|701|706|708|728|815|825|834|835|836|837|838|839|840|841|842|843|846|857|885|914|916|921|929|939|940|944|952|970|983|984|1020|1026|1048|1051|1075|1111|1116|1149|1191|1263|1285|1311|1386|…	ABL1|ACVR1B|ADARB1|ADORA1|ADORA2A|PARP1|ADRA1A|AHR|AKT1|AKT2|ALOX15B|SLC25A4|SLC25A6|ANXA6|APAF1|NUDT2|APBB1|BIRC2|BIRC3|XIAP|BIRC5|APLP1|FAS|FASLG|ARF6|RHOB|ARRB1|ATF4|ATM|ATP2A1|AVP|BAD|BAG1|BAK1|BAX|BCL2|BCL2A1|BCL2L1|BCL2L2|BCL3|BID|BIK|BMPR2|BMX|BNIP1|BNIP2|BNIP3|BNIP3L|BOK|FOXL2|BRCA1|ZFP36L1|BTK|BUB1|BUB1B|TSPO|C1QBP|C5AR1|CAMK2A|CAPN3|CASP1|CASP2|CASP3|CASP4|CASP5|CASP6|CASP7|CASP8|CASP9|…
GO:0006919	activation of cysteine-type endopeptidase activity involved in apoptotic process	biological_process	82	8016.65	6.54e-06	<4.520795660036166E-4	317|355|356|572|578|581|637|666|834|836|837|838|841|842|843|885|1285|1512|1611|2149|2152|3092|3329|3336|3429|3717|3932|4088|4137|4803|4804|4824|5023|5134|5366|5371|5468|6091|6279|6280|6622|7124|7186|7415|7498|8717|8737|8738|8743|8772|8795|8797|9026|9131|9451|9966|9994|10016|10017|10392|10395|10541|22861|22900|23786|23787|26355|27113|29108|29843|51065|54205|55081|55367|56616|58484|79594|91662|1123…	APAF1|FAS|FASLG|BAD|BAK1|BAX|BID|BOK|CASP1|CASP3|CASP4|CASP5|CASP8|CASP9|CASP10|CCK|COL4A3|CTSH|DAP|F2R|F3|HIP1|HSPD1|HSPE1|IFI27|JAK2|LCK|SMAD3|MAPT|NGF|NGFR|NKX3-1|P2RX1|PDCD2|PMAIP1|PML|PPARG|ROBO1|S100A8|S100A9|SNCA|TNF|TRAF2|VCP|XDH|TRADD|RIPK1|CRADD|TNFSF10|FADD|TNFRSF10B|TNFRSF10A|HIP1R|AIFM1|EIF2AK3|TNFSF15|CASP8AP2|PDCD6|BCL2L10|NOD1|DLC1|ANP32B|NLRP1|CARD8|BCL2L13|MTCH1|FAM162A|BBC3|PYC…
GO:0006974	cellular response to DNA damage stimulus	biological_process	698	621092	2.01e-39	<4.520795660036166E-4	25|86|142|143|207|322|324|328|331|472|545|546|571|572|578|580|581|595|596|597|598|599|602|604|637|641|666|672|675|835|836|842|867|891|902|983|988|995|1017|1018|1022|1025|1026|1027|1032|1069|1111|1112|1137|1161|1263|1386|1396|1407|1432|1454|1493|1642|1643|1647|1649|1653|1663|1763|1820|1869|1874|1969|2033|2067|2068|2070|2071|2072|2073|2074|2138|2139|2140|2175|2176|2177|2178|2187|2188|2189|2237|2305…	ABL1|ACTL6A|PARP1|PARP4|AKT1|APBB1|APC|APEX1|XIAP|ATM|ATR|ATRX|BACH1|BAD|BAK1|BARD1|BAX|CCND1|BCL2|BCL2A1|BCL2L1|BCL2L2|BCL3|BCL6|BID|BLM|BOK|BRCA1|BRCA2|CASP2|CASP3|CASP9|CBL|CCNB1|CCNH|CDK1|CDC5L|CDC25C|CDK2|CDK3|CDK7|CDK9|CDKN1A|CDKN1B|CDKN2D|CETN2|CHEK1|FOXN3|CHRNA4|ERCC8|PLK3|ATF2|CRIP1|CRY1|MAPK14|CSNK1E|CTLA4|DDB1|DDB2|GADD45A|DDIT3|DDX1|DDX11|DNA2|ARID3A|E2F1|E2F4|EPHA2|EP300|ERCC1|ERCC2|…
GO:0006977	DNA damage response, signal transduction by p53 class mediator resulting in cell cycle arrest	biological_process	54	3096.41	8.65e-09	<4.520795660036166E-4	472|581|835|891|983|995|1017|1026|1027|1263|1647|1820|1869|1874|2033|2765|2810|3276|4193|4194|4582|4848|4849|4850|5111|5325|5371|5934|6154|6659|6790|7027|7029|7832|8738|9337|10498|10769|11200|23019|25904|25946|28984|29883|51499|51512|55367|55571|57060|57472|79733|85456|144455|246175|	ATM|BAX|CASP2|CCNB1|CDK1|CDC25C|CDK2|CDKN1A|CDKN1B|PLK3|GADD45A|ARID3A|E2F1|E2F4|EP300|GML|SFN|PRMT1|MDM2|MDM4|MUC1|CNOT2|CNOT3|CNOT4|PCNA|PLAGL1|PML|RBL2|RPL26|SOX4|AURKA|TFDP1|TFDP2|BTG2|CRADD|CNOT8|CARM1|PLK2|CHEK2|CNOT1|CNOT10|ZNF385A|RGCC|CNOT7|TRIAP1|GTSE1|PIDD1|CNOT11|PCBP4|CNOT6|E2F8|TNKS1BP1|E2F7|CNOT6L|
GO:0006979	response to oxidative stress	biological_process	351	160989	6.84e-06	<4.520795660036166E-4	25|100|142|199|207|210|221|301|318|328|337|347|348|358|374|383|388|405|406|468|475|488|538|558|572|578|596|664|694|695|761|836|847|890|948|952|983|1017|1137|1147|1161|1236|1263|1277|1398|1410|1421|1535|1536|1545|1571|1612|1718|1728|1785|1800|1843|1861|1894|1906|1938|1965|2021|2034|2054|2055|2067|2068|2071|2074|2110|2113|2119|2146|2168|2176|2177|2185|2241|2253|2281|2308|2309|2353|2395|2534|2539|27…	ABL1|ADA|PARP1|AIF1|AKT1|ALAD|ALDH3B1|ANXA1|NUDT2|APEX1|APOA4|APOD|APOE|AQP1|AREG|ARG1|RHOB|ARNT|ARNTL|ATF4|ATOX1|ATP2A2|ATP7A|AXL|BAD|BAK1|BCL2|BNIP3|BTG1|BTK|CA3|CASP3|CAT|CCNA2|CD36|CD38|CDK1|CDK2|CHRNA4|CHUK|ERCC8|CCR7|PLK3|COL1A1|CRK|CRYAB|CRYGD|CYBA|CYBB|CYP1B1|CYP2E1|DAPK1|DHCR24|NQO1|DNM2|DPEP1|DUSP1|TOR1A|ECT2|EDN1|EEF2|EIF2S1|ENDOG|EPAS1|STX2|CLN8|ERCC1|ERCC2|ERCC3|ERCC6|ETFDH|ETS1|ETV5…
GO:0006986	response to unfolded protein	biological_process	150	27805.1	2.18e-08	<4.520795660036166E-4	37|118|267|439|440|467|468|578|581|595|811|871|1200|1388|1491|1616|1639|1649|1663|1965|2033|2081|2134|2135|2137|2673|2931|3068|3297|3300|3301|3303|3304|3305|3306|3308|3309|3310|3311|3312|3313|3315|3316|3320|3326|3329|3336|3337|3338|3484|3576|4000|4189|4780|5526|5610|5611|5770|6347|6464|6745|6782|6818|7009|7057|7060|7094|7184|7415|7466|7494|7709|7873|8614|8720|8988|9114|9217|9451|9570|9695|9709|97…	ACADVL|ADD1|AMFR|ASNA1|ASNS|ATF3|ATF4|BAK1|BAX|CCND1|CALR|SERPINH1|TPP1|ATF6B|CTH|DAXX|DCTN1|DDIT3|DDX11|EIF2S1|EP300|ERN1|EXTL1|EXTL2|EXTL3|GFPT1|GSK3A|HDGF|HSF1|DNAJB2|DNAJA1|HSPA1A|HSPA1B|HSPA1L|HSPA2|HSPA4|HSPA5|HSPA6|HSPA7|HSPA8|HSPA9|HSPB1|HSPB2|HSP90AA1|HSP90AB1|HSPD1|HSPE1|DNAJB1|DNAJC4|IGFBP1|CXCL8|LMNA|DNAJB9|NFE2L2|PPP2R5B|EIF2AK2|DNAJC3|PTPN1|CCL2|SHC1|SSR1|HSPA13|SULT1A3|TMBIM6|THBS1…
GO:0006995	cellular response to nitrogen starvation	biological_process	11	90.42	5.35e-06	<4.520795660036166E-4	8678|9474|10533|10641|11337|11345|23710|81631|84557|440738|643246|	BECN1|ATG5|ATG7|NPRL2|GABARAP|GABARAPL2|GABARAPL1|MAP1LC3B|MAP1LC3A|MAP1LC3C|MAP1LC3B2|
GO:0006997	nucleus organization	biological_process	119	16599.5	5.65e-07	<4.520795660036166E-4	274|891|983|1639|1760|1861|2010|2113|2852|3020|3021|3148|3267|4000|4926|4928|5048|5119|5347|5371|5578|5579|5620|6223|6314|6396|6676|6683|6732|6733|6847|7110|7141|7142|7175|7341|7443|7536|8444|8815|8882|9025|9133|9221|9271|9519|9525|9631|9688|9972|10208|10269|10436|10783|11189|23141|23165|23175|23198|23345|23353|23399|23435|23481|23592|23760|25777|25909|25978|26038|26092|26108|26993|27183|27243|27…	BIN1|CCNB1|CDK1|DCTN1|DMPK|TOR1A|EMD|ETS1|GPER1|H3F3A|H3F3B|HMGB2|AGFG1|LMNA|NUMA1|NUP98|PAFAH1B1|CHMP1A|PLK1|PML|PRKCA|PRKCB|PRM2|RPS19|ATXN7|SEC13|SPAG4|SPAST|SRPK1|SRPK2|SYCP1|TMF1|TNP1|TNP2|TPR|SUMO1|VRK1|SF1|DYRK3|BANF1|ZPR1|RNF8|CCNB2|NOLC1|PIWIL1|TBPL1|VPS4B|NUP155|NUP93|NUP153|USPL1|ZMPSTE24|EMG1|NEK6|CELF3|ANKLE2|NUP205|LPIN1|PSME4|SYNE1|SUN1|CTDNEP1|TARDBP|PES1|LEMD3|PITPNB|SUN2|AHCTF1|…
GO:0006999	nuclear pore organization	biological_process	13	104.45	2.05e-10	<4.520795660036166E-4	4928|7175|9688|9972|23165|25909|53371|55706|55746|57122|57142|81929|129401|	NUP98|TPR|NUP93|NUP153|NUP205|AHCTF1|NUP54|NDC1|NUP133|NUP107|RTN4|SEH1L|NUP35|
GO:0007004	telomere maintenance via telomerase	biological_process	23	506.75	5.29e-08	<4.520795660036166E-4	1736|3320|3326|5981|6117|6118|7012|7013|7015|9887|10111|10728|23293|23381|25913|29935|54386|54433|54984|55135|55505|55651|85456|	DKC1|HSP90AA1|HSP90AB1|RFC1|RPA1|RPA2|TERC|TERF1|TERT|SMG7|RAD50|PTGES3|SMG6|SMG5|POT1|RPA4|TERF2IP|GAR1|PINX1|WRAP53|NOP10|NHP2|TNKS1BP1|
GO:0007005	mitochondrion organization	biological_process	383	214447	1.08e-08	<4.520795660036166E-4	142|207|211|291|292|293|487|538|572|578|581|596|598|617|637|638|664|665|666|706|801|808|815|841|858|885|1020|1050|1191|1267|1347|1352|1386|1513|1525|1763|1869|1890|1981|2011|2034|2055|2066|2101|2139|2189|2395|2551|2553|2648|2729|2730|2810|2931|2932|3002|3028|3054|3099|3155|3303|3308|3320|3329|3433|3725|3954|3980|4124|4137|4205|4285|4358|4508|4509|4534|4535|4536|4538|4540|4541|4599|4600|4694|4695|…	PARP1|AKT1|ALAS1|SLC25A4|SLC25A5|SLC25A6|ATP2A1|ATP7A|BAD|BAK1|BAX|BCL2|BCL2L1|BCS1L|BID|BIK|BNIP3|BNIP3L|BOK|TSPO|CALM1|CALM3|CAMK2A|CASP8|CAV2|CCK|CDK5|CEBPA|CLU|CNP|COX7A2|COX10|ATF2|CTSK|CXADR|DNA2|E2F1|TYMP|EIF4G1|MARK2|EPAS1|CLN8|ERBB4|ESRRA|EYA2|FANCG|FXN|GABPA|GABPB1|KAT2A|GCLC|GCLM|SFN|GSK3A|GSK3B|GZMB|HSD17B10|HCFC1|HK2|HMGCL|HSPA1A|HSPA4|HSP90AA1|HSPD1|IFIT2|JUN|LETM1|LIG3|MAN2A1|MAPT|…
GO:0007006	mitochondrial membrane organization	biological_process	104	17960.6	1.89e-07	<4.520795660036166E-4	292|572|578|581|596|598|637|664|665|666|801|808|815|841|1267|1386|1869|2055|2139|2810|2931|2932|3002|3099|3303|3308|3320|3954|4508|4509|4836|4976|5366|5599|6548|6622|6687|6774|6901|6993|7027|7029|7159|7161|7529|7531|7532|7533|7534|7755|8326|8626|8834|8996|9026|9804|9927|10018|10105|10449|10939|10971|10989|23368|23593|25813|26517|26519|26520|27113|28978|29928|51079|54927|54978|55288|55669|55735|55…	SLC25A5|BAD|BAK1|BAX|BCL2|BCL2L1|BID|BNIP3|BNIP3L|BOK|CALM1|CALM3|CAMK2A|CASP8|CNP|ATF2|E2F1|CLN8|EYA2|SFN|GSK3A|GSK3B|GZMB|HK2|HSPA1A|HSPA4|HSP90AA1|LETM1|ATP6|ATP8|NMT1|OPA1|PMAIP1|MAPK8|SLC9A1|SNCA|SPG7|STAT3|TAZ|DYNLT1|TFDP1|TFDP2|TP53BP2|TP73|YWHAB|YWHAE|YWHAG|YWHAH|YWHAZ|ZNF205|FZD9|TP63|TMEM11|NOL3|HIP1R|TOMM20|MFN2|BCL2L11|PPIF|ACAA2|AFG3L2|YWHAQ|IMMT|PPP1R13B|HEBP2|SAMM50|TIMM13|TIMM10|T…
GO:0007010	cytoskeleton organization	biological_process	961	1.21161e+06	2.44e-20	<4.520795660036166E-4	25|29|58|60|70|71|81|87|88|118|119|120|150|199|226|274|283|286|287|288|301|348|357|358|375|382|387|388|389|390|391|393|395|399|402|408|546|583|585|596|604|613|631|636|667|672|675|752|810|811|825|827|829|830|832|845|859|891|983|989|991|998|1017|1020|1058|1062|1068|1069|1070|1072|1073|1104|1107|1263|1264|1265|1266|1267|1400|1410|1452|1453|1482|1495|1496|1499|1525|1539|1605|1627|1639|1641|1647|1674|…	ABL1|ABR|ACTA1|ACTB|ACTC1|ACTG1|ACTN4|ACTN1|ACTN2|ADD1|ADD2|ADD3|ADRA2A|AIF1|ALDOA|BIN1|ANG|ANK1|ANK2|ANK3|ANXA1|APOE|SHROOM2|AQP1|ARF1|ARF6|RHOA|RHOB|RHOC|RND3|RHOG|ARHGAP4|ARHGAP6|RHOH|ARL2|ARRB1|ATRX|BBS2|BBS4|BCL2|BCL6|BCR|BFSP1|BICD1|DST|BRCA1|BRCA2|FMNL1|CALML3|CALR|CAPN3|CAPN6|CAPZA1|CAPZA2|CAPZB|CASQ2|CAV3|CCNB1|CDK1|SEPT7|CDC20|CDC42|CDK2|CDK5|CENPA|CENPE|CETN1|CETN2|CETN3|CFL1|CFL2|RCC1…
GO:0007015	actin filament organization	biological_process	206	55444.2	3.57e-05	<4.520795660036166E-4	25|58|70|81|87|118|119|120|199|226|283|357|375|387|388|389|390|391|395|399|408|596|859|998|1072|1073|1495|1627|1729|1730|1739|1809|2013|2017|2039|2059|2185|2195|2316|2934|3059|3092|3636|3693|3717|3936|4082|4430|4604|4606|4607|4690|4703|4739|4892|5074|5319|5357|5358|5584|5629|5756|5879|5880|5881|5987|6356|6624|6708|6714|6722|7114|7126|7139|7168|7169|7170|7171|7184|7273|7408|7429|7430|7454|7456|779…	ABL1|ACTA1|ACTC1|ACTN4|ACTN1|ADD1|ADD2|ADD3|AIF1|ALDOA|ANG|SHROOM2|ARF1|RHOA|RHOB|RHOC|RND3|RHOG|ARHGAP6|RHOH|ARRB1|BCL2|CAV3|CDC42|CFL1|CFL2|CTNNA1|DBN1|DIAPH1|DIAPH2|DLG1|DPYSL3|EMP2|CTTN|DMTN|EPS8|PTK2B|FAT1|FLNA|GSN|HCLS1|HIP1|INPPL1|ITGB5|JAK2|LCP1|MARCKS|MYO1B|MYBPC1|MYBPC2|MYBPC3|NCK1|NEB|NEDD9|NRAP|PAWR|PLA2G1B|PLS1|PLS3|PRKCI|PROX1|TWF1|RAC1|RAC2|RAC3|TRIM27|CCL11|FSCN1|SPTA1|SRC|SRF|TMS…
GO:0007017	microtubule-based process	biological_process	570	423969	1.5e-11	<4.520795660036166E-4	320|387|402|403|546|547|583|585|636|667|672|675|810|827|859|891|983|991|998|1017|1020|1058|1062|1068|1069|1070|1104|1107|1176|1201|1263|1267|1400|1410|1453|1499|1605|1639|1641|1647|1739|1740|1768|1769|1770|1778|1780|1781|1783|1855|1874|2009|2011|2241|2242|2255|2258|2316|2319|2332|2597|2622|2647|2801|3064|3091|3192|3312|3315|3796|3797|3798|3799|3800|3801|3831|3832|3833|3835|3837|3842|3895|3925|399…	APBA1|RHOA|ARL2|ARL3|ATRX|KIF1A|BBS2|BBS4|BICD1|DST|BRCA1|BRCA2|CALML3|CAPN6|CAV3|CCNB1|CDK1|CDC20|CDC42|CDK2|CDK5|CENPA|CENPE|CETN1|CETN2|CETN3|RCC1|CHD3|AP3S1|CLN3|PLK3|CNP|CRMP1|CRYAB|CSNK1D|CTNNB1|DAG1|DCTN1|DCX|GADD45A|DLG1|DLG2|DNAH6|DNAH8|DNAH9|DYNC1H1|DYNC1I1|DYNC1I2|DYNC1LI2|DVL1|E2F4|EML1|MARK2|FER|FES|FGF10|FGF13|FLNA|FLOT2|FMR1|GAPDH|GAS8|BLOC1S1|GOLGA2|HTT|HIF1A|HNRNPU|HSPA8|HSPB1|KI…
GO:0007020	microtubule nucleation	biological_process	22	441.99	2.05e-06	<4.520795660036166E-4	1070|1453|2801|7283|10048|10142|10426|10844|23122|23332|27175|27229|51199|54820|55125|55835|57606|81565|85378|90141|114791|440145|	CETN3|CSNK1D|GOLGA2|TUBG1|RANBP9|AKAP9|TUBGCP3|TUBGCP2|CLASP2|CLASP1|TUBG2|TUBGCP4|NIN|NDE1|CEP192|CENPJ|SLAIN2|NDEL1|TUBGCP6|EFCAB11|TUBGCP5|MZT1|
GO:0007031	peroxisome organization	biological_process	78	6743.22	6.54e-07	<4.520795660036166E-4	30|51|189|215|570|847|1384|1610|1891|1962|2053|3155|3295|3416|3417|4358|4843|5189|5190|5191|5192|5193|5194|5195|5264|5824|5825|5828|5830|6233|6342|7311|7314|7321|7322|7323|8239|8309|8310|8443|8504|8528|8540|8799|8800|9409|10005|10059|10455|10901|10965|11001|11145|23417|23600|26061|26063|51024|51179|51268|51555|51762|54363|54469|54677|55670|55825|56947|65084|83752|89866|92960|122970|196743|219743|…	ACAA1|ACOX1|AGXT|ABCD1|BAAT|CAT|CRAT|DAO|ECH1|EHHADH|EPHX2|HMGCL|HSD17B4|IDE|IDH1|MPV17|NOS2|PEX1|PEX6|PEX7|PEX10|PEX12|PEX13|PEX14|PHYH|PEX19|ABCD3|PEX2|PEX5|RPS27A|SCP2|UBA52|UBB|UBE2D1|UBE2D2|UBE2D3|USP9X|ACOX2|ACOX3|GNPAT|PEX3|DDO|AGPS|PEX11B|PEX11A|PEX16|ACOT8|DNM1L|ECI2|DHRS4|ACOT2|SLC27A2|PLA2G16|MLYCD|AMACR|HACL1|DECR2|FIS1|HAO2|PIPOX|PEX5L|RAB8B|HAO1|ZFAND6|CROT|PEX26|PECR|MFF|TMEM135|LO…
GO:0007051	spindle organization	biological_process	120	16689.6	2.24e-14	<4.520795660036166E-4	387|546|891|991|1062|1104|1107|1453|1739|1778|2009|2316|2801|3796|3832|3833|3837|3925|4134|4204|4292|4342|4605|4627|4751|4926|5116|5518|5901|6188|6491|6683|6790|6795|6905|7272|7283|7405|7415|7430|7756|8555|8556|8658|8766|8841|9055|9212|9371|9493|9611|9639|9700|9793|10403|10426|10464|10540|10615|10636|10769|10783|10844|10982|11200|22919|22924|22974|23122|23332|23354|24137|25777|25886|26112|26271|2…	RHOA|ATRX|CCNB1|CDC20|CENPE|RCC1|CHD3|CSNK1D|DLG1|DYNC1H1|EML1|FLNA|GOLGA2|KIF2A|KIF11|KIFC1|KPNB1|STMN1|MAP4|MECP2|MLH1|MOS|MYBL2|MYH9|NEK2|NUMA1|PCNT|PPP2R1A|RAN|RPS3|STIL|SPAST|AURKA|AURKC|TBCE|TTK|TUBG1|UVRAG|VCP|EZR|ZNF207|CDC14B|CDC14A|TNKS|RAB11A|HDAC3|PRC1|AURKB|KIF3B|KIF23|NCOR1|ARHGEF10|ESPL1|CKAP5|NDC80|TUBGCP3|PIBF1|DCTN2|SPAG5|RGS14|PLK2|NEK6|TUBGCP2|MAPRE2|CHEK2|MAPRE1|MAPRE3|TPX2|C…
GO:0007052	mitotic spindle organization	biological_process	70	5733.29	4.5e-10	<4.520795660036166E-4	387|891|991|1062|1104|1778|2009|2316|2801|3796|3832|3833|3837|3925|4134|4204|4605|4751|5116|5901|6491|6683|6790|6795|6905|7272|7283|7415|7756|8555|8556|8658|8766|9055|9212|9371|9493|9639|10403|10426|10464|10540|10769|10844|11200|22974|23122|23332|24137|25777|25886|27175|27229|29127|29899|49856|51119|55125|55154|56647|57405|79884|83540|85378|114327|114791|152185|284403|285643|440145|	RHOA|CCNB1|CDC20|CENPE|RCC1|DYNC1H1|EML1|FLNA|GOLGA2|KIF2A|KIF11|KIFC1|KPNB1|STMN1|MAP4|MECP2|MYBL2|NEK2|PCNT|RAN|STIL|SPAST|AURKA|AURKC|TBCE|TTK|TUBG1|VCP|ZNF207|CDC14B|CDC14A|TNKS|RAB11A|PRC1|AURKB|KIF3B|KIF23|ARHGEF10|NDC80|TUBGCP3|PIBF1|DCTN2|PLK2|TUBGCP2|CHEK2|TPX2|CLASP2|CLASP1|KIF4A|SUN2|POC1A|TUBG2|TUBGCP4|RACGAP1|GPSM2|WRAP73|SBDS|CEP192|MSTO1|BCCIP|SPC25|MAP9|NUF2|TUBGCP6|EFHC1|TUBGCP5|…
GO:0007059	chromosome segregation	biological_process	221	65889.7	2.38e-09	<4.520795660036166E-4	292|332|641|672|699|701|891|898|991|1060|1062|1063|1104|1654|1663|2068|2072|2177|2669|2908|3619|3833|3835|3837|4085|4292|4438|4439|4751|4926|5119|5347|5518|5885|5889|5901|5925|6188|6732|6795|6847|7013|7150|7153|7155|7272|7273|7283|7290|7320|7329|7405|7756|7917|8239|8243|8379|8555|8556|8678|8697|8766|8780|8940|9055|9113|9126|9134|9183|9184|9212|9232|9319|9391|9400|9493|9525|9700|9787|9918|9928|998…	SLC25A5|BIRC5|BLM|BRCA1|BUB1|BUB1B|CCNB1|CCNE1|CDC20|CENPC|CENPE|CENPF|RCC1|DDX3X|DDX11|ERCC2|ERCC4|FANCD2|GEM|NR3C1|INCENP|KIFC1|KIF22|KPNB1|MAD2L1|MLH1|MSH4|MSH5|NEK2|NUMA1|CHMP1A|PLK1|PPP2R1A|RAD21|RAD51C|RAN|RB1|RPS3|SRPK1|AURKC|SYCP1|TERF1|TOP1|TOP2A|TOP2B|TTK|TTN|TUBG1|HIRA|UBE2B|UBE2I|UVRAG|ZNF207|BAG6|USP9X|SMC1A|MAD1L1|CDC14B|CDC14A|BECN1|CDC23|RAB11A|RIOK3|TOP3B|PRC1|LATS1|SMC3|CCNE2|ZW…
GO:0007088	regulation of mitotic nuclear division	biological_process	167	32490.7	5.64e-11	<4.520795660036166E-4	324|472|546|595|652|655|685|699|701|858|890|891|894|896|898|899|900|901|940|990|991|995|996|1028|1062|1063|1104|1111|1761|1814|1843|1906|1908|1950|2069|2253|3192|3303|3304|3479|3481|3550|3552|3553|3630|3643|3832|4041|4085|4288|4751|4762|4926|5037|5119|5155|5159|5300|5347|5885|5925|6790|7039|7040|7175|7272|7517|7756|8243|8260|8379|8555|8556|8621|8658|8678|8697|8881|8900|9088|9126|9133|9134|9183|91…	APC|ATM|ATRX|CCND1|BMP4|BMP7|BTC|BUB1|BUB1B|CAV2|CCNA2|CCNB1|CCND2|CCND3|CCNE1|CCNF|CCNG1|CCNG2|CD28|CDC6|CDC20|CDC25C|CDC27|CDKN1C|CENPE|CENPF|RCC1|CHEK1|DMRT1|DRD3|DUSP1|EDN1|EDN3|EGF|EREG|FGF8|HNRNPU|HSPA1A|HSPA1B|IGF1|IGF2|IK|IL1A|IL1B|INS|INSR|KIF11|LRP5|MAD2L1|MKI67|NEK2|NEUROG1|NUMA1|PEBP1|CHMP1A|PDGFB|PDGFRB|PIN1|PLK1|RAD21|RB1|AURKA|TGFA|TGFB1|TPR|TTK|XRCC3|ZNF207|SMC1A|NAA10|MAD1L1|CDC1…
GO:0007091	metaphase/anaphase transition of mitotic cell cycle	biological_process	5	12.83	4.01e-05	<4.520795660036166E-4	701|996|8697|10460|64682|	BUB1B|CDC27|CDC23|TACC3|ANAPC1|
GO:0007093	mitotic cell cycle checkpoint	biological_process	145	24527.8	6.6e-13	<4.520795660036166E-4	324|472|581|595|598|641|672|699|701|835|891|983|990|991|995|1017|1026|1027|1030|1063|1112|1263|1386|1647|1739|1820|1869|1874|2033|2765|2810|2956|3265|3276|3364|3550|4085|4193|4194|4303|4436|4582|4683|4848|4849|4850|4998|5111|5325|5347|5371|5546|5591|5883|5884|5925|5934|6118|6152|6154|6194|6419|6659|6790|7027|7029|7040|7153|7155|7175|7272|7465|7508|7756|7832|8091|8379|8738|8883|9183|9184|9212|9319…	APC|ATM|BAX|CCND1|BCL2L1|BLM|BRCA1|BUB1|BUB1B|CASP2|CCNB1|CDK1|CDC6|CDC20|CDC25C|CDK2|CDKN1A|CDKN1B|CDKN2B|CENPF|FOXN3|PLK3|ATF2|GADD45A|DLG1|ARID3A|E2F1|E2F4|EP300|GML|SFN|MSH6|HRAS|PRMT1|HUS1|IK|MAD2L1|MDM2|MDM4|FOXO4|MSH2|MUC1|NBN|CNOT2|CNOT3|CNOT4|ORC1|PCNA|PLAGL1|PLK1|PML|PRCC|PRKDC|RAD9A|RAD17|RB1|RBL2|RPA2|RPL24|RPL26|RPS6|SETMAR|SOX4|AURKA|TFDP1|TFDP2|TGFB1|TOP2A|TOP2B|TPR|TTK|WEE1|XPC|ZN…
GO:0007094	mitotic spindle assembly checkpoint	biological_process	22	441.8	2e-06	<4.520795660036166E-4	324|472|699|701|991|1063|3550|4085|5347|7175|7272|7756|8379|9183|9184|9212|9319|10459|54908|56155|56984|84861|	APC|ATM|BUB1|BUB1B|CDC20|CENPF|IK|MAD2L1|PLK1|TPR|TTK|ZNF207|MAD1L1|ZW10|BUB3|AURKB|TRIP13|MAD2L2|SPDL1|TEX14|PSMG2|KLHL22|
GO:0007098	centrosome cycle	biological_process	76	6428.12	6.58e-12	<4.520795660036166E-4	402|585|672|675|983|1017|1068|1069|1070|1107|1499|1639|1647|2242|2801|3832|4659|4751|4869|4957|5108|5311|5347|6491|6566|6790|7405|7516|8409|9371|9475|9639|9662|9696|9738|9793|9851|10733|10806|11127|11190|22995|23032|23177|23224|23354|23636|25914|26005|50855|51175|51199|54801|54820|54875|54930|55125|55142|55559|55722|55755|55835|79441|80254|81565|84446|84552|84612|93323|115106|116840|117178|153241…	ARL2|BBS4|BRCA1|BRCA2|CDK1|CDK2|CETN1|CETN2|CETN3|CHD3|CTNNB1|DCTN1|GADD45A|FES|GOLGA2|KIF11|PPP1R12A|NEK2|NPM1|ODF2|PCM1|PKD2|PLK1|STIL|SLC16A1|AURKA|UVRAG|XRCC2|UXT|KIF3B|ROCK2|ARHGEF10|CEP135|CROCC|CCP110|CKAP5|KIAA0753|PLK4|SDCCAG8|KIF3A|CEP250|CEP152|USP33|CEP68|SYNE2|HAUS5|NUP62|RTTN|C2CD3|PARD6A|TUBE1|NIN|HAUS6|NDE1|CNTLN|HAUS4|CEP192|HAUS2|HAUS7|CEP72|CDK5RAP2|CENPJ|HAUS3|CEP63|NDEL1|BRSK…
GO:0007099	centriole replication	biological_process	17	277.54	1.21e-06	<4.520795660036166E-4	1017|1068|1069|9662|9738|9851|10733|22995|25914|26005|55722|55755|55835|80254|116840|163786|284403|	CDK2|CETN1|CETN2|CEP135|CCP110|KIAA0753|PLK4|CEP152|RTTN|C2CD3|CEP72|CDK5RAP2|CENPJ|CEP63|CNTROB|SASS6|WDR62|
GO:0007163	establishment or maintenance of cell polarity	biological_process	173	37365.6	1.94e-05	<4.520795660036166E-4	286|358|378|382|387|388|389|390|391|399|667|917|998|1045|1058|1072|1236|1495|1639|1739|1740|1741|1794|2011|2047|2195|2255|2258|2294|2302|2909|2932|3064|3071|3280|3320|3326|3611|3993|3996|4000|4131|4133|4134|4139|4140|4342|4478|4627|4649|4752|4926|4983|5048|5058|5080|5310|5584|5590|5747|5754|6351|6363|6366|6425|6469|6548|6624|6693|6794|6939|6993|7465|7474|7476|7477|7481|8153|8729|9024|9053|9181|91…	ANK1|AQP1|ARF4|ARF6|RHOA|RHOB|RHOC|RND3|RHOG|RHOH|DST|CD3G|CDC42|CDX2|CENPA|CFL1|CCR7|CTNNA1|DCTN1|DLG1|DLG2|DLG3|DOCK2|MARK2|EPHB1|FAT1|FGF10|FGF13|FOXF1|FOXJ1|ARHGAP35|GSK3B|HTT|NCKAP1L|HES1|HSP90AA1|HSP90AB1|ILK|LLGL2|LLGL1|LMNA|MAP1B|MAP2|MAP4|MARK1|MARK3|MOS|MSN|MYH9|MYO9A|NEK3|NUMA1|OPHN1|PAFAH1B1|PAK1|PAX6|PKD1|PRKCI|PRKCZ|PTK2|PTK7|CCL4|CCL19|CCL21|SFRP5|SHH|SLC9A1|FSCN1|SPN|STK11|TCF15|D…
GO:0007167	enzyme linked receptor protein signaling pathway	biological_process	642	526280	1.46e-07	<4.520795660036166E-4	25|60|71|90|91|92|93|94|142|154|160|161|163|174|207|208|238|268|269|284|285|324|374|378|387|409|523|525|526|527|528|529|533|534|535|537|558|613|624|627|640|650|651|652|653|654|655|656|657|658|659|685|780|819|836|858|860|867|916|920|924|925|926|998|1003|1123|1136|1173|1175|1176|1277|1278|1281|1282|1284|1285|1287|1288|1385|1398|1432|1435|1436|1442|1443|1444|1464|1482|1489|1535|1536|1609|1655|1749|1…	ABL1|ACTB|ACTG1|ACVR1|ACVR1B|ACVR2A|ACVR2B|ACVRL1|PARP1|ADRB2|AP2A1|AP2A2|AP2B1|AFP|AKT1|AKT2|ALK|AMH|AMHR2|ANGPT1|ANGPT2|APC|AREG|ARF4|RHOA|ARRB2|ATP6V1A|ATP6V1B1|ATP6V1B2|ATP6V0C|ATP6V1C1|ATP6V1E1|ATP6V0B|ATP6V1G2|ATP6V0A1|ATP6AP1|AXL|BCR|BDKRB2|BDNF|BLK|BMP2|BMP3|BMP4|BMP5|BMP6|BMP7|BMP8B|BMPR1A|BMPR1B|BMPR2|BTC|DDR1|CAMLG|CASP3|CAV2|RUNX2|CBL|CD3E|CD4|CD7|CD8A|CD8B|CDC42|CDH5|CHN1|CHRNA3|AP2M…
GO:0007169	transmembrane receptor protein tyrosine kinase signaling pathway	biological_process	460	261152	4.76e-13	<4.520795660036166E-4	25|60|71|154|160|161|163|207|208|238|284|285|324|374|378|387|523|525|526|527|528|529|533|534|535|537|558|613|624|627|640|685|780|819|836|858|867|916|920|924|925|926|998|1123|1136|1173|1175|1176|1277|1282|1284|1285|1287|1288|1398|1432|1435|1436|1442|1443|1444|1464|1535|1536|1609|1759|1793|1796|1839|1942|1943|1944|1945|1946|1947|1948|1949|1950|1969|1978|1979|2041|2042|2043|2044|2045|2046|2047|2048|…	ABL1|ACTB|ACTG1|ADRB2|AP2A1|AP2A2|AP2B1|AKT1|AKT2|ALK|ANGPT1|ANGPT2|APC|AREG|ARF4|RHOA|ATP6V1A|ATP6V1B1|ATP6V1B2|ATP6V0C|ATP6V1C1|ATP6V1E1|ATP6V0B|ATP6V1G2|ATP6V0A1|ATP6AP1|AXL|BCR|BDKRB2|BDNF|BLK|BTC|DDR1|CAMLG|CASP3|CAV2|CBL|CD3E|CD4|CD7|CD8A|CD8B|CDC42|CHN1|CHRNA3|AP2M1|AP2S1|AP3S1|COL1A1|COL4A1|COL4A2|COL4A3|COL4A5|COL4A6|CRK|MAPK14|CSF1|CSF1R|CSH1|CSH2|CSHL1|CSPG4|CYBA|CYBB|DGKQ|DNM1|DOCK1|D…
GO:0007172	signal complex assembly	biological_process	8	38.06	8.59e-07	<4.520795660036166E-4	916|2185|4690|5747|5829|6714|8440|23542|	CD3E|PTK2B|NCK1|PTK2|PXN|SRC|NCK2|MAPK8IP2|
GO:0007173	epidermal growth factor receptor signaling pathway	biological_process	46	2308.59	9.77e-09	<4.520795660036166E-4	25|207|374|378|685|819|867|1839|1950|2059|2060|2069|2185|2202|2549|2885|2886|5170|5284|5286|5290|5295|5335|5747|5781|6464|6654|6662|6714|6868|7039|7040|7429|8440|8527|8826|9185|9252|9564|9655|9770|51196|53358|55614|84985|222584|	ABL1|AKT1|AREG|ARF4|BTC|CAMLG|CBL|HBEGF|EGF|EPS8|EPS15|EREG|PTK2B|EFEMP1|GAB1|GRB2|GRB7|PDPK1|PIGR|PIK3C2A|PIK3CA|PIK3R1|PLCG1|PTK2|PTPN11|SHC1|SOS1|SOX9|SRC|ADAM17|TGFA|TGFB1|VIL1|NCK2|DGKD|IQGAP1|REPS2|RPS6KA5|BCAR1|SOCS5|RASSF2|PLCE1|SHC3|KIF16B|FAM83A|FAM83B|
GO:0007179	transforming growth factor beta receptor signaling pathway	biological_process	93	10071.6	5.09e-05	<4.520795660036166E-4	90|91|92|93|94|142|269|387|409|657|658|659|867|1003|1278|1281|1385|2331|2339|2353|2488|2530|2615|2651|2660|2661|2662|3397|3693|3725|4086|4087|4088|4089|4090|4091|4092|4093|4435|4838|5045|5371|5590|5747|5796|5829|6233|6497|6498|6714|6885|7040|7042|7043|7044|7046|7048|7049|7071|7122|7311|7314|7791|8200|8239|8287|8425|8754|8928|9110|9372|9392|9518|9958|10454|10637|10979|23370|23411|28996|50848|50855…	ACVR1|ACVR1B|ACVR2A|ACVR2B|ACVRL1|PARP1|AMHR2|RHOA|ARRB2|BMPR1A|BMPR1B|BMPR2|CBL|CDH5|COL1A2|COL3A1|CREB1|FMOD|FNTA|FOS|FSHB|FUT8|LRRC32|GCNT2|MSTN|GDF9|GDF10|ID1|ITGB5|JUN|SMAD1|SMAD2|SMAD3|SMAD4|SMAD5|SMAD6|SMAD7|SMAD9|CITED1|NODAL|FURIN|PML|PRKCZ|PTK2|PTPRK|PXN|RPS27A|SKI|SKIL|SRC|MAP3K7|TGFB1|TGFB2|TGFB3|LEFTY2|TGFBR1|TGFBR2|TGFBR3|KLF10|CLDN5|UBA52|UBB|ZYX|GDF5|USP9X|USP9Y|LTBP4|ADAM9|FOXH1|…
GO:0007249	I-kappaB kinase/NF-kappaB signaling	biological_process	65	4513.58	1.13e-09	<4.520795660036166E-4	207|329|330|554|602|695|929|1147|3551|3656|4792|4795|5966|5970|5971|6093|6233|6885|7097|7098|7099|7124|7132|7186|7189|7311|7314|8517|8717|8737|8767|8915|9020|9220|9475|9641|10010|10454|10549|10616|11035|23085|23118|23643|28511|28512|29110|51284|51311|54106|55072|64170|64343|79155|79753|81858|84433|92610|134728|148022|153090|171392|197358|257397|353376|	AKT1|BIRC2|BIRC3|AVPR2|BCL3|BTK|CD14|CHUK|IKBKB|IRAK2|NFKBIA|NFKBIL1|REL|RELA|RELB|ROCK1|RPS27A|MAP3K7|TLR2|TLR3|TLR4|TNF|TNFRSF1A|TRAF2|TRAF6|UBA52|UBB|IKBKG|TRADD|RIPK1|RIPK2|BCL10|MAP3K14|TIAF1|ROCK2|IKBKE|TANK|TAB1|PRDX4|RBCK1|RIPK3|ERC1|TAB2|LY96|NKIRAS2|NKIRAS1|TBK1|TLR7|TLR8|TLR9|RNF31|CARD9|AZI2|TNIP2|SNIP1|SHARPIN|CARD11|TIFA|IRAK1BP1|TICAM1|DAB2IP|ZNF675|NLRC3|TAB3|TICAM2|
GO:0007254	JNK cascade	biological_process	76	7062.82	8.03e-06	<4.520795660036166E-4	136|846|959|1399|1616|1852|2074|2081|2873|2874|3654|3656|4217|4293|4294|4296|4868|4920|5585|5599|5601|5602|5609|5734|5770|5871|6233|6363|6416|6850|6885|7124|7189|7311|7314|7334|7335|7474|7477|7786|8491|8517|8600|8737|8767|9043|9064|9175|9459|9479|10044|10045|10221|10392|10454|10595|10746|11183|11184|23043|23118|23162|23542|28988|29969|50488|51135|55504|57551|64127|79444|79594|148170|153090|197259…	ADORA2B|CASR|CD40LG|CRKL|DAXX|DUSP9|ERCC6|ERN1|GPS1|GPS2|IRAK1|IRAK2|MAP3K5|MAP3K9|MAP3K10|MAP3K11|NPHS1|ROR2|PKN1|MAPK8|MAPK9|MAPK10|MAP2K7|PTGER4|PTPN1|MAP4K2|RPS27A|CCL19|MAP2K4|SYK|MAP3K7|TNF|TRAF6|UBA52|UBB|UBE2N|UBE2V1|WNT5A|WNT7B|MAP3K12|MAP4K3|IKBKG|TNFSF11|RIPK1|RIPK2|SPAG9|MAP3K6|MAP3K13|ARHGEF6|MAPK8IP1|SH2D3C|SH2D3A|TRIB1|NOD1|TAB1|ERN2|MAP3K2|MAP4K5|MAP4K1|TNIK|TAB2|MAPK8IP3|MAPK8IP2…
GO:0007346	regulation of mitotic cell cycle	biological_process	559	369040	1.47e-33	<4.520795660036166E-4	25|199|301|324|328|429|440|472|546|581|595|596|598|604|637|641|652|655|672|677|678|685|694|699|701|835|858|890|891|894|896|898|899|900|901|940|983|990|991|993|994|995|996|1017|1019|1026|1027|1028|1030|1062|1063|1069|1104|1111|1112|1163|1164|1213|1263|1386|1453|1454|1499|1540|1543|1613|1620|1639|1642|1647|1654|1739|1761|1778|1781|1814|1820|1843|1845|1869|1874|1877|1906|1908|1950|1977|1978|1981|203…	ABL1|AIF1|ANXA1|APC|APEX1|ASCL1|ASNS|ATM|ATRX|BAX|CCND1|BCL2|BCL2L1|BCL6|BID|BLM|BMP4|BMP7|BRCA1|ZFP36L1|ZFP36L2|BTC|BTG1|BUB1|BUB1B|CASP2|CAV2|CCNA2|CCNB1|CCND2|CCND3|CCNE1|CCNF|CCNG1|CCNG2|CD28|CDK1|CDC6|CDC20|CDC25A|CDC25B|CDC25C|CDC27|CDK2|CDK4|CDKN1A|CDKN1B|CDKN1C|CDKN2B|CENPE|CENPF|CETN2|RCC1|CHEK1|FOXN3|CKS1B|CKS2|CLTC|PLK3|ATF2|CSNK1D|CSNK1E|CTNNB1|CYLD|CYP1A1|DAPK3|BRINP1|DCTN1|DDB1|GADD…
GO:0007549	dosage compensation	biological_process	20	376.99	3.63e-05	<4.520795660036166E-4	672|3192|5394|5976|7503|9425|9555|10209|10336|23347|29890|51132|55506|55791|56339|63978|64783|84108|84333|91746|	BRCA1|HNRNPU|EXOSC10|UPF1|XIST|CDYL|H2AFY|EIF1|PCGF3|SMCHD1|RBM15B|RLIM|H2AFY2|LRIF1|METTL3|PRDM14|RBM15|PCGF6|PCGF5|YTHDC1|
GO:0007569	cell aging	biological_process	63	4356.39	3.46e-06	<4.520795660036166E-4	406|472|545|596|632|675|811|983|1026|1029|1111|1432|2022|2067|2475|3014|3159|3265|3383|3398|3611|3987|4101|4282|4311|4335|4869|4976|5054|5371|5549|5580|5604|6647|6722|6909|6926|7014|7015|7486|7994|8091|8550|8626|9093|11200|23137|23411|23515|23636|25989|27250|50507|51384|51389|55170|57178|79677|80169|84417|140823|266740|286053|	ARNTL|ATM|ATR|BCL2|BGLAP|BRCA2|CALR|CDK1|CDKN1A|CDKN2A|CHEK1|MAPK14|ENG|ERCC1|MTOR|H2AFX|HMGA1|HRAS|ICAM1|ID2|ILK|LIMS1|MAGEA2|MIF|MME|MNT|NPM1|OPA1|SERPINE1|PML|PRELP|PRKCD|MAP2K1|SOD1|SRF|TBX2|TBX3|TERF2|TERT|WRN|KAT6A|HMGA2|MAPKAPK5|TP63|DNAJA3|CHEK2|SMC5|SIRT1|MORC3|NUP62|ULK3|PDCD4|NOX4|WNT16|RWDD1|PRMT6|ZMIZ1|SMC6|CTC1|C2orf40|ROMO1|MAGEA2B|NSMCE2|
GO:0008013	beta-catenin binding	molecular_function	78	6528.91	9.01e-11	<4.520795660036166E-4	324|357|367|607|999|1000|1003|1495|1501|1525|1855|1857|2033|2099|2308|2309|2737|2932|4088|4092|4303|4929|5300|5626|5663|5795|5796|5829|6095|6299|6500|6662|6907|6932|6934|7223|7414|8312|8313|8650|8945|9070|9231|9314|9351|9368|9739|9968|10013|10076|10297|10498|10856|11122|23135|23189|23426|23607|25776|29119|30851|51176|51339|51684|53841|55966|56998|57658|57680|64321|79718|83439|84328|116931|139285|…	APC|SHROOM2|AR|BCL9|CDH1|CDH2|CDH5|CTNNA1|CTNND2|CXADR|DVL1|DVL3|EP300|ESR1|FOXO1|FOXO3|GLI3|GSK3B|SMAD3|SMAD7|FOXO4|NR4A2|PIN1|PROP1|PSEN1|PTPRJ|PTPRK|PXN|RORA|SALL1|SKP1|SOX9|TBL1X|TCF7|TCF7L2|TRPC4|VCL|AXIN1|AXIN2|NUMB|BTRC|ASH2L|DLG5|KLF4|SLC9A3R2|SLC9A3R1|SETD1A|MED12|HDAC6|PTPRU|APC2|CARM1|RUVBL2|PTPRT|KDM6B|KANK1|GRIP1|CD2AP|CBY1|CTNNA3|TAX1BP3|LEF1|DACT1|SUFU|CDHR5|AJAP1|CTNNBIP1|CALCOCO1…
GO:0008017	microtubule binding	molecular_function	224	63729.2	3.51e-05	<4.520795660036166E-4	324|332|403|547|667|827|889|1062|1068|1069|1070|1266|1410|1639|1641|1759|1780|1785|1808|2009|2242|2258|2332|2339|2597|2620|2622|2735|2801|3796|3797|3798|3799|3800|3801|3832|3833|3835|4130|4131|4133|4134|4135|4137|4281|4599|4600|4741|4744|4926|4968|4976|5048|5195|5347|5423|5536|5621|6188|6249|6279|6280|6622|6683|6786|7074|7430|7461|7756|8291|8409|8480|8631|8766|9055|9181|9217|9218|9371|9419|9448|9…	APC|BIRC5|ARL3|KIF1A|DST|CAPN6|KRIT1|CENPE|CETN1|CETN2|CETN3|CNN3|CRYAB|DCTN1|DCX|DNM1|DYNC1I1|DNM2|DPYSL2|EML1|FES|FGF13|FMR1|FNTA|GAPDH|GAS2|GAS8|GLI1|GOLGA2|KIF2A|KIF3C|KIF5A|KIF5B|KIF5C|KIFC3|KIF11|KIFC1|KIF22|MAP1A|MAP1B|MAP2|MAP4|MAP6|MAPT|MID1|MX1|MX2|NEFM|NEFH|NUMA1|OGG1|OPA1|PAFAH1B1|PEX14|PLK1|POLB|PPP5C|PRNP|RPS3|CLIP1|S100A8|S100A9|SNCA|SPAST|STIM1|TIAM1|EZR|CLIP2|ZNF207|DYSF|UXT|RAE1…
GO:0008022	protein C-terminus binding	molecular_function	183	38265.3	7.98e-16	<4.520795660036166E-4	25|160|468|481|667|675|774|859|991|1022|1063|1112|1261|1445|1487|1499|1601|1613|1739|1741|1742|1759|1893|2033|2035|2064|2067|2068|2071|2072|2074|2185|2192|2335|2547|3265|3339|3397|3717|3767|3777|3839|3932|3981|4059|4085|4261|4288|4435|4436|4641|4688|4691|4747|4863|4926|4987|4988|5189|5190|5193|5213|5245|5430|5468|5501|5515|5516|5562|5604|5626|5864|5888|6310|6311|6382|6455|6456|6457|6477|6494|6667…	ABL1|AP2A1|ATF4|ATP1B1|DST|BRCA2|CACNA1B|CAV3|CDC20|CDK7|CENPF|FOXN3|CNGA3|CSK|CTBP1|CTNNB1|DAB2|DAPK3|DLG1|DLG3|DLG4|DNM1|ECM1|EP300|EPB41|ERBB2|ERCC1|ERCC2|ERCC3|ERCC4|ERCC6|PTK2B|FBLN1|FN1|XRCC6|HRAS|HSPG2|ID1|JAK2|KCNJ11|KCNK3|KPNA3|LCK|LIG4|BCAM|MAD2L1|CIITA|MKI67|CITED1|MSH2|MYO1C|NCF2|NCL|NEFL|NPAT|NUMA1|OPRL1|OPRM1|PEX1|PEX6|PEX12|PFKM|PHB|POLR2A|PPARG|PPP1CC|PPP2CA|PPP2CB|PRKAA1|MAP2K1|P…
GO:0008023	transcription elongation factor complex	cellular_component	47	3039.31	9.82e-08	<4.520795660036166E-4	904|905|1025|2074|3899|4298|4299|4300|4796|5828|5925|6827|6829|6830|6919|7469|7936|8178|8458|8621|8812|9646|11198|22936|22938|23168|23379|25920|26610|26747|27125|51497|51755|54623|55140|55209|55250|55840|79577|79664|80237|80349|84337|84524|85403|123169|253714|	CCNT1|CCNT2|CDK9|ERCC6|AFF3|MLLT1|AFF1|MLLT3|TONSL|PEX2|RB1|SUPT4H1|SUPT5H|SUPT6H|TCEA2|NELFA|NELFE|ELL|TTF2|CDK13|CCNK|CTR9|SUPT16H|ELL2|SNW1|RTF1|ICE1|NELFB|ELP4|NUFIP1|AFF4|NELFCD|CDK12|PAF1|ELP3|SETD5|ELP2|EAF2|CDC73|ICE2|ELL3|WDR61|ELOF1|ZC3H8|EAF1|LEO1|MMS22L|
GO:0008024	cyclin/CDK positive transcription elongation factor complex	cellular_component	8	39.46	2.12e-06	<4.520795660036166E-4	904|905|1025|5925|8621|8812|22938|51755|	CCNT1|CCNT2|CDK9|RB1|CDK13|CCNK|SNW1|CDK12|
GO:0008026	ATP-dependent helicase activity	molecular_function	69	5479.44	3.35e-09	<4.520795660036166E-4	641|1105|1106|1107|1108|1653|1654|1655|1659|1660|1663|1665|1973|1974|2068|2071|2547|3508|4173|4175|4176|4683|5965|5976|6499|6832|7486|7520|7919|8449|8607|8886|9188|9400|9401|9557|9704|9775|9785|10111|10146|10856|10973|11218|22907|23020|29118|51750|54456|54505|54606|54617|55510|55760|56919|57647|60625|64848|79039|79665|80119|83990|85441|90957|92797|122402|165545|170506|100302090|	BLM|CHD1|CHD2|CHD3|CHD4|DDX1|DDX3X|DDX5|DHX8|DHX9|DDX11|DHX15|EIF4A1|EIF4A2|ERCC2|ERCC3|XRCC6|IGHMBP2|MCM4|MCM6|MCM7|NBN|RECQL|UPF1|SKIV2L|SUPV3L1|WRN|XRCC5|DDX39B|DHX16|RUVBL1|DDX18|DDX21|RECQL5|RECQL4|CHD1L|DHX34|EIF4A3|DHX38|RAD50|G3BP1|RUVBL2|ASCC3|DDX20|DHX30|SNRNP200|DDX25|RTEL1|MOV10L1|DHX29|DDX56|INO80|DDX43|DHX32|DHX33|DHX37|DHX35|YTHDC2|DDX54|DHX40|PIF1|BRIP1|HELZ2|DHX57|HELB|TDRD9|DQX1…
GO:0008064	regulation of actin polymerization or depolymerization	biological_process	156	31084	1.48e-06	<4.520795660036166E-4	88|118|119|120|246|274|375|382|387|585|822|829|830|832|1072|1073|1236|1739|2017|2039|2059|2150|2185|2241|2475|2764|2885|2909|2934|3055|3059|3071|3383|4641|4690|4868|5063|5216|5217|5341|5580|5581|5756|5881|5921|5962|5987|6356|6366|6387|6708|6709|6710|6711|6712|7111|7114|7408|7429|7454|7456|8195|8440|8936|8976|9026|9087|9113|9168|9353|9463|9530|9535|9873|9886|9948|10092|10093|10094|10095|10096|1009…	ACTN2|ADD1|ADD2|ADD3|ALOX15|BIN1|ARF1|ARF6|RHOA|BBS4|CAPG|CAPZA1|CAPZA2|CAPZB|CFL1|CFL2|CCR7|DLG1|CTTN|DMTN|EPS8|F2RL1|PTK2B|FER|MTOR|GMFB|GRB2|ARHGAP35|GSN|HCK|HCLS1|NCKAP1L|ICAM1|MYO1C|NCK1|NPHS1|PAK3|PFN1|PFN2|PLEK|PRKCD|PRKCE|TWF1|RAC3|RASA1|RDX|TRIM27|CCL11|CCL21|CXCL12|SPTA1|SPTAN1|SPTB|SPTBN1|SPTBN2|TMOD1|TMSB4X|VASP|VIL1|WAS|WIPF1|MKKS|NCK2|WASF1|WASL|HIP1R|TMSB4Y|LATS1|TMSB10|SLIT2|PICK1…
GO:0008092	cytoskeletal protein binding	molecular_function	874	986853	1.63e-13	<4.520795660036166E-4	25|27|58|60|70|81|87|88|89|118|119|120|135|164|199|226|229|230|270|274|283|286|287|288|302|304|309|322|324|332|348|357|387|403|476|547|558|585|634|636|667|672|675|752|775|776|783|800|801|805|808|816|817|822|824|825|827|829|830|832|859|889|999|1000|1001|1002|1003|1004|1005|1006|1007|1008|1009|1010|1012|1013|1016|1062|1068|1069|1070|1072|1073|1191|1234|1264|1265|1266|1398|1400|1410|1495|1496|1605|1…	ABL1|ABL2|ACTA1|ACTB|ACTC1|ACTN4|ACTN1|ACTN2|ACTN3|ADD1|ADD2|ADD3|ADORA2A|AP1G1|AIF1|ALDOA|ALDOB|ALDOC|AMPD1|BIN1|ANG|ANK1|ANK2|ANK3|ANXA2|ANXA2P2|ANXA6|APBB1|APC|BIRC5|APOE|SHROOM2|RHOA|ARL3|ATP1A1|KIF1A|AXL|BBS4|CEACAM1|BICD1|DST|BRCA1|BRCA2|FMNL1|CACNA1C|CACNA1D|CACNB2|CALD1|CALM1|CALM2|CALM3|CAMK2B|CAMK2D|CAPG|CAPN2|CAPN3|CAPN6|CAPZA1|CAPZA2|CAPZB|CAV3|KRIT1|CDH1|CDH2|CDH3|CDH4|CDH5|CDH6|CDH7…
GO:0008094	DNA-dependent ATPase activity	molecular_function	83	7488.16	2.92e-12	<4.520795660036166E-4	301|546|641|902|1022|1105|1106|1107|1108|1654|1660|1663|1763|2068|2071|2074|2186|2547|2956|2965|2966|2967|2968|3508|4173|4175|4176|4331|4436|4437|4438|4439|4683|5884|5888|5889|5890|5892|5928|5965|5981|5982|5983|5984|5985|6594|6595|6597|7153|7155|7486|7516|7517|7520|8458|8607|9400|9401|9557|10111|10146|10721|10856|10973|11144|22907|25788|50485|51750|54617|54821|55193|56852|56897|57680|63922|79075|…	ANXA1|ATRX|BLM|CCNH|CDK7|CHD1|CHD2|CHD3|CHD4|DDX3X|DHX9|DDX11|DNA2|ERCC2|ERCC3|ERCC6|BPTF|XRCC6|MSH6|GTF2H1|GTF2H2|GTF2H3|GTF2H4|IGHMBP2|MCM4|MCM6|MCM7|MNAT1|MSH2|MSH3|MSH4|MSH5|NBN|RAD17|RAD51|RAD51C|RAD51B|RAD51D|RBBP4|RECQL|RFC1|RFC2|RFC3|RFC4|RFC5|SMARCA1|SMARCA2|SMARCA4|TOP2A|TOP2B|WRN|XRCC2|XRCC3|XRCC5|TTF2|RUVBL1|RECQL5|RECQL4|CHD1L|RAD50|G3BP1|POLQ|RUVBL2|ASCC3|DMC1|DHX30|RAD54B|SMARCAL1|…
GO:0008121	ubiquinol-cytochrome-c reductase activity	molecular_function	9	57.44	1.62e-05	<4.520795660036166E-4	4519|7381|7384|7386|7388|10975|27089|29796|100128525|	CYTB|UQCRB|UQCRC1|UQCRFS1|UQCRH|UQCR11|UQCRQ|UQCR10|UQCRFS1P1|
GO:0008134	transcription factor binding	molecular_function	622	442530	1.79e-43	<4.520795660036166E-4	60|81|118|142|166|186|190|196|307|322|323|328|367|405|406|408|429|430|468|473|582|583|585|595|596|602|668|672|688|708|811|860|898|904|905|947|988|1022|1025|1029|1050|1051|1054|1063|1108|1385|1386|1387|1390|1406|1407|1432|1460|1482|1487|1488|1499|1609|1613|1616|1649|1654|1655|1660|1788|1810|1822|1869|1870|1871|1874|1875|1876|1959|1977|2002|2033|2034|2067|2071|2072|2091|2099|2103|2113|2114|2139|218…	ACTB|ACTN4|ADD1|PARP1|AES|AGTR2|NR0B1|AHR|ANXA4|APBB1|APBB2|APEX1|AR|ARNT|ARNTL|ARRB1|ASCL1|ASCL2|ATF4|RERE|BBS1|BBS2|BBS4|CCND1|BCL2|BCL3|FOXL2|BRCA1|KLF5|C1QBP|CALR|RUNX2|CCNE1|CCNT1|CCNT2|CD34|CDC5L|CDK7|CDK9|CDKN2A|CEBPA|CEBPB|CEBPG|CENPF|CHD4|CREB1|ATF2|CREBBP|CREM|CRX|CRY1|MAPK14|CSNK2B|NKX2-5|CTBP1|CTBP2|CTNNB1|DGKQ|DAPK3|DAXX|DDIT3|DDX3X|DDX5|DHX9|DNMT3A|DR1|ATN1|E2F1|E2F2|E2F3|E2F4|E2F5|…
GO:0008135	translation factor activity, RNA binding	molecular_function	82	7817.19	7.14e-11	<4.520795660036166E-4	23|1915|1917|1933|1936|1937|1938|1939|1964|1965|1967|1968|1973|1974|1975|1977|1981|1982|1983|1984|2107|2935|2966|2967|3646|3692|4528|5188|6664|7284|7458|8562|8661|8662|8663|8664|8665|8666|8667|8668|8669|8672|8890|8891|8892|8893|8894|9086|9470|9567|9617|9669|10102|10209|10289|10480|10767|10987|23708|27161|27335|28985|29904|51386|54505|54516|54676|56648|60678|64506|80315|80325|83939|84285|84340|854…	ABCF1|EEF1A1|EEF1A2|EEF1B2|EEF1D|EEF1G|EEF2|EIF2D|EIF1AX|EIF2S1|EIF2B1|EIF2S3|EIF4A1|EIF4A2|EIF4B|EIF4E|EIF4G1|EIF4G2|EIF5|EIF5A|ETF1|GSPT1|GTF2H2|GTF2H3|EIF3E|EIF6|MTIF2|GATB|SOX11|TUFM|EIF4H|DENR|EIF3A|EIF3B|EIF3C|EIF3D|EIF3F|EIF3G|EIF3H|EIF3I|EIF3J|EIF4G3|EIF2B4|EIF2B3|EIF2B2|EIF2B5|EIF2S2|EIF1AY|EIF4E2|GTPBP1|MTRF1|EIF5B|TSFM|EIF1|EIF1B|EIF3M|HBS1L|COPS5|GSPT2|AGO2|EIF3K|MCTS1|EEF2K|EIF3L|DHX…
GO:0008137	NADH dehydrogenase (ubiquinone) activity	molecular_function	42	1370.45	2.18e-20	<4.520795660036166E-4	4535|4536|4538|4539|4540|4541|4694|4695|4696|4697|4698|4700|4701|4702|4704|4705|4706|4707|4708|4709|4710|4711|4712|4713|4714|4715|4716|4718|4719|4720|4722|4723|4724|4725|4726|4728|4729|4731|51079|55967|91942|374291|	ND1|ND2|ND4|ND4L|ND5|ND6|NDUFA1|NDUFA2|NDUFA3|NDUFA4|NDUFA5|NDUFA6|NDUFA7|NDUFA8|NDUFA9|NDUFA10|NDUFAB1|NDUFB1|NDUFB2|NDUFB3|NDUFB4|NDUFB5|NDUFB6|NDUFB7|NDUFB8|NDUFB9|NDUFB10|NDUFC2|NDUFS1|NDUFS2|NDUFS3|NDUFV1|NDUFS4|NDUFS5|NDUFS6|NDUFS8|NDUFV2|NDUFV3|NDUFA13|NDUFA12|NDUFAF2|NDUFS7|
GO:0008139	nuclear localization sequence binding	molecular_function	22	452.71	1.89e-08	<4.520795660036166E-4	3836|3837|3838|3839|3841|3842|3843|4792|4928|8021|8315|9221|9478|9670|9883|9972|23534|23633|26953|30000|79711|100101267|	KPNA1|KPNB1|KPNA2|KPNA3|KPNA5|TNPO1|IPO5|NFKBIA|NUP98|NUP214|BRAP|NOLC1|CABP1|IPO13|POM121|NUP153|TNPO3|KPNA6|RANBP6|TNPO2|IPO4|POM121C|
GO:0008143	poly(A) binding	molecular_function	22	461.29	2.19e-05	<4.520795660036166E-4	1653|1654|3192|5042|5937|5939|7072|8761|9775|9987|10450|10492|10657|11030|26986|27303|79882|80336|113251|132430|140886|202559|	DDX1|DDX3X|HNRNPU|PABPC3|RBMS1|RBMS2|TIA1|PABPC4|EIF4A3|HNRNPDL|PPIE|SYNCRIP|KHDRBS1|RBPMS|PABPC1|RBMS3|ZC3H14|PABPC1L|LARP4|PABPC4L|PABPC5|KHDRBS2|
GO:0008156	negative regulation of DNA replication	biological_process	35	1508.03	1.46e-05	<4.520795660036166E-4	545|604|641|990|2658|2956|3364|3980|4437|5884|6282|7013|7014|7270|8243|8914|9126|10533|10735|11200|23244|23560|26271|29980|50485|51053|54962|55294|64061|84083|91603|91607|146059|339221|406947|	ATR|BCL6|BLM|CDC6|GDF2|MSH6|HUS1|LIG3|MSH3|RAD17|S100A11|TERF1|TERF2|TTF1|SMC1A|TIMELESS|SMC3|ATG7|STAG2|CHEK2|PDS5A|GTPBP4|FBXO5|DONSON|SMARCAL1|GMNN|TIPIN|FBXW7|TSPYL2|ZRANB3|ZNF830|SLFN11|CDAN1|ENPP7|MIR155|
GO:0008157	protein phosphatase 1 binding	molecular_function	19	309.74	5.83e-07	<4.520795660036166E-4	988|2241|3784|5499|5501|6780|6992|8036|10288|10859|11215|23645|55607|65979|84687|116154|153769|221692|343521|	CDC5L|FER|KCNQ1|PPP1CA|PPP1CC|STAU1|PPP1R11|SHOC2|LILRB2|LILRB1|AKAP11|PPP1R15A|PPP1R9A|PHACTR4|PPP1R9B|PHACTR3|SH3RF2|PHACTR1|TCTEX1D4|
GO:0008180	COP9 signalosome	cellular_component	33	1148.02	1.53e-11	<4.520795660036166E-4	2037|2873|2885|3303|3304|3305|3309|3310|3311|3326|4627|5335|7111|8533|8655|9318|9840|10211|10409|10920|10980|10987|11180|27040|30968|50813|51138|51517|64708|85440|154796|154810|387357|	EPB41L2|GPS1|GRB2|HSPA1A|HSPA1B|HSPA1L|HSPA5|HSPA6|HSPA7|HSP90AB1|MYH9|PLCG1|TMOD1|COPS3|DYNLL1|COPS2|TESPA1|FLOT1|BASP1|COPS8|COPS6|COPS5|WDR6|LAT|STOML2|COPS7A|COPS4|NCKIPSD|COPS7B|DOCK7|AMOT|AMOTL1|THEMIS|
GO:0008186	RNA-dependent ATPase activity	molecular_function	42	1906.26	1.02e-06	<4.520795660036166E-4	1654|1655|1659|1660|1663|1665|1973|1974|3508|5976|6499|6832|7919|8449|8886|9188|9416|9704|9775|9785|10146|10521|11218|22907|23020|29118|54456|54505|54606|55510|55760|56919|57647|60625|64848|79039|79665|85441|90957|122402|165545|170506|	DDX3X|DDX5|DHX8|DHX9|DDX11|DHX15|EIF4A1|EIF4A2|IGHMBP2|UPF1|SKIV2L|SUPV3L1|DDX39B|DHX16|DDX18|DDX21|DDX23|DHX34|EIF4A3|DHX38|G3BP1|DDX17|DDX20|DHX30|SNRNP200|DDX25|MOV10L1|DHX29|DDX56|DDX43|DHX32|DHX33|DHX37|DHX35|YTHDC2|DDX54|DHX40|HELZ2|DHX57|TDRD9|DQX1|DHX36|
GO:0008187	poly-pyrimidine tract binding	molecular_function	31	951.92	3.53e-06	<4.520795660036166E-4	1153|2332|3183|3187|3192|4440|5042|5725|5935|5937|5939|6201|6310|6741|8761|10445|10657|11338|24138|26528|26986|27303|54033|80336|87178|124540|129563|132430|140886|202559|219988|	CIRBP|FMR1|HNRNPC|HNRNPH1|HNRNPU|MSI1|PABPC3|PTBP1|RBM3|RBMS1|RBMS2|RPS7|ATXN1|SSB|PABPC4|MCRS1|KHDRBS1|U2AF2|IFIT5|DAZAP1|PABPC1|RBMS3|RBM11|PABPC1L|PNPT1|MSI2|DIS3L2|PABPC4L|PABPC5|KHDRBS2|PATL1|
GO:0008250	oligosaccharyltransferase complex	cellular_component	12	109.51	2.86e-06	<4.520795660036166E-4	746|1603|1650|3703|6184|6185|7991|58505|84061|200185|201595|100128731|	TMEM258|DAD1|DDOST|STT3A|RPN1|RPN2|TUSC3|OSTC|MAGT1|KRTCAP2|STT3B|OST4|
GO:0008274	gamma-tubulin ring complex	cellular_component	8	35.85	1.93e-07	<4.520795660036166E-4	672|27229|55755|80097|85378|114791|440145|653784|	BRCA1|TUBGCP4|CDK5RAP2|MZT2B|TUBGCP6|TUBGCP5|MZT1|MZT2A|
GO:0008275	gamma-tubulin small complex	cellular_component	5	12.39	2.35e-05	<4.520795660036166E-4	10426|10844|55835|85378|440145|	TUBGCP3|TUBGCP2|CENPJ|TUBGCP6|MZT1|
GO:0008278	cohesin complex	cellular_component	10	119.35	5.75e-05	<4.520795660036166E-4	5885|8243|9126|9985|10274|10734|10735|27127|113130|642636|	RAD21|SMC1A|SMC3|REC8|STAG1|STAG3|STAG2|SMC1B|CDCA5|RAD21L1|
GO:0008286	insulin receptor signaling pathway	biological_process	80	7348.12	4.01e-05	<4.520795660036166E-4	207|208|324|523|525|526|527|528|529|533|534|535|537|858|1176|1978|1979|2241|2303|2308|2309|2549|2822|2885|2931|3416|3480|3481|3484|3630|3643|3645|3667|4303|5164|5166|5286|5290|5295|5296|5770|5771|5786|6121|6464|6599|6654|6720|8471|8503|8660|8992|9114|9296|9550|9564|9847|10312|10458|10580|10603|23433|23545|26060|29988|30837|50617|51382|51606|55023|64397|81565|90423|127124|140710|155066|245972|2459…	AKT1|AKT2|APC|ATP6V1A|ATP6V1B1|ATP6V1B2|ATP6V0C|ATP6V1C1|ATP6V1E1|ATP6V0B|ATP6V1G2|ATP6V0A1|ATP6AP1|CAV2|AP3S1|EIF4EBP1|EIF4EBP2|FER|FOXC2|FOXO1|FOXO3|GAB1|GPLD1|GRB2|GSK3A|IDE|IGF1R|IGF2|IGFBP1|INS|INSR|INSRR|IRS1|FOXO4|PDK2|PDK4|PIK3C2A|PIK3CA|PIK3R1|PIK3R2|PTPN1|PTPN2|PTPRA|RPE65|SHC1|SMARCC1|SOS1|SREBF1|IRS4|PIK3R3|IRS2|ATP6V0E1|ATP6V0D1|ATP6V1F|ATP6V1G1|BCAR1|C2CD5|TCIRG1|BAIAP2|SORBS1|SH2B2…
GO:0008287	protein serine/threonine phosphatase complex	cellular_component	45	2172.46	1.86e-09	<4.520795660036166E-4	3708|4659|4690|5499|5500|5501|5514|5515|5516|5518|5519|5520|5521|5522|5523|5525|5526|5527|5528|5529|5530|5531|5532|5533|5534|6801|6992|8036|9878|9989|23399|23645|28227|29888|29966|51278|54205|55844|57718|79660|80335|84687|84919|151987|255919|	ITPR1|PPP1R12A|NCK1|PPP1CA|PPP1CB|PPP1CC|PPP1R10|PPP2CA|PPP2CB|PPP2R1A|PPP2R1B|PPP2R2A|PPP2R2B|PPP2R2C|PPP2R3A|PPP2R5A|PPP2R5B|PPP2R5C|PPP2R5D|PPP2R5E|PPP3CA|PPP4C|PPP3CB|PPP3CC|PPP3R1|STRN|PPP1R11|SHOC2|TOX4|PPP4R1|CTDNEP1|PPP1R15A|PPP2R3B|STRN4|STRN3|IER5|CYCS|PPP2R2D|PPP4R4|PPP1R3B|WDR82|PPP1R9B|PPP1R15B|PPP4R2|CNEP1R1|
GO:0008312	7S RNA binding	molecular_function	7	26.9	1.13e-06	<4.520795660036166E-4	6726|6727|6728|6729|6730|6731|23404|	SRP9|SRP14|SRP19|SRP54|SRP68|SRP72|EXOSC2|
GO:0008334	histone mRNA metabolic process	biological_process	22	605.26	1.2e-05	<4.520795660036166E-4	472|4686|5394|5976|6628|6634|6635|6636|6637|6741|7884|22916|25888|27257|51692|53981|54464|54512|55149|84967|134353|167227|	ATM|NCBP1|EXOSC10|UPF1|SNRPB|SNRPD3|SNRPE|SNRPF|SNRPG|SSB|SLBP|NCBP2|ZNF473|LSM1|CPSF3|CPSF2|XRN1|EXOSC4|MTPAP|LSM10|LSM11|DCP2|
GO:0008353	RNA polymerase II CTD heptapeptide repeat kinase activity	molecular_function	17	224.01	2.01e-08	<4.520795660036166E-4	902|983|1022|1024|1025|2068|2071|2965|2966|2967|2968|4331|5594|8621|8812|23476|51755|	CCNH|CDK1|CDK7|CDK8|CDK9|ERCC2|ERCC3|GTF2H1|GTF2H2|GTF2H3|GTF2H4|MNAT1|MAPK1|CDK13|CCNK|BRD4|CDK12|
GO:0008379	thioredoxin peroxidase activity	molecular_function	5	11.06	4.24e-06	<4.520795660036166E-4	5052|7001|10549|10935|25824|	PRDX1|PRDX2|PRDX4|PRDX3|PRDX5|
GO:0008380	RNA splicing	biological_process	380	154746	1.5e-61	<4.520795660036166E-4	676|708|988|1207|1477|1478|1479|1653|1655|1659|1660|1665|1993|2081|2332|2483|2521|2962|2963|3178|3181|3183|3184|3185|3187|3188|3189|3190|3192|3312|3550|3958|4116|4154|4236|4670|4686|4841|4857|4858|4904|5093|5094|5356|5411|5430|5431|5432|5433|5434|5435|5436|5437|5438|5439|5440|5441|5511|5515|5518|5546|5725|5936|5940|6060|6066|6100|6421|6426|6427|6428|6429|6430|6431|6432|6433|6434|6606|6607|6625|66…	BRDT|C1QBP|CDC5L|CLNS1A|CSTF1|CSTF2|CSTF3|DDX1|DDX5|DHX8|DHX9|DHX15|ELAVL2|ERN1|FMR1|FRG1|FUS|GTF2F1|GTF2F2|HNRNPA1|HNRNPA2B1|HNRNPC|HNRNPD|HNRNPF|HNRNPH1|HNRNPH2|HNRNPH3|HNRNPK|HNRNPU|HSPA8|IK|LGALS3|MAGOH|MBNL1|MFAP1|HNRNPM|NCBP1|NONO|NOVA1|NOVA2|YBX1|PCBP1|PCBP2|PLRG1|PNN|POLR2A|POLR2B|POLR2C|POLR2D|POLR2E|POLR2F|POLR2G|POLR2H|POLR2I|POLR2J|POLR2K|POLR2L|PPP1R8|PPP2CA|PPP2R1A|PRCC|PTBP1|RBM4|R…
GO:0008536	Ran GTPase binding	molecular_function	38	1466.01	1.5e-06	<4.520795660036166E-4	332|1102|1104|1434|3837|3842|3843|5902|5903|5905|8498|9670|10048|10204|10526|10527|10762|11260|23039|23077|23214|26297|29098|29107|30000|51194|55705|57510|64901|79711|84220|202151|285190|400966|653489|727851|729540|729857|	BIRC5|RCBTB2|RCC1|CSE1L|KPNB1|TNPO1|IPO5|RANBP1|RANBP2|RANGAP1|RANBP3|IPO13|RANBP9|NUTF2|IPO8|IPO7|NUP50|XPOT|XPO7|MYCBP2|XPO6|SERGEF|RANGRF|NXT1|TNPO2|IPO11|IPO9|XPO5|RANBP17|IPO4|RGPD5|RANBP3L|RGPD4|RGPD1|RGPD3|RGPD8|RGPD6|RGPD2|
GO:0008540	proteasome regulatory particle, base subcomplex	cellular_component	11	51.46	3.42e-14	<4.520795660036166E-4	5700|5701|5702|5705|5706|5707|5708|5710|5711|5715|5716|	PSMC1|PSMC2|PSMC3|PSMC5|PSMC6|PSMD1|PSMD2|PSMD4|PSMD5|PSMD9|PSMD10|
GO:0008541	proteasome regulatory particle, lid subcomplex	cellular_component	7	19.16	9.96e-10	<4.520795660036166E-4	5709|5714|5717|5718|5719|10213|11047|	PSMD3|PSMD8|PSMD11|PSMD12|PSMD13|PSMD14|ADRM1|
GO:0008622	epsilon DNA polymerase complex	cellular_component	5	13	4.92e-05	<4.520795660036166E-4	5426|5427|54107|54108|56655|	POLE|POLE2|POLE3|CHRAC1|POLE4|
GO:0008625	extrinsic apoptotic signaling pathway via death domain receptors	biological_process	31	1079.74	1.62e-06	<4.520795660036166E-4	356|572|581|596|637|841|1612|1616|1654|4763|4803|5295|6272|7124|7132|8717|8738|8772|8794|8795|8797|9191|9531|9994|11337|51202|56616|64112|153090|162989|282991|	FASLG|BAD|BAX|BCL2|BID|CASP8|DAPK1|DAXX|DDX3X|NF1|NGF|PIK3R1|SORT1|TNF|TNFRSF1A|TRADD|CRADD|FADD|TNFRSF10C|TNFRSF10B|TNFRSF10A|DEDD|BAG3|CASP8AP2|GABARAP|DDX47|DIABLO|MOAP1|DAB2IP|DEDD2|BLOC1S2|
GO:0008630	intrinsic apoptotic signaling pathway in response to DNA damage	biological_process	66	4546.7	3.12e-09	<4.520795660036166E-4	25|472|572|578|581|596|597|598|599|602|666|672|835|842|1396|1869|1969|2033|2074|2810|2956|3090|3162|3428|4170|4292|4436|4776|5295|5371|5423|5591|7124|7132|7133|7161|7507|7917|8445|8626|9641|10017|10018|10210|11200|22938|23411|23581|23612|26471|27141|27429|28996|29108|29965|51065|51246|54541|57600|57646|64112|64782|79073|79915|84944|204851|	ABL1|ATM|BAD|BAK1|BAX|BCL2|BCL2A1|BCL2L1|BCL2L2|BCL3|BOK|BRCA1|CASP2|CASP9|CRIP1|E2F1|EPHA2|EP300|ERCC6|SFN|MSH6|HIC1|HMOX1|IFI16|MCL1|MLH1|MSH2|NFATC4|PIK3R1|PML|POLB|PRKDC|TNF|TNFRSF1A|TNFRSF1B|TP73|XPA|BAG6|DYRK2|TP63|IKBKE|BCL2L10|BCL2L11|TOPORS|CHEK2|SNW1|SIRT1|CASP14|PHLDA3|NUPR1|CIDEB|HTRA2|HIPK2|PYCARD|CDIP1|RPS27L|SHISA5|DDIT4|FNIP2|USP28|MOAP1|AEN|TMEM109|ATAD5|MAEL|HIPK1|
GO:0009057	macromolecule catabolic process	biological_process	915	1.03375e+06	1.12e-43	<4.520795660036166E-4	49|160|161|163|176|178|207|259|267|302|304|329|338|348|406|408|409|411|472|550|633|634|664|665|668|677|678|701|823|824|825|836|841|867|891|899|960|983|991|996|997|1017|1020|1075|1118|1161|1173|1175|1191|1200|1201|1203|1211|1213|1358|1462|1463|1464|1486|1506|1508|1509|1510|1512|1513|1514|1515|1519|1520|1521|1522|1540|1634|1642|1649|1655|1656|1676|1677|1763|1773|1774|1775|1777|1797|1861|1981|1990|1…	ACR|AP2A1|AP2A2|AP2B1|ACAN|AGL|AKT1|AMBP|AMFR|ANXA2|ANXA2P2|BIRC2|APOB|APOE|ARNTL|ARRB1|ARRB2|ARSB|ATM|AUP1|BGN|CEACAM1|BNIP3|BNIP3L|FOXL2|ZFP36L1|ZFP36L2|BUB1B|CAPN1|CAPN2|CAPN3|CASP3|CASP8|CBL|CCNB1|CCNF|CD44|CDK1|CDC20|CDC27|CDC34|CDK2|CDK5|CTSC|CHIT1|ERCC8|AP2M1|AP2S1|CLU|TPP1|CLN3|CLN5|CLTA|CLTC|CPA2|VCAN|NCAN|CSPG4|CTBS|CTRL|CTSB|CTSD|CTSE|CTSH|CTSK|CTSL|CTSV|CTSO|CTSS|CTSW|CTSZ|CYLD|DCN|DD…
GO:0009123	nucleoside monophosphate metabolic process	biological_process	231	76079.8	2.43e-06	<4.520795660036166E-4	100|116|132|142|158|159|203|204|205|226|229|230|270|271|272|353|471|477|481|523|525|526|572|637|669|790|957|1327|1329|1337|1339|1350|1352|1355|1497|1537|1633|1635|1716|1723|1738|1739|1740|1841|1854|2023|2026|2027|2395|2584|2597|2618|2645|2821|2987|3098|3099|3101|3251|3303|3304|3312|3614|3615|3939|3948|4204|4354|4436|4508|4509|4512|4513|4514|4519|4535|4536|4538|4539|4540|4621|4622|4624|4625|4626|4…	ADA|ADCYAP1|ADK|PARP1|ADSL|ADSS|AK1|AK2|AK4|ALDOA|ALDOB|ALDOC|AMPD1|AMPD2|AMPD3|APRT|ATIC|ATP1A2|ATP1B1|ATP6V1A|ATP6V1B1|ATP6V1B2|BAD|BID|BPGM|CAD|ENTPD5|COX4I1|COX5B|COX6A1|COX6A2|COX7C|COX10|COX15|CTNS|CYC1|DCK|DCTD|DGUOK|DHODH|DLD|DLG1|DLG2|DTYMK|DUT|ENO1|ENO2|ENO3|FXN|GALK1|GAPDH|GART|GCK|GPI|GUK1|HK1|HK2|HK3|HPRT1|HSPA1A|HSPA1B|HSPA8|IMPDH1|IMPDH2|LDHA|LDHC|MECP2|MPP1|MSH2|ATP6|ATP8|COX1|COX…
GO:0009126	purine nucleoside monophosphate metabolic process	biological_process	199	55997.1	3.53e-09	<4.520795660036166E-4	100|116|132|142|158|159|203|204|205|226|229|230|270|271|272|353|471|477|481|523|525|526|572|637|669|957|1327|1329|1337|1339|1350|1352|1355|1497|1537|1738|1739|1740|2023|2026|2027|2395|2584|2597|2618|2645|2821|2987|3098|3099|3101|3251|3303|3304|3312|3614|3615|3939|3948|4204|4354|4436|4508|4509|4512|4513|4514|4519|4535|4536|4538|4539|4540|4621|4622|4624|4625|4626|4694|4695|4696|4697|4698|4700|4701|…	ADA|ADCYAP1|ADK|PARP1|ADSL|ADSS|AK1|AK2|AK4|ALDOA|ALDOB|ALDOC|AMPD1|AMPD2|AMPD3|APRT|ATIC|ATP1A2|ATP1B1|ATP6V1A|ATP6V1B1|ATP6V1B2|BAD|BID|BPGM|ENTPD5|COX4I1|COX5B|COX6A1|COX6A2|COX7C|COX10|COX15|CTNS|CYC1|DLD|DLG1|DLG2|ENO1|ENO2|ENO3|FXN|GALK1|GAPDH|GART|GCK|GPI|GUK1|HK1|HK2|HK3|HPRT1|HSPA1A|HSPA1B|HSPA8|IMPDH1|IMPDH2|LDHA|LDHC|MECP2|MPP1|MSH2|ATP6|ATP8|COX1|COX2|COX3|CYTB|ND1|ND2|ND4|ND4L|ND5|MY…
GO:0009141	nucleoside triphosphate metabolic process	biological_process	217	67536.4	2.13e-07	<4.520795660036166E-4	100|116|132|142|203|204|205|226|229|230|272|387|477|481|523|525|526|572|637|669|790|956|957|1327|1329|1337|1339|1350|1352|1355|1497|1503|1537|1716|1738|1841|1854|2023|2026|2027|2395|2584|2597|2645|2773|2821|2987|3098|3099|3101|3303|3304|3312|3614|3615|3704|3939|3948|4204|4337|4338|4436|4508|4509|4512|4513|4514|4519|4521|4535|4536|4538|4539|4540|4621|4622|4624|4625|4626|4694|4695|4696|4697|4698|47…	ADA|ADCYAP1|ADK|PARP1|AK1|AK2|AK4|ALDOA|ALDOB|ALDOC|AMPD3|RHOA|ATP1A2|ATP1B1|ATP6V1A|ATP6V1B1|ATP6V1B2|BAD|BID|BPGM|CAD|ENTPD3|ENTPD5|COX4I1|COX5B|COX6A1|COX6A2|COX7C|COX10|COX15|CTNS|CTPS1|CYC1|DGUOK|DLD|DTYMK|DUT|ENO1|ENO2|ENO3|FXN|GALK1|GAPDH|GCK|GNAI3|GPI|GUK1|HK1|HK2|HK3|HSPA1A|HSPA1B|HSPA8|IMPDH1|IMPDH2|ITPA|LDHA|LDHC|MECP2|MOCS1|MOCS2|MSH2|ATP6|ATP8|COX1|COX2|COX3|CYTB|NUDT1|ND1|ND2|ND4|ND…
GO:0009144	purine nucleoside triphosphate metabolic process	biological_process	199	56757.9	1.09e-08	<4.520795660036166E-4	100|116|132|142|203|204|205|226|229|230|272|387|477|481|523|525|526|572|637|669|957|1327|1329|1337|1339|1350|1352|1355|1497|1537|1716|1738|2023|2026|2027|2395|2584|2597|2645|2773|2821|2987|3098|3099|3101|3303|3304|3312|3614|3615|3704|3939|3948|4204|4337|4338|4436|4508|4509|4512|4513|4514|4519|4521|4535|4536|4538|4539|4540|4621|4622|4624|4625|4626|4694|4695|4696|4697|4698|4700|4701|4702|4704|4705|…	ADA|ADCYAP1|ADK|PARP1|AK1|AK2|AK4|ALDOA|ALDOB|ALDOC|AMPD3|RHOA|ATP1A2|ATP1B1|ATP6V1A|ATP6V1B1|ATP6V1B2|BAD|BID|BPGM|ENTPD5|COX4I1|COX5B|COX6A1|COX6A2|COX7C|COX10|COX15|CTNS|CYC1|DGUOK|DLD|ENO1|ENO2|ENO3|FXN|GALK1|GAPDH|GCK|GNAI3|GPI|GUK1|HK1|HK2|HK3|HSPA1A|HSPA1B|HSPA8|IMPDH1|IMPDH2|ITPA|LDHA|LDHC|MECP2|MOCS1|MOCS2|MSH2|ATP6|ATP8|COX1|COX2|COX3|CYTB|NUDT1|ND1|ND2|ND4|ND4L|ND5|MYH3|MYH4|MYH6|MYH7|…
GO:0009161	ribonucleoside monophosphate metabolic process	biological_process	212	63836.4	8.24e-08	<4.520795660036166E-4	100|116|132|142|158|159|203|204|205|226|229|230|270|271|272|353|471|477|481|523|525|526|572|637|669|790|957|1327|1329|1337|1339|1350|1352|1355|1497|1537|1723|1738|1739|1740|2023|2026|2027|2395|2584|2597|2618|2645|2821|2987|3098|3099|3101|3251|3303|3304|3312|3614|3615|3939|3948|4204|4354|4436|4508|4509|4512|4513|4514|4519|4535|4536|4538|4539|4540|4621|4622|4624|4625|4626|4694|4695|4696|4697|4698|4…	ADA|ADCYAP1|ADK|PARP1|ADSL|ADSS|AK1|AK2|AK4|ALDOA|ALDOB|ALDOC|AMPD1|AMPD2|AMPD3|APRT|ATIC|ATP1A2|ATP1B1|ATP6V1A|ATP6V1B1|ATP6V1B2|BAD|BID|BPGM|CAD|ENTPD5|COX4I1|COX5B|COX6A1|COX6A2|COX7C|COX10|COX15|CTNS|CYC1|DHODH|DLD|DLG1|DLG2|ENO1|ENO2|ENO3|FXN|GALK1|GAPDH|GART|GCK|GPI|GUK1|HK1|HK2|HK3|HPRT1|HSPA1A|HSPA1B|HSPA8|IMPDH1|IMPDH2|LDHA|LDHC|MECP2|MPP1|MSH2|ATP6|ATP8|COX1|COX2|COX3|CYTB|ND1|ND2|ND4|N…
GO:0009167	purine ribonucleoside monophosphate metabolic process	biological_process	198	55337.1	1.83e-09	<4.520795660036166E-4	100|116|132|142|158|159|203|204|205|226|229|230|270|271|272|353|471|477|481|523|525|526|572|637|669|957|1327|1329|1337|1339|1350|1352|1355|1497|1537|1738|1739|1740|2023|2026|2027|2395|2584|2597|2618|2645|2821|2987|3098|3099|3101|3251|3303|3304|3312|3614|3615|3939|3948|4204|4354|4436|4508|4509|4512|4513|4514|4519|4535|4536|4538|4539|4540|4621|4622|4624|4625|4626|4694|4695|4696|4697|4698|4700|4701|…	ADA|ADCYAP1|ADK|PARP1|ADSL|ADSS|AK1|AK2|AK4|ALDOA|ALDOB|ALDOC|AMPD1|AMPD2|AMPD3|APRT|ATIC|ATP1A2|ATP1B1|ATP6V1A|ATP6V1B1|ATP6V1B2|BAD|BID|BPGM|ENTPD5|COX4I1|COX5B|COX6A1|COX6A2|COX7C|COX10|COX15|CTNS|CYC1|DLD|DLG1|DLG2|ENO1|ENO2|ENO3|FXN|GALK1|GAPDH|GART|GCK|GPI|GUK1|HK1|HK2|HK3|HPRT1|HSPA1A|HSPA1B|HSPA8|IMPDH1|IMPDH2|LDHA|LDHC|MECP2|MPP1|MSH2|ATP6|ATP8|COX1|COX2|COX3|CYTB|ND1|ND2|ND4|ND4L|ND5|MY…
GO:0009199	ribonucleoside triphosphate metabolic process	biological_process	198	56034.8	4.27e-09	<4.520795660036166E-4	116|142|203|204|205|226|229|230|272|387|477|481|523|525|526|572|637|669|790|957|1327|1329|1337|1339|1350|1352|1355|1497|1503|1537|1738|2023|2026|2027|2395|2584|2597|2645|2773|2821|2987|3098|3099|3101|3303|3304|3312|3614|3615|3704|3939|3948|4204|4337|4338|4436|4508|4509|4512|4513|4514|4519|4535|4536|4538|4539|4540|4621|4622|4624|4625|4626|4694|4695|4696|4697|4698|4700|4701|4702|4704|4705|4706|4707…	ADCYAP1|PARP1|AK1|AK2|AK4|ALDOA|ALDOB|ALDOC|AMPD3|RHOA|ATP1A2|ATP1B1|ATP6V1A|ATP6V1B1|ATP6V1B2|BAD|BID|BPGM|CAD|ENTPD5|COX4I1|COX5B|COX6A1|COX6A2|COX7C|COX10|COX15|CTNS|CTPS1|CYC1|DLD|ENO1|ENO2|ENO3|FXN|GALK1|GAPDH|GCK|GNAI3|GPI|GUK1|HK1|HK2|HK3|HSPA1A|HSPA1B|HSPA8|IMPDH1|IMPDH2|ITPA|LDHA|LDHC|MECP2|MOCS1|MOCS2|MSH2|ATP6|ATP8|COX1|COX2|COX3|CYTB|ND1|ND2|ND4|ND4L|ND5|MYH3|MYH4|MYH6|MYH7|MYH8|NDUFA…
GO:0009205	purine ribonucleoside triphosphate metabolic process	biological_process	192	52799.4	2.63e-09	<4.520795660036166E-4	116|142|203|204|205|226|229|230|272|387|477|481|523|525|526|572|637|669|957|1327|1329|1337|1339|1350|1352|1355|1497|1537|1738|2023|2026|2027|2395|2584|2597|2645|2773|2821|2987|3098|3099|3101|3303|3304|3312|3614|3615|3704|3939|3948|4204|4337|4338|4436|4508|4509|4512|4513|4514|4519|4535|4536|4538|4539|4540|4621|4622|4624|4625|4626|4694|4695|4696|4697|4698|4700|4701|4702|4704|4705|4706|4707|4708|470…	ADCYAP1|PARP1|AK1|AK2|AK4|ALDOA|ALDOB|ALDOC|AMPD3|RHOA|ATP1A2|ATP1B1|ATP6V1A|ATP6V1B1|ATP6V1B2|BAD|BID|BPGM|ENTPD5|COX4I1|COX5B|COX6A1|COX6A2|COX7C|COX10|COX15|CTNS|CYC1|DLD|ENO1|ENO2|ENO3|FXN|GALK1|GAPDH|GCK|GNAI3|GPI|GUK1|HK1|HK2|HK3|HSPA1A|HSPA1B|HSPA8|IMPDH1|IMPDH2|ITPA|LDHA|LDHC|MECP2|MOCS1|MOCS2|MSH2|ATP6|ATP8|COX1|COX2|COX3|CYTB|ND1|ND2|ND4|ND4L|ND5|MYH3|MYH4|MYH6|MYH7|MYH8|NDUFA1|NDUFA2|N…
GO:0009295	nucleoid	cellular_component	41	1872.57	1.94e-07	<4.520795660036166E-4	37|292|1373|1629|1763|2926|3030|3032|3313|4350|5428|5442|6472|6742|6832|7015|7019|7284|7416|7417|7978|9361|9692|10128|10845|11232|22868|22907|26073|51106|54931|55210|55379|55794|60493|60528|64216|79736|80298|84300|116447|	ACADVL|SLC25A5|CPS1|DBT|DNA2|GRSF1|HADHA|HADHB|HSPA9|MPG|POLG|POLRMT|SHMT2|SSBP1|SUPV3L1|TERT|TFAM|TUFM|VDAC1|VDAC2|MTERF1|LONP1|KIAA0391|LRPPRC|CLPX|POLG2|FASTKD2|DHX30|POLDIP2|TFB1M|TRMT10C|ATAD3A|LRRC59|DDX28|FASTKD5|ELAC2|TFB2M|TEFM|MTERF2|UQCC2|TOP1MT|
GO:0009301	snRNA transcription	biological_process	67	5011.26	4.44e-11	<4.520795660036166E-4	904|905|1022|1025|2957|2958|2959|2960|2961|2962|2963|4686|5430|5431|5432|5433|5434|5435|5436|5437|5438|5439|5440|5441|5451|5452|6617|6618|6619|6621|6667|6877|6878|6880|6882|6884|6908|7702|8178|8812|10302|22916|22936|23248|23379|25896|26173|26512|51593|51808|55174|55197|55656|55756|57117|57508|58490|64859|65123|79035|79664|79871|80237|80789|84524|92105|129685|	CCNT1|CCNT2|CDK7|CDK9|GTF2A1|GTF2A2|GTF2B|GTF2E1|GTF2E2|GTF2F1|GTF2F2|NCBP1|POLR2A|POLR2B|POLR2C|POLR2D|POLR2E|POLR2F|POLR2G|POLR2H|POLR2I|POLR2J|POLR2K|POLR2L|POU2F1|POU2F2|SNAPC1|SNAPC2|SNAPC3|SNAPC4|SP1|TAF5|TAF6|TAF9|TAF11|TAF13|TBP|ZNF143|ELL|CCNK|SNAPC5|NCBP2|ELL2|RPRD2|ICE1|INTS7|INTS1|INTS6|SRRT|PHAX|INTS10|RPRD1A|INTS8|INTS9|INTS12|INTS2|RPRD1B|NABP1|INTS3|NABP2|ICE2|RPAP2|ELL3|INTS5|ZC3…
GO:0009304	tRNA transcription	biological_process	7	24	9.73e-08	<4.520795660036166E-4	2972|2975|2976|9328|9329|9330|112495|	BRF1|GTF3C1|GTF3C2|GTF3C5|GTF3C4|GTF3C3|GTF3C6|
GO:0009411	response to UV	biological_process	130	19961.4	1.59e-09	<4.520795660036166E-4	142|207|358|468|545|578|581|595|596|602|836|842|847|993|1026|1032|1111|1153|1161|1387|1396|1642|1643|1965|1991|2033|2067|2068|2071|2072|2073|2074|2237|2332|2876|2956|2966|3150|3364|3373|3592|3593|3713|4157|4193|4216|4221|4239|4311|4436|4609|4734|4776|4869|5111|5275|5295|5371|5424|5429|5481|5562|5599|5603|5609|5743|5764|5796|5970|6154|6738|6794|6872|7299|7319|7320|7391|7398|7486|7507|7508|7528|837…	PARP1|AKT1|AQP1|ATF4|ATR|BAK1|BAX|CCND1|BCL2|BCL3|CASP3|CASP9|CAT|CDC25A|CDKN1A|CDKN2D|CHEK1|CIRBP|ERCC8|CREBBP|CRIP1|DDB1|DDB2|EIF2S1|ELANE|EP300|ERCC1|ERCC2|ERCC3|ERCC4|ERCC5|ERCC6|FEN1|FMR1|GPX1|MSH6|GTF2H2|HMGN1|HUS1|HYAL1|IL12A|IL12B|IVL|MC1R|MDM2|MAP3K4|MEN1|MFAP4|MME|MSH2|MYC|NEDD4|NFATC4|NPM1|PCNA|SERPINB13|PIK3R1|PML|POLD1|POLH|PPID|PRKAA1|MAPK8|MAPK13|MAP2K7|PTGS2|PTN|PTPRK|RELA|RPL26|T…
GO:0009452	7-methylguanosine RNA capping	biological_process	32	1040.09	2.68e-10	<4.520795660036166E-4	902|1022|2068|2071|2962|2963|2965|2966|2967|2968|4331|4686|5430|5431|5432|5433|5434|5435|5436|5437|5438|5439|5440|5441|6829|8731|8732|22916|23070|55783|96764|404672|	CCNH|CDK7|ERCC2|ERCC3|GTF2F1|GTF2F2|GTF2H1|GTF2H2|GTF2H3|GTF2H4|MNAT1|NCBP1|POLR2A|POLR2B|POLR2C|POLR2D|POLR2E|POLR2F|POLR2G|POLR2H|POLR2I|POLR2J|POLR2K|POLR2L|SUPT5H|RNMT|RNGTT|NCBP2|CMTR1|CMTR2|TGS1|GTF2H5|
GO:0009753	response to jasmonic acid	biological_process	4	6.77	5.19e-05	<4.520795660036166E-4	1109|1645|1646|8644|	AKR1C4|AKR1C1|AKR1C2|AKR1C3|
GO:0009894	regulation of catabolic process	biological_process	828	862126	2.32e-28	<4.520795660036166E-4	25|27|32|89|101|134|148|150|154|207|208|210|215|225|302|304|317|324|328|336|337|339|341|344|345|348|369|405|406|472|493|523|525|526|527|528|529|533|534|535|572|580|581|596|664|665|666|677|678|706|722|725|754|823|826|836|857|859|863|949|957|975|999|1019|1020|1027|1050|1075|1149|1153|1191|1263|1268|1374|1432|1452|1453|1454|1457|1459|1471|1601|1611|1612|1613|1634|1642|1660|1676|1736|1797|1855|1869|1…	ABL1|ABL2|ACACB|ACTN3|ADAM8|ADORA1|ADRA1A|ADRA2A|ADRB2|AKT1|AKT2|ALAD|ABCD1|ABCD2|ANXA2|ANXA2P2|APAF1|APC|APEX1|APOA2|APOA4|APOBEC1|APOC1|APOC2|APOC3|APOE|ARAF|ARNT|ARNTL|ATM|ATP2B4|ATP6V1A|ATP6V1B1|ATP6V1B2|ATP6V0C|ATP6V1C1|ATP6V1E1|ATP6V0B|ATP6V1G2|ATP6V0A1|BAD|BARD1|BAX|BCL2|BNIP3|BNIP3L|BOK|ZFP36L1|ZFP36L2|TSPO|C4BPA|C4BPB|PTTG1IP|CAPN1|CAPNS1|CASP3|CAV1|CAV3|CBFA2T3|SCARB1|ENTPD5|CD81|CDH1|C…
GO:0009895	negative regulation of catabolic process	biological_process	269	95091.6	1.85e-07	<4.520795660036166E-4	32|89|134|148|150|207|210|302|304|336|339|341|345|493|596|706|863|1149|1153|1268|1432|1457|1459|1471|1611|1660|1676|1736|1869|1942|1981|1982|2043|2165|2203|2272|2316|2332|2475|2534|2626|2668|2801|2822|2903|2905|2931|3077|3082|3084|3162|3183|3184|3192|3240|3326|3327|3357|3553|3586|3630|3952|3953|4085|4088|4130|4170|4194|4233|4504|4534|4615|4656|4745|4843|4864|4904|4983|5045|5073|5140|5207|5245|527…	ACACB|ACTN3|ADORA1|ADRA1A|ADRA2A|AKT1|ALAD|ANXA2|ANXA2P2|APOA2|APOBEC1|APOC1|APOC3|ATP2B4|BCL2|TSPO|CBFA2T3|CIDEA|CIRBP|CNR1|MAPK14|CSNK2A1|CSNK2A2|CST3|DAP|DHX9|DFFA|DKC1|E2F1|EFNA1|EIF4G1|EIF4G2|EPHA4|F13B|FBP1|FHIT|FLNA|FMR1|MTOR|FYN|GATA4|GDNF|GOLGA2|GPLD1|GRIN2A|GRIN2C|GSK3A|HFE|HGF|NRG1|HMOX1|HNRNPC|HNRNPD|HNRNPU|HP|HSP90AB1|HSP90AB3P|HTR2B|IL1B|IL10|INS|LEP|LEPR|MAD2L1|SMAD3|MAP1A|MCL1|MDM…
GO:0009896	positive regulation of catabolic process	biological_process	388	185706	4.56e-14	<4.520795660036166E-4	89|101|134|150|154|207|208|215|225|324|336|337|344|348|405|472|572|580|581|664|665|677|678|722|725|754|857|859|863|957|975|1027|1050|1075|1191|1263|1374|1452|1453|1454|1457|1601|1612|1634|1642|1797|1855|1950|2021|2103|2168|2185|2308|2332|2629|2719|2729|2773|2819|2822|2931|2932|3064|3091|3099|3146|3162|3184|3297|3300|3303|3304|3320|3356|3416|3458|3479|3553|3565|3630|3643|3667|3791|3949|4035|4036|4…	ACTN3|ADAM8|ADORA1|ADRA2A|ADRB2|AKT1|AKT2|ABCD1|ABCD2|APC|APOA2|APOA4|APOC2|APOE|ARNT|ATM|BAD|BARD1|BAX|BNIP3|BNIP3L|ZFP36L1|ZFP36L2|C4BPA|C4BPB|PTTG1IP|CAV1|CAV3|CBFA2T3|ENTPD5|CD81|CDKN1B|CEBPA|CTSC|CLU|PLK3|CPT1A|CSNK1A1|CSNK1D|CSNK1E|CSNK2A1|DAB2|DAPK1|DCN|DDB1|DXO|DVL1|EGF|ENDOG|ESRRB|FABP1|PTK2B|FOXO1|FMR1|GBA|GPC3|GCLC|GNAI3|GPD1|GPLD1|GSK3A|GSK3B|HTT|HIF1A|HK2|HMGB1|HMOX1|HNRNPD|HSF1|DNAJ…
GO:0010032	meiotic chromosome condensation	biological_process	6	17.35	1e-06	<4.520795660036166E-4	9918|10051|10592|23310|23397|29781|	NCAPD2|SMC4|SMC2|NCAPD3|NCAPH|NCAPH2|
GO:0010165	response to X-ray	biological_process	27	719.46	1.52e-05	<4.520795660036166E-4	301|472|595|641|836|1026|1161|1785|2067|2074|2547|3735|3981|4436|6422|6423|7056|7158|7516|7518|7520|9400|25836|57817|64710|79184|121457|	ANXA1|ATM|CCND1|BLM|CASP3|CDKN1A|ERCC8|DNM2|ERCC1|ERCC6|XRCC6|KARS|LIG4|MSH2|SFRP1|SFRP2|THBD|TP53BP1|XRCC2|XRCC4|XRCC5|RECQL5|NIPBL|HAMP|NUCKS1|BRCC3|IKBIP|
GO:0010212	response to ionizing radiation	biological_process	136	22598.5	2.42e-09	<4.520795660036166E-4	142|210|301|339|388|472|545|578|581|595|596|598|641|672|836|867|1026|1161|1196|1410|1432|1535|1647|1785|1788|1789|1894|1936|1958|2002|2067|2074|2138|2140|2177|2547|2625|2876|2885|3014|3265|3297|3309|3364|3383|3428|3627|3735|3861|3981|4193|4221|4255|4436|4609|5371|5423|5428|5562|5591|5788|5810|5883|5888|6154|6240|6354|6422|6423|6591|6770|6794|7040|7056|7158|7412|7486|7516|7518|7520|8438|9025|9112|…	PARP1|ALAD|ANXA1|APOBEC1|RHOB|ATM|ATR|BAK1|BAX|CCND1|BCL2|BCL2L1|BLM|BRCA1|CASP3|CBL|CDKN1A|ERCC8|CLK2|CRYAB|MAPK14|CYBA|GADD45A|DNM2|DNMT3A|DNMT3B|ECT2|EEF1D|EGR1|ELK1|ERCC1|ERCC6|EYA1|EYA3|FANCD2|XRCC6|GATA3|GPX1|GRB2|H2AFX|HRAS|HSF1|HSPA5|HUS1|ICAM1|IFI16|CXCL10|KARS|KRT14|LIG4|MDM2|MEN1|MGMT|MSH2|MYC|PML|POLB|POLG|PRKAA1|PRKDC|PTPRC|RAD1|RAD9A|RAD51|RPL26|RRM1|CCL7|SFRP1|SFRP2|SNAI2|STAR|STK1…
GO:0010243	response to organonitrogen compound	biological_process	839	930027	1.85e-05	<4.520795660036166E-4	15|18|19|25|26|41|58|60|88|100|107|108|109|111|112|113|114|115|133|135|142|154|159|177|181|182|183|185|186|189|196|199|207|208|210|231|267|301|308|324|328|329|333|339|353|358|366|374|383|387|429|440|445|468|478|493|496|523|525|526|527|528|529|533|534|535|537|538|550|572|590|595|598|610|634|641|655|672|673|677|682|688|694|706|728|760|773|779|781|782|790|801|808|815|824|836|837|839|840|845|846|847|…	AANAT|ABAT|ABCA1|ABL1|AOC1|ASIC1|ACTA1|ACTB|ACTN2|ADA|ADCY1|ADCY2|ADCY3|ADCY5|ADCY6|ADCY7|ADCY8|ADCY9|ADM|ADORA2A|PARP1|ADRB2|ADSS|AGER|AGRP|JAG1|AGT|AGTR1|AGTR2|AGXT|AHR|AIF1|AKT1|AKT2|ALAD|AKR1B1|AMFR|ANXA1|ANXA5|APC|APEX1|BIRC2|APLP1|APOBEC1|APRT|AQP1|AQP9|AREG|ARG1|RHOA|ASCL1|ASNS|ASS1|ATF4|ATP1A3|ATP2B4|ATP4B|ATP6V1A|ATP6V1B1|ATP6V1B2|ATP6V0C|ATP6V1C1|ATP6V1E1|ATP6V0B|ATP6V1G2|ATP6V0A1|ATP6A…
GO:0010257	NADH dehydrogenase complex assembly	biological_process	59	3300.19	3.25e-19	<4.520795660036166E-4	617|4535|4536|4538|4540|4541|4694|4695|4696|4698|4700|4701|4702|4704|4705|4706|4707|4708|4709|4710|4711|4712|4713|4714|4715|4716|4718|4719|4720|4722|4723|4724|4725|4726|4728|4729|4731|5018|6901|25915|28976|29078|29090|51079|51103|51295|51300|54539|55471|55572|55744|55863|55967|79133|80224|91942|126328|137682|374291|	BCS1L|ND1|ND2|ND4|ND5|ND6|NDUFA1|NDUFA2|NDUFA3|NDUFA5|NDUFA6|NDUFA7|NDUFA8|NDUFA9|NDUFA10|NDUFAB1|NDUFB1|NDUFB2|NDUFB3|NDUFB4|NDUFB5|NDUFB6|NDUFB7|NDUFB8|NDUFB9|NDUFB10|NDUFC2|NDUFS1|NDUFS2|NDUFS3|NDUFV1|NDUFS4|NDUFS5|NDUFS6|NDUFS8|NDUFV2|NDUFV3|OXA1L|TAZ|NDUFAF3|ACAD9|NDUFAF4|TIMM21|NDUFA13|NDUFAF1|ECSIT|TIMMDC1|NDUFB11|NDUFAF7|FOXRED1|COA1|TMEM126B|NDUFA12|NDUFAF5|NUBPL|NDUFAF2|NDUFA11|NDUFAF6|…
GO:0010265	SCF complex assembly	biological_process	6	19.65	9.96e-06	<4.520795660036166E-4	6500|8454|9978|23066|23194|55832|	SKP1|CUL1|RBX1|CAND2|FBXL7|CAND1|
GO:0010332	response to gamma radiation	biological_process	50	2954.29	2.03e-05	<4.520795660036166E-4	142|339|472|545|578|581|596|598|867|1410|1535|1958|2002|2074|2177|2547|2625|2876|3014|3265|3297|3309|3627|3981|4193|4221|4609|5371|5423|5428|5562|5591|5788|6154|6354|7486|7516|7520|10206|10269|10413|11011|11200|23028|50507|54107|79073|85453|123879|404672|	PARP1|APOBEC1|ATM|ATR|BAK1|BAX|BCL2|BCL2L1|CBL|CRYAB|CYBA|EGR1|ELK1|ERCC6|FANCD2|XRCC6|GATA3|GPX1|H2AFX|HRAS|HSF1|HSPA5|CXCL10|LIG4|MDM2|MEN1|MYC|PML|POLB|POLG|PRKAA1|PRKDC|PTPRC|RPL26|CCL7|WRN|XRCC2|XRCC5|TRIM13|ZMPSTE24|YAP1|TLK2|CHEK2|KDM1A|NOX4|POLE3|TMEM109|TSPYL5|DCUN1D3|GTF2H5|
GO:0010389	regulation of G2/M transition of mitotic cell cycle	biological_process	147	23454.2	1.74e-18	<4.520795660036166E-4	472|595|641|672|891|983|990|993|994|995|1017|1019|1063|1069|1112|1453|1454|1639|1778|1781|2273|2956|3161|3306|3320|3364|4204|4303|4683|4751|4957|4998|5048|5087|5108|5116|5347|5518|5566|5569|5577|5884|5885|5889|5890|6500|6604|6790|7277|7283|7480|7531|7532|7840|7846|8091|8317|8454|8481|8636|8655|8766|8883|8929|9212|9344|9401|9525|9662|9702|9738|9793|9814|9928|9978|10121|10142|10382|10383|10540|1073…	ATM|CCND1|BLM|BRCA1|CCNB1|CDK1|CDC6|CDC25A|CDC25B|CDC25C|CDK2|CDK4|CENPF|CETN2|FOXN3|CSNK1D|CSNK1E|DCTN1|DYNC1H1|DYNC1I2|FHL1|MSH6|HMMR|HSPA2|HSP90AA1|HUS1|MECP2|FOXO4|NBN|NEK2|ODF2|ORC1|PAFAH1B1|PBX1|PCM1|PCNT|PLK1|PPP2R1A|PRKACA|PKIA|PRKAR2B|RAD17|RAD21|RAD51C|RAD51B|SKP1|SMARCD3|AURKA|TUBA4A|TUBG1|WNT10B|YWHAE|YWHAG|ALMS1|TUBA1A|HMGA2|CDC7|CUL1|OFD1|SSNA1|DYNLL1|RAB11A|NAE1|PHOX2B|AURKB|TAOK2|…
GO:0010390	histone monoubiquitination	biological_process	29	707.88	3.62e-11	<4.520795660036166E-4	648|1642|1643|4591|5896|6015|6045|6500|7324|7703|8450|9646|9810|10336|23429|29128|51322|54623|54880|56254|56970|79577|84108|84333|84678|84759|123169|151636|165918|	BMI1|DDB1|DDB2|TRIM37|RAG1|RING1|RNF2|SKP1|UBE2E1|PCGF2|CUL4B|CTR9|RNF40|PCGF3|RYBP|UHRF1|WAC|PAF1|BCOR|RNF20|ATXN7L3|CDC73|PCGF6|PCGF5|KDM2B|PCGF1|LEO1|DTX3L|RNF168|
GO:0010494	cytoplasmic stress granule	cellular_component	54	3137.92	3.57e-10	<4.520795660036166E-4	1153|1511|1653|1654|1656|1965|1977|2332|2886|3190|3837|4076|4154|4904|5042|5563|5936|6093|6311|6780|7072|7073|7415|7538|8444|8570|8761|9698|10084|10146|10642|11030|11273|22794|22927|23185|23367|23369|26058|26065|26986|55147|55239|57521|57532|79727|80336|113251|132430|140886|149041|170506|203228|342977|	CIRBP|CTSG|DDX1|DDX3X|DDX6|EIF2S1|EIF4E|FMR1|GRB7|HNRNPK|KPNB1|CAPRIN1|MBNL1|YBX1|PABPC3|PRKAA2|RBM4|ROCK1|ATXN2|STAU1|TIA1|TIAL1|VCP|ZFP36|DYRK3|KHSRP|PABPC4|PUM1|PQBP1|G3BP1|IGF2BP1|RBPMS|ATXN2L|CASC3|HABP4|LARP4B|LARP1|PUM2|GIGYF2|LSM14A|PABPC1|RBM23|OGFOD1|RPTOR|NUFIP2|LIN28A|PABPC1L|LARP4|PABPC4L|PABPC5|RC3H1|DHX36|C9orf72|NANOS3|
GO:0010498	proteasomal protein catabolic process	biological_process	298	100738	2.94e-31	<4.520795660036166E-4	267|329|406|408|409|550|701|891|899|983|991|996|997|1017|1161|1642|1649|1861|2931|3300|3309|3429|4085|4189|4193|4287|4734|4780|5094|5347|5366|5371|5516|5527|5682|5683|5684|5685|5686|5687|5688|5689|5690|5691|5692|5693|5694|5695|5696|5698|5699|5705|5706|5707|5708|5710|5713|5714|5718|5886|5887|6047|6048|6233|6388|6396|6400|6449|6468|6477|6478|6500|6502|6782|6790|6872|6907|7126|7184|7311|7314|7319|73…	AMFR|BIRC2|ARNTL|ARRB1|ARRB2|AUP1|BUB1B|CCNB1|CCNF|CDK1|CDC20|CDC27|CDC34|CDK2|ERCC8|DDB1|DDIT3|TOR1A|GSK3A|DNAJB2|HSPA5|IFI27|MAD2L1|DNAJB9|MDM2|ATXN3|NEDD4|NFE2L2|PCBP2|PLK1|PMAIP1|PML|PPP2CB|PPP2R5C|PSMA1|PSMA2|PSMA3|PSMA4|PSMA5|PSMA6|PSMA7|PSMB1|PSMB2|PSMB3|PSMB4|PSMB5|PSMB6|PSMB7|PSMB8|PSMB9|PSMB10|PSMC5|PSMC6|PSMD1|PSMD2|PSMD4|PSMD7|PSMD8|PSMD12|RAD23A|RAD23B|RNF4|RNF5|RPS27A|SDF2|SEC13|SEL…
GO:0010499	proteasomal ubiquitin-independent protein catabolic process	biological_process	22	290.24	1.79e-18	<4.520795660036166E-4	4780|5682|5683|5684|5685|5686|5687|5688|5689|5690|5691|5692|5693|5694|5695|5696|5698|5699|8507|9817|23198|143471|	NFE2L2|PSMA1|PSMA2|PSMA3|PSMA4|PSMA5|PSMA6|PSMA7|PSMB1|PSMB2|PSMB3|PSMB4|PSMB5|PSMB6|PSMB7|PSMB8|PSMB9|PSMB10|ENC1|KEAP1|PSME4|PSMA8|
GO:0010506	regulation of autophagy	biological_process	287	103448	1.1e-09	<4.520795660036166E-4	25|27|148|154|207|472|523|525|526|527|528|529|533|534|535|572|596|664|665|666|706|823|826|836|1020|1263|1459|1611|1612|1613|1634|1915|1917|1981|1982|2017|2033|2072|2081|2308|2475|2597|2626|2629|2670|2773|2801|2931|3064|3082|3091|3099|3146|3162|3315|3357|3428|3458|3565|3708|3791|3952|3953|4137|4170|4210|4218|4233|4504|4534|4734|4864|4943|5049|5290|5291|5296|5305|5476|5562|5563|5566|5587|5595|5599|…	ABL1|ABL2|ADRA1A|ADRB2|AKT1|ATM|ATP6V1A|ATP6V1B1|ATP6V1B2|ATP6V0C|ATP6V1C1|ATP6V1E1|ATP6V0B|ATP6V1G2|ATP6V0A1|BAD|BCL2|BNIP3|BNIP3L|BOK|TSPO|CAPN1|CAPNS1|CASP3|CDK5|PLK3|CSNK2A2|DAP|DAPK1|DAPK3|DCN|EEF1A1|EEF1A2|EIF4G1|EIF4G2|CTTN|EP300|ERCC4|ERN1|FOXO1|MTOR|GAPDH|GATA4|GBA|GFAP|GNAI3|GOLGA2|GSK3A|HTT|HGF|HIF1A|HK2|HMGB1|HMOX1|HSPB1|HTR2B|IFI16|IFNG|IL4|ITPR1|KDR|LEP|LEPR|MAPT|MCL1|MEFV|RAB8A|MET…
GO:0010563	negative regulation of phosphorus metabolic process	biological_process	508	334643	1.51e-11	<4.520795660036166E-4	25|89|103|104|135|142|197|207|259|284|324|341|348|387|399|408|409|467|578|581|624|634|652|655|706|753|801|805|808|836|857|859|863|867|868|891|978|1026|1027|1028|1029|1030|1031|1032|1050|1353|1399|1408|1411|1445|1540|1605|1609|1647|1739|1740|1741|1756|1813|1843|1844|1845|1846|1847|1848|1849|1850|1852|1855|1942|1981|2022|2029|2039|2041|2048|2122|2150|2167|2192|2203|2218|2280|2281|2305|2308|2475|262…	ABL1|ACTN3|ADAR|ADARB1|ADORA2A|PARP1|AHSG|AKT1|AMBP|ANGPT1|APC|APOC1|APOE|RHOA|RHOH|ARRB1|ARRB2|ATF3|BAK1|BAX|BDKRB2|CEACAM1|BMP4|BMP7|TSPO|LDLRAD4|CALM1|CALM2|CALM3|CASP3|CAV1|CAV3|CBFA2T3|CBL|CBLB|CCNB1|CDA|CDKN1A|CDKN1B|CDKN1C|CDKN2A|CDKN2B|CDKN2C|CDKN2D|CEBPA|COX11|CRKL|CRY2|CRYBA1|CSK|CYLD|DAG1|DGKQ|GADD45A|DLG1|DLG2|DLG3|DMD|DRD2|DUSP1|DUSP2|DUSP3|DUSP4|DUSP5|DUSP6|DUSP7|DUSP8|DUSP9|DVL1|EF…
GO:0010564	regulation of cell cycle process	biological_process	664	527830	7.15e-35	<4.520795660036166E-4	199|208|274|301|317|324|328|387|472|493|546|581|585|595|596|598|604|637|641|643|648|652|655|672|677|678|685|699|701|801|805|808|811|835|858|890|891|894|896|898|899|900|901|940|983|990|991|993|994|995|996|998|1017|1019|1020|1025|1026|1027|1028|1030|1032|1062|1063|1068|1069|1104|1111|1112|1213|1263|1453|1454|1457|1459|1499|1543|1602|1618|1639|1642|1647|1654|1663|1761|1778|1781|1813|1814|1820|1843|1…	AIF1|AKT2|BIN1|ANXA1|APAF1|APC|APEX1|RHOA|ATM|ATP2B4|ATRX|BAX|BBS4|CCND1|BCL2|BCL2L1|BCL6|BID|BLM|CXCR5|BMI1|BMP4|BMP7|BRCA1|ZFP36L1|ZFP36L2|BTC|BUB1|BUB1B|CALM1|CALM2|CALM3|CALR|CASP2|CAV2|CCNA2|CCNB1|CCND2|CCND3|CCNE1|CCNF|CCNG1|CCNG2|CD28|CDK1|CDC6|CDC20|CDC25A|CDC25B|CDC25C|CDC27|CDC42|CDK2|CDK4|CDK5|CDK9|CDKN1A|CDKN1B|CDKN1C|CDKN2B|CDKN2D|CENPE|CENPF|CETN1|CETN2|RCC1|CHEK1|FOXN3|CLTC|PLK3|CS…
GO:0010608	posttranscriptional regulation of gene expression	biological_process	495	292624	6.97e-36	<4.520795660036166E-4	16|48|103|207|208|283|326|328|339|387|468|602|677|678|708|811|857|940|1019|1153|1432|1612|1613|1617|1618|1636|1653|1654|1660|1719|1734|1736|1797|1801|1802|1869|1938|1965|1974|1975|1977|1978|1979|1981|1982|1983|1984|2058|2064|2107|2185|2309|2332|2475|2597|2651|2668|2733|2872|2886|2915|3181|3183|3184|3192|3303|3312|3315|3488|3569|3609|3646|3658|3673|3692|3842|4076|4086|4087|4088|4116|4528|4615|4670…	AARS|ACO1|ADAR|AKT1|AKT2|ANG|AIRE|APEX1|APOBEC1|RHOA|ATF4|BCL3|ZFP36L1|ZFP36L2|C1QBP|CALR|CAV1|CD28|CDK4|CIRBP|MAPK14|DAPK1|DAPK3|DAZ1|DAZL|ACE|DDX1|DDX3X|DHX9|DHFR|DIO2|DKC1|DXO|DPH1|DPH2|E2F1|EEF2|EIF2S1|EIF4A2|EIF4B|EIF4E|EIF4EBP1|EIF4EBP2|EIF4G1|EIF4G2|EIF5|EIF5A|EPRS|ERBB2|ETF1|PTK2B|FOXO3|FMR1|MTOR|GAPDH|GCNT2|GDNF|GLE1|MKNK2|GRB7|GRM5|HNRNPA2B1|HNRNPC|HNRNPD|HNRNPU|HSPA1A|HSPA8|HSPB1|IGFBP…
GO:0010615	positive regulation of cardiac muscle adaptation	biological_process	10	76.18	3.32e-05	<4.520795660036166E-4	5530|7222|406947|406952|406976|406977|406982|406996|407041|407042|	PPP3CA|TRPC3|MIR155|MIR17|MIR199A1|MIR199A2|MIR20A|MIR214|MIR34B|MIR34C|
GO:0010638	positive regulation of organelle organization	biological_process	554	384232	6.44e-24	<4.520795660036166E-4	25|88|154|208|246|274|286|301|302|304|335|382|387|389|402|408|472|545|546|572|578|581|585|596|604|637|638|664|666|672|673|685|841|859|891|908|940|961|989|998|1020|1025|1072|1073|1236|1437|1459|1487|1499|1618|1634|1639|1663|1736|1739|1761|1778|1786|1789|1814|1869|1902|1906|1908|1950|2017|2041|2067|2069|2150|2185|2237|2241|2242|2253|2316|2332|2475|2625|2629|2641|2648|2810|2852|2885|2909|2931|2932|2…	ABL1|ACTN2|ADRB2|AKT2|ALOX15|BIN1|ANK1|ANXA1|ANXA2|ANXA2P2|APOA1|ARF6|RHOA|RHOC|ARL2|ARRB1|ATM|ATR|ATRX|BAD|BAK1|BAX|BBS4|BCL2|BCL6|BID|BIK|BNIP3|BOK|BRCA1|BRAF|BTC|CASP8|CAV3|CCNB1|CCT6A|CD28|CD47|SEPT7|CDC42|CDK5|CDK9|CFL1|CFL2|CCR7|CSF2|CSNK2A2|CTBP1|CTNNB1|DAZL|DCN|DCTN1|DDX11|DKC1|DLG1|DMRT1|DYNC1H1|DNMT1|DNMT3B|DRD3|E2F1|LPAR1|EDN1|EDN3|EGF|CTTN|EPHA1|ERCC1|EREG|F2RL1|PTK2B|FEN1|FER|FES|FGF…
GO:0010639	negative regulation of organelle organization	biological_process	343	143922	7.62e-14	<4.520795660036166E-4	118|119|120|142|207|292|324|339|395|409|472|546|551|585|598|652|655|664|666|672|699|701|706|822|829|830|832|859|899|991|1063|1111|1191|1487|1761|1785|1786|1789|1859|1901|2039|2059|2067|2072|2258|2288|2395|2648|2764|2876|2934|3005|3006|3007|3008|3009|3010|3020|3021|3024|3082|3159|3178|3183|3192|3303|3375|3479|3550|3638|3720|3925|3976|3980|3998|4000|4070|4085|4089|4117|4133|4134|4137|4171|4204|4233…	ADD1|ADD2|ADD3|PARP1|AKT1|SLC25A5|APC|APOBEC1|ARHGAP6|ARRB2|ATM|ATRX|AVP|BBS4|BCL2L1|BMP4|BMP7|BNIP3|BOK|BRCA1|BUB1|BUB1B|TSPO|CAPG|CAPZA1|CAPZA2|CAPZB|CAV3|CCNF|CDC20|CENPF|CHEK1|CLU|CTBP1|DMRT1|DNM2|DNMT1|DNMT3B|DYRK1A|S1PR1|DMTN|EPS8|ERCC1|ERCC4|FGF13|FKBP4|FXN|KAT2A|GMFB|GPX1|GSN|H1F0|HIST1H1C|HIST1H1D|HIST1H1E|HIST1H1B|HIST1H1T|H3F3A|H3F3B|HIST1H1A|HGF|HMGA1|HNRNPA1|HNRNPC|HNRNPU|HSPA1A|IAPP…
GO:0010660	regulation of muscle cell apoptotic process	biological_process	80	7752.33	5.07e-05	<4.520795660036166E-4	116|183|239|350|408|409|468|655|664|815|817|1029|1482|1786|1871|1906|1984|2185|3156|3162|3297|3458|3479|3579|3592|3593|3611|3717|4040|4058|4217|4780|5136|5170|5458|5468|5514|5728|5863|6416|6423|6648|6789|7849|8241|8837|8996|9464|9531|9927|23408|23409|23411|23493|27250|55626|80149|84334|93649|126393|406900|406904|406905|406929|406930|406932|406937|406950|406951|406952|406976|406977|406979|406980|4…	ADCYAP1|AGT|ALOX12|APOH|ARRB1|ARRB2|ATF4|BMP7|BNIP3|CAMK2A|CAMK2D|CDKN2A|NKX2-5|DNMT1|E2F3|EDN1|EIF5A|PTK2B|HMGCR|HMOX1|HSF1|IFNG|IGF1|CXCR2|IL12A|IL12B|ILK|JAK2|LRP6|LTK|MAP3K5|NFE2L2|PDE1A|PDPK1|POU4F2|PPARG|PPP1R10|PTEN|RGL2|MAP2K4|SFRP2|SOD2|STK4|PAX8|RBM10|CFLAR|NOL3|HAND2|BAG3|MFN2|SIRT5|SIRT4|SIRT1|HEY2|PDCD4|AMBRA1|ZC3H12A|APOPT1|MYOCD|HSPB6|MIR106B|MIR1-1|MIR1-2|MIR138-1|MIR138-2|MIR140|…
GO:0010803	regulation of tumor necrosis factor-mediated signaling pathway	biological_process	53	3141.08	4.67e-08	<4.520795660036166E-4	329|330|335|834|837|841|1147|1540|2150|2621|2874|2950|3303|3304|3551|5771|6850|6868|7124|7128|7132|7185|7186|8517|8567|8717|8737|8877|8887|8904|8970|8996|9370|9825|9971|10293|10616|22900|22954|25999|29108|51588|55072|56928|81858|84888|90268|114769|117584|171392|204851|246330|260434|	BIRC2|BIRC3|APOA1|CASP1|CASP4|CASP8|CHUK|CYLD|F2RL1|GAS6|GPS2|GSTP1|HSPA1A|HSPA1B|IKBKB|PTPN2|SYK|ADAM17|TNF|TNFAIP3|TNFRSF1A|TRAF1|TRAF2|IKBKG|MADD|TRADD|RIPK1|SPHK1|TAX1BP1|CPNE1|HIST1H2BJ|NOL3|ADIPOQ|SPATA2|NR1H4|TRAIP|RBCK1|CARD8|TRIM32|CLIP3|PYCARD|PIAS4|RNF31|SPPL2B|SHARPIN|SPPL2A|OTULIN|CARD16|RFFL|ZNF675|HIPK1|PELI3|PYDC1|
GO:0010821	regulation of mitochondrion organization	biological_process	168	33945.8	7.66e-09	<4.520795660036166E-4	207|292|409|551|572|578|581|596|598|637|638|664|665|666|706|841|1191|1459|1634|1723|1869|2017|2395|2629|2810|2852|2876|2931|2932|3002|3064|3082|3091|3099|3303|3305|3375|3479|3791|3980|3998|4000|4137|4318|4836|4976|5138|5329|5366|5562|5599|5716|5880|6720|6721|6773|7027|7029|7159|7161|7249|7323|7332|7416|7529|7531|7532|7533|7534|7755|7855|8314|8326|8398|8626|8739|8743|8878|8996|9026|9141|9520|9530|…	AKT1|SLC25A5|ARRB2|AVP|BAD|BAK1|BAX|BCL2|BCL2L1|BID|BIK|BNIP3|BNIP3L|BOK|TSPO|CASP8|CLU|CSNK2A2|DCN|DHODH|E2F1|CTTN|FXN|GBA|SFN|GPER1|GPX1|GSK3A|GSK3B|GZMB|HTT|HGF|HIF1A|HK2|HSPA1A|HSPA1L|IAPP|IGF1|KDR|LIG3|LMAN1|LMNA|MAPT|MMP9|NMT1|OPA1|PDE2A|PLAUR|PMAIP1|PRKAA1|MAPK8|PSMD10|RAC2|SREBF1|SREBF2|STAT2|TFDP1|TFDP2|TP53BP2|TP73|TSC2|UBE2D3|UBE2L3|VDAC1|YWHAB|YWHAE|YWHAG|YWHAH|YWHAZ|ZNF205|FZD5|BAP1|…
GO:0010822	positive regulation of mitochondrion organization	biological_process	107	13424.5	7.6e-08	<4.520795660036166E-4	572|578|581|596|637|638|664|666|841|1459|1634|1869|2629|2810|2852|2931|2932|3002|3064|3091|3099|3305|3791|4318|4836|4976|5329|5366|5562|5599|5880|6721|7027|7029|7159|7161|7323|7332|7529|7531|7532|7533|7534|7755|7855|8314|8398|8626|8739|8743|9026|9141|9520|9776|9927|10013|10018|10055|10059|10075|10105|10133|10425|10645|10891|10962|10971|11140|11315|22885|23259|23368|25793|26355|27113|27141|27429|2…	BAD|BAK1|BAX|BCL2|BID|BIK|BNIP3|BOK|CASP8|CSNK2A2|DCN|E2F1|GBA|SFN|GPER1|GSK3A|GSK3B|GZMB|HTT|HIF1A|HK2|HSPA1L|KDR|MMP9|NMT1|OPA1|PLAUR|PMAIP1|PRKAA1|MAPK8|RAC2|SREBF2|TFDP1|TFDP2|TP53BP2|TP73|UBE2D3|UBE2L3|YWHAB|YWHAE|YWHAG|YWHAH|YWHAZ|ZNF205|FZD5|BAP1|PLA2G6|TP63|HRK|TNFSF10|HIP1R|PDCD5|NPEPPS|ATG13|MFN2|HDAC6|BCL2L11|SAE1|DNM1L|HUWE1|PPIF|OPTN|ARIH2|CAMKK2|PPARGC1A|MLLT11|YWHAQ|CDC37|PARK7|ABL…
GO:0010824	regulation of centrosome duplication	biological_process	41	1802.43	4.98e-05	<4.520795660036166E-4	672|899|1068|1069|2648|4591|4682|4869|5119|5314|6491|7517|8850|9475|9525|10015|10432|10733|10769|22994|23636|25886|25978|26973|27243|51510|51652|54461|55755|55835|56890|57132|79959|84084|85459|91147|92421|128866|152185|153241|348654|	BRCA1|CCNF|CETN1|CETN2|KAT2A|TRIM37|NUBP1|NPM1|CHMP1A|PKHD1|STIL|XRCC3|KAT2B|ROCK2|VPS4B|PDCD6IP|RBM14|PLK4|PLK2|CEP131|NUP62|POC1A|CHMP2B|CHORDC1|CHMP2A|CHMP5|CHMP3|FBXW5|CDK5RAP2|CENPJ|MDM1|CHMP1B|CEP76|RAB6C|CEP295|TMEM67|CHMP4C|CHMP4B|SPICE1|CEP120|GEN1|
GO:0010833	telomere maintenance via telomere lengthening	biological_process	30	1006.75	1.32e-06	<4.520795660036166E-4	1736|3104|3320|3326|5888|5981|6117|6118|7012|7013|7015|9887|10111|10728|23293|23381|25913|29935|54386|54433|54984|55135|55505|55651|64858|79008|80169|85456|201516|548593|	DKC1|ZBTB48|HSP90AA1|HSP90AB1|RAD51|RFC1|RPA1|RPA2|TERC|TERF1|TERT|SMG7|RAD50|PTGES3|SMG6|SMG5|POT1|RPA4|TERF2IP|GAR1|PINX1|WRAP53|NOP10|NHP2|DCLRE1B|SLX1B|CTC1|TNKS1BP1|ZSCAN4|SLX1A|
GO:0010942	positive regulation of cell death	biological_process	642	522010	2.28e-14	<4.520795660036166E-4	25|29|101|102|133|134|135|142|166|183|186|207|220|274|301|308|317|322|323|324|355|356|387|388|408|409|429|467|468|472|572|578|580|581|596|598|604|637|638|650|652|655|658|664|665|666|668|694|706|708|799|815|817|834|835|836|837|838|841|842|843|857|885|943|948|958|959|997|998|1019|1020|1026|1027|1029|1075|1191|1268|1285|1385|1386|1392|1411|1493|1495|1499|1512|1522|1540|1545|1611|1612|1613|1616|1647|…	ABL1|ABR|ADAM8|ADAM10|ADM|ADORA1|ADORA2A|PARP1|AES|AGT|AGTR2|AKT1|ALDH1A3|BIN1|ANXA1|ANXA5|APAF1|APBB1|APBB2|APC|FAS|FASLG|RHOA|RHOB|ARRB1|ARRB2|ASCL1|ATF3|ATF4|ATM|BAD|BAK1|BARD1|BAX|BCL2|BCL2L1|BCL6|BID|BIK|BMP2|BMP4|BMP7|BMPR1B|BNIP3|BNIP3L|BOK|FOXL2|BTG1|TSPO|C1QBP|CALCR|CAMK2A|CAMK2D|CASP1|CASP2|CASP3|CASP4|CASP5|CASP8|CASP9|CASP10|CAV1|CCK|TNFRSF8|CD36|CD40|CD40LG|CDC34|CDC42|CDK4|CDK5|CDKN…
GO:0010948	negative regulation of cell cycle process	biological_process	265	82471.6	7.71e-20	<4.520795660036166E-4	317|324|472|546|581|595|596|604|641|648|652|655|672|677|678|699|701|811|835|891|899|983|990|991|995|1017|1019|1025|1026|1027|1030|1032|1063|1111|1112|1263|1647|1761|1820|1869|1874|1876|1911|2033|2146|2255|2273|2648|2765|2810|2852|2956|3275|3276|3326|3364|3550|3976|4085|4149|4193|4194|4221|4282|4303|4342|4582|4591|4682|4683|4751|4848|4849|4850|4869|4998|5017|5111|5311|5325|5347|5371|5514|5526|5573…	APAF1|APC|ATM|ATRX|BAX|CCND1|BCL2|BCL6|BLM|BMI1|BMP4|BMP7|BRCA1|ZFP36L1|ZFP36L2|BUB1|BUB1B|CALR|CASP2|CCNB1|CCNF|CDK1|CDC6|CDC20|CDC25C|CDK2|CDK4|CDK9|CDKN1A|CDKN1B|CDKN2B|CDKN2D|CENPF|CHEK1|FOXN3|PLK3|GADD45A|DMRT1|ARID3A|E2F1|E2F4|E2F6|PHC1|EP300|EZH2|FGF10|FHL1|KAT2A|GML|SFN|GPER1|MSH6|PRMT2|PRMT1|HSP90AB1|HUS1|IK|LIF|MAD2L1|MAX|MDM2|MDM4|MEN1|MIF|FOXO4|MOS|MUC1|TRIM37|NUBP1|NBN|NEK2|CNOT2|CNO…
GO:0010950	positive regulation of endopeptidase activity	biological_process	159	32191.1	9.53e-06	<4.520795660036166E-4	317|355|356|387|408|444|572|578|581|637|666|668|834|836|837|838|841|842|843|885|1285|1378|1512|1611|1612|1654|1942|1944|2043|2149|2152|2534|2852|2902|2903|2904|2934|3092|3146|3297|3329|3336|3428|3429|3717|3932|3965|4067|4088|4137|4155|4210|4217|4609|4803|4804|4824|4838|5023|5134|5366|5371|5468|5641|5720|5721|5978|6091|6188|6279|6280|6317|6406|6407|6423|6622|6774|7023|7124|7186|7415|7498|8301|8717…	APAF1|FAS|FASLG|RHOA|ARRB1|ASPH|BAD|BAK1|BAX|BID|BOK|FOXL2|CASP1|CASP3|CASP4|CASP5|CASP8|CASP9|CASP10|CCK|COL4A3|CR1|CTSH|DAP|DAPK1|DDX3X|EFNA1|EFNA3|EPHA4|F2R|F3|FYN|GPER1|GRIN1|GRIN2A|GRIN2B|GSN|HIP1|HMGB1|HSF1|HSPD1|HSPE1|IFI16|IFI27|JAK2|LCK|LGALS9|LYN|SMAD3|MAPT|MBP|MEFV|MAP3K5|MYC|NGF|NGFR|NKX3-1|NODAL|P2RX1|PDCD2|PMAIP1|PML|PPARG|LGMN|PSME1|PSME2|REST|ROBO1|RPS3|S100A8|S100A9|SERPINB3|SEMG…
GO:0010952	positive regulation of peptidase activity	biological_process	176	39007.3	9.93e-07	<4.520795660036166E-4	317|355|356|387|408|444|572|578|581|637|666|668|834|836|837|838|841|842|843|857|885|1285|1378|1432|1512|1611|1612|1654|1942|1944|2043|2149|2152|2192|2335|2534|2852|2902|2903|2904|2934|3092|3146|3297|3329|3336|3428|3429|3717|3735|3932|3965|4067|4088|4137|4155|4210|4217|4609|4803|4804|4824|4838|5023|5118|5134|5366|5371|5468|5595|5641|5720|5721|5978|6091|6188|6279|6280|6300|6317|6406|6407|6423|6622|…	APAF1|FAS|FASLG|RHOA|ARRB1|ASPH|BAD|BAK1|BAX|BID|BOK|FOXL2|CASP1|CASP3|CASP4|CASP5|CASP8|CASP9|CASP10|CAV1|CCK|COL4A3|CR1|MAPK14|CTSH|DAP|DAPK1|DDX3X|EFNA1|EFNA3|EPHA4|F2R|F3|FBLN1|FN1|FYN|GPER1|GRIN1|GRIN2A|GRIN2B|GSN|HIP1|HMGB1|HSF1|HSPD1|HSPE1|IFI16|IFI27|JAK2|KARS|LCK|LGALS9|LYN|SMAD3|MAPT|MBP|MEFV|MAP3K5|MYC|NGF|NGFR|NKX3-1|NODAL|P2RX1|PCOLCE|PDCD2|PMAIP1|PML|PPARG|MAPK3|LGMN|PSME1|PSME2|RES…
GO:0010965	regulation of mitotic sister chromatid separation	biological_process	54	2935.59	1.67e-09	<4.520795660036166E-4	324|472|699|701|891|990|991|996|1062|1063|1843|3550|4085|5347|5885|5925|7175|7272|7517|7756|8379|8697|9183|9184|9212|9232|9319|9700|9787|10403|10459|10460|10783|25906|26271|29945|51143|51433|51451|51529|54908|55755|55781|55795|56155|56984|57520|64682|81620|84101|84861|246184|286053|348654|	APC|ATM|BUB1|BUB1B|CCNB1|CDC6|CDC20|CDC27|CENPE|CENPF|DUSP1|IK|MAD2L1|PLK1|RAD21|RB1|TPR|TTK|XRCC3|ZNF207|MAD1L1|CDC23|ZW10|BUB3|AURKB|PTTG1|TRIP13|ESPL1|DLGAP5|NDC80|MAD2L2|TACC3|NEK6|ANAPC15|FBXO5|ANAPC4|DYNC1LI1|ANAPC5|LCMT1|ANAPC11|SPDL1|CDK5RAP2|RIOK2|PCID2|TEX14|PSMG2|HECW2|ANAPC1|CDT1|USP44|KLHL22|CDC26|NSMCE2|GEN1|
GO:0010970	transport along microtubule	biological_process	140	23554.2	8.42e-06	<4.520795660036166E-4	320|403|547|636|667|998|1176|1201|1740|1778|1780|2319|2332|2647|3064|3091|3192|3312|3315|3797|3798|3799|3800|3842|4117|4130|4131|4137|4747|4976|5048|5108|5195|5590|5813|5861|5870|5874|6103|6421|6647|6683|6687|6845|7014|7314|7345|8100|8120|8409|8546|8636|8655|8936|8943|9001|9321|9371|9493|9742|10125|10128|10239|10749|10947|11020|11127|11158|22820|22858|22906|22920|22994|23011|23059|23095|23162|232…	APBA1|ARL3|KIF1A|BICD1|DST|CDC42|AP3S1|CLN3|DLG2|DYNC1H1|DYNC1I1|FLOT2|FMR1|BLOC1S1|HTT|HIF1A|HNRNPU|HSPA8|HSPB1|KIF3C|KIF5A|KIF5B|KIF5C|TNPO1|MAK|MAP1A|MAP1B|MAPT|NEFL|OPA1|PAFAH1B1|PCM1|PEX14|PRKCZ|PURA|RAB1A|RAB6A|RAB27B|RPGR|SFPQ|SOD1|SPAST|SPG7|VAMP7|TERF2|UBB|UCHL1|IFT88|AP3B2|UXT|AP3B1|SSNA1|DYNLL1|WASF1|AP3D1|HAP1|TRIP11|KIF3B|KIF23|IFT140|RASGRP1|LRPPRC|AP3S2|KIF1C|AP3M2|IFT27|KIF3A|RABL…
GO:0010972	negative regulation of G2/M transition of mitotic cell cycle	biological_process	42	2088.17	3.87e-05	<4.520795660036166E-4	472|641|672|983|990|1112|2273|2956|3364|4303|4683|4998|5884|5885|6500|6790|8091|8454|8883|9212|9344|9978|11073|23194|25949|27183|29980|51347|54984|55031|57551|60672|63967|80279|84446|84936|90381|91603|92421|135458|406980|406981|	ATM|BLM|BRCA1|CDK1|CDC6|FOXN3|FHL1|MSH6|HUS1|FOXO4|NBN|ORC1|RAD17|RAD21|SKP1|AURKA|HMGA2|CUL1|NAE1|AURKB|TAOK2|RBX1|TOPBP1|FBXL7|SYF2|VPS4A|DONSON|TAOK3|PINX1|USP47|TAOK1|MIIP|CLSPN|CDK5RAP3|BRSK1|ZFYVE19|TICRR|ZNF830|CHMP4C|HUS1B|MIR19B1|MIR19B2|
GO:0010997	anaphase-promoting complex binding	molecular_function	8	40.84	5e-06	<4.520795660036166E-4	991|5347|5728|26271|27338|51343|63967|166979|	CDC20|PLK1|PTEN|FBXO5|UBE2S|FZR1|CLSPN|CDC20B|
GO:0012501	programmed cell death	biological_process	960	1.19785e+06	2.57e-10	<4.520795660036166E-4	25|91|104|134|135|142|148|196|207|208|247|291|293|309|317|318|322|329|330|331|332|333|355|356|382|388|408|468|472|487|551|572|573|578|581|596|597|598|599|602|637|638|659|660|662|663|664|665|666|668|672|677|695|699|701|706|708|728|815|823|825|826|834|835|836|837|838|839|840|841|842|843|846|857|885|914|916|921|929|939|940|944|952|970|983|984|1020|1026|1027|1032|1041|1048|1051|1075|1111|1116|1149|11…	ABL1|ACVR1B|ADARB1|ADORA1|ADORA2A|PARP1|ADRA1A|AHR|AKT1|AKT2|ALOX15B|SLC25A4|SLC25A6|ANXA6|APAF1|NUDT2|APBB1|BIRC2|BIRC3|XIAP|BIRC5|APLP1|FAS|FASLG|ARF6|RHOB|ARRB1|ATF4|ATM|ATP2A1|AVP|BAD|BAG1|BAK1|BAX|BCL2|BCL2A1|BCL2L1|BCL2L2|BCL3|BID|BIK|BMPR2|BMX|BNIP1|BNIP2|BNIP3|BNIP3L|BOK|FOXL2|BRCA1|ZFP36L1|BTK|BUB1|BUB1B|TSPO|C1QBP|C5AR1|CAMK2A|CAPN1|CAPN3|CAPNS1|CASP1|CASP2|CASP3|CASP4|CASP5|CASP6|CASP7…
GO:0015030	Cajal body	cellular_component	60	4000.52	2.26e-05	<4.520795660036166E-4	1017|1736|2091|2332|2483|3181|3669|4863|6606|6607|6631|7012|7307|8161|8178|8882|9092|9128|9129|9221|9343|9733|9879|10208|10285|10346|11325|11339|22927|23379|23524|25820|25888|25988|26121|27129|51602|51808|54433|55135|55341|55505|55651|56899|79607|79664|84524|84967|85403|90806|96764|114034|201299|345630|677679|677768|677770|677775|677776|102157402|	CDK2|DKC1|FBL|FMR1|FRG1|HNRNPA2B1|ISG20|NPAT|SMN1|SMN2|SNRPC|TERC|U2AF1|COIL|ELL|ZPR1|SART1|PRPF4|PRPF3|NOLC1|EFTUD2|SART3|DDX46|USPL1|SMNDC1|TRIM22|DDX42|OIP5|HABP4|ICE1|SRRM2|ARIH1|ZNF473|HINFP|PRPF31|HSPB7|NOP58|PHAX|GAR1|WRAP53|LSG1|NOP10|NHP2|ANKS1B|FAM118B|ICE2|ZC3H8|LSM10|EAF1|ANGEL2|TGS1|TOE1|RDM1|FBLL1|SCARNA3|SCARNA13|SCARNA22|SCARNA5|SCARNA8|AK6|
GO:0015629	actin cytoskeleton	cellular_component	453	253424	7.12e-15	<4.520795660036166E-4	25|27|31|58|59|60|70|71|72|81|87|88|89|101|118|119|199|226|273|274|301|357|395|800|822|824|829|830|832|989|999|1000|1072|1073|1238|1265|1266|1398|1410|1495|1496|1535|1612|1613|1627|1639|1660|1809|1915|2011|2017|2037|2039|2241|2268|2275|2316|2317|2319|2321|2534|2620|2633|2634|2909|2934|2998|3005|3055|3077|3092|3171|3183|3190|3611|3652|3728|3880|3898|3927|3936|3983|3993|3996|4046|4082|4336|4430|448…	ABL1|ABL2|ACACA|ACTA1|ACTA2|ACTB|ACTC1|ACTG1|ACTG2|ACTN4|ACTN1|ACTN2|ACTN3|ADAM8|ADD1|ADD2|AIF1|ALDOA|AMPH|BIN1|ANXA1|SHROOM2|ARHGAP6|CALD1|CAPG|CAPN2|CAPZA1|CAPZA2|CAPZB|SEPT7|CDH1|CDH2|CFL1|CFL2|ACKR2|CNN2|CNN3|CRK|CRYAB|CTNNA1|CTNNA2|CYBA|DAPK1|DAPK3|DBN1|DCTN1|DHX9|DPYSL3|EEF1A1|MARK2|CTTN|EPB41L2|DMTN|FER|FGR|FHL3|FLNA|FLNB|FLOT2|FLT1|FYN|GAS2|GBP1|GBP2|ARHGAP35|GSN|GYS2|H1F0|HCK|HFE|HIP1|FO…
GO:0015631	tubulin binding	molecular_function	302	118207	1.53e-05	<4.520795660036166E-4	226|324|332|403|547|585|667|672|675|827|859|889|1062|1068|1069|1070|1266|1410|1605|1639|1641|1759|1780|1785|1808|2009|2010|2242|2258|2332|2339|2534|2597|2620|2622|2735|2801|3064|3796|3797|3798|3799|3800|3801|3831|3832|3833|3835|3925|4067|4130|4131|4133|4134|4135|4137|4281|4599|4600|4692|4741|4744|4830|4926|4968|4976|5048|5142|5195|5347|5423|5536|5621|5892|5997|6188|6249|6279|6280|6530|6622|6683|6…	ALDOA|APC|BIRC5|ARL3|KIF1A|BBS4|DST|BRCA1|BRCA2|CAPN6|CAV3|KRIT1|CENPE|CETN1|CETN2|CETN3|CNN3|CRYAB|DAG1|DCTN1|DCX|DNM1|DYNC1I1|DNM2|DPYSL2|EML1|EMD|FES|FGF13|FMR1|FNTA|FYN|GAPDH|GAS2|GAS8|GLI1|GOLGA2|HTT|KIF2A|KIF3C|KIF5A|KIF5B|KIF5C|KIFC3|KLC1|KIF11|KIFC1|KIF22|STMN1|LYN|MAP1A|MAP1B|MAP2|MAP4|MAP6|MAPT|MID1|MX1|MX2|NDN|NEFM|NEFH|NME1|NUMA1|OGG1|OPA1|PAFAH1B1|PDE4B|PEX14|PLK1|POLB|PPP5C|PRNP|RAD…
GO:0015931	nucleobase-containing compound transport	biological_process	209	50034.7	6.11e-17	<4.520795660036166E-4	215|291|292|293|677|1660|1977|1984|2030|2332|2705|2733|3087|3177|3178|3181|3192|3267|3297|3692|3800|3921|4116|4600|4641|4686|4869|4927|4928|5027|5036|5433|5813|5901|5903|5976|6059|6209|6311|6396|6421|6426|6427|6428|6429|6430|6431|6432|6741|6830|7014|7048|7175|7248|7263|7307|7355|7538|7884|7919|8021|8086|8106|8189|8480|8563|8570|8658|8683|8888|9197|9295|9444|9631|9688|9775|9785|9793|9804|9877|9883…	ABCD1|SLC25A4|SLC25A5|SLC25A6|ZFP36L1|DHX9|EIF4E|EIF5A|SLC29A1|FMR1|GJB1|GLE1|HHEX|SLC29A2|HNRNPA1|HNRNPA2B1|HNRNPU|AGFG1|HSF1|EIF6|KIF5C|RPSA|MAGOH|MX2|MYO1C|NCBP1|NPM1|NUP88|NUP98|P2RX7|PA2G4|POLR2D|PURA|RAN|RANBP2|UPF1|ABCE1|RPS15|ATXN2|SEC13|SFPQ|SRSF1|SRSF2|SRSF3|SRSF4|SRSF5|SRSF6|SRSF7|SSB|SUPT6H|TERF2|TGFBR2|TPR|TSC1|TST|U2AF1|SLC35A2|ZFP36|SLBP|DDX39B|NUP214|AAAS|PABPN1|SYMPK|RAE1|THOC5|K…
GO:0015934	large ribosomal subunit	cellular_component	120	12627.3	3.96e-42	<4.520795660036166E-4	740|4706|4736|5935|6122|6123|6124|6125|6128|6129|6130|6132|6133|6134|6135|6136|6137|6138|6139|6141|6142|6143|6144|6146|6147|6150|6152|6154|6155|6156|6157|6158|6159|6160|6161|6164|6165|6166|6167|6168|6169|6170|6171|6173|6175|6176|6181|6182|6838|7311|9045|9349|9513|9553|9801|10573|10884|11222|11224|23521|25873|25929|26589|28977|28998|29074|29088|29093|51069|51073|51121|51187|51253|51258|51263|51264…	MRPL49|NDUFAB1|RPL10A|RBM3|RPL3|RPL3L|RPL4|RPL5|RPL6|RPL7|RPL7A|RPL8|RPL9|RPL10|RPL11|RPL12|RPL13|RPL15|RPL17|RPL18|RPL18A|RPL19|RPL21|RPL22|RPL23A|MRPL23|RPL24|RPL26|RPL27|RPL30|RPL27A|RPL28|RPL29|RPL31|RPL32|RPL34|RPL35A|RPL36AL|RPL37|RPL37A|RPL38|RPL39|RPL41|RPL36A|RPLP0|RPLP1|RPLP2|MRPL12|SURF6|UBA52|RPL14|RPL23|FXR2|MRPL33|MRPL19|MRPL28|MRPS30|MRPL3|RPL35|RPL13A|RPL36|GEMIN5|MRPL46|MRPL42|MR…
GO:0015935	small ribosomal subunit	cellular_component	72	4302.27	1.35e-31	<4.520795660036166E-4	1654|1939|1981|3039|3040|3921|6183|6187|6188|6189|6191|6192|6193|6194|6201|6202|6203|6204|6205|6206|6207|6208|6209|6210|6217|6218|6222|6223|6224|6227|6228|6229|6230|6231|6232|6233|6234|6235|7311|7818|10240|23107|28957|28973|28977|28985|51021|51023|51065|51081|51116|51373|51650|54460|55168|55173|56945|60488|63931|64949|64951|64960|64963|64965|64968|64969|65993|83939|92259|93144|113251|140032|	DDX3X|EIF2D|EIF4G1|HBA1|HBA2|RPSA|MRPS12|RPS2|RPS3|RPS3A|RPS4X|RPS4Y1|RPS5|RPS6|RPS7|RPS8|RPS9|RPS10|RPS11|RPS12|RPS13|RPS14|RPS15|RPS15A|RPS16|RPS17|RPS18|RPS19|RPS20|RPS21|RPS23|RPS24|RPS25|RPS26|RPS27|RPS27A|RPS28|RPS29|UBA52|DAP3|MRPS31|MRPS27|MRPS28|MRPS18B|MRPL42|MCTS1|MRPS16|MRPS18C|RPS27L|MRPS7|MRPS2|MRPS17|MRPS33|MRPS21|MRPS18A|MRPS10|MRPS22|MRPS35|MRPS14|MRPS26|MRPS24|MRPS15|MRPS11|MRPS…
GO:0015980	energy derivation by oxidation of organic compounds	biological_process	208	54280.5	2.94e-06	<4.520795660036166E-4	37|48|50|155|158|178|207|208|637|847|1327|1329|1337|1339|1350|1352|1355|1431|1537|1544|1737|1738|1743|2110|2271|2395|2475|2538|2548|2632|2647|2673|2778|2819|2820|2931|2932|2992|2997|2998|3417|3418|3419|3420|3421|3572|3658|3952|3953|4160|4190|4191|4200|4204|4504|4512|4513|4514|4519|4535|4536|4538|4539|4540|4609|4694|4695|4696|4697|4698|4700|4701|4702|4704|4705|4706|4707|4708|4709|4710|4711|4712|47…	ACADVL|ACO1|ACO2|ADRB3|ADSL|AGL|AKT1|AKT2|BID|CAT|COX4I1|COX5B|COX6A1|COX6A2|COX7C|COX10|COX15|CS|CYC1|CYP1A2|DLAT|DLD|DLST|ETFDH|FH|FXN|MTOR|G6PC|GAA|GBE1|BLOC1S1|GFPT1|GNAS|GPD1|GPD2|GSK3A|GSK3B|GYG1|GYS1|GYS2|IDH1|IDH2|IDH3A|IDH3B|IDH3G|IL6ST|IREB2|LEP|LEPR|MC4R|MDH1|MDH2|ME2|MECP2|MT3|COX1|COX2|COX3|CYTB|ND1|ND2|ND4|ND4L|ND5|MYC|NDUFA1|NDUFA2|NDUFA3|NDUFA4|NDUFA5|NDUFA6|NDUFA7|NDUFA8|NDUFA9|N…
GO:0016032	viral process	biological_process	554	359074	2.38e-45	<4.520795660036166E-4	160|161|162|163|164|259|274|291|292|293|336|348|373|375|387|527|558|567|572|581|598|636|664|665|699|708|819|841|857|858|890|904|905|919|920|926|940|941|942|949|950|975|983|995|998|1050|1058|1104|1173|1174|1175|1232|1234|1315|1378|1380|1385|1387|1487|1488|1499|1508|1525|1604|1605|1616|1642|1654|1656|1660|1663|1739|1755|1781|1794|1803|1859|1877|1939|1948|1949|1969|1973|1974|1977|1981|2033|2060|2068…	AP2A1|AP2A2|AP1B1|AP2B1|AP1G1|AMBP|BIN1|SLC25A4|SLC25A5|SLC25A6|APOA2|APOE|TRIM23|ARF1|RHOA|ATP6V0C|AXL|B2M|BAD|BAX|BCL2L1|BICD1|BNIP3|BNIP3L|BUB1|C1QBP|CAMLG|CASP8|CAV1|CAV2|CCNA2|CCNT1|CCNT2|CD247|CD4|CD8B|CD28|CD80|CD86|SCARB1|SCARB2|CD81|CDK1|CDC25C|CDC42|CEBPA|CENPA|RCC1|AP2M1|AP1S1|AP2S1|CCR3|CCR5|COPB1|CR1|CR2|CREB1|CREBBP|CTBP1|CTBP2|CTNNB1|CTSB|CXADR|CD55|DAG1|DAXX|DDB1|DDX3X|DDX6|DHX9|D…
GO:0016071	mRNA metabolic process	biological_process	643	465832	2.37e-81	<4.520795660036166E-4	103|104|105|339|405|468|472|676|677|678|708|728|902|988|1022|1054|1207|1477|1478|1479|1649|1653|1655|1656|1659|1660|1665|1736|1797|1981|1993|1996|2068|2069|2071|2081|2107|2316|2332|2483|2521|2926|2935|2962|2963|2965|2966|2967|2968|3091|3178|3181|3183|3184|3185|3187|3188|3189|3190|3192|3297|3303|3304|3312|3550|3646|3921|3958|4005|4116|4154|4236|4292|4331|4656|4670|4686|4736|4841|4848|4849|4850|485…	ADAR|ADARB1|ADARB2|APOBEC1|ARNT|ATF4|ATM|BRDT|ZFP36L1|ZFP36L2|C1QBP|C5AR1|CCNH|CDC5L|CDK7|CEBPG|CLNS1A|CSTF1|CSTF2|CSTF3|DDIT3|DDX1|DDX5|DDX6|DHX8|DHX9|DHX15|DKC1|DXO|EIF4G1|ELAVL2|ELAVL4|ERCC2|EREG|ERCC3|ERN1|ETF1|FLNA|FMR1|FRG1|FUS|GRSF1|GSPT1|GTF2F1|GTF2F2|GTF2H1|GTF2H2|GTF2H3|GTF2H4|HIF1A|HNRNPA1|HNRNPA2B1|HNRNPC|HNRNPD|HNRNPF|HNRNPH1|HNRNPH2|HNRNPH3|HNRNPK|HNRNPU|HSF1|HSPA1A|HSPA1B|HSPA8|IK|…
GO:0016072	rRNA metabolic process	biological_process	209	49748.1	2.46e-37	<4.520795660036166E-4	283|705|1736|2091|2483|2971|2972|2975|2976|3669|3921|4137|4141|4736|4839|4931|5036|5393|5394|5822|6023|6041|6125|6129|6130|6135|6154|6155|6165|6187|6194|6201|6202|6203|6208|6209|6217|6218|6223|6227|6229|6232|6234|6839|8568|8602|8780|8945|9014|9045|9092|9136|9188|9221|9277|9326|9328|9329|9330|9724|9775|9790|9875|10171|10199|10200|10360|10412|10436|10438|10521|10528|10595|10607|10775|10813|10849|10…	ANG|BYSL|DKC1|FBL|FRG1|GTF3A|BRF1|GTF3C1|GTF3C2|ISG20|RPSA|MAPT|MARS|RPL10A|NOP2|NVL|PA2G4|EXOSC9|EXOSC10|PWP2|RMRP|RNASEL|RPL5|RPL7|RPL7A|RPL11|RPL26|RPL27|RPL35A|RPS2|RPS6|RPS7|RPS8|RPS9|RPS14|RPS15|RPS16|RPS17|RPS19|RPS21|RPS24|RPS27|RPS28|SUV39H1|RRP1|NOP14|RIOK3|BTRC|TAF1B|RPL14|SART1|RRP9|DDX21|NOLC1|WDR46|ZNHIT3|GTF3C5|GTF3C4|GTF3C3|UTP14C|EIF4A3|BMS1|URB1|RCL1|MPHOSPH10|MPHOSPH6|NPM3|NSA2…
GO:0016073	snRNA metabolic process	biological_process	87	9120.04	2.21e-08	<4.520795660036166E-4	904|905|1022|1025|1736|2957|2958|2959|2960|2961|2962|2963|4686|5393|5430|5431|5432|5433|5434|5435|5436|5437|5438|5439|5440|5441|5451|5452|6617|6618|6619|6621|6667|6877|6878|6880|6882|6884|6908|7702|8178|8812|10302|11340|22916|22936|23016|23248|23379|23404|25896|26173|26512|51010|51593|51808|54512|55174|55197|55505|55651|55656|55756|56257|56915|57117|57508|58490|64852|64859|65123|79035|79066|79650…	CCNT1|CCNT2|CDK7|CDK9|DKC1|GTF2A1|GTF2A2|GTF2B|GTF2E1|GTF2E2|GTF2F1|GTF2F2|NCBP1|EXOSC9|POLR2A|POLR2B|POLR2C|POLR2D|POLR2E|POLR2F|POLR2G|POLR2H|POLR2I|POLR2J|POLR2K|POLR2L|POU2F1|POU2F2|SNAPC1|SNAPC2|SNAPC3|SNAPC4|SP1|TAF5|TAF6|TAF9|TAF11|TAF13|TBP|ZNF143|ELL|CCNK|SNAPC5|EXOSC8|NCBP2|ELL2|EXOSC7|RPRD2|ICE1|EXOSC2|INTS7|INTS1|INTS6|EXOSC3|SRRT|PHAX|EXOSC4|INTS10|RPRD1A|NOP10|NHP2|INTS8|INTS9|MEPCE…
GO:0016075	rRNA catabolic process	biological_process	16	245.36	1.79e-06	<4.520795660036166E-4	5393|5394|10595|11340|22894|23016|23404|29102|51010|53918|54464|54512|56915|115752|118460|162989|	EXOSC9|EXOSC10|ERN2|EXOSC8|DIS3|EXOSC7|EXOSC2|DROSHA|EXOSC3|PELO|XRN1|EXOSC4|EXOSC5|DIS3L|EXOSC6|DEDD2|
GO:0016078	tRNA catabolic process	biological_process	6	16.5	4.06e-07	<4.520795660036166E-4	5393|10940|11340|23016|23404|51010|	EXOSC9|POP1|EXOSC8|EXOSC7|EXOSC2|EXOSC3|
GO:0016233	telomere capping	biological_process	30	1012.24	1.98e-06	<4.520795660036166E-4	4683|5591|7013|7014|8290|8294|8359|8360|8361|8362|8363|8364|8365|8366|8367|8368|8370|9937|10111|24144|25913|26277|54386|64421|64858|65057|80169|121504|554313|100134934|	NBN|PRKDC|TERF1|TERF2|HIST3H3|HIST1H4I|HIST1H4A|HIST1H4D|HIST1H4F|HIST1H4K|HIST1H4J|HIST1H4C|HIST1H4H|HIST1H4B|HIST1H4E|HIST1H4L|HIST2H4A|DCLRE1A|RAD50|TFIP11|POT1|TINF2|TERF2IP|DCLRE1C|DCLRE1B|ACD|CTC1|HIST4H4|HIST2H4B|TEN1|
GO:0016234	inclusion body	cellular_component	75	6438.23	4.7e-08	<4.520795660036166E-4	178|468|1191|1856|1938|2060|2268|2876|2997|3064|3225|3232|3303|3304|3326|4137|4287|4504|4591|4683|4741|4744|4928|5424|5588|5621|5663|5704|5705|5903|5905|6310|6620|6622|7175|7541|8106|8301|8878|9001|9463|9529|9695|9709|9816|9972|10013|10273|10537|11279|22803|23001|23224|23390|23523|25793|25820|26297|27129|29110|29979|51567|51622|55437|56852|57565|57713|63976|65018|80174|91607|120892|135892|140545|…	AGL|ATF4|CLU|DVL2|EEF2|EPS15|FGR|GPX1|GYS1|HTT|HOXC9|HOXD3|HSPA1A|HSPA1B|HSP90AB1|MAPT|ATXN3|MT3|TRIM37|NBN|NEFM|NEFH|NUP98|POLD1|PRKCQ|PRNP|PSEN1|PSMC4|PSMC5|RANBP2|RANGAP1|ATXN1|SNCB|SNCA|TPR|ZBTB14|PABPN1|PICALM|SQSTM1|HAP1|PICK1|BAG5|EDEM1|HERPUD1|URB2|NUP153|HDAC6|STUB1|UBD|KLF8|XRN2|WDFY3|SYNE2|ZDHHC17|CABIN1|FBXO7|ARIH1|SERGEF|HSPB7|TBK1|UBQLN1|TDP2|CCZ1|STRADB|RAD18|KLHL14|SFMBT2|PRDM16|P…
GO:0016236	macroautophagy	biological_process	134	21915	1.27e-05	<4.520795660036166E-4	1201|2629|3920|3964|4077|5287|5289|5562|5563|5564|5565|5571|5663|5861|6714|7251|7415|7416|7879|8027|8408|8655|8673|8678|8878|8897|8987|9140|9146|9342|9373|9474|9525|9538|9706|9776|9779|9821|9927|10241|10254|10312|10483|10484|10533|11152|11267|11337|11345|22863|22878|23001|23130|23192|23241|23400|23557|23673|23710|25851|25978|25989|26100|27183|27243|29082|29979|30849|51001|51028|51160|51422|51534|…	CLN3|GBA|LAMP2|LGALS8|NBR1|PIK3C2B|PIK3C3|PRKAA1|PRKAA2|PRKAB1|PRKAB2|PRKAG1|PSEN1|RAB1A|SRC|TSG101|VCP|VDAC1|RAB7A|STAM|ULK1|DYNLL1|VAMP8|BECN1|SQSTM1|MTMR3|STBD1|ATG12|HGS|SNAP29|PLAA|ATG5|VPS4B|EI24|ULK2|ATG13|TBC1D5|RB1CC1|MFN2|CALCOCO2|STAM2|TCIRG1|SEC23B|SEC23A|ATG7|WDR45|SNF8|GABARAP|GABARAPL2|ATG14|TRAPPC8|WDFY3|ATG2A|ATG4B|PACS2|ATP13A2|SNAPIN|STX12|GABARAPL1|TECPR1|CHMP2B|ULK3|WIPI2|VPS…
GO:0016239	positive regulation of macroautophagy	biological_process	61	4316.02	4.51e-05	<4.520795660036166E-4	154|664|665|1634|2773|3064|3091|3162|3565|3791|5049|5305|5563|5595|5899|6829|6885|7248|7249|7405|7957|8396|8408|8517|8678|8767|9517|9927|10013|10133|10206|10241|10392|10558|11040|11140|22930|23274|23367|23411|25782|26086|27244|29110|51100|51322|54543|57154|60592|65018|79443|79837|83667|90070|90678|140775|143686|201475|203228|285180|345611|	ADRB2|BNIP3|BNIP3L|DCN|GNAI3|HTT|HIF1A|HMOX1|IL4|KDR|PAFAH1B2|PIP4K2A|PRKAA2|MAPK3|RALB|SUPT5H|MAP3K7|TSC1|TSC2|UVRAG|EPM2A|PIP4K2B|ULK1|IKBKG|BECN1|RIPK2|SPTLC2|MFN2|HDAC6|OPTN|TRIM13|CALCOCO2|NOD1|SPTLC1|PIM2|CDC37|RAB3GAP1|CLEC16A|LARP1|SIRT1|RAB3GAP2|GPSM1|SESN1|TBK1|SH3GLB1|WAC|TOMM7|SMURF1|SCOC|PINK1|FYCO1|PIP4K2C|SESN2|LACRT|LRSAM1|SMCR8|SESN3|RAB12|C9orf72|RUFY4|IRGM|
GO:0016241	regulation of macroautophagy	biological_process	154	28591.5	2.89e-08	<4.520795660036166E-4	154|207|523|525|526|527|528|529|533|534|535|664|665|823|826|836|1020|1634|2081|2475|2597|2629|2773|3064|3091|3162|3565|3791|4534|4734|4864|4943|5049|5290|5305|5563|5566|5595|5599|5768|5868|5899|6009|6048|6829|6885|7248|7249|7345|7405|7957|8100|8131|8396|8408|8517|8649|8678|8767|8851|8897|8992|9114|9517|9550|9554|9559|9637|9638|9776|9821|9927|10013|10133|10193|10206|10241|10325|10392|10542|10558|1…	ADRB2|AKT1|ATP6V1A|ATP6V1B1|ATP6V1B2|ATP6V0C|ATP6V1C1|ATP6V1E1|ATP6V0B|ATP6V1G2|ATP6V0A1|BNIP3|BNIP3L|CAPN1|CAPNS1|CASP3|CDK5|DCN|ERN1|MTOR|GAPDH|GBA|GNAI3|HTT|HIF1A|HMOX1|IL4|KDR|MTM1|NEDD4|NPC1|TBC1D25|PAFAH1B2|PIK3CA|PIP4K2A|PRKAA2|PRKACA|MAPK3|MAPK8|QSOX1|RAB5A|RALB|RHEB|RNF5|SUPT5H|MAP3K7|TSC1|TSC2|UCHL1|UVRAG|EPM2A|IFT88|NPRL3|PIP4K2B|ULK1|IKBKG|LAMTOR3|BECN1|RIPK2|CDK5R1|MTMR3|ATP6V0E1|ATP…
GO:0016255	attachment of GPI anchor to protein	biological_process	6	21.22	4.18e-05	<4.520795660036166E-4	8733|10026|51604|80055|94005|128869|	GPAA1|PIGK|PIGT|PGAP1|PIGS|PIGU|
GO:0016272	prefoldin complex	cellular_component	7	20.1	2.54e-09	<4.520795660036166E-4	5201|5202|5203|5204|7411|10471|81572|	PFDN1|PFDN2|PFDN4|PFDN5|VBP1|PFDN6|PDRG1|
GO:0016281	eukaryotic translation initiation factor 4F complex	cellular_component	10	68.55	1.35e-06	<4.520795660036166E-4	1973|1974|1975|1977|1981|1982|7458|8637|8672|51633|	EIF4A1|EIF4A2|EIF4B|EIF4E|EIF4G1|EIF4G2|EIF4H|EIF4EBP3|EIF4G3|OTUD6B|
GO:0016282	eukaryotic 43S preinitiation complex	cellular_component	17	167.56	4.46e-15	<4.520795660036166E-4	3646|8661|8662|8663|8664|8665|8666|8667|8668|8669|10209|10289|10480|27335|51386|54505|728689|	EIF3E|EIF3A|EIF3B|EIF3C|EIF3D|EIF3F|EIF3G|EIF3H|EIF3I|EIF3J|EIF1|EIF1B|EIF3M|EIF3K|EIF3L|DHX29|EIF3CL|
GO:0016301	kinase activity	molecular_function	796	816619	5.94e-11	<4.520795660036166E-4	25|27|90|91|92|93|94|132|203|204|205|207|208|238|269|369|472|545|551|558|595|613|640|657|658|659|660|673|685|695|699|701|780|790|801|814|815|816|817|818|890|891|892|894|896|898|899|900|901|902|904|905|930|940|941|942|983|984|998|1017|1018|1019|1020|1021|1022|1024|1025|1026|1027|1111|1119|1120|1147|1152|1158|1159|1160|1195|1196|1198|1263|1326|1432|1436|1437|1438|1439|1445|1452|1453|1454|1455|1456|…	ABL1|ABL2|ACVR1|ACVR1B|ACVR2A|ACVR2B|ACVRL1|ADK|AK1|AK2|AK4|AKT1|AKT2|ALK|AMHR2|ARAF|ATM|ATR|AVP|AXL|CCND1|BCR|BLK|BMPR1A|BMPR1B|BMPR2|BMX|BRAF|BTC|BTK|BUB1|BUB1B|DDR1|CAD|CALM1|CAMK4|CAMK2A|CAMK2B|CAMK2D|CAMK2G|CCNA2|CCNB1|CCNC|CCND2|CCND3|CCNE1|CCNF|CCNG1|CCNG2|CCNH|CCNT1|CCNT2|CD19|CD28|CD80|CD86|CDK1|CDK11B|CDC42|CDK2|CDK3|CDK4|CDK5|CDK6|CDK7|CDK8|CDK9|CDKN1A|CDKN1B|CHEK1|CHKA|CHKB|CHUK|CKB|C…
GO:0016342	catenin complex	cellular_component	24	537.21	2.12e-06	<4.520795660036166E-4	324|999|1000|1001|1002|1003|1004|1005|1006|1007|1008|1009|1010|1012|1013|1016|1495|1499|1500|3728|4092|10297|28513|64403|	APC|CDH1|CDH2|CDH3|CDH4|CDH5|CDH6|CDH7|CDH8|CDH9|CDH10|CDH11|CDH12|CDH13|CDH15|CDH18|CTNNA1|CTNNB1|CTNND1|JUP|SMAD7|APC2|CDH19|CDH24|
GO:0016363	nuclear matrix	cellular_component	105	12109.2	1.73e-11	<4.520795660036166E-4	240|641|790|862|1051|1063|1072|1073|1161|1460|1609|1788|1791|1822|2672|3141|3181|3192|3717|3856|4001|4152|4221|4287|4602|4670|4841|4926|4968|5119|5371|5422|5580|5590|5687|5885|6002|6041|6304|6310|6314|6421|6678|6732|7011|7041|7431|7528|7919|8089|8243|8328|8507|8520|8573|8607|9126|9360|9612|9782|9984|10178|10238|10250|10270|10274|10296|10565|10580|10735|10856|11260|11331|22828|22938|22944|22976|23…	ALOX5|BLM|CAD|RUNX1T1|CEBPB|CENPF|CFL1|CFL2|ERCC8|CSNK2B|DGKQ|DNMT3A|DNTT|ATN1|GFI1|HLCS|HNRNPA2B1|HNRNPU|JAK2|KRT8|LMNB1|MBD1|MEN1|ATXN3|MYB|HNRNPM|NONO|NUMA1|OGG1|CHMP1A|PML|POLA1|PRKCD|PRKCZ|PSMA6|RAD21|RGS12|RNASEL|SATB1|ATXN1|ATXN7|SFPQ|SPARC|SRPK1|TEP1|TGFB1I1|VIM|YY1|DDX39B|YEATS4|SMC1A|GFI1B|ENC1|HAT1|CASK|RUVBL1|SMC3|PPIG|NCOR2|MATR3|THOC1|TENM1|DCAF7|SRRM1|AKAP8|STAG1|MAEA|ARFGEF1|SORBS…
GO:0016442	RISC complex	cellular_component	11	96.61	4.58e-05	<4.520795660036166E-4	1656|1977|6895|8994|23405|26523|27044|27161|167227|192669|192670|	DDX6|EIF4E|TARBP2|LIMD1|DICER1|AGO1|SND1|AGO2|DCP2|AGO3|AGO4|
GO:0016471	vacuolar proton-transporting V-type ATPase complex	cellular_component	16	222.15	1.11e-05	<4.520795660036166E-4	525|528|534|535|9114|9296|9550|10312|23545|50617|51606|84317|127124|147007|245972|245973|	ATP6V1B1|ATP6V1C1|ATP6V1G2|ATP6V0A1|ATP6V0D1|ATP6V1F|ATP6V1G1|TCIRG1|ATP6V0A2|ATP6V0A4|ATP6V1H|CCDC115|ATP6V1G3|TMEM199|ATP6V0D2|ATP6V1C2|
GO:0016514	SWI/SNF complex	cellular_component	17	258.88	2.39e-11	<4.520795660036166E-4	86|5925|6595|6597|6598|6599|6601|6602|6603|6604|6605|6760|8289|9437|51412|57492|65980|	ACTL6A|RB1|SMARCA2|SMARCA4|SMARCB1|SMARCC1|SMARCC2|SMARCD1|SMARCD2|SMARCD3|SMARCE1|SS18|ARID1A|NCR1|ACTL6B|ARID1B|BRD9|
GO:0016538	cyclin-dependent protein serine/threonine kinase regulator activity	molecular_function	43	1938.08	4.26e-08	<4.520795660036166E-4	595|836|890|891|892|894|896|898|899|900|901|902|904|905|1019|1026|1027|1028|1029|1030|1031|1032|1163|1164|4331|8812|8850|8900|9133|9134|10309|10614|10983|54619|57018|79616|81669|85417|124790|151195|219771|388324|645121|	CCND1|CASP3|CCNA2|CCNB1|CCNC|CCND2|CCND3|CCNE1|CCNF|CCNG1|CCNG2|CCNH|CCNT1|CCNT2|CDK4|CDKN1A|CDKN1B|CDKN1C|CDKN2A|CDKN2B|CDKN2C|CDKN2D|CKS1B|CKS2|MNAT1|CCNK|KAT2B|CCNA1|CCNB2|CCNE2|CCNO|HEXIM1|CCNI|CCNJ|CCNL1|CCNJL|CCNL2|CCNB3|HEXIM2|CCNYL1|CCNY|INCA1|CCNI2|
GO:0016567	protein ubiquitination	biological_process	588	422490	8.96e-27	<4.520795660036166E-4	207|267|329|330|331|373|408|409|580|596|642|648|672|865|867|868|899|991|996|997|998|1154|1161|1642|1643|1840|1877|1911|2188|3017|3018|3093|3429|4008|4012|4193|4194|4591|4734|4761|4780|4850|5080|5111|5192|5193|5194|5195|5347|5469|5591|5828|5830|5896|5897|5930|5987|6015|6045|6047|6048|6049|6233|6468|6477|6478|6500|6502|6596|6737|6872|6992|7064|7126|7128|7174|7186|7187|7189|7251|7267|7311|7314|7317|…	AKT1|AMFR|BIRC2|BIRC3|XIAP|TRIM23|ARRB1|ARRB2|BARD1|BCL2|BLMH|BMI1|BRCA1|CBFB|CBL|CBLB|CCNF|CDC20|CDC27|CDC34|CDC42|CISH|ERCC8|DDB1|DDB2|DTX1|E4F1|PHC1|FANCF|HIST1H2BD|HIST1H2BB|UBE2K|IFI27|LMO7|LNPEP|MDM2|MDM4|TRIM37|NEDD4|NEUROD2|NFE2L2|CNOT4|PAX6|PCNA|PEX10|PEX12|PEX13|PEX14|PLK1|MED1|PRKDC|PEX2|PEX5|RAG1|RAG2|RBBP6|TRIM27|RING1|RNF2|RNF4|RNF5|RNF6|RPS27A|FBXW4|SIAH1|SIAH2|SKP1|SKP2|HLTF|TRIM2…
GO:0016569	covalent chromatin modification	biological_process	349	145060	5.18e-29	<4.520795660036166E-4	86|322|408|472|648|675|890|891|983|1017|1105|1107|1108|1111|1386|1387|1642|1643|1788|1810|1812|1911|2005|2033|2070|2091|2122|2138|2139|2140|2145|2146|2648|2959|3006|3007|3008|3054|3065|3066|3070|3141|3275|3276|3299|3662|3717|3720|4152|4204|4221|4287|4297|4504|4591|4654|5187|5245|5253|5536|5562|5563|5578|5579|5580|5585|5896|5926|5927|5928|5929|5931|5977|5978|6015|6018|6045|6299|6304|6314|6419|6421…	ACTL6A|APBB1|ARRB1|ATM|BMI1|BRCA2|CCNA2|CCNB1|CDK1|CDK2|CHD1|CHD3|CHD4|CHEK1|ATF2|CREBBP|DDB1|DDB2|DNMT3A|DR1|DRD1|PHC1|ELK4|EP300|EYA4|FBL|MECOM|EYA1|EYA2|EYA3|EZH1|EZH2|KAT2A|GTF2B|HIST1H1C|HIST1H1D|HIST1H1E|HCFC1|HDAC1|HDAC2|HELLS|HLCS|PRMT2|PRMT1|HSF4|IRF4|JAK2|JARID2|MBD1|MECP2|MEN1|ATXN3|KMT2A|MT3|TRIM37|MYOD1|PER1|PHB|PHF2|PPP5C|PRKAA1|PRKAA2|PRKCA|PRKCB|PRKCD|PKN1|RAG1|ARID4A|KDM5A|RBBP4|…
GO:0016570	histone modification	biological_process	341	138574	1.37e-28	<4.520795660036166E-4	86|322|408|472|648|675|890|891|983|1017|1107|1108|1111|1386|1387|1642|1643|1810|1812|1911|2005|2033|2070|2091|2122|2138|2139|2140|2145|2146|2648|2959|3006|3007|3008|3054|3065|3066|3141|3275|3276|3299|3662|3717|3720|4204|4221|4287|4297|4504|4591|4654|5187|5245|5253|5536|5562|5563|5578|5579|5580|5585|5896|5926|5927|5928|5929|5931|5977|5978|6015|6018|6045|6299|6304|6314|6419|6421|6500|6688|6790|6795…	ACTL6A|APBB1|ARRB1|ATM|BMI1|BRCA2|CCNA2|CCNB1|CDK1|CDK2|CHD3|CHD4|CHEK1|ATF2|CREBBP|DDB1|DDB2|DR1|DRD1|PHC1|ELK4|EP300|EYA4|FBL|MECOM|EYA1|EYA2|EYA3|EZH1|EZH2|KAT2A|GTF2B|HIST1H1C|HIST1H1D|HIST1H1E|HCFC1|HDAC1|HDAC2|HLCS|PRMT2|PRMT1|HSF4|IRF4|JAK2|JARID2|MECP2|MEN1|ATXN3|KMT2A|MT3|TRIM37|MYOD1|PER1|PHB|PHF2|PPP5C|PRKAA1|PRKAA2|PRKCA|PRKCB|PRKCD|PKN1|RAG1|ARID4A|KDM5A|RBBP4|RBBP5|RBBP7|DPF2|REST|R…
GO:0016571	histone methylation	biological_process	83	8868.62	1.08e-05	<4.520795660036166E-4	2091|2122|2145|2146|3006|3007|3008|3275|3276|4204|4221|4297|5926|5929|6018|6304|6419|6839|7403|7799|8085|8473|8726|9070|9646|9739|9757|9869|9971|10196|10419|10498|10919|11091|11105|11107|11108|11137|22976|23067|23168|23512|26038|28989|29072|30827|51742|54496|54790|55170|55352|55818|55870|55904|56341|56950|57673|58508|59336|63925|63976|63978|64324|64754|79447|79723|79813|79918|80335|80349|80854|83…	FBL|MECOM|EZH1|EZH2|HIST1H1C|HIST1H1D|HIST1H1E|PRMT2|PRMT1|MECP2|MEN1|KMT2A|ARID4A|RBBP5|RLF|SATB1|SETMAR|SUV39H1|KDM6A|PRDM2|KMT2D|OGT|EED|ASH2L|CTR9|SETD1A|KMT2B|SETDB1|NR1H4|PRMT3|PRMT5|CARM1|EHMT2|WDR5|PRDM7|PRDM5|PRDM4|PWP1|PAXIP1|SETD1B|RTF1|SUZ12|CHD5|NTMT1|SETD2|CXXC1|ARID4B|PRMT7|TET2|PRMT6|COPRS|KDM3A|ASH1L|KMT2E|PRMT8|SMYD2|BEND3|KMT2C|PRDM13|ZNF335|PRDM16|PRDM14|NSD1|SMYD3|PAGR1|SUV39…
GO:0016572	histone phosphorylation	biological_process	26	753.37	1.69e-06	<4.520795660036166E-4	472|890|891|983|1017|1111|1812|3717|5562|5563|5578|5579|5580|5585|6790|6795|7443|7786|8091|8986|9031|9212|9252|10269|79858|147746|	ATM|CCNA2|CCNB1|CDK1|CDK2|CHEK1|DRD1|JAK2|PRKAA1|PRKAA2|PRKCA|PRKCB|PRKCD|PKN1|AURKA|AURKC|VRK1|MAP3K12|HMGA2|RPS6KA4|BAZ1B|AURKB|RPS6KA5|ZMPSTE24|NEK11|HIPK4|
GO:0016573	histone acetylation	biological_process	105	12382	2.86e-11	<4.520795660036166E-4	86|322|408|675|1386|1387|1810|2033|2648|2959|3054|3662|4204|4297|4654|5187|5977|6688|6871|6872|6877|6880|6881|6883|6885|7703|7862|7994|8089|8110|8193|8202|8295|8464|8473|8520|8607|8648|8850|8861|9085|9329|9426|9575|9643|9767|9913|10269|10445|10474|10524|10626|10629|10847|10856|10902|10933|10943|11091|11143|11177|23326|23338|23522|23774|26038|26122|27097|27154|51147|51176|51200|51230|51562|51616|5…	ACTL6A|APBB1|ARRB1|BRCA2|ATF2|CREBBP|DR1|EP300|KAT2A|GTF2B|HCFC1|IRF4|MECP2|KMT2A|MYOD1|PER1|DPF2|SPI1|TADA2A|TAF1|TAF5|TAF9|TAF10|TAF12|MAP3K7|PCGF2|BRPF1|KAT6A|YEATS4|DPF3|DPF1|NCOA3|TRRAP|SUPT3H|OGT|HAT1|RUVBL1|NCOA1|KAT2B|LDB1|CDY1|GTF3C4|CDY2A|CLOCK|MORF4L2|JADE3|SUPT7L|ZMPSTE24|MCRS1|TADA3|KAT5|TRIM16|TAF6L|SRCAP|RUVBL2|BRD8|MORF4L1|MSL3|WDR5|KAT7|BAZ1A|USP22|JADE2|KAT6B|BRD1|CHD5|EPC2|TAF5…
GO:0016574	histone ubiquitination	biological_process	39	1323.47	2.61e-13	<4.520795660036166E-4	648|1642|1643|1911|4591|5896|6015|6045|6500|7319|7320|7324|7334|7703|8450|9025|9646|9810|10075|10336|23304|23326|23429|23512|29128|51322|54623|54880|56254|56970|57332|79577|84108|84333|84678|84759|123169|151636|165918|	BMI1|DDB1|DDB2|PHC1|TRIM37|RAG1|RING1|RNF2|SKP1|UBE2A|UBE2B|UBE2E1|UBE2N|PCGF2|CUL4B|RNF8|CTR9|RNF40|HUWE1|PCGF3|UBR2|USP22|RYBP|SUZ12|UHRF1|WAC|PAF1|BCOR|RNF20|ATXN7L3|CBX8|CDC73|PCGF6|PCGF5|KDM2B|PCGF1|LEO1|DTX3L|RNF168|
GO:0016575	histone deacetylation	biological_process	60	3259.34	2e-17	<4.520795660036166E-4	1107|1108|2005|3065|3066|4287|5187|5245|5926|5928|5931|5978|6299|6421|6907|8819|8841|8864|9112|9219|9643|9734|9759|10013|10014|10284|10362|10432|10933|10943|11107|11176|22933|23028|23186|23309|23410|23411|25855|25942|51317|51547|51548|51564|51742|53615|54531|55869|56916|57504|57708|64426|79685|79718|79885|83933|84312|90665|138151|151507|	CHD3|CHD4|ELK4|HDAC1|HDAC2|ATXN3|PER1|PHB|ARID4A|RBBP4|RBBP7|REST|SALL1|SFPQ|TBL1X|SAP30|HDAC3|PER2|MTA1|MTA2|MORF4L2|HDAC9|HDAC4|HDAC6|HDAC5|SAP18|HMG20B|RBM14|MORF4L1|MSL3|PRDM5|BAZ2A|SIRT2|KDM1A|RCOR1|SIN3B|SIRT3|SIRT1|BRMS1|SIN3A|PHF21A|SIRT7|SIRT6|HDAC7|ARID4B|MBD3|MIER2|HDAC8|SMARCAD1|MTA3|MIER1|SUDS3|SAP30L|TBL1XR1|HDAC11|HDAC10|BRMS1L|TBL1Y|NACC2|MSL3P1|
GO:0016579	protein deubiquitination	biological_process	238	64516.4	2.06e-30	<4.520795660036166E-4	60|86|154|324|329|330|367|387|409|580|672|890|983|991|993|1080|1540|1643|2099|2625|2648|3054|3091|3607|4086|4087|4088|4089|4092|4193|4194|4287|4303|4609|4738|4792|4798|5423|5682|5683|5684|5685|5686|5687|5688|5689|5690|5691|5692|5693|5694|5695|5696|5698|5699|5700|5701|5702|5704|5705|5706|5707|5708|5709|5710|5711|5713|5714|5715|5716|5717|5718|5719|5720|5721|5728|5886|5887|6233|6314|6472|6478|6502|6…	ACTB|ACTL6A|ADRB2|APC|BIRC2|BIRC3|AR|RHOA|ARRB2|BARD1|BRCA1|CCNA2|CDK1|CDC20|CDC25A|CFTR|CYLD|DDB2|ESR1|GATA3|KAT2A|HCFC1|HIF1A|FOXK2|SMAD1|SMAD2|SMAD3|SMAD4|SMAD7|MDM2|MDM4|ATXN3|FOXO4|MYC|NEDD8|NFKBIA|NFRKB|POLB|PSMA1|PSMA2|PSMA3|PSMA4|PSMA5|PSMA6|PSMA7|PSMB1|PSMB2|PSMB3|PSMB4|PSMB5|PSMB6|PSMB7|PSMB8|PSMB9|PSMB10|PSMC1|PSMC2|PSMC3|PSMC4|PSMC5|PSMC6|PSMD1|PSMD2|PSMD3|PSMD4|PSMD5|PSMD7|PSMD8|PSMD…
GO:0016580	Sin3 complex	cellular_component	12	102.27	8.7e-11	<4.520795660036166E-4	1457|3065|3066|3622|5928|9611|10933|23309|23493|25942|57649|64426|	CSNK2A1|HDAC1|HDAC2|ING2|RBBP4|NCOR1|MORF4L1|SIN3B|HEY2|SIN3A|PHF12|SUDS3|
GO:0016581	NuRD complex	cellular_component	17	172.05	1.81e-14	<4.520795660036166E-4	1107|1108|1457|3065|3066|5928|5931|9112|9219|26038|26060|51341|53615|54815|55198|57459|57504|	CHD3|CHD4|CSNK2A1|HDAC1|HDAC2|RBBP4|RBBP7|MTA1|MTA2|CHD5|APPL1|ZBTB7A|MBD3|GATAD2A|APPL2|GATAD2B|MTA3|
GO:0016589	NURF complex	cellular_component	7	25.02	2.36e-07	<4.520795660036166E-4	2186|5928|6594|7391|8467|10042|124944|	BPTF|RBBP4|SMARCA1|USF1|SMARCA5|HMGXB4|C17orf49|
GO:0016591	RNA polymerase II, holoenzyme	cellular_component	81	6621.92	8.86e-14	<4.520795660036166E-4	902|1022|2067|2068|2071|2072|2648|2957|2958|2959|2960|2961|2962|2963|2965|2966|2967|2968|4331|4646|5430|5431|5432|5433|5434|5435|5436|5437|5438|5439|5440|5441|5828|6872|6873|6874|6875|6877|6878|6879|6880|6881|6882|6883|6884|6908|6917|8295|8464|8725|9400|9519|9646|10474|10629|11036|23168|23248|27097|51616|54457|54623|55197|55209|58490|64210|79577|79724|79871|80349|81488|83860|84181|123169|129685|1…	CCNH|CDK7|ERCC1|ERCC2|ERCC3|ERCC4|KAT2A|GTF2A1|GTF2A2|GTF2B|GTF2E1|GTF2E2|GTF2F1|GTF2F2|GTF2H1|GTF2H2|GTF2H3|GTF2H4|MNAT1|MYO6|POLR2A|POLR2B|POLR2C|POLR2D|POLR2E|POLR2F|POLR2G|POLR2H|POLR2I|POLR2J|POLR2K|POLR2L|PEX2|TAF1|TAF2|TAF4|TAF4B|TAF5|TAF6|TAF7|TAF9|TAF10|TAF11|TAF12|TAF13|TBP|TCEA1|TRRAP|SUPT3H|URI1|RECQL5|TBPL1|CTR9|TADA3|TAF6L|GTF2A1L|RTF1|RPRD2|TAF5L|TAF9B|TAF7L|PAF1|RPRD1A|SETD5|RPRD1…
GO:0016592	mediator complex	cellular_component	35	787.77	5.68e-26	<4.520795660036166E-4	892|1024|5469|6837|9282|9412|9440|9441|9442|9443|9477|9862|9967|9968|9969|10001|10025|10432|23097|23389|29079|51003|51586|54797|55090|55588|80306|84246|84868|90390|112950|116931|133522|219541|400569|	CCNC|CDK8|MED1|MED22|MED14|MED21|MED17|MED26|MED27|MED7|MED20|MED24|THRAP3|MED12|MED13|MED6|MED16|RBM14|CDK19|MED13L|MED4|MED31|MED15|MED18|MED9|MED29|MED28|MED10|HAVCR2|MED30|MED8|MED12L|PPARGC1B|MED19|MED11|
GO:0016600	flotillin complex	cellular_component	8	42.48	1.33e-05	<4.520795660036166E-4	867|999|1495|1499|2319|6531|10211|23603|	CBL|CDH1|CTNNA1|CTNNB1|FLOT2|SLC6A3|FLOT1|CORO1C|
GO:0016604	nuclear body	cellular_component	708	615521	5.18e-34	<4.520795660036166E-4	25|34|81|118|190|322|326|328|355|367|405|406|408|463|535|545|546|580|627|641|648|661|665|988|995|997|1017|1025|1026|1059|1060|1196|1198|1387|1408|1432|1452|1478|1609|1613|1616|1647|1653|1654|1659|1660|1665|1736|1793|1840|1856|1859|1939|1998|2000|2034|2091|2122|2138|2177|2303|2313|2332|2475|2483|2491|2626|2672|2736|2737|2846|2869|2872|2908|2959|2961|2966|2968|3005|3014|3091|3096|3181|3192|3212|321…	ABL1|ACADM|ACTN4|ADD1|NR0B1|APBB1|AIRE|APEX1|FAS|AR|ARNT|ARNTL|ARRB1|ZFHX3|ATP6V0A1|ATR|ATRX|BARD1|BDNF|BLM|BMI1|POLR3D|BNIP3L|CDC5L|CDC25C|CDC34|CDK2|CDK9|CDKN1A|CENPB|CENPC|CLK2|CLK3|CREBBP|CRY2|MAPK14|CSNK1A1|CSTF2|DGKQ|DAPK3|DAXX|GADD45A|DDX1|DDX3X|DHX8|DHX9|DHX15|DKC1|DOCK1|DTX1|DVL2|DYRK1A|EIF2D|ELF2|ELF4|EPAS1|FBL|MECOM|EYA1|FANCD2|FOXC2|FLI1|FMR1|MTOR|FRG1|CENPI|GATA4|GFI1|GLI2|GLI3|LPAR4…
GO:0016605	PML body	cellular_component	94	9462.93	1.27e-12	<4.520795660036166E-4	406|545|546|641|1025|1613|1616|2000|2475|2872|3297|3646|3669|4034|4101|4149|4261|4683|4778|5371|5598|5728|5888|5925|5987|6047|6049|6117|6118|6304|6497|6612|6613|6670|6672|6693|6934|6996|7015|7156|7181|7290|7329|7341|7704|7750|7874|7994|8554|8878|9063|9641|9683|9994|10114|10210|10626|10636|10891|11073|11200|11315|23001|23137|23411|23468|23515|26036|26287|26993|27252|28996|29855|51567|51588|54778|5…	ARNTL|ATR|ATRX|BLM|CDK9|DAPK3|DAXX|ELF4|MTOR|MKNK2|HSF1|EIF3E|ISG20|LRCH4|MAGEA2|MAX|CIITA|NBN|NFE2|PML|MAPK7|PTEN|RAD51|RB1|TRIM27|RNF4|RNF6|RPA1|RPA2|SATB1|SKI|SUMO3|SUMO2|SP3|SP100|SPN|TCF7L2|TDG|TERT|TOP3A|NR2C1|HIRA|UBE2I|SUMO1|ZBTB16|ZMYM2|USP7|KAT6A|PIAS1|SQSTM1|PIAS2|IKBKE|N4BP1|CASP8AP2|HIPK3|TOPORS|TRIM16|RGS14|PPARGC1A|TOPBP1|CHEK2|PARK7|WDFY3|SMC5|SIRT1|CBX5|MORC3|ZNF451|ANKRD2|AKAP8L…
GO:0016607	nuclear speck	cellular_component	362	157175	2.83e-24	<4.520795660036166E-4	34|190|322|328|367|535|580|627|661|665|988|995|997|1196|1198|1408|1432|1452|1609|1647|1654|1665|1793|1859|2034|2122|2736|2737|2869|2908|2961|2966|2968|3014|3091|3192|3212|3299|3303|3304|3428|3550|3600|3603|3651|3835|3984|4000|4116|4137|4152|4208|4223|4303|4338|4354|4488|4707|4776|4841|4929|4968|5093|5275|5300|5324|5356|5411|5433|5458|5501|5511|5546|5562|5563|5566|5681|5894|5930|5936|5994|6015|604…	ACADM|NR0B1|APBB1|APEX1|AR|ATP6V0A1|BARD1|BDNF|POLR3D|BNIP3L|CDC5L|CDC25C|CDC34|CLK2|CLK3|CRY2|MAPK14|CSNK1A1|DGKQ|GADD45A|DDX3X|DHX15|DOCK1|DYRK1A|EPAS1|MECOM|GLI2|GLI3|GRK5|NR3C1|GTF2E2|GTF2H2|GTF2H4|H2AFX|HIF1A|HNRNPU|HOXB2|HSF4|HSPA1A|HSPA1B|IFI16|IK|IL15|IL16|PDX1|KIF22|LIMK1|LMNA|MAGOH|MAPT|MBD1|MEF2C|MEOX2|FOXO4|MOCS2|MPP1|MSX2|NDUFB1|NFATC4|NONO|NR4A2|OGG1|PCBP1|SERPINB13|PIN1|PLAG1|PLRG1…
GO:0016655	oxidoreductase activity, acting on NAD(P)H, quinone or similar compound as acceptor	molecular_function	56	3105.87	9.38e-11	<4.520795660036166E-4	127|873|1109|1429|1645|1646|1728|4535|4536|4538|4539|4540|4541|4694|4695|4696|4697|4698|4700|4701|4702|4704|4705|4706|4707|4708|4709|4710|4711|4712|4713|4714|4715|4716|4718|4719|4720|4722|4723|4724|4725|4726|4728|4729|4731|4835|8644|9540|9946|10901|51079|51181|55967|84869|91942|374291|	ADH4|CBR1|AKR1C4|CRYZ|AKR1C1|AKR1C2|NQO1|ND1|ND2|ND4|ND4L|ND5|ND6|NDUFA1|NDUFA2|NDUFA3|NDUFA4|NDUFA5|NDUFA6|NDUFA7|NDUFA8|NDUFA9|NDUFA10|NDUFAB1|NDUFB1|NDUFB2|NDUFB3|NDUFB4|NDUFB5|NDUFB6|NDUFB7|NDUFB8|NDUFB9|NDUFB10|NDUFC2|NDUFS1|NDUFS2|NDUFS3|NDUFV1|NDUFS4|NDUFS5|NDUFS6|NDUFS8|NDUFV2|NDUFV3|NQO2|AKR1C3|TP53I3|CRYZL1|DHRS4|NDUFA13|DCXR|NDUFA12|CBR4|NDUFAF2|NDUFS7|
GO:0016681	oxidoreductase activity, acting on diphenols and related substances as donors, cytochrome as acceptor	molecular_function	9	57.44	1.62e-05	<4.520795660036166E-4	4519|7381|7384|7386|7388|10975|27089|29796|100128525|	CYTB|UQCRB|UQCRC1|UQCRFS1|UQCRH|UQCR11|UQCRQ|UQCR10|UQCRFS1P1|
GO:0016772	transferase activity, transferring phosphorus-containing groups	molecular_function	930	1.15358e+06	2.51e-08	<4.520795660036166E-4	25|27|90|91|92|93|94|132|203|204|205|207|208|238|269|369|472|545|551|558|595|613|640|657|658|659|660|661|673|685|695|699|701|780|790|801|814|815|816|817|818|890|891|892|894|896|898|899|900|901|902|904|905|930|940|941|942|983|984|998|1017|1018|1019|1020|1021|1022|1024|1025|1026|1027|1040|1111|1119|1120|1147|1152|1158|1159|1160|1195|1196|1198|1263|1326|1432|1436|1437|1438|1439|1445|1452|1453|1454|1…	ABL1|ABL2|ACVR1|ACVR1B|ACVR2A|ACVR2B|ACVRL1|ADK|AK1|AK2|AK4|AKT1|AKT2|ALK|AMHR2|ARAF|ATM|ATR|AVP|AXL|CCND1|BCR|BLK|BMPR1A|BMPR1B|BMPR2|BMX|POLR3D|BRAF|BTC|BTK|BUB1|BUB1B|DDR1|CAD|CALM1|CAMK4|CAMK2A|CAMK2B|CAMK2D|CAMK2G|CCNA2|CCNB1|CCNC|CCND2|CCND3|CCNE1|CCNF|CCNG1|CCNG2|CCNH|CCNT1|CCNT2|CD19|CD28|CD80|CD86|CDK1|CDK11B|CDC42|CDK2|CDK3|CDK4|CDK5|CDK6|CDK7|CDK8|CDK9|CDKN1A|CDKN1B|CDS1|CHEK1|CHKA|CHK…
GO:0016773	phosphotransferase activity, alcohol group as acceptor	molecular_function	740	697269	1.16e-12	<4.520795660036166E-4	25|27|90|91|92|93|94|132|207|208|238|269|369|472|545|551|558|595|613|640|657|658|659|660|673|685|695|699|701|780|790|801|814|815|816|817|818|890|891|892|894|896|898|899|900|901|902|904|905|930|940|941|942|983|984|998|1017|1018|1019|1020|1021|1022|1024|1025|1026|1027|1111|1119|1120|1147|1195|1196|1198|1263|1326|1432|1436|1437|1438|1439|1445|1452|1453|1454|1455|1456|1457|1459|1460|1523|1606|1607|16…	ABL1|ABL2|ACVR1|ACVR1B|ACVR2A|ACVR2B|ACVRL1|ADK|AKT1|AKT2|ALK|AMHR2|ARAF|ATM|ATR|AVP|AXL|CCND1|BCR|BLK|BMPR1A|BMPR1B|BMPR2|BMX|BRAF|BTC|BTK|BUB1|BUB1B|DDR1|CAD|CALM1|CAMK4|CAMK2A|CAMK2B|CAMK2D|CAMK2G|CCNA2|CCNB1|CCNC|CCND2|CCND3|CCNE1|CCNF|CCNG1|CCNG2|CCNH|CCNT1|CCNT2|CD19|CD28|CD80|CD86|CDK1|CDK11B|CDC42|CDK2|CDK3|CDK4|CDK5|CDK6|CDK7|CDK8|CDK9|CDKN1A|CDKN1B|CHEK1|CHKA|CHKB|CHUK|CLK1|CLK2|CLK3|PL…
GO:0016778	diphosphotransferase activity	molecular_function	5	8.98	2.19e-07	<4.520795660036166E-4	5631|5634|5635|5636|221823|	PRPS1|PRPS2|PRPSAP1|PRPSAP2|PRPS1L1|
GO:0016875	ligase activity, forming carbon-oxygen bonds	molecular_function	41	1753.56	5.41e-06	<4.520795660036166E-4	16|833|1615|2058|2193|2617|3035|3376|3735|4141|4677|5859|5917|6301|6897|7407|7453|8565|10056|10352|10667|23395|23438|25973|51067|51520|54938|55152|55157|55699|57038|57176|57470|57505|79587|79731|80222|80755|92935|123283|124454|	AARS|CARS|DARS|EPRS|FARSA|GARS|HARS|IARS|KARS|MARS|NARS|QARS|RARS|SARS|TARS|VARS|WARS|YARS|FARSB|WARS2|FARS2|LARS2|HARS2|PARS2|YARS2|LARS|SARS2|DALRD3|DARS2|IARS2|RARS2|VARS2|LRRC47|AARS2|CARS2|NARS2|TARS2|AARSD1|MARS2|TARSL2|EARS2|
GO:0016925	protein sumoylation	biological_process	35	1157.72	1.22e-08	<4.520795660036166E-4	1959|2138|4193|5371|5903|5987|6612|6613|7329|7341|8535|8554|9063|9189|9759|10054|10055|10155|10210|10401|26036|26054|29843|51564|51588|53335|54795|57691|59343|64135|79594|115426|205564|286053|387082|	EGR2|EYA1|MDM2|PML|RANBP2|TRIM27|SUMO3|SUMO2|UBE2I|SUMO1|CBX4|PIAS1|PIAS2|ZBED1|HDAC4|UBA2|SAE1|TRIM28|TOPORS|PIAS3|ZNF451|SENP6|SENP1|HDAC7|PIAS4|BCL11A|TRPM4|KIAA1586|SENP2|IFIH1|MUL1|UHRF2|SENP5|NSMCE2|SUMO4|
GO:0017025	TBP-class protein binding	molecular_function	22	452.26	7.48e-06	<4.520795660036166E-4	196|1810|2099|2957|2958|2959|2972|3087|3185|5700|5701|5705|6872|6883|7067|8607|9014|10856|23066|55689|55832|138474|	AHR|DR1|ESR1|GTF2A1|GTF2A2|GTF2B|BRF1|HHEX|HNRNPF|PSMC1|PSMC2|PSMC5|TAF1|TAF12|THRA|RUVBL1|TAF1B|RUVBL2|CAND2|YEATS2|CAND1|TAF1L|
GO:0017038	protein import	biological_process	146	26398.5	8.54e-06	<4.520795660036166E-4	183|207|348|406|473|602|604|754|868|1191|1434|1812|2254|2646|3308|3320|3329|3458|3836|3837|3838|3839|3840|3841|3842|3843|3920|4000|4504|4792|4927|4928|4985|5189|5190|5191|5192|5193|5194|5195|5295|5371|5514|5530|5824|5828|5830|5901|5903|6496|6774|6850|7040|7124|7175|7227|7249|8021|8029|8504|8644|8720|9349|9409|9631|9670|9688|9702|9804|9883|9972|10073|10204|10245|10440|10452|10469|10526|10527|10628…	AGT|AKT1|APOE|ARNTL|RERE|BCL3|BCL6|PTTG1IP|CBLB|CLU|CSE1L|DRD1|FGF9|GCKR|HSPA4|HSP90AA1|HSPD1|IFNG|KPNA1|KPNB1|KPNA2|KPNA3|KPNA4|KPNA5|TNPO1|IPO5|LAMP2|LMNA|MT3|NFKBIA|NUP88|NUP98|OPRD1|PEX1|PEX6|PEX7|PEX10|PEX12|PEX13|PEX14|PIK3R1|PML|PPP1R10|PPP3CA|PEX19|PEX2|PEX5|RAN|RANBP2|SIX3|STAT3|SYK|TGFB1|TNF|TPR|TRPS1|TSC2|NUP214|CUBN|PEX3|AKR1C3|MBTPS1|RPL23|PEX16|NUP155|IPO13|NUP93|CEP57|TOMM20|POM121…
GO:0017048	Rho GTPase binding	molecular_function	167	34023.2	2.75e-05	<4.520795660036166E-4	29|393|396|397|398|399|538|613|752|857|1613|1729|1730|1793|1794|1795|1855|1856|1857|1894|2059|2245|2316|3706|4168|4296|4650|4688|4952|5058|5062|5063|5216|5585|5586|5863|5923|5924|6093|6242|6453|6647|6654|6655|6792|7074|7126|7204|7409|7410|7454|7984|8531|8826|8874|8936|8997|9138|9181|9371|9459|9475|9578|9639|9732|9826|9828|9855|9901|9912|10152|10160|10276|10298|10435|10451|10602|10672|10787|10788|…	ABR|ARHGAP4|ARHGDIA|ARHGDIB|ARHGDIG|RHOH|ATP7A|BCR|FMNL1|CAV1|DAPK3|DIAPH1|DIAPH2|DOCK1|DOCK2|DOCK3|DVL1|DVL2|DVL3|ECT2|EPS8|FGD1|FLNA|ITPKA|MCF2|MAP3K11|MYO9B|NCF2|OCRL|PAK1|PAK2|PAK3|PFN1|PKN1|PKN2|RGL2|RASGRF1|RASGRF2|ROCK1|RTKN|ITSN1|SOD1|SOS1|SOS2|CDKL5|TIAM1|TNFAIP1|TRIO|VAV1|VAV2|WAS|ARHGEF5|YBX3|IQGAP1|ARHGEF7|WASF1|KALRN|ARHGEF1|ARHGEF2|KIF3B|ARHGEF6|ROCK2|CDC42BPB|ARHGEF10|DOCK4|ARHGEF1…
GO:0017053	transcriptional repressor complex	cellular_component	83	6958.53	4.94e-14	<4.520795660036166E-4	595|1045|1107|1108|1457|1487|1488|1810|1991|2117|2623|2672|2737|2874|3005|3065|3066|3068|3146|3516|3642|3725|5926|5928|5931|5932|5971|5978|6497|6667|6670|6839|6907|6913|7023|7464|7529|7704|7767|8467|8841|9112|9219|9611|9612|9759|10438|10443|11176|11218|22893|22933|23013|23186|23378|23411|23468|23493|25942|26038|26060|51132|51341|53615|54815|55122|55198|55635|55758|55957|57459|57504|57649|57708|59…	CCND1|CDX2|CHD3|CHD4|CSNK2A1|CTBP1|CTBP2|DR1|ELANE|ETV3|GATA1|GFI1|GLI3|GPS2|H1F0|HDAC1|HDAC2|HDGF|HMGB1|RBPJ|INSM1|JUN|ARID4A|RBBP4|RBBP7|RBBP8|RELB|REST|SKI|SP1|SP3|SUV39H1|TBL1X|TBX15|TFAP4|CORO2A|YWHAB|ZBTB16|ZNF224|SMARCA5|HDAC3|MTA1|MTA2|NCOR1|NCOR2|HDAC4|C1D|N4BP2L2|BAZ2A|DDX20|BAHD1|SIRT2|SPEN|RCOR1|RRP8|SIRT1|CBX5|HEY2|SIN3A|CHD5|APPL1|RLIM|ZBTB7A|MBD3|GATAD2A|AKIRIN2|APPL2|DEPDC1|RCOR3|…
GO:0017056	structural constituent of nuclear pore	molecular_function	23	431.99	7.36e-13	<4.520795660036166E-4	4927|4928|7175|8021|9631|9688|9883|9972|10204|23165|23279|23511|23636|53371|54830|55706|55746|57122|65109|65110|79902|129401|100101267|	NUP88|NUP98|TPR|NUP214|NUP155|NUP93|POM121|NUP153|NUTF2|NUP205|NUP160|NUP188|NUP62|NUP54|NUP62CL|NDC1|NUP133|NUP107|UPF3B|UPF3A|NUP85|NUP35|POM121C|
GO:0017069	snRNA binding	molecular_function	42	1799.15	3.61e-09	<4.520795660036166E-4	904|905|1025|1984|3192|3669|6625|6626|6627|6628|6629|6634|6738|7919|9128|9188|9733|10594|10614|11030|11189|22916|25804|25929|26121|26827|26835|51690|51691|55285|55599|55696|56257|57819|79066|84967|114034|124790|134353|348093|100151683|100151684|	CCNT1|CCNT2|CDK9|EIF5A|HNRNPU|ISG20|SNRNP70|SNRPA|SNRPA1|SNRPB|SNRPB2|SNRPD3|TROVE2|DDX39B|PRPF4|DDX21|SART3|PRPF8|HEXIM1|RBPMS|CELF3|NCBP2|LSM4|GEMIN5|PRPF31|RNU6-1|RNU4-1|LSM7|LSM8|RBM41|RNPC3|RBM22|MEPCE|LSM2|METTL16|LSM10|TOE1|HEXIM2|LSM11|RBPMS2|RNU4ATAC|RNU6ATAC|
GO:0017070	U6 snRNA binding	molecular_function	12	115.02	1.62e-05	<4.520795660036166E-4	1984|7919|9128|9733|10594|25804|26835|51690|51691|55696|57819|79066|	EIF5A|DDX39B|PRPF4|SART3|PRPF8|LSM4|RNU4-1|LSM7|LSM8|RBM22|LSM2|METTL16|
GO:0017101	aminoacyl-tRNA synthetase multienzyme complex	cellular_component	12	71.45	3.82e-13	<4.520795660036166E-4	1615|2058|3376|3735|4141|5859|5917|7965|8565|9255|9521|51520|	DARS|EPRS|IARS|KARS|MARS|QARS|RARS|AIMP2|YARS|AIMP1|EEF1E1|LARS|
GO:0017119	Golgi transport complex	cellular_component	12	110.24	3.63e-06	<4.520795660036166E-4	998|2802|9382|10466|11070|22796|25839|54943|57511|83548|84342|91949|	CDC42|GOLGA3|COG1|COG5|TMEM115|COG2|COG4|DNAJC28|COG6|COG3|COG8|COG7|
GO:0017124	SH3 domain binding	molecular_function	122	17007.8	3.4e-09	<4.520795660036166E-4	25|102|392|395|842|867|868|916|1398|1535|1759|1785|1793|1795|1809|1815|1840|2060|2530|2876|2885|2889|2901|3059|3611|3635|3636|4036|4067|4137|5063|5359|5777|5782|5883|6450|6451|6452|6455|6654|6868|7159|7405|7408|7454|7456|8030|8038|8506|8631|8728|8751|8754|8831|8867|8871|9026|9047|9101|9232|9444|9467|9495|9564|9732|9829|9844|10006|10040|10152|10163|10278|10314|10656|10657|10811|11113|22941|23607|2…	ABL1|ADAM10|ARHGAP1|ARHGAP6|CASP9|CBL|CBLB|CD3E|CRK|CYBA|DNM1|DNM2|DOCK1|DOCK3|DPYSL3|DRD4|DTX1|EPS15|FUT8|GPX1|GRB2|RAPGEF1|GRIK5|HCLS1|ILK|INPP5D|INPPL1|LRP2|LYN|MAPT|PAK3|PLSCR1|PTPN6|PTPN12|RAD9A|SH3BGR|SH3BGRL|SH3BP2|SH3GL1|SOS1|ADAM17|TP53BP2|UVRAG|VASP|WAS|WIPF1|CCDC6|ADAM12|CNTNAP1|SKAP1|ADAM19|ADAM15|ADAM9|SYNGAP1|SYNJ1|SYNJ2|HIP1R|SH2D2A|USP8|PTTG1|QKI|SH3BP5|AKAP5|BCAR1|DOCK4|DNAJC6|EL…
GO:0017136	NAD-dependent histone deacetylase activity	molecular_function	16	190.9	9.61e-09	<4.520795660036166E-4	3065|3066|8841|9734|9759|10013|10014|22933|23410|23411|51547|51548|51564|55869|79885|83933|	HDAC1|HDAC2|HDAC3|HDAC9|HDAC4|HDAC6|HDAC5|SIRT2|SIRT3|SIRT1|SIRT7|SIRT6|HDAC7|HDAC8|HDAC11|HDAC10|
GO:0017148	negative regulation of translation	biological_process	146	23627.2	1.63e-17	<4.520795660036166E-4	283|468|677|678|811|1153|1612|1613|1654|1719|1965|1977|1978|1979|2058|2332|2597|2886|3184|3488|3609|3646|3658|3692|4076|4691|4848|4849|4855|5610|5813|5914|5935|5936|5976|5997|6188|6470|6726|6774|7072|7175|7248|7298|7538|7832|8087|8507|8570|8637|9337|9451|9470|9513|9698|9775|10140|10236|10394|10492|10642|10643|10644|10658|11236|23019|23034|23112|23367|23521|25904|26058|26523|27102|27161|27327|2899…	ANG|ATF4|ZFP36L1|ZFP36L2|CALR|CIRBP|DAPK1|DAPK3|DDX3X|DHFR|EIF2S1|EIF4E|EIF4EBP1|EIF4EBP2|EPRS|FMR1|GAPDH|GRB7|HNRNPD|IGFBP5|ILF3|EIF3E|IREB2|EIF6|CAPRIN1|NCL|CNOT2|CNOT3|NOTCH4|EIF2AK2|PURA|RARA|RBM3|RBM4|UPF1|RGS2|RPS3|SHMT1|SRP9|STAT3|TIA1|TPR|TSC1|TYMS|ZFP36|BTG2|FXR1|ENC1|KHSRP|EIF4EBP3|CNOT8|EIF2AK3|EIF4E2|FXR2|PUM1|EIF4A3|TOB1|HNRNPR|PRG3|SYNCRIP|IGF2BP1|IGF2BP3|IGF2BP2|CELF1|RNF139|CNOT1|…
GO:0017166	vinculin binding	molecular_function	10	77.1	4.74e-05	<4.520795660036166E-4	87|1495|1605|1756|5829|7094|7402|10174|23336|51493|	ACTN1|CTNNA1|DAG1|DMD|PXN|TLN1|UTRN|SORBS3|SYNM|RTCB|
GO:0018024	histone-lysine N-methyltransferase activity	molecular_function	39	2035.88	4.47e-06	<4.520795660036166E-4	2122|2145|2146|4221|4297|5929|6419|6839|7799|8085|8726|9070|9739|9757|9869|10919|11091|11105|23067|23512|29072|30827|55870|55904|56950|58508|63976|64324|64754|79723|79813|80335|80854|83852|84193|84444|84661|93166|150572|	MECOM|EZH1|EZH2|MEN1|KMT2A|RBBP5|SETMAR|SUV39H1|PRDM2|KMT2D|EED|ASH2L|SETD1A|KMT2B|SETDB1|EHMT2|WDR5|PRDM7|SETD1B|SUZ12|SETD2|CXXC1|ASH1L|KMT2E|SMYD2|KMT2C|PRDM16|NSD1|SMYD3|SUV39H2|EHMT1|WDR82|SETD7|SETDB2|SETD3|DOT1L|DPY30|PRDM6|SMYD1|
GO:0018105	peptidyl-serine phosphorylation	biological_process	156	26818.1	1.72e-15	<4.520795660036166E-4	207|208|472|545|596|814|815|817|891|983|1017|1020|1147|1195|1432|1452|1453|1454|1455|1456|1457|1459|1609|1760|1812|1859|2011|2056|2081|2475|2621|2872|2932|3551|3611|4139|4140|4294|5062|5155|5165|5170|5310|5347|5562|5563|5566|5578|5579|5580|5581|5582|5583|5584|5585|5586|5587|5588|5590|5591|5593|5594|5595|5598|5599|5601|5603|5605|5613|6197|6198|6300|6446|6714|6789|6790|6795|6850|6872|6997|7046|7048…	AKT1|AKT2|ATM|ATR|BCL2|CAMK4|CAMK2A|CAMK2D|CCNB1|CDK1|CDK2|CDK5|CHUK|CLK1|MAPK14|CSNK1A1|CSNK1D|CSNK1E|CSNK1G2|CSNK1G3|CSNK2A1|CSNK2A2|DGKQ|DMPK|DRD1|DYRK1A|MARK2|EPO|ERN1|MTOR|GAS6|MKNK2|GSK3B|IKBKB|ILK|MARK1|MARK3|MAP3K10|PAK2|PDGFB|PDK3|PDPK1|PKD1|PLK1|PRKAA1|PRKAA2|PRKACA|PRKCA|PRKCB|PRKCD|PRKCE|PRKCG|PRKCH|PRKCI|PKN1|PKN2|PRKD1|PRKCQ|PRKCZ|PRKDC|PRKG2|MAPK1|MAPK3|MAPK7|MAPK8|MAPK9|MAPK13|MAP…
GO:0018107	peptidyl-threonine phosphorylation	biological_process	65	4881.58	8.3e-09	<4.520795660036166E-4	90|91|207|596|790|815|817|983|1020|1111|1195|1452|1453|1454|1455|1456|1457|1460|1859|2011|2475|2931|2932|4294|5170|5566|5578|5579|5580|5585|5587|5594|5599|5604|6872|7046|7048|7272|7443|7444|7786|8317|8408|8558|8658|8851|9475|9943|10114|22853|25865|27347|28996|29110|51231|51701|53944|65125|84630|85366|120892|122011|130497|146057|388228|	ACVR1|ACVR1B|AKT1|BCL2|CAD|CAMK2A|CAMK2D|CDK1|CDK5|CHEK1|CLK1|CSNK1A1|CSNK1D|CSNK1E|CSNK1G2|CSNK1G3|CSNK2A1|CSNK2B|DYRK1A|MARK2|MTOR|GSK3A|GSK3B|MAP3K10|PDPK1|PRKACA|PRKCA|PRKCB|PRKCD|PKN1|PRKD1|MAPK1|MAPK8|MAP2K1|TAF1|TGFBR1|TGFBR2|TTK|VRK1|VRK2|MAP3K12|CDC7|ULK1|CDK10|TNKS|CDK5R1|ROCK2|OXSR1|HIPK3|LMTK2|PRKD2|STK39|HIPK2|TBK1|VRK3|NLK|CSNK1G1|WNK1|TTBK1|MYLK2|LRRK2|CSNK1A1L|OSR1|TTBK2|SBK1|
GO:0018108	peptidyl-tyrosine phosphorylation	biological_process	181	37774.2	4.34e-10	<4.520795660036166E-4	25|27|238|558|613|640|660|685|695|780|1195|1196|1198|1436|1437|1438|1439|1445|1523|1839|1859|1947|1948|1949|1950|1969|2041|2042|2043|2044|2045|2046|2047|2048|2049|2050|2051|2064|2065|2066|2069|2185|2202|2241|2242|2246|2247|2248|2250|2251|2252|2253|2254|2255|2260|2261|2263|2264|2268|2321|2322|2324|2444|2534|2690|3055|3082|3084|3320|3480|3562|3563|3565|3567|3568|3595|3600|3643|3645|3702|3716|3717|3…	ABL1|ABL2|ALK|AXL|BCR|BLK|BMX|BTC|BTK|DDR1|CLK1|CLK2|CLK3|CSF1R|CSF2|CSF2RA|CSF2RB|CSK|CUX1|HBEGF|DYRK1A|EFNB1|EFNB2|EFNB3|EGF|EPHA2|EPHA1|EPHA3|EPHA4|EPHA5|EPHA7|EPHA8|EPHB1|EPHB2|EPHB3|EPHB4|EPHB6|ERBB2|ERBB3|ERBB4|EREG|PTK2B|EFEMP1|FER|FES|FGF1|FGF2|FGF3|FGF5|FGF6|FGF7|FGF8|FGF9|FGF10|FGFR1|FGFR3|FGFR2|FGFR4|FGR|FLT1|FLT3|FLT4|FRK|FYN|GHR|HCK|HGF|NRG1|HSP90AA1|IGF1R|IL3|IL3RA|IL4|IL5|IL5RA|IL1…
GO:0018193	peptidyl-amino acid modification	biological_process	782	798827	1.83e-11	<4.520795660036166E-4	25|27|86|90|91|128|142|207|208|238|322|335|336|408|419|420|432|433|444|472|538|545|558|596|613|633|640|660|675|685|695|780|790|814|815|817|891|983|1017|1020|1111|1147|1195|1196|1198|1386|1387|1432|1436|1437|1438|1439|1445|1452|1453|1454|1455|1456|1457|1459|1460|1491|1523|1603|1609|1634|1650|1725|1760|1801|1802|1810|1812|1839|1859|1947|1948|1949|1950|1959|1969|2011|2033|2041|2042|2043|2044|2045|20…	ABL1|ABL2|ACTL6A|ACVR1|ACVR1B|ADH5|PARP1|AKT1|AKT2|ALK|APBB1|APOA1|APOA2|ARRB1|ART3|ART4|ASGR1|ASGR2|ASPH|ATM|ATP7A|ATR|AXL|BCL2|BCR|BGN|BLK|BMX|BRCA2|BTC|BTK|DDR1|CAD|CAMK4|CAMK2A|CAMK2D|CCNB1|CDK1|CDK2|CDK5|CHEK1|CHUK|CLK1|CLK2|CLK3|ATF2|CREBBP|MAPK14|CSF1R|CSF2|CSF2RA|CSF2RB|CSK|CSNK1A1|CSNK1D|CSNK1E|CSNK1G2|CSNK1G3|CSNK2A1|CSNK2A2|CSNK2B|CTH|CUX1|DAD1|DGKQ|DCN|DDOST|DHPS|DMPK|DPH1|DPH2|DR1|DR…
GO:0018205	peptidyl-lysine modification	biological_process	247	78103.9	2.3e-11	<4.520795660036166E-4	86|322|408|538|675|1386|1387|1491|1725|1810|1959|2033|2122|2138|2145|2146|2647|2648|2653|2959|3006|3007|3008|3054|3662|3713|4015|4016|4017|4193|4204|4221|4297|4654|4706|4826|5187|5351|5352|5371|5447|5903|5926|5929|5977|5987|6018|6419|6612|6613|6688|6839|6871|6872|6877|6880|6881|6883|6885|7052|7329|7341|7403|7703|7737|7799|7862|7917|7994|8085|8089|8110|8193|8202|8295|8464|8473|8520|8535|8554|8607|…	ACTL6A|APBB1|ARRB1|ATP7A|BRCA2|ATF2|CREBBP|CTH|DHPS|DR1|EGR2|EP300|MECOM|EYA1|EZH1|EZH2|BLOC1S1|KAT2A|GCSH|GTF2B|HIST1H1C|HIST1H1D|HIST1H1E|HCFC1|IRF4|IVL|LOX|LOXL1|LOXL2|MDM2|MECP2|MEN1|KMT2A|MYOD1|NDUFAB1|NNAT|PER1|PLOD1|PLOD2|PML|POR|RANBP2|ARID4A|RBBP5|DPF2|TRIM27|RLF|SETMAR|SUMO3|SUMO2|SPI1|SUV39H1|TADA2A|TAF1|TAF5|TAF9|TAF10|TAF12|MAP3K7|TGM2|UBE2I|SUMO1|KDM6A|PCGF2|RNF113A|PRDM2|BRPF1|BAG6…
GO:0018209	peptidyl-serine modification	biological_process	172	34332.6	1.19e-11	<4.520795660036166E-4	142|207|208|472|545|596|633|814|815|817|891|983|1017|1020|1147|1195|1432|1452|1453|1454|1455|1456|1457|1459|1609|1634|1760|1812|1859|2011|2056|2081|2475|2589|2590|2591|2621|2872|2932|3551|3611|4139|4140|4294|5062|5155|5165|5170|5310|5347|5562|5563|5566|5578|5579|5580|5581|5582|5583|5584|5585|5586|5587|5588|5590|5591|5593|5594|5595|5598|5599|5601|5603|5605|5613|6197|6198|6300|6446|6714|6789|6790|6…	PARP1|AKT1|AKT2|ATM|ATR|BCL2|BGN|CAMK4|CAMK2A|CAMK2D|CCNB1|CDK1|CDK2|CDK5|CHUK|CLK1|MAPK14|CSNK1A1|CSNK1D|CSNK1E|CSNK1G2|CSNK1G3|CSNK2A1|CSNK2A2|DGKQ|DCN|DMPK|DRD1|DYRK1A|MARK2|EPO|ERN1|MTOR|GALNT1|GALNT2|GALNT3|GAS6|MKNK2|GSK3B|IKBKB|ILK|MARK1|MARK3|MAP3K10|PAK2|PDGFB|PDK3|PDPK1|PKD1|PLK1|PRKAA1|PRKAA2|PRKACA|PRKCA|PRKCB|PRKCD|PRKCE|PRKCG|PRKCH|PRKCI|PKN1|PKN2|PRKD1|PRKCQ|PRKCZ|PRKDC|PRKG2|MAPK1…
GO:0018210	peptidyl-threonine modification	biological_process	71	6045.48	8.13e-07	<4.520795660036166E-4	90|91|207|596|790|815|817|983|1020|1111|1195|1452|1453|1454|1455|1456|1457|1460|1859|2011|2475|2589|2590|2591|2931|2932|4294|5170|5566|5578|5579|5580|5585|5587|5594|5599|5604|6872|7046|7048|7272|7443|7444|7786|8317|8408|8558|8658|8851|9475|9943|10114|22853|25865|27347|28996|29110|51231|51701|53944|57452|63917|65125|84630|85366|114805|120892|122011|130497|146057|388228|	ACVR1|ACVR1B|AKT1|BCL2|CAD|CAMK2A|CAMK2D|CDK1|CDK5|CHEK1|CLK1|CSNK1A1|CSNK1D|CSNK1E|CSNK1G2|CSNK1G3|CSNK2A1|CSNK2B|DYRK1A|MARK2|MTOR|GALNT1|GALNT2|GALNT3|GSK3A|GSK3B|MAP3K10|PDPK1|PRKACA|PRKCA|PRKCB|PRKCD|PKN1|PRKD1|MAPK1|MAPK8|MAP2K1|TAF1|TGFBR1|TGFBR2|TTK|VRK1|VRK2|MAP3K12|CDC7|ULK1|CDK10|TNKS|CDK5R1|ROCK2|OXSR1|HIPK3|LMTK2|PRKD2|STK39|HIPK2|TBK1|VRK3|NLK|CSNK1G1|GALNT16|GALNT11|WNK1|TTBK1|MYLK…
GO:0018212	peptidyl-tyrosine modification	biological_process	184	39354	2.54e-09	<4.520795660036166E-4	25|27|238|558|613|640|660|685|695|780|1195|1196|1198|1436|1437|1438|1439|1445|1523|1839|1859|1947|1948|1949|1950|1969|2041|2042|2043|2044|2045|2046|2047|2048|2049|2050|2051|2064|2065|2066|2069|2185|2202|2241|2242|2246|2247|2248|2250|2251|2252|2253|2254|2255|2260|2261|2263|2264|2268|2321|2322|2324|2444|2534|2690|3055|3082|3084|3320|3480|3562|3563|3565|3567|3568|3595|3600|3643|3645|3702|3716|3717|3…	ABL1|ABL2|ALK|AXL|BCR|BLK|BMX|BTC|BTK|DDR1|CLK1|CLK2|CLK3|CSF1R|CSF2|CSF2RA|CSF2RB|CSK|CUX1|HBEGF|DYRK1A|EFNB1|EFNB2|EFNB3|EGF|EPHA2|EPHA1|EPHA3|EPHA4|EPHA5|EPHA7|EPHA8|EPHB1|EPHB2|EPHB3|EPHB4|EPHB6|ERBB2|ERBB3|ERBB4|EREG|PTK2B|EFEMP1|FER|FES|FGF1|FGF2|FGF3|FGF5|FGF6|FGF7|FGF8|FGF9|FGF10|FGFR1|FGFR3|FGFR2|FGFR4|FGR|FLT1|FLT3|FLT4|FRK|FYN|GHR|HCK|HGF|NRG1|HSP90AA1|IGF1R|IL3|IL3RA|IL4|IL5|IL5RA|IL1…
GO:0018393	internal peptidyl-lysine acetylation	biological_process	110	13800.2	3.07e-10	<4.520795660036166E-4	86|322|408|675|1386|1387|1810|2033|2648|2959|3054|3662|4204|4297|4654|5187|5447|5977|6688|6871|6872|6877|6880|6881|6883|6885|7703|7862|7917|7994|8089|8110|8193|8202|8295|8464|8473|8520|8607|8648|8850|8861|9027|9085|9329|9426|9575|9643|9767|9913|10269|10445|10474|10524|10626|10629|10847|10856|10902|10933|10943|11091|11143|11177|23326|23338|23522|23774|26038|26122|27097|27154|51147|51176|51200|5123…	ACTL6A|APBB1|ARRB1|BRCA2|ATF2|CREBBP|DR1|EP300|KAT2A|GTF2B|HCFC1|IRF4|MECP2|KMT2A|MYOD1|PER1|POR|DPF2|SPI1|TADA2A|TAF1|TAF5|TAF9|TAF10|TAF12|MAP3K7|PCGF2|BRPF1|BAG6|KAT6A|YEATS4|DPF3|DPF1|NCOA3|TRRAP|SUPT3H|OGT|HAT1|RUVBL1|NCOA1|KAT2B|LDB1|NAT8|CDY1|GTF3C4|CDY2A|CLOCK|MORF4L2|JADE3|SUPT7L|ZMPSTE24|MCRS1|TADA3|KAT5|TRIM16|TAF6L|SRCAP|RUVBL2|BRD8|MORF4L1|MSL3|WDR5|KAT7|BAZ1A|USP22|JADE2|KAT6B|BRD1|…
GO:0018394	peptidyl-lysine acetylation	biological_process	113	14558.9	1.98e-10	<4.520795660036166E-4	86|322|408|675|1386|1387|1810|2033|2647|2648|2959|3054|3662|4204|4297|4654|5187|5447|5977|6688|6871|6872|6877|6880|6881|6883|6885|7703|7862|7917|7994|8089|8110|8193|8202|8295|8464|8473|8520|8607|8648|8850|8861|9027|9085|9329|9426|9575|9643|9767|9913|10269|10445|10474|10524|10626|10629|10847|10856|10902|10933|10943|11091|11143|11177|23326|23338|23411|23522|23774|26038|26122|27097|27154|51147|51176…	ACTL6A|APBB1|ARRB1|BRCA2|ATF2|CREBBP|DR1|EP300|BLOC1S1|KAT2A|GTF2B|HCFC1|IRF4|MECP2|KMT2A|MYOD1|PER1|POR|DPF2|SPI1|TADA2A|TAF1|TAF5|TAF9|TAF10|TAF12|MAP3K7|PCGF2|BRPF1|BAG6|KAT6A|YEATS4|DPF3|DPF1|NCOA3|TRRAP|SUPT3H|OGT|HAT1|RUVBL1|NCOA1|KAT2B|LDB1|NAT8|CDY1|GTF3C4|CDY2A|CLOCK|MORF4L2|JADE3|SUPT7L|ZMPSTE24|MCRS1|TADA3|KAT5|TRIM16|TAF6L|SRCAP|RUVBL2|BRD8|MORF4L1|MSL3|WDR5|KAT7|BAZ1A|USP22|JADE2|SIR…
GO:0018916	nitrobenzene metabolic process	biological_process	4	5.53	5.23e-06	<4.520795660036166E-4	2944|2946|2947|2948|	GSTM1|GSTM2|GSTM3|GSTM4|
GO:0019005	SCF ubiquitin ligase complex	cellular_component	50	2584.54	5.67e-12	<4.520795660036166E-4	899|1163|1164|6468|6500|6502|6737|8454|8945|9616|9978|23194|23291|25793|25820|25827|26224|26231|26232|26233|26234|26235|26259|26260|26268|26270|26272|54461|54620|54850|55031|55294|55336|64839|79176|79791|80028|80176|84727|84961|90864|92369|93611|114907|115290|126433|144699|146330|200933|222235|	CCNF|CKS1B|CKS2|FBXW4|SKP1|SKP2|TRIM21|CUL1|BTRC|RNF7|RBX1|FBXL7|FBXW11|FBXO7|ARIH1|FBXL2|FBXL3|LRRC29|FBXO2|FBXL6|FBXL5|FBXL4|FBXW8|FBXO25|FBXO9|FBXO6|FBXO4|FBXW5|FBXL19|FBXL12|USP47|FBXW7|FBXL8|FBXL17|FBXL15|FBXO31|FBXL18|SPSB1|SPSB2|FBXL20|SPSB3|SPSB4|FBXO44|FBXO32|FBXO17|FBXO27|FBXL14|FBXL16|FBXO45|FBXL13|
GO:0019042	viral latency	biological_process	11	92.14	9.94e-06	<4.520795660036166E-4	2547|3054|3159|3665|3981|5478|7518|7520|8815|11168|64710|	XRCC6|HCFC1|HMGA1|IRF7|LIG4|PPIA|XRCC4|XRCC5|BANF1|PSIP1|NUCKS1|
GO:0019043	establishment of viral latency	biological_process	9	56.7	1.13e-05	<4.520795660036166E-4	2547|3159|3665|3981|5478|7518|7520|8815|11168|	XRCC6|HMGA1|IRF7|LIG4|PPIA|XRCC4|XRCC5|BANF1|PSIP1|
GO:0019048	modulation by virus of host morphology or physiology	biological_process	37	1501.05	1.02e-05	<4.520795660036166E-4	293|572|598|841|920|1605|3643|3836|3837|3838|3839|3840|3841|4088|4916|5610|6256|7040|7298|8106|8692|8812|9217|9218|10018|10332|10533|10670|10898|23513|28996|30835|80149|402569|407006|407007|440275|	SLC25A6|BAD|BCL2L1|CASP8|CD4|DAG1|INSR|KPNA1|KPNB1|KPNA2|KPNA3|KPNA4|KPNA5|SMAD3|NTRK3|EIF2AK2|RXRA|TGFB1|TYMS|PABPN1|HYAL2|CCNK|VAPB|VAPA|BCL2L11|CLEC4M|ATG7|RRAGA|CPSF4|SCRIB|HIPK2|CD209|ZC3H12A|KPNA7|MIR221|MIR222|EIF2AK4|
GO:0019054	modulation by virus of host process	biological_process	24	614.93	3.05e-05	<4.520795660036166E-4	293|572|598|841|920|3836|3837|3838|3839|3840|3841|4916|8106|8812|9218|10018|10533|10898|23513|80149|402569|407006|407007|440275|	SLC25A6|BAD|BCL2L1|CASP8|CD4|KPNA1|KPNB1|KPNA2|KPNA3|KPNA4|KPNA5|NTRK3|PABPN1|CCNK|VAPA|BCL2L11|ATG7|CPSF4|SCRIB|ZC3H12A|KPNA7|MIR221|MIR222|EIF2AK4|
GO:0019058	viral life cycle	biological_process	153	29469.8	1.26e-05	<4.520795660036166E-4	348|558|857|858|920|941|942|949|950|975|983|998|1234|1378|1380|1487|1488|1508|1525|1604|1605|1656|1803|1948|1949|1969|2060|2621|2838|2993|3303|3304|3326|3356|3373|3383|3416|3673|3678|3685|3688|3690|3693|3694|3695|3836|3837|3839|3916|3921|3949|4179|4340|4360|4684|4774|4864|5045|5091|5093|5094|5119|5125|5297|5478|5481|5817|5861|5868|5901|6233|6317|6347|6404|6504|6510|6554|6575|6598|6993|7037|7251|7…	APOE|AXL|CAV1|CAV2|CD4|CD80|CD86|SCARB1|SCARB2|CD81|CDK1|CDC42|CCR5|CR1|CR2|CTBP1|CTBP2|CTSB|CXADR|CD55|DAG1|DDX6|DPP4|EFNB2|EFNB3|EPHA2|EPS15|GAS6|GPR15|GYPA|HSPA1A|HSPA1B|HSP90AB1|HTR2A|HYAL1|ICAM1|IDE|ITGA2|ITGA5|ITGAV|ITGB1|ITGB3|ITGB5|ITGB6|ITGB7|KPNA1|KPNB1|KPNA3|LAMP1|RPSA|LDLR|CD46|MOG|MRC1|NCAM1|NFIA|NPC1|FURIN|PC|PCBP1|PCBP2|CHMP1A|PCSK5|PI4KA|PPIA|PPID|PVR|RAB1A|RAB5A|RAN|RPS27A|SERPIN…
GO:0019068	virion assembly	biological_process	35	1177.61	5.35e-08	<4.520795660036166E-4	348|1656|5091|5119|5478|5861|6233|7251|7311|7314|9525|9712|10015|25978|27183|27243|29082|51160|51510|51534|51652|55048|57132|79643|79720|81876|90678|91782|92421|93343|128637|128866|137492|155382|339122|	APOE|DDX6|PC|CHMP1A|PPIA|RAB1A|RPS27A|TSG101|UBA52|UBB|VPS4B|USP6NL|PDCD6IP|CHMP2B|VPS4A|CHMP2A|CHMP4A|VPS28|CHMP5|VTA1|CHMP3|VPS37C|CHMP1B|CHMP6|VPS37B|RAB1B|LRSAM1|CHMP7|CHMP4C|MVB12A|TBC1D20|CHMP4B|VPS37A|VPS37D|RAB43|
GO:0019081	viral translation	biological_process	13	138.44	1.47e-05	<4.520795660036166E-4	1939|5094|5725|6741|8562|8661|8662|8664|8665|8666|28985|51386|440275|	EIF2D|PCBP2|PTBP1|SSB|DENR|EIF3A|EIF3B|EIF3D|EIF3F|EIF3G|MCTS1|EIF3L|EIF2AK4|
GO:0019199	transmembrane receptor protein kinase activity	molecular_function	77	6682.25	6.57e-06	<4.520795660036166E-4	90|91|92|93|94|238|269|558|657|658|659|780|1436|1944|1945|1949|1969|2041|2042|2043|2044|2045|2046|2047|2048|2049|2050|2051|2064|2065|2066|2202|2260|2261|2263|2264|2321|2322|2324|3480|3482|3643|3645|3791|3815|4052|4058|4233|4486|4593|4915|4916|4919|4920|4921|5156|5159|5979|6098|6259|7010|7046|7048|7049|7075|7301|8425|8828|8829|10461|22853|25928|51232|53834|130399|284656|285220|	ACVR1|ACVR1B|ACVR2A|ACVR2B|ACVRL1|ALK|AMHR2|AXL|BMPR1A|BMPR1B|BMPR2|DDR1|CSF1R|EFNA3|EFNA4|EFNB3|EPHA2|EPHA1|EPHA3|EPHA4|EPHA5|EPHA7|EPHA8|EPHB1|EPHB2|EPHB3|EPHB4|EPHB6|ERBB2|ERBB3|ERBB4|EFEMP1|FGFR1|FGFR3|FGFR2|FGFR4|FLT1|FLT3|FLT4|IGF1R|IGF2R|INSR|INSRR|KDR|KIT|LTBP1|LTK|MET|MST1R|MUSK|NTRK2|NTRK3|ROR1|ROR2|DDR2|PDGFRA|PDGFRB|RET|ROS1|RYK|TEK|TGFBR1|TGFBR2|TGFBR3|TIE1|TYRO3|LTBP4|NRP2|NRP1|MERT…
GO:0019207	kinase regulator activity	molecular_function	191	47272.6	3.97e-05	<4.520795660036166E-4	197|324|399|595|801|805|808|836|887|890|891|892|894|896|898|899|900|901|902|904|905|1019|1026|1027|1028|1029|1030|1031|1032|1154|1163|1164|1460|1609|1616|1654|1946|1950|2011|2056|2065|2074|2258|2621|2764|2810|2915|2950|3071|3084|3146|3315|3326|3481|3558|3627|4040|4057|4331|4504|4515|4690|4824|4869|5062|5290|5295|5296|5569|5570|5571|5573|5575|5576|5577|5604|5605|5611|5859|5880|6176|6352|6453|6788|…	AHSG|APC|RHOH|CCND1|CALM1|CALM2|CALM3|CASP3|CCKBR|CCNA2|CCNB1|CCNC|CCND2|CCND3|CCNE1|CCNF|CCNG1|CCNG2|CCNH|CCNT1|CCNT2|CDK4|CDKN1A|CDKN1B|CDKN1C|CDKN2A|CDKN2B|CDKN2C|CDKN2D|CISH|CKS1B|CKS2|CSNK2B|DGKQ|DAXX|DDX3X|EFNA5|EGF|MARK2|EPO|ERBB3|ERCC6|FGF13|GAS6|GMFB|SFN|GRM5|GSTP1|NCKAP1L|NRG1|HMGB1|HSPB1|HSP90AB1|IGF2|IL2|CXCL10|LRP6|LTF|MNAT1|MT3|MTCP1|NCK1|NKX3-1|NPM1|PAK2|PIK3CA|PIK3R1|PIK3R2|PKIA|P…
GO:0019213	deacetylase activity	molecular_function	54	2886.74	2.07e-10	<4.520795660036166E-4	1066|1107|1108|2098|3065|3066|3340|4287|5926|5928|5931|5978|6299|8509|8819|8841|9112|9219|9487|9734|9759|10013|10014|10284|10362|22933|23028|23186|23309|23408|23410|23411|25855|25942|28992|51005|51317|51547|51548|51564|51742|53615|54531|55869|57504|57708|64426|79685|79885|83933|84312|138151|140733|221443|	CES1|CHD3|CHD4|ESD|HDAC1|HDAC2|NDST1|ATXN3|ARID4A|RBBP4|RBBP7|REST|SALL1|NDST2|SAP30|HDAC3|MTA1|MTA2|PIGL|HDAC9|HDAC4|HDAC6|HDAC5|SAP18|HMG20B|SIRT2|KDM1A|RCOR1|SIN3B|SIRT5|SIRT3|SIRT1|BRMS1|SIN3A|MACROD1|AMDHD2|PHF21A|SIRT7|SIRT6|HDAC7|ARID4B|MBD3|MIER2|HDAC8|MTA3|MIER1|SUDS3|SAP30L|HDAC11|HDAC10|BRMS1L|NACC2|MACROD2|OARD1|
GO:0019319	hexose biosynthetic process	biological_process	44	2052.88	9.25e-06	<4.520795660036166E-4	226|229|230|231|467|468|1407|1468|2023|2026|2027|2203|2538|2542|2597|2805|2806|2819|2820|2821|4190|4191|5091|5105|5106|5207|5223|5224|5230|5232|5236|5950|6576|6652|7167|8402|8604|8789|8864|10165|10891|26330|51363|200186|	ALDOA|ALDOB|ALDOC|AKR1B1|ATF3|ATF4|CRY1|SLC25A10|ENO1|ENO2|ENO3|FBP1|G6PC|SLC37A4|GAPDH|GOT1|GOT2|GPD1|GPD2|GPI|MDH1|MDH2|PC|PCK1|PCK2|PFKFB1|PGAM1|PGAM2|PGK1|PGK2|PGM1|RBP4|SLC25A1|SORD|TPI1|SLC25A11|SLC25A12|FBP2|PER2|SLC25A13|PPARGC1A|GAPDHS|CHST15|CRTC2|
GO:0019439	aromatic compound catabolic process	biological_process	433	246747	3.76e-08	<4.520795660036166E-4	30|38|100|191|215|226|229|230|259|272|316|339|472|644|645|668|669|677|678|836|953|954|955|956|957|978|1267|1312|1543|1548|1621|1655|1656|1676|1677|1735|1763|1773|1774|1775|1777|1797|1806|1807|1854|1890|1981|2021|2023|2026|2027|2052|2053|2081|2107|2184|2237|2584|2592|2597|2645|2821|2876|2935|2954|3005|3034|3067|3081|3094|3098|3099|3101|3146|3148|3162|3163|3176|3184|3242|3251|3303|3304|3620|3646|36…	ACAA1|ACAT1|ADA|AHCY|ABCD1|ALDOA|ALDOB|ALDOC|AMBP|AMPD3|AOX1|APOBEC1|ATM|BLVRA|BLVRB|FOXL2|BPGM|ZFP36L1|ZFP36L2|CASP3|ENTPD1|ENTPD2|ENTPD6|ENTPD3|ENTPD5|CDA|CNP|COMT|CYP1A1|CYP2A6|DBH|DDX5|DDX6|DFFA|DFFB|DIO3|DNA2|DNASE1|DNASE1L1|DNASE1L2|DNASE2|DXO|DPYD|DPYS|DUT|TYMP|EIF4G1|ENDOG|ENO1|ENO2|ENO3|EPHX1|EPHX2|ERN1|ETF1|FAH|FEN1|GALK1|GALT|GAPDH|GCK|GPI|GPX1|GSPT1|GSTZ1|H1F0|HAL|HDC|HGD|HINT1|HK1|HK…
GO:0019773	proteasome core complex, alpha-subunit complex	cellular_component	8	26.6	1.52e-10	<4.520795660036166E-4	5682|5683|5684|5685|5686|5687|5688|143471|	PSMA1|PSMA2|PSMA3|PSMA4|PSMA5|PSMA6|PSMA7|PSMA8|
GO:0019774	proteasome core complex, beta-subunit complex	cellular_component	10	41.54	3.39e-13	<4.520795660036166E-4	5689|5690|5691|5692|5693|5694|5695|5696|5698|5699|	PSMB1|PSMB2|PSMB3|PSMB4|PSMB5|PSMB6|PSMB7|PSMB8|PSMB9|PSMB10|
GO:0019787	ubiquitin-like protein transferase activity	molecular_function	404	193315	7.67e-22	<4.520795660036166E-4	267|329|330|331|373|580|672|867|868|899|997|998|1161|1643|2188|3093|4008|4193|4194|4591|4734|4850|5080|5193|5371|5469|5896|5897|5903|5930|5987|6045|6047|6048|6049|6468|6477|6478|6500|6502|6596|6613|6737|6872|6992|7126|7128|7186|7187|7189|7267|7318|7319|7320|7321|7322|7323|7324|7325|7326|7327|7328|7329|7332|7334|7335|7336|7337|7341|7428|7737|7844|8065|8266|8315|8450|8451|8453|8454|8535|8554|8697|8…	AMFR|BIRC2|BIRC3|XIAP|TRIM23|BARD1|BRCA1|CBL|CBLB|CCNF|CDC34|CDC42|ERCC8|DDB2|FANCF|UBE2K|LMO7|MDM2|MDM4|TRIM37|NEDD4|CNOT4|PAX6|PEX12|PML|MED1|RAG1|RAG2|RANBP2|RBBP6|TRIM27|RNF2|RNF4|RNF5|RNF6|FBXW4|SIAH1|SIAH2|SKP1|SKP2|HLTF|SUMO2|TRIM21|TAF1|PPP1R11|TNFAIP1|TNFAIP3|TRAF2|TRAF3|TRAF6|TTC3|UBA7|UBE2A|UBE2B|UBE2D1|UBE2D2|UBE2D3|UBE2E1|UBE2E2|UBE2G1|UBE2G2|UBE2H|UBE2I|UBE2L3|UBE2N|UBE2V1|UBE2V2|UB…
GO:0019789	SUMO transferase activity	molecular_function	22	398.15	3.6e-09	<4.520795660036166E-4	4193|5371|5903|5987|6613|7329|7341|8535|8554|9063|9189|9759|10155|10210|10401|26036|51564|51588|57691|79594|115426|286053|	MDM2|PML|RANBP2|TRIM27|SUMO2|UBE2I|SUMO1|CBX4|PIAS1|PIAS2|ZBED1|HDAC4|TRIM28|TOPORS|PIAS3|ZNF451|HDAC7|PIAS4|KIAA1586|MUL1|UHRF2|NSMCE2|
GO:0019843	rRNA binding	molecular_function	61	4035.29	6.86e-15	<4.520795660036166E-4	283|1153|1938|2971|4193|5935|6041|6125|6132|6133|6135|6136|6143|6147|6167|6175|6188|6191|6192|6193|6203|6205|6207|6208|6222|7263|9188|9349|10436|22868|23107|23212|26284|29074|51023|51081|51119|51335|51373|54948|55037|55052|55168|55272|55794|56342|60493|64963|64968|65003|79159|80135|84154|84294|84678|90459|92856|130916|140032|220717|387338|	ANG|CIRBP|EEF2|GTF3A|MDM2|RBM3|RNASEL|RPL5|RPL8|RPL9|RPL11|RPL12|RPL19|RPL23A|RPL37|RPLP0|RPS3|RPS4X|RPS4Y1|RPS5|RPS9|RPS11|RPS13|RPS14|RPS18|TST|DDX21|RPL23|EMG1|FASTKD2|MRPS27|RRS1|ERAL1|MRPL18|MRPS18C|MRPS7|SBDS|NGRN|MRPS17|MRPL16|PTCD3|MRPL20|MRPS18A|IMP3|DDX28|PPAN|FASTKD5|MRPS11|MRPS6|MRPL11|NOL12|RPF1|RPF2|UTP23|KDM2B|ERI1|IMP4|MTERF4|RPS4Y2|RPLP0P6|NSUN4|
GO:0019866	organelle inner membrane	cellular_component	455	297184	5.57e-07	<4.520795660036166E-4	22|37|212|291|292|293|598|617|622|666|740|788|1159|1160|1267|1327|1329|1337|1339|1340|1345|1347|1349|1350|1351|1352|1353|1355|1373|1376|1384|1468|1537|1583|1584|1678|1723|2010|2021|2081|2110|2232|2235|2268|2356|2628|2806|2820|3030|3032|3052|3283|3284|3329|3429|3708|3756|3930|3954|3958|4001|4067|4086|4088|4358|4508|4509|4512|4513|4514|4519|4535|4536|4538|4539|4540|4541|4653|4694|4695|4696|4697|469…	ABCB7|ACADVL|ALAS2|SLC25A4|SLC25A5|SLC25A6|BCL2L1|BCS1L|BDH1|BOK|MRPL49|SLC25A20|CKMT1B|CKMT2|CNP|COX4I1|COX5B|COX6A1|COX6A2|COX6B1|COX6C|COX7A2|COX7B|COX7C|COX8A|COX10|COX11|COX15|CPS1|CPT2|CRAT|SLC25A10|CYC1|CYP11A1|CYP11B1|TIMM8A|DHODH|EMD|ENDOG|ERN1|ETFDH|FDXR|FECH|FGR|FPGS|GATM|GOT2|GPD2|HADHA|HADHB|HCCS|HSD3B1|HSD3B2|HSPD1|IFI27|ITPR1|KCNH1|LBR|LETM1|LGALS3|LMNB1|LYN|SMAD1|SMAD3|MPV17|ATP6|…
[truncated: 13,578 more rows]
