# Supplementary material for: PIGNON: a protein–protein interaction-guided functional enrichment analysis for quantitative proteomics
Source: BMC Bioinformatics. 2021 Jun 4;22:302. doi: 10.1186/s12859-021-04042-6 (PMC8178832; doi:10.1186/s12859-021-04042-6)
Supplement: Supplementary file 5 — Additional file 5: Table S3. PIGNON results on unweighted BioGRID network with unweighted sampling [file 12859_2021_4042_MOESM5_ESM.xlsx]

## Sheet: Additional file 3
Supplementary Table S3: PIGNON results on unweighted BioGRID network with unweighted sampling
GO-id	GO-name	GO-domain	#proteins	TPD	p-value	FDR	EntrezGeneID	GeneNames
GO:0000027	ribosomal large subunit assembly	biological_process	31	921	4.57258e-24	<0.001488095238095238	4839|6122|6123|6125|6128|6134|6135|6136|6147|6152|6169|6175|22868|22907|23195|23212|23246|51154|51187|54475|55052|55299|55794|56342|57418|65003|80135|84154|84231|140801|220717|	NOP2|RPL3|RPL3L|RPL5|RPL6|RPL10|RPL11|RPL12|RPL23A|RPL24|RPL38|RPLP0|FASTKD2|DHX30|MDN1|RRS1|BOP1|MRTO4|RSL24D1|NLE1|MRPL20|BRIX1|DDX28|PPAN|WDR18|MRPL11|RPF1|RPF2|TRAF7|RPL10L|RPLP0P6|
GO:0000075	cell cycle checkpoint	biological_process	183	43972	5.78909e-39	<0.001488095238095238	324|472|545|581|595|598|641|672|699|701|835|891|983|988|990|991|995|1017|1026|1027|1030|1063|1111|1112|1263|1386|1432|1647|1739|1763|1820|1869|1874|2033|2765|2810|2956|3014|3265|3276|3364|3550|4085|4193|4194|4303|4436|4582|4683|4848|4849|4850|4998|5111|5325|5347|5371|5546|5591|5781|5810|5883|5884|5925|5934|6118|6152|6154|6194|6419|6659|6664|6790|7027|7029|7040|7153|7155|7158|7175|7272|7465|7508|7…	APC|ATM|ATR|BAX|CCND1|BCL2L1|BLM|BRCA1|BUB1|BUB1B|CASP2|CCNB1|CDK1|CDC5L|CDC6|CDC20|CDC25C|CDK2|CDKN1A|CDKN1B|CDKN2B|CENPF|CHEK1|FOXN3|PLK3|ATF2|MAPK14|GADD45A|DLG1|DNA2|ARID3A|E2F1|E2F4|EP300|GML|SFN|MSH6|H2AFX|HRAS|PRMT1|HUS1|IK|MAD2L1|MDM2|MDM4|FOXO4|MSH2|MUC1|NBN|CNOT2|CNOT3|CNOT4|ORC1|PCNA|PLAGL1|PLK1|PML|PRCC|PRKDC|PTPN11|RAD1|RAD9A|RAD17|RB1|RBL2|RPA2|RPL24|RPL26|RPS6|SETMAR|SOX4|SOX11|AUR…
GO:0000077	DNA damage checkpoint	biological_process	124	20303	2.06415e-31	<0.001488095238095238	472|545|581|595|641|672|835|891|983|988|995|1017|1026|1027|1111|1112|1263|1386|1432|1647|1820|1869|1874|2033|2765|2810|2956|3014|3276|3364|4193|4194|4303|4436|4582|4683|4848|4849|4850|5111|5325|5347|5371|5591|5781|5810|5883|5884|5934|6118|6154|6659|6790|7027|7029|7158|7508|7832|8091|8555|8682|8738|9337|9344|9575|9656|10498|10769|11200|23019|25896|25904|25946|25949|25988|26058|26270|27339|28984|29…	ATM|ATR|BAX|CCND1|BLM|BRCA1|CASP2|CCNB1|CDK1|CDC5L|CDC25C|CDK2|CDKN1A|CDKN1B|CHEK1|FOXN3|PLK3|ATF2|MAPK14|GADD45A|ARID3A|E2F1|E2F4|EP300|GML|SFN|MSH6|H2AFX|PRMT1|HUS1|MDM2|MDM4|FOXO4|MSH2|MUC1|NBN|CNOT2|CNOT3|CNOT4|PCNA|PLAGL1|PLK1|PML|PRKDC|PTPN11|RAD1|RAD9A|RAD17|RBL2|RPA2|RPL26|SOX4|AURKA|TFDP1|TFDP2|TP53BP1|XPC|BTG2|HMGA2|CDC14B|PEA15|CRADD|CNOT8|TAOK2|CLOCK|MDC1|CARM1|PLK2|CHEK2|CNOT1|INTS7|…
GO:0000079	regulation of cyclin-dependent protein serine/threonine kinase activity	biological_process	84	8292	4.08999e-23	<0.001488095238095238	60|324|595|641|836|890|891|894|896|898|899|900|901|902|904|905|990|993|995|1022|1026|1027|1028|1029|1030|1031|1032|1033|1050|1163|1164|1647|2810|2965|3087|3843|4221|4331|5155|5347|5629|5716|5728|6714|7023|7026|7128|8812|8850|8851|8900|8941|9077|9088|9113|9133|9134|10309|10527|10614|10983|11140|22924|23560|25793|26524|27013|29950|51191|51654|54619|56647|79616|80279|84722|85417|93649|124790|151195|…	ACTB|APC|CCND1|BLM|CASP3|CCNA2|CCNB1|CCND2|CCND3|CCNE1|CCNF|CCNG1|CCNG2|CCNH|CCNT1|CCNT2|CDC6|CDC25A|CDC25C|CDK7|CDKN1A|CDKN1B|CDKN1C|CDKN2A|CDKN2B|CDKN2C|CDKN2D|CDKN3|CEBPA|CKS1B|CKS2|GADD45A|SFN|GTF2H1|HHEX|IPO5|MEN1|MNAT1|PDGFB|PLK1|PROX1|PSMD10|PTEN|SRC|TFAP4|NR2F2|TNFAIP3|CCNK|KAT2B|CDK5R1|CCNA1|CDK5R2|DIRAS3|PKMYT1|LATS1|CCNB2|CCNE2|CCNO|IPO7|HEXIM1|CCNI|CDC37|MAPRE3|GTPBP4|FBXO7|LATS2|CNPP…
GO:0000082	G1/S transition of mitotic cell cycle	biological_process	114	15113	2.93384e-33	<0.001488095238095238	90|91|571|586|595|815|898|990|993|997|1017|1018|1019|1021|1026|1027|1029|1031|1032|1033|1104|1263|1719|1869|1874|1876|1977|1978|2103|2672|2935|3398|3400|3624|3688|4149|4171|4172|4173|4174|4175|4176|4331|4609|4678|4863|4998|4999|5000|5001|5111|5422|5426|5427|5471|5530|5537|5557|5558|5925|5932|6117|6118|6119|6194|6198|6241|6502|6881|7027|7029|7298|8065|8317|8318|8450|8451|8453|8454|8462|8554|8882|8…	ACVR1|ACVR1B|BACH1|BCAT1|CCND1|CAMK2A|CCNE1|CDC6|CDC25A|CDC34|CDK2|CDK3|CDK4|CDK6|CDKN1A|CDKN1B|CDKN2A|CDKN2C|CDKN2D|CDKN3|RCC1|PLK3|DHFR|E2F1|E2F4|E2F6|EIF4E|EIF4EBP1|ESRRB|GFI1|GSPT1|ID2|ID4|INHBA|ITGB1|MAX|MCM2|MCM3|MCM4|MCM5|MCM6|MCM7|MNAT1|MYC|NASP|NPAT|ORC1|ORC2|ORC4|ORC5|PCNA|POLA1|POLE|POLE2|PPAT|PPP3CA|PPP6C|PRIM1|PRIM2|RB1|RBBP8|RPA1|RPA2|RPA3|RPS6|RPS6KB1|RRM2|SKP2|TAF10|TFDP1|TFDP2|TY…
GO:0000086	G2/M transition of mitotic cell cycle	biological_process	124	17658	2.6057e-42	<0.001488095238095238	571|805|808|890|891|983|993|994|995|1017|1026|1030|1069|1263|1453|1454|1639|1778|1781|1785|2029|2103|2305|3320|4751|4957|5048|5108|5116|5218|5243|5347|5518|5520|5566|5577|6500|6502|6790|6873|7164|7277|7283|7465|7480|7531|7532|7840|7846|8454|8481|8493|8636|8655|8945|9024|9088|9113|9133|9662|9702|9738|9793|9814|9833|10083|10121|10133|10142|10382|10383|10540|10657|10733|10763|10776|10806|11064|11113…	BACH1|CALM2|CALM3|CCNA2|CCNB1|CDK1|CDC25A|CDC25B|CDC25C|CDK2|CDKN1A|CDKN2B|CETN2|PLK3|CSNK1D|CSNK1E|DCTN1|DYNC1H1|DYNC1I2|DNM2|ENSA|ESRRB|FOXM1|HSP90AA1|NEK2|ODF2|PAFAH1B1|PCM1|PCNT|CDK14|ABCB1|PLK1|PPP2R1A|PPP2R2A|PRKACA|PRKAR2B|SKP1|SKP2|AURKA|TAF2|TPD52L1|TUBA4A|TUBG1|WEE1|WNT10B|YWHAE|YWHAG|ALMS1|TUBA1A|CUL1|OFD1|PPM1D|SSNA1|DYNLL1|BTRC|BRSK2|PKMYT1|LATS1|CCNB2|CEP135|CEP57|CCP110|CKAP5|SFI1|…
GO:0000118	histone deacetylase complex	cellular_component	58	3210	5.84672e-42	<0.001488095238095238	473|1107|1108|1457|2122|3065|3066|3094|3622|5928|5931|6886|6907|7764|8204|8819|8841|8932|9112|9219|9611|9612|9734|9759|10013|10014|10284|10629|10933|23309|23314|23468|23493|25855|25942|26038|26060|51317|51341|51564|53615|54815|55198|55809|55869|57459|57504|57649|64426|79595|79685|79718|79885|83933|84312|90665|91748|116092|	RERE|CHD3|CHD4|CSNK2A1|MECOM|HDAC1|HDAC2|HINT1|ING2|RBBP4|RBBP7|TAL1|TBL1X|ZNF217|NRIP1|SAP30|HDAC3|MBD2|MTA1|MTA2|NCOR1|NCOR2|HDAC9|HDAC4|HDAC6|HDAC5|SAP18|TAF6L|MORF4L1|SIN3B|SATB2|CBX5|HEY2|BRMS1|SIN3A|CHD5|APPL1|PHF21A|ZBTB7A|HDAC7|MBD3|GATAD2A|APPL2|TRERF1|HDAC8|GATAD2B|MTA3|PHF12|SUDS3|SAP130|SAP30L|TBL1XR1|HDAC11|HDAC10|BRMS1L|TBL1Y|ELMSAN1|DNTTIP1|
GO:0000122	negative regulation of transcription by RNA polymerase II	biological_process	781	826605	9.63311e-81	<0.001488095238095238	93|142|165|166|190|322|356|367|429|430|463|467|546|571|579|595|604|639|648|650|652|654|668|688|708|811|857|861|864|865|896|898|948|1017|1028|1045|1046|1050|1051|1263|1386|1387|1390|1407|1408|1428|1482|1487|1499|1523|1602|1649|1655|1739|1745|1746|1748|1761|1786|1788|1789|1810|1814|1822|1869|1870|1871|1874|1875|1876|1877|1906|1910|1942|1958|1990|1991|2005|2019|2023|2033|2056|2063|2077|2099|2100|210…	ACVR2B|PARP1|AEBP1|AES|NR0B1|APBB1|FASLG|AR|ASCL1|ASCL2|ZFHX3|ATF3|ATRX|BACH1|NKX3-2|CCND1|BCL6|PRDM1|BMI1|BMP2|BMP4|BMP6|FOXL2|KLF5|C1QBP|CALR|CAV1|RUNX1|RUNX3|CBFB|CCND3|CCNE1|CD36|CDK2|CDKN1C|CDX2|CDX4|CEBPA|CEBPB|PLK3|ATF2|CREBBP|CREM|CRY1|CRY2|CRYM|NKX2-5|CTBP1|CTNNB1|CUX1|DACH1|DDIT3|DDX5|DLG1|DLX1|DLX2|DLX4|DMRT1|DNMT1|DNMT3A|DNMT3B|DR1|DRD3|ATN1|E2F1|E2F2|E2F3|E2F4|E2F5|E2F6|E4F1|EDN1|EDN…
GO:0000123	histone acetyltransferase complex	cellular_component	80	7229	1.08794e-34	<0.001488095238095238	60|86|1387|1810|2033|2648|3054|5977|6871|6873|6874|6877|6878|6879|6880|6881|6883|6885|7862|7994|8089|8110|8193|8295|8464|8473|8607|8850|9643|9767|9898|9913|10445|10474|10524|10629|10856|10902|10933|10943|11091|11143|23326|23338|23522|23774|26009|26122|27097|27154|51147|51230|51562|51616|51773|54107|54556|54934|55167|55257|55274|55578|55683|55689|55929|56655|56943|56970|57634|64769|79960|80314|841…	ACTB|ACTL6A|CREBBP|DR1|EP300|KAT2A|HCFC1|DPF2|TADA2A|TAF2|TAF4|TAF5|TAF6|TAF7|TAF9|TAF10|TAF12|MAP3K7|BRPF1|KAT6A|YEATS4|DPF3|DPF1|TRRAP|SUPT3H|OGT|RUVBL1|KAT2B|MORF4L2|JADE3|UBAP2L|SUPT7L|MCRS1|TADA3|KAT5|TAF6L|RUVBL2|BRD8|MORF4L1|MSL3|WDR5|KAT7|USP22|JADE2|KAT6B|BRD1|ZZZ3|EPC2|TAF5L|BRPF3|ING4|PHF20|MBIP|TAF9B|RSF1|POLE3|ING3|KANSL2|MSL2|MRGBP|PHF10|SUPT20H|KANSL3|YEATS2|DMAP1|POLE4|ENY2|ATXN7L…
GO:0000151	ubiquitin ligase complex	cellular_component	261	87359	5.50816e-60	<0.001488095238095238	550|580|648|672|701|899|991|996|1027|1161|1163|1164|1642|1643|1911|1912|2861|3301|3303|3304|3312|4008|4289|4734|5356|5469|6015|6045|6400|6468|6500|6502|6737|7126|7186|7319|7320|7321|7322|7323|7324|7332|7334|7335|7428|7703|8065|8139|8315|8405|8445|8450|8451|8453|8454|8507|8517|8535|8697|8816|8881|8945|9025|9246|9354|9412|9442|9443|9477|9604|9616|9681|9781|9810|9817|9820|9903|9968|9978|10016|10048|…	AUP1|BARD1|BMI1|BRCA1|BUB1B|CCNF|CDC20|CDC27|CDKN1B|ERCC8|CKS1B|CKS2|DDB1|DDB2|PHC1|PHC2|GPR37|DNAJA1|HSPA1A|HSPA1B|HSPA8|LMO7|MKLN1|NEDD4|PLRG1|MED1|RING1|RNF2|SEL1L|FBXW4|SKP1|SKP2|TRIM21|TNFAIP1|TRAF2|UBE2A|UBE2B|UBE2D1|UBE2D2|UBE2D3|UBE2E1|UBE2L3|UBE2N|UBE2V1|VHL|PCGF2|CUL5|GAN|BRAP|SPOP|DYRK2|CUL4B|CUL4A|CUL2|CUL1|ENC1|IKBKG|CBX4|CDC23|DCAF5|CDC16|BTRC|RNF8|UBE2L6|UBE4A|MED21|MED27|MED7|MED2…
GO:0000152	nuclear ubiquitin ligase complex	cellular_component	41	1769	2.44513e-27	<0.001488095238095238	580|648|672|701|991|996|1911|1912|6015|6045|7703|8535|8697|8881|9616|9820|9978|10336|10393|10459|11065|23492|25847|25906|27338|29882|29945|51343|51433|51434|51529|57332|64682|79184|80012|84108|84333|84733|84759|119504|246184|	BARD1|BMI1|BRCA1|BUB1B|CDC20|CDC27|PHC1|PHC2|RING1|RNF2|PCGF2|CBX4|CDC23|CDC16|RNF7|CUL7|RBX1|PCGF3|ANAPC10|MAD2L2|UBE2C|CBX7|ANAPC13|ANAPC15|UBE2S|ANAPC2|ANAPC4|FZR1|ANAPC5|ANAPC7|ANAPC11|CBX8|ANAPC1|BRCC3|PHC3|PCGF6|PCGF5|CBX2|PCGF1|ANAPC16|CDC26|
GO:0000165	MAPK cascade	biological_process	303	128384	2.18333e-23	<0.001488095238095238	88|136|183|284|369|551|673|677|678|685|801|815|816|817|818|846|959|1147|1234|1326|1399|1410|1432|1437|1438|1439|1512|1616|1742|1839|1847|1848|1849|1852|1950|2064|2065|2066|2069|2074|2081|2185|2246|2247|2248|2250|2251|2252|2253|2254|2255|2258|2260|2261|2263|2264|2322|2323|2534|2668|2674|2675|2873|2874|2885|2902|2903|2904|2905|2906|3082|3084|3265|3297|3357|3479|3551|3553|3558|3559|3560|3561|3562|35…	ACTN2|ADORA2B|AGT|ANGPT1|ARAF|AVP|BRAF|ZFP36L1|ZFP36L2|BTC|CALM1|CAMK2A|CAMK2B|CAMK2D|CAMK2G|CASR|CD40LG|CHUK|CCR5|MAP3K8|CRKL|CRYAB|MAPK14|CSF2|CSF2RA|CSF2RB|CTSH|DAXX|DLG4|HBEGF|DUSP5|DUSP6|DUSP7|DUSP9|EGF|ERBB2|ERBB3|ERBB4|EREG|ERCC6|ERN1|PTK2B|FGF1|FGF2|FGF3|FGF5|FGF6|FGF7|FGF8|FGF9|FGF10|FGF13|FGFR1|FGFR3|FGFR2|FGFR4|FLT3|FLT3LG|FYN|GDNF|GFRA1|GFRA2|GPS1|GPS2|GRB2|GRIN1|GRIN2A|GRIN2B|GRIN2C|…
GO:0000176	nuclear exosome (RNase complex)	cellular_component	16	185	6.44908e-24	<0.001488095238095238	4931|5393|5394|10200|10438|11340|22894|23016|23404|51010|51013|54512|54663|56915|115752|118460|	NVL|EXOSC9|EXOSC10|MPHOSPH6|C1D|EXOSC8|DIS3|EXOSC7|EXOSC2|EXOSC3|EXOSC1|EXOSC4|WDR74|EXOSC5|DIS3L|EXOSC6|
GO:0000184	nuclear-transcribed mRNA catabolic process, nonsense-mediated decay	biological_process	116	12000	8.00205e-96	<0.001488095238095238	1981|2107|2935|3646|3921|4116|4686|4736|5073|5394|5515|5518|5520|5976|6122|6124|6125|6128|6129|6130|6132|6133|6134|6135|6136|6137|6138|6139|6141|6142|6143|6144|6146|6147|6152|6154|6155|6156|6157|6158|6159|6160|6161|6164|6165|6167|6168|6169|6170|6171|6173|6175|6176|6181|6187|6188|6189|6191|6192|6193|6194|6201|6202|6203|6204|6205|6206|6207|6208|6209|6210|6217|6218|6222|6223|6224|6227|6228|6229|6230…	EIF4G1|ETF1|GSPT1|EIF3E|RPSA|MAGOH|NCBP1|RPL10A|PARN|EXOSC10|PPP2CA|PPP2R1A|PPP2R2A|UPF1|RPL3|RPL4|RPL5|RPL6|RPL7|RPL7A|RPL8|RPL9|RPL10|RPL11|RPL12|RPL13|RPL15|RPL17|RPL18|RPL18A|RPL19|RPL21|RPL22|RPL23A|RPL24|RPL26|RPL27|RPL30|RPL27A|RPL28|RPL29|RPL31|RPL32|RPL34|RPL35A|RPL37|RPL37A|RPL38|RPL39|RPL41|RPL36A|RPLP0|RPLP1|RPLP2|RPS2|RPS3|RPS3A|RPS4X|RPS4Y1|RPS5|RPS6|RPS7|RPS8|RPS9|RPS10|RPS11|RPS12…
GO:0000209	protein polyubiquitination	biological_process	240	71520	1.07918e-52	<0.001488095238095238	267|329|580|596|642|672|865|867|899|996|997|1161|1643|3093|3429|4008|4012|4734|5930|5987|6047|6048|6049|6233|6468|6477|6478|6500|6502|6737|6872|7064|7128|7174|7186|7189|7267|7311|7314|7319|7320|7321|7322|7323|7324|7325|7326|7327|7328|7332|7334|7335|7336|7337|8454|8658|8697|8881|8945|9025|9320|9354|9520|9604|9666|9690|9781|9870|9978|10013|10075|10193|10210|10273|10277|10299|10393|10425|10475|10477…	AMFR|BIRC2|BARD1|BCL2|BLMH|BRCA1|CBFB|CBL|CCNF|CDC27|CDC34|ERCC8|DDB2|UBE2K|IFI27|LMO7|LNPEP|NEDD4|RBBP6|TRIM27|RNF4|RNF5|RNF6|RPS27A|FBXW4|SIAH1|SIAH2|SKP1|SKP2|TRIM21|TAF1|THOP1|TNFAIP3|TPP2|TRAF2|TRAF6|TTC3|UBA52|UBB|UBE2A|UBE2B|UBE2D1|UBE2D2|UBE2D3|UBE2E1|UBE2E2|UBE2G1|UBE2G2|UBE2H|UBE2L3|UBE2N|UBE2V1|UBE2V2|UBE3A|CUL1|TNKS|CDC23|CDC16|BTRC|RNF8|TRIP12|UBE4A|NPEPPS|RNF14|DZIP3|UBE3C|RNF144A|A…
GO:0000226	microtubule cytoskeleton organization	biological_process	398	229653	2.61093e-41	<0.001488095238095238	387|402|546|583|585|636|667|672|675|810|827|859|891|983|991|1017|1020|1058|1062|1068|1069|1070|1104|1107|1263|1267|1400|1410|1453|1499|1605|1639|1641|1647|1739|1769|1778|1783|1855|1874|2009|2011|2241|2242|2255|2258|2316|2597|2622|2801|3064|3796|3832|3833|3837|3925|3993|3996|4000|4130|4131|4133|4134|4135|4137|4139|4140|4204|4281|4287|4292|4342|4605|4627|4659|4744|4747|4751|4869|4926|4957|5048|5080…	RHOA|ARL2|ATRX|BBS2|BBS4|BICD1|DST|BRCA1|BRCA2|CALML3|CAPN6|CAV3|CCNB1|CDK1|CDC20|CDK2|CDK5|CENPA|CENPE|CETN1|CETN2|CETN3|RCC1|CHD3|PLK3|CNP|CRMP1|CRYAB|CSNK1D|CTNNB1|DAG1|DCTN1|DCX|GADD45A|DLG1|DNAH8|DYNC1H1|DYNC1LI2|DVL1|E2F4|EML1|MARK2|FER|FES|FGF10|FGF13|FLNA|GAPDH|GAS8|GOLGA2|HTT|KIF2A|KIF11|KIFC1|KPNB1|STMN1|LLGL2|LLGL1|LMNA|MAP1A|MAP1B|MAP2|MAP4|MAP6|MAPT|MARK1|MARK3|MECP2|MID1|ATXN3|MLH1|…
GO:0000228	nuclear chromosome	cellular_component	570	416942	6.0912e-119	<0.001488095238095238	60|86|120|142|328|332|367|401|472|545|546|641|661|672|675|699|701|860|864|891|983|988|1025|1045|1051|1058|1059|1060|1104|1107|1108|1111|1385|1387|1457|1499|1642|1660|1663|1676|1677|1749|1763|1788|1791|1857|1869|1874|2067|2072|2073|2099|2117|2146|2186|2237|2241|2296|2547|2551|2625|2648|2956|3005|3006|3007|3008|3009|3010|3012|3013|3014|3015|3018|3020|3021|3024|3065|3066|3146|3148|3149|3183|3190|319…	ACTB|ACTL6A|ADD3|PARP1|APEX1|BIRC5|AR|PHOX2A|ATM|ATR|ATRX|BLM|POLR3D|BRCA1|BRCA2|BUB1|BUB1B|RUNX2|RUNX3|CCNB1|CDK1|CDC5L|CDK9|CDX2|CEBPB|CENPA|CENPB|CENPC|RCC1|CHD3|CHD4|CHEK1|CREB1|CREBBP|CSNK2A1|CTNNB1|DDB1|DHX9|DDX11|DFFA|DFFB|DLX5|DNA2|DNMT3A|DNTT|DVL3|E2F1|E2F4|ERCC1|ERCC4|ERCC5|ESR1|ETV3|EZH2|BPTF|FEN1|FER|FOXC1|XRCC6|GABPA|GATA3|KAT2A|MSH6|H1F0|HIST1H1C|HIST1H1D|HIST1H1E|HIST1H1B|HIST1H1T|…
GO:0000245	spliceosomal complex assembly	biological_process	62	4216	5.82259e-28	<0.001488095238095238	1653|4686|6060|6066|6426|6430|6431|6433|6606|6607|6631|6632|6633|6635|6637|6732|6733|6936|7536|7919|8175|8233|8487|8683|8996|9169|9416|10181|10291|10569|10658|10659|10713|10772|10907|10946|11168|11189|23020|23064|23451|24148|26576|26824|26871|27316|27339|51340|51631|51747|55015|55692|56853|57461|58155|60680|79833|91746|135295|267010|100151683|100151684|	DDX1|NCBP1|RNU1-4|RNU2-1|SRSF1|SRSF5|SRSF6|SFSWAP|SMN1|SMN2|SNRPC|SNRPD1|SNRPD2|SNRPE|SNRPG|SRPK1|SRPK2|GCFC2|SF1|DDX39B|SF3A2|ZRSR2|GEMIN2|SRSF9|NOL3|SCAF11|DDX23|RBM5|SF3A1|SLU7|CELF1|CELF2|USP39|SRSF10|TXNL4A|SF3A3|PSIP1|CELF3|SNRNP200|SETX|SF3B1|PRPF6|SRPK3|RNU11|RNU1-1|RBMX|PRPF19|CRNKL1|LUC7L2|LUC7L3|PRPF39|LUC7L|CELF4|ISY1|PTBP2|CELF5|GEMIN6|YTHDC1|SRSF12|RNU12|RNU4ATAC|RNU6ATAC|
GO:0000278	mitotic cell cycle	biological_process	646	556131	2.97393e-105	<0.001488095238095238	25|90|91|288|324|375|387|388|389|403|472|571|581|585|586|595|598|641|672|675|699|701|805|808|815|835|890|891|894|896|898|899|900|901|983|984|988|989|990|991|993|994|995|996|997|1012|1017|1018|1019|1021|1026|1027|1029|1030|1031|1032|1033|1058|1060|1062|1063|1068|1069|1070|1072|1104|1112|1163|1164|1213|1263|1386|1453|1454|1639|1647|1719|1731|1739|1763|1778|1781|1785|1788|1820|1869|1874|1876|1894|19…	ABL1|ACVR1|ACVR1B|ANK3|APC|ARF1|RHOA|RHOB|RHOC|ARL3|ATM|BACH1|BAX|BBS4|BCAT1|CCND1|BCL2L1|BLM|BRCA1|BRCA2|BUB1|BUB1B|CALM2|CALM3|CAMK2A|CASP2|CCNA2|CCNB1|CCND2|CCND3|CCNE1|CCNF|CCNG1|CCNG2|CDK1|CDK11B|CDC5L|SEPT7|CDC6|CDC20|CDC25A|CDC25B|CDC25C|CDC27|CDC34|CDH13|CDK2|CDK3|CDK4|CDK6|CDKN1A|CDKN1B|CDKN2A|CDKN2B|CDKN2C|CDKN2D|CDKN3|CENPA|CENPC|CENPE|CENPF|CETN1|CETN2|CETN3|CFL1|RCC1|FOXN3|CKS1B|CKS2…
GO:0000280	nuclear division	biological_process	240	86889	4.92699e-24	<0.001488095238095238	387|472|641|676|699|701|891|898|991|994|1060|1062|1164|1618|2059|2069|2072|2175|2177|2316|2801|3297|3306|3619|3622|3796|3832|3833|3835|3837|4085|4292|4437|4438|4439|4603|4605|4751|5119|5347|5518|5573|5719|5885|5888|5889|5890|5892|5901|5925|6118|6152|6683|6790|6795|6847|7013|7153|7155|7272|7273|7283|7290|7314|7320|7756|7917|8243|8379|8555|8556|8678|8697|8766|8900|9055|9134|9150|9183|9184|9212|9232…	RHOA|ATM|BLM|BRDT|BUB1|BUB1B|CCNB1|CCNE1|CDC20|CDC25B|CENPC|CENPE|CKS2|DAZL|EPS8|EREG|ERCC4|FANCA|FANCD2|FLNA|GOLGA2|HSF1|HSPA2|INCENP|ING2|KIF2A|KIF11|KIFC1|KIF22|KPNB1|MAD2L1|MLH1|MSH3|MSH4|MSH5|MYBL1|MYBL2|NEK2|CHMP1A|PLK1|PPP2R1A|PRKAR1A|PSMD13|RAD21|RAD51|RAD51C|RAD51B|RAD51D|RAN|RB1|RPA2|RPL24|SPAST|AURKA|AURKC|SYCP1|TERF1|TOP2A|TOP2B|TTK|TTN|TUBG1|HIRA|UBB|UBE2B|ZNF207|BAG6|SMC1A|MAD1L1|CD…
GO:0000313	organellar ribosome	cellular_component	86	7400	3.59338e-52	<0.001488095238095238	740|4701|4706|6150|6182|6183|7818|9553|9801|10240|10573|10884|11222|23107|26164|26589|28957|28973|28977|28998|29074|29088|29093|51021|51023|51069|51073|51081|51116|51253|51258|51263|51264|51318|51373|51642|51650|54148|54460|54534|54948|55052|55168|55173|56945|57129|60488|63875|63899|63931|64928|64949|64951|64960|64963|64965|64968|64969|64975|64976|64978|64979|64981|64983|65003|65005|65080|65993|7…	MRPL49|NDUFA7|NDUFAB1|MRPL23|MRPL12|MRPS12|DAP3|MRPL33|MRPL19|MRPS31|MRPL28|MRPS30|MRPL3|MRPS27|MTG2|MRPL46|MRPS28|MRPS18B|MRPL42|MRPL13|MRPL18|MRPL15|MRPL22|MRPS16|MRPS18C|MRPL2|MRPL4|MRPS7|MRPS2|MRPL37|MRPL51|MRPL30|MRPL27|MRPL35|MRPS17|MRPL48|MRPS33|MRPL39|MRPS21|MRPL50|MRPL16|MRPL20|MRPS18A|MRPS10|MRPS22|MRPL47|MRPS35|MRPL17|NSUN3|MRPS14|MRPL14|MRPS26|MRPS24|MRPS15|MRPS11|MRPS9|MRPS6|MRPS5|MR…
GO:0000314	organellar small ribosomal subunit	cellular_component	28	649	1.32481e-25	<0.001488095238095238	6183|7818|10240|23107|28957|28973|28977|51021|51023|51081|51116|51373|51650|54460|55168|55173|56945|60488|63931|64949|64951|64960|64963|64965|64968|64969|65993|92259|	MRPS12|DAP3|MRPS31|MRPS27|MRPS28|MRPS18B|MRPL42|MRPS16|MRPS18C|MRPS7|MRPS2|MRPS17|MRPS33|MRPS21|MRPS18A|MRPS10|MRPS22|MRPS35|MRPS14|MRPS26|MRPS24|MRPS15|MRPS11|MRPS9|MRPS6|MRPS5|MRPS34|MRPS36|
GO:0000315	organellar large ribosomal subunit	cellular_component	56	2873	2.65242e-45	<0.001488095238095238	740|4706|6150|6182|9553|9801|10573|10884|11222|26589|28977|28998|29074|29088|29093|51069|51073|51253|51258|51263|51264|51318|51642|54148|54534|54948|55052|55168|57129|63875|63899|64928|64975|64976|64978|64979|64981|64983|65003|65005|65080|78988|79590|84311|84545|84769|91574|115416|116540|116541|122704|124995|128308|130916|219927|387338|	MRPL49|NDUFAB1|MRPL23|MRPL12|MRPL33|MRPL19|MRPL28|MRPS30|MRPL3|MRPL46|MRPL42|MRPL13|MRPL18|MRPL15|MRPL22|MRPL2|MRPL4|MRPL37|MRPL51|MRPL30|MRPL27|MRPL35|MRPL48|MRPL39|MRPL50|MRPL16|MRPL20|MRPS18A|MRPL47|MRPL17|NSUN3|MRPL14|MRPL41|MRPL40|MRPL38|MRPL36|MRPL34|MRPL32|MRPL11|MRPL9|MRPL44|MRPL57|MRPL24|MRPL45|MRPL43|MPV17L2|C12orf65|MALSU1|MRPL53|MRPL54|MRPL52|MRPL10|MRPL55|MTERF4|MRPL21|NSUN4|
GO:0000375	RNA splicing, via transesterification reactions	biological_process	289	95859	8.81809e-114	<0.001488095238095238	988|1207|1477|1478|1479|1653|1655|1659|1660|1665|1993|2483|2521|2962|2963|3178|3181|3183|3184|3185|3187|3188|3189|3190|3192|3312|3550|4116|4236|4670|4686|4857|4858|4904|5093|5094|5356|5411|5430|5431|5432|5433|5434|5435|5436|5437|5438|5439|5440|5441|5546|5725|5936|5940|6060|6066|6421|6426|6427|6428|6429|6430|6431|6432|6433|6434|6606|6607|6625|6626|6627|6628|6629|6631|6632|6633|6634|6635|6636|6637|…	CDC5L|CLNS1A|CSTF1|CSTF2|CSTF3|DDX1|DDX5|DHX8|DHX9|DHX15|ELAVL2|FRG1|FUS|GTF2F1|GTF2F2|HNRNPA1|HNRNPA2B1|HNRNPC|HNRNPD|HNRNPF|HNRNPH1|HNRNPH2|HNRNPH3|HNRNPK|HNRNPU|HSPA8|IK|MAGOH|MFAP1|HNRNPM|NCBP1|NOVA1|NOVA2|YBX1|PCBP1|PCBP2|PLRG1|PNN|POLR2A|POLR2B|POLR2C|POLR2D|POLR2E|POLR2F|POLR2G|POLR2H|POLR2I|POLR2J|POLR2K|POLR2L|PRCC|PTBP1|RBM4|RBMY1A1|RNU1-4|RNU2-1|SFPQ|SRSF1|SRSF2|SRSF3|SRSF4|SRSF5|SRSF6…
GO:0000377	RNA splicing, via transesterification reactions with bulged adenosine as nucleophile	biological_process	286	93834	5.54444e-113	<0.001488095238095238	988|1207|1477|1478|1479|1653|1655|1659|1660|1665|1993|2483|2521|2962|2963|3178|3181|3183|3184|3185|3187|3188|3189|3190|3192|3312|3550|4116|4236|4670|4686|4857|4858|4904|5093|5094|5356|5411|5430|5431|5432|5433|5434|5435|5436|5437|5438|5439|5440|5441|5546|5725|5936|5940|6060|6066|6421|6426|6427|6428|6429|6430|6431|6432|6433|6434|6606|6607|6625|6626|6627|6628|6629|6631|6632|6633|6634|6635|6636|6637|…	CDC5L|CLNS1A|CSTF1|CSTF2|CSTF3|DDX1|DDX5|DHX8|DHX9|DHX15|ELAVL2|FRG1|FUS|GTF2F1|GTF2F2|HNRNPA1|HNRNPA2B1|HNRNPC|HNRNPD|HNRNPF|HNRNPH1|HNRNPH2|HNRNPH3|HNRNPK|HNRNPU|HSPA8|IK|MAGOH|MFAP1|HNRNPM|NCBP1|NOVA1|NOVA2|YBX1|PCBP1|PCBP2|PLRG1|PNN|POLR2A|POLR2B|POLR2C|POLR2D|POLR2E|POLR2F|POLR2G|POLR2H|POLR2I|POLR2J|POLR2K|POLR2L|PRCC|PTBP1|RBM4|RBMY1A1|RNU1-4|RNU2-1|SFPQ|SRSF1|SRSF2|SRSF3|SRSF4|SRSF5|SRSF6…
GO:0000387	spliceosomal snRNP assembly	biological_process	44	1800	1.92985e-30	<0.001488095238095238	1207|6606|6607|6628|6631|6632|6633|6634|6635|6636|6637|7375|8487|9092|9129|9733|10073|10419|10421|10594|10772|11171|11218|24148|25804|25929|25980|26121|26827|26831|26832|26835|27339|50628|54496|54960|55696|79760|79833|96764|135295|100130932|100151683|100151684|	CLNS1A|SMN1|SMN2|SNRPB|SNRPC|SNRPD1|SNRPD2|SNRPD3|SNRPE|SNRPF|SNRPG|USP4|GEMIN2|SART1|PRPF3|SART3|SNUPN|PRMT5|CD2BP2|PRPF8|SRSF10|STRAP|DDX20|PRPF6|LSM4|GEMIN5|AAR2|PRPF31|RNU6-1|RNU5A-1|RNU5B-1|RNU4-1|PRPF19|GEMIN4|PRMT7|GEMIN8|RBM22|GEMIN7|GEMIN6|TGS1|SRSF12|SNRPGP15|RNU4ATAC|RNU6ATAC|
GO:0000398	mRNA splicing, via spliceosome	biological_process	286	93834	5.54444e-113	<0.001488095238095238	988|1207|1477|1478|1479|1653|1655|1659|1660|1665|1993|2483|2521|2962|2963|3178|3181|3183|3184|3185|3187|3188|3189|3190|3192|3312|3550|4116|4236|4670|4686|4857|4858|4904|5093|5094|5356|5411|5430|5431|5432|5433|5434|5435|5436|5437|5438|5439|5440|5441|5546|5725|5936|5940|6060|6066|6421|6426|6427|6428|6429|6430|6431|6432|6433|6434|6606|6607|6625|6626|6627|6628|6629|6631|6632|6633|6634|6635|6636|6637|…	CDC5L|CLNS1A|CSTF1|CSTF2|CSTF3|DDX1|DDX5|DHX8|DHX9|DHX15|ELAVL2|FRG1|FUS|GTF2F1|GTF2F2|HNRNPA1|HNRNPA2B1|HNRNPC|HNRNPD|HNRNPF|HNRNPH1|HNRNPH2|HNRNPH3|HNRNPK|HNRNPU|HSPA8|IK|MAGOH|MFAP1|HNRNPM|NCBP1|NOVA1|NOVA2|YBX1|PCBP1|PCBP2|PLRG1|PNN|POLR2A|POLR2B|POLR2C|POLR2D|POLR2E|POLR2F|POLR2G|POLR2H|POLR2I|POLR2J|POLR2K|POLR2L|PRCC|PTBP1|RBM4|RBMY1A1|RNU1-4|RNU2-1|SFPQ|SRSF1|SRSF2|SRSF3|SRSF4|SRSF5|SRSF6…
GO:0000428	DNA-directed RNA polymerase complex	cellular_component	105	12528	1.56339e-34	<0.001488095238095238	661|902|1022|2067|2068|2071|2072|2648|2957|2958|2959|2960|2961|2962|2963|2965|2966|2967|2968|4172|4331|4646|5422|5430|5431|5432|5433|5434|5435|5436|5437|5438|5439|5440|5441|5442|5557|5558|5828|6872|6873|6874|6875|6877|6878|6879|6880|6881|6882|6883|6884|6908|6917|8295|8464|8725|9400|9519|9533|9646|10474|10621|10622|10623|10629|11036|11128|23168|23248|23649|25885|27097|27297|30834|51082|51616|51728…	POLR3D|CCNH|CDK7|ERCC1|ERCC2|ERCC3|ERCC4|KAT2A|GTF2A1|GTF2A2|GTF2B|GTF2E1|GTF2E2|GTF2F1|GTF2F2|GTF2H1|GTF2H2|GTF2H3|GTF2H4|MCM3|MNAT1|MYO6|POLA1|POLR2A|POLR2B|POLR2C|POLR2D|POLR2E|POLR2F|POLR2G|POLR2H|POLR2I|POLR2J|POLR2K|POLR2L|POLRMT|PRIM1|PRIM2|PEX2|TAF1|TAF2|TAF4|TAF4B|TAF5|TAF6|TAF7|TAF9|TAF10|TAF11|TAF12|TAF13|TBP|TCEA1|TRRAP|SUPT3H|URI1|RECQL5|TBPL1|POLR1C|CTR9|TADA3|POLR3F|POLR3G|POLR3C|T…
GO:0000502	proteasome complex	cellular_component	63	3115	1.17684e-70	<0.001488095238095238	3300|3315|3416|5682|5683|5684|5685|5686|5687|5688|5689|5690|5691|5692|5693|5694|5695|5696|5698|5699|5700|5701|5702|5704|5705|5706|5707|5708|5709|5710|5711|5713|5714|5715|5716|5717|5718|5719|5720|5721|5886|5887|7337|7415|7466|9097|9352|9491|9690|9861|10197|10213|11047|23198|29979|51377|56893|80227|84262|90637|130617|143471|197131|	DNAJB2|HSPB1|IDE|PSMA1|PSMA2|PSMA3|PSMA4|PSMA5|PSMA6|PSMA7|PSMB1|PSMB2|PSMB3|PSMB4|PSMB5|PSMB6|PSMB7|PSMB8|PSMB9|PSMB10|PSMC1|PSMC2|PSMC3|PSMC4|PSMC5|PSMC6|PSMD1|PSMD2|PSMD3|PSMD4|PSMD5|PSMD7|PSMD8|PSMD9|PSMD10|PSMD11|PSMD12|PSMD13|PSME1|PSME2|RAD23A|RAD23B|UBE3A|VCP|WFS1|USP14|TXNL1|PSMF1|UBE3C|PSMD6|PSME3|PSMD14|ADRM1|PSME4|UBQLN1|UCHL5|UBQLN4|PAAF1|PSMG3|ZFAND2A|ZFAND2B|PSMA8|UBR1|
GO:0000715	nucleotide-excision repair, DNA damage recognition	biological_process	22	378	1.61065e-22	<0.001488095238095238	142|1069|1642|1643|2873|5887|6233|7311|7314|7507|7508|8450|8451|8533|9318|9978|10920|10980|10987|50813|51138|64708|	PARP1|CETN2|DDB1|DDB2|GPS1|RAD23B|RPS27A|UBA52|UBB|XPA|XPC|CUL4B|CUL4A|COPS3|COPS2|RBX1|COPS8|COPS6|COPS5|COPS7A|COPS4|COPS7B|
GO:0000723	telomere maintenance	biological_process	104	13511	9.01029e-29	<0.001488095238095238	142|328|472|545|641|898|1736|1763|2067|2072|2237|2547|3104|3320|3326|3364|4683|5111|5422|5424|5425|5557|5558|5591|5888|5889|5892|5976|5981|5982|5983|5984|5985|6117|6118|6119|6672|7011|7012|7013|7014|7015|7486|7515|7517|7520|8290|8294|8359|8360|8361|8362|8363|8364|8365|8366|8367|8368|8370|9134|9156|9401|9887|9894|9937|10039|10111|10714|10728|22891|23137|23293|23381|23649|24144|25913|26277|29935|50…	PARP1|APEX1|ATM|ATR|BLM|CCNE1|DKC1|DNA2|ERCC1|ERCC4|FEN1|XRCC6|ZBTB48|HSP90AA1|HSP90AB1|HUS1|NBN|PCNA|POLA1|POLD1|POLD2|PRIM1|PRIM2|PRKDC|RAD51|RAD51C|RAD51D|UPF1|RFC1|RFC2|RFC3|RFC4|RFC5|RPA1|RPA2|RPA3|SP100|TEP1|TERC|TERF1|TERF2|TERT|WRN|XRCC1|XRCC3|XRCC5|HIST3H3|HIST1H4I|HIST1H4A|HIST1H4D|HIST1H4F|HIST1H4K|HIST1H4J|HIST1H4C|HIST1H4H|HIST1H4B|HIST1H4E|HIST1H4L|HIST2H4A|CCNE2|EXO1|RECQL4|SMG7|TE…
GO:0000726	non-recombinational repair	biological_process	67	6276	2.77814e-23	<0.001488095238095238	472|580|641|672|2067|2072|2547|3014|3980|3981|4292|4683|5422|5591|5893|5932|6419|7158|7334|7336|7341|7405|7515|7518|7520|8290|8294|8359|8360|8361|8362|8363|8364|8365|8366|8367|8368|8370|8924|9025|9656|9937|10111|10213|10524|10721|22976|22992|27339|27343|27434|29086|51341|51444|51588|51720|55183|64421|64858|79008|79184|79840|84464|121504|165918|548593|554313|	ATM|BARD1|BLM|BRCA1|ERCC1|ERCC4|XRCC6|H2AFX|LIG3|LIG4|MLH1|NBN|POLA1|PRKDC|RAD52|RBBP8|SETMAR|TP53BP1|UBE2N|UBE2V2|SUMO1|UVRAG|XRCC1|XRCC4|XRCC5|HIST3H3|HIST1H4I|HIST1H4A|HIST1H4D|HIST1H4F|HIST1H4K|HIST1H4J|HIST1H4C|HIST1H4H|HIST1H4B|HIST1H4E|HIST1H4L|HIST2H4A|HERC2|RNF8|MDC1|DCLRE1A|RAD50|PSMD14|KAT5|POLQ|PAXIP1|KDM2A|PRPF19|POLL|POLM|BABAM1|ZBTB7A|RNF138|PIAS4|UIMC1|RIF1|DCLRE1C|DCLRE1B|SLX1B|B…
GO:0000775	chromosome, centromeric region	cellular_component	182	45967	2.99871e-33	<0.001488095238095238	324|332|546|699|701|891|989|1051|1058|1059|1060|1062|1063|1452|1616|1639|1780|1783|1786|1788|2332|2491|3070|3192|3297|3619|3835|4085|4659|4735|4751|4928|4999|5048|5253|5314|5347|5501|5515|5516|5518|5525|5527|5663|5664|5885|5905|6249|6396|6612|6615|6790|6795|6839|6847|6990|7158|7175|7272|7290|7405|7756|8243|8379|8655|8658|8850|9031|9126|9183|9184|9212|9555|9682|9735|9770|9793|9918|9985|10274|10320…	APC|BIRC5|ATRX|BUB1|BUB1B|CCNB1|SEPT7|CEBPB|CENPA|CENPB|CENPC|CENPE|CENPF|CSNK1A1|DAXX|DCTN1|DYNC1I1|DYNC1LI2|DNMT1|DNMT3A|FMR1|CENPI|HELLS|HNRNPU|HSF1|INCENP|KIF22|MAD2L1|PPP1R12A|SEPT2|NEK2|NUP98|ORC2|PAFAH1B1|PHF2|PKHD1|PLK1|PPP1CC|PPP2CA|PPP2CB|PPP2R1A|PPP2R5A|PPP2R5C|PSEN1|PSEN2|RAD21|RANGAP1|CLIP1|SEC13|SUMO3|SNAI1|AURKA|AURKC|SUV39H1|SYCP1|DYNLT3|TP53BP1|TPR|TTK|HIRA|UVRAG|ZNF207|SMC1A|MAD…
GO:0000776	kinetochore	cellular_component	125	21282	1.08295e-25	<0.001488095238095238	324|332|699|701|891|989|1058|1060|1062|1063|1452|1639|1780|1783|2491|3192|3297|3619|3835|4085|4659|4735|4751|4928|4999|5048|5253|5347|5501|5663|5664|5905|6249|6396|6612|6990|7158|7175|7272|7756|8243|8379|8655|8850|9183|9184|9212|9735|9770|9793|9985|10403|10428|10540|10615|10671|10910|11004|11130|11243|11258|23122|23157|23219|23279|23332|23421|23468|25909|25936|25942|26039|27085|51112|51143|51164|…	APC|BIRC5|BUB1|BUB1B|CCNB1|SEPT7|CENPA|CENPC|CENPE|CENPF|CSNK1A1|DCTN1|DYNC1I1|DYNC1LI2|CENPI|HNRNPU|HSF1|INCENP|KIF22|MAD2L1|PPP1R12A|SEPT2|NEK2|NUP98|ORC2|PAFAH1B1|PHF2|PLK1|PPP1CC|PSEN1|PSEN2|RANGAP1|CLIP1|SEC13|SUMO3|DYNLT3|TP53BP1|TPR|TTK|ZNF207|SMC1A|MAD1L1|DYNLL1|KAT2B|ZW10|BUB3|AURKB|KNTC1|RASSF2|CKAP5|REC8|NDC80|CFDP1|DCTN2|SPAG5|DCTN6|SUGT1|KIF2C|ZWINT|PMF1|DCTN3|CLASP2|SEPT6|FBXO28|NUP…
GO:0000781	chromosome, telomeric region	cellular_component	151	27240	1.17239e-51	<0.001488095238095238	142|328|472|545|546|641|675|983|1017|1111|1642|1763|2067|2072|2237|2547|3014|3018|3020|3021|3104|3181|3981|4171|4172|4173|4174|4175|4176|4221|4436|4683|4998|4999|5000|5001|5111|5371|5424|5431|5499|5500|5501|5514|5591|5813|5884|5888|5892|5976|6117|6118|6672|6741|7011|7012|7013|7014|7015|7158|7486|7515|7517|7520|8290|8294|8359|8360|8361|8362|8363|8364|8365|8366|8367|8368|8370|8520|8563|8658|9025|94…	PARP1|APEX1|ATM|ATR|ATRX|BLM|BRCA2|CDK1|CDK2|CHEK1|DDB1|DNA2|ERCC1|ERCC4|FEN1|XRCC6|H2AFX|HIST1H2BB|H3F3A|H3F3B|ZBTB48|HNRNPA2B1|LIG4|MCM2|MCM3|MCM4|MCM5|MCM6|MCM7|MEN1|MSH2|NBN|ORC1|ORC2|ORC4|ORC5|PCNA|PML|POLD1|POLR2B|PPP1CA|PPP1CB|PPP1CC|PPP1R10|PRKDC|PURA|RAD17|RAD51|RAD51D|UPF1|RPA1|RPA2|SP100|SSB|TEP1|TERC|TERF1|TERF2|TERT|TP53BP1|WRN|XRCC1|XRCC3|XRCC5|HIST3H3|HIST1H4I|HIST1H4A|HIST1H4D|HIS…
GO:0000784	nuclear chromosome, telomeric region	cellular_component	119	16309	1.17813e-47	<0.001488095238095238	142|328|472|545|546|675|983|1642|1763|2067|2072|2237|2547|3018|3020|3021|3981|4171|4172|4173|4174|4175|4176|4221|4436|4683|4998|4999|5000|5001|5111|5371|5424|5431|5499|5500|5501|5514|5591|5813|5888|5892|5976|6117|6118|6672|6741|7013|7014|7015|7158|7515|7517|7520|8290|8294|8359|8360|8361|8362|8363|8364|8365|8366|8367|8368|8370|8520|8563|8658|9555|9878|9894|9937|9984|10111|10189|10951|11335|23028|2…	PARP1|APEX1|ATM|ATR|ATRX|BRCA2|CDK1|DDB1|DNA2|ERCC1|ERCC4|FEN1|XRCC6|HIST1H2BB|H3F3A|H3F3B|LIG4|MCM2|MCM3|MCM4|MCM5|MCM6|MCM7|MEN1|MSH2|NBN|ORC1|ORC2|ORC4|ORC5|PCNA|PML|POLD1|POLR2B|PPP1CA|PPP1CB|PPP1CC|PPP1R10|PRKDC|PURA|RAD51|RAD51D|UPF1|RPA1|RPA2|SP100|SSB|TERF1|TERF2|TERT|TP53BP1|XRCC1|XRCC3|XRCC5|HIST3H3|HIST1H4I|HIST1H4A|HIST1H4D|HIST1H4F|HIST1H4K|HIST1H4J|HIST1H4C|HIST1H4H|HIST1H4B|HIST1H4…
GO:0000785	chromatin	cellular_component	526	354681	7.58358e-110	<0.001488095238095238	60|86|367|401|408|546|661|824|860|864|894|1019|1025|1029|1051|1058|1059|1060|1063|1104|1107|1108|1111|1385|1387|1457|1459|1460|1499|1656|1660|1663|1676|1677|1749|1786|1788|1791|1857|1869|1874|1912|2099|2117|2146|2186|2241|2296|2551|2625|2648|2956|3005|3006|3007|3008|3009|3010|3012|3013|3014|3015|3017|3018|3020|3021|3024|3065|3066|3070|3090|3141|3146|3148|3149|3150|3151|3159|3183|3190|3297|3619|36…	ACTB|ACTL6A|AR|PHOX2A|ARRB1|ATRX|POLR3D|CAPN2|RUNX2|RUNX3|CCND2|CDK4|CDK9|CDKN2A|CEBPB|CENPA|CENPB|CENPC|CENPF|RCC1|CHD3|CHD4|CHEK1|CREB1|CREBBP|CSNK2A1|CSNK2A2|CSNK2B|CTNNB1|DDX6|DHX9|DDX11|DFFA|DFFB|DLX5|DNMT1|DNMT3A|DNTT|DVL3|E2F1|E2F4|PHC2|ESR1|ETV3|EZH2|BPTF|FER|FOXC1|GABPA|GATA3|KAT2A|MSH6|H1F0|HIST1H1C|HIST1H1D|HIST1H1E|HIST1H1B|HIST1H1T|HIST1H2AE|HIST1H2AD|H2AFX|H2AFZ|HIST1H2BD|HIST1H2BB|…
GO:0000786	nucleosome	cellular_component	100	11650	2.21181e-32	<0.001488095238095238	1058|3005|3006|3007|3008|3009|3010|3012|3013|3014|3015|3017|3018|3020|3021|3024|3662|5619|5620|6654|6655|7141|7142|7994|8290|8294|8329|8330|8332|8334|8335|8336|8337|8338|8339|8340|8341|8342|8343|8344|8345|8346|8347|8348|8349|8350|8351|8352|8353|8354|8355|8356|8357|8358|8359|8360|8361|8362|8363|8364|8365|8366|8367|8368|8369|8370|8968|8969|8970|8971|9555|23522|50809|54145|54737|55506|55766|83740|84…	CENPA|H1F0|HIST1H1C|HIST1H1D|HIST1H1E|HIST1H1B|HIST1H1T|HIST1H2AE|HIST1H2AD|H2AFX|H2AFZ|HIST1H2BD|HIST1H2BB|H3F3A|H3F3B|HIST1H1A|IRF4|PRM1|PRM2|SOS1|SOS2|TNP1|TNP2|KAT6A|HIST3H3|HIST1H4I|HIST1H2AI|HIST1H2AK|HIST1H2AL|HIST1H2AC|HIST1H2AB|HIST1H2AM|HIST2H2AA3|HIST2H2AC|HIST1H2BG|HIST1H2BL|HIST1H2BN|HIST1H2BM|HIST1H2BF|HIST1H2BE|HIST1H2BH|HIST1H2BI|HIST1H2BC|HIST1H2BO|HIST2H2BE|HIST1H3A|HIST1H3D|HIS…
GO:0000790	nuclear chromatin	cellular_component	358	159746	2.57456e-83	<0.001488095238095238	60|86|367|401|546|661|860|864|1025|1051|1058|1059|1060|1104|1107|1108|1385|1387|1457|1499|1660|1663|1676|1677|1749|1788|1791|1857|1869|1874|2099|2117|2146|2186|2241|2296|2551|2625|2648|2956|3005|3006|3007|3008|3009|3012|3013|3014|3015|3020|3021|3024|3065|3066|3146|3148|3149|3183|3190|3622|3659|3662|3725|3726|3727|4084|4087|4088|4089|4149|4205|4208|4209|4221|4582|4609|4654|4678|4772|4773|4798|5074…	ACTB|ACTL6A|AR|PHOX2A|ATRX|POLR3D|RUNX2|RUNX3|CDK9|CEBPB|CENPA|CENPB|CENPC|RCC1|CHD3|CHD4|CREB1|CREBBP|CSNK2A1|CTNNB1|DHX9|DDX11|DFFA|DFFB|DLX5|DNMT3A|DNTT|DVL3|E2F1|E2F4|ESR1|ETV3|EZH2|BPTF|FER|FOXC1|GABPA|GATA3|KAT2A|MSH6|H1F0|HIST1H1C|HIST1H1D|HIST1H1E|HIST1H1B|HIST1H2AE|HIST1H2AD|H2AFX|H2AFZ|H3F3A|H3F3B|HIST1H1A|HDAC1|HDAC2|HMGB1|HMGB2|HMGB3|HNRNPC|HNRNPK|ING2|IRF1|IRF4|JUN|JUNB|JUND|MXD1|SMA…
GO:0000792	heterochromatin	cellular_component	74	5991	4.54239e-37	<0.001488095238095238	546|1029|1058|1059|1060|1656|1786|1788|1912|2296|3008|3009|3015|3065|3070|3159|3297|3619|4204|4999|5371|6015|6045|6299|6304|6615|6839|6950|7155|7317|7319|7320|7341|7703|8091|8726|8932|9031|9555|9682|9810|10155|10320|10951|11176|11335|22933|23076|23081|23310|23378|23411|23466|23468|23512|26038|29128|51548|53615|54737|55693|56254|56916|57167|57332|57673|79968|84733|85456|115426|146956|148581|157570…	ATRX|CDKN2A|CENPA|CENPB|CENPC|DDX6|DNMT1|DNMT3A|PHC2|FOXC1|HIST1H1E|HIST1H1B|H2AFZ|HDAC1|HELLS|HMGA1|HSF1|INCENP|MECP2|ORC2|PML|RING1|RNF2|SALL1|SATB1|SNAI1|SUV39H1|TCP1|TOP2B|UBA1|UBE2A|UBE2B|SUMO1|PCGF2|HMGA2|EED|MBD2|BAZ1B|H2AFY|KDM4A|RNF40|TRIM28|IKZF1|CBX1|BAZ2A|CBX3|SIRT2|RRP1B|KDM4C|NCAPD3|RRP8|SIRT1|CBX6|CBX5|SUZ12|CHD5|UHRF1|SIRT6|MBD3|MPHOSPH8|KDM4D|RNF20|SMARCAD1|SALL4|CBX8|BEND3|WDR76…
GO:0000793	condensed chromosome	cellular_component	200	56952	1.46843e-32	<0.001488095238095238	120|332|546|641|672|675|699|701|891|989|1017|1045|1051|1058|1059|1060|1062|1063|1104|1111|1452|1780|2103|2177|3010|3014|3146|3148|3192|3297|3306|3364|3619|3981|4085|4288|4292|4438|4735|4751|4999|5119|5253|5347|5501|5810|5883|5885|5888|5905|6002|6118|6419|6790|6795|6839|6847|6853|6990|7153|7158|7273|7283|7329|7756|8243|8379|8467|8468|8815|8940|9031|9126|9183|9184|9212|9555|9735|9770|9793|9918|9985…	ADD3|BIRC5|ATRX|BLM|BRCA1|BRCA2|BUB1|BUB1B|CCNB1|SEPT7|CDK2|CDX2|CEBPB|CENPA|CENPB|CENPC|CENPE|CENPF|RCC1|CHEK1|CSNK1A1|DYNC1I1|ESRRB|FANCD2|HIST1H1T|H2AFX|HMGB1|HMGB2|HNRNPU|HSF1|HSPA2|HUS1|INCENP|LIG4|MAD2L1|MKI67|MLH1|MSH4|SEPT2|NEK2|ORC2|CHMP1A|PHF2|PLK1|PPP1CC|RAD1|RAD9A|RAD21|RAD51|RANGAP1|RGS12|RPA2|SETMAR|AURKA|AURKC|SUV39H1|SYCP1|SYN1|DYNLT3|TOP2A|TP53BP1|TTN|TUBG1|UBE2I|ZNF207|SMC1A|MAD…
GO:0000921	septin ring assembly	biological_process	14	113	2.61575e-22	<0.001488095238095238	989|1731|4735|5413|5414|10801|23157|23176|54443|55752|55964|124404|151011|346288|	SEPT7|SEPT1|SEPT2|SEPT5|SEPT4|SEPT9|SEPT6|SEPT8|ANLN|SEPT11|SEPT3|SEPT12|SEPT10|SEPT14|
GO:0000922	spindle pole	cellular_component	148	28693	1.42375e-26	<0.001488095238095238	801|805|808|891|990|991|994|1063|1068|1432|1499|1639|1663|1780|2009|2010|2801|3192|3297|3550|3796|3832|4033|4085|4739|4751|4869|4926|4957|5347|5515|5516|6790|6795|7178|7283|7369|7840|8243|8379|8409|8480|8502|8517|8556|8658|8766|9055|9094|9113|9126|9150|9183|9212|9525|9585|9731|9735|9787|9793|9903|10101|10129|10210|10274|10300|10426|10460|10615|10636|10735|10783|10844|11073|11104|11186|22974|23005…	CALM1|CALM2|CALM3|CCNB1|CDC6|CDC20|CDC25B|CENPF|CETN1|MAPK14|CTNNB1|DCTN1|DDX11|DYNC1I1|EML1|EMD|GOLGA2|HNRNPU|HSF1|IK|KIF2A|KIF11|LRMP|MAD2L1|NEDD9|NEK2|NPM1|NUMA1|ODF2|PLK1|PPP2CA|PPP2CB|AURKA|AURKC|TPT1|TUBG1|UMOD|ALMS1|SMC1A|MAD1L1|UXT|RAE1|PKP4|IKBKG|CDC14A|TNKS|RAB11A|PRC1|UNC119|LATS1|SMC3|CTDP1|ZW10|AURKB|VPS4B|KIF20B|CEP104|KNTC1|DLGAP5|CKAP5|KLHL21|NUBP2|FRY|TOPORS|STAG1|KATNB1|TUBGCP3|…
GO:0000956	nuclear-transcribed mRNA catabolic process	biological_process	185	40069	4.48427e-82	<0.001488095238095238	472|677|678|1655|1656|1797|1981|2107|2935|3646|3921|4116|4292|4686|4736|4848|4849|4850|5073|5393|5394|5433|5436|5515|5518|5520|5976|6122|6124|6125|6128|6129|6130|6132|6133|6134|6135|6136|6137|6138|6139|6141|6142|6143|6144|6146|6147|6152|6154|6155|6156|6157|6158|6159|6160|6161|6164|6165|6167|6168|6169|6170|6171|6173|6175|6176|6181|6187|6188|6189|6191|6192|6193|6194|6201|6202|6203|6204|6205|6206|62…	ATM|ZFP36L1|ZFP36L2|DDX5|DDX6|DXO|EIF4G1|ETF1|GSPT1|EIF3E|RPSA|MAGOH|MLH1|NCBP1|RPL10A|CNOT2|CNOT3|CNOT4|PARN|EXOSC9|EXOSC10|POLR2D|POLR2G|PPP2CA|PPP2R1A|PPP2R2A|UPF1|RPL3|RPL4|RPL5|RPL6|RPL7|RPL7A|RPL8|RPL9|RPL10|RPL11|RPL12|RPL13|RPL15|RPL17|RPL18|RPL18A|RPL19|RPL21|RPL22|RPL23A|RPL24|RPL26|RPL27|RPL30|RPL27A|RPL28|RPL29|RPL31|RPL32|RPL34|RPL35A|RPL37|RPL37A|RPL38|RPL39|RPL41|RPL36A|RPLP0|RPLP1…
GO:0000976	transcription regulatory region sequence-specific DNA binding	molecular_function	742	762176	3.76296e-52	<0.001488095238095238	60|81|86|142|165|196|326|367|401|406|429|430|463|466|467|468|474|571|579|604|639|668|688|860|861|864|988|1025|1044|1045|1046|1050|1051|1052|1053|1054|1106|1108|1316|1385|1386|1387|1388|1390|1406|1407|1408|1482|1523|1602|1628|1647|1649|1660|1745|1746|1748|1749|1761|1788|1820|1869|1870|1871|1874|1876|1877|1958|1959|1961|1997|1999|2000|2001|2002|2004|2005|2019|2023|2033|2063|2078|2099|2100|2101|2103…	ACTB|ACTN4|ACTL6A|PARP1|AEBP1|AHR|AIRE|AR|PHOX2A|ARNTL|ASCL1|ASCL2|ZFHX3|ATF1|ATF3|ATF4|ATOH1|BACH1|NKX3-2|BCL6|PRDM1|FOXL2|KLF5|RUNX2|RUNX1|RUNX3|CDC5L|CDK9|CDX1|CDX2|CDX4|CEBPA|CEBPB|CEBPD|CEBPE|CEBPG|CHD2|CHD4|KLF6|CREB1|ATF2|CREBBP|ATF6B|CREM|CRX|CRY1|CRY2|NKX2-5|CUX1|DACH1|DBP|GADD45A|DDIT3|DHX9|DLX1|DLX2|DLX4|DLX5|DMRT1|DNMT3A|ARID3A|E2F1|E2F2|E2F3|E2F4|E2F6|E4F1|EGR1|EGR2|EGR4|ELF1|ELF3|EL…
GO:0000977	RNA polymerase II regulatory region sequence-specific DNA binding	molecular_function	692	662997	1.24828e-46	<0.001488095238095238	60|81|86|142|165|196|326|367|401|406|429|430|463|466|467|468|474|571|579|604|639|668|688|860|861|864|988|1025|1044|1045|1046|1050|1051|1052|1053|1054|1106|1108|1316|1385|1386|1388|1390|1406|1407|1482|1523|1602|1628|1647|1649|1660|1745|1746|1748|1749|1761|1788|1820|1870|1871|1874|1876|1877|1958|1959|1961|1997|1999|2000|2001|2002|2004|2005|2019|2023|2033|2063|2078|2099|2100|2101|2103|2104|2113|2114…	ACTB|ACTN4|ACTL6A|PARP1|AEBP1|AHR|AIRE|AR|PHOX2A|ARNTL|ASCL1|ASCL2|ZFHX3|ATF1|ATF3|ATF4|ATOH1|BACH1|NKX3-2|BCL6|PRDM1|FOXL2|KLF5|RUNX2|RUNX1|RUNX3|CDC5L|CDK9|CDX1|CDX2|CDX4|CEBPA|CEBPB|CEBPD|CEBPE|CEBPG|CHD2|CHD4|KLF6|CREB1|ATF2|ATF6B|CREM|CRX|CRY1|NKX2-5|CUX1|DACH1|DBP|GADD45A|DDIT3|DHX9|DLX1|DLX2|DLX4|DLX5|DMRT1|DNMT3A|ARID3A|E2F2|E2F3|E2F4|E2F6|E4F1|EGR1|EGR2|EGR4|ELF1|ELF3|ELF4|ELF5|ELK1|ELK3…
GO:0000978	RNA polymerase II proximal promoter sequence-specific DNA binding	molecular_function	486	317106	1.59667e-47	<0.001488095238095238	60|86|196|367|406|429|430|463|467|468|474|579|639|668|688|860|861|1025|1046|1050|1051|1052|1053|1054|1106|1108|1316|1385|1386|1388|1406|1407|1482|1602|1649|1660|1748|1749|1788|1874|1877|1959|1997|1999|2000|2002|2004|2005|2019|2033|2078|2099|2100|2101|2103|2113|2114|2115|2116|2118|2120|2146|2297|2299|2302|2303|2307|2309|2313|2353|2354|2355|2494|2551|2623|2624|2625|2626|2649|2735|2736|2737|2908|301…	ACTB|ACTL6A|AHR|AR|ARNTL|ASCL1|ASCL2|ZFHX3|ATF3|ATF4|ATOH1|NKX3-2|PRDM1|FOXL2|KLF5|RUNX2|RUNX1|CDK9|CDX4|CEBPA|CEBPB|CEBPD|CEBPE|CEBPG|CHD2|CHD4|KLF6|CREB1|ATF2|ATF6B|CRX|CRY1|NKX2-5|DACH1|DDIT3|DHX9|DLX4|DLX5|DNMT3A|E2F4|E4F1|EGR2|ELF1|ELF3|ELF4|ELK1|ELK3|ELK4|EN1|EP300|ERG|ESR1|ESR2|ESRRA|ESRRB|ETS1|ETS2|ETV1|ETV2|ETV4|ETV6|EZH2|FOXD1|FOXI1|FOXJ1|FOXC2|FOXS1|FOXO3|FLI1|FOS|FOSB|FOSL2|NR5A2|GABP…
GO:0000980	RNA polymerase II distal enhancer sequence-specific DNA binding	molecular_function	95	10698	6.88981e-25	<0.001488095238095238	60|86|406|468|571|1044|1045|1108|1385|1386|1388|2063|2103|2313|2494|2516|2623|2624|3015|3020|3021|3065|3066|3096|3183|3202|3204|3215|3216|3217|3221|3223|3725|4208|4223|4297|4772|4779|4780|4790|4800|4801|4802|4841|4862|5078|5090|5457|5626|5928|5966|5970|5971|6421|6496|6597|6598|6599|6601|6603|6605|6663|6688|6689|6886|6911|7080|7528|7704|8553|8932|9112|9242|9575|9967|9968|9971|9975|10620|10856|2341…	ACTB|ACTL6A|ARNTL|ATF4|BACH1|CDX1|CDX2|CHD4|CREB1|ATF2|ATF6B|NR2F6|ESRRB|FLI1|NR5A2|NR5A1|GATA1|GATA2|H2AFZ|H3F3A|H3F3B|HDAC1|HDAC2|HIVEP1|HNRNPC|HOXA5|HOXA7|HOXB5|HOXB6|HOXB7|HOXC4|HOXC6|JUN|MEF2C|MEOX2|KMT2A|NFATC1|NFE2L1|NFE2L2|NFKB1|NFYA|NFYB|NFYC|NONO|NPAS2|PAX4|PBX3|POU4F1|PROP1|RBBP4|REL|RELA|RELB|SFPQ|SIX3|SMARCA4|SMARCB1|SMARCC1|SMARCC2|SMARCD2|SMARCE1|SOX10|SPI1|SPIB|TAL1|TBX6|NKX2-1|YY…
GO:0000987	proximal promoter sequence-specific DNA binding	molecular_function	502	337737	4.66055e-50	<0.001488095238095238	60|86|196|367|406|429|430|463|467|468|474|579|639|668|688|860|861|1025|1046|1050|1051|1052|1053|1054|1106|1108|1316|1385|1386|1387|1388|1406|1407|1482|1602|1649|1660|1748|1749|1761|1788|1869|1870|1871|1874|1877|1959|1997|1999|2000|2002|2004|2005|2019|2033|2078|2099|2100|2101|2103|2113|2114|2115|2116|2118|2120|2146|2297|2299|2302|2303|2307|2309|2313|2353|2354|2355|2494|2551|2623|2624|2625|2626|264…	ACTB|ACTL6A|AHR|AR|ARNTL|ASCL1|ASCL2|ZFHX3|ATF3|ATF4|ATOH1|NKX3-2|PRDM1|FOXL2|KLF5|RUNX2|RUNX1|CDK9|CDX4|CEBPA|CEBPB|CEBPD|CEBPE|CEBPG|CHD2|CHD4|KLF6|CREB1|ATF2|CREBBP|ATF6B|CRX|CRY1|NKX2-5|DACH1|DDIT3|DHX9|DLX4|DLX5|DMRT1|DNMT3A|E2F1|E2F2|E2F3|E2F4|E4F1|EGR2|ELF1|ELF3|ELF4|ELK1|ELK3|ELK4|EN1|EP300|ERG|ESR1|ESR2|ESRRA|ESRRB|ETS1|ETS2|ETV1|ETV2|ETV4|ETV6|EZH2|FOXD1|FOXI1|FOXJ1|FOXC2|FOXS1|FOXO3|FL…
GO:0001012	RNA polymerase II regulatory region DNA binding	molecular_function	698	672606	6.19756e-49	<0.001488095238095238	60|81|86|142|165|196|326|367|401|406|429|430|463|466|467|468|474|571|579|604|639|668|688|860|861|864|988|1025|1044|1045|1046|1050|1051|1052|1053|1054|1106|1108|1316|1385|1386|1388|1390|1406|1407|1482|1523|1602|1628|1647|1649|1660|1745|1746|1748|1749|1761|1788|1820|1870|1871|1874|1876|1877|1958|1959|1961|1997|1999|2000|2001|2002|2004|2005|2019|2023|2033|2063|2078|2099|2100|2101|2103|2104|2113|2114…	ACTB|ACTN4|ACTL6A|PARP1|AEBP1|AHR|AIRE|AR|PHOX2A|ARNTL|ASCL1|ASCL2|ZFHX3|ATF1|ATF3|ATF4|ATOH1|BACH1|NKX3-2|BCL6|PRDM1|FOXL2|KLF5|RUNX2|RUNX1|RUNX3|CDC5L|CDK9|CDX1|CDX2|CDX4|CEBPA|CEBPB|CEBPD|CEBPE|CEBPG|CHD2|CHD4|KLF6|CREB1|ATF2|ATF6B|CREM|CRX|CRY1|NKX2-5|CUX1|DACH1|DBP|GADD45A|DDIT3|DHX9|DLX1|DLX2|DLX4|DLX5|DMRT1|DNMT3A|ARID3A|E2F2|E2F3|E2F4|E2F6|E4F1|EGR1|EGR2|EGR4|ELF1|ELF3|ELF4|ELF5|ELK1|ELK3…
GO:0001056	RNA polymerase III activity	molecular_function	15	126	7.78831e-25	<0.001488095238095238	661|5434|5435|5437|5440|5441|9533|10621|10623|11128|27297|51728|55703|55718|171568|	POLR3D|POLR2E|POLR2F|POLR2H|POLR2K|POLR2L|POLR1C|POLR3F|POLR3C|POLR3A|CRCP|POLR3K|POLR3B|POLR3E|POLR3H|
GO:0001067	regulatory region nucleic acid binding	molecular_function	849	995078	5.94637e-64	<0.001488095238095238	60|81|86|142|165|196|326|367|401|405|406|408|429|430|463|466|467|468|474|571|579|604|639|668|672|688|860|861|864|904|988|1025|1044|1045|1046|1050|1051|1052|1053|1054|1106|1108|1316|1385|1386|1387|1388|1390|1406|1407|1408|1482|1523|1602|1628|1647|1649|1660|1745|1746|1748|1749|1761|1788|1810|1820|1869|1870|1871|1874|1876|1877|1958|1959|1961|1997|1999|2000|2001|2002|2004|2005|2019|2023|2033|2063|206…	ACTB|ACTN4|ACTL6A|PARP1|AEBP1|AHR|AIRE|AR|PHOX2A|ARNT|ARNTL|ARRB1|ASCL1|ASCL2|ZFHX3|ATF1|ATF3|ATF4|ATOH1|BACH1|NKX3-2|BCL6|PRDM1|FOXL2|BRCA1|KLF5|RUNX2|RUNX1|RUNX3|CCNT1|CDC5L|CDK9|CDX1|CDX2|CDX4|CEBPA|CEBPB|CEBPD|CEBPE|CEBPG|CHD2|CHD4|KLF6|CREB1|ATF2|CREBBP|ATF6B|CREM|CRX|CRY1|CRY2|NKX2-5|CUX1|DACH1|DBP|GADD45A|DDIT3|DHX9|DLX1|DLX2|DLX4|DLX5|DMRT1|DNMT3A|DR1|ARID3A|E2F1|E2F2|E2F3|E2F4|E2F6|E4F1|…
GO:0001085	RNA polymerase II transcription factor binding	molecular_function	136	22192	4.07404e-33	<0.001488095238095238	196|367|468|473|582|583|585|1108|1385|1386|1387|1499|1660|1822|1959|2002|2033|2067|2072|2091|2099|2353|2623|2626|2627|2932|2957|2958|2960|2961|3059|3065|3066|3172|3192|3397|3398|3399|3400|3429|3516|3670|3725|4005|4088|4089|4205|4760|4772|4780|4808|5307|5308|5309|5393|5449|5465|5467|5468|5925|5932|5933|5934|6667|6688|6722|6774|6872|6873|6878|6879|6883|6886|6908|6911|6925|6926|6934|7003|7004|7005|7…	AHR|AR|ATF4|RERE|BBS1|BBS2|BBS4|CHD4|CREB1|ATF2|CREBBP|CTNNB1|DHX9|ATN1|EGR2|ELK1|EP300|ERCC1|ERCC4|FBL|ESR1|FOS|GATA1|GATA4|GATA6|GSK3B|GTF2A1|GTF2A2|GTF2E1|GTF2E2|HCLS1|HDAC1|HDAC2|HNF4A|HNRNPU|ID1|ID2|ID3|ID4|IFI27|RBPJ|ISL1|JUN|LMO2|SMAD3|SMAD4|MEF2A|NEUROD1|NFATC1|NFE2L2|NHLH2|PITX1|PITX2|PITX3|EXOSC9|POU1F1|PPARA|PPARD|PPARG|RB1|RBBP8|RBL1|RBL2|SP1|SPI1|SRF|STAT3|TAF1|TAF2|TAF6|TAF7|TAF12|T…
GO:0001158	enhancer sequence-specific DNA binding	molecular_function	113	15524	2.42483e-25	<0.001488095238095238	60|86|406|468|571|1044|1045|1108|1385|1386|1388|2063|2103|2313|2494|2516|2623|2624|2625|2626|2627|3015|3020|3021|3065|3066|3096|3148|3159|3183|3202|3204|3215|3216|3217|3221|3223|3239|3670|3725|4208|4223|4297|4772|4779|4780|4790|4800|4801|4802|4841|4862|5078|5090|5457|5626|5928|5966|5970|5971|6421|6496|6597|6598|6599|6601|6603|6605|6662|6663|6664|6688|6689|6886|6911|7021|7080|7494|7528|7704|8543|8…	ACTB|ACTL6A|ARNTL|ATF4|BACH1|CDX1|CDX2|CHD4|CREB1|ATF2|ATF6B|NR2F6|ESRRB|FLI1|NR5A2|NR5A1|GATA1|GATA2|GATA3|GATA4|GATA6|H2AFZ|H3F3A|H3F3B|HDAC1|HDAC2|HIVEP1|HMGB2|HMGA1|HNRNPC|HOXA5|HOXA7|HOXB5|HOXB6|HOXB7|HOXC4|HOXC6|HOXD13|ISL1|JUN|MEF2C|MEOX2|KMT2A|NFATC1|NFE2L1|NFE2L2|NFKB1|NFYA|NFYB|NFYC|NONO|NPAS2|PAX4|PBX3|POU4F1|PROP1|RBBP4|REL|RELA|RELB|SFPQ|SIX3|SMARCA4|SMARCB1|SMARCC1|SMARCC2|SMARCD2|S…
GO:0001732	formation of cytoplasmic translation initiation complex	biological_process	14	95	9.80057e-27	<0.001488095238095238	3646|8661|8662|8663|8664|8665|8666|8667|8668|8669|10480|27335|51386|728689|	EIF3E|EIF3A|EIF3B|EIF3C|EIF3D|EIF3F|EIF3G|EIF3H|EIF3I|EIF3J|EIF3M|EIF3K|EIF3L|EIF3CL|
GO:0001933	negative regulation of protein phosphorylation	biological_process	379	202999	8.14149e-32	<0.001488095238095238	25|103|104|135|207|259|284|324|348|408|409|467|578|581|624|634|652|655|753|801|805|808|836|857|859|867|868|891|1026|1027|1028|1029|1031|1050|1399|1411|1445|1540|1605|1609|1647|1739|1756|1813|1843|1844|1845|1846|1847|1848|1849|1850|1852|1855|1942|1981|2022|2039|2041|2048|2122|2150|2167|2192|2218|2305|2308|2475|2629|2633|2764|2776|2810|2852|2873|2874|2889|2950|3082|3087|3156|3301|3315|3476|3480|348…	ABL1|ADAR|ADARB1|ADORA2A|AKT1|AMBP|ANGPT1|APC|APOE|ARRB1|ARRB2|ATF3|BAK1|BAX|BDKRB2|CEACAM1|BMP4|BMP7|LDLRAD4|CALM1|CALM2|CALM3|CASP3|CAV1|CAV3|CBL|CBLB|CCNB1|CDKN1A|CDKN1B|CDKN1C|CDKN2A|CDKN2C|CEBPA|CRKL|CRYBA1|CSK|CYLD|DAG1|DGKQ|GADD45A|DLG1|DMD|DRD2|DUSP1|DUSP2|DUSP3|DUSP4|DUSP5|DUSP6|DUSP7|DUSP8|DUSP9|DVL1|EFNA1|EIF4G1|ENG|DMTN|EPHA1|EPHB2|MECOM|F2RL1|FABP4|FBLN1|FKTN|FOXM1|FOXO1|MTOR|GBA|GBP…
GO:0002181	cytoplasmic translation	biological_process	64	4292	3.63813e-34	<0.001488095238095238	1939|1968|1975|1978|1981|1983|2107|2935|3646|4736|5936|6128|6132|6133|6135|6138|6139|6141|6142|6143|6152|6154|6156|6159|6160|6161|6165|6169|6170|6171|6173|6175|6176|6227|6228|6231|6234|6235|7458|8562|8661|8662|8663|8664|8665|8666|8667|8668|8669|10480|23708|24140|25873|27335|28985|51121|51182|51372|51386|51389|55854|90381|220717|728689|	EIF2D|EIF2S3|EIF4B|EIF4EBP1|EIF4G1|EIF5|ETF1|GSPT1|EIF3E|RPL10A|RBM4|RPL6|RPL8|RPL9|RPL11|RPL15|RPL17|RPL18|RPL18A|RPL19|RPL24|RPL26|RPL30|RPL29|RPL31|RPL32|RPL35A|RPL38|RPL39|RPL41|RPL36A|RPLP0|RPLP1|RPS21|RPS23|RPS26|RPS28|RPS29|EIF4H|DENR|EIF3A|EIF3B|EIF3C|EIF3D|EIF3F|EIF3G|EIF3H|EIF3I|EIF3J|EIF3M|GSPT2|FTSJ1|RPL36|EIF3K|MCTS1|RPL26L1|HSPA14|TMA7|EIF3L|RWDD1|ZC3H15|TICRR|RPLP0P6|EIF3CL|
GO:0003682	chromatin binding	molecular_function	505	336389	2.58254e-80	<0.001488095238095238	60|81|86|322|326|328|367|429|473|474|546|604|639|648|661|860|904|905|983|1025|1051|1058|1059|1063|1104|1108|1164|1386|1387|1460|1482|1488|1499|1653|1655|1660|1663|1745|1746|1747|1761|1786|1788|1789|1820|1874|1958|1959|2002|2005|2033|2074|2099|2145|2146|2168|2296|2303|2308|2309|2313|2332|2353|2355|2494|2516|2551|2623|2624|2627|2648|2735|2736|2737|2852|2956|2959|2962|2965|3005|3006|3007|3008|3009|3…	ACTB|ACTN4|ACTL6A|APBB1|AIRE|APEX1|AR|ASCL1|RERE|ATOH1|ATRX|BCL6|PRDM1|BMI1|POLR3D|RUNX2|CCNT1|CCNT2|CDK1|CDK9|CEBPB|CENPA|CENPB|CENPF|RCC1|CHD4|CKS2|ATF2|CREBBP|CSNK2B|NKX2-5|CTBP2|CTNNB1|DDX1|DDX5|DHX9|DDX11|DLX1|DLX2|DLX3|DMRT1|DNMT1|DNMT3A|DNMT3B|ARID3A|E2F4|EGR1|EGR2|ELK1|ELK4|EP300|ERCC6|ESR1|EZH1|EZH2|FABP1|FOXC1|FOXC2|FOXO1|FOXO3|FLI1|FMR1|FOS|FOSL2|NR5A2|NR5A1|GABPA|GATA1|GATA2|GATA6|KAT…
GO:0003684	damaged DNA binding	molecular_function	68	4950	3.05153e-29	<0.001488095238095238	328|641|672|1387|1408|1642|1643|2033|2067|2068|2071|2072|2189|2237|2547|2956|2967|3014|3146|3148|4350|4436|4437|4438|4439|4595|4683|4968|5111|5423|5424|5429|5810|5886|5887|5932|6117|6118|6119|6188|6996|7158|7374|7486|7507|7508|7515|7520|8450|8626|9401|9937|10721|11201|11284|25913|29935|51426|51455|54840|55247|55693|56852|64421|64858|79000|79661|252969|	APEX1|BLM|BRCA1|CREBBP|CRY2|DDB1|DDB2|EP300|ERCC1|ERCC2|ERCC3|ERCC4|FANCG|FEN1|XRCC6|MSH6|GTF2H3|H2AFX|HMGB1|HMGB2|MPG|MSH2|MSH3|MSH4|MSH5|MUTYH|NBN|OGG1|PCNA|POLB|POLD1|POLH|RAD1|RAD23A|RAD23B|RBBP8|RPA1|RPA2|RPA3|RPS3|TDG|TP53BP1|UNG|WRN|XPA|XPC|XRCC1|XRCC5|CUL4B|TP63|RECQL4|DCLRE1A|POLQ|POLI|PNKP|POT1|RPA4|POLK|REV1|APTX|NEIL3|KDM4D|RAD18|DCLRE1C|DCLRE1B|AUNIP|NEIL1|NEIL2|
GO:0003690	double-stranded DNA binding	molecular_function	867	1047079	9.4665e-66	<0.001488095238095238	60|81|86|142|165|196|326|328|367|401|405|406|429|430|463|466|467|468|474|571|579|604|639|668|688|860|861|864|988|990|1025|1044|1045|1046|1050|1051|1052|1053|1054|1059|1060|1106|1108|1316|1385|1386|1387|1388|1390|1396|1406|1407|1408|1482|1523|1602|1628|1647|1649|1660|1663|1745|1746|1748|1749|1761|1788|1820|1869|1870|1871|1874|1876|1877|1958|1959|1961|1997|1999|2000|2001|2002|2004|2005|2019|2023|20…	ACTB|ACTN4|ACTL6A|PARP1|AEBP1|AHR|AIRE|APEX1|AR|PHOX2A|ARNT|ARNTL|ASCL1|ASCL2|ZFHX3|ATF1|ATF3|ATF4|ATOH1|BACH1|NKX3-2|BCL6|PRDM1|FOXL2|KLF5|RUNX2|RUNX1|RUNX3|CDC5L|CDC6|CDK9|CDX1|CDX2|CDX4|CEBPA|CEBPB|CEBPD|CEBPE|CEBPG|CENPB|CENPC|CHD2|CHD4|KLF6|CREB1|ATF2|CREBBP|ATF6B|CREM|CRIP1|CRX|CRY1|CRY2|NKX2-5|CUX1|DACH1|DBP|GADD45A|DDIT3|DHX9|DDX11|DLX1|DLX2|DLX4|DLX5|DMRT1|DNMT3A|ARID3A|E2F1|E2F2|E2F3|E2…
GO:0003697	single-stranded DNA binding	molecular_function	99	13290	7.46255e-25	<0.001488095238095238	301|641|675|1408|1660|1663|2067|2072|2073|3146|3148|3178|3181|3190|3192|3297|3329|3507|3508|4137|4173|4175|4176|4292|4436|4437|4830|4904|5093|5395|5433|5436|5437|5457|5557|5558|5813|5814|5886|5887|5888|5890|5892|5893|5932|5937|6117|6118|6119|6419|6742|7013|7014|7150|7247|7257|7508|7555|8318|8880|9361|9401|10051|10111|10128|10592|10623|10635|10923|11144|11277|23168|23635|23648|25913|25939|29935|50…	ANXA1|BLM|BRCA2|CRY2|DHX9|DDX11|ERCC1|ERCC4|ERCC5|HMGB1|HMGB2|HNRNPA1|HNRNPA2B1|HNRNPK|HNRNPU|HSF1|HSPD1|IGHM|IGHMBP2|MAPT|MCM4|MCM6|MCM7|MLH1|MSH2|MSH3|NME1|YBX1|PCBP1|PMS2|POLR2D|POLR2G|POLR2H|POU4F1|PRIM1|PRIM2|PURA|PURB|RAD23A|RAD23B|RAD51|RAD51B|RAD51D|RAD52|RBBP8|RBMS1|RPA1|RPA2|RPA3|SETMAR|SSBP1|TERF1|TERF2|TOP1|TSN|TSNAX|XPC|CNBP|CDC45|FUBP1|LONP1|RECQL4|SMC4|RAD50|LRPPRC|SMC2|POLR3C|RAD5…
GO:0003707	steroid hormone receptor activity	molecular_function	53	3017	1.83973e-22	<0.001488095238095238	190|367|2063|2099|2100|2101|2103|2104|2494|2516|2649|2852|2908|3164|3172|3174|4306|4824|4929|5241|5465|5467|5468|5914|5915|5916|6095|6096|6097|6256|6257|6258|7025|7026|7067|7068|7101|7181|7182|7376|7421|8013|8431|8856|9572|9970|9971|9975|10002|10062|10424|51176|81285|	NR0B1|AR|NR2F6|ESR1|ESR2|ESRRA|ESRRB|ESRRG|NR5A2|NR5A1|NR6A1|GPER1|NR3C1|NR4A1|HNF4A|HNF4G|NR3C2|NKX3-1|NR4A2|PGR|PPARA|PPARD|PPARG|RARA|RARB|RARG|RORA|RORB|RORC|RXRA|RXRB|RXRG|NR2F1|NR2F2|THRA|THRB|NR2E1|NR2C1|NR2C2|NR1H2|VDR|NR4A3|NR0B2|NR1I2|NR1D1|NR1I3|NR1H4|NR1D2|NR2E3|NR1H3|PGRMC2|LEF1|OR51E2|
GO:0003712	transcription coregulator activity	molecular_function	540	386209	2.77513e-76	<0.001488095238095238	81|86|87|88|165|166|190|328|329|405|467|473|595|607|672|676|694|708|862|863|865|898|915|1022|1045|1050|1385|1386|1387|1428|1487|1488|1499|1616|1649|1653|1660|1789|1810|1811|1822|1840|1876|1877|1991|1999|2004|2005|2033|2077|2100|2103|2247|2274|2296|2516|2521|2551|2625|2626|2648|2874|2909|2957|2958|2962|3054|3065|3068|3084|3159|3192|3223|3275|3280|3281|3298|3299|3303|3337|3399|3400|3661|3670|3725|3…	ACTN4|ACTL6A|ACTN1|ACTN2|AEBP1|AES|NR0B1|APEX1|BIRC2|ARNT|ATF3|RERE|CCND1|BCL9|BRCA1|BRDT|BTG1|C1QBP|RUNX1T1|CBFA2T3|CBFB|CCNE1|CD3D|CDK7|CDX2|CEBPA|CREB1|ATF2|CREBBP|CRYM|CTBP1|CTBP2|CTNNB1|DAXX|DDIT3|DDX1|DHX9|DNMT3B|DR1|SLC26A3|ATN1|DTX1|E2F6|E4F1|ELANE|ELF3|ELK3|ELK4|EP300|ERF|ESR2|ESRRB|FGF2|FHL2|FOXC1|NR5A1|FUS|GABPA|GATA3|GATA4|KAT2A|GPS2|ARHGAP35|GTF2A1|GTF2A2|GTF2F1|HCFC1|HDAC1|HDGF|NRG1…
GO:0003713	transcription coactivator activity	molecular_function	314	127657	1.76083e-57	<0.001488095238095238	81|86|87|88|328|329|405|473|607|672|676|865|898|915|1022|1050|1386|1387|1488|1499|1616|1660|1810|1840|1877|1999|2033|2100|2103|2247|2274|2296|2516|2521|2551|2625|2626|2648|2874|2957|2958|2962|3054|3159|3275|3298|3670|3725|3726|3727|3728|4117|4149|4205|4261|4335|4435|4520|4654|4760|4776|4778|4791|4793|4802|4821|4863|4869|4901|4928|5092|5253|5308|5371|5396|5449|5450|5453|5454|5457|5458|5465|5467|54…	ACTN4|ACTL6A|ACTN1|ACTN2|APEX1|BIRC2|ARNT|RERE|BCL9|BRCA1|BRDT|CBFB|CCNE1|CD3D|CDK7|CEBPA|ATF2|CREBBP|CTBP2|CTNNB1|DAXX|DHX9|DR1|DTX1|E4F1|ELF3|EP300|ESR2|ESRRB|FGF2|FHL2|FOXC1|NR5A1|FUS|GABPA|GATA3|GATA4|KAT2A|GPS2|GTF2A1|GTF2A2|GTF2F1|HCFC1|HMGA1|PRMT2|HSF2|ISL1|JUN|JUNB|JUND|JUP|MAK|MAX|MEF2A|CIITA|MNT|CITED1|MTF1|MYOD1|NEUROD1|NFATC4|NFE2|NFKB2|NFKBIB|NFYC|NKX2-2|NPAT|NPM1|NRL|NUP98|PCBD1|PHF…
GO:0003714	transcription corepressor activity	molecular_function	226	67339	4.27342e-29	<0.001488095238095238	165|166|190|328|467|473|595|708|862|863|1045|1428|1487|1488|1616|1649|1789|1810|1822|1876|1877|1991|2004|2077|2874|2909|3065|3068|3192|3223|3280|3281|3299|3303|3337|3399|3400|3726|3975|4084|4204|4212|4294|4335|4601|4665|4761|4783|4796|4863|5074|5195|5204|5457|5458|5629|5914|5932|5971|6427|6478|6497|6597|6658|6672|6756|6907|6913|6935|7021|7026|7050|7068|7088|7089|7090|7091|7251|7290|7342|7528|7536…	AEBP1|AES|NR0B1|APEX1|ATF3|RERE|CCND1|C1QBP|RUNX1T1|CBFA2T3|CDX2|CRYM|CTBP1|CTBP2|DAXX|DDIT3|DNMT3B|DR1|ATN1|E2F6|E4F1|ELANE|ELK3|ERF|GPS2|ARHGAP35|HDAC1|HDGF|HNRNPU|HOXC6|HES1|HSBP1|HSF4|HSPA1A|DNAJB1|ID3|ID4|JUNB|LHX1|MXD1|MECP2|MEIS2|MAP3K10|MNT|MXI1|NAB2|NEUROD2|NFIL3|TONSL|NPAT|PAWR|PEX14|PFDN5|POU4F1|POU4F2|PROX1|RARA|RBBP8|RELB|SRSF2|SIAH2|SKI|SMARCA4|SOX3|SP100|SSX1|TBL1X|TBX15|ZEB1|TFAP2…
GO:0003727	single-stranded RNA binding	molecular_function	88	9216	1.53945e-22	<0.001488095238095238	105|301|1153|1653|1654|1660|1663|1746|1975|2332|3146|3178|3183|3185|3187|3192|3609|4440|5042|5433|5436|5725|5935|5937|5939|6201|6310|6631|6741|6827|7072|7458|7538|7555|8087|8535|8761|9271|9361|9775|9987|10011|10179|10445|10450|10492|10657|11030|11338|23210|23217|23435|23466|23586|24138|26065|26523|26528|26986|27161|27303|27316|29974|51110|51284|51311|51663|54033|54596|55342|55601|57332|64135|7913…	ADARB2|ANXA1|CIRBP|DDX1|DDX3X|DHX9|DDX11|DLX2|EIF4B|FMR1|HMGB1|HNRNPA1|HNRNPC|HNRNPF|HNRNPH1|HNRNPU|ILF3|MSI1|PABPC3|POLR2D|POLR2G|PTBP1|RBM3|RBMS1|RBMS2|RPS7|ATXN1|SNRPC|SSB|SUPT4H1|TIA1|EIF4H|ZFP36|CNBP|FXR1|CBX4|PABPC4|PIWIL1|LONP1|EIF4A3|HNRNPDL|SRA1|RBM7|MCRS1|PPIE|SYNCRIP|KHDRBS1|RBPMS|U2AF2|JMJD6|ZFR2|TARDBP|CBX6|DDX58|IFIT5|LSM14A|AGO1|DAZAP1|PABPC1|AGO2|RBMS3|RBMX|A1CF|LACTB2|TLR7|TLR8|Z…
GO:0003729	mRNA binding	molecular_function	281	96915	8.84879e-69	<0.001488095238095238	48|104|339|549|677|678|708|811|1153|1429|1478|1479|1617|1618|1654|1655|1660|1719|1797|1973|1981|1982|1993|1996|2107|2332|2926|3178|3181|3182|3183|3184|3192|3658|4204|4628|4670|4686|4691|4857|4928|5042|5073|5093|5511|5814|5914|5935|5936|5937|5939|5940|6125|6129|6154|6171|6187|6188|6189|6193|6201|6207|6208|6231|6426|6428|6429|6434|6470|6590|6625|6631|6741|6829|7175|7247|7298|7538|7884|8087|8531|856…	ACO1|ADARB1|APOBEC1|AUH|ZFP36L1|ZFP36L2|C1QBP|CALR|CIRBP|CRYZ|CSTF2|CSTF3|DAZ1|DAZL|DDX3X|DDX5|DHX9|DHFR|DXO|EIF4A1|EIF4G1|EIF4G2|ELAVL2|ELAVL4|ETF1|FMR1|GRSF1|HNRNPA1|HNRNPA2B1|HNRNPAB|HNRNPC|HNRNPD|HNRNPU|IREB2|MECP2|MYH10|HNRNPM|NCBP1|NCL|NOVA1|NUP98|PABPC3|PARN|PCBP1|PPP1R8|PURB|RARA|RBM3|RBM4|RBMS1|RBMS2|RBMY1A1|RPL5|RPL7|RPL26|RPL41|RPS2|RPS3|RPS3A|RPS5|RPS7|RPS13|RPS14|RPS26|SRSF1|SRSF3|SR…
GO:0003735	structural constituent of ribosome	molecular_function	160	24737	1.41886e-109	<0.001488095238095238	740|3921|4701|4736|6122|6123|6124|6125|6128|6129|6130|6132|6133|6134|6135|6136|6137|6138|6139|6141|6142|6143|6144|6146|6147|6150|6152|6154|6155|6156|6157|6158|6159|6160|6161|6164|6165|6166|6167|6168|6169|6170|6171|6173|6175|6176|6181|6182|6183|6187|6188|6189|6191|6192|6193|6194|6201|6202|6203|6204|6205|6206|6207|6208|6209|6210|6217|6218|6222|6223|6224|6227|6228|6229|6231|6232|6233|6234|6235|7311|…	MRPL49|RPSA|NDUFA7|RPL10A|RPL3|RPL3L|RPL4|RPL5|RPL6|RPL7|RPL7A|RPL8|RPL9|RPL10|RPL11|RPL12|RPL13|RPL15|RPL17|RPL18|RPL18A|RPL19|RPL21|RPL22|RPL23A|MRPL23|RPL24|RPL26|RPL27|RPL30|RPL27A|RPL28|RPL29|RPL31|RPL32|RPL34|RPL35A|RPL36AL|RPL37|RPL37A|RPL38|RPL39|RPL41|RPL36A|RPLP0|RPLP1|RPLP2|MRPL12|MRPS12|RPS2|RPS3|RPS3A|RPS4X|RPS4Y1|RPS5|RPS6|RPS7|RPS8|RPS9|RPS10|RPS11|RPS12|RPS13|RPS14|RPS15|RPS15A|RP…
GO:0003743	translation initiation factor activity	molecular_function	49	2590	2.17931e-24	<0.001488095238095238	1939|1964|1965|1967|1968|1973|1974|1975|1977|1981|1982|1983|3646|3692|4528|7458|8562|8661|8662|8663|8664|8665|8666|8667|8668|8669|8672|8890|8891|8892|8893|8894|9086|9470|9669|10209|10289|10480|10987|27161|27335|28985|51386|54505|83939|84285|219402|317649|728689|	EIF2D|EIF1AX|EIF2S1|EIF2B1|EIF2S3|EIF4A1|EIF4A2|EIF4B|EIF4E|EIF4G1|EIF4G2|EIF5|EIF3E|EIF6|MTIF2|EIF4H|DENR|EIF3A|EIF3B|EIF3C|EIF3D|EIF3F|EIF3G|EIF3H|EIF3I|EIF3J|EIF4G3|EIF2B4|EIF2B3|EIF2B2|EIF2B5|EIF2S2|EIF1AY|EIF4E2|EIF5B|EIF1|EIF1B|EIF3M|COPS5|AGO2|EIF3K|MCTS1|EIF3L|DHX29|EIF2A|EIF1AD|MTIF3|EIF4E3|EIF3CL|
GO:0003779	actin binding	molecular_function	391	218172	9.85453e-27	<0.001488095238095238	25|27|81|87|88|89|118|119|120|199|226|274|283|309|357|634|667|752|783|800|816|822|829|830|832|1072|1073|1234|1264|1265|1266|1495|1496|1605|1627|1729|1730|1756|1773|1938|2010|2035|2036|2037|2039|2059|2275|2314|2316|2317|2318|2483|2633|2638|2764|2934|3059|3092|3192|3208|3636|3652|3688|3778|3927|3936|3983|4046|4082|4130|4131|4137|4210|4336|4430|4478|4542|4604|4606|4607|4619|4620|4621|4622|4624|4625|…	ABL1|ABL2|ACTN4|ACTN1|ACTN2|ACTN3|ADD1|ADD2|ADD3|AIF1|ALDOA|BIN1|ANG|ANXA6|SHROOM2|CEACAM1|DST|FMNL1|CACNB2|CALD1|CAMK2B|CAPG|CAPZA1|CAPZA2|CAPZB|CFL1|CFL2|CCR5|CNN1|CNN2|CNN3|CTNNA1|CTNNA2|DAG1|DBN1|DIAPH1|DIAPH2|DMD|DNASE1|EEF2|EMD|EPB41|EPB41L1|EPB41L2|DMTN|EPS8|FHL3|FLII|FLNA|FLNB|FLNC|FRG1|GBP1|GC|GMFB|GSN|HCLS1|HIP1|HNRNPU|HPCA|INPPL1|IPP|ITGB1|KCNMA1|LASP1|LCP1|ABLIM1|LSP1|MARCKS|MAP1A|MAP…
GO:0003899	DNA-directed 5'-3' RNA polymerase activity	molecular_function	39	1376	4.96086e-29	<0.001488095238095238	661|5430|5431|5432|5433|5434|5435|5436|5437|5438|5439|5440|5441|5442|5557|5558|9412|9477|9533|10621|10622|10623|10849|11128|25885|26015|27297|30834|51082|51728|55703|55718|64425|81488|84172|84265|171568|201973|221830|	POLR3D|POLR2A|POLR2B|POLR2C|POLR2D|POLR2E|POLR2F|POLR2G|POLR2H|POLR2I|POLR2J|POLR2K|POLR2L|POLRMT|PRIM1|PRIM2|MED21|MED20|POLR1C|POLR3F|POLR3G|POLR3C|CD3EAP|POLR3A|POLR1A|RPAP1|CRCP|ZNRD1|POLR1D|POLR3K|POLR3B|POLR3E|POLR1E|POLR2M|POLR1B|POLR3GL|POLR3H|PRIMPOL|TWISTNB|
GO:0003954	NADH dehydrogenase activity	molecular_function	43	1707	2.50117e-30	<0.001488095238095238	1806|4535|4536|4538|4539|4540|4541|4694|4695|4696|4697|4698|4700|4701|4702|4704|4705|4706|4707|4708|4709|4710|4711|4712|4713|4714|4715|4716|4718|4719|4720|4722|4723|4724|4725|4726|4728|4729|4731|51079|55967|91942|374291|	DPYD|ND1|ND2|ND4|ND4L|ND5|ND6|NDUFA1|NDUFA2|NDUFA3|NDUFA4|NDUFA5|NDUFA6|NDUFA7|NDUFA8|NDUFA9|NDUFA10|NDUFAB1|NDUFB1|NDUFB2|NDUFB3|NDUFB4|NDUFB5|NDUFB6|NDUFB7|NDUFB8|NDUFB9|NDUFB10|NDUFC2|NDUFS1|NDUFS2|NDUFS3|NDUFV1|NDUFS4|NDUFS5|NDUFS6|NDUFS8|NDUFV2|NDUFV3|NDUFA13|NDUFA12|NDUFAF2|NDUFS7|
GO:0004298	threonine-type endopeptidase activity	molecular_function	20	275	1.62516e-25	<0.001488095238095238	5682|5683|5684|5685|5686|5687|5688|5689|5690|5691|5692|5693|5694|5695|5696|5698|5699|29122|55617|143471|	PSMA1|PSMA2|PSMA3|PSMA4|PSMA5|PSMA6|PSMA7|PSMB1|PSMB2|PSMB3|PSMB4|PSMB5|PSMB6|PSMB7|PSMB8|PSMB9|PSMB10|PRSS50|TASP1|PSMA8|
GO:0004386	helicase activity	molecular_function	144	27059	8.91613e-30	<0.001488095238095238	546|641|1105|1106|1107|1108|1653|1654|1655|1656|1659|1660|1662|1663|1665|1763|1973|1974|1975|2068|2071|2547|2963|3070|3508|4171|4172|4173|4174|4175|4176|4683|5965|5976|6499|6594|6595|6596|6597|6832|7458|7486|7520|7919|8318|8438|8449|8458|8467|8607|8653|8886|9044|9188|9400|9401|9416|9557|9704|9716|9775|9785|9837|9879|9931|10111|10146|10212|10521|10847|10856|10973|11056|11218|11269|11325|22907|2302…	ATRX|BLM|CHD1|CHD2|CHD3|CHD4|DDX1|DDX3X|DDX5|DDX6|DHX8|DHX9|DDX10|DDX11|DHX15|DNA2|EIF4A1|EIF4A2|EIF4B|ERCC2|ERCC3|XRCC6|GTF2F2|HELLS|IGHMBP2|MCM2|MCM3|MCM4|MCM5|MCM6|MCM7|NBN|RECQL|UPF1|SKIV2L|SMARCA1|SMARCA2|HLTF|SMARCA4|SUPV3L1|EIF4H|WRN|XRCC5|DDX39B|CDC45|RAD54L|DHX16|TTF2|SMARCA5|RUVBL1|DDX3Y|DDX18|BTAF1|DDX21|RECQL5|RECQL4|DDX23|CHD1L|DHX34|AQR|EIF4A3|DHX38|GINS1|DDX46|HELZ|RAD50|G3BP1|DDX3…
GO:0004407	histone deacetylase activity	molecular_function	44	1761	2.42755e-32	<0.001488095238095238	1107|1108|3065|3066|4287|5926|5928|5931|5978|6299|8819|8841|9112|9219|9734|9759|10013|10014|10284|10362|22933|23028|23186|23309|23410|23411|25855|25942|51317|51547|51548|51564|51742|53615|54531|55869|57504|57708|64426|79685|79885|83933|84312|138151|	CHD3|CHD4|HDAC1|HDAC2|ATXN3|ARID4A|RBBP4|RBBP7|REST|SALL1|SAP30|HDAC3|MTA1|MTA2|HDAC9|HDAC4|HDAC6|HDAC5|SAP18|HMG20B|SIRT2|KDM1A|RCOR1|SIN3B|SIRT3|SIRT1|BRMS1|SIN3A|PHF21A|SIRT7|SIRT6|HDAC7|ARID4B|MBD3|MIER2|HDAC8|MTA3|MIER1|SUDS3|SAP30L|HDAC11|HDAC10|BRMS1L|NACC2|
GO:0004672	protein kinase activity	molecular_function	614	519562	3.45346e-63	<0.001488095238095238	25|27|90|91|92|93|94|207|208|238|269|369|472|545|551|558|595|613|640|657|658|659|660|673|685|695|699|701|780|790|814|815|816|817|818|890|891|892|894|896|898|899|900|901|902|904|905|983|984|998|1017|1018|1019|1020|1021|1022|1024|1025|1026|1027|1111|1147|1195|1196|1198|1263|1326|1432|1436|1437|1438|1439|1445|1452|1453|1454|1455|1456|1457|1459|1460|1523|1612|1613|1760|1839|1859|1944|1945|1947|1948|1…	ABL1|ABL2|ACVR1|ACVR1B|ACVR2A|ACVR2B|ACVRL1|AKT1|AKT2|ALK|AMHR2|ARAF|ATM|ATR|AVP|AXL|CCND1|BCR|BLK|BMPR1A|BMPR1B|BMPR2|BMX|BRAF|BTC|BTK|BUB1|BUB1B|DDR1|CAD|CAMK4|CAMK2A|CAMK2B|CAMK2D|CAMK2G|CCNA2|CCNB1|CCNC|CCND2|CCND3|CCNE1|CCNF|CCNG1|CCNG2|CCNH|CCNT1|CCNT2|CDK1|CDK11B|CDC42|CDK2|CDK3|CDK4|CDK5|CDK6|CDK7|CDK8|CDK9|CDKN1A|CDKN1B|CHEK1|CHUK|CLK1|CLK2|CLK3|PLK3|MAP3K8|MAPK14|CSF1R|CSF2|CSF2RA|CSF2R…
GO:0004674	protein serine/threonine kinase activity	molecular_function	432	250027	7.03298e-63	<0.001488095238095238	90|91|92|93|94|207|208|269|369|472|545|595|613|657|658|659|673|699|701|814|815|816|817|818|891|892|896|898|902|904|905|983|984|998|1017|1018|1019|1020|1021|1022|1024|1025|1026|1027|1111|1147|1195|1196|1198|1263|1326|1432|1452|1453|1454|1455|1456|1457|1459|1460|1612|1613|1760|1859|2011|2068|2071|2081|2185|2475|2580|2868|2869|2870|2872|2931|2932|2965|2966|2967|2968|3551|3611|3654|3656|3706|3984|398…	ACVR1|ACVR1B|ACVR2A|ACVR2B|ACVRL1|AKT1|AKT2|AMHR2|ARAF|ATM|ATR|CCND1|BCR|BMPR1A|BMPR1B|BMPR2|BRAF|BUB1|BUB1B|CAMK4|CAMK2A|CAMK2B|CAMK2D|CAMK2G|CCNB1|CCNC|CCND3|CCNE1|CCNH|CCNT1|CCNT2|CDK1|CDK11B|CDC42|CDK2|CDK3|CDK4|CDK5|CDK6|CDK7|CDK8|CDK9|CDKN1A|CDKN1B|CHEK1|CHUK|CLK1|CLK2|CLK3|PLK3|MAP3K8|MAPK14|CSNK1A1|CSNK1D|CSNK1E|CSNK1G2|CSNK1G3|CSNK2A1|CSNK2A2|CSNK2B|DAPK1|DAPK3|DMPK|DYRK1A|MARK2|ERCC2|ER…
GO:0004713	protein tyrosine kinase activity	molecular_function	170	37505	2.83087e-23	<0.001488095238095238	25|27|238|558|613|640|660|685|695|780|1195|1196|1198|1436|1437|1438|1439|1445|1523|1839|1859|1944|1945|1947|1948|1949|1950|1969|2041|2042|2043|2044|2045|2046|2047|2048|2049|2050|2051|2064|2065|2066|2069|2185|2202|2241|2242|2246|2247|2248|2250|2251|2252|2253|2254|2255|2260|2261|2263|2264|2268|2321|2322|2324|2444|2534|3055|3082|3084|3320|3480|3482|3562|3563|3567|3568|3643|3645|3702|3716|3717|3718|3…	ABL1|ABL2|ALK|AXL|BCR|BLK|BMX|BTC|BTK|DDR1|CLK1|CLK2|CLK3|CSF1R|CSF2|CSF2RA|CSF2RB|CSK|CUX1|HBEGF|DYRK1A|EFNA3|EFNA4|EFNB1|EFNB2|EFNB3|EGF|EPHA2|EPHA1|EPHA3|EPHA4|EPHA5|EPHA7|EPHA8|EPHB1|EPHB2|EPHB3|EPHB4|EPHB6|ERBB2|ERBB3|ERBB4|EREG|PTK2B|EFEMP1|FER|FES|FGF1|FGF2|FGF3|FGF5|FGF6|FGF7|FGF8|FGF9|FGF10|FGFR1|FGFR3|FGFR2|FGFR4|FGR|FLT1|FLT3|FLT4|FRK|FYN|HCK|HGF|NRG1|HSP90AA1|IGF1R|IGF2R|IL3|IL3RA|IL5…
GO:0004842	ubiquitin-protein transferase activity	molecular_function	381	188176	3.17447e-66	<0.001488095238095238	267|329|330|331|373|580|672|867|868|899|997|998|1161|1643|2188|3093|4008|4193|4194|4591|4734|4850|5080|5193|5469|5896|5897|5930|5987|6045|6047|6048|6049|6468|6477|6478|6500|6502|6596|6737|6872|6992|7126|7128|7186|7187|7189|7267|7318|7319|7320|7321|7322|7323|7324|7325|7326|7327|7328|7329|7332|7334|7335|7336|7337|7428|7737|7844|8065|8315|8450|8451|8453|8454|8697|8805|8916|8924|8925|8945|9025|9040|9…	AMFR|BIRC2|BIRC3|XIAP|TRIM23|BARD1|BRCA1|CBL|CBLB|CCNF|CDC34|CDC42|ERCC8|DDB2|FANCF|UBE2K|LMO7|MDM2|MDM4|TRIM37|NEDD4|CNOT4|PAX6|PEX12|MED1|RAG1|RAG2|RBBP6|TRIM27|RNF2|RNF4|RNF5|RNF6|FBXW4|SIAH1|SIAH2|SKP1|SKP2|HLTF|TRIM21|TAF1|PPP1R11|TNFAIP1|TNFAIP3|TRAF2|TRAF3|TRAF6|TTC3|UBA7|UBE2A|UBE2B|UBE2D1|UBE2D2|UBE2D3|UBE2E1|UBE2E2|UBE2G1|UBE2G2|UBE2H|UBE2I|UBE2L3|UBE2N|UBE2V1|UBE2V2|UBE3A|VHL|RNF113A|R…
GO:0004879	nuclear receptor activity	molecular_function	49	2598	4.15549e-24	<0.001488095238095238	190|196|367|2063|2099|2100|2101|2103|2104|2494|2516|2649|2852|2908|3164|3172|3174|4824|4929|5241|5465|5467|5468|5914|5915|5916|6095|6096|6097|6256|6257|6258|6720|6774|7025|7026|7067|7068|7376|7421|8013|8856|9572|9970|9971|9975|10002|10062|10902|	NR0B1|AHR|AR|NR2F6|ESR1|ESR2|ESRRA|ESRRB|ESRRG|NR5A2|NR5A1|NR6A1|GPER1|NR3C1|NR4A1|HNF4A|HNF4G|NKX3-1|NR4A2|PGR|PPARA|PPARD|PPARG|RARA|RARB|RARG|RORA|RORB|RORC|RXRA|RXRB|RXRG|SREBF1|STAT3|NR2F1|NR2F2|THRA|THRB|NR1H2|VDR|NR4A3|NR1I2|NR1D1|NR1I3|NR1H4|NR1D2|NR2E3|NR1H3|BRD8|
GO:0005198	structural molecule activity	molecular_function	724	750588	1.0731e-41	<0.001488095238095238	58|60|71|87|88|89|118|119|120|165|176|182|258|286|287|288|301|348|409|444|631|632|633|636|667|740|825|857|858|859|916|917|920|989|1116|1211|1212|1213|1277|1278|1280|1281|1282|1284|1285|1287|1288|1289|1290|1291|1292|1293|1294|1295|1296|1297|1298|1300|1301|1302|1303|1308|1310|1311|1314|1315|1364|1365|1366|1404|1409|1410|1411|1412|1413|1414|1415|1417|1418|1419|1420|1421|1427|1462|1475|1488|1495|1496…	ACTA1|ACTB|ACTG1|ACTN1|ACTN2|ACTN3|ADD1|ADD2|ADD3|AEBP1|ACAN|JAG1|AMBN|ANK1|ANK2|ANK3|ANXA1|APOE|ARRB2|ASPH|BFSP1|BGLAP|BGN|BICD1|DST|MRPL49|CAPN3|CAV1|CAV2|CAV3|CD3E|CD3G|CD4|SEPT7|CHI3L1|CLTA|CLTB|CLTC|COL1A1|COL1A2|COL2A1|COL3A1|COL4A1|COL4A2|COL4A3|COL4A5|COL4A6|COL5A1|COL5A2|COL6A1|COL6A2|COL6A3|COL7A1|COL8A1|COL8A2|COL9A1|COL9A2|COL10A1|COL11A1|COL11A2|COL12A1|COL17A1|COL19A1|COMP|COPA|COPB…
GO:0005200	structural constituent of cytoskeleton	molecular_function	99	11742	1.17886e-27	<0.001488095238095238	58|60|71|120|286|287|288|631|636|1496|1539|1674|1756|1832|2035|2038|2670|3092|3849|3852|3853|3854|3857|3861|3866|3868|3872|3880|3881|3890|4014|4478|4741|4744|4747|5339|5357|5493|6708|6709|6710|6711|6712|7094|7168|7277|7278|7280|7283|7431|7846|8030|8089|8419|8470|9118|10092|10093|10094|10095|10096|10097|10109|10174|10376|10381|10382|10383|10426|10844|11188|23136|23336|23607|27175|27229|50853|51174…	ACTA1|ACTB|ACTG1|ADD3|ANK1|ANK2|ANK3|BFSP1|BICD1|CTNNA2|CYLC2|DES|DMD|DSP|EPB41|EPB42|GFAP|HIP1|KRT2|KRT5|KRT6A|KRT6B|KRT9|KRT14|KRT15|KRT16|KRT17|KRT19|KRT31|KRT84|LOR|MSN|NEFM|NEFH|NEFL|PLEC|PLS1|PPL|SPTA1|SPTAN1|SPTB|SPTBN1|SPTBN2|TLN1|TPM1|TUBA4A|TUBA3C|TUBB2A|TUBG1|VIM|TUBA1A|CCDC6|YEATS4|BFSP2|SORBS2|INA|ARPC5|ARPC4|ARPC3|ARPC1B|ACTR3|ACTR2|ARPC2|SORBS3|TUBA1B|TUBB3|TUBB4A|TUBB4B|TUBGCP3|TU…
GO:0005484	SNAP receptor activity	molecular_function	30	790	5.77885e-24	<0.001488095238095238	662|2054|6616|6804|6809|6810|6811|6845|8417|8675|8676|8677|8773|9342|9482|9527|9554|9570|10228|10490|10652|23673|51272|53407|55014|112755|116841|143187|203062|415117|	BNIP1|STX2|SNAP25|STX1A|STX3|STX4|STX5|VAMP7|STX7|STX16|STX11|STX10|SNAP23|SNAP29|STX8|GOSR1|SEC22B|GOSR2|STX6|VTI1B|YKT6|STX12|BET1L|STX18|STX17|STX1B|SNAP47|VTI1A|TSNARE1|STX19|
GO:0005643	nuclear pore	cellular_component	81	7663	1.48768e-26	<0.001488095238095238	1984|2733|3267|3836|3837|3839|3841|3843|4085|4600|4641|4927|4928|5901|5902|5903|5905|6396|7175|7341|8021|8086|8379|8480|8498|8658|8888|9631|9688|9883|9961|9972|10073|10204|10527|10762|11097|11260|11269|23039|23165|23225|23279|23299|23511|23633|23636|25909|29107|30849|53371|54830|55161|55308|55706|55746|55795|55916|56648|56943|57097|57122|59343|64328|64901|79023|79902|81929|84220|91181|129401|1432…	EIF5A|GLE1|AGFG1|KPNA1|KPNB1|KPNA3|KPNA5|IPO5|MAD2L1|MX2|MYO1C|NUP88|NUP98|RAN|RANBP1|RANBP2|RANGAP1|SEC13|TPR|SUMO1|NUP214|AAAS|MAD1L1|RAE1|RANBP3|TNKS|MCM3AP|NUP155|NUP93|POM121|MVP|NUP153|SNUPN|NUTF2|IPO7|NUP50|NUPL2|XPOT|DDX19B|XPO7|NUP205|NUP210|NUP160|BICD2|NUP188|KPNA6|NUP62|AHCTF1|NXT1|PIK3R4|NUP54|NUP62CL|TMEM33|DDX19A|NDC1|NUP133|PCID2|NXT2|EIF5A2|ENY2|PARP11|NUP107|SENP2|XPO4|RANBP17|N…
GO:0005657	replication fork	cellular_component	65	5048	3.62936e-23	<0.001488095238095238	604|641|988|1786|2073|3014|4172|4683|4796|5111|5356|5422|5424|5425|5429|5557|5558|5813|5814|5889|5890|5892|5981|5982|5983|5984|5985|6117|6118|6119|7150|7158|7320|7486|7507|7516|7517|8318|8467|8914|9031|10286|10714|11169|23649|27339|29128|29935|29980|50485|51659|54465|54962|55388|55929|56852|56897|56916|57804|80119|83637|84083|84296|92797|253714|	BCL6|BLM|CDC5L|DNMT1|ERCC5|H2AFX|MCM3|NBN|TONSL|PCNA|PLRG1|POLA1|POLD1|POLD2|POLH|PRIM1|PRIM2|PURA|PURB|RAD51C|RAD51B|RAD51D|RFC1|RFC2|RFC3|RFC4|RFC5|RPA1|RPA2|RPA3|TOP1|TP53BP1|UBE2B|WRN|XPA|XRCC2|XRCC3|CDC45|SMARCA5|TIMELESS|BAZ1B|BCAS2|POLD3|WDHD1|POLA2|PRPF19|UHRF1|RPA4|DONSON|SMARCAL1|GINS2|ETAA1|TIPIN|MCM10|DMAP1|RAD18|WRNIP1|SMARCAD1|POLD4|PIF1|ZMIZ2|ZRANB3|GINS4|HELB|MMS22L|
GO:0005666	RNA polymerase III complex	cellular_component	17	166	1.81713e-27	<0.001488095238095238	661|5434|5435|5437|5440|5441|9533|10621|10622|10623|11128|27297|51728|55703|55718|84265|171568|	POLR3D|POLR2E|POLR2F|POLR2H|POLR2K|POLR2L|POLR1C|POLR3F|POLR3G|POLR3C|POLR3A|CRCP|POLR3K|POLR3B|POLR3E|POLR3GL|POLR3H|
GO:0005667	transcription factor complex	cellular_component	344	152805	9.78956e-52	<0.001488095238095238	142|166|196|328|405|406|429|430|463|466|468|607|860|861|864|865|902|1017|1019|1022|1050|1051|1385|1388|1390|1482|1487|1499|1602|1649|1869|1870|1871|1874|1875|1876|2033|2034|2067|2068|2071|2072|2113|2140|2294|2295|2353|2494|2516|2547|2623|2626|2627|2648|2649|2957|2958|2959|2960|2961|2962|2963|2965|2966|2967|2968|2972|2975|2976|3059|3065|3091|3159|3164|3182|3192|3205|3206|3207|3219|3238|3326|3516|3…	PARP1|AES|AHR|APEX1|ARNT|ARNTL|ASCL1|ASCL2|ZFHX3|ATF1|ATF4|BCL9|RUNX2|RUNX1|RUNX3|CBFB|CCNH|CDK2|CDK4|CDK7|CEBPA|CEBPB|CREB1|ATF6B|CREM|NKX2-5|CTBP1|CTNNB1|DACH1|DDIT3|E2F1|E2F2|E2F3|E2F4|E2F5|E2F6|EP300|EPAS1|ERCC1|ERCC2|ERCC3|ERCC4|ETS1|EYA3|FOXF1|FOXF2|FOS|NR5A2|NR5A1|XRCC6|GATA1|GATA4|GATA6|KAT2A|NR6A1|GTF2A1|GTF2A2|GTF2B|GTF2E1|GTF2E2|GTF2F1|GTF2F2|GTF2H1|GTF2H2|GTF2H3|GTF2H4|BRF1|GTF3C1|GTF…
GO:0005669	transcription factor TFIID complex	cellular_component	37	1252	1.04485e-26	<0.001488095238095238	2067|2068|2071|2072|2957|2958|2959|2960|2961|2962|2966|2967|2968|6872|6873|6874|6875|6877|6878|6879|6880|6881|6882|6883|6884|6908|6917|8464|9519|10629|51616|54457|83860|129685|138474|387332|404672|	ERCC1|ERCC2|ERCC3|ERCC4|GTF2A1|GTF2A2|GTF2B|GTF2E1|GTF2E2|GTF2F1|GTF2H2|GTF2H3|GTF2H4|TAF1|TAF2|TAF4|TAF4B|TAF5|TAF6|TAF7|TAF9|TAF10|TAF11|TAF12|TAF13|TBP|TCEA1|SUPT3H|TBPL1|TAF6L|TAF9B|TAF7L|TAF3|TAF8|TAF1L|TBPL2|GTF2H5|
GO:0005680	anaphase-promoting complex	cellular_component	21	285	2.0235e-29	<0.001488095238095238	701|991|996|8697|8881|9820|10393|10459|11065|25847|25906|27338|29882|29945|51343|51433|51434|51529|64682|119504|246184|	BUB1B|CDC20|CDC27|CDC23|CDC16|CUL7|ANAPC10|MAD2L2|UBE2C|ANAPC13|ANAPC15|UBE2S|ANAPC2|ANAPC4|FZR1|ANAPC5|ANAPC7|ANAPC11|ANAPC1|ANAPC16|CDC26|
GO:0005681	spliceosomal complex	cellular_component	171	32688	2.71344e-89	<0.001488095238095238	103|988|1153|1655|1659|1665|2483|3178|3181|3183|3185|3187|3189|3190|3192|3312|3550|3958|4116|4236|4670|4904|5356|5411|5511|5935|5976|6009|6426|6434|6625|6626|6627|6628|6629|6631|6632|6633|6634|6635|6636|6637|6638|6936|7307|7536|7737|7919|8175|8227|8233|8449|8458|8487|8539|8559|8896|8899|9092|9128|9129|9343|9410|9416|9716|9775|9785|9939|10081|10181|10189|10236|10250|10262|10283|10285|10286|10291|1…	ADAR|CDC5L|CIRBP|DDX5|DHX8|DHX15|FRG1|HNRNPA1|HNRNPA2B1|HNRNPC|HNRNPF|HNRNPH1|HNRNPH3|HNRNPK|HNRNPU|HSPA8|IK|LGALS3|MAGOH|MFAP1|HNRNPM|YBX1|PLRG1|PNN|PPP1R8|RBM3|UPF1|RHEB|SRSF1|TRA2B|SNRNP70|SNRPA|SNRPA1|SNRPB|SNRPB2|SNRPC|SNRPD1|SNRPD2|SNRPD3|SNRPE|SNRPF|SNRPG|SNRPN|GCFC2|U2AF1|SF1|RNF113A|DDX39B|SF3A2|AKAP17A|ZRSR2|DHX16|TTF2|GEMIN2|API5|PRPF18|BUD31|PRPF4B|SART1|PRPF4|PRPF3|EFTUD2|SNRNP40|DDX…
GO:0005684	U2-type spliceosomal complex	cellular_component	76	5735	2.54411e-52	<0.001488095238095238	988|1659|1665|3550|4236|5356|6625|6627|6628|6629|6631|6632|6633|6634|6635|6636|6637|6638|6936|7737|8175|8559|8896|9092|9128|9129|9343|9410|9716|10286|10291|10450|10594|10907|11066|11157|11193|11338|22938|23450|23451|23524|23658|24144|24148|25766|25804|25949|26121|27258|27288|27336|27339|51340|51362|51503|51631|51645|51690|51691|51747|55015|55234|55660|55692|55696|56949|57703|57819|83443|84811|849…	CDC5L|DHX8|DHX15|IK|MFAP1|PLRG1|SNRNP70|SNRPA1|SNRPB|SNRPB2|SNRPC|SNRPD1|SNRPD2|SNRPD3|SNRPE|SNRPF|SNRPG|SNRPN|GCFC2|RNF113A|SF3A2|PRPF18|BUD31|SART1|PRPF4|PRPF3|EFTUD2|SNRNP40|AQR|BCAS2|SF3A1|PPIE|PRPF8|TXNL4A|SNRNP35|LSM6|WBP4|U2AF2|SNW1|SF3B3|SF3B1|SRRM2|LSM5|TFIP11|PRPF6|PRPF40B|LSM4|SYF2|PRPF31|LSM3|RBMXL2|HTATSF1|PRPF19|CRNKL1|CDC40|CWC15|LUC7L2|PPIL1|LSM7|LSM8|LUC7L3|PRPF39|SMU1|PRPF40A|LU…
GO:0005686	U2 snRNP	cellular_component	21	330	2.86974e-23	<0.001488095238095238	6066|6627|6628|6629|6632|6633|6634|6635|6637|6638|8175|10291|10992|23451|27336|51634|51639|83443|84844|90324|100130932|	RNU2-1|SNRPA1|SNRPB|SNRPB2|SNRPD1|SNRPD2|SNRPD3|SNRPE|SNRPG|SNRPN|SF3A2|SF3A1|SF3B2|SF3B1|HTATSF1|RBMX2|SF3B6|SF3B5|PHF5A|CCDC97|SNRPGP15|
GO:0005689	U12-type spliceosomal complex	cellular_component	27	606	1.88532e-24	<0.001488095238095238	1665|4904|6628|6632|6633|6634|6635|6636|6637|8233|10081|10262|10992|11066|23450|23451|51639|51690|55285|55599|55954|79622|83443|84844|85437|154007|100130932|	DHX15|YBX1|SNRPB|SNRPD1|SNRPD2|SNRPD3|SNRPE|SNRPF|SNRPG|ZRSR2|PDCD7|SF3B4|SF3B2|SNRNP35|SF3B3|SF3B1|SF3B6|LSM7|RBM41|RNPC3|ZMAT5|SNRNP25|SF3B5|PHF5A|ZCRB1|SNRNP48|SNRPGP15|
GO:0005730	nucleolus	cellular_component	913	1203710	5.73229e-88	<0.001488095238095238	25|31|37|39|51|103|104|105|142|177|283|328|379|402|439|467|472|641|705|708|738|768|814|822|863|864|894|1019|1024|1026|1050|1070|1105|1106|1107|1153|1263|1316|1352|1373|1376|1388|1476|1508|1601|1616|1655|1656|1660|1663|1665|1677|1730|1736|1875|1915|1936|2016|2020|2074|2091|2101|2118|2120|2130|2177|2189|2237|2246|2258|2260|2272|2299|2316|2332|2483|2547|2733|2736|2770|2773|2802|2885|2975|3110|3148|3…	ABL1|ACACA|ACADVL|ACAT2|ACOX1|ADAR|ADARB1|ADARB2|PARP1|AGER|ANG|APEX1|ARL4D|ARL2|ASNA1|ATF3|ATM|BLM|BYSL|C1QBP|VPS51|CA9|CAMK4|CAPG|CBFA2T3|RUNX3|CCND2|CDK4|CDK8|CDKN1A|CEBPA|CETN3|CHD1|CHD2|CHD3|CIRBP|PLK3|KLF6|COX10|CPS1|CPT2|ATF6B|CSTB|CTSB|DAB2|DAXX|DDX5|DDX6|DHX9|DDX11|DHX15|DFFB|DIAPH2|DKC1|E2F5|EEF1A1|EEF1D|EMX1|EN2|ERCC6|FBL|ESRRA|ETV4|ETV6|EWSR1|FANCD2|FANCG|FEN1|FGF1|FGF13|FGFR1|FHIT|FO…
GO:0005740	mitochondrial envelope	cellular_component	649	683147	1.06467e-27	<0.001488095238095238	22|32|33|34|37|204|212|215|291|292|293|301|383|402|445|572|578|581|596|597|598|599|617|622|637|638|662|664|665|666|670|706|740|788|801|808|841|847|1149|1159|1160|1191|1267|1268|1327|1329|1337|1339|1340|1345|1347|1349|1350|1351|1352|1353|1355|1371|1373|1374|1376|1384|1386|1468|1528|1537|1583|1584|1591|1593|1610|1654|1678|1723|1727|1760|1841|2021|2043|2110|2180|2181|2182|2232|2235|2268|2309|2356|24…	ABCB7|ACACB|ACADL|ACADM|ACADVL|AK2|ALAS2|ABCD1|SLC25A4|SLC25A5|SLC25A6|ANXA1|ARG1|ARL2|ASS1|BAD|BAK1|BAX|BCL2|BCL2A1|BCL2L1|BCL2L2|BCS1L|BDH1|BID|BIK|BNIP1|BNIP3|BNIP3L|BOK|BPHL|TSPO|MRPL49|SLC25A20|CALM1|CALM3|CASP8|CAT|CIDEA|CKMT1B|CKMT2|CLU|CNP|CNR1|COX4I1|COX5B|COX6A1|COX6A2|COX6B1|COX6C|COX7A2|COX7B|COX7C|COX8A|COX10|COX11|COX15|CPOX|CPS1|CPT1A|CPT2|CRAT|ATF2|SLC25A10|CYB5A|CYC1|CYP11A1|CYP1…
GO:0005743	mitochondrial inner membrane	cellular_component	408	263742	2.94184e-32	<0.001488095238095238	22|37|212|291|292|293|598|617|622|666|740|788|1159|1160|1267|1327|1329|1337|1339|1340|1345|1347|1349|1350|1351|1352|1353|1355|1373|1376|1384|1468|1537|1583|1584|1678|1723|2021|2110|2232|2235|2268|2356|2628|2806|2820|3030|3032|3052|3283|3284|3329|3954|3958|4067|4358|4508|4509|4512|4513|4514|4519|4535|4536|4538|4539|4540|4541|4653|4694|4695|4696|4697|4698|4700|4701|4702|4704|4705|4706|4707|4708|470…	ABCB7|ACADVL|ALAS2|SLC25A4|SLC25A5|SLC25A6|BCL2L1|BCS1L|BDH1|BOK|MRPL49|SLC25A20|CKMT1B|CKMT2|CNP|COX4I1|COX5B|COX6A1|COX6A2|COX6B1|COX6C|COX7A2|COX7B|COX7C|COX8A|COX10|COX11|COX15|CPS1|CPT2|CRAT|SLC25A10|CYC1|CYP11A1|CYP11B1|TIMM8A|DHODH|ENDOG|ETFDH|FDXR|FECH|FGR|FPGS|GATM|GOT2|GPD2|HADHA|HADHB|HCCS|HSD3B1|HSD3B2|HSPD1|LETM1|LGALS3|LYN|MPV17|ATP6|ATP8|COX1|COX2|COX3|CYTB|ND1|ND2|ND4|ND4L|ND5|ND6…
GO:0005746	mitochondrial respiratory chain	cellular_component	82	7532	1.30976e-36	<0.001488095238095238	617|1327|1329|1337|1339|1347|1349|1350|1355|1537|4512|4513|4514|4519|4535|4536|4538|4539|4540|4694|4695|4696|4697|4698|4700|4701|4702|4704|4705|4706|4707|4708|4709|4710|4711|4712|4713|4714|4715|4716|4718|4719|4720|4722|4723|4724|4725|4726|4728|4729|4731|5018|6389|6390|6391|6392|6622|6834|7381|7384|7385|7386|7388|9167|9377|9512|11315|23530|27089|29796|51079|51103|54539|55572|55967|56901|84419|8470…	BCS1L|COX4I1|COX5B|COX6A1|COX6A2|COX7A2|COX7B|COX7C|COX15|CYC1|COX1|COX2|COX3|CYTB|ND1|ND2|ND4|ND4L|ND5|NDUFA1|NDUFA2|NDUFA3|NDUFA4|NDUFA5|NDUFA6|NDUFA7|NDUFA8|NDUFA9|NDUFA10|NDUFAB1|NDUFB1|NDUFB2|NDUFB3|NDUFB4|NDUFB5|NDUFB6|NDUFB7|NDUFB8|NDUFB9|NDUFB10|NDUFC2|NDUFS1|NDUFS2|NDUFS3|NDUFV1|NDUFS4|NDUFS5|NDUFS6|NDUFS8|NDUFV2|NDUFV3|OXA1L|SDHA|SDHB|SDHC|SDHD|SNCA|SURF1|UQCRB|UQCRC1|UQCRC2|UQCRFS1|UQC…
GO:0005747	mitochondrial respiratory chain complex I	cellular_component	46	2009	1.34342e-34	<0.001488095238095238	4535|4536|4538|4539|4540|4694|4695|4696|4697|4698|4700|4701|4702|4704|4705|4706|4707|4708|4709|4710|4711|4712|4713|4714|4715|4716|4718|4719|4720|4722|4723|4724|4725|4726|4728|4729|4731|6622|11315|51079|51103|54539|55572|55967|126328|374291|	ND1|ND2|ND4|ND4L|ND5|NDUFA1|NDUFA2|NDUFA3|NDUFA4|NDUFA5|NDUFA6|NDUFA7|NDUFA8|NDUFA9|NDUFA10|NDUFAB1|NDUFB1|NDUFB2|NDUFB3|NDUFB4|NDUFB5|NDUFB6|NDUFB7|NDUFB8|NDUFB9|NDUFB10|NDUFC2|NDUFS1|NDUFS2|NDUFS3|NDUFV1|NDUFS4|NDUFS5|NDUFS6|NDUFS8|NDUFV2|NDUFV3|SNCA|PARK7|NDUFA13|NDUFAF1|NDUFB11|FOXRED1|NDUFA12|NDUFA11|NDUFS7|
GO:0005759	mitochondrial matrix	cellular_component	429	280335	2.92843e-30	<0.001488095238095238	18|33|34|35|36|37|38|50|189|205|211|212|217|219|275|292|318|384|402|501|549|587|593|594|598|622|686|708|740|763|891|983|1373|1385|1431|1583|1593|1629|1632|1666|1716|1737|1738|1743|1757|1763|1841|1892|2066|2108|2109|2110|2230|2232|2235|2271|2309|2356|2395|2617|2639|2647|2653|2731|2744|2746|2806|2876|2908|2926|2936|2954|3028|3029|3030|3032|3033|3155|3158|3313|3329|3336|3418|3419|3420|3421|3712|3735…	ABAT|ACADL|ACADM|ACADS|ACADSB|ACADVL|ACAT1|ACO2|AGXT|AK4|ALAS1|ALAS2|ALDH2|ALDH1B1|AMT|SLC25A5|NUDT2|ARG2|ARL2|ALDH7A1|AUH|BCAT2|BCKDHA|BCKDHB|BCL2L1|BDH1|BTD|C1QBP|MRPL49|CA5A|CCNB1|CDK1|CPS1|CREB1|CS|CYP11A1|CYP27A1|DBT|ECI1|DECR1|DGUOK|DLAT|DLD|DLST|SARDH|DNA2|DTYMK|ECHS1|ERBB4|ETFA|ETFB|ETFDH|FDX1|FDXR|FECH|FH|FOXO3|FPGS|FXN|GARS|GCDH|BLOC1S1|GCSH|GLDC|GLS|GLUD1|GOT2|GPX1|NR3C1|GRSF1|GSR|GSTZ…
GO:0005761	mitochondrial ribosome	cellular_component	86	7400	3.59338e-52	<0.001488095238095238	740|4701|4706|6150|6182|6183|7818|9553|9801|10240|10573|10884|11222|23107|26164|26589|28957|28973|28977|28998|29074|29088|29093|51021|51023|51069|51073|51081|51116|51253|51258|51263|51264|51318|51373|51642|51650|54148|54460|54534|54948|55052|55168|55173|56945|57129|60488|63875|63899|63931|64928|64949|64951|64960|64963|64965|64968|64969|64975|64976|64978|64979|64981|64983|65003|65005|65080|65993|7…	MRPL49|NDUFA7|NDUFAB1|MRPL23|MRPL12|MRPS12|DAP3|MRPL33|MRPL19|MRPS31|MRPL28|MRPS30|MRPL3|MRPS27|MTG2|MRPL46|MRPS28|MRPS18B|MRPL42|MRPL13|MRPL18|MRPL15|MRPL22|MRPS16|MRPS18C|MRPL2|MRPL4|MRPS7|MRPS2|MRPL37|MRPL51|MRPL30|MRPL27|MRPL35|MRPS17|MRPL48|MRPS33|MRPL39|MRPS21|MRPL50|MRPL16|MRPL20|MRPS18A|MRPS10|MRPS22|MRPL47|MRPS35|MRPL17|NSUN3|MRPS14|MRPL14|MRPS26|MRPS24|MRPS15|MRPS11|MRPS9|MRPS6|MRPS5|MR…
GO:0005762	mitochondrial large ribosomal subunit	cellular_component	56	2873	2.65242e-45	<0.001488095238095238	740|4706|6150|6182|9553|9801|10573|10884|11222|26589|28977|28998|29074|29088|29093|51069|51073|51253|51258|51263|51264|51318|51642|54148|54534|54948|55052|55168|57129|63875|63899|64928|64975|64976|64978|64979|64981|64983|65003|65005|65080|78988|79590|84311|84545|84769|91574|115416|116540|116541|122704|124995|128308|130916|219927|387338|	MRPL49|NDUFAB1|MRPL23|MRPL12|MRPL33|MRPL19|MRPL28|MRPS30|MRPL3|MRPL46|MRPL42|MRPL13|MRPL18|MRPL15|MRPL22|MRPL2|MRPL4|MRPL37|MRPL51|MRPL30|MRPL27|MRPL35|MRPL48|MRPL39|MRPL50|MRPL16|MRPL20|MRPS18A|MRPL47|MRPL17|NSUN3|MRPL14|MRPL41|MRPL40|MRPL38|MRPL36|MRPL34|MRPL32|MRPL11|MRPL9|MRPL44|MRPL57|MRPL24|MRPL45|MRPL43|MPV17L2|C12orf65|MALSU1|MRPL53|MRPL54|MRPL52|MRPL10|MRPL55|MTERF4|MRPL21|NSUN4|
GO:0005763	mitochondrial small ribosomal subunit	cellular_component	28	649	1.32481e-25	<0.001488095238095238	6183|7818|10240|23107|28957|28973|28977|51021|51023|51081|51116|51373|51650|54460|55168|55173|56945|60488|63931|64949|64951|64960|64963|64965|64968|64969|65993|92259|	MRPS12|DAP3|MRPS31|MRPS27|MRPS28|MRPS18B|MRPL42|MRPS16|MRPS18C|MRPS7|MRPS2|MRPS17|MRPS33|MRPS21|MRPS18A|MRPS10|MRPS22|MRPS35|MRPS14|MRPS26|MRPS24|MRPS15|MRPS11|MRPS9|MRPS6|MRPS5|MRPS34|MRPS36|
GO:0005813	centrosome	cellular_component	482	327054	3.23788e-61	<0.001488095238095238	229|324|328|402|403|468|582|585|598|636|675|801|805|808|891|898|899|983|991|994|996|998|1017|1021|1063|1068|1069|1070|1075|1107|1108|1111|1263|1400|1452|1453|1499|1540|1639|1660|1663|1778|1781|1783|1785|1869|2010|2140|2648|2770|2771|2773|2932|3014|3161|3192|3214|3297|3303|3304|3397|3694|3713|3796|3801|3875|3932|4007|4082|4089|4092|4117|4172|4204|4218|4296|4659|4692|4750|4751|4780|4830|4869|4926|4…	ALDOB|APC|APEX1|ARL2|ARL3|ATF4|BBS1|BBS4|BCL2L1|BICD1|BRCA2|CALM1|CALM2|CALM3|CCNB1|CCNE1|CCNF|CDK1|CDC20|CDC25B|CDC27|CDC42|CDK2|CDK6|CENPF|CETN1|CETN2|CETN3|CTSC|CHD3|CHD4|CHEK1|PLK3|CRMP1|CSNK1A1|CSNK1D|CTNNB1|CYLD|DCTN1|DHX9|DDX11|DYNC1H1|DYNC1I2|DYNC1LI2|DNM2|E2F1|EMD|EYA3|KAT2A|GNAI1|GNAI2|GNAI3|GSK3B|H2AFX|HMMR|HNRNPU|HOXB4|HSF1|HSPA1A|HSPA1B|ID1|ITGB6|IVL|KIF2A|KIFC3|KRT18|LCK|PRICKLE3|MA…
GO:0005814	centriole	cellular_component	124	20214	5.37143e-26	<0.001488095238095238	585|822|899|1068|1069|1070|1639|3064|3303|3304|3310|3796|4218|4682|4957|5108|5116|5347|5901|6093|6102|6491|6790|7153|7283|7840|8100|8481|8924|9001|9657|9662|9696|9731|9738|9786|9814|9851|9857|9859|10039|10101|10121|10198|10210|10426|10733|10769|10806|10841|11116|11127|11158|11190|22832|22873|22897|22933|22995|23617|25776|25886|25914|26005|29105|49856|50487|51098|51134|51174|51199|54535|54806|5487…	BBS4|CAPG|CCNF|CETN1|CETN2|CETN3|DCTN1|HTT|HSPA1A|HSPA1B|HSPA6|KIF2A|RAB8A|NUBP1|ODF2|PCM1|PCNT|PLK1|RAN|ROCK1|RP2|STIL|AURKA|TOP2A|TUBG1|ALMS1|IFT88|OFD1|HERC2|HAP1|IQCB1|CEP135|CROCC|CEP104|CCP110|KIAA0586|SFI1|KIAA0753|CEP350|CEP170|PARP3|NUBP2|ACTR1A|MPHOSPH9|TOPORS|TUBGCP3|PLK4|PLK2|SDCCAG8|FTCD|FGFR1OP|KIF3A|RABL2B|CEP250|CEP162|DZIP1|CEP164|SIRT2|CEP152|TSSK2|CBY1|POC1A|RTTN|C2CD3|CFAP20|W…
GO:0005815	microtubule organizing center	cellular_component	678	682021	8.46641e-60	<0.001488095238095238	20|190|207|229|324|328|402|403|468|582|583|585|598|636|672|675|701|801|805|808|816|822|891|898|899|983|991|994|996|998|1017|1021|1063|1068|1069|1070|1075|1107|1108|1111|1263|1400|1452|1453|1499|1540|1621|1639|1660|1663|1729|1731|1778|1781|1783|1785|1869|2010|2121|2140|2314|2622|2648|2770|2771|2773|2908|2909|2932|3014|3064|3161|3192|3214|3297|3303|3304|3310|3397|3694|3713|3796|3799|3801|3833|3875|…	ABCA2|NR0B1|AKT1|ALDOB|APC|APEX1|ARL2|ARL3|ATF4|BBS1|BBS2|BBS4|BCL2L1|BICD1|BRCA1|BRCA2|BUB1B|CALM1|CALM2|CALM3|CAMK2B|CAPG|CCNB1|CCNE1|CCNF|CDK1|CDC20|CDC25B|CDC27|CDC42|CDK2|CDK6|CENPF|CETN1|CETN2|CETN3|CTSC|CHD3|CHD4|CHEK1|PLK3|CRMP1|CSNK1A1|CSNK1D|CTNNB1|CYLD|DBH|DCTN1|DHX9|DDX11|DIAPH1|SEPT1|DYNC1H1|DYNC1I2|DYNC1LI2|DNM2|E2F1|EMD|EVC|EYA3|FLII|GAS8|KAT2A|GNAI1|GNAI2|GNAI3|NR3C1|ARHGAP35|GSK3…
GO:0005819	spindle	cellular_component	321	137708	1.01295e-47	<0.001488095238095238	143|207|292|311|332|403|701|801|805|808|822|827|891|983|989|990|991|994|996|998|1062|1063|1068|1211|1213|1400|1432|1453|1499|1540|1639|1663|1729|1780|1877|1894|2009|2010|2017|2068|2648|2669|2801|2908|3192|3297|3306|3315|3550|3619|3796|3832|3833|3835|4033|4085|4117|4134|4281|4627|4628|4735|4739|4751|4869|4926|4957|5048|5303|5311|5314|5347|5423|5515|5516|5594|5607|5905|5925|6188|6569|6623|6683|6790…	PARP4|AKT1|SLC25A5|ANXA11|BIRC5|ARL3|BUB1B|CALM1|CALM2|CALM3|CAPG|CAPN6|CCNB1|CDK1|SEPT7|CDC6|CDC20|CDC25B|CDC27|CDC42|CENPE|CENPF|CETN1|CLTA|CLTC|CRMP1|MAPK14|CSNK1D|CTNNB1|CYLD|DCTN1|DDX11|DIAPH1|DYNC1I1|E4F1|ECT2|EML1|EMD|CTTN|ERCC2|KAT2A|GEM|GOLGA2|NR3C1|HNRNPU|HSF1|HSPA2|HSPB1|IK|INCENP|KIF2A|KIF11|KIFC1|KIF22|LRMP|MAD2L1|MAK|MAP4|MID1|MYH9|MYH10|SEPT2|NEDD9|NEK2|NPM1|NUMA1|ODF2|PAFAH1B1|PIN…
GO:0005838	proteasome regulatory particle	cellular_component	20	193	6.82563e-39	<0.001488095238095238	5700|5701|5702|5705|5706|5707|5708|5709|5710|5711|5713|5714|5715|5716|5717|5718|5719|9861|10213|11047|	PSMC1|PSMC2|PSMC3|PSMC5|PSMC6|PSMD1|PSMD2|PSMD3|PSMD4|PSMD5|PSMD7|PSMD8|PSMD9|PSMD10|PSMD11|PSMD12|PSMD13|PSMD6|PSMD14|ADRM1|
GO:0005839	proteasome core complex	cellular_component	20	212	1.57278e-35	<0.001488095238095238	5682|5683|5684|5685|5686|5687|5688|5689|5690|5691|5692|5693|5694|5695|5696|5698|5699|9491|23198|143471|	PSMA1|PSMA2|PSMA3|PSMA4|PSMA5|PSMA6|PSMA7|PSMB1|PSMB2|PSMB3|PSMB4|PSMB5|PSMB6|PSMB7|PSMB8|PSMB9|PSMB10|PSMF1|PSME4|PSMA8|
GO:0005840	ribosome	cellular_component	232	60070	1.44536e-103	<0.001488095238095238	23|190|328|347|740|821|1654|1660|1938|1939|1981|2332|3039|3040|3921|4504|4690|4701|4706|4736|5610|5935|6122|6123|6124|6125|6128|6129|6130|6132|6133|6134|6135|6136|6137|6138|6139|6141|6142|6143|6144|6146|6147|6150|6152|6154|6155|6156|6157|6158|6159|6160|6161|6164|6165|6166|6167|6168|6169|6170|6171|6173|6175|6176|6181|6182|6183|6187|6188|6189|6191|6192|6193|6194|6201|6202|6203|6204|6205|6206|6207|6…	ABCF1|NR0B1|APEX1|APOD|MRPL49|CANX|DDX3X|DHX9|EEF2|EIF2D|EIF4G1|FMR1|HBA1|HBA2|RPSA|MT3|NCK1|NDUFA7|NDUFAB1|RPL10A|EIF2AK2|RBM3|RPL3|RPL3L|RPL4|RPL5|RPL6|RPL7|RPL7A|RPL8|RPL9|RPL10|RPL11|RPL12|RPL13|RPL15|RPL17|RPL18|RPL18A|RPL19|RPL21|RPL22|RPL23A|MRPL23|RPL24|RPL26|RPL27|RPL30|RPL27A|RPL28|RPL29|RPL31|RPL32|RPL34|RPL35A|RPL36AL|RPL37|RPL37A|RPL38|RPL39|RPL41|RPL36A|RPLP0|RPLP1|RPLP2|MRPL12|MRPS…
GO:0005844	polysome	cellular_component	72	5818	6.60961e-29	<0.001488095238095238	190|811|1618|1660|1938|1965|1975|1981|2332|2521|4440|4628|4733|4736|5682|5687|6128|6129|6130|6132|6135|6141|6142|6143|6152|6156|6160|6161|6169|6170|6171|6173|6188|6191|6192|6194|6227|6228|6231|6234|6235|6311|7411|7431|7458|8087|8667|9513|10445|23185|23367|25873|26019|26523|27161|51182|51389|55323|55364|55854|57532|60560|79727|84316|85451|87178|113251|122830|124540|129563|140801|440275|	NR0B1|CALR|DAZL|DHX9|EEF2|EIF2S1|EIF4B|EIF4G1|FMR1|FUS|MSI1|MYH10|DRG1|RPL10A|PSMA1|PSMA6|RPL6|RPL7|RPL7A|RPL8|RPL11|RPL18|RPL18A|RPL19|RPL24|RPL30|RPL31|RPL32|RPL38|RPL39|RPL41|RPL36A|RPS3|RPS4X|RPS4Y1|RPS6|RPS21|RPS23|RPS26|RPS28|RPS29|ATXN2|VBP1|VIM|EIF4H|FXR1|EIF3H|FXR2|MCRS1|LARP4B|LARP1|RPL36|UPF2|AGO1|AGO2|HSPA14|RWDD1|LARP6|IMPACT|ZC3H15|NUFIP2|NAA35|LIN28A|NAA38|UNK|PNPT1|LARP4|NAA30|MSI…
GO:0005852	eukaryotic translation initiation factor 3 complex	cellular_component	16	138	1.06486e-27	<0.001488095238095238	1654|3646|8661|8662|8663|8664|8665|8666|8667|8668|8669|10480|10987|27335|51386|728689|	DDX3X|EIF3E|EIF3A|EIF3B|EIF3C|EIF3D|EIF3F|EIF3G|EIF3H|EIF3I|EIF3J|EIF3M|COPS5|EIF3K|EIF3L|EIF3CL|
GO:0005874	microtubule	cellular_component	384	212818	4.04104e-28	<0.001488095238095238	143|324|332|357|393|403|547|636|667|801|805|808|827|889|908|983|996|1020|1062|1155|1213|1393|1453|1540|1548|1639|1641|1739|1759|1768|1769|1770|1778|1780|1781|1783|1785|1808|1855|2009|2010|2258|2288|2622|2801|3192|3619|3796|3797|3798|3799|3800|3801|3831|3832|3833|3835|3925|4130|4131|4133|4134|4135|4137|4210|4281|4296|4504|4644|4751|4920|4926|4957|5048|5116|5347|5423|5605|6249|6288|6344|6546|6547|6…	PARP4|APC|BIRC5|SHROOM2|ARHGAP4|ARL3|KIF1A|BICD1|DST|CALM1|CALM2|CALM3|CAPN6|KRIT1|CCT6A|CDK1|CDC27|CDK5|CENPE|TBCB|CLTC|CRHBP|CSNK1D|CYLD|CYP2A6|DCTN1|DCX|DLG1|DNM1|DNAH6|DNAH8|DNAH9|DYNC1H1|DYNC1I1|DYNC1I2|DYNC1LI2|DNM2|DPYSL2|DVL1|EML1|EMD|FGF13|FKBP4|GAS8|GOLGA2|HNRNPU|INCENP|KIF2A|KIF3C|KIF5A|KIF5B|KIF5C|KIFC3|KLC1|KIF11|KIFC1|KIF22|STMN1|MAP1A|MAP1B|MAP2|MAP4|MAP6|MAPT|MEFV|MID1|MAP3K11|MT3…
GO:0005912	adherens junction	cellular_component	503	339479	1.6766e-82	<0.001488095238095238	60|70|71|81|87|88|89|102|118|182|214|301|302|308|309|324|357|375|382|387|388|390|391|402|421|488|527|567|634|659|667|682|726|811|823|824|847|857|858|859|867|928|950|960|966|975|977|998|999|1000|1001|1002|1003|1004|1005|1006|1007|1008|1009|1010|1012|1013|1016|1072|1213|1264|1265|1266|1464|1465|1466|1495|1496|1499|1500|1501|1525|1535|1601|1605|1656|1674|1739|1785|1803|1824|1832|1946|1948|1969|1982|…	ACTB|ACTC1|ACTG1|ACTN4|ACTN1|ACTN2|ACTN3|ADAM10|ADD1|JAG1|ALCAM|ANXA1|ANXA2|ANXA5|ANXA6|APC|SHROOM2|ARF1|ARF6|RHOA|RHOB|RND3|RHOG|ARL2|ARVCF|ATP2A2|ATP6V0C|B2M|CEACAM1|BMPR2|DST|BSG|CAPN5|CALR|CAPN1|CAPN2|CAT|CAV1|CAV2|CAV3|CBL|CD9|SCARB2|CD44|CD59|CD81|CD151|CDC42|CDH1|CDH2|CDH3|CDH4|CDH5|CDH6|CDH7|CDH8|CDH9|CDH10|CDH11|CDH12|CDH13|CDH15|CDH18|CFL1|CLTC|CNN1|CNN2|CNN3|CSPG4|CSRP1|CSRP2|CTNNA1|CT…
GO:0005913	cell-cell adherens junction	cellular_component	97	12467	4.64031e-25	<0.001488095238095238	87|118|301|302|324|357|421|488|659|999|1000|1001|1002|1003|1004|1005|1006|1007|1008|1009|1010|1012|1013|1016|1266|1495|1496|1499|1500|1501|1525|1605|1656|1674|1824|1832|1982|2319|3655|3728|3801|3875|4067|4092|4627|4892|5239|5317|5318|5499|5797|5817|5962|6282|7082|7414|7791|8502|8773|9124|9231|9260|10211|10298|10397|10458|10580|10611|10818|10890|11135|11187|11315|23418|23513|23580|23650|28513|2909…	ACTN1|ADD1|ANXA1|ANXA2|APC|SHROOM2|ARVCF|ATP2A2|BMPR2|CDH1|CDH2|CDH3|CDH4|CDH5|CDH6|CDH7|CDH8|CDH9|CDH10|CDH11|CDH12|CDH13|CDH15|CDH18|CNN3|CTNNA1|CTNNA2|CTNNB1|CTNND1|CTNND2|CXADR|DAG1|DDX6|DES|DSC2|DSP|EIF4G2|FLOT2|ITGA6|JUP|KIFC3|KRT18|LYN|SMAD7|MYH9|NRAP|PGM5|PKP1|PKP2|PPP1CA|PTPRM|PVR|RDX|S100A11|TJP1|VCL|ZYX|PKP4|SNAP23|PDLIM1|DLG5|PDLIM7|FLOT1|PAK4|NDRG1|BAIAP2|SORBS1|PDLIM5|FRS2|RAB10|CDC…
GO:0005924	cell-substrate adherens junction	cellular_component	391	195947	8.30525e-80	<0.001488095238095238	60|70|71|81|87|88|89|102|118|214|301|308|309|375|382|387|388|390|391|402|527|567|667|682|726|811|823|824|847|857|858|859|867|928|950|960|966|975|977|998|1000|1012|1072|1213|1264|1265|1266|1464|1465|1466|1495|1499|1535|1601|1605|1785|1803|1948|1969|2017|2022|2037|2185|2191|2195|2242|2261|2273|2274|2275|2314|2316|2317|2318|2319|2321|2535|2580|2665|2697|2768|2783|2886|2923|2934|3055|3159|3190|3303|3…	ACTB|ACTC1|ACTG1|ACTN4|ACTN1|ACTN2|ACTN3|ADAM10|ADD1|ALCAM|ANXA1|ANXA5|ANXA6|ARF1|ARF6|RHOA|RHOB|RND3|RHOG|ARL2|ATP6V0C|B2M|DST|BSG|CAPN5|CALR|CAPN1|CAPN2|CAT|CAV1|CAV2|CAV3|CBL|CD9|SCARB2|CD44|CD59|CD81|CD151|CDC42|CDH2|CDH13|CFL1|CLTC|CNN1|CNN2|CNN3|CSPG4|CSRP1|CSRP2|CTNNA1|CTNNB1|CYBA|DAB2|DAG1|DNM2|DPP4|EFNB2|EPHA2|CTTN|ENG|EPB41L2|PTK2B|FAP|FAT1|FES|FGFR3|FHL1|FHL2|FHL3|FLII|FLNA|FLNB|FLNC|F…
GO:0005925	focal adhesion	cellular_component	388	192012	3.94158e-82	<0.001488095238095238	60|70|71|81|87|88|89|102|118|214|301|308|309|375|382|387|388|390|391|402|527|567|667|682|726|811|823|824|847|857|858|859|867|928|950|960|966|975|977|998|1000|1012|1072|1213|1264|1265|1266|1464|1465|1466|1495|1499|1535|1601|1605|1785|1803|1948|1969|2017|2022|2037|2185|2191|2195|2242|2261|2273|2274|2275|2314|2316|2317|2318|2319|2321|2535|2580|2665|2697|2768|2783|2886|2923|2934|3055|3159|3190|3303|3…	ACTB|ACTC1|ACTG1|ACTN4|ACTN1|ACTN2|ACTN3|ADAM10|ADD1|ALCAM|ANXA1|ANXA5|ANXA6|ARF1|ARF6|RHOA|RHOB|RND3|RHOG|ARL2|ATP6V0C|B2M|DST|BSG|CAPN5|CALR|CAPN1|CAPN2|CAT|CAV1|CAV2|CAV3|CBL|CD9|SCARB2|CD44|CD59|CD81|CD151|CDC42|CDH2|CDH13|CFL1|CLTC|CNN1|CNN2|CNN3|CSPG4|CSRP1|CSRP2|CTNNA1|CTNNB1|CYBA|DAB2|DAG1|DNM2|DPP4|EFNB2|EPHA2|CTTN|ENG|EPB41L2|PTK2B|FAP|FAT1|FES|FGFR3|FHL1|FHL2|FHL3|FLII|FLNA|FLNB|FLNC|F…
GO:0006119	oxidative phosphorylation	biological_process	85	11080	2.10882e-33	<0.001488095238095238	637|1327|1329|1337|1339|1350|1352|1355|1537|1738|2395|4204|4436|4508|4509|4512|4513|4514|4519|4535|4536|4538|4539|4540|4694|4695|4696|4697|4698|4700|4701|4702|4704|4705|4706|4707|4708|4709|4710|4711|4712|4713|4714|4715|4716|4718|4719|4720|4722|4723|4724|4725|4726|4728|4729|4731|6389|6391|6392|6622|6834|6901|7381|7384|7385|7386|7388|9377|9512|10229|27089|29796|30968|51103|54205|54949|55967|57017|7…	BID|COX4I1|COX5B|COX6A1|COX6A2|COX7C|COX10|COX15|CYC1|DLD|FXN|MECP2|MSH2|ATP6|ATP8|COX1|COX2|COX3|CYTB|ND1|ND2|ND4|ND4L|ND5|NDUFA1|NDUFA2|NDUFA3|NDUFA4|NDUFA5|NDUFA6|NDUFA7|NDUFA8|NDUFA9|NDUFA10|NDUFAB1|NDUFB1|NDUFB2|NDUFB3|NDUFB4|NDUFB5|NDUFB6|NDUFB7|NDUFB8|NDUFB9|NDUFB10|NDUFC2|NDUFS1|NDUFS2|NDUFS3|NDUFV1|NDUFS4|NDUFS5|NDUFS6|NDUFS8|NDUFV2|NDUFV3|SDHA|SDHC|SDHD|SNCA|SURF1|TAZ|UQCRB|UQCRC1|UQCRC…
GO:0006120	mitochondrial electron transport, NADH to ubiquinone	biological_process	41	1508	3.13677e-31	<0.001488095238095238	1738|4535|4536|4538|4539|4540|4694|4695|4696|4697|4698|4700|4701|4702|4704|4705|4706|4707|4708|4709|4710|4711|4712|4713|4714|4715|4716|4718|4719|4720|4722|4723|4724|4725|4726|4728|4729|4731|51103|57017|374291|	DLD|ND1|ND2|ND4|ND4L|ND5|NDUFA1|NDUFA2|NDUFA3|NDUFA4|NDUFA5|NDUFA6|NDUFA7|NDUFA8|NDUFA9|NDUFA10|NDUFAB1|NDUFB1|NDUFB2|NDUFB3|NDUFB4|NDUFB5|NDUFB6|NDUFB7|NDUFB8|NDUFB9|NDUFB10|NDUFC2|NDUFS1|NDUFS2|NDUFS3|NDUFV1|NDUFS4|NDUFS5|NDUFS6|NDUFS8|NDUFV2|NDUFV3|NDUFAF1|COQ9|NDUFS7|
GO:0006259	DNA metabolic process	biological_process	716	744246	4.65027e-89	<0.001488095238095238	25|43|86|142|143|146|322|328|339|472|545|546|571|580|641|668|672|675|836|875|898|902|959|983|988|990|997|1017|1022|1025|1032|1063|1069|1111|1137|1161|1235|1454|1642|1643|1647|1653|1660|1663|1676|1677|1736|1763|1773|1774|1775|1777|1786|1788|1789|1791|1854|1877|2021|2033|2067|2068|2070|2071|2072|2073|2074|2138|2139|2140|2146|2175|2176|2177|2178|2187|2188|2189|2237|2305|2353|2547|2778|2873|2956|2965…	ABL1|ACHE|ACTL6A|PARP1|PARP4|ADRA1D|APBB1|APEX1|APOBEC1|ATM|ATR|ATRX|BACH1|BARD1|BLM|FOXL2|BRCA1|BRCA2|CASP3|CBS|CCNE1|CCNH|CD40LG|CDK1|CDC5L|CDC6|CDC34|CDK2|CDK7|CDK9|CDKN2D|CENPF|CETN2|CHEK1|CHRNA4|ERCC8|CCR6|CSNK1E|DDB1|DDB2|GADD45A|DDX1|DHX9|DDX11|DFFA|DFFB|DKC1|DNA2|DNASE1|DNASE1L1|DNASE1L2|DNASE2|DNMT1|DNMT3A|DNMT3B|DNTT|DUT|E4F1|ENDOG|EP300|ERCC1|ERCC2|EYA4|ERCC3|ERCC4|ERCC5|ERCC6|EYA1|EYA…
GO:0006260	DNA replication	biological_process	191	47454	1.30417e-45	<0.001488095238095238	43|472|545|546|580|641|672|675|898|983|990|997|1017|1025|1111|1660|1663|1763|1854|1877|2237|2956|3159|3508|3978|3980|3981|4171|4172|4173|4174|4175|4176|4437|4673|4678|4683|4774|4781|4782|4784|4796|4928|4998|4999|5000|5001|5111|5422|5423|5424|5425|5426|5427|5428|5429|5557|5558|5763|5813|5884|5888|5928|5930|5931|5932|5937|5976|5980|5981|5982|5983|5984|5985|6117|6118|6119|6240|6241|6418|6419|6742|67…	ACHE|ATM|ATR|ATRX|BARD1|BLM|BRCA1|BRCA2|CCNE1|CDK1|CDC6|CDC34|CDK2|CDK9|CHEK1|DHX9|DDX11|DNA2|DUT|E4F1|FEN1|MSH6|HMGA1|IGHMBP2|LIG1|LIG3|LIG4|MCM2|MCM3|MCM4|MCM5|MCM6|MCM7|MSH3|NAP1L1|NASP|NBN|NFIA|NFIB|NFIC|NFIX|TONSL|NUP98|ORC1|ORC2|ORC4|ORC5|PCNA|POLA1|POLB|POLD1|POLD2|POLE|POLE2|POLG|POLH|PRIM1|PRIM2|PTMS|PURA|RAD17|RAD51|RBBP4|RBBP6|RBBP7|RBBP8|RBMS1|UPF1|REV3L|RFC1|RFC2|RFC3|RFC4|RFC5|RPA1|…
GO:0006261	DNA-dependent DNA replication	biological_process	109	15538	1.05389e-31	<0.001488095238095238	546|641|675|898|990|997|1025|1663|1763|2237|2956|3159|3978|3980|4171|4172|4173|4174|4175|4176|4437|4796|4998|4999|5000|5001|5111|5422|5423|5424|5425|5426|5427|5428|5557|5558|5813|5888|5976|5980|5981|5982|5983|5984|5985|6117|6118|6119|6419|6742|7486|7884|8099|8317|8318|8882|8914|9093|9134|9837|9984|10189|10714|10721|11169|11177|11232|11284|23594|23595|23649|25939|29935|29980|50484|50485|51053|5165…	ATRX|BLM|BRCA2|CCNE1|CDC6|CDC34|CDK9|DDX11|DNA2|FEN1|MSH6|HMGA1|LIG1|LIG3|MCM2|MCM3|MCM4|MCM5|MCM6|MCM7|MSH3|TONSL|ORC1|ORC2|ORC4|ORC5|PCNA|POLA1|POLB|POLD1|POLD2|POLE|POLE2|POLG|PRIM1|PRIM2|PURA|RAD51|UPF1|REV3L|RFC1|RFC2|RFC3|RFC4|RFC5|RPA1|RPA2|RPA3|SETMAR|SSBP1|WRN|SLBP|CDK2AP1|CDC7|CDC45|ZPR1|TIMELESS|DNAJA3|CCNE2|GINS1|THOC1|ALYREF|POLD3|POLQ|WDHD1|BAZ1A|POLG2|PNKP|ORC6|ORC3|POLA2|SAMHD1|RP…
GO:0006281	DNA repair	biological_process	453	291566	2.02945e-81	<0.001488095238095238	25|86|142|143|322|328|472|545|546|571|580|641|672|675|902|983|988|1017|1022|1025|1032|1069|1111|1137|1161|1454|1642|1643|1647|1653|1663|1763|2033|2067|2068|2070|2071|2072|2073|2074|2138|2139|2140|2175|2176|2177|2178|2187|2188|2189|2237|2305|2547|2873|2956|2965|2966|2967|2968|3014|3146|3148|3150|3159|3297|3364|3508|3835|3978|3980|3981|4157|4221|4255|4287|4292|4331|4350|4436|4437|4438|4439|4521|459…	ABL1|ACTL6A|PARP1|PARP4|APBB1|APEX1|ATM|ATR|ATRX|BACH1|BARD1|BLM|BRCA1|BRCA2|CCNH|CDK1|CDC5L|CDK2|CDK7|CDK9|CDKN2D|CETN2|CHEK1|CHRNA4|ERCC8|CSNK1E|DDB1|DDB2|GADD45A|DDX1|DDX11|DNA2|EP300|ERCC1|ERCC2|EYA4|ERCC3|ERCC4|ERCC5|ERCC6|EYA1|EYA2|EYA3|FANCA|FANCC|FANCD2|FANCE|FANCB|FANCF|FANCG|FEN1|FOXM1|XRCC6|GPS1|MSH6|GTF2H1|GTF2H2|GTF2H3|GTF2H4|H2AFX|HMGB1|HMGB2|HMGN1|HMGA1|HSF1|HUS1|IGHMBP2|KIF22|LIG1…
GO:0006283	transcription-coupled nucleotide-excision repair	biological_process	72	5262	5.73961e-38	<0.001488095238095238	902|1022|1161|1642|2033|2067|2068|2071|2072|2073|2074|2873|2965|2966|2967|2968|3150|3978|3980|4331|5111|5424|5425|5430|5431|5432|5433|5434|5435|5436|5437|5438|5439|5440|5441|5981|5982|5983|5984|5985|6117|6118|6119|6233|6917|7311|7314|7507|7515|7874|8450|8451|8533|9318|9716|9978|10450|10714|10920|10980|10987|27339|50813|51138|51426|56949|57461|57654|57804|64708|91603|404672|	CCNH|CDK7|ERCC8|DDB1|EP300|ERCC1|ERCC2|ERCC3|ERCC4|ERCC5|ERCC6|GPS1|GTF2H1|GTF2H2|GTF2H3|GTF2H4|HMGN1|LIG1|LIG3|MNAT1|PCNA|POLD1|POLD2|POLR2A|POLR2B|POLR2C|POLR2D|POLR2E|POLR2F|POLR2G|POLR2H|POLR2I|POLR2J|POLR2K|POLR2L|RFC1|RFC2|RFC3|RFC4|RFC5|RPA1|RPA2|RPA3|RPS27A|TCEA1|UBA52|UBB|XPA|XRCC1|USP7|CUL4B|CUL4A|COPS3|COPS2|AQR|RBX1|PPIE|POLD3|COPS8|COPS6|COPS5|PRPF19|COPS7A|COPS4|POLK|XAB2|ISY1|UVSSA…
GO:0006289	nucleotide-excision repair	biological_process	105	12113	1.64931e-40	<0.001488095238095238	142|675|902|1022|1069|1161|1642|1643|2033|2067|2068|2071|2072|2073|2074|2176|2873|2965|2966|2967|2968|3150|3364|3978|3980|3981|4287|4331|4913|4968|5111|5424|5425|5426|5430|5431|5432|5433|5434|5435|5436|5437|5438|5439|5440|5441|5886|5887|5932|5981|5982|5983|5984|5985|6117|6118|6119|6233|6917|7311|7314|7507|7508|7515|7874|8450|8451|8533|9318|9557|9716|9978|10450|10463|10714|10920|10980|10987|11284|…	PARP1|BRCA2|CCNH|CDK7|CETN2|ERCC8|DDB1|DDB2|EP300|ERCC1|ERCC2|ERCC3|ERCC4|ERCC5|ERCC6|FANCC|GPS1|GTF2H1|GTF2H2|GTF2H3|GTF2H4|HMGN1|HUS1|LIG1|LIG3|LIG4|ATXN3|MNAT1|NTHL1|OGG1|PCNA|POLD1|POLD2|POLE|POLR2A|POLR2B|POLR2C|POLR2D|POLR2E|POLR2F|POLR2G|POLR2H|POLR2I|POLR2J|POLR2K|POLR2L|RAD23A|RAD23B|RBBP8|RFC1|RFC2|RFC3|RFC4|RFC5|RPA1|RPA2|RPA3|RPS27A|TCEA1|UBA52|UBB|XPA|XPC|XRCC1|USP7|CUL4B|CUL4A|COPS3…
GO:0006294	nucleotide-excision repair, preincision complex assembly	biological_process	28	687	2.05051e-22	<0.001488095238095238	142|902|1022|1069|1642|1643|2068|2071|2073|2965|2966|2967|2968|4331|5887|6117|6118|6119|6233|7311|7314|7507|7508|8450|8451|9557|9978|404672|	PARP1|CCNH|CDK7|CETN2|DDB1|DDB2|ERCC2|ERCC3|ERCC5|GTF2H1|GTF2H2|GTF2H3|GTF2H4|MNAT1|RAD23B|RPA1|RPA2|RPA3|RPS27A|UBA52|UBB|XPA|XPC|CUL4B|CUL4A|CHD1L|RBX1|GTF2H5|
GO:0006296	nucleotide-excision repair, DNA incision, 5'-to lesion	biological_process	36	1239	7.31525e-23	<0.001488095238095238	142|1642|1643|2067|2068|2071|2072|2073|2965|2966|2967|2968|4913|5111|5424|5425|5981|5982|5983|5984|5985|6117|6118|6119|6233|7311|7314|7507|8450|8451|9557|9978|10714|51426|57804|404672|	PARP1|DDB1|DDB2|ERCC1|ERCC2|ERCC3|ERCC4|ERCC5|GTF2H1|GTF2H2|GTF2H3|GTF2H4|NTHL1|PCNA|POLD1|POLD2|RFC1|RFC2|RFC3|RFC4|RFC5|RPA1|RPA2|RPA3|RPS27A|UBA52|UBB|XPA|CUL4B|CUL4A|CHD1L|RBX1|POLD3|POLK|POLD4|GTF2H5|
GO:0006301	postreplication repair	biological_process	46	2514	5.93431e-23	<0.001488095238095238	672|4436|5111|5424|5425|5427|5429|5980|5981|5982|5983|5984|5985|6117|6118|6119|6233|7311|7314|7319|7320|7334|7335|7336|7415|9100|9246|9636|10459|10714|11201|22890|25898|51426|51455|51514|55339|55666|56852|57804|83932|124739|197370|201973|353497|389898|	BRCA1|MSH2|PCNA|POLD1|POLD2|POLE2|POLH|REV3L|RFC1|RFC2|RFC3|RFC4|RFC5|RPA1|RPA2|RPA3|RPS27A|UBA52|UBB|UBE2A|UBE2B|UBE2N|UBE2V1|UBE2V2|VCP|USP10|UBE2L6|ISG15|MAD2L2|POLD3|POLI|ZBTB1|RCHY1|POLK|REV1|DTL|WDR33|NPLOC4|RAD18|POLD4|SPRTN|USP43|NSMCE1|PRIMPOL|POLN|UBE2NL|
GO:0006302	double-strand break repair	biological_process	168	40681	3.459e-32	<0.001488095238095238	142|322|472|580|641|672|675|1653|1763|2067|2072|2138|2140|2187|2237|2547|3014|3364|3980|3981|4292|4436|4683|4796|5422|5591|5885|5888|5889|5890|5892|5893|5932|5965|6117|6118|6119|6419|6421|7158|7334|7336|7341|7405|7415|7486|7515|7516|7517|7518|7520|7528|8290|8294|8317|8318|8359|8360|8361|8362|8363|8364|8365|8366|8367|8368|8370|8438|8924|9025|9112|9156|9319|9400|9401|9656|9907|9937|9985|10038|10039…	PARP1|APBB1|ATM|BARD1|BLM|BRCA1|BRCA2|DDX1|DNA2|ERCC1|ERCC4|EYA1|EYA3|FANCB|FEN1|XRCC6|H2AFX|HUS1|LIG3|LIG4|MLH1|MSH2|NBN|TONSL|POLA1|PRKDC|RAD21|RAD51|RAD51C|RAD51B|RAD51D|RAD52|RBBP8|RECQL|RPA1|RPA2|RPA3|SETMAR|SFPQ|TP53BP1|UBE2N|UBE2V2|SUMO1|UVRAG|VCP|WRN|XRCC1|XRCC2|XRCC3|XRCC4|XRCC5|YY1|HIST3H3|HIST1H4I|CDC7|CDC45|HIST1H4A|HIST1H4D|HIST1H4F|HIST1H4K|HIST1H4J|HIST1H4C|HIST1H4H|HIST1H4B|HIST1H…
GO:0006310	DNA recombination	biological_process	187	50194	8.73928e-23	<0.001488095238095238	86|142|328|472|546|641|672|675|959|1235|2021|2067|2072|2187|2237|2547|2956|3014|3146|3148|3149|3329|3364|3508|3516|3980|3981|4292|4436|4437|4438|4439|4683|4796|4798|4841|5423|5591|5885|5888|5889|5890|5892|5893|5896|5897|5932|5965|6117|6118|6119|6421|6832|6847|6929|6932|7011|7153|7155|7247|7320|7334|7374|7486|7515|7516|7517|7518|7520|7528|8317|8318|8438|8607|9025|9156|9319|9400|9401|9907|9985|1011…	ACTL6A|PARP1|APEX1|ATM|ATRX|BLM|BRCA1|BRCA2|CD40LG|CCR6|ENDOG|ERCC1|ERCC4|FANCB|FEN1|XRCC6|MSH6|H2AFX|HMGB1|HMGB2|HMGB3|HSPD1|HUS1|IGHMBP2|RBPJ|LIG3|LIG4|MLH1|MSH2|MSH3|MSH4|MSH5|NBN|TONSL|NFRKB|NONO|POLB|PRKDC|RAD21|RAD51|RAD51C|RAD51B|RAD51D|RAD52|RAG1|RAG2|RBBP8|RECQL|RPA1|RPA2|RPA3|SFPQ|SUPV3L1|SYCP1|TCF3|TCF7|TEP1|TOP2A|TOP2B|TSN|UBE2B|UBE2N|UNG|WRN|XRCC1|XRCC2|XRCC3|XRCC4|XRCC5|YY1|CDC7|CDC…
GO:0006323	DNA packaging	biological_process	186	46162	2.00731e-29	<0.001488095238095238	546|891|983|1029|1058|1060|1616|1677|2491|2852|3005|3006|3007|3008|3009|3010|3014|3017|3018|3020|3021|3024|3070|3146|3148|3159|4171|4673|4674|4675|4676|4678|4869|5119|5619|5620|5928|5931|6046|6418|6662|6732|6847|7141|7142|7153|7258|7259|7273|7290|7994|8091|8208|8260|8290|8294|8339|8340|8341|8342|8343|8344|8345|8346|8347|8348|8349|8350|8351|8352|8353|8354|8355|8356|8357|8358|8359|8360|8361|8362|83…	ATRX|CCNB1|CDK1|CDKN2A|CENPA|CENPC|DAXX|DFFB|CENPI|GPER1|H1F0|HIST1H1C|HIST1H1D|HIST1H1E|HIST1H1B|HIST1H1T|H2AFX|HIST1H2BD|HIST1H2BB|H3F3A|H3F3B|HIST1H1A|HELLS|HMGB1|HMGB2|HMGA1|MCM2|NAP1L1|NAP1L2|NAP1L3|NAP1L4|NASP|NPM1|CHMP1A|PRM1|PRM2|RBBP4|RBBP7|BRD2|SET|SOX9|SRPK1|SYCP1|TNP1|TNP2|TOP2A|TSPY1|TSPYL1|TTN|HIRA|KAT6A|HMGA2|CHAF1B|NAA10|HIST3H3|HIST1H4I|HIST1H2BG|HIST1H2BL|HIST1H2BN|HIST1H2BM|HIS…
GO:0006325	chromatin organization	biological_process	666	596703	6.09943e-116	<0.001488095238095238	60|86|322|408|472|473|546|648|675|676|890|891|983|1017|1029|1058|1060|1105|1106|1107|1108|1111|1386|1387|1499|1613|1616|1642|1643|1663|1786|1788|1810|1812|1911|2005|2033|2070|2091|2099|2122|2138|2139|2140|2145|2146|2186|2491|2623|2625|2648|2879|2908|2959|3005|3006|3007|3008|3009|3010|3012|3013|3014|3015|3017|3018|3020|3021|3024|3054|3065|3066|3070|3141|3146|3148|3149|3150|3159|3169|3170|3171|3183…	ACTB|ACTL6A|APBB1|ARRB1|ATM|RERE|ATRX|BMI1|BRCA2|BRDT|CCNA2|CCNB1|CDK1|CDK2|CDKN2A|CENPA|CENPC|CHD1|CHD2|CHD3|CHD4|CHEK1|ATF2|CREBBP|CTNNB1|DAPK3|DAXX|DDB1|DDB2|DDX11|DNMT1|DNMT3A|DR1|DRD1|PHC1|ELK4|EP300|EYA4|FBL|ESR1|MECOM|EYA1|EYA2|EYA3|EZH1|EZH2|BPTF|CENPI|GATA1|GATA3|KAT2A|GPX4|NR3C1|GTF2B|H1F0|HIST1H1C|HIST1H1D|HIST1H1E|HIST1H1B|HIST1H1T|HIST1H2AE|HIST1H2AD|H2AFX|H2AFZ|HIST1H2BD|HIST1H2BB|H…
GO:0006333	chromatin assembly or disassembly	biological_process	168	35863	3.71346e-36	<0.001488095238095238	546|1029|1058|1060|1107|1616|2491|3005|3006|3007|3008|3009|3010|3014|3017|3018|3020|3021|3024|3070|3146|3148|3159|4171|4673|4674|4675|4676|4678|4778|4869|5928|5931|6046|6418|6597|6598|6599|6601|6602|6603|6604|6605|6662|7141|7258|7259|7290|7994|8091|8208|8289|8290|8294|8339|8340|8341|8342|8343|8344|8345|8346|8347|8348|8349|8350|8351|8352|8353|8354|8355|8356|8357|8358|8359|8360|8361|8362|8363|8364|…	ATRX|CDKN2A|CENPA|CENPC|CHD3|DAXX|CENPI|H1F0|HIST1H1C|HIST1H1D|HIST1H1E|HIST1H1B|HIST1H1T|H2AFX|HIST1H2BD|HIST1H2BB|H3F3A|H3F3B|HIST1H1A|HELLS|HMGB1|HMGB2|HMGA1|MCM2|NAP1L1|NAP1L2|NAP1L3|NAP1L4|NASP|NFE2|NPM1|RBBP4|RBBP7|BRD2|SET|SMARCA4|SMARCB1|SMARCC1|SMARCC2|SMARCD1|SMARCD2|SMARCD3|SMARCE1|SOX9|TNP1|TSPY1|TSPYL1|HIRA|KAT6A|HMGA2|CHAF1B|ARID1A|HIST3H3|HIST1H4I|HIST1H2BG|HIST1H2BL|HIST1H2BN|HIST…
GO:0006334	nucleosome assembly	biological_process	132	22150	2.66788e-30	<0.001488095238095238	546|1058|1060|1616|2491|3005|3006|3007|3008|3009|3010|3014|3017|3018|3020|3021|3024|3148|4171|4673|4674|4675|4676|4678|4869|5928|5931|6046|6418|6662|7258|7259|7290|7994|8208|8290|8294|8339|8340|8341|8342|8343|8344|8345|8346|8347|8348|8349|8350|8351|8352|8353|8354|8355|8356|8357|8358|8359|8360|8361|8362|8363|8364|8365|8366|8367|8368|8369|8370|8467|8520|8607|8968|8970|8971|9555|9733|10036|10541|113…	ATRX|CENPA|CENPC|DAXX|CENPI|H1F0|HIST1H1C|HIST1H1D|HIST1H1E|HIST1H1B|HIST1H1T|H2AFX|HIST1H2BD|HIST1H2BB|H3F3A|H3F3B|HIST1H1A|HMGB2|MCM2|NAP1L1|NAP1L2|NAP1L3|NAP1L4|NASP|NPM1|RBBP4|RBBP7|BRD2|SET|SOX9|TSPY1|TSPYL1|HIRA|KAT6A|CHAF1B|HIST3H3|HIST1H4I|HIST1H2BG|HIST1H2BL|HIST1H2BN|HIST1H2BM|HIST1H2BF|HIST1H2BE|HIST1H2BH|HIST1H2BI|HIST1H2BC|HIST1H2BO|HIST2H2BE|HIST1H3A|HIST1H3D|HIST1H3C|HIST1H3E|HIST1…
GO:0006338	chromatin remodeling	biological_process	152	28532	3.76275e-40	<0.001488095238095238	60|86|473|546|676|1029|1058|1060|1105|1108|1616|1810|2099|2186|2491|2625|2648|3020|3021|3065|3066|3070|3146|3148|3149|3159|3169|3183|4602|4609|4678|4869|5081|5757|5925|5928|5931|6304|6594|6595|6597|6598|6599|6601|6602|6603|6604|6605|6662|6827|6830|6871|6944|7141|7142|7150|7403|8091|8289|8294|8359|8360|8361|8362|8363|8364|8365|8366|8367|8368|8370|8467|8607|8626|8850|8932|9025|9031|9219|9271|9557|9…	ACTB|ACTL6A|RERE|ATRX|BRDT|CDKN2A|CENPA|CENPC|CHD1|CHD4|DAXX|DR1|ESR1|BPTF|CENPI|GATA3|KAT2A|H3F3A|H3F3B|HDAC1|HDAC2|HELLS|HMGB1|HMGB2|HMGB3|HMGA1|FOXA1|HNRNPC|MYB|MYC|NASP|NPM1|PAX7|PTMA|RB1|RBBP4|RBBP7|SATB1|SMARCA1|SMARCA2|SMARCA4|SMARCB1|SMARCC1|SMARCC2|SMARCD1|SMARCD2|SMARCD3|SMARCE1|SOX9|SUPT4H1|SUPT6H|TADA2A|VPS72|TNP1|TNP2|TOP1|KDM6A|HMGA2|ARID1A|HIST1H4I|HIST1H4A|HIST1H4D|HIST1H4F|HIST1H…
GO:0006351	transcription, DNA-templated	biological_process	614	510671	1.75689e-88	<0.001488095238095238	142|190|196|283|367|405|408|409|430|463|468|474|579|581|595|602|659|661|688|689|728|860|864|865|892|902|904|905|1019|1022|1024|1025|1026|1045|1050|1051|1052|1284|1385|1387|1388|1389|1477|1478|1479|1602|1649|1655|1660|1810|1840|1855|1856|1869|1870|1871|1958|1959|1999|2001|2034|2063|2068|2069|2071|2074|2099|2100|2101|2103|2104|2113|2115|2309|2316|2353|2354|2494|2516|2551|2623|2624|2625|2626|2627|26…	PARP1|NR0B1|AHR|ANG|AR|ARNT|ARRB1|ARRB2|ASCL2|ZFHX3|ATF4|ATOH1|NKX3-2|BAX|CCND1|BCL3|BMPR2|POLR3D|KLF5|BTF3|C5AR1|RUNX2|RUNX3|CBFB|CCNC|CCNH|CCNT1|CCNT2|CDK4|CDK7|CDK8|CDK9|CDKN1A|CDX2|CEBPA|CEBPB|CEBPD|COL4A2|CREB1|CREBBP|ATF6B|CREBL2|CSTF1|CSTF2|CSTF3|DACH1|DDIT3|DDX5|DHX9|DR1|DTX1|DVL1|DVL2|E2F1|E2F2|E2F3|EGR1|EGR2|ELF3|ELF5|EPAS1|NR2F6|ERCC2|EREG|ERCC3|ERCC6|ESR1|ESR2|ESRRA|ESRRB|ESRRG|ETS1|E…
GO:0006352	DNA-templated transcription, initiation	biological_process	213	55626	9.95316e-55	<0.001488095238095238	190|367|581|595|860|865|892|902|1019|1022|1024|1025|1026|1387|1602|1810|1870|1871|2063|2068|2071|2099|2100|2101|2103|2104|2494|2516|2649|2908|2957|2958|2959|2960|2961|2962|2963|2965|2966|2967|2968|2969|2972|2975|3164|3172|3174|3516|4150|4306|4331|4851|4853|4854|4855|4878|4929|5241|5430|5431|5432|5433|5434|5435|5436|5437|5438|5439|5440|5441|5442|5465|5467|5468|5469|5595|5914|5915|5916|6095|6096|60…	NR0B1|AR|BAX|CCND1|RUNX2|CBFB|CCNC|CCNH|CDK4|CDK7|CDK8|CDK9|CDKN1A|CREBBP|DACH1|DR1|E2F2|E2F3|NR2F6|ERCC2|ERCC3|ESR1|ESR2|ESRRA|ESRRB|ESRRG|NR5A2|NR5A1|NR6A1|NR3C1|GTF2A1|GTF2A2|GTF2B|GTF2E1|GTF2E2|GTF2F1|GTF2F2|GTF2H1|GTF2H2|GTF2H3|GTF2H4|GTF2I|BRF1|GTF3C1|NR4A1|HNF4A|HNF4G|RBPJ|MAZ|NR3C2|MNAT1|NOTCH1|NOTCH2|NOTCH3|NOTCH4|NPPA|NR4A2|PGR|POLR2A|POLR2B|POLR2C|POLR2D|POLR2E|POLR2F|POLR2G|POLR2H|POL…
GO:0006353	DNA-templated transcription, termination	biological_process	72	6099	3.83909e-23	<0.001488095238095238	902|1022|1477|1478|1479|1660|2068|2071|2965|2966|2967|2968|4150|4331|4686|5430|5434|5435|5437|5440|5441|6606|6607|6628|6634|6635|6636|6637|6908|7270|7343|7884|7978|8106|8189|8458|9013|9014|9015|9533|10419|10849|10898|10914|10978|11051|22803|22828|22916|23064|23283|25885|25888|29101|29894|30834|51585|51692|51728|53981|54797|55339|64425|79101|79869|80298|81608|84172|84967|134353|221830|404672|	CCNH|CDK7|CSTF1|CSTF2|CSTF3|DHX9|ERCC2|ERCC3|GTF2H1|GTF2H2|GTF2H3|GTF2H4|MAZ|MNAT1|NCBP1|POLR2A|POLR2E|POLR2F|POLR2H|POLR2K|POLR2L|SMN1|SMN2|SNRPB|SNRPD3|SNRPE|SNRPF|SNRPG|TBP|TTF1|UBTF|SLBP|MTERF1|PABPN1|SYMPK|TTF2|TAF1C|TAF1B|TAF1A|POLR1C|PRMT5|CD3EAP|CPSF4|PAPOLA|CLP1|NUDT21|XRN2|SCAF8|NCBP2|SETX|CSTF2T|POLR1A|ZNF473|SSU72|CPSF1|ZNRD1|PCF11|CPSF3|POLR3K|CPSF2|MED18|WDR33|POLR1E|TAF1D|CPSF7|MTE…
GO:0006354	DNA-templated transcription, elongation	biological_process	71	6459	8.35596e-31	<0.001488095238095238	902|904|905|1022|1025|2068|2071|2074|2962|2963|2965|2966|2967|2968|4298|4300|4331|4686|5430|5431|5432|5433|5434|5435|5436|5437|5438|5439|5440|5441|6663|6749|6827|6829|6830|6917|6919|7469|7936|8178|8621|8812|9150|9646|11047|11198|22916|22936|23168|25920|26610|27125|29072|51497|51755|54623|55140|55193|55250|55677|55795|55840|56943|79577|79736|80237|80349|84337|85403|123169|404672|	CCNH|CCNT1|CCNT2|CDK7|CDK9|ERCC2|ERCC3|ERCC6|GTF2F1|GTF2F2|GTF2H1|GTF2H2|GTF2H3|GTF2H4|MLLT1|MLLT3|MNAT1|NCBP1|POLR2A|POLR2B|POLR2C|POLR2D|POLR2E|POLR2F|POLR2G|POLR2H|POLR2I|POLR2J|POLR2K|POLR2L|SOX10|SSRP1|SUPT4H1|SUPT5H|SUPT6H|TCEA1|TCEA2|NELFA|NELFE|ELL|CDK13|CCNK|CTDP1|CTR9|ADRM1|SUPT16H|NCBP2|ELL2|RTF1|NELFB|ELP4|AFF4|SETD2|NELFCD|CDK12|PAF1|ELP3|PBRM1|ELP2|IWS1|PCID2|EAF2|ENY2|CDC73|TEFM|EL…
GO:0006364	rRNA processing	biological_process	187	44794	1.56856e-63	<0.001488095238095238	705|1736|2091|2483|3669|3921|4736|4839|4931|5036|5393|5394|5822|6023|6041|6125|6129|6130|6135|6154|6155|6165|6187|6194|6201|6202|6203|6208|6209|6217|6218|6223|6227|6229|6232|6234|6839|8568|8602|8780|8945|9045|9092|9136|9188|9221|9277|9326|9724|9775|9790|9875|10171|10199|10200|10360|10412|10436|10438|10521|10528|10607|10775|10813|10885|10969|11056|11103|11157|11224|11340|22803|22894|22984|23016|23…	BYSL|DKC1|FBL|FRG1|ISG20|RPSA|RPL10A|NOP2|NVL|PA2G4|EXOSC9|EXOSC10|PWP2|RMRP|RNASEL|RPL5|RPL7|RPL7A|RPL11|RPL26|RPL27|RPL35A|RPS2|RPS6|RPS7|RPS8|RPS9|RPS14|RPS15|RPS16|RPS17|RPS19|RPS21|RPS24|RPS27|RPS28|SUV39H1|RRP1|NOP14|RIOK3|BTRC|RPL14|SART1|RRP9|DDX21|NOLC1|WDR46|ZNHIT3|UTP14C|EIF4A3|BMS1|URB1|RCL1|MPHOSPH10|MPHOSPH6|NPM3|NSA2|EMG1|C1D|DDX17|NOP56|TBL3|POP4|UTP14A|WDR3|EBNA1BP2|DDX52|KRR1|LS…
GO:0006366	transcription by RNA polymerase II	biological_process	453	272918	1.92274e-80	<0.001488095238095238	142|190|196|367|405|408|409|463|468|474|579|581|595|659|688|689|728|860|864|865|892|902|904|905|1019|1022|1024|1025|1026|1045|1050|1051|1052|1385|1387|1477|1478|1479|1602|1649|1655|1810|1840|1855|1856|1870|1871|1958|1959|1999|2001|2034|2063|2068|2071|2074|2099|2100|2101|2103|2104|2113|2115|2316|2353|2354|2494|2516|2551|2623|2624|2625|2626|2627|2648|2649|2908|2957|2958|2959|2960|2961|2962|2963|296…	PARP1|NR0B1|AHR|AR|ARNT|ARRB1|ARRB2|ZFHX3|ATF4|ATOH1|NKX3-2|BAX|CCND1|BMPR2|KLF5|BTF3|C5AR1|RUNX2|RUNX3|CBFB|CCNC|CCNH|CCNT1|CCNT2|CDK4|CDK7|CDK8|CDK9|CDKN1A|CDX2|CEBPA|CEBPB|CEBPD|CREB1|CREBBP|CSTF1|CSTF2|CSTF3|DACH1|DDIT3|DDX5|DR1|DTX1|DVL1|DVL2|E2F2|E2F3|EGR1|EGR2|ELF3|ELF5|EPAS1|NR2F6|ERCC2|ERCC3|ERCC6|ESR1|ESR2|ESRRA|ESRRB|ESRRG|ETS1|ETV1|FLNA|FOS|FOSB|NR5A2|NR5A1|GABPA|GATA1|GATA2|GATA3|GAT…
GO:0006367	transcription initiation from RNA polymerase II promoter	biological_process	161	30495	4.9292e-51	<0.001488095238095238	190|367|581|595|860|865|892|902|1019|1022|1024|1025|1026|1387|1602|1810|1870|1871|2063|2068|2071|2099|2100|2101|2103|2104|2494|2516|2649|2908|2957|2958|2959|2960|2961|2962|2963|2965|2966|2967|2968|2969|3164|3172|3174|3516|4150|4306|4331|4851|4853|4854|4855|4878|4929|5241|5430|5431|5432|5433|5434|5435|5436|5437|5438|5439|5440|5441|5465|5467|5468|5469|5914|5915|5916|6095|6096|6097|6256|6257|6258|66…	NR0B1|AR|BAX|CCND1|RUNX2|CBFB|CCNC|CCNH|CDK4|CDK7|CDK8|CDK9|CDKN1A|CREBBP|DACH1|DR1|E2F2|E2F3|NR2F6|ERCC2|ERCC3|ESR1|ESR2|ESRRA|ESRRB|ESRRG|NR5A2|NR5A1|NR6A1|NR3C1|GTF2A1|GTF2A2|GTF2B|GTF2E1|GTF2E2|GTF2F1|GTF2F2|GTF2H1|GTF2H2|GTF2H3|GTF2H4|GTF2I|NR4A1|HNF4A|HNF4G|RBPJ|MAZ|NR3C2|MNAT1|NOTCH1|NOTCH2|NOTCH3|NOTCH4|NPPA|NR4A2|PGR|POLR2A|POLR2B|POLR2C|POLR2D|POLR2E|POLR2F|POLR2G|POLR2H|POLR2I|POLR2J|P…
GO:0006368	transcription elongation from RNA polymerase II promoter	biological_process	68	5903	6.22521e-31	<0.001488095238095238	902|904|905|1022|1025|2068|2071|2962|2963|2965|2966|2967|2968|4298|4300|4331|4686|5430|5431|5432|5433|5434|5435|5436|5437|5438|5439|5440|5441|6663|6749|6827|6829|6830|6917|7469|7936|8178|8621|8812|9150|9646|11047|11198|22916|22936|23168|25920|26610|27125|29072|51497|51755|54623|55140|55193|55250|55677|55795|55840|56943|79577|80237|80349|84337|85403|123169|404672|	CCNH|CCNT1|CCNT2|CDK7|CDK9|ERCC2|ERCC3|GTF2F1|GTF2F2|GTF2H1|GTF2H2|GTF2H3|GTF2H4|MLLT1|MLLT3|MNAT1|NCBP1|POLR2A|POLR2B|POLR2C|POLR2D|POLR2E|POLR2F|POLR2G|POLR2H|POLR2I|POLR2J|POLR2K|POLR2L|SOX10|SSRP1|SUPT4H1|SUPT5H|SUPT6H|TCEA1|NELFA|NELFE|ELL|CDK13|CCNK|CTDP1|CTR9|ADRM1|SUPT16H|NCBP2|ELL2|RTF1|NELFB|ELP4|AFF4|SETD2|NELFCD|CDK12|PAF1|ELP3|PBRM1|ELP2|IWS1|PCID2|EAF2|ENY2|CDC73|ELL3|WDR61|ELOF1|EA…
GO:0006396	RNA processing	biological_process	837	1008331	1.48741e-106	<0.001488095238095238	16|103|104|105|339|636|676|677|705|708|902|988|1022|1207|1477|1478|1479|1653|1655|1659|1660|1665|1736|1787|1993|1996|2068|2071|2081|2091|2332|2483|2521|2926|2962|2963|2965|2966|2967|2968|3028|3178|3181|3183|3184|3185|3187|3188|3189|3190|3192|3297|3312|3550|3669|3735|3921|3958|4086|4087|4088|4116|4154|4234|4236|4331|4670|4686|4736|4839|4841|4857|4858|4904|4931|5036|5073|5093|5094|5356|5393|5394|54…	AARS|ADAR|ADARB1|ADARB2|APOBEC1|BICD1|BRDT|ZFP36L1|BYSL|C1QBP|CCNH|CDC5L|CDK7|CLNS1A|CSTF1|CSTF2|CSTF3|DDX1|DDX5|DHX8|DHX9|DHX15|DKC1|TRDMT1|ELAVL2|ELAVL4|ERCC2|ERCC3|ERN1|FBL|FMR1|FRG1|FUS|GRSF1|GTF2F1|GTF2F2|GTF2H1|GTF2H2|GTF2H3|GTF2H4|HSD17B10|HNRNPA1|HNRNPA2B1|HNRNPC|HNRNPD|HNRNPF|HNRNPH1|HNRNPH2|HNRNPH3|HNRNPK|HNRNPU|HSF1|HSPA8|IK|ISG20|KARS|RPSA|LGALS3|SMAD1|SMAD2|SMAD3|MAGOH|MBNL1|METTL1|M…
GO:0006397	mRNA processing	biological_process	442	248549	1.05849e-111	<0.001488095238095238	103|104|105|339|676|677|708|902|988|1022|1207|1477|1478|1479|1653|1655|1659|1660|1665|1993|1996|2068|2071|2081|2332|2483|2521|2926|2962|2963|2965|2966|2967|2968|3178|3181|3183|3184|3185|3187|3188|3189|3190|3192|3297|3312|3550|3958|4116|4154|4236|4331|4670|4686|4841|4857|4858|4904|5093|5094|5356|5411|5430|5431|5432|5433|5434|5435|5436|5437|5438|5439|5440|5441|5511|5546|5566|5725|5930|5936|5940|604…	ADAR|ADARB1|ADARB2|APOBEC1|BRDT|ZFP36L1|C1QBP|CCNH|CDC5L|CDK7|CLNS1A|CSTF1|CSTF2|CSTF3|DDX1|DDX5|DHX8|DHX9|DHX15|ELAVL2|ELAVL4|ERCC2|ERCC3|ERN1|FMR1|FRG1|FUS|GRSF1|GTF2F1|GTF2F2|GTF2H1|GTF2H2|GTF2H3|GTF2H4|HNRNPA1|HNRNPA2B1|HNRNPC|HNRNPD|HNRNPF|HNRNPH1|HNRNPH2|HNRNPH3|HNRNPK|HNRNPU|HSF1|HSPA8|IK|LGALS3|MAGOH|MBNL1|MFAP1|MNAT1|HNRNPM|NCBP1|NONO|NOVA1|NOVA2|YBX1|PCBP1|PCBP2|PLRG1|PNN|POLR2A|POLR2B|…
GO:0006401	RNA catabolic process	biological_process	227	65151	2.24687e-70	<0.001488095238095238	472|677|678|1655|1656|1763|1797|1981|2081|2107|2237|2935|3184|3303|3304|3646|3669|3921|4116|4292|4686|4736|4848|4849|4850|4939|5073|5393|5394|5433|5436|5511|5515|5518|5520|5976|6036|6037|6039|6050|6122|6124|6125|6128|6129|6130|6132|6133|6134|6135|6136|6137|6138|6139|6141|6142|6143|6144|6146|6147|6152|6154|6155|6156|6157|6158|6159|6160|6161|6164|6165|6167|6168|6169|6170|6171|6173|6175|6176|6181|61…	ATM|ZFP36L1|ZFP36L2|DDX5|DDX6|DNA2|DXO|EIF4G1|ERN1|ETF1|FEN1|GSPT1|HNRNPD|HSPA1A|HSPA1B|EIF3E|ISG20|RPSA|MAGOH|MLH1|NCBP1|RPL10A|CNOT2|CNOT3|CNOT4|OAS2|PARN|EXOSC9|EXOSC10|POLR2D|POLR2G|PPP1R8|PPP2CA|PPP2R1A|PPP2R2A|UPF1|RNASE2|RNASE3|RNASE6|RNH1|RPL3|RPL4|RPL5|RPL6|RPL7|RPL7A|RPL8|RPL9|RPL10|RPL11|RPL12|RPL13|RPL15|RPL17|RPL18|RPL18A|RPL19|RPL21|RPL22|RPL23A|RPL24|RPL26|RPL27|RPL30|RPL27A|RPL28|…
GO:0006402	mRNA catabolic process	biological_process	200	47826	1.7199e-78	<0.001488095238095238	472|677|678|1655|1656|1797|1981|2081|2107|2935|3303|3304|3646|3921|4116|4292|4686|4736|4848|4849|4850|5073|5393|5394|5433|5436|5515|5518|5520|5976|6050|6122|6124|6125|6128|6129|6130|6132|6133|6134|6135|6136|6137|6138|6139|6141|6142|6143|6144|6146|6147|6152|6154|6155|6156|6157|6158|6159|6160|6161|6164|6165|6167|6168|6169|6170|6171|6173|6175|6176|6181|6187|6188|6189|6191|6192|6193|6194|6201|6202|62…	ATM|ZFP36L1|ZFP36L2|DDX5|DDX6|DXO|EIF4G1|ERN1|ETF1|GSPT1|HSPA1A|HSPA1B|EIF3E|RPSA|MAGOH|MLH1|NCBP1|RPL10A|CNOT2|CNOT3|CNOT4|PARN|EXOSC9|EXOSC10|POLR2D|POLR2G|PPP2CA|PPP2R1A|PPP2R2A|UPF1|RNH1|RPL3|RPL4|RPL5|RPL6|RPL7|RPL7A|RPL8|RPL9|RPL10|RPL11|RPL12|RPL13|RPL15|RPL17|RPL18|RPL18A|RPL19|RPL21|RPL22|RPL23A|RPL24|RPL26|RPL27|RPL30|RPL27A|RPL28|RPL29|RPL31|RPL32|RPL34|RPL35A|RPL37|RPL37A|RPL38|RPL39|…
GO:0006403	RNA localization	biological_process	200	48976	2.04988e-52	<0.001488095238095238	472|545|636|677|1660|1736|1977|1984|2091|2332|2733|3087|3178|3181|3192|3267|3297|3692|3800|3921|4116|4600|4641|4686|4869|4927|4928|5036|5394|5433|5813|5901|5903|5976|6059|6209|6311|6396|6421|6426|6427|6428|6429|6430|6431|6432|6741|6830|6950|7014|7048|7175|7248|7263|7307|7528|7538|7884|7919|8021|8086|8106|8189|8480|8559|8563|8570|8658|8683|8888|9295|9326|9444|9631|9688|9775|9785|9793|9804|9877|988…	ATM|ATR|BICD1|ZFP36L1|DHX9|DKC1|EIF4E|EIF5A|FBL|FMR1|GLE1|HHEX|HNRNPA1|HNRNPA2B1|HNRNPU|AGFG1|HSF1|EIF6|KIF5C|RPSA|MAGOH|MX2|MYO1C|NCBP1|NPM1|NUP88|NUP98|PA2G4|EXOSC10|POLR2D|PURA|RAN|RANBP2|UPF1|ABCE1|RPS15|ATXN2|SEC13|SFPQ|SRSF1|SRSF2|SRSF3|SRSF4|SRSF5|SRSF6|SRSF7|SSB|SUPT6H|TCP1|TERF2|TGFBR2|TPR|TSC1|TST|U2AF1|YY1|ZFP36|SLBP|DDX39B|NUP214|AAAS|PABPN1|SYMPK|RAE1|PRPF18|THOC5|KHSRP|TNKS|SRSF9|MC…
GO:0006405	RNA export from nucleus	biological_process	124	17522	6.2108e-44	<0.001488095238095238	1977|1984|2733|3087|3178|3181|3267|3692|3921|4116|4686|4869|4927|4928|5036|5433|5901|5903|5976|6059|6209|6426|6427|6428|6429|6430|6431|6432|6741|7175|7248|7307|7884|7919|8021|8086|8106|8189|8480|8563|8683|9295|9631|9688|9775|9785|9877|9883|9887|9939|9972|9984|10189|10212|10250|10569|10762|10898|10921|11097|11260|11269|11338|22794|22916|23049|23144|23165|23212|23225|23279|23293|23381|23511|23636|2…	EIF4E|EIF5A|GLE1|HHEX|HNRNPA1|HNRNPA2B1|AGFG1|EIF6|RPSA|MAGOH|NCBP1|NPM1|NUP88|NUP98|PA2G4|POLR2D|RAN|RANBP2|UPF1|ABCE1|RPS15|SRSF1|SRSF2|SRSF3|SRSF4|SRSF5|SRSF6|SRSF7|SSB|TPR|TSC1|U2AF1|SLBP|DDX39B|NUP214|AAAS|PABPN1|SYMPK|RAE1|THOC5|SRSF9|SRSF11|NUP155|NUP93|EIF4A3|DHX38|ZC3H11A|POM121|SMG7|RBM8A|NUP153|THOC1|ALYREF|DDX39A|SRRM1|SLU7|NUP50|CPSF4|RNPS1|NUPL2|XPOT|DDX19B|U2AF2|CASC3|NCBP2|SMG1|ZC…
GO:0006406	mRNA export from nucleus	biological_process	104	12321	1.8842e-37	<0.001488095238095238	1977|1984|2733|3087|3181|3267|4116|4686|4927|4928|5433|5903|5976|6426|6427|6428|6429|6430|6431|6432|7175|7307|7884|7919|8021|8086|8106|8189|8480|8563|8683|9295|9631|9688|9775|9785|9877|9883|9887|9939|9972|9984|10189|10212|10250|10569|10762|10898|10921|11097|11269|11338|22794|22916|23049|23144|23165|23225|23279|23293|23381|23511|23636|26019|26097|29107|29118|29890|29894|51362|51634|51692|53371|539…	EIF4E|EIF5A|GLE1|HHEX|HNRNPA2B1|AGFG1|MAGOH|NCBP1|NUP88|NUP98|POLR2D|RANBP2|UPF1|SRSF1|SRSF2|SRSF3|SRSF4|SRSF5|SRSF6|SRSF7|TPR|U2AF1|SLBP|DDX39B|NUP214|AAAS|PABPN1|SYMPK|RAE1|THOC5|SRSF9|SRSF11|NUP155|NUP93|EIF4A3|DHX38|ZC3H11A|POM121|SMG7|RBM8A|NUP153|THOC1|ALYREF|DDX39A|SRRM1|SLU7|NUP50|CPSF4|RNPS1|NUPL2|DDX19B|U2AF2|CASC3|NCBP2|SMG1|ZC3H3|NUP205|NUP210|NUP160|SMG6|SMG5|NUP188|NUP62|UPF2|CHTOP|…
GO:0006412	translation	biological_process	356	156190	3.05694e-99	<0.001488095238095238	16|23|207|327|740|833|1615|1654|1725|1734|1915|1917|1933|1936|1937|1938|1939|1964|1965|1967|1968|1973|1974|1975|1977|1978|1979|1981|1982|1983|1984|2058|2107|2193|2617|2678|2686|2687|2935|2966|2967|3035|3376|3508|3646|3692|3735|3921|4141|4528|4677|4701|4736|5018|5188|5464|5610|5859|5917|5936|6059|6122|6123|6124|6125|6128|6129|6130|6132|6133|6134|6135|6136|6137|6138|6139|6141|6142|6143|6144|6146|61…	AARS|ABCF1|AKT1|APEH|MRPL49|CARS|DARS|DDX3X|DHPS|DIO2|EEF1A1|EEF1A2|EEF1B2|EEF1D|EEF1G|EEF2|EIF2D|EIF1AX|EIF2S1|EIF2B1|EIF2S3|EIF4A1|EIF4A2|EIF4B|EIF4E|EIF4EBP1|EIF4EBP2|EIF4G1|EIF4G2|EIF5|EIF5A|EPRS|ETF1|FARSA|GARS|GGT1|GGT7|GGT5|GSPT1|GTF2H2|GTF2H3|HARS|IARS|IGHMBP2|EIF3E|EIF6|KARS|RPSA|MARS|MTIF2|NARS|NDUFA7|RPL10A|OXA1L|GATB|PPA1|EIF2AK2|QARS|RARS|RBM4|ABCE1|RPL3|RPL3L|RPL4|RPL5|RPL6|RPL7|RPL…
GO:0006413	translational initiation	biological_process	138	18414	4.3085e-100	<0.001488095238095238	1654|1939|1964|1965|1967|1968|1973|1974|1975|1977|1978|1981|1982|1983|3646|3692|3921|4528|4736|5936|6059|6122|6124|6125|6128|6129|6130|6132|6133|6134|6135|6136|6137|6138|6139|6141|6142|6143|6144|6146|6147|6152|6154|6155|6156|6157|6158|6159|6160|6161|6164|6165|6167|6168|6169|6170|6171|6173|6175|6176|6181|6187|6188|6189|6191|6192|6193|6194|6201|6202|6203|6204|6205|6206|6207|6208|6209|6210|6217|6218…	DDX3X|EIF2D|EIF1AX|EIF2S1|EIF2B1|EIF2S3|EIF4A1|EIF4A2|EIF4B|EIF4E|EIF4EBP1|EIF4G1|EIF4G2|EIF5|EIF3E|EIF6|RPSA|MTIF2|RPL10A|RBM4|ABCE1|RPL3|RPL4|RPL5|RPL6|RPL7|RPL7A|RPL8|RPL9|RPL10|RPL11|RPL12|RPL13|RPL15|RPL17|RPL18|RPL18A|RPL19|RPL21|RPL22|RPL23A|RPL24|RPL26|RPL27|RPL30|RPL27A|RPL28|RPL29|RPL31|RPL32|RPL34|RPL35A|RPL37|RPL37A|RPL38|RPL39|RPL41|RPL36A|RPLP0|RPLP1|RPLP2|RPS2|RPS3|RPS3A|RPS4X|RPS4…
GO:0006414	translational elongation	biological_process	113	14660	1.99046e-50	<0.001488095238095238	740|1734|1915|1917|1933|1936|1937|1938|1984|5018|6150|6176|6181|6182|6183|7284|7818|9147|9553|9567|9728|9801|10102|10240|10573|10767|10884|11222|23107|26046|26284|26589|28957|28973|28977|28998|29074|29088|29093|29904|51021|51023|51069|51073|51081|51091|51116|51253|51258|51263|51264|51318|51373|51642|51649|51650|54148|54460|54534|54676|54948|54952|54998|55037|55052|55168|55173|56648|56945|57129|60…	MRPL49|DIO2|EEF1A1|EEF1A2|EEF1B2|EEF1D|EEF1G|EEF2|EIF5A|OXA1L|MRPL23|RPLP1|RPLP2|MRPL12|MRPS12|TUFM|DAP3|NEMF|MRPL33|GTPBP1|SECISBP2L|MRPL19|TSFM|MRPS31|MRPL28|HBS1L|MRPS30|MRPL3|MRPS27|LTN1|ERAL1|MRPL46|MRPS28|MRPS18B|MRPL42|MRPL13|MRPL18|MRPL15|MRPL22|EEF2K|MRPS16|MRPS18C|MRPL2|MRPL4|MRPS7|SEPSECS|MRPS2|MRPL37|MRPL51|MRPL30|MRPL27|MRPL35|MRPS17|MRPL48|MRPS23|MRPS33|MRPL39|MRPS21|MRPL50|GTPBP2|M…
GO:0006415	translational termination	biological_process	94	8915	3.65155e-55	<0.001488095238095238	327|740|2107|2935|5018|6059|6150|6182|6183|7818|9553|9617|9801|10240|10573|10884|11222|23107|23708|26284|26589|28957|28973|28977|28998|29074|29088|29093|51021|51023|51069|51073|51081|51116|51253|51258|51263|51264|51318|51373|51642|51649|51650|54148|54460|54516|54534|54948|54998|55037|55052|55168|55173|56945|57129|60488|63875|63931|64432|64928|64949|64951|64960|64963|64965|64968|64969|64975|64976|…	APEH|MRPL49|ETF1|GSPT1|OXA1L|ABCE1|MRPL23|MRPL12|MRPS12|DAP3|MRPL33|MTRF1|MRPL19|MRPS31|MRPL28|MRPS30|MRPL3|MRPS27|GSPT2|ERAL1|MRPL46|MRPS28|MRPS18B|MRPL42|MRPL13|MRPL18|MRPL15|MRPL22|MRPS16|MRPS18C|MRPL2|MRPL4|MRPS7|MRPS2|MRPL37|MRPL51|MRPL30|MRPL27|MRPL35|MRPS17|MRPL48|MRPS23|MRPS33|MRPL39|MRPS21|MTRF1L|MRPL50|MRPL16|AURKAIP1|PTCD3|MRPL20|MRPS18A|MRPS10|MRPS22|MRPL47|MRPS35|MRPL17|MRPS14|MRPS25…
GO:0006417	regulation of translation	biological_process	339	157673	3.95843e-41	<0.001488095238095238	16|48|207|208|283|326|387|468|602|677|678|708|811|940|1019|1153|1612|1613|1617|1618|1653|1654|1660|1719|1734|1801|1802|1938|1965|1974|1975|1977|1978|1979|1981|1982|1983|1984|2058|2064|2107|2185|2309|2332|2475|2597|2733|2872|2886|2915|3184|3315|3488|3569|3609|3646|3658|3673|3692|4076|4116|4528|4686|4690|4691|4848|4849|4855|4869|5036|5187|5433|5436|5499|5594|5595|5610|5611|5724|5813|5914|5935|5936|…	AARS|ACO1|AKT1|AKT2|ANG|AIRE|RHOA|ATF4|BCL3|ZFP36L1|ZFP36L2|C1QBP|CALR|CD28|CDK4|CIRBP|DAPK1|DAPK3|DAZ1|DAZL|DDX1|DDX3X|DHX9|DHFR|DIO2|DPH1|DPH2|EEF2|EIF2S1|EIF4A2|EIF4B|EIF4E|EIF4EBP1|EIF4EBP2|EIF4G1|EIF4G2|EIF5|EIF5A|EPRS|ERBB2|ETF1|PTK2B|FOXO3|FMR1|MTOR|GAPDH|GLE1|MKNK2|GRB7|GRM5|HNRNPD|HSPB1|IGFBP5|IL6|ILF3|EIF3E|IREB2|ITGA2|EIF6|CAPRIN1|MAGOH|MTIF2|NCBP1|NCK1|NCL|CNOT2|CNOT3|NOTCH4|NPM1|PA2G…
GO:0006457	protein folding	biological_process	204	56075	2.42043e-31	<0.001488095238095238	267|325|567|573|811|821|908|957|972|1047|1191|1410|1457|1676|1861|2280|2281|2288|2289|2580|2770|2771|2773|2775|2779|2780|2781|2782|2783|2784|2923|3300|3301|3303|3304|3305|3306|3309|3310|3311|3312|3313|3315|3320|3323|3324|3326|3327|3329|3336|3337|3338|3998|4802|4820|4878|4879|4880|5034|5082|5201|5202|5203|5204|5478|5479|5480|5481|5611|5700|5824|5887|5903|6000|6102|6449|6767|6782|6902|6903|6904|690…	AMFR|APCS|B2M|BAG1|CALR|CANX|CCT6A|ENTPD5|CD74|CLGN|CLU|CRYAB|CSNK2A1|DFFA|TOR1A|FKBP1A|FKBP1B|FKBP4|FKBP5|GAK|GNAI1|GNAI2|GNAI3|GNAO1|GNAT1|GNAT2|GNAZ|GNB1|GNB2|GNB3|PDIA3|DNAJB2|DNAJA1|HSPA1A|HSPA1B|HSPA1L|HSPA2|HSPA5|HSPA6|HSPA7|HSPA8|HSPA9|HSPB1|HSP90AA1|HSP90AA4P|HSP90AA2P|HSP90AB1|HSP90AB3P|HSPD1|HSPE1|DNAJB1|DNAJC4|LMAN1|NFYC|NKTR|NPPA|NPPB|NPPC|P4HB|PDCL|PFDN1|PFDN2|PFDN4|PFDN5|PPIA|PPIB|…
GO:0006468	protein phosphorylation	biological_process	864	1052908	3.58092e-67	<0.001488095238095238	25|27|88|90|91|92|93|94|102|136|183|207|208|238|269|284|332|369|472|545|551|558|595|596|613|640|650|652|657|658|659|660|673|677|678|685|695|699|701|780|790|801|814|815|816|817|818|846|864|890|891|892|894|896|898|899|900|901|902|904|905|959|983|984|994|998|1017|1018|1019|1020|1021|1022|1024|1025|1072|1111|1147|1195|1196|1198|1234|1263|1326|1385|1399|1407|1410|1432|1436|1437|1438|1439|1445|1452|145…	ABL1|ABL2|ACTN2|ACVR1|ACVR1B|ACVR2A|ACVR2B|ACVRL1|ADAM10|ADORA2B|AGT|AKT1|AKT2|ALK|AMHR2|ANGPT1|BIRC5|ARAF|ATM|ATR|AVP|AXL|CCND1|BCL2|BCR|BLK|BMP2|BMP4|BMPR1A|BMPR1B|BMPR2|BMX|BRAF|ZFP36L1|ZFP36L2|BTC|BTK|BUB1|BUB1B|DDR1|CAD|CALM1|CAMK4|CAMK2A|CAMK2B|CAMK2D|CAMK2G|CASR|RUNX3|CCNA2|CCNB1|CCNC|CCND2|CCND3|CCNE1|CCNF|CCNG1|CCNG2|CCNH|CCNT1|CCNT2|CD40LG|CDK1|CDK11B|CDC25B|CDC42|CDK2|CDK3|CDK4|CDK5|CD…
GO:0006473	protein acetylation	biological_process	132	23050	6.73274e-23	<0.001488095238095238	15|86|322|408|675|1386|1387|1810|1962|2033|2308|2647|2648|2959|3054|3662|4137|4191|4204|4297|4654|5105|5187|5447|5977|6688|6871|6872|6877|6880|6881|6883|6885|7703|7862|7917|7994|8089|8110|8193|8202|8260|8295|8464|8473|8520|8607|8648|8850|8861|9027|9085|9329|9426|9575|9643|9767|9913|10269|10445|10474|10524|10626|10629|10847|10856|10902|10933|10943|11091|11143|11177|23326|23338|23411|23522|23774|26…	AANAT|ACTL6A|APBB1|ARRB1|BRCA2|ATF2|CREBBP|DR1|EHHADH|EP300|FOXO1|BLOC1S1|KAT2A|GTF2B|HCFC1|IRF4|MAPT|MDH2|MECP2|KMT2A|MYOD1|PCK1|PER1|POR|DPF2|SPI1|TADA2A|TAF1|TAF5|TAF9|TAF10|TAF12|MAP3K7|PCGF2|BRPF1|BAG6|KAT6A|YEATS4|DPF3|DPF1|NCOA3|NAA10|TRRAP|SUPT3H|OGT|HAT1|RUVBL1|NCOA1|KAT2B|LDB1|NAT8|CDY1|GTF3C4|CDY2A|CLOCK|MORF4L2|JADE3|SUPT7L|ZMPSTE24|MCRS1|TADA3|KAT5|TRIM16|TAF6L|SRCAP|RUVBL2|BRD8|MORF…
GO:0006475	internal protein amino acid acetylation	biological_process	115	16447	3.05993e-28	<0.001488095238095238	86|322|408|675|1386|1387|1810|1962|2033|2648|2959|3054|3662|4137|4191|4204|4297|4654|5105|5187|5447|5977|6688|6871|6872|6877|6880|6881|6883|6885|7703|7862|7917|7994|8089|8110|8193|8202|8260|8295|8464|8473|8520|8607|8648|8850|8861|9027|9085|9329|9426|9575|9643|9767|9913|10269|10445|10474|10524|10626|10629|10847|10856|10902|10933|10943|11091|11143|11177|23326|23338|23522|23774|26038|26122|27097|271…	ACTL6A|APBB1|ARRB1|BRCA2|ATF2|CREBBP|DR1|EHHADH|EP300|KAT2A|GTF2B|HCFC1|IRF4|MAPT|MDH2|MECP2|KMT2A|MYOD1|PCK1|PER1|POR|DPF2|SPI1|TADA2A|TAF1|TAF5|TAF9|TAF10|TAF12|MAP3K7|PCGF2|BRPF1|BAG6|KAT6A|YEATS4|DPF3|DPF1|NCOA3|NAA10|TRRAP|SUPT3H|OGT|HAT1|RUVBL1|NCOA1|KAT2B|LDB1|NAT8|CDY1|GTF3C4|CDY2A|CLOCK|MORF4L2|JADE3|SUPT7L|ZMPSTE24|MCRS1|TADA3|KAT5|TRIM16|TAF6L|SRCAP|RUVBL2|BRD8|MORF4L1|MSL3|WDR5|KAT7|B…
GO:0006476	protein deacetylation	biological_process	62	3923	4.92399e-32	<0.001488095238095238	1107|1108|2005|3065|3066|4287|5187|5245|5926|5928|5931|5978|6299|6421|6907|8819|8841|8864|9112|9219|9643|9734|9759|10013|10014|10284|10362|10432|10933|10943|11107|11176|22933|23028|23186|23309|23408|23409|23410|23411|25855|25942|51317|51547|51548|51564|51742|53615|54531|55869|56916|57504|57708|64426|79685|79718|79885|83933|84312|90665|138151|151507|	CHD3|CHD4|ELK4|HDAC1|HDAC2|ATXN3|PER1|PHB|ARID4A|RBBP4|RBBP7|REST|SALL1|SFPQ|TBL1X|SAP30|HDAC3|PER2|MTA1|MTA2|MORF4L2|HDAC9|HDAC4|HDAC6|HDAC5|SAP18|HMG20B|RBM14|MORF4L1|MSL3|PRDM5|BAZ2A|SIRT2|KDM1A|RCOR1|SIN3B|SIRT5|SIRT4|SIRT3|SIRT1|BRMS1|SIN3A|PHF21A|SIRT7|SIRT6|HDAC7|ARID4B|MBD3|MIER2|HDAC8|SMARCAD1|MTA3|MIER1|SUDS3|SAP30L|TBL1XR1|HDAC11|HDAC10|BRMS1L|TBL1Y|NACC2|MSL3P1|
GO:0006511	ubiquitin-dependent protein catabolic process	biological_process	449	261232	9.83219e-88	<0.001488095238095238	267|329|406|408|409|550|701|867|891|899|983|991|996|997|1017|1161|1540|1642|1649|2931|3093|3300|3309|3429|4085|4189|4193|4287|4734|4738|4780|4850|5094|5347|5371|5516|5527|5682|5683|5684|5685|5686|5687|5688|5689|5690|5691|5692|5693|5694|5695|5696|5698|5699|5701|5705|5706|5707|5708|5709|5710|5713|5714|5715|5717|5718|5719|5886|5887|5930|6047|6048|6049|6233|6396|6400|6449|6468|6477|6478|6500|6502|678…	AMFR|BIRC2|ARNTL|ARRB1|ARRB2|AUP1|BUB1B|CBL|CCNB1|CCNF|CDK1|CDC20|CDC27|CDC34|CDK2|ERCC8|CYLD|DDB1|DDIT3|GSK3A|UBE2K|DNAJB2|HSPA5|IFI27|MAD2L1|DNAJB9|MDM2|ATXN3|NEDD4|NEDD8|NFE2L2|CNOT4|PCBP2|PLK1|PML|PPP2CB|PPP2R5C|PSMA1|PSMA2|PSMA3|PSMA4|PSMA5|PSMA6|PSMA7|PSMB1|PSMB2|PSMB3|PSMB4|PSMB5|PSMB6|PSMB7|PSMB8|PSMB9|PSMB10|PSMC2|PSMC5|PSMC6|PSMD1|PSMD2|PSMD3|PSMD4|PSMD7|PSMD8|PSMD9|PSMD11|PSMD12|PSMD13…
GO:0006513	protein monoubiquitination	biological_process	58	3680	1.1551e-26	<0.001488095238095238	648|867|1642|1643|4591|4734|5193|5896|6015|6045|6500|6737|7251|7320|7323|7324|7703|8450|8454|9148|9646|9810|9978|10075|10210|10277|10336|23295|23327|23429|25827|29089|29128|51322|51514|54623|54880|54926|55120|55284|55658|56254|56852|56970|59349|63893|79577|84108|84333|84541|84678|84759|84861|90025|90850|123169|151636|165918|	BMI1|CBL|DDB1|DDB2|TRIM37|NEDD4|PEX12|RAG1|RING1|RNF2|SKP1|TRIM21|TSG101|UBE2B|UBE2D3|UBE2E1|PCGF2|CUL4B|CUL1|NEURL1|CTR9|RNF40|RBX1|HUWE1|TOPORS|UBE4B|PCGF3|MGRN1|NEDD4L|RYBP|FBXL2|UBE2T|UHRF1|WAC|DTL|PAF1|BCOR|UBE2R2|FANCL|UBE2W|RNF126|RNF20|RAD18|ATXN7L3|KLHL12|UBE2O|CDC73|PCGF6|PCGF5|KBTBD8|KDM2B|PCGF1|KLHL22|UBE3D|ZNF598|LEO1|DTX3L|RNF168|
GO:0006518	peptide metabolic process	biological_process	489	334517	4.76187e-53	<0.001488095238095238	16|23|102|163|165|207|327|740|833|1081|1191|1200|1203|1215|1362|1363|1368|1369|1497|1511|1512|1522|1615|1636|1654|1725|1734|1756|1759|1785|1800|1859|1889|1915|1917|1933|1936|1937|1938|1939|1964|1965|1967|1968|1973|1974|1975|1977|1978|1979|1981|1982|1983|1984|1991|2028|2058|2060|2107|2193|2488|2539|2617|2678|2686|2687|2729|2730|2739|2876|2879|2935|2936|2937|2938|2939|2940|2941|2944|2946|2947|2948|…	AARS|ABCF1|ADAM10|AP2B1|AEBP1|AKT1|APEH|MRPL49|CARS|CGA|CLU|TPP1|CLN5|CMA1|CPD|CPE|CPM|CPN1|CTNS|CTSG|CTSH|CTSZ|DARS|ACE|DDX3X|DHPS|DIO2|DMD|DNM1|DNM2|DPEP1|DYRK1A|ECE1|EEF1A1|EEF1A2|EEF1B2|EEF1D|EEF1G|EEF2|EIF2D|EIF1AX|EIF2S1|EIF2B1|EIF2S3|EIF4A1|EIF4A2|EIF4B|EIF4E|EIF4EBP1|EIF4EBP2|EIF4G1|EIF4G2|EIF5|EIF5A|ELANE|ENPEP|EPRS|EPS15|ETF1|FARSA|FSHB|G6PD|GARS|GGT1|GGT7|GGT5|GCLC|GCLM|GLO1|GPX1|GPX4|…
GO:0006605	protein targeting	biological_process	329	150598	1.51865e-28	<0.001488095238095238	30|51|134|189|293|439|570|637|706|847|950|1121|1191|1384|1610|1891|1962|2053|3155|3295|3308|3312|3320|3329|3416|3417|3920|3921|4285|4358|4641|4734|4736|4843|5189|5190|5191|5192|5193|5194|5195|5264|5372|5373|5584|5824|5828|5830|5873|6029|6122|6124|6125|6128|6129|6130|6132|6133|6134|6135|6136|6137|6138|6139|6141|6142|6143|6144|6146|6147|6152|6154|6155|6156|6157|6158|6159|6160|6161|6164|6165|6167|61…	ACAA1|ACOX1|ADORA1|AGXT|SLC25A6|ASNA1|BAAT|BID|TSPO|CAT|SCARB2|CHM|CLU|CRAT|DAO|ECH1|EHHADH|EPHX2|HMGCL|HSD17B4|HSPA4|HSPA8|HSP90AA1|HSPD1|IDE|IDH1|LAMP2|RPSA|MIPEP|MPV17|MYO1C|NEDD4|RPL10A|NOS2|PEX1|PEX6|PEX7|PEX10|PEX12|PEX13|PEX14|PHYH|PMM1|PMM2|PRKCI|PEX19|PEX2|PEX5|RAB27A|RN7SL1|RPL3|RPL4|RPL5|RPL6|RPL7|RPL7A|RPL8|RPL9|RPL10|RPL11|RPL12|RPL13|RPL15|RPL17|RPL18|RPL18A|RPL19|RPL21|RPL22|RPL23A…
GO:0006611	protein export from nucleus	biological_process	141	23627	9.95329e-40	<0.001488095238095238	811|1434|1959|1977|1984|2733|3087|3181|3267|3692|3921|4116|4686|4869|4927|4928|5036|5310|5433|5901|5903|5976|6059|6209|6426|6427|6428|6429|6430|6431|6432|6741|6815|7040|7248|7307|7884|7919|8021|8086|8106|8189|8480|8498|8563|8683|9295|9631|9688|9775|9785|9877|9883|9887|9939|9972|9984|10189|10204|10212|10250|10569|10762|10768|10898|10921|11097|11260|11261|11269|11338|22794|22916|23039|23049|23144|2…	CALR|CSE1L|EGR2|EIF4E|EIF5A|GLE1|HHEX|HNRNPA2B1|AGFG1|EIF6|RPSA|MAGOH|NCBP1|NPM1|NUP88|NUP98|PA2G4|PKD1|POLR2D|RAN|RANBP2|UPF1|ABCE1|RPS15|SRSF1|SRSF2|SRSF3|SRSF4|SRSF5|SRSF6|SRSF7|SSB|STYX|TGFB1|TSC1|U2AF1|SLBP|DDX39B|NUP214|AAAS|PABPN1|SYMPK|RAE1|RANBP3|THOC5|SRSF9|SRSF11|NUP155|NUP93|EIF4A3|DHX38|ZC3H11A|POM121|SMG7|RBM8A|NUP153|THOC1|ALYREF|NUTF2|DDX39A|SRRM1|SLU7|NUP50|AHCYL1|CPSF4|RNPS1|NUP…
GO:0006612	protein targeting to membrane	biological_process	148	25953	2.90991e-42	<0.001488095238095238	134|439|1121|3921|4641|4736|5584|5824|5830|6029|6122|6124|6125|6128|6129|6130|6132|6133|6134|6135|6136|6137|6138|6139|6141|6142|6143|6144|6146|6147|6152|6154|6155|6156|6157|6158|6159|6160|6161|6164|6165|6167|6168|6169|6170|6171|6173|6175|6176|6181|6187|6188|6189|6191|6192|6193|6194|6201|6202|6203|6204|6205|6206|6207|6208|6209|6210|6217|6218|6222|6223|6224|6227|6228|6229|6230|6231|6232|6233|6234|6…	ADORA1|ASNA1|CHM|RPSA|MYO1C|RPL10A|PRKCI|PEX19|PEX5|RN7SL1|RPL3|RPL4|RPL5|RPL6|RPL7|RPL7A|RPL8|RPL9|RPL10|RPL11|RPL12|RPL13|RPL15|RPL17|RPL18|RPL18A|RPL19|RPL21|RPL22|RPL23A|RPL24|RPL26|RPL27|RPL30|RPL27A|RPL28|RPL29|RPL31|RPL32|RPL34|RPL35A|RPL37|RPL37A|RPL38|RPL39|RPL41|RPL36A|RPLP0|RPLP1|RPLP2|RPS2|RPS3|RPS3A|RPS4X|RPS4Y1|RPS5|RPS6|RPS7|RPS8|RPS9|RPS10|RPS11|RPS12|RPS13|RPS14|RPS15|RPS15A|RPS1…
GO:0006613	cotranslational protein targeting to membrane	biological_process	100	8769	1.23788e-86	<0.001488095238095238	3921|4736|6029|6122|6124|6125|6128|6129|6130|6132|6133|6134|6135|6136|6137|6138|6139|6141|6142|6143|6144|6146|6147|6152|6154|6155|6156|6157|6158|6159|6160|6161|6164|6165|6167|6168|6169|6170|6171|6173|6175|6176|6181|6187|6188|6189|6191|6192|6193|6194|6201|6202|6203|6204|6205|6206|6207|6208|6209|6210|6217|6218|6222|6223|6224|6227|6228|6229|6230|6231|6232|6233|6234|6235|6726|6727|6728|6729|6730|6731…	RPSA|RPL10A|RN7SL1|RPL3|RPL4|RPL5|RPL6|RPL7|RPL7A|RPL8|RPL9|RPL10|RPL11|RPL12|RPL13|RPL15|RPL17|RPL18|RPL18A|RPL19|RPL21|RPL22|RPL23A|RPL24|RPL26|RPL27|RPL30|RPL27A|RPL28|RPL29|RPL31|RPL32|RPL34|RPL35A|RPL37|RPL37A|RPL38|RPL39|RPL41|RPL36A|RPLP0|RPLP1|RPLP2|RPS2|RPS3|RPS3A|RPS4X|RPS4Y1|RPS5|RPS6|RPS7|RPS8|RPS9|RPS10|RPS11|RPS12|RPS13|RPS14|RPS15|RPS15A|RPS16|RPS17|RPS18|RPS19|RPS20|RPS21|RPS23|RP…
GO:0006614	SRP-dependent cotranslational protein targeting to membrane	biological_process	96	7713	1.2424e-92	<0.001488095238095238	3921|4736|6029|6122|6124|6125|6128|6129|6130|6132|6133|6134|6135|6136|6137|6138|6139|6141|6142|6143|6144|6146|6147|6152|6154|6155|6156|6157|6158|6159|6160|6161|6164|6165|6167|6168|6169|6170|6171|6173|6175|6176|6181|6187|6188|6189|6191|6192|6193|6194|6201|6202|6203|6204|6205|6206|6207|6208|6209|6210|6217|6218|6222|6223|6224|6227|6228|6229|6230|6231|6232|6233|6234|6235|6726|6727|6728|6729|6730|6731…	RPSA|RPL10A|RN7SL1|RPL3|RPL4|RPL5|RPL6|RPL7|RPL7A|RPL8|RPL9|RPL10|RPL11|RPL12|RPL13|RPL15|RPL17|RPL18|RPL18A|RPL19|RPL21|RPL22|RPL23A|RPL24|RPL26|RPL27|RPL30|RPL27A|RPL28|RPL29|RPL31|RPL32|RPL34|RPL35A|RPL37|RPL37A|RPL38|RPL39|RPL41|RPL36A|RPLP0|RPLP1|RPLP2|RPS2|RPS3|RPS3A|RPS4X|RPS4Y1|RPS5|RPS6|RPS7|RPS8|RPS9|RPS10|RPS11|RPS12|RPS13|RPS14|RPS15|RPS15A|RPS16|RPS17|RPS18|RPS19|RPS20|RPS21|RPS23|RP…
GO:0006625	protein targeting to peroxisome	biological_process	67	5087	2.56228e-22	<0.001488095238095238	30|51|189|570|847|1384|1610|1891|1962|2053|3155|3295|3416|3417|4358|4843|5189|5190|5191|5192|5193|5194|5195|5264|5824|5828|5830|6233|6342|7311|7314|7321|7322|7323|8239|8309|8310|8443|8504|8528|8540|9409|10005|10455|10901|10965|11001|23417|23600|26061|26063|51179|51268|51555|51762|54363|54469|54677|55670|55825|83752|122970|196743|219743|283927|373156|390916|	ACAA1|ACOX1|AGXT|BAAT|CAT|CRAT|DAO|ECH1|EHHADH|EPHX2|HMGCL|HSD17B4|IDE|IDH1|MPV17|NOS2|PEX1|PEX6|PEX7|PEX10|PEX12|PEX13|PEX14|PHYH|PEX19|PEX2|PEX5|RPS27A|SCP2|UBA52|UBB|UBE2D1|UBE2D2|UBE2D3|USP9X|ACOX2|ACOX3|GNPAT|PEX3|DDO|AGPS|PEX16|ACOT8|ECI2|DHRS4|ACOT2|SLC27A2|MLYCD|AMACR|HACL1|DECR2|HAO2|PIPOX|PEX5L|RAB8B|HAO1|ZFAND6|CROT|PEX26|PECR|LONP2|ACOT4|PAOX|TYSND1|NUDT7|GSTK1|NUDT19|
GO:0006886	intracellular protein transport	biological_process	927	1231091	7.71925e-55	<0.001488095238095238	30|51|134|141|160|161|162|163|164|183|189|207|208|293|320|372|373|375|377|378|379|381|382|388|400|403|406|439|473|481|547|550|570|602|604|613|637|706|754|811|847|868|950|972|1020|1121|1122|1173|1174|1175|1176|1191|1211|1212|1213|1314|1315|1384|1434|1610|1740|1759|1785|1812|1891|1939|1959|1962|1977|1984|2017|2053|2054|2060|2254|2646|2733|3087|3092|3155|3181|3192|3267|3295|3308|3312|3315|3320|3329|…	ACAA1|ACOX1|ADORA1|ADPRH|AP2A1|AP2A2|AP1B1|AP2B1|AP1G1|AGT|AGXT|AKT1|AKT2|SLC25A6|APBA1|ARCN1|TRIM23|ARF1|ARF3|ARF4|ARL4D|ARF5|ARF6|RHOB|ARL1|ARL3|ARNTL|ASNA1|RERE|ATP1B1|KIF1A|AUP1|BAAT|BCL3|BCL6|BCR|BID|TSPO|PTTG1IP|CALR|CAT|CBLB|SCARB2|CD74|CDK5|CHM|CHML|AP2M1|AP1S1|AP2S1|AP3S1|CLU|CLTA|CLTB|CLTC|COPA|COPB1|CRAT|CSE1L|DAO|DLG2|DNM1|DNM2|DRD1|ECH1|EIF2D|EGR2|EHHADH|EIF4E|EIF5A|CTTN|EPHX2|STX2|E…
GO:0006913	nucleocytoplasmic transport	biological_process	252	81524	4.15401e-46	<0.001488095238095238	183|207|406|473|602|604|754|811|868|1020|1434|1812|1959|1977|1984|2254|2646|2733|3087|3178|3181|3267|3458|3692|3836|3837|3838|3839|3840|3841|3842|3843|3921|4000|4116|4435|4504|4686|4760|4792|4869|4927|4928|4985|5036|5295|5310|5371|5433|5514|5530|5571|5901|5903|5976|6059|6209|6310|6426|6427|6428|6429|6430|6431|6432|6496|6606|6607|6628|6632|6633|6634|6635|6636|6637|6741|6774|6815|6850|7040|7124|717…	AGT|AKT1|ARNTL|RERE|BCL3|BCL6|PTTG1IP|CALR|CBLB|CDK5|CSE1L|DRD1|EGR2|EIF4E|EIF5A|FGF9|GCKR|GLE1|HHEX|HNRNPA1|HNRNPA2B1|AGFG1|IFNG|EIF6|KPNA1|KPNB1|KPNA2|KPNA3|KPNA4|KPNA5|TNPO1|IPO5|RPSA|LMNA|MAGOH|CITED1|MT3|NCBP1|NEUROD1|NFKBIA|NPM1|NUP88|NUP98|OPRD1|PA2G4|PIK3R1|PKD1|PML|POLR2D|PPP1R10|PPP3CA|PRKAG1|RAN|RANBP2|UPF1|ABCE1|RPS15|ATXN1|SRSF1|SRSF2|SRSF3|SRSF4|SRSF5|SRSF6|SRSF7|SIX3|SMN1|SMN2|SNRP…
GO:0006915	apoptotic process	biological_process	846	1040722	3.43195e-44	<0.001488095238095238	25|91|104|134|135|142|148|196|207|208|247|291|293|309|317|318|322|329|330|331|332|333|355|356|382|388|408|468|472|487|551|572|573|578|581|596|597|598|599|602|637|638|659|660|662|663|664|665|666|668|672|677|695|699|701|706|708|728|815|825|834|835|836|837|838|839|840|841|842|843|846|857|885|914|916|921|929|939|940|944|952|970|983|984|1020|1026|1048|1051|1075|1111|1116|1149|1191|1263|1285|1311|1386|…	ABL1|ACVR1B|ADARB1|ADORA1|ADORA2A|PARP1|ADRA1A|AHR|AKT1|AKT2|ALOX15B|SLC25A4|SLC25A6|ANXA6|APAF1|NUDT2|APBB1|BIRC2|BIRC3|XIAP|BIRC5|APLP1|FAS|FASLG|ARF6|RHOB|ARRB1|ATF4|ATM|ATP2A1|AVP|BAD|BAG1|BAK1|BAX|BCL2|BCL2A1|BCL2L1|BCL2L2|BCL3|BID|BIK|BMPR2|BMX|BNIP1|BNIP2|BNIP3|BNIP3L|BOK|FOXL2|BRCA1|ZFP36L1|BTK|BUB1|BUB1B|TSPO|C1QBP|C5AR1|CAMK2A|CAPN3|CASP1|CASP2|CASP3|CASP4|CASP5|CASP6|CASP7|CASP8|CASP9|…
GO:0006974	cellular response to DNA damage stimulus	biological_process	698	691495	7.9039e-107	<0.001488095238095238	25|86|142|143|207|322|324|328|331|472|545|546|571|572|578|580|581|595|596|597|598|599|602|604|637|641|666|672|675|835|836|842|867|891|902|983|988|995|1017|1018|1022|1025|1026|1027|1032|1069|1111|1112|1137|1161|1263|1386|1396|1407|1432|1454|1493|1642|1643|1647|1649|1653|1663|1763|1820|1869|1874|1969|2033|2067|2068|2070|2071|2072|2073|2074|2138|2139|2140|2175|2176|2177|2178|2187|2188|2189|2237|2305…	ABL1|ACTL6A|PARP1|PARP4|AKT1|APBB1|APC|APEX1|XIAP|ATM|ATR|ATRX|BACH1|BAD|BAK1|BARD1|BAX|CCND1|BCL2|BCL2A1|BCL2L1|BCL2L2|BCL3|BCL6|BID|BLM|BOK|BRCA1|BRCA2|CASP2|CASP3|CASP9|CBL|CCNB1|CCNH|CDK1|CDC5L|CDC25C|CDK2|CDK3|CDK7|CDK9|CDKN1A|CDKN1B|CDKN2D|CETN2|CHEK1|FOXN3|CHRNA4|ERCC8|PLK3|ATF2|CRIP1|CRY1|MAPK14|CSNK1E|CTLA4|DDB1|DDB2|GADD45A|DDIT3|DDX1|DDX11|DNA2|ARID3A|E2F1|E2F4|EPHA2|EP300|ERCC1|ERCC2|…
GO:0007005	mitochondrion organization	biological_process	383	240946	1.36008e-29	<0.001488095238095238	142|207|211|291|292|293|487|538|572|578|581|596|598|617|637|638|664|665|666|706|801|808|815|841|858|885|1020|1050|1191|1267|1347|1352|1386|1513|1525|1763|1869|1890|1981|2011|2034|2055|2066|2101|2139|2189|2395|2551|2553|2648|2729|2730|2810|2931|2932|3002|3028|3054|3099|3155|3303|3308|3320|3329|3433|3725|3954|3980|4124|4137|4205|4285|4358|4508|4509|4534|4535|4536|4538|4540|4541|4599|4600|4694|4695|…	PARP1|AKT1|ALAS1|SLC25A4|SLC25A5|SLC25A6|ATP2A1|ATP7A|BAD|BAK1|BAX|BCL2|BCL2L1|BCS1L|BID|BIK|BNIP3|BNIP3L|BOK|TSPO|CALM1|CALM3|CAMK2A|CASP8|CAV2|CCK|CDK5|CEBPA|CLU|CNP|COX7A2|COX10|ATF2|CTSK|CXADR|DNA2|E2F1|TYMP|EIF4G1|MARK2|EPAS1|CLN8|ERBB4|ESRRA|EYA2|FANCG|FXN|GABPA|GABPB1|KAT2A|GCLC|GCLM|SFN|GSK3A|GSK3B|GZMB|HSD17B10|HCFC1|HK2|HMGCL|HSPA1A|HSPA4|HSP90AA1|HSPD1|IFIT2|JUN|LETM1|LIG3|MAN2A1|MAPT|…
GO:0007010	cytoskeleton organization	biological_process	961	1370142	1.39231e-62	<0.001488095238095238	25|29|58|60|70|71|81|87|88|118|119|120|150|199|226|274|283|286|287|288|301|348|357|358|375|382|387|388|389|390|391|393|395|399|402|408|546|583|585|596|604|613|631|636|667|672|675|752|810|811|825|827|829|830|832|845|859|891|983|989|991|998|1017|1020|1058|1062|1068|1069|1070|1072|1073|1104|1107|1263|1264|1265|1266|1267|1400|1410|1452|1453|1482|1495|1496|1499|1525|1539|1605|1627|1639|1641|1647|1674|…	ABL1|ABR|ACTA1|ACTB|ACTC1|ACTG1|ACTN4|ACTN1|ACTN2|ADD1|ADD2|ADD3|ADRA2A|AIF1|ALDOA|BIN1|ANG|ANK1|ANK2|ANK3|ANXA1|APOE|SHROOM2|AQP1|ARF1|ARF6|RHOA|RHOB|RHOC|RND3|RHOG|ARHGAP4|ARHGAP6|RHOH|ARL2|ARRB1|ATRX|BBS2|BBS4|BCL2|BCL6|BCR|BFSP1|BICD1|DST|BRCA1|BRCA2|FMNL1|CALML3|CALR|CAPN3|CAPN6|CAPZA1|CAPZA2|CAPZB|CASQ2|CAV3|CCNB1|CDK1|SEPT7|CDC20|CDC42|CDK2|CDK5|CENPA|CENPE|CETN1|CETN2|CETN3|CFL1|CFL2|RCC1…
GO:0007017	microtubule-based process	biological_process	570	473332	8.89602e-44	<0.001488095238095238	320|387|402|403|546|547|583|585|636|667|672|675|810|827|859|891|983|991|998|1017|1020|1058|1062|1068|1069|1070|1104|1107|1176|1201|1263|1267|1400|1410|1453|1499|1605|1639|1641|1647|1739|1740|1768|1769|1770|1778|1780|1781|1783|1855|1874|2009|2011|2241|2242|2255|2258|2316|2319|2332|2597|2622|2647|2801|3064|3091|3192|3312|3315|3796|3797|3798|3799|3800|3801|3831|3832|3833|3835|3837|3842|3895|3925|399…	APBA1|RHOA|ARL2|ARL3|ATRX|KIF1A|BBS2|BBS4|BICD1|DST|BRCA1|BRCA2|CALML3|CAPN6|CAV3|CCNB1|CDK1|CDC20|CDC42|CDK2|CDK5|CENPA|CENPE|CETN1|CETN2|CETN3|RCC1|CHD3|AP3S1|CLN3|PLK3|CNP|CRMP1|CRYAB|CSNK1D|CTNNB1|DAG1|DCTN1|DCX|GADD45A|DLG1|DLG2|DNAH6|DNAH8|DNAH9|DYNC1H1|DYNC1I1|DYNC1I2|DYNC1LI2|DVL1|E2F4|EML1|MARK2|FER|FES|FGF10|FGF13|FLNA|FLOT2|FMR1|GAPDH|GAS8|BLOC1S1|GOLGA2|HTT|HIF1A|HNRNPU|HSPA8|HSPB1|KI…
GO:0007051	spindle organization	biological_process	120	18687	4.63998e-31	<0.001488095238095238	387|546|891|991|1062|1104|1107|1453|1739|1778|2009|2316|2801|3796|3832|3833|3837|3925|4134|4204|4292|4342|4605|4627|4751|4926|5116|5518|5901|6188|6491|6683|6790|6795|6905|7272|7283|7405|7415|7430|7756|8555|8556|8658|8766|8841|9055|9212|9371|9493|9611|9639|9700|9793|10403|10426|10464|10540|10615|10636|10769|10783|10844|10982|11200|22919|22924|22974|23122|23332|23354|24137|25777|25886|26112|26271|2…	RHOA|ATRX|CCNB1|CDC20|CENPE|RCC1|CHD3|CSNK1D|DLG1|DYNC1H1|EML1|FLNA|GOLGA2|KIF2A|KIF11|KIFC1|KPNB1|STMN1|MAP4|MECP2|MLH1|MOS|MYBL2|MYH9|NEK2|NUMA1|PCNT|PPP2R1A|RAN|RPS3|STIL|SPAST|AURKA|AURKC|TBCE|TTK|TUBG1|UVRAG|VCP|EZR|ZNF207|CDC14B|CDC14A|TNKS|RAB11A|HDAC3|PRC1|AURKB|KIF3B|KIF23|NCOR1|ARHGEF10|ESPL1|CKAP5|NDC80|TUBGCP3|PIBF1|DCTN2|SPAG5|RGS14|PLK2|NEK6|TUBGCP2|MAPRE2|CHEK2|MAPRE1|MAPRE3|TPX2|C…
GO:0007059	chromosome segregation	biological_process	221	73713	8.29754e-27	<0.001488095238095238	292|332|641|672|699|701|891|898|991|1060|1062|1063|1104|1654|1663|2068|2072|2177|2669|2908|3619|3833|3835|3837|4085|4292|4438|4439|4751|4926|5119|5347|5518|5885|5889|5901|5925|6188|6732|6795|6847|7013|7150|7153|7155|7272|7273|7283|7290|7320|7329|7405|7756|7917|8239|8243|8379|8555|8556|8678|8697|8766|8780|8940|9055|9113|9126|9134|9183|9184|9212|9232|9319|9391|9400|9493|9525|9700|9787|9918|9928|998…	SLC25A5|BIRC5|BLM|BRCA1|BUB1|BUB1B|CCNB1|CCNE1|CDC20|CENPC|CENPE|CENPF|RCC1|DDX3X|DDX11|ERCC2|ERCC4|FANCD2|GEM|NR3C1|INCENP|KIFC1|KIF22|KPNB1|MAD2L1|MLH1|MSH4|MSH5|NEK2|NUMA1|CHMP1A|PLK1|PPP2R1A|RAD21|RAD51C|RAN|RB1|RPS3|SRPK1|AURKC|SYCP1|TERF1|TOP1|TOP2A|TOP2B|TTK|TTN|TUBG1|HIRA|UBE2B|UBE2I|UVRAG|ZNF207|BAG6|USP9X|SMC1A|MAD1L1|CDC14B|CDC14A|BECN1|CDC23|RAB11A|RIOK3|TOP3B|PRC1|LATS1|SMC3|CCNE2|ZW…
GO:0007088	regulation of mitotic nuclear division	biological_process	167	36769	8.79975e-25	<0.001488095238095238	324|472|546|595|652|655|685|699|701|858|890|891|894|896|898|899|900|901|940|990|991|995|996|1028|1062|1063|1104|1111|1761|1814|1843|1906|1908|1950|2069|2253|3192|3303|3304|3479|3481|3550|3552|3553|3630|3643|3832|4041|4085|4288|4751|4762|4926|5037|5119|5155|5159|5300|5347|5885|5925|6790|7039|7040|7175|7272|7517|7756|8243|8260|8379|8555|8556|8621|8658|8678|8697|8881|8900|9088|9126|9133|9134|9183|91…	APC|ATM|ATRX|CCND1|BMP4|BMP7|BTC|BUB1|BUB1B|CAV2|CCNA2|CCNB1|CCND2|CCND3|CCNE1|CCNF|CCNG1|CCNG2|CD28|CDC6|CDC20|CDC25C|CDC27|CDKN1C|CENPE|CENPF|RCC1|CHEK1|DMRT1|DRD3|DUSP1|EDN1|EDN3|EGF|EREG|FGF8|HNRNPU|HSPA1A|HSPA1B|IGF1|IGF2|IK|IL1A|IL1B|INS|INSR|KIF11|LRP5|MAD2L1|MKI67|NEK2|NEUROG1|NUMA1|PEBP1|CHMP1A|PDGFB|PDGFRB|PIN1|PLK1|RAD21|RB1|AURKA|TGFA|TGFB1|TPR|TTK|XRCC3|ZNF207|SMC1A|NAA10|MAD1L1|CDC1…
GO:0007093	mitotic cell cycle checkpoint	biological_process	145	27347	1.34076e-30	<0.001488095238095238	324|472|581|595|598|641|672|699|701|835|891|983|990|991|995|1017|1026|1027|1030|1063|1112|1263|1386|1647|1739|1820|1869|1874|2033|2765|2810|2956|3265|3276|3364|3550|4085|4193|4194|4303|4436|4582|4683|4848|4849|4850|4998|5111|5325|5347|5371|5546|5591|5883|5884|5925|5934|6118|6152|6154|6194|6419|6659|6790|7027|7029|7040|7153|7155|7175|7272|7465|7508|7756|7832|8091|8379|8738|8883|9183|9184|9212|9319…	APC|ATM|BAX|CCND1|BCL2L1|BLM|BRCA1|BUB1|BUB1B|CASP2|CCNB1|CDK1|CDC6|CDC20|CDC25C|CDK2|CDKN1A|CDKN1B|CDKN2B|CENPF|FOXN3|PLK3|ATF2|GADD45A|DLG1|ARID3A|E2F1|E2F4|EP300|GML|SFN|MSH6|HRAS|PRMT1|HUS1|IK|MAD2L1|MDM2|MDM4|FOXO4|MSH2|MUC1|NBN|CNOT2|CNOT3|CNOT4|ORC1|PCNA|PLAGL1|PLK1|PML|PRCC|PRKDC|RAD9A|RAD17|RB1|RBL2|RPA2|RPL24|RPL26|RPS6|SETMAR|SOX4|AURKA|TFDP1|TFDP2|TGFB1|TOP2A|TOP2B|TPR|TTK|WEE1|XPC|ZN…
GO:0007098	centrosome cycle	biological_process	76	7073	2.61509e-26	<0.001488095238095238	402|585|672|675|983|1017|1068|1069|1070|1107|1499|1639|1647|2242|2801|3832|4659|4751|4869|4957|5108|5311|5347|6491|6566|6790|7405|7516|8409|9371|9475|9639|9662|9696|9738|9793|9851|10733|10806|11127|11190|22995|23032|23177|23224|23354|23636|25914|26005|50855|51175|51199|54801|54820|54875|54930|55125|55142|55559|55722|55755|55835|79441|80254|81565|84446|84552|84612|93323|115106|116840|117178|153241…	ARL2|BBS4|BRCA1|BRCA2|CDK1|CDK2|CETN1|CETN2|CETN3|CHD3|CTNNB1|DCTN1|GADD45A|FES|GOLGA2|KIF11|PPP1R12A|NEK2|NPM1|ODF2|PCM1|PKD2|PLK1|STIL|SLC16A1|AURKA|UVRAG|XRCC2|UXT|KIF3B|ROCK2|ARHGEF10|CEP135|CROCC|CCP110|CKAP5|KIAA0753|PLK4|SDCCAG8|KIF3A|CEP250|CEP152|USP33|CEP68|SYNE2|HAUS5|NUP62|RTTN|C2CD3|PARD6A|TUBE1|NIN|HAUS6|NDE1|CNTLN|HAUS4|CEP192|HAUS2|HAUS7|CEP72|CDK5RAP2|CENPJ|HAUS3|CEP63|NDEL1|BRSK…
GO:0007167	enzyme linked receptor protein signaling pathway	biological_process	642	595110	4.81123e-29	<0.001488095238095238	25|60|71|90|91|92|93|94|142|154|160|161|163|174|207|208|238|268|269|284|285|324|374|378|387|409|523|525|526|527|528|529|533|534|535|537|558|613|624|627|640|650|651|652|653|654|655|656|657|658|659|685|780|819|836|858|860|867|916|920|924|925|926|998|1003|1123|1136|1173|1175|1176|1277|1278|1281|1282|1284|1285|1287|1288|1385|1398|1432|1435|1436|1442|1443|1444|1464|1482|1489|1535|1536|1609|1655|1749|1…	ABL1|ACTB|ACTG1|ACVR1|ACVR1B|ACVR2A|ACVR2B|ACVRL1|PARP1|ADRB2|AP2A1|AP2A2|AP2B1|AFP|AKT1|AKT2|ALK|AMH|AMHR2|ANGPT1|ANGPT2|APC|AREG|ARF4|RHOA|ARRB2|ATP6V1A|ATP6V1B1|ATP6V1B2|ATP6V0C|ATP6V1C1|ATP6V1E1|ATP6V0B|ATP6V1G2|ATP6V0A1|ATP6AP1|AXL|BCR|BDKRB2|BDNF|BLK|BMP2|BMP3|BMP4|BMP5|BMP6|BMP7|BMP8B|BMPR1A|BMPR1B|BMPR2|BTC|DDR1|CAMLG|CASP3|CAV2|RUNX2|CBL|CD3E|CD4|CD7|CD8A|CD8B|CDC42|CDH5|CHN1|CHRNA3|AP2M…
GO:0007169	transmembrane receptor protein tyrosine kinase signaling pathway	biological_process	460	298026	4.0156e-33	<0.001488095238095238	25|60|71|154|160|161|163|207|208|238|284|285|324|374|378|387|523|525|526|527|528|529|533|534|535|537|558|613|624|627|640|685|780|819|836|858|867|916|920|924|925|926|998|1123|1136|1173|1175|1176|1277|1282|1284|1285|1287|1288|1398|1432|1435|1436|1442|1443|1444|1464|1535|1536|1609|1759|1793|1796|1839|1942|1943|1944|1945|1946|1947|1948|1949|1950|1969|1978|1979|2041|2042|2043|2044|2045|2046|2047|2048|…	ABL1|ACTB|ACTG1|ADRB2|AP2A1|AP2A2|AP2B1|AKT1|AKT2|ALK|ANGPT1|ANGPT2|APC|AREG|ARF4|RHOA|ATP6V1A|ATP6V1B1|ATP6V1B2|ATP6V0C|ATP6V1C1|ATP6V1E1|ATP6V0B|ATP6V1G2|ATP6V0A1|ATP6AP1|AXL|BCR|BDKRB2|BDNF|BLK|BTC|DDR1|CAMLG|CASP3|CAV2|CBL|CD3E|CD4|CD7|CD8A|CD8B|CDC42|CHN1|CHRNA3|AP2M1|AP2S1|AP3S1|COL1A1|COL4A1|COL4A2|COL4A3|COL4A5|COL4A6|CRK|MAPK14|CSF1|CSF1R|CSH1|CSH2|CSHL1|CSPG4|CYBA|CYBB|DGKQ|DNM1|DOCK1|D…
GO:0007249	I-kappaB kinase/NF-kappaB signaling	biological_process	65	4877	2.68088e-23	<0.001488095238095238	207|329|330|554|602|695|929|1147|3551|3656|4792|4795|5966|5970|5971|6093|6233|6885|7097|7098|7099|7124|7132|7186|7189|7311|7314|8517|8717|8737|8767|8915|9020|9220|9475|9641|10010|10454|10549|10616|11035|23085|23118|23643|28511|28512|29110|51284|51311|54106|55072|64170|64343|79155|79753|81858|84433|92610|134728|148022|153090|171392|197358|257397|353376|	AKT1|BIRC2|BIRC3|AVPR2|BCL3|BTK|CD14|CHUK|IKBKB|IRAK2|NFKBIA|NFKBIL1|REL|RELA|RELB|ROCK1|RPS27A|MAP3K7|TLR2|TLR3|TLR4|TNF|TNFRSF1A|TRAF2|TRAF6|UBA52|UBB|IKBKG|TRADD|RIPK1|RIPK2|BCL10|MAP3K14|TIAF1|ROCK2|IKBKE|TANK|TAB1|PRDX4|RBCK1|RIPK3|ERC1|TAB2|LY96|NKIRAS2|NKIRAS1|TBK1|TLR7|TLR8|TLR9|RNF31|CARD9|AZI2|TNIP2|SNIP1|SHARPIN|CARD11|TIFA|IRAK1BP1|TICAM1|DAB2IP|ZNF675|NLRC3|TAB3|TICAM2|
GO:0007346	regulation of mitotic cell cycle	biological_process	559	418189	2.21729e-76	<0.001488095238095238	25|199|301|324|328|429|440|472|546|581|595|596|598|604|637|641|652|655|672|677|678|685|694|699|701|835|858|890|891|894|896|898|899|900|901|940|983|990|991|993|994|995|996|1017|1019|1026|1027|1028|1030|1062|1063|1069|1104|1111|1112|1163|1164|1213|1263|1386|1453|1454|1499|1540|1543|1613|1620|1639|1642|1647|1654|1739|1761|1778|1781|1814|1820|1843|1845|1869|1874|1877|1906|1908|1950|1977|1978|1981|203…	ABL1|AIF1|ANXA1|APC|APEX1|ASCL1|ASNS|ATM|ATRX|BAX|CCND1|BCL2|BCL2L1|BCL6|BID|BLM|BMP4|BMP7|BRCA1|ZFP36L1|ZFP36L2|BTC|BTG1|BUB1|BUB1B|CASP2|CAV2|CCNA2|CCNB1|CCND2|CCND3|CCNE1|CCNF|CCNG1|CCNG2|CD28|CDK1|CDC6|CDC20|CDC25A|CDC25B|CDC25C|CDC27|CDK2|CDK4|CDKN1A|CDKN1B|CDKN1C|CDKN2B|CENPE|CENPF|CETN2|RCC1|CHEK1|FOXN3|CKS1B|CKS2|CLTC|PLK3|ATF2|CSNK1D|CSNK1E|CTNNB1|CYLD|CYP1A1|DAPK3|BRINP1|DCTN1|DDB1|GADD…
GO:0008022	protein C-terminus binding	molecular_function	183	43450	3.50119e-33	<0.001488095238095238	25|160|468|481|667|675|774|859|991|1022|1063|1112|1261|1445|1487|1499|1601|1613|1739|1741|1742|1759|1893|2033|2035|2064|2067|2068|2071|2072|2074|2185|2192|2335|2547|3265|3339|3397|3717|3767|3777|3839|3932|3981|4059|4085|4261|4288|4435|4436|4641|4688|4691|4747|4863|4926|4987|4988|5189|5190|5193|5213|5245|5430|5468|5501|5515|5516|5562|5604|5626|5864|5888|6310|6311|6382|6455|6456|6457|6477|6494|6667…	ABL1|AP2A1|ATF4|ATP1B1|DST|BRCA2|CACNA1B|CAV3|CDC20|CDK7|CENPF|FOXN3|CNGA3|CSK|CTBP1|CTNNB1|DAB2|DAPK3|DLG1|DLG3|DLG4|DNM1|ECM1|EP300|EPB41|ERBB2|ERCC1|ERCC2|ERCC3|ERCC4|ERCC6|PTK2B|FBLN1|FN1|XRCC6|HRAS|HSPG2|ID1|JAK2|KCNJ11|KCNK3|KPNA3|LCK|LIG4|BCAM|MAD2L1|CIITA|MKI67|CITED1|MSH2|MYO1C|NCF2|NCL|NEFL|NPAT|NUMA1|OPRL1|OPRM1|PEX1|PEX6|PEX12|PFKM|PHB|POLR2A|PPARG|PPP1CC|PPP2CA|PPP2CB|PRKAA1|MAP2K1|P…
GO:0008092	cytoskeletal protein binding	molecular_function	874	1121446	4.64733e-43	<0.001488095238095238	25|27|58|60|70|81|87|88|89|118|119|120|135|164|199|226|229|230|270|274|283|286|287|288|302|304|309|322|324|332|348|357|387|403|476|547|558|585|634|636|667|672|675|752|775|776|783|800|801|805|808|816|817|822|824|825|827|829|830|832|859|889|999|1000|1001|1002|1003|1004|1005|1006|1007|1008|1009|1010|1012|1013|1016|1062|1068|1069|1070|1072|1073|1191|1234|1264|1265|1266|1398|1400|1410|1495|1496|1605|1…	ABL1|ABL2|ACTA1|ACTB|ACTC1|ACTN4|ACTN1|ACTN2|ACTN3|ADD1|ADD2|ADD3|ADORA2A|AP1G1|AIF1|ALDOA|ALDOB|ALDOC|AMPD1|BIN1|ANG|ANK1|ANK2|ANK3|ANXA2|ANXA2P2|ANXA6|APBB1|APC|BIRC5|APOE|SHROOM2|RHOA|ARL3|ATP1A1|KIF1A|AXL|BBS4|CEACAM1|BICD1|DST|BRCA1|BRCA2|FMNL1|CACNA1C|CACNA1D|CACNB2|CALD1|CALM1|CALM2|CALM3|CAMK2B|CAMK2D|CAPG|CAPN2|CAPN3|CAPN6|CAPZA1|CAPZA2|CAPZB|CAV3|KRIT1|CDH1|CDH2|CDH3|CDH4|CDH5|CDH6|CDH7…
GO:0008094	DNA-dependent ATPase activity	molecular_function	83	8227	1.16699e-27	<0.001488095238095238	301|546|641|902|1022|1105|1106|1107|1108|1654|1660|1663|1763|2068|2071|2074|2186|2547|2956|2965|2966|2967|2968|3508|4173|4175|4176|4331|4436|4437|4438|4439|4683|5884|5888|5889|5890|5892|5928|5965|5981|5982|5983|5984|5985|6594|6595|6597|7153|7155|7486|7516|7517|7520|8458|8607|9400|9401|9557|10111|10146|10721|10856|10973|11144|22907|25788|50485|51750|54617|54821|55193|56852|56897|57680|63922|79075|…	ANXA1|ATRX|BLM|CCNH|CDK7|CHD1|CHD2|CHD3|CHD4|DDX3X|DHX9|DDX11|DNA2|ERCC2|ERCC3|ERCC6|BPTF|XRCC6|MSH6|GTF2H1|GTF2H2|GTF2H3|GTF2H4|IGHMBP2|MCM4|MCM6|MCM7|MNAT1|MSH2|MSH3|MSH4|MSH5|NBN|RAD17|RAD51|RAD51C|RAD51B|RAD51D|RBBP4|RECQL|RFC1|RFC2|RFC3|RFC4|RFC5|SMARCA1|SMARCA2|SMARCA4|TOP2A|TOP2B|WRN|XRCC2|XRCC3|XRCC5|TTF2|RUVBL1|RECQL5|RECQL4|CHD1L|RAD50|G3BP1|POLQ|RUVBL2|ASCC3|DMC1|DHX30|RAD54B|SMARCAL1|…
GO:0008134	transcription factor binding	molecular_function	622	488709	9.13229e-117	<0.001488095238095238	60|81|118|142|166|186|190|196|307|322|323|328|367|405|406|408|429|430|468|473|582|583|585|595|596|602|668|672|688|708|811|860|898|904|905|947|988|1022|1025|1029|1050|1051|1054|1063|1108|1385|1386|1387|1390|1406|1407|1432|1460|1482|1487|1488|1499|1609|1613|1616|1649|1654|1655|1660|1788|1810|1822|1869|1870|1871|1874|1875|1876|1959|1977|2002|2033|2034|2067|2071|2072|2091|2099|2103|2113|2114|2139|218…	ACTB|ACTN4|ADD1|PARP1|AES|AGTR2|NR0B1|AHR|ANXA4|APBB1|APBB2|APEX1|AR|ARNT|ARNTL|ARRB1|ASCL1|ASCL2|ATF4|RERE|BBS1|BBS2|BBS4|CCND1|BCL2|BCL3|FOXL2|BRCA1|KLF5|C1QBP|CALR|RUNX2|CCNE1|CCNT1|CCNT2|CD34|CDC5L|CDK7|CDK9|CDKN2A|CEBPA|CEBPB|CEBPG|CENPF|CHD4|CREB1|ATF2|CREBBP|CREM|CRX|CRY1|MAPK14|CSNK2B|NKX2-5|CTBP1|CTBP2|CTNNB1|DGKQ|DAPK3|DAXX|DDIT3|DDX3X|DDX5|DHX9|DNMT3A|DR1|ATN1|E2F1|E2F2|E2F3|E2F4|E2F5|…
GO:0008137	NADH dehydrogenase (ubiquinone) activity	molecular_function	42	1570	1.10745e-32	<0.001488095238095238	4535|4536|4538|4539|4540|4541|4694|4695|4696|4697|4698|4700|4701|4702|4704|4705|4706|4707|4708|4709|4710|4711|4712|4713|4714|4715|4716|4718|4719|4720|4722|4723|4724|4725|4726|4728|4729|4731|51079|55967|91942|374291|	ND1|ND2|ND4|ND4L|ND5|ND6|NDUFA1|NDUFA2|NDUFA3|NDUFA4|NDUFA5|NDUFA6|NDUFA7|NDUFA8|NDUFA9|NDUFA10|NDUFAB1|NDUFB1|NDUFB2|NDUFB3|NDUFB4|NDUFB5|NDUFB6|NDUFB7|NDUFB8|NDUFB9|NDUFB10|NDUFC2|NDUFS1|NDUFS2|NDUFS3|NDUFV1|NDUFS4|NDUFS5|NDUFS6|NDUFS8|NDUFV2|NDUFV3|NDUFA13|NDUFA12|NDUFAF2|NDUFS7|
GO:0008380	RNA splicing	biological_process	380	174267	4.06369e-121	<0.001488095238095238	676|708|988|1207|1477|1478|1479|1653|1655|1659|1660|1665|1993|2081|2332|2483|2521|2962|2963|3178|3181|3183|3184|3185|3187|3188|3189|3190|3192|3312|3550|3958|4116|4154|4236|4670|4686|4841|4857|4858|4904|5093|5094|5356|5411|5430|5431|5432|5433|5434|5435|5436|5437|5438|5439|5440|5441|5511|5515|5518|5546|5725|5936|5940|6060|6066|6100|6421|6426|6427|6428|6429|6430|6431|6432|6433|6434|6606|6607|6625|66…	BRDT|C1QBP|CDC5L|CLNS1A|CSTF1|CSTF2|CSTF3|DDX1|DDX5|DHX8|DHX9|DHX15|ELAVL2|ERN1|FMR1|FRG1|FUS|GTF2F1|GTF2F2|HNRNPA1|HNRNPA2B1|HNRNPC|HNRNPD|HNRNPF|HNRNPH1|HNRNPH2|HNRNPH3|HNRNPK|HNRNPU|HSPA8|IK|LGALS3|MAGOH|MBNL1|MFAP1|HNRNPM|NCBP1|NONO|NOVA1|NOVA2|YBX1|PCBP1|PCBP2|PLRG1|PNN|POLR2A|POLR2B|POLR2C|POLR2D|POLR2E|POLR2F|POLR2G|POLR2H|POLR2I|POLR2J|POLR2K|POLR2L|PPP1R8|PPP2CA|PPP2R1A|PRCC|PTBP1|RBM4|R…
GO:0009057	macromolecule catabolic process	biological_process	915	1166221	1.71964e-107	<0.001488095238095238	49|160|161|163|176|178|207|259|267|302|304|329|338|348|406|408|409|411|472|550|633|634|664|665|668|677|678|701|823|824|825|836|841|867|891|899|960|983|991|996|997|1017|1020|1075|1118|1161|1173|1175|1191|1200|1201|1203|1211|1213|1358|1462|1463|1464|1486|1506|1508|1509|1510|1512|1513|1514|1515|1519|1520|1521|1522|1540|1634|1642|1649|1655|1656|1676|1677|1763|1773|1774|1775|1777|1797|1861|1981|1990|1…	ACR|AP2A1|AP2A2|AP2B1|ACAN|AGL|AKT1|AMBP|AMFR|ANXA2|ANXA2P2|BIRC2|APOB|APOE|ARNTL|ARRB1|ARRB2|ARSB|ATM|AUP1|BGN|CEACAM1|BNIP3|BNIP3L|FOXL2|ZFP36L1|ZFP36L2|BUB1B|CAPN1|CAPN2|CAPN3|CASP3|CASP8|CBL|CCNB1|CCNF|CD44|CDK1|CDC20|CDC27|CDC34|CDK2|CDK5|CTSC|CHIT1|ERCC8|AP2M1|AP2S1|CLU|TPP1|CLN3|CLN5|CLTA|CLTC|CPA2|VCAN|NCAN|CSPG4|CTBS|CTRL|CTSB|CTSD|CTSE|CTSH|CTSK|CTSL|CTSV|CTSO|CTSS|CTSW|CTSZ|CYLD|DCN|DD…
GO:0009301	snRNA transcription	biological_process	67	5379	4.62626e-27	<0.001488095238095238	904|905|1022|1025|2957|2958|2959|2960|2961|2962|2963|4686|5430|5431|5432|5433|5434|5435|5436|5437|5438|5439|5440|5441|5451|5452|6617|6618|6619|6621|6667|6877|6878|6880|6882|6884|6908|7702|8178|8812|10302|22916|22936|23248|23379|25896|26173|26512|51593|51808|55174|55197|55656|55756|57117|57508|58490|64859|65123|79035|79664|79871|80237|80789|84524|92105|129685|	CCNT1|CCNT2|CDK7|CDK9|GTF2A1|GTF2A2|GTF2B|GTF2E1|GTF2E2|GTF2F1|GTF2F2|NCBP1|POLR2A|POLR2B|POLR2C|POLR2D|POLR2E|POLR2F|POLR2G|POLR2H|POLR2I|POLR2J|POLR2K|POLR2L|POU2F1|POU2F2|SNAPC1|SNAPC2|SNAPC3|SNAPC4|SP1|TAF5|TAF6|TAF9|TAF11|TAF13|TBP|ZNF143|ELL|CCNK|SNAPC5|NCBP2|ELL2|RPRD2|ICE1|INTS7|INTS1|INTS6|SRRT|PHAX|INTS10|RPRD1A|INTS8|INTS9|INTS12|INTS2|RPRD1B|NABP1|INTS3|NABP2|ICE2|RPAP2|ELL3|INTS5|ZC3…
GO:0009411	response to UV	biological_process	130	22393	2.08789e-22	<0.001488095238095238	142|207|358|468|545|578|581|595|596|602|836|842|847|993|1026|1032|1111|1153|1161|1387|1396|1642|1643|1965|1991|2033|2067|2068|2071|2072|2073|2074|2237|2332|2876|2956|2966|3150|3364|3373|3592|3593|3713|4157|4193|4216|4221|4239|4311|4436|4609|4734|4776|4869|5111|5275|5295|5371|5424|5429|5481|5562|5599|5603|5609|5743|5764|5796|5970|6154|6738|6794|6872|7299|7319|7320|7391|7398|7486|7507|7508|7528|837…	PARP1|AKT1|AQP1|ATF4|ATR|BAK1|BAX|CCND1|BCL2|BCL3|CASP3|CASP9|CAT|CDC25A|CDKN1A|CDKN2D|CHEK1|CIRBP|ERCC8|CREBBP|CRIP1|DDB1|DDB2|EIF2S1|ELANE|EP300|ERCC1|ERCC2|ERCC3|ERCC4|ERCC5|ERCC6|FEN1|FMR1|GPX1|MSH6|GTF2H2|HMGN1|HUS1|HYAL1|IL12A|IL12B|IVL|MC1R|MDM2|MAP3K4|MEN1|MFAP4|MME|MSH2|MYC|NEDD4|NFATC4|NPM1|PCNA|SERPINB13|PIK3R1|PML|POLD1|POLH|PPID|PRKAA1|MAPK8|MAPK13|MAP2K7|PTGS2|PTN|PTPRK|RELA|RPL26|T…
GO:0009894	regulation of catabolic process	biological_process	828	973223	7.52833e-77	<0.001488095238095238	25|27|32|89|101|134|148|150|154|207|208|210|215|225|302|304|317|324|328|336|337|339|341|344|345|348|369|405|406|472|493|523|525|526|527|528|529|533|534|535|572|580|581|596|664|665|666|677|678|706|722|725|754|823|826|836|857|859|863|949|957|975|999|1019|1020|1027|1050|1075|1149|1153|1191|1263|1268|1374|1432|1452|1453|1454|1457|1459|1471|1601|1611|1612|1613|1634|1642|1660|1676|1736|1797|1855|1869|1…	ABL1|ABL2|ACACB|ACTN3|ADAM8|ADORA1|ADRA1A|ADRA2A|ADRB2|AKT1|AKT2|ALAD|ABCD1|ABCD2|ANXA2|ANXA2P2|APAF1|APC|APEX1|APOA2|APOA4|APOBEC1|APOC1|APOC2|APOC3|APOE|ARAF|ARNT|ARNTL|ATM|ATP2B4|ATP6V1A|ATP6V1B1|ATP6V1B2|ATP6V0C|ATP6V1C1|ATP6V1E1|ATP6V0B|ATP6V1G2|ATP6V0A1|BAD|BARD1|BAX|BCL2|BNIP3|BNIP3L|BOK|ZFP36L1|ZFP36L2|TSPO|C4BPA|C4BPB|PTTG1IP|CAPN1|CAPNS1|CASP3|CAV1|CAV3|CBFA2T3|SCARB1|ENTPD5|CD81|CDH1|C…
GO:0009896	positive regulation of catabolic process	biological_process	388	209067	2.21464e-39	<0.001488095238095238	89|101|134|150|154|207|208|215|225|324|336|337|344|348|405|472|572|580|581|664|665|677|678|722|725|754|857|859|863|957|975|1027|1050|1075|1191|1263|1374|1452|1453|1454|1457|1601|1612|1634|1642|1797|1855|1950|2021|2103|2168|2185|2308|2332|2629|2719|2729|2773|2819|2822|2931|2932|3064|3091|3099|3146|3162|3184|3297|3300|3303|3304|3320|3356|3416|3458|3479|3553|3565|3630|3643|3667|3791|3949|4035|4036|4…	ACTN3|ADAM8|ADORA1|ADRA2A|ADRB2|AKT1|AKT2|ABCD1|ABCD2|APC|APOA2|APOA4|APOC2|APOE|ARNT|ATM|BAD|BARD1|BAX|BNIP3|BNIP3L|ZFP36L1|ZFP36L2|C4BPA|C4BPB|PTTG1IP|CAV1|CAV3|CBFA2T3|ENTPD5|CD81|CDKN1B|CEBPA|CTSC|CLU|PLK3|CPT1A|CSNK1A1|CSNK1D|CSNK1E|CSNK2A1|DAB2|DAPK1|DCN|DDB1|DXO|DVL1|EGF|ENDOG|ESRRB|FABP1|PTK2B|FOXO1|FMR1|GBA|GPC3|GCLC|GNAI3|GPD1|GPLD1|GSK3A|GSK3B|HTT|HIF1A|HK2|HMGB1|HMOX1|HNRNPD|HSF1|DNAJ…
GO:0010212	response to ionizing radiation	biological_process	136	25282	6.46544e-23	<0.001488095238095238	142|210|301|339|388|472|545|578|581|595|596|598|641|672|836|867|1026|1161|1196|1410|1432|1535|1647|1785|1788|1789|1894|1936|1958|2002|2067|2074|2138|2140|2177|2547|2625|2876|2885|3014|3265|3297|3309|3364|3383|3428|3627|3735|3861|3981|4193|4221|4255|4436|4609|5371|5423|5428|5562|5591|5788|5810|5883|5888|6154|6240|6354|6422|6423|6591|6770|6794|7040|7056|7158|7412|7486|7516|7518|7520|8438|9025|9112|…	PARP1|ALAD|ANXA1|APOBEC1|RHOB|ATM|ATR|BAK1|BAX|CCND1|BCL2|BCL2L1|BLM|BRCA1|CASP3|CBL|CDKN1A|ERCC8|CLK2|CRYAB|MAPK14|CYBA|GADD45A|DNM2|DNMT3A|DNMT3B|ECT2|EEF1D|EGR1|ELK1|ERCC1|ERCC6|EYA1|EYA3|FANCD2|XRCC6|GATA3|GPX1|GRB2|H2AFX|HRAS|HSF1|HSPA5|HUS1|ICAM1|IFI16|CXCL10|KARS|KRT14|LIG4|MDM2|MEN1|MGMT|MSH2|MYC|PML|POLB|POLG|PRKAA1|PRKDC|PTPRC|RAD1|RAD9A|RAD51|RPL26|RRM1|CCL7|SFRP1|SFRP2|SNAI2|STAR|STK1…
GO:0010243	response to organonitrogen compound	biological_process	839	1045942	6.19445e-30	<0.001488095238095238	15|18|19|25|26|41|58|60|88|100|107|108|109|111|112|113|114|115|133|135|142|154|159|177|181|182|183|185|186|189|196|199|207|208|210|231|267|301|308|324|328|329|333|339|353|358|366|374|383|387|429|440|445|468|478|493|496|523|525|526|527|528|529|533|534|535|537|538|550|572|590|595|598|610|634|641|655|672|673|677|682|688|694|706|728|760|773|779|781|782|790|801|808|815|824|836|837|839|840|845|846|847|…	AANAT|ABAT|ABCA1|ABL1|AOC1|ASIC1|ACTA1|ACTB|ACTN2|ADA|ADCY1|ADCY2|ADCY3|ADCY5|ADCY6|ADCY7|ADCY8|ADCY9|ADM|ADORA2A|PARP1|ADRB2|ADSS|AGER|AGRP|JAG1|AGT|AGTR1|AGTR2|AGXT|AHR|AIF1|AKT1|AKT2|ALAD|AKR1B1|AMFR|ANXA1|ANXA5|APC|APEX1|BIRC2|APLP1|APOBEC1|APRT|AQP1|AQP9|AREG|ARG1|RHOA|ASCL1|ASNS|ASS1|ATF4|ATP1A3|ATP2B4|ATP4B|ATP6V1A|ATP6V1B1|ATP6V1B2|ATP6V0C|ATP6V1C1|ATP6V1E1|ATP6V0B|ATP6V1G2|ATP6V0A1|ATP6A…
GO:0010257	NADH dehydrogenase complex assembly	biological_process	59	3688	7.53081e-35	<0.001488095238095238	617|4535|4536|4538|4540|4541|4694|4695|4696|4698|4700|4701|4702|4704|4705|4706|4707|4708|4709|4710|4711|4712|4713|4714|4715|4716|4718|4719|4720|4722|4723|4724|4725|4726|4728|4729|4731|5018|6901|25915|28976|29078|29090|51079|51103|51295|51300|54539|55471|55572|55744|55863|55967|79133|80224|91942|126328|137682|374291|	BCS1L|ND1|ND2|ND4|ND5|ND6|NDUFA1|NDUFA2|NDUFA3|NDUFA5|NDUFA6|NDUFA7|NDUFA8|NDUFA9|NDUFA10|NDUFAB1|NDUFB1|NDUFB2|NDUFB3|NDUFB4|NDUFB5|NDUFB6|NDUFB7|NDUFB8|NDUFB9|NDUFB10|NDUFC2|NDUFS1|NDUFS2|NDUFS3|NDUFV1|NDUFS4|NDUFS5|NDUFS6|NDUFS8|NDUFV2|NDUFV3|OXA1L|TAZ|NDUFAF3|ACAD9|NDUFAF4|TIMM21|NDUFA13|NDUFAF1|ECSIT|TIMMDC1|NDUFB11|NDUFAF7|FOXRED1|COA1|TMEM126B|NDUFA12|NDUFAF5|NUBPL|NDUFAF2|NDUFA11|NDUFAF6|…
GO:0010389	regulation of G2/M transition of mitotic cell cycle	biological_process	147	26116	8.49552e-41	<0.001488095238095238	472|595|641|672|891|983|990|993|994|995|1017|1019|1063|1069|1112|1453|1454|1639|1778|1781|2273|2956|3161|3306|3320|3364|4204|4303|4683|4751|4957|4998|5048|5087|5108|5116|5347|5518|5566|5569|5577|5884|5885|5889|5890|6500|6604|6790|7277|7283|7480|7531|7532|7840|7846|8091|8317|8454|8481|8636|8655|8766|8883|8929|9212|9344|9401|9525|9662|9702|9738|9793|9814|9928|9978|10121|10142|10382|10383|10540|1073…	ATM|CCND1|BLM|BRCA1|CCNB1|CDK1|CDC6|CDC25A|CDC25B|CDC25C|CDK2|CDK4|CENPF|CETN2|FOXN3|CSNK1D|CSNK1E|DCTN1|DYNC1H1|DYNC1I2|FHL1|MSH6|HMMR|HSPA2|HSP90AA1|HUS1|MECP2|FOXO4|NBN|NEK2|ODF2|ORC1|PAFAH1B1|PBX1|PCM1|PCNT|PLK1|PPP2R1A|PRKACA|PKIA|PRKAR2B|RAD17|RAD21|RAD51C|RAD51B|SKP1|SMARCD3|AURKA|TUBA4A|TUBG1|WNT10B|YWHAE|YWHAG|ALMS1|TUBA1A|HMGA2|CDC7|CUL1|OFD1|SSNA1|DYNLL1|RAB11A|NAE1|PHOX2B|AURKB|TAOK2|…
GO:0010498	proteasomal protein catabolic process	biological_process	298	111934	2.71123e-73	<0.001488095238095238	267|329|406|408|409|550|701|891|899|983|991|996|997|1017|1161|1642|1649|1861|2931|3300|3309|3429|4085|4189|4193|4287|4734|4780|5094|5347|5366|5371|5516|5527|5682|5683|5684|5685|5686|5687|5688|5689|5690|5691|5692|5693|5694|5695|5696|5698|5699|5705|5706|5707|5708|5710|5713|5714|5718|5886|5887|6047|6048|6233|6388|6396|6400|6449|6468|6477|6478|6500|6502|6782|6790|6872|6907|7126|7184|7311|7314|7319|73…	AMFR|BIRC2|ARNTL|ARRB1|ARRB2|AUP1|BUB1B|CCNB1|CCNF|CDK1|CDC20|CDC27|CDC34|CDK2|ERCC8|DDB1|DDIT3|TOR1A|GSK3A|DNAJB2|HSPA5|IFI27|MAD2L1|DNAJB9|MDM2|ATXN3|NEDD4|NFE2L2|PCBP2|PLK1|PMAIP1|PML|PPP2CB|PPP2R5C|PSMA1|PSMA2|PSMA3|PSMA4|PSMA5|PSMA6|PSMA7|PSMB1|PSMB2|PSMB3|PSMB4|PSMB5|PSMB6|PSMB7|PSMB8|PSMB9|PSMB10|PSMC5|PSMC6|PSMD1|PSMD2|PSMD4|PSMD7|PSMD8|PSMD12|RAD23A|RAD23B|RNF4|RNF5|RPS27A|SDF2|SEC13|SEL…
GO:0010499	proteasomal ubiquitin-independent protein catabolic process	biological_process	22	325	3.38843e-29	<0.001488095238095238	4780|5682|5683|5684|5685|5686|5687|5688|5689|5690|5691|5692|5693|5694|5695|5696|5698|5699|8507|9817|23198|143471|	NFE2L2|PSMA1|PSMA2|PSMA3|PSMA4|PSMA5|PSMA6|PSMA7|PSMB1|PSMB2|PSMB3|PSMB4|PSMB5|PSMB6|PSMB7|PSMB8|PSMB9|PSMB10|ENC1|KEAP1|PSME4|PSMA8|
GO:0010506	regulation of autophagy	biological_process	287	116173	2.17983e-28	<0.001488095238095238	25|27|148|154|207|472|523|525|526|527|528|529|533|534|535|572|596|664|665|666|706|823|826|836|1020|1263|1459|1611|1612|1613|1634|1915|1917|1981|1982|2017|2033|2072|2081|2308|2475|2597|2626|2629|2670|2773|2801|2931|3064|3082|3091|3099|3146|3162|3315|3357|3428|3458|3565|3708|3791|3952|3953|4137|4170|4210|4218|4233|4504|4534|4734|4864|4943|5049|5290|5291|5296|5305|5476|5562|5563|5566|5587|5595|5599|…	ABL1|ABL2|ADRA1A|ADRB2|AKT1|ATM|ATP6V1A|ATP6V1B1|ATP6V1B2|ATP6V0C|ATP6V1C1|ATP6V1E1|ATP6V0B|ATP6V1G2|ATP6V0A1|BAD|BCL2|BNIP3|BNIP3L|BOK|TSPO|CAPN1|CAPNS1|CASP3|CDK5|PLK3|CSNK2A2|DAP|DAPK1|DAPK3|DCN|EEF1A1|EEF1A2|EIF4G1|EIF4G2|CTTN|EP300|ERCC4|ERN1|FOXO1|MTOR|GAPDH|GATA4|GBA|GFAP|GNAI3|GOLGA2|GSK3A|HTT|HGF|HIF1A|HK2|HMGB1|HMOX1|HSPB1|HTR2B|IFI16|IFNG|IL4|ITPR1|KDR|LEP|LEPR|MAPT|MCL1|MEFV|RAB8A|MET…
GO:0010563	negative regulation of phosphorus metabolic process	biological_process	508	379659	6.78824e-34	<0.001488095238095238	25|89|103|104|135|142|197|207|259|284|324|341|348|387|399|408|409|467|578|581|624|634|652|655|706|753|801|805|808|836|857|859|863|867|868|891|978|1026|1027|1028|1029|1030|1031|1032|1050|1353|1399|1408|1411|1445|1540|1605|1609|1647|1739|1740|1741|1756|1813|1843|1844|1845|1846|1847|1848|1849|1850|1852|1855|1942|1981|2022|2029|2039|2041|2048|2122|2150|2167|2192|2203|2218|2280|2281|2305|2308|2475|262…	ABL1|ACTN3|ADAR|ADARB1|ADORA2A|PARP1|AHSG|AKT1|AMBP|ANGPT1|APC|APOC1|APOE|RHOA|RHOH|ARRB1|ARRB2|ATF3|BAK1|BAX|BDKRB2|CEACAM1|BMP4|BMP7|TSPO|LDLRAD4|CALM1|CALM2|CALM3|CASP3|CAV1|CAV3|CBFA2T3|CBL|CBLB|CCNB1|CDA|CDKN1A|CDKN1B|CDKN1C|CDKN2A|CDKN2B|CDKN2C|CDKN2D|CEBPA|COX11|CRKL|CRY2|CRYBA1|CSK|CYLD|DAG1|DGKQ|GADD45A|DLG1|DLG2|DLG3|DMD|DRD2|DUSP1|DUSP2|DUSP3|DUSP4|DUSP5|DUSP6|DUSP7|DUSP8|DUSP9|DVL1|EF…
GO:0010564	regulation of cell cycle process	biological_process	664	594182	1.01401e-86	<0.001488095238095238	199|208|274|301|317|324|328|387|472|493|546|581|585|595|596|598|604|637|641|643|648|652|655|672|677|678|685|699|701|801|805|808|811|835|858|890|891|894|896|898|899|900|901|940|983|990|991|993|994|995|996|998|1017|1019|1020|1025|1026|1027|1028|1030|1032|1062|1063|1068|1069|1104|1111|1112|1213|1263|1453|1454|1457|1459|1499|1543|1602|1618|1639|1642|1647|1654|1663|1761|1778|1781|1813|1814|1820|1843|1…	AIF1|AKT2|BIN1|ANXA1|APAF1|APC|APEX1|RHOA|ATM|ATP2B4|ATRX|BAX|BBS4|CCND1|BCL2|BCL2L1|BCL6|BID|BLM|CXCR5|BMI1|BMP4|BMP7|BRCA1|ZFP36L1|ZFP36L2|BTC|BUB1|BUB1B|CALM1|CALM2|CALM3|CALR|CASP2|CAV2|CCNA2|CCNB1|CCND2|CCND3|CCNE1|CCNF|CCNG1|CCNG2|CD28|CDK1|CDC6|CDC20|CDC25A|CDC25B|CDC25C|CDC27|CDC42|CDK2|CDK4|CDK5|CDK9|CDKN1A|CDKN1B|CDKN1C|CDKN2B|CDKN2D|CENPE|CENPF|CETN1|CETN2|RCC1|CHEK1|FOXN3|CLTC|PLK3|CS…
GO:0010608	posttranscriptional regulation of gene expression	biological_process	495	335643	5.25748e-71	<0.001488095238095238	16|48|103|207|208|283|326|328|339|387|468|602|677|678|708|811|857|940|1019|1153|1432|1612|1613|1617|1618|1636|1653|1654|1660|1719|1734|1736|1797|1801|1802|1869|1938|1965|1974|1975|1977|1978|1979|1981|1982|1983|1984|2058|2064|2107|2185|2309|2332|2475|2597|2651|2668|2733|2872|2886|2915|3181|3183|3184|3192|3303|3312|3315|3488|3569|3609|3646|3658|3673|3692|3842|4076|4086|4087|4088|4116|4528|4615|4670…	AARS|ACO1|ADAR|AKT1|AKT2|ANG|AIRE|APEX1|APOBEC1|RHOA|ATF4|BCL3|ZFP36L1|ZFP36L2|C1QBP|CALR|CAV1|CD28|CDK4|CIRBP|MAPK14|DAPK1|DAPK3|DAZ1|DAZL|ACE|DDX1|DDX3X|DHX9|DHFR|DIO2|DKC1|DXO|DPH1|DPH2|E2F1|EEF2|EIF2S1|EIF4A2|EIF4B|EIF4E|EIF4EBP1|EIF4EBP2|EIF4G1|EIF4G2|EIF5|EIF5A|EPRS|ERBB2|ETF1|PTK2B|FOXO3|FMR1|MTOR|GAPDH|GCNT2|GDNF|GLE1|MKNK2|GRB7|GRM5|HNRNPA2B1|HNRNPC|HNRNPD|HNRNPU|HSPA1A|HSPA8|HSPB1|IGFBP…
GO:0010638	positive regulation of organelle organization	biological_process	554	435043	7.64669e-60	<0.001488095238095238	25|88|154|208|246|274|286|301|302|304|335|382|387|389|402|408|472|545|546|572|578|581|585|596|604|637|638|664|666|672|673|685|841|859|891|908|940|961|989|998|1020|1025|1072|1073|1236|1437|1459|1487|1499|1618|1634|1639|1663|1736|1739|1761|1778|1786|1789|1814|1869|1902|1906|1908|1950|2017|2041|2067|2069|2150|2185|2237|2241|2242|2253|2316|2332|2475|2625|2629|2641|2648|2810|2852|2885|2909|2931|2932|2…	ABL1|ACTN2|ADRB2|AKT2|ALOX15|BIN1|ANK1|ANXA1|ANXA2|ANXA2P2|APOA1|ARF6|RHOA|RHOC|ARL2|ARRB1|ATM|ATR|ATRX|BAD|BAK1|BAX|BBS4|BCL2|BCL6|BID|BIK|BNIP3|BOK|BRCA1|BRAF|BTC|CASP8|CAV3|CCNB1|CCT6A|CD28|CD47|SEPT7|CDC42|CDK5|CDK9|CFL1|CFL2|CCR7|CSF2|CSNK2A2|CTBP1|CTNNB1|DAZL|DCN|DCTN1|DDX11|DKC1|DLG1|DMRT1|DYNC1H1|DNMT1|DNMT3B|DRD3|E2F1|LPAR1|EDN1|EDN3|EGF|CTTN|EPHA1|ERCC1|EREG|F2RL1|PTK2B|FEN1|FER|FES|FGF…
GO:0010639	negative regulation of organelle organization	biological_process	343	163384	2.19717e-34	<0.001488095238095238	118|119|120|142|207|292|324|339|395|409|472|546|551|585|598|652|655|664|666|672|699|701|706|822|829|830|832|859|899|991|1063|1111|1191|1487|1761|1785|1786|1789|1859|1901|2039|2059|2067|2072|2258|2288|2395|2648|2764|2876|2934|3005|3006|3007|3008|3009|3010|3020|3021|3024|3082|3159|3178|3183|3192|3303|3375|3479|3550|3638|3720|3925|3976|3980|3998|4000|4070|4085|4089|4117|4133|4134|4137|4171|4204|4233…	ADD1|ADD2|ADD3|PARP1|AKT1|SLC25A5|APC|APOBEC1|ARHGAP6|ARRB2|ATM|ATRX|AVP|BBS4|BCL2L1|BMP4|BMP7|BNIP3|BOK|BRCA1|BUB1|BUB1B|TSPO|CAPG|CAPZA1|CAPZA2|CAPZB|CAV3|CCNF|CDC20|CENPF|CHEK1|CLU|CTBP1|DMRT1|DNM2|DNMT1|DNMT3B|DYRK1A|S1PR1|DMTN|EPS8|ERCC1|ERCC4|FGF13|FKBP4|FXN|KAT2A|GMFB|GPX1|GSN|H1F0|HIST1H1C|HIST1H1D|HIST1H1E|HIST1H1B|HIST1H1T|H3F3A|H3F3B|HIST1H1A|HGF|HMGA1|HNRNPA1|HNRNPC|HNRNPU|HSPA1A|IAPP…
GO:0010942	positive regulation of cell death	biological_process	642	588776	1.38908e-45	<0.001488095238095238	25|29|101|102|133|134|135|142|166|183|186|207|220|274|301|308|317|322|323|324|355|356|387|388|408|409|429|467|468|472|572|578|580|581|596|598|604|637|638|650|652|655|658|664|665|666|668|694|706|708|799|815|817|834|835|836|837|838|841|842|843|857|885|943|948|958|959|997|998|1019|1020|1026|1027|1029|1075|1191|1268|1285|1385|1386|1392|1411|1493|1495|1499|1512|1522|1540|1545|1611|1612|1613|1616|1647|…	ABL1|ABR|ADAM8|ADAM10|ADM|ADORA1|ADORA2A|PARP1|AES|AGT|AGTR2|AKT1|ALDH1A3|BIN1|ANXA1|ANXA5|APAF1|APBB1|APBB2|APC|FAS|FASLG|RHOA|RHOB|ARRB1|ARRB2|ASCL1|ATF3|ATF4|ATM|BAD|BAK1|BARD1|BAX|BCL2|BCL2L1|BCL6|BID|BIK|BMP2|BMP4|BMP7|BMPR1B|BNIP3|BNIP3L|BOK|FOXL2|BTG1|TSPO|C1QBP|CALCR|CAMK2A|CAMK2D|CASP1|CASP2|CASP3|CASP4|CASP5|CASP8|CASP9|CASP10|CAV1|CCK|TNFRSF8|CD36|CD40|CD40LG|CDC34|CDC42|CDK4|CDK5|CDKN…
GO:0010948	negative regulation of cell cycle process	biological_process	265	92540	3.74704e-47	<0.001488095238095238	317|324|472|546|581|595|596|604|641|648|652|655|672|677|678|699|701|811|835|891|899|983|990|991|995|1017|1019|1025|1026|1027|1030|1032|1063|1111|1112|1263|1647|1761|1820|1869|1874|1876|1911|2033|2146|2255|2273|2648|2765|2810|2852|2956|3275|3276|3326|3364|3550|3976|4085|4149|4193|4194|4221|4282|4303|4342|4582|4591|4682|4683|4751|4848|4849|4850|4869|4998|5017|5111|5311|5325|5347|5371|5514|5526|5573…	APAF1|APC|ATM|ATRX|BAX|CCND1|BCL2|BCL6|BLM|BMI1|BMP4|BMP7|BRCA1|ZFP36L1|ZFP36L2|BUB1|BUB1B|CALR|CASP2|CCNB1|CCNF|CDK1|CDC6|CDC20|CDC25C|CDK2|CDK4|CDK9|CDKN1A|CDKN1B|CDKN2B|CDKN2D|CENPF|CHEK1|FOXN3|PLK3|GADD45A|DMRT1|ARID3A|E2F1|E2F4|E2F6|PHC1|EP300|EZH2|FGF10|FHL1|KAT2A|GML|SFN|GPER1|MSH6|PRMT2|PRMT1|HSP90AB1|HUS1|IK|LIF|MAD2L1|MAX|MDM2|MDM4|MEN1|MIF|FOXO4|MOS|MUC1|TRIM37|NUBP1|NBN|NEK2|CNOT2|CNO…
GO:0012501	programmed cell death	biological_process	960	1347815	1.38315e-44	<0.001488095238095238	25|91|104|134|135|142|148|196|207|208|247|291|293|309|317|318|322|329|330|331|332|333|355|356|382|388|408|468|472|487|551|572|573|578|581|596|597|598|599|602|637|638|659|660|662|663|664|665|666|668|672|677|695|699|701|706|708|728|815|823|825|826|834|835|836|837|838|839|840|841|842|843|846|857|885|914|916|921|929|939|940|944|952|970|983|984|1020|1026|1027|1032|1041|1048|1051|1075|1111|1116|1149|11…	ABL1|ACVR1B|ADARB1|ADORA1|ADORA2A|PARP1|ADRA1A|AHR|AKT1|AKT2|ALOX15B|SLC25A4|SLC25A6|ANXA6|APAF1|NUDT2|APBB1|BIRC2|BIRC3|XIAP|BIRC5|APLP1|FAS|FASLG|ARF6|RHOB|ARRB1|ATF4|ATM|ATP2A1|AVP|BAD|BAG1|BAK1|BAX|BCL2|BCL2A1|BCL2L1|BCL2L2|BCL3|BID|BIK|BMPR2|BMX|BNIP1|BNIP2|BNIP3|BNIP3L|BOK|FOXL2|BRCA1|ZFP36L1|BTK|BUB1|BUB1B|TSPO|C1QBP|C5AR1|CAMK2A|CAPN1|CAPN3|CAPNS1|CASP1|CASP2|CASP3|CASP4|CASP5|CASP6|CASP7…
GO:0015629	actin cytoskeleton	cellular_component	453	289012	8.356e-37	<0.001488095238095238	25|27|31|58|59|60|70|71|72|81|87|88|89|101|118|119|199|226|273|274|301|357|395|800|822|824|829|830|832|989|999|1000|1072|1073|1238|1265|1266|1398|1410|1495|1496|1535|1612|1613|1627|1639|1660|1809|1915|2011|2017|2037|2039|2241|2268|2275|2316|2317|2319|2321|2534|2620|2633|2634|2909|2934|2998|3005|3055|3077|3092|3171|3183|3190|3611|3652|3728|3880|3898|3927|3936|3983|3993|3996|4046|4082|4336|4430|448…	ABL1|ABL2|ACACA|ACTA1|ACTA2|ACTB|ACTC1|ACTG1|ACTG2|ACTN4|ACTN1|ACTN2|ACTN3|ADAM8|ADD1|ADD2|AIF1|ALDOA|AMPH|BIN1|ANXA1|SHROOM2|ARHGAP6|CALD1|CAPG|CAPN2|CAPZA1|CAPZA2|CAPZB|SEPT7|CDH1|CDH2|CFL1|CFL2|ACKR2|CNN2|CNN3|CRK|CRYAB|CTNNA1|CTNNA2|CYBA|DAPK1|DAPK3|DBN1|DCTN1|DHX9|DPYSL3|EEF1A1|MARK2|CTTN|EPB41L2|DMTN|FER|FGR|FHL3|FLNA|FLNB|FLOT2|FLT1|FYN|GAS2|GBP1|GBP2|ARHGAP35|GSN|GYS2|H1F0|HCK|HFE|HIP1|FO…
GO:0015931	nucleobase-containing compound transport	biological_process	209	56676	1.17411e-36	<0.001488095238095238	215|291|292|293|677|1660|1977|1984|2030|2332|2705|2733|3087|3177|3178|3181|3192|3267|3297|3692|3800|3921|4116|4600|4641|4686|4869|4927|4928|5027|5036|5433|5813|5901|5903|5976|6059|6209|6311|6396|6421|6426|6427|6428|6429|6430|6431|6432|6741|6830|7014|7048|7175|7248|7263|7307|7355|7538|7884|7919|8021|8086|8106|8189|8480|8563|8570|8658|8683|8888|9197|9295|9444|9631|9688|9775|9785|9793|9804|9877|9883…	ABCD1|SLC25A4|SLC25A5|SLC25A6|ZFP36L1|DHX9|EIF4E|EIF5A|SLC29A1|FMR1|GJB1|GLE1|HHEX|SLC29A2|HNRNPA1|HNRNPA2B1|HNRNPU|AGFG1|HSF1|EIF6|KIF5C|RPSA|MAGOH|MX2|MYO1C|NCBP1|NPM1|NUP88|NUP98|P2RX7|PA2G4|POLR2D|PURA|RAN|RANBP2|UPF1|ABCE1|RPS15|ATXN2|SEC13|SFPQ|SRSF1|SRSF2|SRSF3|SRSF4|SRSF5|SRSF6|SRSF7|SSB|SUPT6H|TERF2|TGFBR2|TPR|TSC1|TST|U2AF1|SLC35A2|ZFP36|SLBP|DDX39B|NUP214|AAAS|PABPN1|SYMPK|RAE1|THOC5|K…
GO:0015934	large ribosomal subunit	cellular_component	120	14337	1.77163e-72	<0.001488095238095238	740|4706|4736|5935|6122|6123|6124|6125|6128|6129|6130|6132|6133|6134|6135|6136|6137|6138|6139|6141|6142|6143|6144|6146|6147|6150|6152|6154|6155|6156|6157|6158|6159|6160|6161|6164|6165|6166|6167|6168|6169|6170|6171|6173|6175|6176|6181|6182|6838|7311|9045|9349|9513|9553|9801|10573|10884|11222|11224|23521|25873|25929|26589|28977|28998|29074|29088|29093|51069|51073|51121|51187|51253|51258|51263|51264…	MRPL49|NDUFAB1|RPL10A|RBM3|RPL3|RPL3L|RPL4|RPL5|RPL6|RPL7|RPL7A|RPL8|RPL9|RPL10|RPL11|RPL12|RPL13|RPL15|RPL17|RPL18|RPL18A|RPL19|RPL21|RPL22|RPL23A|MRPL23|RPL24|RPL26|RPL27|RPL30|RPL27A|RPL28|RPL29|RPL31|RPL32|RPL34|RPL35A|RPL36AL|RPL37|RPL37A|RPL38|RPL39|RPL41|RPL36A|RPLP0|RPLP1|RPLP2|MRPL12|SURF6|UBA52|RPL14|RPL23|FXR2|MRPL33|MRPL19|MRPL28|MRPS30|MRPL3|RPL35|RPL13A|RPL36|GEMIN5|MRPL46|MRPL42|MR…
GO:0015935	small ribosomal subunit	cellular_component	72	4948	4.51505e-51	<0.001488095238095238	1654|1939|1981|3039|3040|3921|6183|6187|6188|6189|6191|6192|6193|6194|6201|6202|6203|6204|6205|6206|6207|6208|6209|6210|6217|6218|6222|6223|6224|6227|6228|6229|6230|6231|6232|6233|6234|6235|7311|7818|10240|23107|28957|28973|28977|28985|51021|51023|51065|51081|51116|51373|51650|54460|55168|55173|56945|60488|63931|64949|64951|64960|64963|64965|64968|64969|65993|83939|92259|93144|113251|140032|	DDX3X|EIF2D|EIF4G1|HBA1|HBA2|RPSA|MRPS12|RPS2|RPS3|RPS3A|RPS4X|RPS4Y1|RPS5|RPS6|RPS7|RPS8|RPS9|RPS10|RPS11|RPS12|RPS13|RPS14|RPS15|RPS15A|RPS16|RPS17|RPS18|RPS19|RPS20|RPS21|RPS23|RPS24|RPS25|RPS26|RPS27|RPS27A|RPS28|RPS29|UBA52|DAP3|MRPS31|MRPS27|MRPS28|MRPS18B|MRPL42|MCTS1|MRPS16|MRPS18C|RPS27L|MRPS7|MRPS2|MRPS17|MRPS33|MRPS21|MRPS18A|MRPS10|MRPS22|MRPS35|MRPS14|MRPS26|MRPS24|MRPS15|MRPS11|MRPS…
GO:0016032	viral process	biological_process	554	410508	8.20764e-90	<0.001488095238095238	160|161|162|163|164|259|274|291|292|293|336|348|373|375|387|527|558|567|572|581|598|636|664|665|699|708|819|841|857|858|890|904|905|919|920|926|940|941|942|949|950|975|983|995|998|1050|1058|1104|1173|1174|1175|1232|1234|1315|1378|1380|1385|1387|1487|1488|1499|1508|1525|1604|1605|1616|1642|1654|1656|1660|1663|1739|1755|1781|1794|1803|1859|1877|1939|1948|1949|1969|1973|1974|1977|1981|2033|2060|2068…	AP2A1|AP2A2|AP1B1|AP2B1|AP1G1|AMBP|BIN1|SLC25A4|SLC25A5|SLC25A6|APOA2|APOE|TRIM23|ARF1|RHOA|ATP6V0C|AXL|B2M|BAD|BAX|BCL2L1|BICD1|BNIP3|BNIP3L|BUB1|C1QBP|CAMLG|CASP8|CAV1|CAV2|CCNA2|CCNT1|CCNT2|CD247|CD4|CD8B|CD28|CD80|CD86|SCARB1|SCARB2|CD81|CDK1|CDC25C|CDC42|CEBPA|CENPA|RCC1|AP2M1|AP1S1|AP2S1|CCR3|CCR5|COPB1|CR1|CR2|CREB1|CREBBP|CTBP1|CTBP2|CTNNB1|CTSB|CXADR|CD55|DAG1|DAXX|DDB1|DDX3X|DDX6|DHX9|D…
GO:0016071	mRNA metabolic process	biological_process	643	527403	7.2609e-159	<0.001488095238095238	103|104|105|339|405|468|472|676|677|678|708|728|902|988|1022|1054|1207|1477|1478|1479|1649|1653|1655|1656|1659|1660|1665|1736|1797|1981|1993|1996|2068|2069|2071|2081|2107|2316|2332|2483|2521|2926|2935|2962|2963|2965|2966|2967|2968|3091|3178|3181|3183|3184|3185|3187|3188|3189|3190|3192|3297|3303|3304|3312|3550|3646|3921|3958|4005|4116|4154|4236|4292|4331|4656|4670|4686|4736|4841|4848|4849|4850|485…	ADAR|ADARB1|ADARB2|APOBEC1|ARNT|ATF4|ATM|BRDT|ZFP36L1|ZFP36L2|C1QBP|C5AR1|CCNH|CDC5L|CDK7|CEBPG|CLNS1A|CSTF1|CSTF2|CSTF3|DDIT3|DDX1|DDX5|DDX6|DHX8|DHX9|DHX15|DKC1|DXO|EIF4G1|ELAVL2|ELAVL4|ERCC2|EREG|ERCC3|ERN1|ETF1|FLNA|FMR1|FRG1|FUS|GRSF1|GSPT1|GTF2F1|GTF2F2|GTF2H1|GTF2H2|GTF2H3|GTF2H4|HIF1A|HNRNPA1|HNRNPA2B1|HNRNPC|HNRNPD|HNRNPF|HNRNPH1|HNRNPH2|HNRNPH3|HNRNPK|HNRNPU|HSF1|HSPA1A|HSPA1B|HSPA8|IK|…
GO:0016072	rRNA metabolic process	biological_process	209	57333	7.8264e-65	<0.001488095238095238	283|705|1736|2091|2483|2971|2972|2975|2976|3669|3921|4137|4141|4736|4839|4931|5036|5393|5394|5822|6023|6041|6125|6129|6130|6135|6154|6155|6165|6187|6194|6201|6202|6203|6208|6209|6217|6218|6223|6227|6229|6232|6234|6839|8568|8602|8780|8945|9014|9045|9092|9136|9188|9221|9277|9326|9328|9329|9330|9724|9775|9790|9875|10171|10199|10200|10360|10412|10436|10438|10521|10528|10595|10607|10775|10813|10849|10…	ANG|BYSL|DKC1|FBL|FRG1|GTF3A|BRF1|GTF3C1|GTF3C2|ISG20|RPSA|MAPT|MARS|RPL10A|NOP2|NVL|PA2G4|EXOSC9|EXOSC10|PWP2|RMRP|RNASEL|RPL5|RPL7|RPL7A|RPL11|RPL26|RPL27|RPL35A|RPS2|RPS6|RPS7|RPS8|RPS9|RPS14|RPS15|RPS16|RPS17|RPS19|RPS21|RPS24|RPS27|RPS28|SUV39H1|RRP1|NOP14|RIOK3|BTRC|TAF1B|RPL14|SART1|RRP9|DDX21|NOLC1|WDR46|ZNHIT3|GTF3C5|GTF3C4|GTF3C3|UTP14C|EIF4A3|BMS1|URB1|RCL1|MPHOSPH10|MPHOSPH6|NPM3|NSA2…
GO:0016282	eukaryotic 43S preinitiation complex	cellular_component	17	179	5.20707e-25	<0.001488095238095238	3646|8661|8662|8663|8664|8665|8666|8667|8668|8669|10209|10289|10480|27335|51386|54505|728689|	EIF3E|EIF3A|EIF3B|EIF3C|EIF3D|EIF3F|EIF3G|EIF3H|EIF3I|EIF3J|EIF1|EIF1B|EIF3M|EIF3K|EIF3L|DHX29|EIF3CL|
GO:0016301	kinase activity	molecular_function	796	915270	1.29025e-45	<0.001488095238095238	25|27|90|91|92|93|94|132|203|204|205|207|208|238|269|369|472|545|551|558|595|613|640|657|658|659|660|673|685|695|699|701|780|790|801|814|815|816|817|818|890|891|892|894|896|898|899|900|901|902|904|905|930|940|941|942|983|984|998|1017|1018|1019|1020|1021|1022|1024|1025|1026|1027|1111|1119|1120|1147|1152|1158|1159|1160|1195|1196|1198|1263|1326|1432|1436|1437|1438|1439|1445|1452|1453|1454|1455|1456|…	ABL1|ABL2|ACVR1|ACVR1B|ACVR2A|ACVR2B|ACVRL1|ADK|AK1|AK2|AK4|AKT1|AKT2|ALK|AMHR2|ARAF|ATM|ATR|AVP|AXL|CCND1|BCR|BLK|BMPR1A|BMPR1B|BMPR2|BMX|BRAF|BTC|BTK|BUB1|BUB1B|DDR1|CAD|CALM1|CAMK4|CAMK2A|CAMK2B|CAMK2D|CAMK2G|CCNA2|CCNB1|CCNC|CCND2|CCND3|CCNE1|CCNF|CCNG1|CCNG2|CCNH|CCNT1|CCNT2|CD19|CD28|CD80|CD86|CDK1|CDK11B|CDC42|CDK2|CDK3|CDK4|CDK5|CDK6|CDK7|CDK8|CDK9|CDKN1A|CDKN1B|CHEK1|CHKA|CHKB|CHUK|CKB|C…
GO:0016363	nuclear matrix	cellular_component	105	13516	2.04689e-25	<0.001488095238095238	240|641|790|862|1051|1063|1072|1073|1161|1460|1609|1788|1791|1822|2672|3141|3181|3192|3717|3856|4001|4152|4221|4287|4602|4670|4841|4926|4968|5119|5371|5422|5580|5590|5687|5885|6002|6041|6304|6310|6314|6421|6678|6732|7011|7041|7431|7528|7919|8089|8243|8328|8507|8520|8573|8607|9126|9360|9612|9782|9984|10178|10238|10250|10270|10274|10296|10565|10580|10735|10856|11260|11331|22828|22938|22944|22976|23…	ALOX5|BLM|CAD|RUNX1T1|CEBPB|CENPF|CFL1|CFL2|ERCC8|CSNK2B|DGKQ|DNMT3A|DNTT|ATN1|GFI1|HLCS|HNRNPA2B1|HNRNPU|JAK2|KRT8|LMNB1|MBD1|MEN1|ATXN3|MYB|HNRNPM|NONO|NUMA1|OGG1|CHMP1A|PML|POLA1|PRKCD|PRKCZ|PSMA6|RAD21|RGS12|RNASEL|SATB1|ATXN1|ATXN7|SFPQ|SPARC|SRPK1|TEP1|TGFB1I1|VIM|YY1|DDX39B|YEATS4|SMC1A|GFI1B|ENC1|HAT1|CASK|RUVBL1|SMC3|PPIG|NCOR2|MATR3|THOC1|TENM1|DCAF7|SRRM1|AKAP8|STAG1|MAEA|ARFGEF1|SORBS…
GO:0016462	pyrophosphatase activity	molecular_function	822	1054376	2.30342e-25	<0.001488095238095238	19|20|21|22|23|24|70|215|225|249|301|308|318|368|373|375|377|378|379|381|382|387|388|389|390|391|394|397|399|400|402|403|439|476|477|478|479|480|481|482|483|487|488|489|490|491|492|493|495|496|523|526|527|528|529|533|534|535|537|538|540|546|547|585|641|663|902|953|954|955|956|957|989|998|1022|1062|1080|1105|1106|1107|1108|1244|1639|1653|1654|1655|1656|1659|1660|1662|1663|1665|1731|1759|1763|1768|…	ABCA1|ABCA2|ABCA3|ABCB7|ABCF1|ABCA4|ACTC1|ABCD1|ABCD2|ALPL|ANXA1|ANXA5|NUDT2|ABCC6|TRIM23|ARF1|ARF3|ARF4|ARL4D|ARF5|ARF6|RHOA|RHOB|RHOC|RND3|RHOG|ARHGAP5|ARHGDIB|RHOH|ARL1|ARL2|ARL3|ASNA1|ATP1A1|ATP1A2|ATP1A3|ATP12A|ATP1A4|ATP1B1|ATP1B2|ATP1B3|ATP2A1|ATP2A2|ATP2A3|ATP2B1|ATP2B2|ATP2B3|ATP2B4|ATP4A|ATP4B|ATP6V1A|ATP6V1B2|ATP6V0C|ATP6V1C1|ATP6V1E1|ATP6V0B|ATP6V1G2|ATP6V0A1|ATP6AP1|ATP7A|ATP7B|ATRX|…
GO:0016567	protein ubiquitination	biological_process	588	466856	2.87074e-83	<0.001488095238095238	207|267|329|330|331|373|408|409|580|596|642|648|672|865|867|868|899|991|996|997|998|1154|1161|1642|1643|1840|1877|1911|2188|3017|3018|3093|3429|4008|4012|4193|4194|4591|4734|4761|4780|4850|5080|5111|5192|5193|5194|5195|5347|5469|5591|5828|5830|5896|5897|5930|5987|6015|6045|6047|6048|6049|6233|6468|6477|6478|6500|6502|6596|6737|6872|6992|7064|7126|7128|7174|7186|7187|7189|7251|7267|7311|7314|7317|…	AKT1|AMFR|BIRC2|BIRC3|XIAP|TRIM23|ARRB1|ARRB2|BARD1|BCL2|BLMH|BMI1|BRCA1|CBFB|CBL|CBLB|CCNF|CDC20|CDC27|CDC34|CDC42|CISH|ERCC8|DDB1|DDB2|DTX1|E4F1|PHC1|FANCF|HIST1H2BD|HIST1H2BB|UBE2K|IFI27|LMO7|LNPEP|MDM2|MDM4|TRIM37|NEDD4|NEUROD2|NFE2L2|CNOT4|PAX6|PCNA|PEX10|PEX12|PEX13|PEX14|PLK1|MED1|PRKDC|PEX2|PEX5|RAG1|RAG2|RBBP6|TRIM27|RING1|RNF2|RNF4|RNF5|RNF6|RPS27A|FBXW4|SIAH1|SIAH2|SKP1|SKP2|HLTF|TRIM2…
GO:0016569	covalent chromatin modification	biological_process	349	159132	5.72493e-79	<0.001488095238095238	86|322|408|472|648|675|890|891|983|1017|1105|1107|1108|1111|1386|1387|1642|1643|1788|1810|1812|1911|2005|2033|2070|2091|2122|2138|2139|2140|2145|2146|2648|2959|3006|3007|3008|3054|3065|3066|3070|3141|3275|3276|3299|3662|3717|3720|4152|4204|4221|4287|4297|4504|4591|4654|5187|5245|5253|5536|5562|5563|5578|5579|5580|5585|5896|5926|5927|5928|5929|5931|5977|5978|6015|6018|6045|6299|6304|6314|6419|6421…	ACTL6A|APBB1|ARRB1|ATM|BMI1|BRCA2|CCNA2|CCNB1|CDK1|CDK2|CHD1|CHD3|CHD4|CHEK1|ATF2|CREBBP|DDB1|DDB2|DNMT3A|DR1|DRD1|PHC1|ELK4|EP300|EYA4|FBL|MECOM|EYA1|EYA2|EYA3|EZH1|EZH2|KAT2A|GTF2B|HIST1H1C|HIST1H1D|HIST1H1E|HCFC1|HDAC1|HDAC2|HELLS|HLCS|PRMT2|PRMT1|HSF4|IRF4|JAK2|JARID2|MBD1|MECP2|MEN1|ATXN3|KMT2A|MT3|TRIM37|MYOD1|PER1|PHB|PHF2|PPP5C|PRKAA1|PRKAA2|PRKCA|PRKCB|PRKCD|PKN1|RAG1|ARID4A|KDM5A|RBBP4|…
GO:0016570	histone modification	biological_process	341	152059	1.32197e-77	<0.001488095238095238	86|322|408|472|648|675|890|891|983|1017|1107|1108|1111|1386|1387|1642|1643|1810|1812|1911|2005|2033|2070|2091|2122|2138|2139|2140|2145|2146|2648|2959|3006|3007|3008|3054|3065|3066|3141|3275|3276|3299|3662|3717|3720|4204|4221|4287|4297|4504|4591|4654|5187|5245|5253|5536|5562|5563|5578|5579|5580|5585|5896|5926|5927|5928|5929|5931|5977|5978|6015|6018|6045|6299|6304|6314|6419|6421|6500|6688|6790|6795…	ACTL6A|APBB1|ARRB1|ATM|BMI1|BRCA2|CCNA2|CCNB1|CDK1|CDK2|CHD3|CHD4|CHEK1|ATF2|CREBBP|DDB1|DDB2|DR1|DRD1|PHC1|ELK4|EP300|EYA4|FBL|MECOM|EYA1|EYA2|EYA3|EZH1|EZH2|KAT2A|GTF2B|HIST1H1C|HIST1H1D|HIST1H1E|HCFC1|HDAC1|HDAC2|HLCS|PRMT2|PRMT1|HSF4|IRF4|JAK2|JARID2|MECP2|MEN1|ATXN3|KMT2A|MT3|TRIM37|MYOD1|PER1|PHB|PHF2|PPP5C|PRKAA1|PRKAA2|PRKCA|PRKCB|PRKCD|PKN1|RAG1|ARID4A|KDM5A|RBBP4|RBBP5|RBBP7|DPF2|REST|R…
GO:0016573	histone acetylation	biological_process	105	13401	3.95195e-30	<0.001488095238095238	86|322|408|675|1386|1387|1810|2033|2648|2959|3054|3662|4204|4297|4654|5187|5977|6688|6871|6872|6877|6880|6881|6883|6885|7703|7862|7994|8089|8110|8193|8202|8295|8464|8473|8520|8607|8648|8850|8861|9085|9329|9426|9575|9643|9767|9913|10269|10445|10474|10524|10626|10629|10847|10856|10902|10933|10943|11091|11143|11177|23326|23338|23522|23774|26038|26122|27097|27154|51147|51176|51200|51230|51562|51616|5…	ACTL6A|APBB1|ARRB1|BRCA2|ATF2|CREBBP|DR1|EP300|KAT2A|GTF2B|HCFC1|IRF4|MECP2|KMT2A|MYOD1|PER1|DPF2|SPI1|TADA2A|TAF1|TAF5|TAF9|TAF10|TAF12|MAP3K7|PCGF2|BRPF1|KAT6A|YEATS4|DPF3|DPF1|NCOA3|TRRAP|SUPT3H|OGT|HAT1|RUVBL1|NCOA1|KAT2B|LDB1|CDY1|GTF3C4|CDY2A|CLOCK|MORF4L2|JADE3|SUPT7L|ZMPSTE24|MCRS1|TADA3|KAT5|TRIM16|TAF6L|SRCAP|RUVBL2|BRD8|MORF4L1|MSL3|WDR5|KAT7|BAZ1A|USP22|JADE2|KAT6B|BRD1|CHD5|EPC2|TAF5…
GO:0016574	histone ubiquitination	biological_process	39	1453	7.08044e-25	<0.001488095238095238	648|1642|1643|1911|4591|5896|6015|6045|6500|7319|7320|7324|7334|7703|8450|9025|9646|9810|10075|10336|23304|23326|23429|23512|29128|51322|54623|54880|56254|56970|57332|79577|84108|84333|84678|84759|123169|151636|165918|	BMI1|DDB1|DDB2|PHC1|TRIM37|RAG1|RING1|RNF2|SKP1|UBE2A|UBE2B|UBE2E1|UBE2N|PCGF2|CUL4B|RNF8|CTR9|RNF40|HUWE1|PCGF3|UBR2|USP22|RYBP|SUZ12|UHRF1|WAC|PAF1|BCOR|RNF20|ATXN7L3|CBX8|CDC73|PCGF6|PCGF5|KDM2B|PCGF1|LEO1|DTX3L|RNF168|
GO:0016575	histone deacetylation	biological_process	60	3586	1.07164e-33	<0.001488095238095238	1107|1108|2005|3065|3066|4287|5187|5245|5926|5928|5931|5978|6299|6421|6907|8819|8841|8864|9112|9219|9643|9734|9759|10013|10014|10284|10362|10432|10933|10943|11107|11176|22933|23028|23186|23309|23410|23411|25855|25942|51317|51547|51548|51564|51742|53615|54531|55869|56916|57504|57708|64426|79685|79718|79885|83933|84312|90665|138151|151507|	CHD3|CHD4|ELK4|HDAC1|HDAC2|ATXN3|PER1|PHB|ARID4A|RBBP4|RBBP7|REST|SALL1|SFPQ|TBL1X|SAP30|HDAC3|PER2|MTA1|MTA2|MORF4L2|HDAC9|HDAC4|HDAC6|HDAC5|SAP18|HMG20B|RBM14|MORF4L1|MSL3|PRDM5|BAZ2A|SIRT2|KDM1A|RCOR1|SIN3B|SIRT3|SIRT1|BRMS1|SIN3A|PHF21A|SIRT7|SIRT6|HDAC7|ARID4B|MBD3|MIER2|HDAC8|SMARCAD1|MTA3|MIER1|SUDS3|SAP30L|TBL1XR1|HDAC11|HDAC10|BRMS1L|TBL1Y|NACC2|MSL3P1|
GO:0016579	protein deubiquitination	biological_process	238	71796	1.02902e-67	<0.001488095238095238	60|86|154|324|329|330|367|387|409|580|672|890|983|991|993|1080|1540|1643|2099|2625|2648|3054|3091|3607|4086|4087|4088|4089|4092|4193|4194|4287|4303|4609|4738|4792|4798|5423|5682|5683|5684|5685|5686|5687|5688|5689|5690|5691|5692|5693|5694|5695|5696|5698|5699|5700|5701|5702|5704|5705|5706|5707|5708|5709|5710|5711|5713|5714|5715|5716|5717|5718|5719|5720|5721|5728|5886|5887|6233|6314|6472|6478|6502|6…	ACTB|ACTL6A|ADRB2|APC|BIRC2|BIRC3|AR|RHOA|ARRB2|BARD1|BRCA1|CCNA2|CDK1|CDC20|CDC25A|CFTR|CYLD|DDB2|ESR1|GATA3|KAT2A|HCFC1|HIF1A|FOXK2|SMAD1|SMAD2|SMAD3|SMAD4|SMAD7|MDM2|MDM4|ATXN3|FOXO4|MYC|NEDD8|NFKBIA|NFRKB|POLB|PSMA1|PSMA2|PSMA3|PSMA4|PSMA5|PSMA6|PSMA7|PSMB1|PSMB2|PSMB3|PSMB4|PSMB5|PSMB6|PSMB7|PSMB8|PSMB9|PSMB10|PSMC1|PSMC2|PSMC3|PSMC4|PSMC5|PSMC6|PSMD1|PSMD2|PSMD3|PSMD4|PSMD5|PSMD7|PSMD8|PSMD…
GO:0016581	NuRD complex	cellular_component	17	182	1.84627e-24	<0.001488095238095238	1107|1108|1457|3065|3066|5928|5931|9112|9219|26038|26060|51341|53615|54815|55198|57459|57504|	CHD3|CHD4|CSNK2A1|HDAC1|HDAC2|RBBP4|RBBP7|MTA1|MTA2|CHD5|APPL1|ZBTB7A|MBD3|GATAD2A|APPL2|GATAD2B|MTA3|
GO:0016591	RNA polymerase II, holoenzyme	cellular_component	81	7109	3.95779e-33	<0.001488095238095238	902|1022|2067|2068|2071|2072|2648|2957|2958|2959|2960|2961|2962|2963|2965|2966|2967|2968|4331|4646|5430|5431|5432|5433|5434|5435|5436|5437|5438|5439|5440|5441|5828|6872|6873|6874|6875|6877|6878|6879|6880|6881|6882|6883|6884|6908|6917|8295|8464|8725|9400|9519|9646|10474|10629|11036|23168|23248|27097|51616|54457|54623|55197|55209|58490|64210|79577|79724|79871|80349|81488|83860|84181|123169|129685|1…	CCNH|CDK7|ERCC1|ERCC2|ERCC3|ERCC4|KAT2A|GTF2A1|GTF2A2|GTF2B|GTF2E1|GTF2E2|GTF2F1|GTF2F2|GTF2H1|GTF2H2|GTF2H3|GTF2H4|MNAT1|MYO6|POLR2A|POLR2B|POLR2C|POLR2D|POLR2E|POLR2F|POLR2G|POLR2H|POLR2I|POLR2J|POLR2K|POLR2L|PEX2|TAF1|TAF2|TAF4|TAF4B|TAF5|TAF6|TAF7|TAF9|TAF10|TAF11|TAF12|TAF13|TBP|TCEA1|TRRAP|SUPT3H|URI1|RECQL5|TBPL1|CTR9|TADA3|TAF6L|GTF2A1L|RTF1|RPRD2|TAF5L|TAF9B|TAF7L|PAF1|RPRD1A|SETD5|RPRD1…
GO:0016592	mediator complex	cellular_component	35	820	2.70754e-47	<0.001488095238095238	892|1024|5469|6837|9282|9412|9440|9441|9442|9443|9477|9862|9967|9968|9969|10001|10025|10432|23097|23389|29079|51003|51586|54797|55090|55588|80306|84246|84868|90390|112950|116931|133522|219541|400569|	CCNC|CDK8|MED1|MED22|MED14|MED21|MED17|MED26|MED27|MED7|MED20|MED24|THRAP3|MED12|MED13|MED6|MED16|RBM14|CDK19|MED13L|MED4|MED31|MED15|MED18|MED9|MED29|MED28|MED10|HAVCR2|MED30|MED8|MED12L|PPARGC1B|MED19|MED11|
GO:0016604	nuclear body	cellular_component	708	690087	2.72005e-90	<0.001488095238095238	25|34|81|118|190|322|326|328|355|367|405|406|408|463|535|545|546|580|627|641|648|661|665|988|995|997|1017|1025|1026|1059|1060|1196|1198|1387|1408|1432|1452|1478|1609|1613|1616|1647|1653|1654|1659|1660|1665|1736|1793|1840|1856|1859|1939|1998|2000|2034|2091|2122|2138|2177|2303|2313|2332|2475|2483|2491|2626|2672|2736|2737|2846|2869|2872|2908|2959|2961|2966|2968|3005|3014|3091|3096|3181|3192|3212|321…	ABL1|ACADM|ACTN4|ADD1|NR0B1|APBB1|AIRE|APEX1|FAS|AR|ARNT|ARNTL|ARRB1|ZFHX3|ATP6V0A1|ATR|ATRX|BARD1|BDNF|BLM|BMI1|POLR3D|BNIP3L|CDC5L|CDC25C|CDC34|CDK2|CDK9|CDKN1A|CENPB|CENPC|CLK2|CLK3|CREBBP|CRY2|MAPK14|CSNK1A1|CSTF2|DGKQ|DAPK3|DAXX|GADD45A|DDX1|DDX3X|DHX8|DHX9|DHX15|DKC1|DOCK1|DTX1|DVL2|DYRK1A|EIF2D|ELF2|ELF4|EPAS1|FBL|MECOM|EYA1|FANCD2|FOXC2|FLI1|FMR1|MTOR|FRG1|CENPI|GATA4|GFI1|GLI2|GLI3|LPAR4…
GO:0016605	PML body	cellular_component	94	10619	5.74907e-26	<0.001488095238095238	406|545|546|641|1025|1613|1616|2000|2475|2872|3297|3646|3669|4034|4101|4149|4261|4683|4778|5371|5598|5728|5888|5925|5987|6047|6049|6117|6118|6304|6497|6612|6613|6670|6672|6693|6934|6996|7015|7156|7181|7290|7329|7341|7704|7750|7874|7994|8554|8878|9063|9641|9683|9994|10114|10210|10626|10636|10891|11073|11200|11315|23001|23137|23411|23468|23515|26036|26287|26993|27252|28996|29855|51567|51588|54778|5…	ARNTL|ATR|ATRX|BLM|CDK9|DAPK3|DAXX|ELF4|MTOR|MKNK2|HSF1|EIF3E|ISG20|LRCH4|MAGEA2|MAX|CIITA|NBN|NFE2|PML|MAPK7|PTEN|RAD51|RB1|TRIM27|RNF4|RNF6|RPA1|RPA2|SATB1|SKI|SUMO3|SUMO2|SP3|SP100|SPN|TCF7L2|TDG|TERT|TOP3A|NR2C1|HIRA|UBE2I|SUMO1|ZBTB16|ZMYM2|USP7|KAT6A|PIAS1|SQSTM1|PIAS2|IKBKE|N4BP1|CASP8AP2|HIPK3|TOPORS|TRIM16|RGS14|PPARGC1A|TOPBP1|CHEK2|PARK7|WDFY3|SMC5|SIRT1|CBX5|MORC3|ZNF451|ANKRD2|AKAP8L…
GO:0016607	nuclear speck	cellular_component	362	176846	5.18803e-58	<0.001488095238095238	34|190|322|328|367|535|580|627|661|665|988|995|997|1196|1198|1408|1432|1452|1609|1647|1654|1665|1793|1859|2034|2122|2736|2737|2869|2908|2961|2966|2968|3014|3091|3192|3212|3299|3303|3304|3428|3550|3600|3603|3651|3835|3984|4000|4116|4137|4152|4208|4223|4303|4338|4354|4488|4707|4776|4841|4929|4968|5093|5275|5300|5324|5356|5411|5433|5458|5501|5511|5546|5562|5563|5566|5681|5894|5930|5936|5994|6015|604…	ACADM|NR0B1|APBB1|APEX1|AR|ATP6V0A1|BARD1|BDNF|POLR3D|BNIP3L|CDC5L|CDC25C|CDC34|CLK2|CLK3|CRY2|MAPK14|CSNK1A1|DGKQ|GADD45A|DDX3X|DHX15|DOCK1|DYRK1A|EPAS1|MECOM|GLI2|GLI3|GRK5|NR3C1|GTF2E2|GTF2H2|GTF2H4|H2AFX|HIF1A|HNRNPU|HOXB2|HSF4|HSPA1A|HSPA1B|IFI16|IK|IL15|IL16|PDX1|KIF22|LIMK1|LMNA|MAGOH|MAPT|MBD1|MEF2C|MEOX2|FOXO4|MOCS2|MPP1|MSX2|NDUFB1|NFATC4|NONO|NR4A2|OGG1|PCBP1|SERPINB13|PIN1|PLAG1|PLRG1…
GO:0016772	transferase activity, transferring phosphorus-containing groups	molecular_function	930	1293497	1.08414e-41	<0.001488095238095238	25|27|90|91|92|93|94|132|203|204|205|207|208|238|269|369|472|545|551|558|595|613|640|657|658|659|660|661|673|685|695|699|701|780|790|801|814|815|816|817|818|890|891|892|894|896|898|899|900|901|902|904|905|930|940|941|942|983|984|998|1017|1018|1019|1020|1021|1022|1024|1025|1026|1027|1040|1111|1119|1120|1147|1152|1158|1159|1160|1195|1196|1198|1263|1326|1432|1436|1437|1438|1439|1445|1452|1453|1454|1…	ABL1|ABL2|ACVR1|ACVR1B|ACVR2A|ACVR2B|ACVRL1|ADK|AK1|AK2|AK4|AKT1|AKT2|ALK|AMHR2|ARAF|ATM|ATR|AVP|AXL|CCND1|BCR|BLK|BMPR1A|BMPR1B|BMPR2|BMX|POLR3D|BRAF|BTC|BTK|BUB1|BUB1B|DDR1|CAD|CALM1|CAMK4|CAMK2A|CAMK2B|CAMK2D|CAMK2G|CCNA2|CCNB1|CCNC|CCND2|CCND3|CCNE1|CCNF|CCNG1|CCNG2|CCNH|CCNT1|CCNT2|CD19|CD28|CD80|CD86|CDK1|CDK11B|CDC42|CDK2|CDK3|CDK4|CDK5|CDK6|CDK7|CDK8|CDK9|CDKN1A|CDKN1B|CDS1|CHEK1|CHKA|CHK…
GO:0016773	phosphotransferase activity, alcohol group as acceptor	molecular_function	740	780455	3.62463e-49	<0.001488095238095238	25|27|90|91|92|93|94|132|207|208|238|269|369|472|545|551|558|595|613|640|657|658|659|660|673|685|695|699|701|780|790|801|814|815|816|817|818|890|891|892|894|896|898|899|900|901|902|904|905|930|940|941|942|983|984|998|1017|1018|1019|1020|1021|1022|1024|1025|1026|1027|1111|1119|1120|1147|1195|1196|1198|1263|1326|1432|1436|1437|1438|1439|1445|1452|1453|1454|1455|1456|1457|1459|1460|1523|1606|1607|16…	ABL1|ABL2|ACVR1|ACVR1B|ACVR2A|ACVR2B|ACVRL1|ADK|AKT1|AKT2|ALK|AMHR2|ARAF|ATM|ATR|AVP|AXL|CCND1|BCR|BLK|BMPR1A|BMPR1B|BMPR2|BMX|BRAF|BTC|BTK|BUB1|BUB1B|DDR1|CAD|CALM1|CAMK4|CAMK2A|CAMK2B|CAMK2D|CAMK2G|CCNA2|CCNB1|CCNC|CCND2|CCND3|CCNE1|CCNF|CCNG1|CCNG2|CCNH|CCNT1|CCNT2|CD19|CD28|CD80|CD86|CDK1|CDK11B|CDC42|CDK2|CDK3|CDK4|CDK5|CDK6|CDK7|CDK8|CDK9|CDKN1A|CDKN1B|CHEK1|CHKA|CHKB|CHUK|CLK1|CLK2|CLK3|PL…
GO:0016817	hydrolase activity, acting on acid anhydrides	molecular_function	823	1057853	7.00209e-25	<0.001488095238095238	19|20|21|22|23|24|70|98|215|225|249|301|308|318|368|373|375|377|378|379|381|382|387|388|389|390|391|394|397|399|400|402|403|439|476|477|478|479|480|481|482|483|487|488|489|490|491|492|493|495|496|523|526|527|528|529|533|534|535|537|538|540|546|547|585|641|663|902|953|954|955|956|957|989|998|1022|1062|1080|1105|1106|1107|1108|1244|1639|1653|1654|1655|1656|1659|1660|1662|1663|1665|1731|1759|1763|17…	ABCA1|ABCA2|ABCA3|ABCB7|ABCF1|ABCA4|ACTC1|ACYP2|ABCD1|ABCD2|ALPL|ANXA1|ANXA5|NUDT2|ABCC6|TRIM23|ARF1|ARF3|ARF4|ARL4D|ARF5|ARF6|RHOA|RHOB|RHOC|RND3|RHOG|ARHGAP5|ARHGDIB|RHOH|ARL1|ARL2|ARL3|ASNA1|ATP1A1|ATP1A2|ATP1A3|ATP12A|ATP1A4|ATP1B1|ATP1B2|ATP1B3|ATP2A1|ATP2A2|ATP2A3|ATP2B1|ATP2B2|ATP2B3|ATP2B4|ATP4A|ATP4B|ATP6V1A|ATP6V1B2|ATP6V0C|ATP6V1C1|ATP6V1E1|ATP6V0B|ATP6V1G2|ATP6V0A1|ATP6AP1|ATP7A|ATP7B…
GO:0016818	hydrolase activity, acting on acid anhydrides, in phosphorus-containing anhydrides	molecular_function	823	1057853	7.00209e-25	<0.001488095238095238	19|20|21|22|23|24|70|98|215|225|249|301|308|318|368|373|375|377|378|379|381|382|387|388|389|390|391|394|397|399|400|402|403|439|476|477|478|479|480|481|482|483|487|488|489|490|491|492|493|495|496|523|526|527|528|529|533|534|535|537|538|540|546|547|585|641|663|902|953|954|955|956|957|989|998|1022|1062|1080|1105|1106|1107|1108|1244|1639|1653|1654|1655|1656|1659|1660|1662|1663|1665|1731|1759|1763|17…	ABCA1|ABCA2|ABCA3|ABCB7|ABCF1|ABCA4|ACTC1|ACYP2|ABCD1|ABCD2|ALPL|ANXA1|ANXA5|NUDT2|ABCC6|TRIM23|ARF1|ARF3|ARF4|ARL4D|ARF5|ARF6|RHOA|RHOB|RHOC|RND3|RHOG|ARHGAP5|ARHGDIB|RHOH|ARL1|ARL2|ARL3|ASNA1|ATP1A1|ATP1A2|ATP1A3|ATP12A|ATP1A4|ATP1B1|ATP1B2|ATP1B3|ATP2A1|ATP2A2|ATP2A3|ATP2B1|ATP2B2|ATP2B3|ATP2B4|ATP4A|ATP4B|ATP6V1A|ATP6V1B2|ATP6V0C|ATP6V1C1|ATP6V1E1|ATP6V0B|ATP6V1G2|ATP6V0A1|ATP6AP1|ATP7A|ATP7B…
GO:0016887	ATPase activity	molecular_function	392	240973	2.5643e-22	<0.001488095238095238	19|20|21|22|23|24|70|215|225|301|308|368|439|476|477|478|479|480|481|482|483|487|488|489|490|491|492|493|495|496|523|526|527|528|529|533|534|535|537|538|540|546|547|641|902|1022|1062|1080|1105|1106|1107|1108|1244|1653|1654|1655|1659|1660|1663|1665|1763|1768|1769|1770|1778|1780|1781|1861|1973|1974|2068|2071|2074|2186|2547|2956|2965|2966|2967|2968|3303|3304|3305|3306|3309|3310|3311|3312|3313|3320|3…	ABCA1|ABCA2|ABCA3|ABCB7|ABCF1|ABCA4|ACTC1|ABCD1|ABCD2|ANXA1|ANXA5|ABCC6|ASNA1|ATP1A1|ATP1A2|ATP1A3|ATP12A|ATP1A4|ATP1B1|ATP1B2|ATP1B3|ATP2A1|ATP2A2|ATP2A3|ATP2B1|ATP2B2|ATP2B3|ATP2B4|ATP4A|ATP4B|ATP6V1A|ATP6V1B2|ATP6V0C|ATP6V1C1|ATP6V1E1|ATP6V0B|ATP6V1G2|ATP6V0A1|ATP6AP1|ATP7A|ATP7B|ATRX|KIF1A|BLM|CCNH|CDK7|CENPE|CFTR|CHD1|CHD2|CHD3|CHD4|ABCC2|DDX1|DDX3X|DDX5|DHX8|DHX9|DDX11|DHX15|DNA2|DNAH6|DNAH…
GO:0017053	transcriptional repressor complex	cellular_component	83	7615	3.90722e-31	<0.001488095238095238	595|1045|1107|1108|1457|1487|1488|1810|1991|2117|2623|2672|2737|2874|3005|3065|3066|3068|3146|3516|3642|3725|5926|5928|5931|5932|5971|5978|6497|6667|6670|6839|6907|6913|7023|7464|7529|7704|7767|8467|8841|9112|9219|9611|9612|9759|10438|10443|11176|11218|22893|22933|23013|23186|23378|23411|23468|23493|25942|26038|26060|51132|51341|53615|54815|55122|55198|55635|55758|55957|57459|57504|57649|57708|59…	CCND1|CDX2|CHD3|CHD4|CSNK2A1|CTBP1|CTBP2|DR1|ELANE|ETV3|GATA1|GFI1|GLI3|GPS2|H1F0|HDAC1|HDAC2|HDGF|HMGB1|RBPJ|INSM1|JUN|ARID4A|RBBP4|RBBP7|RBBP8|RELB|REST|SKI|SP1|SP3|SUV39H1|TBL1X|TBX15|TFAP4|CORO2A|YWHAB|ZBTB16|ZNF224|SMARCA5|HDAC3|MTA1|MTA2|NCOR1|NCOR2|HDAC4|C1D|N4BP2L2|BAZ2A|DDX20|BAHD1|SIRT2|SPEN|RCOR1|RRP8|SIRT1|CBX5|HEY2|SIN3A|CHD5|APPL1|RLIM|ZBTB7A|MBD3|GATAD2A|AKIRIN2|APPL2|DEPDC1|RCOR3|…
GO:0017111	nucleoside-triphosphatase activity	molecular_function	780	940982	3.35458e-28	<0.001488095238095238	19|20|21|22|23|24|70|215|225|301|308|368|373|375|377|378|379|381|382|387|388|389|390|391|394|397|399|400|402|403|439|476|477|478|479|480|481|482|483|487|488|489|490|491|492|493|495|496|523|526|527|528|529|533|534|535|537|538|540|546|547|585|641|902|953|954|955|956|989|998|1022|1062|1080|1105|1106|1107|1108|1244|1639|1653|1654|1655|1656|1659|1660|1662|1663|1665|1731|1759|1763|1768|1769|1770|1778|1…	ABCA1|ABCA2|ABCA3|ABCB7|ABCF1|ABCA4|ACTC1|ABCD1|ABCD2|ANXA1|ANXA5|ABCC6|TRIM23|ARF1|ARF3|ARF4|ARL4D|ARF5|ARF6|RHOA|RHOB|RHOC|RND3|RHOG|ARHGAP5|ARHGDIB|RHOH|ARL1|ARL2|ARL3|ASNA1|ATP1A1|ATP1A2|ATP1A3|ATP12A|ATP1A4|ATP1B1|ATP1B2|ATP1B3|ATP2A1|ATP2A2|ATP2A3|ATP2B1|ATP2B2|ATP2B3|ATP2B4|ATP4A|ATP4B|ATP6V1A|ATP6V1B2|ATP6V0C|ATP6V1C1|ATP6V1E1|ATP6V0B|ATP6V1G2|ATP6V0A1|ATP6AP1|ATP7A|ATP7B|ATRX|KIF1A|BBS4|…
GO:0017148	negative regulation of translation	biological_process	146	27351	1.43877e-30	<0.001488095238095238	283|468|677|678|811|1153|1612|1613|1654|1719|1965|1977|1978|1979|2058|2332|2597|2886|3184|3488|3609|3646|3658|3692|4076|4691|4848|4849|4855|5610|5813|5914|5935|5936|5976|5997|6188|6470|6726|6774|7072|7175|7248|7298|7538|7832|8087|8507|8570|8637|9337|9451|9470|9513|9698|9775|10140|10236|10394|10492|10642|10643|10644|10658|11236|23019|23034|23112|23367|23521|25904|26058|26523|27102|27161|27327|2899…	ANG|ATF4|ZFP36L1|ZFP36L2|CALR|CIRBP|DAPK1|DAPK3|DDX3X|DHFR|EIF2S1|EIF4E|EIF4EBP1|EIF4EBP2|EPRS|FMR1|GAPDH|GRB7|HNRNPD|IGFBP5|ILF3|EIF3E|IREB2|EIF6|CAPRIN1|NCL|CNOT2|CNOT3|NOTCH4|EIF2AK2|PURA|RARA|RBM3|RBM4|UPF1|RGS2|RPS3|SHMT1|SRP9|STAT3|TIA1|TPR|TSC1|TYMS|ZFP36|BTG2|FXR1|ENC1|KHSRP|EIF4EBP3|CNOT8|EIF2AK3|EIF4E2|FXR2|PUM1|EIF4A3|TOB1|HNRNPR|PRG3|SYNCRIP|IGF2BP1|IGF2BP3|IGF2BP2|CELF1|RNF139|CNOT1|…
GO:0018105	peptidyl-serine phosphorylation	biological_process	156	29629	8.83888e-38	<0.001488095238095238	207|208|472|545|596|814|815|817|891|983|1017|1020|1147|1195|1432|1452|1453|1454|1455|1456|1457|1459|1609|1760|1812|1859|2011|2056|2081|2475|2621|2872|2932|3551|3611|4139|4140|4294|5062|5155|5165|5170|5310|5347|5562|5563|5566|5578|5579|5580|5581|5582|5583|5584|5585|5586|5587|5588|5590|5591|5593|5594|5595|5598|5599|5601|5603|5605|5613|6197|6198|6300|6446|6714|6789|6790|6795|6850|6872|6997|7046|7048…	AKT1|AKT2|ATM|ATR|BCL2|CAMK4|CAMK2A|CAMK2D|CCNB1|CDK1|CDK2|CDK5|CHUK|CLK1|MAPK14|CSNK1A1|CSNK1D|CSNK1E|CSNK1G2|CSNK1G3|CSNK2A1|CSNK2A2|DGKQ|DMPK|DRD1|DYRK1A|MARK2|EPO|ERN1|MTOR|GAS6|MKNK2|GSK3B|IKBKB|ILK|MARK1|MARK3|MAP3K10|PAK2|PDGFB|PDK3|PDPK1|PKD1|PLK1|PRKAA1|PRKAA2|PRKACA|PRKCA|PRKCB|PRKCD|PRKCE|PRKCG|PRKCH|PRKCI|PKN1|PKN2|PRKD1|PRKCQ|PRKCZ|PRKDC|PRKG2|MAPK1|MAPK3|MAPK7|MAPK8|MAPK9|MAPK13|MAP…
GO:0018108	peptidyl-tyrosine phosphorylation	biological_process	181	42818	3.15495e-23	<0.001488095238095238	25|27|238|558|613|640|660|685|695|780|1195|1196|1198|1436|1437|1438|1439|1445|1523|1839|1859|1947|1948|1949|1950|1969|2041|2042|2043|2044|2045|2046|2047|2048|2049|2050|2051|2064|2065|2066|2069|2185|2202|2241|2242|2246|2247|2248|2250|2251|2252|2253|2254|2255|2260|2261|2263|2264|2268|2321|2322|2324|2444|2534|2690|3055|3082|3084|3320|3480|3562|3563|3565|3567|3568|3595|3600|3643|3645|3702|3716|3717|3…	ABL1|ABL2|ALK|AXL|BCR|BLK|BMX|BTC|BTK|DDR1|CLK1|CLK2|CLK3|CSF1R|CSF2|CSF2RA|CSF2RB|CSK|CUX1|HBEGF|DYRK1A|EFNB1|EFNB2|EFNB3|EGF|EPHA2|EPHA1|EPHA3|EPHA4|EPHA5|EPHA7|EPHA8|EPHB1|EPHB2|EPHB3|EPHB4|EPHB6|ERBB2|ERBB3|ERBB4|EREG|PTK2B|EFEMP1|FER|FES|FGF1|FGF2|FGF3|FGF5|FGF6|FGF7|FGF8|FGF9|FGF10|FGFR1|FGFR3|FGFR2|FGFR4|FGR|FLT1|FLT3|FLT4|FRK|FYN|GHR|HCK|HGF|NRG1|HSP90AA1|IGF1R|IL3|IL3RA|IL4|IL5|IL5RA|IL1…
GO:0018193	peptidyl-amino acid modification	biological_process	782	895463	1.52265e-46	<0.001488095238095238	25|27|86|90|91|128|142|207|208|238|322|335|336|408|419|420|432|433|444|472|538|545|558|596|613|633|640|660|675|685|695|780|790|814|815|817|891|983|1017|1020|1111|1147|1195|1196|1198|1386|1387|1432|1436|1437|1438|1439|1445|1452|1453|1454|1455|1456|1457|1459|1460|1491|1523|1603|1609|1634|1650|1725|1760|1801|1802|1810|1812|1839|1859|1947|1948|1949|1950|1959|1969|2011|2033|2041|2042|2043|2044|2045|20…	ABL1|ABL2|ACTL6A|ACVR1|ACVR1B|ADH5|PARP1|AKT1|AKT2|ALK|APBB1|APOA1|APOA2|ARRB1|ART3|ART4|ASGR1|ASGR2|ASPH|ATM|ATP7A|ATR|AXL|BCL2|BCR|BGN|BLK|BMX|BRCA2|BTC|BTK|DDR1|CAD|CAMK4|CAMK2A|CAMK2D|CCNB1|CDK1|CDK2|CDK5|CHEK1|CHUK|CLK1|CLK2|CLK3|ATF2|CREBBP|MAPK14|CSF1R|CSF2|CSF2RA|CSF2RB|CSK|CSNK1A1|CSNK1D|CSNK1E|CSNK1G2|CSNK1G3|CSNK2A1|CSNK2A2|CSNK2B|CTH|CUX1|DAD1|DGKQ|DCN|DDOST|DHPS|DMPK|DPH1|DPH2|DR1|DR…
GO:0018205	peptidyl-lysine modification	biological_process	247	86087	2.95409e-36	<0.001488095238095238	86|322|408|538|675|1386|1387|1491|1725|1810|1959|2033|2122|2138|2145|2146|2647|2648|2653|2959|3006|3007|3008|3054|3662|3713|4015|4016|4017|4193|4204|4221|4297|4654|4706|4826|5187|5351|5352|5371|5447|5903|5926|5929|5977|5987|6018|6419|6612|6613|6688|6839|6871|6872|6877|6880|6881|6883|6885|7052|7329|7341|7403|7703|7737|7799|7862|7917|7994|8085|8089|8110|8193|8202|8295|8464|8473|8520|8535|8554|8607|…	ACTL6A|APBB1|ARRB1|ATP7A|BRCA2|ATF2|CREBBP|CTH|DHPS|DR1|EGR2|EP300|MECOM|EYA1|EZH1|EZH2|BLOC1S1|KAT2A|GCSH|GTF2B|HIST1H1C|HIST1H1D|HIST1H1E|HCFC1|IRF4|IVL|LOX|LOXL1|LOXL2|MDM2|MECP2|MEN1|KMT2A|MYOD1|NDUFAB1|NNAT|PER1|PLOD1|PLOD2|PML|POR|RANBP2|ARID4A|RBBP5|DPF2|TRIM27|RLF|SETMAR|SUMO3|SUMO2|SPI1|SUV39H1|TADA2A|TAF1|TAF5|TAF9|TAF10|TAF12|MAP3K7|TGM2|UBE2I|SUMO1|KDM6A|PCGF2|RNF113A|PRDM2|BRPF1|BAG6…
GO:0018209	peptidyl-serine modification	biological_process	172	38163	3.0893e-30	<0.001488095238095238	142|207|208|472|545|596|633|814|815|817|891|983|1017|1020|1147|1195|1432|1452|1453|1454|1455|1456|1457|1459|1609|1634|1760|1812|1859|2011|2056|2081|2475|2589|2590|2591|2621|2872|2932|3551|3611|4139|4140|4294|5062|5155|5165|5170|5310|5347|5562|5563|5566|5578|5579|5580|5581|5582|5583|5584|5585|5586|5587|5588|5590|5591|5593|5594|5595|5598|5599|5601|5603|5605|5613|6197|6198|6300|6446|6714|6789|6790|6…	PARP1|AKT1|AKT2|ATM|ATR|BCL2|BGN|CAMK4|CAMK2A|CAMK2D|CCNB1|CDK1|CDK2|CDK5|CHUK|CLK1|MAPK14|CSNK1A1|CSNK1D|CSNK1E|CSNK1G2|CSNK1G3|CSNK2A1|CSNK2A2|DGKQ|DCN|DMPK|DRD1|DYRK1A|MARK2|EPO|ERN1|MTOR|GALNT1|GALNT2|GALNT3|GAS6|MKNK2|GSK3B|IKBKB|ILK|MARK1|MARK3|MAP3K10|PAK2|PDGFB|PDK3|PDPK1|PKD1|PLK1|PRKAA1|PRKAA2|PRKACA|PRKCA|PRKCB|PRKCD|PRKCE|PRKCG|PRKCH|PRKCI|PKN1|PKN2|PRKD1|PRKCQ|PRKCZ|PRKDC|PRKG2|MAPK1…
GO:0018393	internal peptidyl-lysine acetylation	biological_process	110	14965	3.02902e-28	<0.001488095238095238	86|322|408|675|1386|1387|1810|2033|2648|2959|3054|3662|4204|4297|4654|5187|5447|5977|6688|6871|6872|6877|6880|6881|6883|6885|7703|7862|7917|7994|8089|8110|8193|8202|8295|8464|8473|8520|8607|8648|8850|8861|9027|9085|9329|9426|9575|9643|9767|9913|10269|10445|10474|10524|10626|10629|10847|10856|10902|10933|10943|11091|11143|11177|23326|23338|23522|23774|26038|26122|27097|27154|51147|51176|51200|5123…	ACTL6A|APBB1|ARRB1|BRCA2|ATF2|CREBBP|DR1|EP300|KAT2A|GTF2B|HCFC1|IRF4|MECP2|KMT2A|MYOD1|PER1|POR|DPF2|SPI1|TADA2A|TAF1|TAF5|TAF9|TAF10|TAF12|MAP3K7|PCGF2|BRPF1|BAG6|KAT6A|YEATS4|DPF3|DPF1|NCOA3|TRRAP|SUPT3H|OGT|HAT1|RUVBL1|NCOA1|KAT2B|LDB1|NAT8|CDY1|GTF3C4|CDY2A|CLOCK|MORF4L2|JADE3|SUPT7L|ZMPSTE24|MCRS1|TADA3|KAT5|TRIM16|TAF6L|SRCAP|RUVBL2|BRD8|MORF4L1|MSL3|WDR5|KAT7|BAZ1A|USP22|JADE2|KAT6B|BRD1|…
GO:0018394	peptidyl-lysine acetylation	biological_process	113	15791	7.34526e-29	<0.001488095238095238	86|322|408|675|1386|1387|1810|2033|2647|2648|2959|3054|3662|4204|4297|4654|5187|5447|5977|6688|6871|6872|6877|6880|6881|6883|6885|7703|7862|7917|7994|8089|8110|8193|8202|8295|8464|8473|8520|8607|8648|8850|8861|9027|9085|9329|9426|9575|9643|9767|9913|10269|10445|10474|10524|10626|10629|10847|10856|10902|10933|10943|11091|11143|11177|23326|23338|23411|23522|23774|26038|26122|27097|27154|51147|51176…	ACTL6A|APBB1|ARRB1|BRCA2|ATF2|CREBBP|DR1|EP300|BLOC1S1|KAT2A|GTF2B|HCFC1|IRF4|MECP2|KMT2A|MYOD1|PER1|POR|DPF2|SPI1|TADA2A|TAF1|TAF5|TAF9|TAF10|TAF12|MAP3K7|PCGF2|BRPF1|BAG6|KAT6A|YEATS4|DPF3|DPF1|NCOA3|TRRAP|SUPT3H|OGT|HAT1|RUVBL1|NCOA1|KAT2B|LDB1|NAT8|CDY1|GTF3C4|CDY2A|CLOCK|MORF4L2|JADE3|SUPT7L|ZMPSTE24|MCRS1|TADA3|KAT5|TRIM16|TAF6L|SRCAP|RUVBL2|BRD8|MORF4L1|MSL3|WDR5|KAT7|BAZ1A|USP22|JADE2|SIR…
GO:0019005	SCF ubiquitin ligase complex	cellular_component	50	2797	1.58574e-25	<0.001488095238095238	899|1163|1164|6468|6500|6502|6737|8454|8945|9616|9978|23194|23291|25793|25820|25827|26224|26231|26232|26233|26234|26235|26259|26260|26268|26270|26272|54461|54620|54850|55031|55294|55336|64839|79176|79791|80028|80176|84727|84961|90864|92369|93611|114907|115290|126433|144699|146330|200933|222235|	CCNF|CKS1B|CKS2|FBXW4|SKP1|SKP2|TRIM21|CUL1|BTRC|RNF7|RBX1|FBXL7|FBXW11|FBXO7|ARIH1|FBXL2|FBXL3|LRRC29|FBXO2|FBXL6|FBXL5|FBXL4|FBXW8|FBXO25|FBXO9|FBXO6|FBXO4|FBXW5|FBXL19|FBXL12|USP47|FBXW7|FBXL8|FBXL17|FBXL15|FBXO31|FBXL18|SPSB1|SPSB2|FBXL20|SPSB3|SPSB4|FBXO44|FBXO32|FBXO17|FBXO27|FBXL14|FBXL16|FBXO45|FBXL13|
GO:0019439	aromatic compound catabolic process	biological_process	433	278929	9.93645e-27	<0.001488095238095238	30|38|100|191|215|226|229|230|259|272|316|339|472|644|645|668|669|677|678|836|953|954|955|956|957|978|1267|1312|1543|1548|1621|1655|1656|1676|1677|1735|1763|1773|1774|1775|1777|1797|1806|1807|1854|1890|1981|2021|2023|2026|2027|2052|2053|2081|2107|2184|2237|2584|2592|2597|2645|2821|2876|2935|2954|3005|3034|3067|3081|3094|3098|3099|3101|3146|3148|3162|3163|3176|3184|3242|3251|3303|3304|3620|3646|36…	ACAA1|ACAT1|ADA|AHCY|ABCD1|ALDOA|ALDOB|ALDOC|AMBP|AMPD3|AOX1|APOBEC1|ATM|BLVRA|BLVRB|FOXL2|BPGM|ZFP36L1|ZFP36L2|CASP3|ENTPD1|ENTPD2|ENTPD6|ENTPD3|ENTPD5|CDA|CNP|COMT|CYP1A1|CYP2A6|DBH|DDX5|DDX6|DFFA|DFFB|DIO3|DNA2|DNASE1|DNASE1L1|DNASE1L2|DNASE2|DXO|DPYD|DPYS|DUT|TYMP|EIF4G1|ENDOG|ENO1|ENO2|ENO3|EPHX1|EPHX2|ERN1|ETF1|FAH|FEN1|GALK1|GALT|GAPDH|GCK|GPI|GPX1|GSPT1|GSTZ1|H1F0|HAL|HDC|HGD|HINT1|HK1|HK…
GO:0019787	ubiquitin-like protein transferase activity	molecular_function	404	211920	1.50653e-68	<0.001488095238095238	267|329|330|331|373|580|672|867|868|899|997|998|1161|1643|2188|3093|4008|4193|4194|4591|4734|4850|5080|5193|5371|5469|5896|5897|5903|5930|5987|6045|6047|6048|6049|6468|6477|6478|6500|6502|6596|6613|6737|6872|6992|7126|7128|7186|7187|7189|7267|7318|7319|7320|7321|7322|7323|7324|7325|7326|7327|7328|7329|7332|7334|7335|7336|7337|7341|7428|7737|7844|8065|8266|8315|8450|8451|8453|8454|8535|8554|8697|8…	AMFR|BIRC2|BIRC3|XIAP|TRIM23|BARD1|BRCA1|CBL|CBLB|CCNF|CDC34|CDC42|ERCC8|DDB2|FANCF|UBE2K|LMO7|MDM2|MDM4|TRIM37|NEDD4|CNOT4|PAX6|PEX12|PML|MED1|RAG1|RAG2|RANBP2|RBBP6|TRIM27|RNF2|RNF4|RNF5|RNF6|FBXW4|SIAH1|SIAH2|SKP1|SKP2|HLTF|SUMO2|TRIM21|TAF1|PPP1R11|TNFAIP1|TNFAIP3|TRAF2|TRAF3|TRAF6|TTC3|UBA7|UBE2A|UBE2B|UBE2D1|UBE2D2|UBE2D3|UBE2E1|UBE2E2|UBE2G1|UBE2G2|UBE2H|UBE2I|UBE2L3|UBE2N|UBE2V1|UBE2V2|UB…
GO:0019843	rRNA binding	molecular_function	61	4551	2.95278e-27	<0.001488095238095238	283|1153|1938|2971|4193|5935|6041|6125|6132|6133|6135|6136|6143|6147|6167|6175|6188|6191|6192|6193|6203|6205|6207|6208|6222|7263|9188|9349|10436|22868|23107|23212|26284|29074|51023|51081|51119|51335|51373|54948|55037|55052|55168|55272|55794|56342|60493|64963|64968|65003|79159|80135|84154|84294|84678|90459|92856|130916|140032|220717|387338|	ANG|CIRBP|EEF2|GTF3A|MDM2|RBM3|RNASEL|RPL5|RPL8|RPL9|RPL11|RPL12|RPL19|RPL23A|RPL37|RPLP0|RPS3|RPS4X|RPS4Y1|RPS5|RPS9|RPS11|RPS13|RPS14|RPS18|TST|DDX21|RPL23|EMG1|FASTKD2|MRPS27|RRS1|ERAL1|MRPL18|MRPS18C|MRPS7|SBDS|NGRN|MRPS17|MRPL16|PTCD3|MRPL20|MRPS18A|IMP3|DDX28|PPAN|FASTKD5|MRPS11|MRPS6|MRPL11|NOL12|RPF1|RPF2|UTP23|KDM2B|ERI1|IMP4|MTERF4|RPS4Y2|RPLP0P6|NSUN4|
GO:0019866	organelle inner membrane	cellular_component	455	332975	1.70355e-28	<0.001488095238095238	22|37|212|291|292|293|598|617|622|666|740|788|1159|1160|1267|1327|1329|1337|1339|1340|1345|1347|1349|1350|1351|1352|1353|1355|1373|1376|1384|1468|1537|1583|1584|1678|1723|2010|2021|2081|2110|2232|2235|2268|2356|2628|2806|2820|3030|3032|3052|3283|3284|3329|3429|3708|3756|3930|3954|3958|4001|4067|4086|4088|4358|4508|4509|4512|4513|4514|4519|4535|4536|4538|4539|4540|4541|4653|4694|4695|4696|4697|469…	ABCB7|ACADVL|ALAS2|SLC25A4|SLC25A5|SLC25A6|BCL2L1|BCS1L|BDH1|BOK|MRPL49|SLC25A20|CKMT1B|CKMT2|CNP|COX4I1|COX5B|COX6A1|COX6A2|COX6B1|COX6C|COX7A2|COX7B|COX7C|COX8A|COX10|COX11|COX15|CPS1|CPT2|CRAT|SLC25A10|CYC1|CYP11A1|CYP11B1|TIMM8A|DHODH|EMD|ENDOG|ERN1|ETFDH|FDXR|FECH|FGR|FPGS|GATM|GOT2|GPD2|HADHA|HADHB|HCCS|HSD3B1|HSD3B2|HSPD1|IFI27|ITPR1|KCNH1|LBR|LETM1|LGALS3|LMNB1|LYN|SMAD1|SMAD3|MPV17|ATP6|…
GO:0019900	kinase binding	molecular_function	678	628006	2.07816e-79	<0.001488095238095238	25|59|60|94|102|112|119|142|150|160|161|162|207|284|285|287|308|324|355|387|388|389|390|391|399|408|409|468|476|481|493|552|553|572|580|595|598|634|636|673|694|708|784|801|805|808|834|842|846|857|858|867|868|890|891|894|896|898|899|900|901|904|916|919|920|925|940|988|990|993|994|995|998|1000|1020|1025|1026|1027|1029|1030|1031|1032|1050|1051|1163|1164|1213|1386|1398|1407|1432|1445|1464|1488|1499|1…	ABL1|ACTA2|ACTB|ACVRL1|ADAM10|ADCY6|ADD2|PARP1|ADRA2A|AP2A1|AP2A2|AP1B1|AKT1|ANGPT1|ANGPT2|ANK2|ANXA5|APC|FAS|RHOA|RHOB|RHOC|RND3|RHOG|RHOH|ARRB1|ARRB2|ATF4|ATP1A1|ATP1B1|ATP2B4|AVPR1A|AVPR1B|BAD|BARD1|CCND1|BCL2L1|CEACAM1|BICD1|BRAF|BTG1|C1QBP|CACNB3|CALM1|CALM2|CALM3|CASP1|CASP9|CASR|CAV1|CAV2|CBL|CBLB|CCNA2|CCNB1|CCND2|CCND3|CCNE1|CCNF|CCNG1|CCNG2|CCNT1|CD3E|CD247|CD4|CD8A|CD28|CDC5L|CDC6|CDC2…
GO:0019901	protein kinase binding	molecular_function	605	492123	3.58601e-75	<0.001488095238095238	25|59|60|94|102|112|119|142|150|160|161|162|207|284|285|287|308|324|387|388|389|390|391|399|408|409|468|476|481|493|552|553|572|595|598|634|636|673|708|784|801|805|808|842|846|857|858|867|868|890|891|894|896|898|899|900|901|904|916|919|920|925|940|988|993|994|995|998|1000|1020|1025|1026|1027|1029|1030|1031|1032|1163|1164|1213|1386|1398|1407|1432|1445|1464|1488|1499|1500|1540|1616|1636|1639|1641|1…	ABL1|ACTA2|ACTB|ACVRL1|ADAM10|ADCY6|ADD2|PARP1|ADRA2A|AP2A1|AP2A2|AP1B1|AKT1|ANGPT1|ANGPT2|ANK2|ANXA5|APC|RHOA|RHOB|RHOC|RND3|RHOG|RHOH|ARRB1|ARRB2|ATF4|ATP1A1|ATP1B1|ATP2B4|AVPR1A|AVPR1B|BAD|CCND1|BCL2L1|CEACAM1|BICD1|BRAF|C1QBP|CACNB3|CALM1|CALM2|CALM3|CASP9|CASR|CAV1|CAV2|CBL|CBLB|CCNA2|CCNB1|CCND2|CCND3|CCNE1|CCNF|CCNG1|CCNG2|CCNT1|CD3E|CD247|CD4|CD8A|CD28|CDC5L|CDC25A|CDC25B|CDC25C|CDC42|CDH…
GO:0019902	phosphatase binding	molecular_function	169	36805	4.81212e-30	<0.001488095238095238	207|286|493|572|596|634|933|988|996|1000|1027|1075|1407|1408|1432|1436|1445|1499|1739|1741|1742|2029|2064|2241|2308|2324|2648|2885|2962|3156|3476|3672|3716|3718|3728|3783|3784|3932|3958|4087|4088|4137|4217|4233|4751|4773|5295|5296|5465|5468|5499|5501|5507|5520|5532|5534|5594|5595|5609|5747|5770|5829|5967|6098|6118|6198|6455|6531|6548|6647|6772|6774|6778|6780|6801|6850|6992|7184|7186|7187|7249|741…	AKT1|ANK1|ATP2B4|BAD|BCL2|CEACAM1|CD22|CDC5L|CDC27|CDH2|CDKN1B|CTSC|CRY1|CRY2|MAPK14|CSF1R|CSK|CTNNB1|DLG1|DLG3|DLG4|ENSA|ERBB2|FER|FOXO1|FLT4|KAT2A|GRB2|GTF2F1|HMGCR|IGBP1|ITGA1|JAK1|JAK3|JUP|KCNN4|KCNQ1|LCK|LGALS3|SMAD2|SMAD3|MAPT|MAP3K5|MET|NEK2|NFATC2|PIK3R1|PIK3R2|PPARA|PPARG|PPP1CA|PPP1CC|PPP1R3C|PPP2R2A|PPP3CB|PPP3R1|MAPK1|MAPK3|MAP2K7|PTK2|PTPN1|PXN|REG1A|ROS1|RPA2|RPS6KB1|SH3GL1|SLC6A3|S…
GO:0019903	protein phosphatase binding	molecular_function	126	20306	3.42949e-25	<0.001488095238095238	207|286|493|572|596|634|933|988|996|1000|1027|1432|1436|1445|1499|1741|1742|2029|2064|2241|2308|2324|2648|2885|2962|3156|3476|3672|3716|3718|3728|3783|3784|3932|3958|4137|4217|4233|4751|5295|5296|5468|5499|5501|5507|5520|5532|5609|5747|5770|5829|5967|6098|6118|6198|6531|6548|6647|6772|6774|6778|6780|6801|6992|7184|7186|7187|7415|8036|8546|8572|8631|8660|8724|8826|8877|8897|9110|9258|9451|9495|964…	AKT1|ANK1|ATP2B4|BAD|BCL2|CEACAM1|CD22|CDC5L|CDC27|CDH2|CDKN1B|MAPK14|CSF1R|CSK|CTNNB1|DLG3|DLG4|ENSA|ERBB2|FER|FOXO1|FLT4|KAT2A|GRB2|GTF2F1|HMGCR|IGBP1|ITGA1|JAK1|JAK3|JUP|KCNN4|KCNQ1|LCK|LGALS3|MAPT|MAP3K5|MET|NEK2|PIK3R1|PIK3R2|PPARG|PPP1CA|PPP1CC|PPP1R3C|PPP2R2A|PPP3CB|MAP2K7|PTK2|PTPN1|PXN|REG1A|ROS1|RPA2|RPS6KB1|SLC6A3|SLC9A1|SOD1|STAT1|STAT3|STAT6|STAU1|STRN|PPP1R11|HSP90B1|TRAF2|TRAF3|VCP…
GO:0019904	protein domain specific binding	molecular_function	670	615292	2.44445e-71	<0.001488095238095238	25|51|88|92|102|153|161|190|339|367|375|387|392|394|395|400|409|468|476|490|491|492|493|546|578|581|596|597|598|599|648|666|801|805|808|822|834|835|837|841|842|843|860|867|868|890|908|916|958|988|995|998|1017|1080|1111|1182|1213|1398|1406|1460|1487|1499|1525|1535|1605|1611|1613|1642|1644|1649|1655|1656|1676|1677|1739|1741|1742|1749|1759|1785|1793|1795|1809|1814|1815|1822|1837|1840|1856|1874|1879|…	ABL1|ACOX1|ACTN2|ACVR2A|ADAM10|ADRB1|AP2A2|NR0B1|APOBEC1|AR|ARF1|RHOA|ARHGAP1|ARHGAP5|ARHGAP6|ARL1|ARRB2|ATF4|ATP1A1|ATP2B1|ATP2B2|ATP2B3|ATP2B4|ATRX|BAK1|BAX|BCL2|BCL2A1|BCL2L1|BCL2L2|BMI1|BOK|CALM1|CALM2|CALM3|CAPG|CASP1|CASP2|CASP4|CASP8|CASP9|CASP10|RUNX2|CBL|CBLB|CCNA2|CCT6A|CD3E|CD40|CDC5L|CDC25C|CDC42|CDK2|CFTR|CHEK1|CLCN3|CLTC|CRK|CRX|CSNK2B|CTBP1|CTNNB1|CXADR|CYBA|DAG1|DAP|DAPK3|DDB1|DDC…
GO:0019941	modification-dependent protein catabolic process	biological_process	455	268637	1.09874e-87	<0.001488095238095238	267|329|406|408|409|550|701|867|891|899|983|991|996|997|1017|1161|1540|1642|1649|2931|3093|3300|3309|3429|4085|4189|4193|4287|4734|4738|4780|4850|5094|5347|5371|5516|5527|5682|5683|5684|5685|5686|5687|5688|5689|5690|5691|5692|5693|5694|5695|5696|5698|5699|5701|5705|5706|5707|5708|5709|5710|5713|5714|5715|5717|5718|5719|5886|5887|5930|6047|6048|6049|6233|6396|6400|6449|6468|6477|6478|6500|6502|678…	AMFR|BIRC2|ARNTL|ARRB1|ARRB2|AUP1|BUB1B|CBL|CCNB1|CCNF|CDK1|CDC20|CDC27|CDC34|CDK2|ERCC8|CYLD|DDB1|DDIT3|GSK3A|UBE2K|DNAJB2|HSPA5|IFI27|MAD2L1|DNAJB9|MDM2|ATXN3|NEDD4|NEDD8|NFE2L2|CNOT4|PCBP2|PLK1|PML|PPP2CB|PPP2R5C|PSMA1|PSMA2|PSMA3|PSMA4|PSMA5|PSMA6|PSMA7|PSMB1|PSMB2|PSMB3|PSMB4|PSMB5|PSMB6|PSMB7|PSMB8|PSMB9|PSMB10|PSMC2|PSMC5|PSMC6|PSMD1|PSMD2|PSMD3|PSMD4|PSMD7|PSMD8|PSMD9|PSMD11|PSMD12|PSMD13…
GO:0022402	cell cycle process	biological_process	866	1057741	6.65327e-99	<0.001488095238095238	25|90|91|288|311|322|323|324|375|387|388|389|402|403|472|546|571|580|581|585|586|595|598|641|672|675|676|699|701|805|808|810|815|825|835|890|891|898|899|983|989|990|991|993|994|995|996|997|1017|1018|1019|1021|1022|1026|1027|1028|1029|1030|1031|1032|1033|1058|1060|1062|1063|1068|1069|1070|1072|1104|1107|1112|1163|1164|1263|1386|1453|1454|1499|1618|1620|1639|1647|1649|1663|1718|1719|1731|1739|1763|…	ABL1|ACVR1|ACVR1B|ANK3|ANXA11|APBB1|APBB2|APC|ARF1|RHOA|RHOB|RHOC|ARL2|ARL3|ATM|ATRX|BACH1|BARD1|BAX|BBS4|BCAT1|CCND1|BCL2L1|BLM|BRCA1|BRCA2|BRDT|BUB1|BUB1B|CALM2|CALM3|CALML3|CAMK2A|CAPN3|CASP2|CCNA2|CCNB1|CCNE1|CCNF|CDK1|SEPT7|CDC6|CDC20|CDC25A|CDC25B|CDC25C|CDC27|CDC34|CDK2|CDK3|CDK4|CDK6|CDK7|CDKN1A|CDKN1B|CDKN1C|CDKN2A|CDKN2B|CDKN2C|CDKN2D|CDKN3|CENPA|CENPC|CENPE|CENPF|CETN1|CETN2|CETN3|CFL1…
GO:0022406	membrane docking	biological_process	173	36277	1.49873e-39	<0.001488095238095238	858|983|1069|1080|1453|1454|1488|1639|1778|1781|2054|3320|3383|3745|4218|4478|4751|4867|4905|4957|5048|5108|5116|5341|5347|5518|5566|5577|5864|5865|6093|6616|6804|6809|6810|6811|6812|6813|6814|6857|7277|7283|7412|7430|7531|7532|7840|7846|7879|8417|8481|8541|8615|8636|8655|8673|8675|8676|8677|8724|8766|9341|9342|9409|9482|9545|9657|9662|9702|9738|9751|9793|9814|10121|10142|10228|10244|10382|10383|…	CAV2|CDK1|CETN2|CFTR|CSNK1D|CSNK1E|CTBP2|DCTN1|DYNC1H1|DYNC1I2|STX2|HSP90AA1|ICAM1|KCNB1|RAB8A|MSN|NEK2|NPHP1|NSF|ODF2|PAFAH1B1|PCM1|PCNT|PLEK|PLK1|PPP2R1A|PRKACA|PRKAR2B|RAB3A|RAB3B|ROCK1|SNAP25|STX1A|STX3|STX4|STX5|STXBP1|STXBP2|STXBP3|SYT1|TUBA4A|TUBG1|VCAM1|EZR|YWHAE|YWHAG|ALMS1|TUBA1A|RAB7A|STX7|OFD1|PPFIA3|USO1|SSNA1|DYNLL1|VAMP8|STX16|STX11|STX10|SNX3|RAB11A|VAMP3|SNAP29|PEX16|STX8|RAB3D|I…
GO:0022411	cellular component disassembly	biological_process	348	173056	8.65829e-23	<0.001488095238095238	2|101|102|324|327|649|664|666|668|682|740|836|857|891|960|983|1020|1072|1073|1201|1215|1263|1452|1499|1504|1511|1513|1514|1515|1520|1639|1659|1676|1677|1777|1855|1856|1857|1939|1991|2011|2021|2043|2107|2237|2535|2580|2801|2852|2932|2935|3005|3146|3148|3159|3249|3306|3312|3684|3796|3799|3817|3818|3831|3836|3837|3915|3920|3925|3936|4040|4312|4313|4314|4316|4317|4318|4319|4322|4323|4324|4528|4609|47…	A2M|ADAM8|ADAM10|APC|APEH|BMP1|BNIP3|BOK|FOXL2|BSG|MRPL49|CASP3|CAV1|CCNB1|CD44|CDK1|CDK5|CFL1|CFL2|CLN3|CMA1|PLK3|CSNK1A1|CTNNB1|CTRB1|CTSG|CTSK|CTSL|CTSV|CTSS|DCTN1|DHX8|DFFA|DFFB|DNASE2|DVL1|DVL2|DVL3|EIF2D|ELANE|MARK2|ENDOG|EPHA4|ETF1|FEN1|FZD2|GAK|GOLGA2|GPER1|GSK3B|GSPT1|H1F0|HMGB1|HMGB2|HMGA1|HPN|HSPA2|HSPA8|ITGAM|KIF2A|KIF5B|KLK2|KLKB1|KLC1|KPNA1|KPNB1|LAMC1|LAMP2|STMN1|LCP1|LRP6|MMP1|MMP…
GO:0022613	ribonucleoprotein complex biogenesis	biological_process	413	220241	1.33154e-117	<0.001488095238095238	14|103|636|705|708|1153|1207|1653|1654|1656|1660|1736|1778|1939|1965|1968|1975|1983|2091|2483|2886|2971|3320|3326|3646|3669|3692|3921|4137|4686|4736|4839|4869|4927|4931|5036|5393|5394|5433|5822|5901|6023|6041|6059|6060|6066|6122|6123|6125|6128|6129|6130|6134|6135|6136|6147|6152|6154|6155|6165|6169|6175|6187|6193|6194|6201|6202|6203|6204|6208|6209|6217|6218|6223|6227|6228|6229|6232|6234|6311|6426|…	AAMP|ADAR|BICD1|BYSL|C1QBP|CIRBP|CLNS1A|DDX1|DDX3X|DDX6|DHX9|DKC1|DYNC1H1|EIF2D|EIF2S1|EIF2S3|EIF4B|EIF5|FBL|FRG1|GRB7|GTF3A|HSP90AA1|HSP90AB1|EIF3E|ISG20|EIF6|RPSA|MAPT|NCBP1|RPL10A|NOP2|NPM1|NUP88|NVL|PA2G4|EXOSC9|EXOSC10|POLR2D|PWP2|RAN|RMRP|RNASEL|ABCE1|RNU1-4|RNU2-1|RPL3|RPL3L|RPL5|RPL6|RPL7|RPL7A|RPL10|RPL11|RPL12|RPL23A|RPL24|RPL26|RPL27|RPL35A|RPL38|RPLP0|RPS2|RPS5|RPS6|RPS7|RPS8|RPS9|RPS…
GO:0022618	ribonucleoprotein complex assembly	biological_process	223	60595	4.95743e-73	<0.001488095238095238	103|636|708|1153|1207|1653|1654|1656|1660|1778|1939|1965|1968|1975|1983|2886|3320|3326|3646|3692|3921|4137|4686|4839|4869|5433|6060|6066|6122|6123|6125|6128|6134|6135|6136|6147|6152|6169|6175|6193|6204|6208|6209|6223|6228|6232|6234|6311|6426|6430|6431|6433|6606|6607|6628|6631|6632|6633|6634|6635|6636|6637|6732|6733|6880|6895|6936|7375|7458|7536|7919|8175|8233|8487|8559|8562|8607|8661|8662|8663|86…	ADAR|BICD1|C1QBP|CIRBP|CLNS1A|DDX1|DDX3X|DDX6|DHX9|DYNC1H1|EIF2D|EIF2S1|EIF2S3|EIF4B|EIF5|GRB7|HSP90AA1|HSP90AB1|EIF3E|EIF6|RPSA|MAPT|NCBP1|NOP2|NPM1|POLR2D|RNU1-4|RNU2-1|RPL3|RPL3L|RPL5|RPL6|RPL10|RPL11|RPL12|RPL23A|RPL24|RPL38|RPLP0|RPS5|RPS10|RPS14|RPS15|RPS19|RPS23|RPS27|RPS28|ATXN2|SRSF1|SRSF5|SRSF6|SFSWAP|SMN1|SMN2|SNRPB|SNRPC|SNRPD1|SNRPD2|SNRPD3|SNRPE|SNRPF|SNRPG|SRPK1|SRPK2|TAF9|TARBP2|G…
GO:0022624	proteasome accessory complex	cellular_component	24	317	3.3031e-41	<0.001488095238095238	5700|5701|5702|5704|5705|5706|5707|5708|5709|5710|5711|5713|5714|5715|5716|5717|5718|5719|5720|5721|9861|10197|10213|11047|	PSMC1|PSMC2|PSMC3|PSMC4|PSMC5|PSMC6|PSMD1|PSMD2|PSMD3|PSMD4|PSMD5|PSMD7|PSMD8|PSMD9|PSMD10|PSMD11|PSMD12|PSMD13|PSME1|PSME2|PSMD6|PSME3|PSMD14|ADRM1|
GO:0022625	cytosolic large ribosomal subunit	cellular_component	63	3220	3.42662e-61	<0.001488095238095238	4736|6122|6123|6124|6125|6128|6129|6130|6132|6133|6134|6135|6136|6137|6138|6139|6141|6142|6143|6144|6146|6147|6152|6154|6155|6156|6157|6158|6159|6160|6161|6164|6165|6166|6167|6168|6169|6170|6171|6173|6175|6176|6181|6838|7311|9045|9349|9513|11224|23521|25873|25929|51121|51187|65008|90441|116832|140801|200916|220717|285855|553117|645683|	RPL10A|RPL3|RPL3L|RPL4|RPL5|RPL6|RPL7|RPL7A|RPL8|RPL9|RPL10|RPL11|RPL12|RPL13|RPL15|RPL17|RPL18|RPL18A|RPL19|RPL21|RPL22|RPL23A|RPL24|RPL26|RPL27|RPL30|RPL27A|RPL28|RPL29|RPL31|RPL32|RPL34|RPL35A|RPL36AL|RPL37|RPL37A|RPL38|RPL39|RPL41|RPL36A|RPLP0|RPLP1|RPLP2|SURF6|UBA52|RPL14|RPL23|FXR2|RPL35|RPL13A|RPL36|GEMIN5|RPL26L1|RSL24D1|MRPL1|ZNF622|RPL39L|RPL10L|RPL22L1|RPLP0P6|RPL7L1|RPL39P5|RPL13AP3|
GO:0022626	cytosolic ribosome	cellular_component	114	11544	2.78974e-95	<0.001488095238095238	347|1654|1939|1981|3039|3040|3921|4736|5610|6122|6123|6124|6125|6128|6129|6130|6132|6133|6134|6135|6136|6137|6138|6139|6141|6142|6143|6144|6146|6147|6152|6154|6155|6156|6157|6158|6159|6160|6161|6164|6165|6166|6167|6168|6169|6170|6171|6173|6175|6176|6181|6187|6188|6189|6191|6192|6193|6194|6201|6202|6203|6204|6205|6206|6207|6208|6209|6210|6217|6218|6222|6223|6224|6227|6228|6229|6230|6231|6232|6233|…	APOD|DDX3X|EIF2D|EIF4G1|HBA1|HBA2|RPSA|RPL10A|EIF2AK2|RPL3|RPL3L|RPL4|RPL5|RPL6|RPL7|RPL7A|RPL8|RPL9|RPL10|RPL11|RPL12|RPL13|RPL15|RPL17|RPL18|RPL18A|RPL19|RPL21|RPL22|RPL23A|RPL24|RPL26|RPL27|RPL30|RPL27A|RPL28|RPL29|RPL31|RPL32|RPL34|RPL35A|RPL36AL|RPL37|RPL37A|RPL38|RPL39|RPL41|RPL36A|RPLP0|RPLP1|RPLP2|RPS2|RPS3|RPS3A|RPS4X|RPS4Y1|RPS5|RPS6|RPS7|RPS8|RPS9|RPS10|RPS11|RPS12|RPS13|RPS14|RPS15|RP…
GO:0022627	cytosolic small ribosomal subunit	cellular_component	44	1569	9.64277e-48	<0.001488095238095238	1654|1939|1981|3039|3040|3921|6187|6188|6189|6191|6192|6193|6194|6201|6202|6203|6204|6205|6206|6207|6208|6209|6210|6217|6218|6222|6223|6224|6227|6228|6229|6230|6231|6232|6233|6234|6235|7311|28985|51065|83939|93144|113251|140032|	DDX3X|EIF2D|EIF4G1|HBA1|HBA2|RPSA|RPS2|RPS3|RPS3A|RPS4X|RPS4Y1|RPS5|RPS6|RPS7|RPS8|RPS9|RPS10|RPS11|RPS12|RPS13|RPS14|RPS15|RPS15A|RPS16|RPS17|RPS18|RPS19|RPS20|RPS21|RPS23|RPS24|RPS25|RPS26|RPS27|RPS27A|RPS28|RPS29|UBA52|MCTS1|RPS27L|EIF2A|RPS10P5|LARP4|RPS4Y2|
GO:0022904	respiratory electron transport chain	biological_process	93	10718	1.28061e-24	<0.001488095238095238	637|1327|1329|1337|1339|1350|1352|1355|1537|1738|2110|2819|2820|4204|4512|4513|4514|4519|4535|4536|4538|4539|4540|4694|4695|4696|4697|4698|4700|4701|4702|4704|4705|4706|4707|4708|4709|4710|4711|4712|4713|4714|4715|4716|4718|4719|4720|4722|4723|4724|4725|4726|4728|4729|4731|6389|6390|6391|6392|6622|6901|7381|7384|7386|7388|7915|8604|9377|9512|10165|10229|10514|10891|11232|27089|29796|51103|54205|5…	BID|COX4I1|COX5B|COX6A1|COX6A2|COX7C|COX10|COX15|CYC1|DLD|ETFDH|GPD1|GPD2|MECP2|COX1|COX2|COX3|CYTB|ND1|ND2|ND4|ND4L|ND5|NDUFA1|NDUFA2|NDUFA3|NDUFA4|NDUFA5|NDUFA6|NDUFA7|NDUFA8|NDUFA9|NDUFA10|NDUFAB1|NDUFB1|NDUFB2|NDUFB3|NDUFB4|NDUFB5|NDUFB6|NDUFB7|NDUFB8|NDUFB9|NDUFB10|NDUFC2|NDUFS1|NDUFS2|NDUFS3|NDUFV1|NDUFS4|NDUFS5|NDUFS6|NDUFS8|NDUFV2|NDUFV3|SDHA|SDHB|SDHC|SDHD|SNCA|TAZ|UQCRB|UQCRC1|UQCRFS1|U…
GO:0023014	signal transduction by protein phosphorylation	biological_process	325	148857	3.32915e-24	<0.001488095238095238	88|136|183|284|369|551|673|677|678|685|801|815|816|817|818|846|959|1147|1234|1326|1399|1410|1432|1437|1438|1439|1512|1616|1742|1839|1847|1848|1849|1852|1950|2064|2065|2066|2069|2074|2081|2185|2246|2247|2248|2250|2251|2252|2253|2254|2255|2258|2260|2261|2263|2264|2322|2323|2534|2668|2674|2675|2873|2874|2885|2902|2903|2904|2905|2906|3082|3084|3265|3297|3357|3479|3551|3553|3558|3559|3560|3561|3562|35…	ACTN2|ADORA2B|AGT|ANGPT1|ARAF|AVP|BRAF|ZFP36L1|ZFP36L2|BTC|CALM1|CAMK2A|CAMK2B|CAMK2D|CAMK2G|CASR|CD40LG|CHUK|CCR5|MAP3K8|CRKL|CRYAB|MAPK14|CSF2|CSF2RA|CSF2RB|CTSH|DAXX|DLG4|HBEGF|DUSP5|DUSP6|DUSP7|DUSP9|EGF|ERBB2|ERBB3|ERBB4|EREG|ERCC6|ERN1|PTK2B|FGF1|FGF2|FGF3|FGF5|FGF6|FGF7|FGF8|FGF9|FGF10|FGF13|FGFR1|FGFR3|FGFR2|FGFR4|FLT3|FLT3LG|FYN|GDNF|GFRA1|GFRA2|GPS1|GPS2|GRB2|GRIN1|GRIN2A|GRIN2B|GRIN2C|…
GO:0030008	TRAPP complex	cellular_component	12	69	5.5846e-23	<0.001488095238095238	6399|7109|22878|27095|51112|51399|51693|58485|60684|83696|126003|100128327|	TRAPPC2|TRAPPC10|TRAPPC8|TRAPPC3|TRAPPC12|TRAPPC4|TRAPPC2L|TRAPPC1|TRAPPC11|TRAPPC9|TRAPPC5|TRAPPC3L|
GO:0030029	actin filament-based process	biological_process	501	369348	1.24897e-26	<0.001488095238095238	25|29|58|60|70|71|81|87|88|89|118|119|120|150|199|226|283|287|301|357|358|375|382|387|388|389|390|391|395|399|408|476|596|604|613|752|775|776|781|783|811|817|825|829|830|832|845|859|998|1020|1072|1073|1264|1265|1266|1482|1495|1525|1627|1674|1729|1730|1739|1756|1794|1809|1901|2013|2017|2035|2036|2037|2039|2059|2185|2195|2241|2245|2252|2255|2257|2275|2302|2314|2316|2317|2549|2697|2702|2909|2919|293…	ABL1|ABR|ACTA1|ACTB|ACTC1|ACTG1|ACTN4|ACTN1|ACTN2|ACTN3|ADD1|ADD2|ADD3|ADRA2A|AIF1|ALDOA|ANG|ANK2|ANXA1|SHROOM2|AQP1|ARF1|ARF6|RHOA|RHOB|RHOC|RND3|RHOG|ARHGAP6|RHOH|ARRB1|ATP1A1|BCL2|BCL6|BCR|FMNL1|CACNA1C|CACNA1D|CACNA2D1|CACNB2|CALR|CAMK2D|CAPN3|CAPZA1|CAPZA2|CAPZB|CASQ2|CAV3|CDC42|CDK5|CFL1|CFL2|CNN1|CNN2|CNN3|NKX2-5|CTNNA1|CXADR|DBN1|DES|DIAPH1|DIAPH2|DLG1|DMD|DOCK2|DPYSL3|S1PR1|EMP2|CTTN|EPB…
GO:0030036	actin cytoskeleton organization	biological_process	432	271982	1.71712e-27	<0.001488095238095238	25|29|58|60|70|71|81|87|88|118|119|120|150|199|226|283|301|357|358|375|382|387|388|389|390|391|395|399|408|596|604|613|752|811|825|829|830|832|845|859|998|1020|1072|1073|1264|1265|1266|1482|1495|1525|1627|1729|1730|1739|1794|1809|1901|2013|2017|2035|2036|2037|2039|2059|2185|2195|2241|2245|2252|2255|2275|2302|2314|2316|2317|2549|2909|2919|2934|3059|3071|3092|3551|3636|3645|3688|3693|3706|3717|3815…	ABL1|ABR|ACTA1|ACTB|ACTC1|ACTG1|ACTN4|ACTN1|ACTN2|ADD1|ADD2|ADD3|ADRA2A|AIF1|ALDOA|ANG|ANXA1|SHROOM2|AQP1|ARF1|ARF6|RHOA|RHOB|RHOC|RND3|RHOG|ARHGAP6|RHOH|ARRB1|BCL2|BCL6|BCR|FMNL1|CALR|CAPN3|CAPZA1|CAPZA2|CAPZB|CASQ2|CAV3|CDC42|CDK5|CFL1|CFL2|CNN1|CNN2|CNN3|NKX2-5|CTNNA1|CXADR|DBN1|DIAPH1|DIAPH2|DLG1|DOCK2|DPYSL3|S1PR1|EMP2|CTTN|EPB41|EPB41L1|EPB41L2|DMTN|EPS8|PTK2B|FAT1|FER|FGD1|FGF7|FGF10|FHL3|…
GO:0030055	cell-substrate junction	cellular_component	394	199922	1.61995e-80	<0.001488095238095238	60|70|71|81|87|88|89|102|118|214|301|308|309|375|382|387|388|390|391|402|527|567|667|682|726|811|823|824|847|857|858|859|867|928|950|960|966|975|977|998|1000|1012|1072|1213|1264|1265|1266|1308|1464|1465|1466|1495|1499|1535|1601|1605|1756|1785|1803|1948|1969|2017|2022|2037|2185|2191|2195|2242|2261|2273|2274|2275|2314|2316|2317|2318|2319|2321|2535|2580|2665|2697|2768|2783|2886|2923|2934|3055|3159|3…	ACTB|ACTC1|ACTG1|ACTN4|ACTN1|ACTN2|ACTN3|ADAM10|ADD1|ALCAM|ANXA1|ANXA5|ANXA6|ARF1|ARF6|RHOA|RHOB|RND3|RHOG|ARL2|ATP6V0C|B2M|DST|BSG|CAPN5|CALR|CAPN1|CAPN2|CAT|CAV1|CAV2|CAV3|CBL|CD9|SCARB2|CD44|CD59|CD81|CD151|CDC42|CDH2|CDH13|CFL1|CLTC|CNN1|CNN2|CNN3|COL17A1|CSPG4|CSRP1|CSRP2|CTNNA1|CTNNB1|CYBA|DAB2|DAG1|DMD|DNM2|DPP4|EFNB2|EPHA2|CTTN|ENG|EPB41L2|PTK2B|FAP|FAT1|FES|FGFR3|FHL1|FHL2|FHL3|FLII|FLNA…
GO:0030162	regulation of proteolysis	biological_process	647	619817	4.46934e-34	<0.001488095238095238	2|12|101|135|150|183|197|207|210|259|274|302|304|317|329|330|331|332|334|348|355|356|358|369|387|408|409|444|462|551|572|578|581|637|666|668|684|710|718|720|721|727|825|831|834|836|837|838|841|842|843|857|859|863|866|871|885|939|960|1020|1032|1050|1075|1191|1201|1263|1285|1293|1294|1361|1378|1410|1432|1447|1452|1453|1454|1457|1459|1469|1470|1471|1472|1473|1474|1475|1476|1512|1522|1601|1611|1612|1…	A2M|SERPINA3|ADAM8|ADORA2A|ADRA2A|AGT|AHSG|AKT1|ALAD|AMBP|BIN1|ANXA2|ANXA2P2|APAF1|BIRC2|BIRC3|XIAP|BIRC5|APLP2|APOE|FAS|FASLG|AQP1|ARAF|RHOA|ARRB1|ARRB2|ASPH|SERPINC1|AVP|BAD|BAK1|BAX|BID|BOK|FOXL2|BST2|SERPING1|C3|C4A|C4B|C5|CAPN3|CAST|CASP1|CASP3|CASP4|CASP5|CASP8|CASP9|CASP10|CAV1|CAV3|CBFA2T3|SERPINA6|SERPINH1|CCK|CD27|CD44|CDK5|CDKN2D|CEBPA|CTSC|CLU|CLN3|PLK3|COL4A3|COL6A3|COL7A1|CPB2|CR1|C…
GO:0030163	protein catabolic process	biological_process	590	470008	1.95907e-83	<0.001488095238095238	49|160|161|163|207|259|267|302|304|329|338|348|406|408|409|550|634|664|665|701|824|825|841|867|891|899|983|991|996|997|1017|1075|1161|1173|1175|1191|1200|1201|1203|1211|1213|1358|1506|1508|1509|1510|1512|1513|1514|1515|1519|1520|1521|1522|1540|1642|1649|1861|1990|1991|2055|2191|2475|2817|2931|3001|3093|3300|3309|3312|3320|3416|3429|3920|3949|4012|4085|4101|4126|4189|4193|4287|4734|4738|4780|4850|…	ACR|AP2A1|AP2A2|AP2B1|AKT1|AMBP|AMFR|ANXA2|ANXA2P2|BIRC2|APOB|APOE|ARNTL|ARRB1|ARRB2|AUP1|CEACAM1|BNIP3|BNIP3L|BUB1B|CAPN2|CAPN3|CASP8|CBL|CCNB1|CCNF|CDK1|CDC20|CDC27|CDC34|CDK2|CTSC|ERCC8|AP2M1|AP2S1|CLU|TPP1|CLN3|CLN5|CLTA|CLTC|CPA2|CTRL|CTSB|CTSD|CTSE|CTSH|CTSK|CTSL|CTSV|CTSO|CTSS|CTSW|CTSZ|CYLD|DDB1|DDIT3|TOR1A|CELA1|ELANE|CLN8|FAP|MTOR|GPC1|GSK3A|GZMA|UBE2K|DNAJB2|HSPA5|HSPA8|HSP90AA1|IDE|IF…
GO:0030330	DNA damage response, signal transduction by p53 class mediator	biological_process	75	6627	8.50394e-24	<0.001488095238095238	472|546|581|602|672|835|891|983|995|1017|1026|1027|1263|1647|1820|1869|1874|2033|2305|2309|2765|2810|3276|4193|4194|4282|4582|4646|4683|4848|4849|4850|5111|5325|5371|5934|6154|6659|6672|6790|7023|7027|7029|7832|8493|8738|9100|9337|10397|10498|10524|10538|10769|11200|22976|23019|25904|25946|27330|28984|28996|29883|51065|51147|51499|51512|55367|55571|57060|57472|79733|83667|85456|144455|246175|	ATM|ATRX|BAX|BCL3|BRCA1|CASP2|CCNB1|CDK1|CDC25C|CDK2|CDKN1A|CDKN1B|PLK3|GADD45A|ARID3A|E2F1|E2F4|EP300|FOXM1|FOXO3|GML|SFN|PRMT1|MDM2|MDM4|MIF|MUC1|MYO6|NBN|CNOT2|CNOT3|CNOT4|PCNA|PLAGL1|PML|RBL2|RPL26|SOX4|SP100|AURKA|TFAP4|TFDP1|TFDP2|BTG2|PPM1D|CRADD|USP10|CNOT8|NDRG1|CARM1|KAT5|BATF|PLK2|CHEK2|PAXIP1|CNOT1|CNOT10|ZNF385A|RPS6KA6|RGCC|HIPK2|CNOT7|RPS27L|ING4|TRIAP1|GTSE1|PIDD1|CNOT11|PCBP4|CNO…
GO:0030374	nuclear receptor transcription coactivator activity	molecular_function	64	4767	4.02657e-22	<0.001488095238095238	81|87|88|2247|3159|5465|5467|5468|5469|5579|5585|5914|5915|5916|6760|7067|7068|7251|7376|7421|8202|8648|8856|8896|9282|9440|9572|9862|9967|9968|9969|9970|9971|9975|10011|10025|10062|10432|10463|10474|10498|10499|10891|23028|23054|23082|23326|29079|29893|55749|55809|55827|56943|56970|57658|57805|79084|83637|85441|90390|119392|133522|135112|170261|	ACTN4|ACTN1|ACTN2|FGF2|HMGA1|PPARA|PPARD|PPARG|MED1|PRKCB|PKN1|RARA|RARB|RARG|SS18|THRA|THRB|TSG101|NR1H2|VDR|NCOA3|NCOA1|NR1I2|BUD31|MED14|MED17|NR1D1|MED24|THRAP3|MED12|MED13|NR1I3|NR1H4|NR1D2|SRA1|MED16|NR1H3|RBM14|SLC30A9|TADA3|CARM1|NCOA2|PPARGC1A|KDM1A|NCOA6|PPRC1|USP22|MED4|PSMC3IP|CCAR1|TRERF1|DCAF6|ENY2|ATXN7L3|CALCOCO1|CCAR2|WDR77|ZMIZ2|HELZ2|MED30|SFR1|PPARGC1B|NCOA7|ZCCHC12|
GO:0030433	ubiquitin-dependent ERAD pathway	biological_process	60	4150	9.73259e-26	<0.001488095238095238	267|550|3300|3309|4189|5706|6048|6396|6400|6449|6782|7184|7327|7415|7466|7844|7917|7993|9354|9695|10206|10273|10277|10299|10613|10869|10952|10956|11160|11253|23190|23197|26232|26270|27248|29978|29979|51009|51465|51528|54431|54557|55139|55298|55432|55666|55741|57003|79139|80020|80267|83590|84447|91147|91319|91445|92305|118424|201595|285533|	AMFR|AUP1|DNAJB2|HSPA5|DNAJB9|PSMC6|RNF5|SEC13|SEL1L|SGTA|HSPA13|HSP90B1|UBE2G2|VCP|WFS1|RNF103|BAG6|UBXN8|UBE4A|EDEM1|TRIM13|STUB1|UBE4B|MARCH6|ERLIN1|USP19|SEC61B|OS9|ERLIN2|MAN1B1|UBXN4|FAF2|FBXO2|FBXO6|ERLEC1|UBQLN2|UBQLN1|DERL2|UBE2J1|JKAMP|DNAJC10|SGTB|ANKZF1|RNF121|YOD1|NPLOC4|EDEM2|CCDC47|DERL1|FOXRED2|EDEM3|TMUB1|SYVN1|TMEM67|DERL3|RNF185|TMEM129|UBE2J2|STT3B|RNF175|
GO:0030518	intracellular steroid hormone receptor signaling pathway	biological_process	75	6317	7.01996e-30	<0.001488095238095238	367|387|672|811|898|1022|1499|1616|1655|1667|2099|2100|2274|2288|2852|2908|3301|3717|4246|4734|4824|5241|5245|5458|5469|5901|5925|6047|6294|6714|6879|7041|7337|7533|8031|8202|8204|8289|8554|8648|9063|9282|9325|9440|9604|9862|9967|9968|9969|9970|10025|10413|10432|10474|10498|10521|10524|10891|23054|23426|23543|23558|29079|51366|51389|55818|56937|57658|79039|90390|112398|133522|140880|158800|728358|	AR|RHOA|BRCA1|CALR|CCNE1|CDK7|CTNNB1|DAXX|DDX5|DEFA1|ESR1|ESR2|FHL2|FKBP4|GPER1|NR3C1|DNAJA1|JAK2|SCGB2A1|NEDD4|NKX3-1|PGR|PHB|POU4F2|MED1|RAN|RB1|RNF4|SAFB|SRC|TAF7|TGFB1I1|UBE3A|YWHAH|NCOA4|NCOA3|NRIP1|ARID1A|PIAS1|NCOA1|PIAS2|MED14|TRIP4|MED17|RNF14|MED24|THRAP3|MED12|MED13|NR1I3|MED16|YAP1|RBM14|TADA3|CARM1|DDX17|KAT5|PPARGC1A|NCOA6|GRIP1|RBFOX2|WBP2|MED4|UBR5|RWDD1|KDM3A|PMEPA1|CALCOCO1|DDX5…
GO:0030522	intracellular receptor signaling pathway	biological_process	166	33917	9.06991e-44	<0.001488095238095238	81|190|196|367|387|672|811|841|898|1022|1390|1407|1408|1499|1540|1591|1616|1655|1667|2063|2099|2100|2101|2103|2104|2274|2288|2494|2516|2649|2852|2908|3164|3172|3174|3301|3654|3656|3661|3665|3717|4246|4734|4792|4824|4929|5165|5241|5245|5292|5371|5458|5465|5467|5468|5469|5608|5901|5914|5915|5916|5925|5970|6047|6095|6096|6097|6233|6256|6257|6258|6294|6714|6720|6774|6879|6885|6899|7025|7026|7041|7067…	ACTN4|NR0B1|AHR|AR|RHOA|BRCA1|CALR|CASP8|CCNE1|CDK7|CREM|CRY1|CRY2|CTNNB1|CYLD|CYP24A1|DAXX|DDX5|DEFA1|NR2F6|ESR1|ESR2|ESRRA|ESRRB|ESRRG|FHL2|FKBP4|NR5A2|NR5A1|NR6A1|GPER1|NR3C1|NR4A1|HNF4A|HNF4G|DNAJA1|IRAK1|IRAK2|IRF3|IRF7|JAK2|SCGB2A1|NEDD4|NFKBIA|NKX3-1|NR4A2|PDK3|PGR|PHB|PIM1|PML|POU4F2|PPARA|PPARD|PPARG|MED1|MAP2K6|RAN|RARA|RARB|RARG|RB1|RELA|RNF4|RORA|RORB|RORC|RPS27A|RXRA|RXRB|RXRG|SAFB|S…
GO:0030532	small nuclear ribonucleoprotein complex	cellular_component	74	5517	1.68582e-44	<0.001488095238095238	6060|6066|6625|6626|6627|6628|6629|6631|6632|6633|6634|6635|6636|6637|6638|7919|8175|8559|9092|9128|9129|9343|9410|9416|9733|10291|10421|10465|10565|10569|10594|10713|10907|10992|11157|23020|23450|23451|23658|24148|25766|25804|26121|26824|26827|26831|26832|26835|26871|27258|27336|50628|51631|51634|51639|51690|51691|51747|54957|55015|55660|55692|57819|83443|84844|84967|90324|96764|134353|153527|26…	RNU1-4|RNU2-1|SNRNP70|SNRPA|SNRPA1|SNRPB|SNRPB2|SNRPC|SNRPD1|SNRPD2|SNRPD3|SNRPE|SNRPF|SNRPG|SNRPN|DDX39B|SF3A2|PRPF18|SART1|PRPF4|PRPF3|EFTUD2|SNRNP40|DDX23|SART3|SF3A1|CD2BP2|PPIH|ARFGEF1|SLU7|PRPF8|USP39|TXNL4A|SF3B2|LSM6|SNRNP200|SF3B3|SF3B1|LSM5|PRPF6|PRPF40B|LSM4|PRPF31|RNU11|RNU6-1|RNU5A-1|RNU5B-1|RNU4-1|RNU1-1|LSM3|HTATSF1|GEMIN4|LUC7L2|RBMX2|SF3B6|LSM7|LSM8|LUC7L3|TXNL4B|PRPF39|PRPF40A|L…
GO:0030684	preribosome	cellular_component	68	5326	2.38827e-36	<0.001488095238095238	705|2091|3692|5822|6201|8568|8602|8780|8945|9136|9277|9724|9790|10199|10412|10436|10528|10607|10813|10885|10969|11103|22884|22984|23076|23212|23246|23481|25879|25983|26155|26156|27340|27341|28987|51018|51042|51077|51096|51388|51602|54663|55127|55272|55720|55759|55781|55813|56342|57050|65083|65095|79050|79954|80135|81887|83732|84261|84294|84549|84946|88745|90441|92856|117246|134430|153443|345630|	BYSL|FBL|EIF6|PWP2|RPS7|RRP1|NOP14|RIOK3|BTRC|RRP9|WDR46|UTP14C|BMS1|MPHOSPH10|NSA2|EMG1|NOP56|TBL3|UTP14A|WDR3|EBNA1BP2|KRR1|WDR37|PDCD11|RRP1B|RRS1|BOP1|PES1|DCAF13|NGDN|NOC2L|RSL1D1|UTP20|RRP7A|NOB1|RRP15|ZNF593|FCF1|UTP18|NIP7|NOP58|WDR74|HEATR1|IMP3|TSR1|WDR12|RIOK2|UTP6|PPAN|UTP3|NOL6|KRI1|NOC4L|NOL10|RPF1|LAS1L|RIOK1|FBXW9|UTP23|MAK16|LTV1|RRP36|ZNF622|IMP4|FTSJ3|WDR36|SRFBP1|FBLL1|
GO:0030880	RNA polymerase complex	cellular_component	108	13763	1.70162e-32	<0.001488095238095238	661|902|1022|2067|2068|2071|2072|2648|2957|2958|2959|2960|2961|2962|2963|2965|2966|2967|2968|4172|4331|4646|5422|5430|5431|5432|5433|5434|5435|5436|5437|5438|5439|5440|5441|5442|5557|5558|5828|6023|6872|6873|6874|6875|6877|6878|6879|6880|6881|6882|6883|6884|6908|6917|7015|8295|8464|8725|9400|9519|9533|9646|10474|10621|10622|10623|10629|11036|11128|23168|23248|23649|25885|27097|27297|30834|51082|5…	POLR3D|CCNH|CDK7|ERCC1|ERCC2|ERCC3|ERCC4|KAT2A|GTF2A1|GTF2A2|GTF2B|GTF2E1|GTF2E2|GTF2F1|GTF2F2|GTF2H1|GTF2H2|GTF2H3|GTF2H4|MCM3|MNAT1|MYO6|POLA1|POLR2A|POLR2B|POLR2C|POLR2D|POLR2E|POLR2F|POLR2G|POLR2H|POLR2I|POLR2J|POLR2K|POLR2L|POLRMT|PRIM1|PRIM2|PEX2|RMRP|TAF1|TAF2|TAF4|TAF4B|TAF5|TAF6|TAF7|TAF9|TAF10|TAF11|TAF12|TAF13|TBP|TCEA1|TERT|TRRAP|SUPT3H|URI1|RECQL5|TBPL1|POLR1C|CTR9|TADA3|POLR3F|POLR3…
GO:0030964	NADH dehydrogenase complex	cellular_component	46	2009	1.34342e-34	<0.001488095238095238	4535|4536|4538|4539|4540|4694|4695|4696|4697|4698|4700|4701|4702|4704|4705|4706|4707|4708|4709|4710|4711|4712|4713|4714|4715|4716|4718|4719|4720|4722|4723|4724|4725|4726|4728|4729|4731|6622|11315|51079|51103|54539|55572|55967|126328|374291|	ND1|ND2|ND4|ND4L|ND5|NDUFA1|NDUFA2|NDUFA3|NDUFA4|NDUFA5|NDUFA6|NDUFA7|NDUFA8|NDUFA9|NDUFA10|NDUFAB1|NDUFB1|NDUFB2|NDUFB3|NDUFB4|NDUFB5|NDUFB6|NDUFB7|NDUFB8|NDUFB9|NDUFB10|NDUFC2|NDUFS1|NDUFS2|NDUFS3|NDUFV1|NDUFS4|NDUFS5|NDUFS6|NDUFS8|NDUFV2|NDUFV3|SNCA|PARK7|NDUFA13|NDUFAF1|NDUFB11|FOXRED1|NDUFA12|NDUFA11|NDUFS7|
GO:0031011	Ino80 complex	cellular_component	15	126	7.78831e-25	<0.001488095238095238	86|4798|7528|8607|10445|10856|29844|51377|54617|55249|79913|83444|93973|125476|283899|	ACTL6A|NFRKB|YY1|RUVBL1|MCRS1|RUVBL2|TFPT|UCHL5|INO80|YY1AP1|ACTR5|INO80B|ACTR8|INO80C|INO80E|
GO:0031023	microtubule organizing center organization	biological_process	89	10324	2.19426e-23	<0.001488095238095238	402|585|672|675|810|983|1017|1068|1069|1070|1107|1499|1639|1647|1874|2242|2801|3832|4659|4751|4869|4957|5048|5108|5311|5347|6491|6566|6790|7405|7516|8409|9371|9475|9639|9648|9662|9696|9738|9793|9851|10432|10733|10806|11127|11190|22995|23032|23122|23177|23224|23332|23354|23636|25914|26005|50855|51175|51199|51806|54801|54820|54828|54875|54930|55125|55142|55559|55722|55755|55835|79441|80254|81565|84…	ARL2|BBS4|BRCA1|BRCA2|CALML3|CDK1|CDK2|CETN1|CETN2|CETN3|CHD3|CTNNB1|DCTN1|GADD45A|E2F4|FES|GOLGA2|KIF11|PPP1R12A|NEK2|NPM1|ODF2|PAFAH1B1|PCM1|PKD2|PLK1|STIL|SLC16A1|AURKA|UVRAG|XRCC2|UXT|KIF3B|ROCK2|ARHGEF10|GCC2|CEP135|CROCC|CCP110|CKAP5|KIAA0753|RBM14|PLK4|SDCCAG8|KIF3A|CEP250|CEP152|USP33|CLASP2|CEP68|SYNE2|CLASP1|HAUS5|NUP62|RTTN|C2CD3|PARD6A|TUBE1|NIN|CALML5|HAUS6|NDE1|BCAS3|CNTLN|HAUS4|CEP…
GO:0031056	regulation of histone modification	biological_process	137	23333	2.242e-29	<0.001488095238095238	408|472|546|604|672|817|891|1025|1111|1487|1499|1786|1789|2332|2624|2625|2641|2648|2672|3009|3481|3553|3622|3670|3720|3976|4000|4089|4204|4297|4302|4524|4582|4602|4674|4842|5079|5081|5252|5587|5595|5599|5927|6418|6497|6591|6598|6622|6688|6720|6830|6871|6879|7040|7291|7320|7334|7349|7422|7936|8473|8726|8986|9252|9320|9474|9555|9646|9682|9733|9757|9810|10269|10270|10467|10474|10664|10782|10856|1089…	ARRB1|ATM|ATRX|BCL6|BRCA1|CAMK2D|CCNB1|CDK9|CHEK1|CTBP1|CTNNB1|DNMT1|DNMT3B|FMR1|GATA2|GATA3|GCG|KAT2A|GFI1|HIST1H1B|IGF2|IL1B|ING2|ISL1|JARID2|LIF|LMNA|SMAD4|MECP2|KMT2A|MLLT6|MTHFR|MUC1|MYB|NAP1L2|NOS1|PAX5|PAX7|PHF1|PRKD1|MAPK3|MAPK8|KDM5A|SET|SKI|SNAI2|SMARCB1|SNCA|SPI1|SREBF1|SUPT6H|TADA2A|TAF7|TGFB1|TWIST1|UBE2B|UBE2N|UCN|VEGFA|NELFE|OGT|EED|RPS6KA4|RPS6KA5|TRIP12|ATG5|H2AFY|CTR9|KDM4A|SART…
GO:0031072	heat shock protein binding	molecular_function	111	15077	3.02045e-37	<0.001488095238095238	134|196|317|335|336|406|578|581|983|1020|1385|1457|1616|2081|2246|2288|2289|2633|2861|2908|3064|3066|3091|3297|3300|3301|3303|3304|3305|3306|3309|3310|3311|3312|3313|3326|3337|3654|3684|3689|3767|3791|3837|3984|4137|4189|4597|4862|4967|5470|5481|5536|6188|6622|6693|6767|6782|7019|7175|7248|7249|7266|7538|7917|8468|8844|9093|9451|9532|9894|10013|10049|10273|10294|10598|10728|10869|10953|10960|1096…	ADORA1|AHR|APAF1|APOA1|APOA2|ARNTL|BAK1|BAX|CDK1|CDK5|CREB1|CSNK2A1|DAXX|ERN1|FGF1|FKBP4|FKBP5|GBP1|GPR37|NR3C1|HTT|HDAC2|HIF1A|HSF1|DNAJB2|DNAJA1|HSPA1A|HSPA1B|HSPA1L|HSPA2|HSPA5|HSPA6|HSPA7|HSPA8|HSPA9|HSP90AB1|DNAJB1|IRAK1|ITGAM|ITGB2|KCNJ11|KDR|KPNB1|LIMK1|MAPT|DNAJB9|MVD|NPAS2|OGDH|PPEF2|PPID|PPP5C|RPS3|SNCA|SPN|ST13|HSPA13|TFAM|TPR|TSC1|TSC2|DNAJC7|ZFP36|BAG6|FKBP6|KSR1|DNAJA3|EIF2AK3|BAG2|…
GO:0031098	stress-activated protein kinase signaling cascade	biological_process	132	22925	9.24443e-27	<0.001488095238095238	136|183|231|387|677|846|959|1147|1326|1399|1410|1432|1616|1852|2074|2081|2873|2874|3551|3654|3656|3965|4214|4215|4216|4217|4293|4294|4296|4750|4790|4868|4920|5058|5062|5063|5585|5594|5595|5599|5600|5601|5602|5603|5604|5605|5606|5607|5608|5609|5734|5770|5871|6233|6363|6416|6500|6787|6788|6789|6793|6850|6885|7124|7189|7311|7314|7334|7335|7474|7477|7538|7786|8428|8454|8491|8517|8600|8737|8767|8945|9…	ADORA2B|AGT|AKR1B1|RHOA|ZFP36L1|CASR|CD40LG|CHUK|MAP3K8|CRKL|CRYAB|MAPK14|DAXX|DUSP9|ERCC6|ERN1|GPS1|GPS2|IKBKB|IRAK1|IRAK2|LGALS9|MAP3K1|MAP3K3|MAP3K4|MAP3K5|MAP3K9|MAP3K10|MAP3K11|NEK1|NFKB1|NPHS1|ROR2|PAK1|PAK2|PAK3|PKN1|MAPK1|MAPK3|MAPK8|MAPK11|MAPK9|MAPK10|MAPK13|MAP2K1|MAP2K2|MAP2K3|MAP2K5|MAP2K6|MAP2K7|PTGER4|PTPN1|MAP4K2|RPS27A|CCL19|MAP2K4|SKP1|NEK4|STK3|STK4|STK10|SYK|MAP3K7|TNF|TRAF6|U…
GO:0031123	RNA 3'-end processing	biological_process	114	17733	8.6349e-28	<0.001488095238095238	1477|1478|1479|1736|2091|2926|3028|3921|4116|4686|5073|5393|5433|6227|6426|6427|6428|6429|6430|6431|6432|6741|6832|7307|7884|7919|8106|8189|8563|8683|9295|9775|9785|9877|9939|9984|10189|10212|10250|10569|10768|10898|10914|10921|10978|11051|11052|11338|11340|22794|22828|22916|23016|23144|23283|23404|25888|25896|26024|26097|26173|26512|26986|29101|29894|51010|51095|51362|51585|51692|51728|53981|545…	CSTF1|CSTF2|CSTF3|DKC1|FBL|GRSF1|HSD17B10|RPSA|MAGOH|NCBP1|PARN|EXOSC9|POLR2D|RPS21|SRSF1|SRSF2|SRSF3|SRSF4|SRSF5|SRSF6|SRSF7|SSB|SUPV3L1|U2AF1|SLBP|DDX39B|PABPN1|SYMPK|THOC5|SRSF9|SRSF11|EIF4A3|DHX38|ZC3H11A|RBM8A|THOC1|ALYREF|DDX39A|SRRM1|SLU7|AHCYL1|CPSF4|PAPOLA|RNPS1|CLP1|NUDT21|CPSF6|U2AF2|EXOSC8|CASC3|SCAF8|NCBP2|EXOSC7|ZC3H3|CSTF2T|EXOSC2|ZNF473|INTS7|PTCD1|CHTOP|INTS1|INTS6|PABPC1|SSU72|C…
GO:0031124	mRNA 3'-end processing	biological_process	76	6367	9.62594e-33	<0.001488095238095238	1477|1478|1479|2926|4116|4686|5433|6426|6427|6428|6429|6430|6431|6432|7307|7884|7919|8106|8189|8563|8683|9295|9775|9785|9877|9939|9984|10189|10212|10250|10569|10768|10898|10914|10921|10978|11051|11052|11338|22794|22828|22916|23144|23283|25888|26097|26986|29101|29894|51362|51585|51692|53981|54623|55110|55149|55339|56903|57187|64852|64895|65109|79228|79577|79869|80145|80336|81608|84271|84321|84324|…	CSTF1|CSTF2|CSTF3|GRSF1|MAGOH|NCBP1|POLR2D|SRSF1|SRSF2|SRSF3|SRSF4|SRSF5|SRSF6|SRSF7|U2AF1|SLBP|DDX39B|PABPN1|SYMPK|THOC5|SRSF9|SRSF11|EIF4A3|DHX38|ZC3H11A|RBM8A|THOC1|ALYREF|DDX39A|SRRM1|SLU7|AHCYL1|CPSF4|PAPOLA|RNPS1|CLP1|NUDT21|CPSF6|U2AF2|CASC3|SCAF8|NCBP2|ZC3H3|CSTF2T|ZNF473|CHTOP|PABPC1|SSU72|CPSF1|CDC40|PCF11|CPSF3|CPSF2|PAF1|MAGOHB|MTPAP|WDR33|PAPOLB|THOC2|TUT1|PAPOLG|UPF3B|THOC6|CDC73|CP…
GO:0031145	anaphase-promoting complex-dependent catabolic process	biological_process	35	1059	3.67963e-29	<0.001488095238095238	701|891|983|991|996|1017|4085|5347|6233|6790|7311|7314|7321|7324|8697|8881|9184|9212|9232|10393|11065|25906|26271|27338|29882|29945|51343|51433|51434|51529|64682|79791|84417|119504|246184|	BUB1B|CCNB1|CDK1|CDC20|CDC27|CDK2|MAD2L1|PLK1|RPS27A|AURKA|UBA52|UBB|UBE2D1|UBE2E1|CDC23|CDC16|BUB3|AURKB|PTTG1|ANAPC10|UBE2C|ANAPC15|FBXO5|UBE2S|ANAPC2|ANAPC4|FZR1|ANAPC5|ANAPC7|ANAPC11|ANAPC1|FBXO31|C2orf40|ANAPC16|CDC26|
GO:0031248	protein acetyltransferase complex	cellular_component	90	9878	2.54092e-26	<0.001488095238095238	60|86|1387|1810|2033|2648|3054|5977|6871|6873|6874|6877|6878|6879|6880|6881|6883|6885|7862|7994|8089|8110|8193|8260|8295|8464|8473|8607|8850|9643|9767|9898|9913|10445|10474|10524|10629|10856|10902|10933|10943|11091|11143|23326|23338|23522|23774|26009|26122|27097|27154|51126|51147|51230|51562|51616|51773|54107|54556|54934|55167|55257|55274|55578|55683|55689|55929|56655|56943|56970|57634|60560|6476…	ACTB|ACTL6A|CREBBP|DR1|EP300|KAT2A|HCFC1|DPF2|TADA2A|TAF2|TAF4|TAF5|TAF6|TAF7|TAF9|TAF10|TAF12|MAP3K7|BRPF1|KAT6A|YEATS4|DPF3|DPF1|NAA10|TRRAP|SUPT3H|OGT|RUVBL1|KAT2B|MORF4L2|JADE3|UBAP2L|SUPT7L|MCRS1|TADA3|KAT5|TAF6L|RUVBL2|BRD8|MORF4L1|MSL3|WDR5|KAT7|USP22|JADE2|KAT6B|BRD1|ZZZ3|EPC2|TAF5L|BRPF3|NAA20|ING4|PHF20|MBIP|TAF9B|RSF1|POLE3|ING3|KANSL2|MSL2|MRGBP|PHF10|SUPT20H|KANSL3|YEATS2|DMAP1|POLE4…
GO:0031252	cell leading edge	cellular_component	372	200485	8.57176e-23	<0.001488095238095238	25|58|59|70|72|87|134|135|199|208|273|286|302|322|323|324|375|378|382|387|468|490|526|538|660|667|960|999|1000|1020|1021|1072|1464|1495|1496|1499|1500|1605|1729|1785|1803|1809|1915|1969|2017|2054|2059|2185|2191|2195|2241|2245|2268|2319|2554|2555|2556|2557|2558|2559|2564|2565|2566|2852|2890|2934|3208|3611|3636|3643|3678|3685|3688|3690|3691|3737|3745|3746|3747|3748|3749|3756|3767|3936|3983|3984|413…	ABL1|ACTA1|ACTA2|ACTC1|ACTG2|ACTN1|ADORA1|ADORA2A|AIF1|AKT2|AMPH|ANK1|ANXA2|APBB1|APBB2|APC|ARF1|ARF4|ARF6|RHOA|ATF4|ATP2B1|ATP6V1B2|ATP7A|BMX|DST|CD44|CDH1|CDH2|CDK5|CDK6|CFL1|CSPG4|CTNNA1|CTNNA2|CTNNB1|CTNND1|DAG1|DIAPH1|DNM2|DPP4|DPYSL3|EEF1A1|EPHA2|CTTN|STX2|EPS8|PTK2B|FAP|FAT1|FER|FGD1|FGR|FLOT2|GABRA1|GABRA2|GABRA3|GABRA4|GABRA5|GABRA6|GABRE|GABRG1|GABRG2|GPER1|GRIA1|GSN|HPCA|ILK|INPPL1|INS…
GO:0031329	regulation of cellular catabolic process	biological_process	725	743657	1.91824e-68	<0.001488095238095238	25|27|32|89|101|148|150|154|207|208|210|215|225|302|304|317|328|337|339|341|344|345|348|369|405|472|493|523|525|526|527|528|529|533|534|535|572|581|596|664|665|666|677|678|706|754|823|826|836|857|859|863|949|957|975|1020|1050|1075|1149|1153|1191|1263|1268|1374|1432|1452|1453|1454|1457|1459|1471|1601|1611|1612|1613|1634|1660|1676|1736|1797|1855|1869|1915|1917|1942|1950|1981|1982|2017|2021|2033|204…	ABL1|ABL2|ACACB|ACTN3|ADAM8|ADRA1A|ADRA2A|ADRB2|AKT1|AKT2|ALAD|ABCD1|ABCD2|ANXA2|ANXA2P2|APAF1|APEX1|APOA4|APOBEC1|APOC1|APOC2|APOC3|APOE|ARAF|ARNT|ATM|ATP2B4|ATP6V1A|ATP6V1B1|ATP6V1B2|ATP6V0C|ATP6V1C1|ATP6V1E1|ATP6V0B|ATP6V1G2|ATP6V0A1|BAD|BAX|BCL2|BNIP3|BNIP3L|BOK|ZFP36L1|ZFP36L2|TSPO|PTTG1IP|CAPN1|CAPNS1|CASP3|CAV1|CAV3|CBFA2T3|SCARB1|ENTPD5|CD81|CDK5|CEBPA|CTSC|CIDEA|CIRBP|CLU|PLK3|CNR1|CPT1A…
GO:0031331	positive regulation of cellular catabolic process	biological_process	330	150394	1.30921e-35	<0.001488095238095238	89|101|150|154|207|208|215|225|337|344|348|405|472|572|581|664|665|677|678|754|857|859|863|957|975|1050|1075|1191|1263|1374|1452|1453|1454|1601|1612|1634|1797|1855|1950|2021|2103|2168|2185|2308|2332|2629|2729|2773|2819|2822|2931|2932|3064|3091|3099|3146|3162|3184|3297|3300|3303|3304|3320|3356|3458|3479|3553|3565|3630|3643|3667|3791|3949|4035|4036|4092|4193|4210|4287|4478|4780|5027|5045|5049|5207|…	ACTN3|ADAM8|ADRA2A|ADRB2|AKT1|AKT2|ABCD1|ABCD2|APOA4|APOC2|APOE|ARNT|ATM|BAD|BAX|BNIP3|BNIP3L|ZFP36L1|ZFP36L2|PTTG1IP|CAV1|CAV3|CBFA2T3|ENTPD5|CD81|CEBPA|CTSC|CLU|PLK3|CPT1A|CSNK1A1|CSNK1D|CSNK1E|DAB2|DAPK1|DCN|DXO|DVL1|EGF|ENDOG|ESRRB|FABP1|PTK2B|FOXO1|FMR1|GBA|GCLC|GNAI3|GPD1|GPLD1|GSK3A|GSK3B|HTT|HIF1A|HK2|HMGB1|HMOX1|HNRNPD|HSF1|DNAJB2|HSPA1A|HSPA1B|HSP90AA1|HTR2A|IFNG|IGF1|IL1B|IL4|INS|INSR|…
GO:0031334	positive regulation of protein complex assembly	biological_process	226	75516	7.05328e-23	<0.001488095238095238	142|246|274|382|387|389|402|472|545|581|637|638|859|885|948|1191|1236|1385|1437|1482|1499|1639|1642|1643|1739|1981|2017|2067|2068|2071|2072|2073|2099|2185|2241|2242|2475|2885|2932|2934|2959|2965|2966|2967|2968|3055|3071|3303|3304|3320|3383|3416|3458|3567|3725|3936|4137|4204|4233|4286|4312|4314|4478|4641|4690|4848|4868|4926|5058|5216|5217|5341|5366|5526|5581|5601|5701|5702|5704|5705|5706|5879|5881…	PARP1|ALOX15|BIN1|ARF6|RHOA|RHOC|ARL2|ATM|ATR|BAX|BID|BIK|CAV3|CCK|CD36|CLU|CCR7|CREB1|CSF2|NKX2-5|CTNNB1|DCTN1|DDB1|DDB2|DLG1|EIF4G1|CTTN|ERCC1|ERCC2|ERCC3|ERCC4|ERCC5|ESR1|PTK2B|FER|FES|MTOR|GRB2|GSK3B|GSN|GTF2B|GTF2H1|GTF2H2|GTF2H3|GTF2H4|HCK|NCKAP1L|HSPA1A|HSPA1B|HSP90AA1|ICAM1|IDE|IFNG|IL5|JUN|LCP1|MAPT|MECP2|MET|MITF|MMP1|MMP3|MSN|MYO1C|NCK1|CNOT2|NPHS1|NUMA1|PAK1|PFN1|PFN2|PLEK|PMAIP1|PPP2…
GO:0031396	regulation of protein ubiquitination	biological_process	182	44135	5.45953e-41	<0.001488095238095238	25|154|207|284|329|330|331|408|409|554|648|672|706|754|857|991|1020|1025|1407|1616|2280|2475|2534|2729|2801|2874|2931|3300|3301|3303|3304|3309|3320|3326|3984|4085|4092|4101|5300|5347|5414|5581|5582|5601|5663|5716|5728|5861|6125|6135|6187|6188|6201|6478|6502|6659|6872|7046|7128|7189|7314|7321|7332|7334|7337|7375|7466|7965|8291|8312|8473|8555|8767|8864|8877|8915|9111|9112|9320|9349|9373|9474|9529|9…	ABL1|ADRB2|AKT1|ANGPT1|BIRC2|BIRC3|XIAP|ARRB1|ARRB2|AVPR2|BMI1|BRCA1|TSPO|PTTG1IP|CAV1|CDC20|CDK5|CDK9|CRY1|DAXX|FKBP1A|MTOR|FYN|GCLC|GOLGA2|GPS2|GSK3A|DNAJB2|DNAJA1|HSPA1A|HSPA1B|HSPA5|HSP90AA1|HSP90AB1|LIMK1|MAD2L1|SMAD7|MAGEA2|PIN1|PLK1|SEPT4|PRKCE|PRKCG|MAPK9|PSEN1|PSMD10|PTEN|RAB1A|RPL5|RPL11|RPS2|RPS3|RPS7|SIAH2|SKP2|SOX4|TAF1|TGFBR1|TNFAIP3|TRAF6|UBB|UBE2D1|UBE2L3|UBE2N|UBE3A|USP4|WFS1|AIM…
GO:0031398	positive regulation of protein ubiquitination	biological_process	102	13588	7.68486e-28	<0.001488095238095238	154|284|329|330|331|408|409|554|648|672|754|857|991|1025|2280|2801|2931|3309|4092|4101|5300|5347|5414|5601|5716|5728|5861|6187|6502|7189|7314|7321|7332|7334|7337|7466|7965|8312|8555|8767|8877|8915|9111|9112|9646|9810|10016|10210|10273|10892|11065|11170|22976|23028|23142|23640|25898|26191|26272|27338|29979|51256|51343|51438|54165|54602|54778|55208|55215|55294|55743|56254|57162|57561|57761|59343|64…	ADRB2|ANGPT1|BIRC2|BIRC3|XIAP|ARRB1|ARRB2|AVPR2|BMI1|BRCA1|PTTG1IP|CAV1|CDC20|CDK9|FKBP1A|GOLGA2|GSK3A|HSPA5|SMAD7|MAGEA2|PIN1|PLK1|SEPT4|MAPK9|PSMD10|PTEN|RAB1A|RPS2|SKP2|TRAF6|UBB|UBE2D1|UBE2L3|UBE2N|UBE3A|WFS1|AIMP2|AXIN1|CDC14B|RIPK2|SPHK1|BCL10|NMI|MTA1|CTR9|RNF40|PDCD6|TOPORS|STUB1|MALT1|UBE2C|FAM107A|PAXIP1|KDM1A|DCUN1D4|HSPBP1|RCHY1|PTPN22|FBXO4|UBE2S|UBQLN1|TBC1D7|FZR1|MAGEC2|DCUN1D1|NDF…
GO:0031400	negative regulation of protein modification process	biological_process	542	415741	7.34261e-47	<0.001488095238095238	25|103|104|135|207|259|284|324|348|408|409|467|493|578|581|624|634|652|655|672|706|753|801|805|808|825|836|857|859|867|868|891|1020|1026|1027|1028|1029|1031|1050|1399|1407|1408|1411|1445|1487|1499|1540|1605|1609|1647|1739|1756|1786|1789|1813|1843|1844|1845|1846|1847|1848|1849|1850|1852|1855|1942|1981|2022|2029|2039|2041|2048|2122|2150|2167|2192|2218|2280|2281|2305|2308|2475|2534|2539|2629|2633|27…	ABL1|ADAR|ADARB1|ADORA2A|AKT1|AMBP|ANGPT1|APC|APOE|ARRB1|ARRB2|ATF3|ATP2B4|BAK1|BAX|BDKRB2|CEACAM1|BMP4|BMP7|BRCA1|TSPO|LDLRAD4|CALM1|CALM2|CALM3|CAPN3|CASP3|CAV1|CAV3|CBL|CBLB|CCNB1|CDK5|CDKN1A|CDKN1B|CDKN1C|CDKN2A|CDKN2C|CEBPA|CRKL|CRY1|CRY2|CRYBA1|CSK|CTBP1|CTNNB1|CYLD|DAG1|DGKQ|GADD45A|DLG1|DMD|DNMT1|DNMT3B|DRD2|DUSP1|DUSP2|DUSP3|DUSP4|DUSP5|DUSP6|DUSP7|DUSP8|DUSP9|DVL1|EFNA1|EIF4G1|ENG|ENSA|…
GO:0031461	cullin-RING ubiquitin ligase complex	cellular_component	142	25739	2.09265e-37	<0.001488095238095238	701|899|991|996|1027|1161|1163|1164|1642|1643|5356|6468|6500|6502|6737|7126|8065|8139|8405|8450|8451|8453|8454|8507|8697|8816|8881|8945|9616|9681|9817|9820|9903|9978|10016|10238|10324|10393|10425|10444|10459|11065|11146|11275|23053|23113|23194|23291|23510|25793|25820|25827|25847|25853|25879|25906|26094|26133|26224|26231|26232|26233|26234|26235|26249|26259|26260|26268|26270|26272|27252|27338|29882…	BUB1B|CCNF|CDC20|CDC27|CDKN1B|ERCC8|CKS1B|CKS2|DDB1|DDB2|PLRG1|FBXW4|SKP1|SKP2|TRIM21|TNFAIP1|CUL5|GAN|SPOP|CUL4B|CUL4A|CUL2|CUL1|ENC1|CDC23|DCAF5|CDC16|BTRC|RNF7|DEPDC5|KEAP1|CUL7|KLHL21|RBX1|PDCD6|DCAF7|KLHL41|ANAPC10|ARIH2|ZER1|MAD2L2|UBE2C|GLMN|KLHL2|ZSWIM8|CUL9|FBXL7|FBXW11|KCTD2|FBXO7|ARIH1|FBXL2|ANAPC13|DCAF12|DCAF13|ANAPC15|DCAF4|TRPC4AP|FBXL3|LRRC29|FBXO2|FBXL6|FBXL5|FBXL4|KLHL3|FBXW8|FB…
GO:0031490	chromatin DNA binding	molecular_function	113	15237	1.88774e-28	<0.001488095238095238	60|81|86|328|474|604|639|1058|1104|1108|1660|2033|2146|2303|2309|2623|3005|3006|3007|3008|3009|3010|3015|3020|3021|3024|3065|3066|3150|3151|3183|3192|3297|3642|4088|4654|4656|4851|5187|5469|5914|5927|5928|5970|6256|6597|6598|6599|6601|6603|6605|6722|6774|7067|7068|7403|7404|7546|7552|7799|8091|8290|8350|8351|8352|8353|8354|8355|8356|8357|8358|8932|8968|8971|9219|9324|9555|9575|10473|10664|10856|1…	ACTB|ACTN4|ACTL6A|APEX1|ATOH1|BCL6|PRDM1|CENPA|RCC1|CHD4|DHX9|EP300|EZH2|FOXC2|FOXO3|GATA1|H1F0|HIST1H1C|HIST1H1D|HIST1H1E|HIST1H1B|HIST1H1T|H2AFZ|H3F3A|H3F3B|HIST1H1A|HDAC1|HDAC2|HMGN1|HMGN2|HNRNPC|HNRNPU|HSF1|INSM1|SMAD3|MYOD1|MYOG|NOTCH1|PER1|MED1|RARA|KDM5A|RBBP4|RELA|RXRA|SMARCA4|SMARCB1|SMARCC1|SMARCC2|SMARCD2|SMARCE1|SRF|STAT3|THRA|THRB|KDM6A|UTY|ZIC2|ZNF711|PRDM2|HMGA2|HIST3H3|HIST1H3A|HI…
GO:0031491	nucleosome binding	molecular_function	78	6857	1.97738e-30	<0.001488095238095238	60|86|1058|1104|1108|3005|3006|3007|3008|3009|3010|3015|3020|3021|3024|3065|3066|3150|3151|3183|4302|4676|5252|5928|6047|6594|6597|6598|6599|6601|6603|6605|6830|7290|7443|8028|8091|8289|8290|8350|8351|8352|8353|8354|8355|8356|8357|8358|8467|8726|8932|8968|8971|9219|9324|9555|10467|10473|11198|22823|23523|26013|26147|26155|29128|50809|53615|57459|79366|79685|116092|126961|165918|254225|333932|3415…	ACTB|ACTL6A|CENPA|RCC1|CHD4|H1F0|HIST1H1C|HIST1H1D|HIST1H1E|HIST1H1B|HIST1H1T|H2AFZ|H3F3A|H3F3B|HIST1H1A|HDAC1|HDAC2|HMGN1|HMGN2|HNRNPC|MLLT6|NAP1L4|PHF1|RBBP4|RNF4|SMARCA1|SMARCA4|SMARCB1|SMARCC1|SMARCC2|SMARCD2|SMARCE1|SUPT6H|HIRA|VRK1|MLLT10|HMGA2|ARID1A|HIST3H3|HIST1H3A|HIST1H3D|HIST1H3C|HIST1H3E|HIST1H3I|HIST1H3G|HIST1H3J|HIST1H3H|HIST1H3B|SMARCA5|EED|MBD2|HIST1H3F|H1FX|MTA2|HMGN3|H2AFY|ZNHI…
GO:0031492	nucleosomal DNA binding	molecular_function	53	2984	1.72078e-23	<0.001488095238095238	60|86|1058|1104|1108|3005|3006|3007|3008|3009|3010|3015|3020|3021|3024|3065|3066|3150|3151|3183|5928|6597|6598|6599|6601|6603|6605|8091|8290|8350|8351|8352|8353|8354|8355|8356|8357|8358|8932|8968|8971|9219|9324|9555|10473|53615|57459|79366|126961|333932|341567|440093|653604|	ACTB|ACTL6A|CENPA|RCC1|CHD4|H1F0|HIST1H1C|HIST1H1D|HIST1H1E|HIST1H1B|HIST1H1T|H2AFZ|H3F3A|H3F3B|HIST1H1A|HDAC1|HDAC2|HMGN1|HMGN2|HNRNPC|RBBP4|SMARCA4|SMARCB1|SMARCC1|SMARCC2|SMARCD2|SMARCE1|HMGA2|HIST3H3|HIST1H3A|HIST1H3D|HIST1H3C|HIST1H3E|HIST1H3I|HIST1H3G|HIST1H3J|HIST1H3H|HIST1H3B|MBD2|HIST1H3F|H1FX|MTA2|HMGN3|H2AFY|HMGN4|MBD3|GATAD2B|HMGN5|HIST2H3C|HIST2H3A|H1FNT|H3F3C|HIST2H3D|
GO:0031497	chromatin assembly	biological_process	147	27721	9.2513e-31	<0.001488095238095238	546|1029|1058|1060|1616|2491|3005|3006|3007|3008|3009|3010|3014|3017|3018|3020|3021|3024|3070|3146|3148|3159|4171|4673|4674|4675|4676|4678|4869|5928|5931|6046|6418|6662|7258|7259|7290|7994|8091|8208|8290|8294|8339|8340|8341|8342|8343|8344|8345|8346|8347|8348|8349|8350|8351|8352|8353|8354|8355|8356|8357|8358|8359|8360|8361|8362|8363|8364|8365|8366|8367|8368|8369|8370|8467|8520|8607|8968|8970|8971|…	ATRX|CDKN2A|CENPA|CENPC|DAXX|CENPI|H1F0|HIST1H1C|HIST1H1D|HIST1H1E|HIST1H1B|HIST1H1T|H2AFX|HIST1H2BD|HIST1H2BB|H3F3A|H3F3B|HIST1H1A|HELLS|HMGB1|HMGB2|HMGA1|MCM2|NAP1L1|NAP1L2|NAP1L3|NAP1L4|NASP|NPM1|RBBP4|RBBP7|BRD2|SET|SOX9|TSPY1|TSPYL1|HIRA|KAT6A|HMGA2|CHAF1B|HIST3H3|HIST1H4I|HIST1H2BG|HIST1H2BL|HIST1H2BN|HIST1H2BM|HIST1H2BF|HIST1H2BE|HIST1H2BH|HIST1H2BI|HIST1H2BC|HIST1H2BO|HIST2H2BE|HIST1H3A|H…
GO:0031503	protein-containing complex localization	biological_process	238	74698	6.00041e-33	<0.001488095238095238	163|332|403|472|545|1739|1740|1741|1742|1759|1785|1977|1984|2060|2288|2733|3087|3092|3181|3192|3267|3692|3797|3798|3800|3842|3921|4092|4116|4117|4218|4686|4869|4927|4928|5036|5108|5433|5649|5813|5901|5903|5976|6059|6103|6209|6396|6421|6426|6427|6428|6429|6430|6431|6432|6616|6741|6809|7014|7127|7175|7248|7307|7430|7884|7919|8021|8086|8100|8106|8189|8480|8563|8636|8655|8683|8766|8867|8943|8976|9211…	AP2B1|BIRC5|ARL3|ATM|ATR|DLG1|DLG2|DLG3|DLG4|DNM1|DNM2|EIF4E|EIF5A|EPS15|FKBP4|GLE1|HHEX|HIP1|HNRNPA2B1|HNRNPU|AGFG1|EIF6|KIF3C|KIF5A|KIF5C|TNPO1|RPSA|SMAD7|MAGOH|MAK|RAB8A|NCBP1|NPM1|NUP88|NUP98|PA2G4|PCM1|POLR2D|RELN|PURA|RAN|RANBP2|UPF1|ABCE1|RPGR|RPS15|SEC13|SFPQ|SRSF1|SRSF2|SRSF3|SRSF4|SRSF5|SRSF6|SRSF7|SNAP25|SSB|STX3|TERF2|TNFAIP2|TPR|TSC1|U2AF1|EZR|SLBP|DDX39B|NUP214|AAAS|IFT88|PABPN1|SYM…
GO:0031519	PcG protein complex	cellular_component	47	2153	8.88822e-33	<0.001488095238095238	648|1457|1459|1460|1911|1912|2145|2146|3066|3720|4591|5252|5928|5931|6015|6045|6500|7528|7703|8314|8535|8726|9898|10336|10389|22823|23411|23429|23466|23492|23512|26147|29947|54880|55252|57332|80012|80816|84108|84333|84678|84733|84759|121536|132625|171023|404281|	BMI1|CSNK2A1|CSNK2A2|CSNK2B|PHC1|PHC2|EZH1|EZH2|HDAC2|JARID2|TRIM37|PHF1|RBBP4|RBBP7|RING1|RNF2|SKP1|YY1|PCGF2|BAP1|CBX4|EED|UBAP2L|PCGF3|SCML2|MTF2|SIRT1|RYBP|CBX6|CBX7|SUZ12|PHF19|DNMT3L|BCOR|ASXL2|CBX8|PHC3|ASXL3|PCGF6|PCGF5|KDM2B|CBX2|PCGF1|AEBP2|ZFP42|ASXL1|YY2|
GO:0031570	DNA integrity checkpoint	biological_process	136	24249	4.40093e-34	<0.001488095238095238	472|545|581|595|641|672|835|891|983|988|990|995|1017|1026|1027|1111|1112|1263|1386|1432|1647|1763|1820|1869|1874|2033|2765|2810|2956|3014|3276|3364|4193|4194|4303|4436|4582|4683|4848|4849|4850|4998|5111|5325|5347|5371|5591|5781|5810|5883|5884|5934|6118|6154|6419|6659|6790|7027|7029|7153|7155|7158|7508|7832|8091|8318|8555|8682|8738|8883|8914|9337|9344|9575|9656|10498|10769|11073|11200|23019|25896|…	ATM|ATR|BAX|CCND1|BLM|BRCA1|CASP2|CCNB1|CDK1|CDC5L|CDC6|CDC25C|CDK2|CDKN1A|CDKN1B|CHEK1|FOXN3|PLK3|ATF2|MAPK14|GADD45A|DNA2|ARID3A|E2F1|E2F4|EP300|GML|SFN|MSH6|H2AFX|PRMT1|HUS1|MDM2|MDM4|FOXO4|MSH2|MUC1|NBN|CNOT2|CNOT3|CNOT4|ORC1|PCNA|PLAGL1|PLK1|PML|PRKDC|PTPN11|RAD1|RAD9A|RAD17|RBL2|RPA2|RPL26|SETMAR|SOX4|AURKA|TFDP1|TFDP2|TOP2A|TOP2B|TP53BP1|XPC|BTG2|HMGA2|CDC45|CDC14B|PEA15|CRADD|NAE1|TIMELES…
GO:0031625	ubiquitin protein ligase binding	molecular_function	275	91113	5.3721e-86	<0.001488095238095238	71|91|292|324|408|409|527|573|596|637|666|672|811|841|843|875|958|1026|1152|1191|1616|1629|1734|1741|1840|1959|2065|2185|2272|2308|2821|2861|2898|2932|3091|3093|3301|3303|3304|3305|3309|3312|3313|3320|3326|3329|3716|3725|3757|4055|4067|4087|4088|4090|4091|4092|4101|4157|4160|4193|4281|4287|4591|4654|4720|4738|4792|4804|5002|5036|5080|5094|5187|5371|5430|5460|5566|5567|5573|5576|5577|5684|5707|582…	ACTG1|ACVR1B|SLC25A5|APC|ARRB1|ARRB2|ATP6V0C|BAG1|BCL2|BID|BOK|BRCA1|CALR|CASP8|CASP10|CBS|CD40|CDKN1A|CKB|CLU|DAXX|DBT|DIO2|DLG3|DTX1|EGR2|ERBB3|PTK2B|FHIT|FOXO1|GPI|GPR37|GRIK2|GSK3B|HIF1A|UBE2K|DNAJA1|HSPA1A|HSPA1B|HSPA1L|HSPA5|HSPA8|HSPA9|HSP90AA1|HSP90AB1|HSPD1|JAK1|JUN|KCNH2|LTBR|LYN|SMAD2|SMAD3|SMAD5|SMAD6|SMAD7|MAGEA2|MC1R|MC4R|MDM2|MID1|ATXN3|TRIM37|MYOD1|NDUFS2|NEDD8|NFKBIA|NGFR|SLC22A1…
GO:0031647	regulation of protein stability	biological_process	249	82027	3.32279e-41	<0.001488095238095238	173|287|335|336|433|444|481|482|483|596|650|811|825|902|908|975|1022|1026|1191|1370|1385|1387|1389|1409|1410|1448|1512|1828|1855|1857|1942|2033|2043|2316|2319|2597|2648|2776|2934|3009|3054|3064|3092|3303|3304|3312|3320|3323|3324|3326|3329|3397|3479|3845|3916|3920|4000|4047|4088|4092|4193|4194|4487|4504|4771|5190|5216|5217|5245|5295|5300|5347|5476|5479|5580|5587|5591|5594|5621|5728|5824|5828|5886|…	AFM|ANK2|APOA1|APOA2|ASGR2|ASPH|ATP1B1|ATP1B2|ATP1B3|BCL2|BMP2|CALR|CAPN3|CCNH|CCT6A|CD81|CDK7|CDKN1A|CLU|CPN2|CREB1|CREBBP|CREBL2|CRYAA|CRYAB|CSN3|CTSH|DSG1|DVL1|DVL3|EFNA1|EP300|EPHA4|FLNA|FLOT2|GAPDH|KAT2A|GNAQ|GSN|HIST1H1B|HCFC1|HTT|HIP1|HSPA1A|HSPA1B|HSPA8|HSP90AA1|HSP90AA4P|HSP90AA2P|HSP90AB1|HSPD1|ID1|IGF1|KRAS|LAMP1|LAMP2|LMNA|LSS|SMAD3|SMAD7|MDM2|MDM4|MSX1|MT3|NF2|PEX6|PFN1|PFN2|PHB|PIK3…
GO:0031966	mitochondrial membrane	cellular_component	613	605326	1.92582e-28	<0.001488095238095238	22|32|33|34|37|212|215|291|292|293|301|383|445|572|578|581|596|597|598|599|617|622|637|638|662|664|665|666|670|706|740|788|801|808|841|1159|1160|1191|1267|1268|1327|1329|1337|1339|1340|1345|1347|1349|1350|1351|1352|1353|1355|1373|1374|1376|1384|1386|1468|1528|1537|1583|1584|1591|1593|1610|1654|1678|1723|1727|1760|2021|2043|2110|2180|2181|2182|2232|2235|2268|2309|2356|2475|2628|2710|2712|2806|2820…	ABCB7|ACACB|ACADL|ACADM|ACADVL|ALAS2|ABCD1|SLC25A4|SLC25A5|SLC25A6|ANXA1|ARG1|ASS1|BAD|BAK1|BAX|BCL2|BCL2A1|BCL2L1|BCL2L2|BCS1L|BDH1|BID|BIK|BNIP1|BNIP3|BNIP3L|BOK|BPHL|TSPO|MRPL49|SLC25A20|CALM1|CALM3|CASP8|CKMT1B|CKMT2|CLU|CNP|CNR1|COX4I1|COX5B|COX6A1|COX6A2|COX6B1|COX6C|COX7A2|COX7B|COX7C|COX8A|COX10|COX11|COX15|CPS1|CPT1A|CPT2|CRAT|ATF2|SLC25A10|CYB5A|CYC1|CYP11A1|CYP11B1|CYP24A1|CYP27A1|DAO|…
GO:0032040	small-subunit processome	cellular_component	33	1312	2.45302e-23	<0.001488095238095238	2091|5822|6201|8602|8945|9136|9277|9724|10199|10436|10528|10607|10813|10885|11103|22984|25879|25983|27340|51077|51096|51602|55127|55272|55813|57050|65083|79050|79954|84294|92856|134430|345630|	FBL|PWP2|RPS7|NOP14|BTRC|RRP9|WDR46|UTP14C|MPHOSPH10|EMG1|NOP56|TBL3|UTP14A|WDR3|KRR1|PDCD11|DCAF13|NGDN|UTP20|FCF1|UTP18|NOP58|HEATR1|IMP3|UTP6|UTP3|NOL6|NOC4L|NOL10|UTP23|IMP4|WDR36|FBLL1|
GO:0032182	ubiquitin-like protein binding	molecular_function	88	9249	7.06868e-29	<0.001488095238095238	329|550|1163|1164|1616|2908|3300|3315|4077|4088|4193|4734|5371|5886|5887|6047|6996|7128|7153|7251|7319|7334|7345|7347|7852|8078|8480|8517|8535|8878|8924|8975|9025|9184|9246|9373|9994|10013|10040|10054|10208|10600|10616|11047|11124|22933|22954|23142|23197|23636|25793|26043|29761|51028|51035|51160|51271|51366|54165|54472|54778|55072|55084|55208|55294|55611|55666|55968|57599|57787|58476|64771|64844|…	BIRC2|AUP1|CKS1B|CKS2|DAXX|NR3C1|DNAJB2|HSPB1|NBR1|SMAD3|MDM2|NEDD4|PML|RAD23A|RAD23B|RNF4|TDG|TNFAIP3|TOP2A|TSG101|UBE2A|UBE2N|UCHL1|UCHL3|CXCR4|USP5|RAE1|IKBKG|CBX4|SQSTM1|HERC2|USP13|RNF8|BUB3|UBE2L6|PLAA|CASP8AP2|HDAC6|TOM1L1|UBA2|USPL1|USP16|RBCK1|ADRM1|FAF1|SIRT2|TRIM32|DCUN1D4|FAF2|NUP62|FBXO7|UBXN7|USP25|VPS36|UBXN1|VPS28|UBAP1|UBR5|DCUN1D1|TOLLIP|RNF111|RNF31|SOBP|DCUN1D2|FBXW7|OTUB1|NPL…
GO:0032200	telomere organization	biological_process	117	17186	3.43704e-30	<0.001488095238095238	142|328|472|545|641|898|1736|1763|2067|2072|2237|2547|3020|3021|3104|3320|3326|3364|4683|5111|5422|5424|5425|5557|5558|5591|5888|5889|5892|5976|5981|5982|5983|5984|5985|6117|6118|6119|6672|7011|7012|7013|7014|7015|7486|7515|7517|7520|8290|8294|8350|8351|8352|8353|8354|8355|8356|8357|8358|8359|8360|8361|8362|8363|8364|8365|8366|8367|8368|8370|8968|9134|9156|9401|9887|9894|9937|10039|10111|10714|10…	PARP1|APEX1|ATM|ATR|BLM|CCNE1|DKC1|DNA2|ERCC1|ERCC4|FEN1|XRCC6|H3F3A|H3F3B|ZBTB48|HSP90AA1|HSP90AB1|HUS1|NBN|PCNA|POLA1|POLD1|POLD2|PRIM1|PRIM2|PRKDC|RAD51|RAD51C|RAD51D|UPF1|RFC1|RFC2|RFC3|RFC4|RFC5|RPA1|RPA2|RPA3|SP100|TEP1|TERC|TERF1|TERF2|TERT|WRN|XRCC1|XRCC3|XRCC5|HIST3H3|HIST1H4I|HIST1H3A|HIST1H3D|HIST1H3C|HIST1H3E|HIST1H3I|HIST1H3G|HIST1H3J|HIST1H3H|HIST1H3B|HIST1H4A|HIST1H4D|HIST1H4F|HIST…
GO:0032204	regulation of telomere maintenance	biological_process	76	7003	1.30783e-27	<0.001488095238095238	142|472|545|546|908|1499|1736|2067|2072|3178|3181|3183|3184|3192|4216|4609|4683|4751|5073|5371|5394|5514|5570|5588|5594|5595|5609|5976|6714|6950|7013|7014|7203|7515|7520|7874|8550|8658|9212|10111|10574|10575|10576|10694|11284|22948|23049|23293|23381|25913|26272|26277|26354|51548|51750|54386|54464|54552|54984|55226|55869|65057|79008|79035|79618|80119|80169|80351|84464|92345|140609|167227|170506|22…	PARP1|ATM|ATR|ATRX|CCT6A|CTNNB1|DKC1|ERCC1|ERCC4|HNRNPA1|HNRNPA2B1|HNRNPC|HNRNPD|HNRNPU|MAP3K4|MYC|NBN|NEK2|PARN|PML|EXOSC10|PPP1R10|PKIB|PRKCQ|MAPK1|MAPK3|MAP2K7|UPF1|SRC|TCP1|TERF1|TERF2|CCT3|XRCC1|XRCC5|USP7|MAPKAPK5|TNKS|AURKB|RAD50|CCT7|CCT4|CCT2|CCT8|PNKP|CCT5|SMG1|SMG6|SMG5|POT1|FBXO4|TINF2|GNL3|SIRT6|RTEL1|TERF2IP|XRN1|GNL3L|PINX1|NAT10|HDAC8|ACD|SLX1B|NABP2|HMBOX1|PIF1|CTC1|TNKS2|SLX4|NA…
GO:0032269	negative regulation of cellular protein metabolic process	biological_process	949	1311501	8.49443e-53	<0.001488095238095238	2|12|25|103|104|135|183|197|207|210|259|274|283|284|302|304|324|329|330|331|332|334|348|358|408|409|462|467|468|493|551|578|581|624|634|652|655|672|677|678|684|706|710|718|720|721|727|753|801|805|808|811|825|831|836|857|859|866|867|868|871|891|939|960|1020|1026|1027|1028|1029|1031|1032|1050|1153|1201|1285|1293|1294|1361|1378|1399|1407|1408|1410|1411|1445|1447|1457|1459|1469|1470|1471|1472|1473|14…	A2M|SERPINA3|ABL1|ADAR|ADARB1|ADORA2A|AGT|AHSG|AKT1|ALAD|AMBP|BIN1|ANG|ANGPT1|ANXA2|ANXA2P2|APC|BIRC2|BIRC3|XIAP|BIRC5|APLP2|APOE|AQP1|ARRB1|ARRB2|SERPINC1|ATF3|ATF4|ATP2B4|AVP|BAK1|BAX|BDKRB2|CEACAM1|BMP4|BMP7|BRCA1|ZFP36L1|ZFP36L2|BST2|TSPO|SERPING1|C3|C4A|C4B|C5|LDLRAD4|CALM1|CALM2|CALM3|CALR|CAPN3|CAST|CASP3|CAV1|CAV3|SERPINA6|CBL|CBLB|SERPINH1|CCNB1|CD27|CD44|CDK5|CDKN1A|CDKN1B|CDKN1C|CDKN2A…
GO:0032392	DNA geometric change	biological_process	68	5683	2.95399e-24	<0.001488095238095238	301|546|641|1105|1106|1107|1108|1161|1653|1654|1660|1663|1763|2068|2071|2074|2547|3146|3148|3149|3159|3181|3508|4171|4173|4175|4176|4683|5813|5888|5965|6117|6118|6594|6832|7486|7520|7978|8318|8438|8607|9400|9401|9557|9837|10111|10146|10856|10973|22907|23064|25788|25913|29935|50485|51659|51750|54617|56897|57680|80119|83990|84083|84296|92797|170506|254394|100302090|	ANXA1|ATRX|BLM|CHD1|CHD2|CHD3|CHD4|ERCC8|DDX1|DDX3X|DHX9|DDX11|DNA2|ERCC2|ERCC3|ERCC6|XRCC6|HMGB1|HMGB2|HMGB3|HMGA1|HNRNPA2B1|IGHMBP2|MCM2|MCM4|MCM6|MCM7|NBN|PURA|RAD51|RECQL|RPA1|RPA2|SMARCA1|SUPV3L1|WRN|XRCC5|MTERF1|CDC45|RAD54L|RUVBL1|RECQL5|RECQL4|CHD1L|GINS1|RAD50|G3BP1|RUVBL2|ASCC3|DHX30|SETX|RAD54B|POT1|RPA4|SMARCAL1|GINS2|RTEL1|INO80|WRNIP1|CHD8|PIF1|BRIP1|ZRANB3|GINS4|HELB|DHX36|MCM9|DDX…
GO:0032434	regulation of proteasomal ubiquitin-dependent protein catabolic process	biological_process	116	17539	1.35461e-26	<0.001488095238095238	207|369|857|863|1050|1191|1263|1452|1453|1454|1601|1855|2272|2629|2729|2768|2931|2932|3077|3093|3300|3303|3304|3326|4092|4130|4193|4534|4780|5347|5601|5663|5716|5886|5887|6135|6386|6449|6469|6599|6613|6790|6815|6872|6880|7336|7341|7415|7480|7874|7917|8078|8473|8554|9097|9529|9604|9655|9683|9709|9781|9817|9978|10134|10221|10273|10425|10755|10769|11011|11146|11315|22933|23274|23376|23429|23640|2582…	AKT1|ARAF|CAV1|CBFA2T3|CEBPA|CLU|PLK3|CSNK1A1|CSNK1D|CSNK1E|DAB2|DVL1|FHIT|GBA|GCLC|GNA12|GSK3A|GSK3B|HFE|UBE2K|DNAJB2|HSPA1A|HSPA1B|HSP90AB1|SMAD7|MAP1A|MDM2|MTM1|NFE2L2|PLK1|MAPK9|PSEN1|PSMD10|RAD23A|RAD23B|RPL11|SDCBP|SGTA|SHH|SMARCC1|SUMO2|AURKA|STYX|TAF1|TAF9|UBE2V2|SUMO1|VCP|WNT10B|USP7|BAG6|USP5|OGT|PIAS1|USP14|BAG5|RNF14|SOCS5|N4BP1|HERPUD1|RNF144A|KEAP1|RBX1|BCAP31|TRIB1|STUB1|ARIH2|GIPC…
GO:0032446	protein modification by small protein conjugation	biological_process	636	546946	1.24015e-86	<0.001488095238095238	207|267|329|330|331|373|408|409|580|596|642|648|672|865|867|868|899|991|996|997|998|1154|1161|1642|1643|1840|1877|1911|1959|2138|2188|3017|3018|3093|3429|4008|4012|4193|4194|4591|4734|4738|4761|4780|4850|5080|5111|5192|5193|5194|5195|5347|5371|5469|5591|5828|5830|5896|5897|5903|5930|5987|6015|6045|6047|6048|6049|6233|6468|6477|6478|6500|6502|6596|6612|6613|6737|6872|6992|7064|7126|7128|7174|7186|…	AKT1|AMFR|BIRC2|BIRC3|XIAP|TRIM23|ARRB1|ARRB2|BARD1|BCL2|BLMH|BMI1|BRCA1|CBFB|CBL|CBLB|CCNF|CDC20|CDC27|CDC34|CDC42|CISH|ERCC8|DDB1|DDB2|DTX1|E4F1|PHC1|EGR2|EYA1|FANCF|HIST1H2BD|HIST1H2BB|UBE2K|IFI27|LMO7|LNPEP|MDM2|MDM4|TRIM37|NEDD4|NEDD8|NEUROD2|NFE2L2|CNOT4|PAX6|PCNA|PEX10|PEX12|PEX13|PEX14|PLK1|PML|MED1|PRKDC|PEX2|PEX5|RAG1|RAG2|RANBP2|RBBP6|TRIM27|RING1|RNF2|RNF4|RNF5|RNF6|RPS27A|FBXW4|SIAH1…
GO:0032479	regulation of type I interferon production	biological_process	105	14306	7.30481e-23	<0.001488095238095238	661|929|1147|1387|1499|1540|1654|1660|2033|2547|3146|3148|3329|3428|3586|3654|3659|3661|3663|3665|4615|4790|4791|5094|5300|5336|5495|5591|5781|5802|5966|5970|5971|6737|6772|6778|6850|7097|7098|7099|7128|7187|7318|7520|7528|8767|8780|8887|9111|9208|9246|9636|9641|10084|10211|10293|10475|10621|10622|10623|10859|11128|11277|22954|23220|23586|26137|26146|26191|29072|29108|29110|51191|51284|51311|5142…	POLR3D|CD14|CHUK|CREBBP|CTNNB1|CYLD|DDX3X|DHX9|EP300|XRCC6|HMGB1|HMGB2|HSPD1|IFI16|IL10|IRAK1|IRF1|IRF3|IRF5|IRF7|MYD88|NFKB1|NFKB2|PCBP2|PIN1|PLCG2|PPM1B|PRKDC|PTPN11|PTPRS|REL|RELA|RELB|TRIM21|STAT1|STAT6|SYK|TLR2|TLR3|TLR4|TNFAIP3|TRAF3|UBA7|XRCC5|YY1|RIPK2|RIOK3|TAX1BP1|NMI|LRRFIP1|UBE2L6|ISG15|IKBKE|PQBP1|FLOT1|TRAIP|TRIM38|POLR3F|POLR3G|POLR3C|LILRB1|POLR3A|TREX1|TRIM32|DTX4|DDX58|ZBTB20|TR…
GO:0032508	DNA duplex unwinding	biological_process	59	4226	8.5855e-24	<0.001488095238095238	301|546|641|1105|1106|1107|1108|1161|1653|1654|1660|1663|1763|2068|2071|2074|2547|3159|3508|4171|4173|4175|4176|4683|5813|5888|5965|6117|6118|6832|7486|7520|8318|8607|9400|9401|9557|9837|10111|10146|10856|10973|22907|23064|25788|25913|29935|51659|51750|54617|57680|80119|83990|84083|84296|92797|170506|254394|100302090|	ANXA1|ATRX|BLM|CHD1|CHD2|CHD3|CHD4|ERCC8|DDX1|DDX3X|DHX9|DDX11|DNA2|ERCC2|ERCC3|ERCC6|XRCC6|HMGA1|IGHMBP2|MCM2|MCM4|MCM6|MCM7|NBN|PURA|RAD51|RECQL|RPA1|RPA2|SUPV3L1|WRN|XRCC5|CDC45|RUVBL1|RECQL5|RECQL4|CHD1L|GINS1|RAD50|G3BP1|RUVBL2|ASCC3|DHX30|SETX|RAD54B|POT1|RPA4|GINS2|RTEL1|INO80|CHD8|PIF1|BRIP1|ZRANB3|GINS4|HELB|DHX36|MCM9|DDX11L8|
GO:0032543	mitochondrial translation	biological_process	111	13187	4.71172e-52	<0.001488095238095238	740|2617|3035|4528|4701|5018|5188|6150|6182|6183|7284|7818|9553|9617|9801|10102|10240|10352|10573|10884|11222|23107|23395|26284|26589|28957|28973|28977|28998|29074|29088|29093|51001|51021|51023|51067|51069|51073|51081|51116|51253|51258|51263|51264|51318|51373|51642|51649|51650|54148|54460|54516|54534|54948|54998|55037|55052|55157|55168|55173|55278|55699|56945|57038|57129|57505|60488|63875|63931|6…	MRPL49|GARS|HARS|MTIF2|NDUFA7|OXA1L|GATB|MRPL23|MRPL12|MRPS12|TUFM|DAP3|MRPL33|MTRF1|MRPL19|TSFM|MRPS31|WARS2|MRPL28|MRPS30|MRPL3|MRPS27|LARS2|ERAL1|MRPL46|MRPS28|MRPS18B|MRPL42|MRPL13|MRPL18|MRPL15|MRPL22|MTERF3|MRPS16|MRPS18C|YARS2|MRPL2|MRPL4|MRPS7|MRPS2|MRPL37|MRPL51|MRPL30|MRPL27|MRPL35|MRPS17|MRPL48|MRPS23|MRPS33|MRPL39|MRPS21|MTRF1L|MRPL50|MRPL16|AURKAIP1|PTCD3|MRPL20|DARS2|MRPS18A|MRPS10|…
GO:0032774	RNA biosynthetic process	biological_process	627	533359	2.13581e-88	<0.001488095238095238	142|190|196|283|367|405|408|409|430|463|468|474|579|581|595|602|659|661|688|689|728|860|864|865|892|902|904|905|1019|1022|1024|1025|1026|1045|1050|1051|1052|1284|1385|1387|1388|1389|1477|1478|1479|1602|1649|1655|1660|1810|1840|1855|1856|1869|1870|1871|1958|1959|1999|2001|2034|2063|2068|2069|2071|2074|2099|2100|2101|2103|2104|2113|2115|2309|2316|2353|2354|2494|2516|2551|2623|2624|2625|2626|2627|26…	PARP1|NR0B1|AHR|ANG|AR|ARNT|ARRB1|ARRB2|ASCL2|ZFHX3|ATF4|ATOH1|NKX3-2|BAX|CCND1|BCL3|BMPR2|POLR3D|KLF5|BTF3|C5AR1|RUNX2|RUNX3|CBFB|CCNC|CCNH|CCNT1|CCNT2|CDK4|CDK7|CDK8|CDK9|CDKN1A|CDX2|CEBPA|CEBPB|CEBPD|COL4A2|CREB1|CREBBP|ATF6B|CREBL2|CSTF1|CSTF2|CSTF3|DACH1|DDIT3|DDX5|DHX9|DR1|DTX1|DVL1|DVL2|E2F1|E2F2|E2F3|EGR1|EGR2|ELF3|ELF5|EPAS1|NR2F6|ERCC2|EREG|ERCC3|ERCC6|ESR1|ESR2|ESRRA|ESRRB|ESRRG|ETS1|E…
GO:0032870	cellular response to hormone stimulus	biological_process	550	440021	6.6705e-23	<0.001488095238095238	31|88|107|108|109|111|112|113|114|115|116|142|150|181|183|185|186|190|199|207|208|301|308|324|328|338|339|353|358|367|383|387|440|445|476|477|478|490|523|525|526|527|528|529|533|534|535|537|552|553|554|583|585|634|652|655|672|677|678|687|760|811|815|842|857|858|886|890|898|988|990|1019|1022|1109|1128|1129|1131|1132|1136|1137|1139|1176|1373|1385|1392|1393|1394|1395|1398|1442|1443|1444|1445|1460|14…	ACACA|ACTN2|ADCY1|ADCY2|ADCY3|ADCY5|ADCY6|ADCY7|ADCY8|ADCY9|ADCYAP1|PARP1|ADRA2A|AGRP|AGT|AGTR1|AGTR2|NR0B1|AIF1|AKT1|AKT2|ANXA1|ANXA5|APC|APEX1|APOB|APOBEC1|APRT|AQP1|AR|ARG1|RHOA|ASNS|ASS1|ATP1A1|ATP1A2|ATP1A3|ATP2B1|ATP6V1A|ATP6V1B1|ATP6V1B2|ATP6V0C|ATP6V1C1|ATP6V1E1|ATP6V0B|ATP6V1G2|ATP6V0A1|ATP6AP1|AVPR1A|AVPR1B|AVPR2|BBS2|BBS4|CEACAM1|BMP4|BMP7|BRCA1|ZFP36L1|ZFP36L2|KLF9|CA2|CALR|CAMK2A|CAS…
GO:0032880	regulation of protein localization	biological_process	899	1212534	5.33965e-29	<0.001488095238095238	18|25|43|60|88|101|102|111|116|135|142|150|152|163|186|207|208|247|283|284|288|291|292|293|301|307|308|312|322|324|335|336|347|367|375|382|384|391|398|402|406|408|572|580|596|598|627|636|637|640|652|654|665|727|773|775|776|777|784|834|841|846|859|898|908|914|919|929|933|947|948|952|958|959|965|983|998|999|1000|1020|1080|1113|1128|1147|1149|1173|1213|1236|1263|1268|1374|1392|1401|1432|1436|1445|14…	ABAT|ABL1|ACHE|ACTB|ACTN2|ADAM8|ADAM10|ADCY5|ADCYAP1|ADORA2A|PARP1|ADRA2A|ADRA2C|AP2B1|AGTR2|AKT1|AKT2|ALOX15B|ANG|ANGPT1|ANK3|SLC25A4|SLC25A5|SLC25A6|ANXA1|ANXA4|ANXA5|ANXA13|APBB1|APC|APOA1|APOA2|APOD|AR|ARF1|ARF6|ARG2|RHOG|ARHGDIG|ARL2|ARNTL|ARRB1|BAD|BARD1|BCL2|BCL2L1|BDNF|BICD1|BID|BLK|BMP4|BMP6|BNIP3L|C5|CACNA1A|CACNA1C|CACNA1D|CACNA1E|CACNB3|CASP1|CASP8|CASR|CAV3|CCNE1|CCT6A|CD2|CD247|CD14…
GO:0032886	regulation of microtubule-based process	biological_process	192	50144	1.95031e-25	<0.001488095238095238	25|324|387|402|583|585|636|672|859|899|1068|1069|1111|1213|1499|1540|1639|1729|1778|1859|1946|2011|2042|2064|2242|2258|2288|2648|2770|2932|3192|3303|3304|3476|3832|3916|3925|4133|4135|4137|4204|4233|4281|4591|4682|4744|4751|4869|4926|5048|5058|5119|5310|5314|5347|5562|5563|5879|6047|6188|6249|6491|6622|6683|6790|6904|7175|7517|8045|8195|8243|8480|8701|8850|8851|9001|9126|9181|9475|9525|10013|1001…	ABL1|APC|RHOA|ARL2|BBS2|BBS4|BICD1|BRCA1|CAV3|CCNF|CETN1|CETN2|CHEK1|CLTC|CTNNB1|CYLD|DCTN1|DIAPH1|DYNC1H1|DYRK1A|EFNA5|MARK2|EPHA3|ERBB2|FES|FGF13|FKBP4|KAT2A|GNAI1|GSK3B|HNRNPU|HSPA1A|HSPA1B|IGBP1|KIF11|LAMP1|STMN1|MAP2|MAP6|MAPT|MECP2|MET|MID1|TRIM37|NUBP1|NEFH|NEK2|NPM1|NUMA1|PAFAH1B1|PAK1|CHMP1A|PKD1|PKHD1|PLK1|PRKAA1|PRKAA2|RAC1|RNF4|RPS3|CLIP1|STIL|SNCA|SPAST|AURKA|TBCD|TPR|XRCC3|RASSF7|MK…
GO:0032981	mitochondrial respiratory chain complex I assembly	biological_process	59	3688	7.53081e-35	<0.001488095238095238	617|4535|4536|4538|4540|4541|4694|4695|4696|4698|4700|4701|4702|4704|4705|4706|4707|4708|4709|4710|4711|4712|4713|4714|4715|4716|4718|4719|4720|4722|4723|4724|4725|4726|4728|4729|4731|5018|6901|25915|28976|29078|29090|51079|51103|51295|51300|54539|55471|55572|55744|55863|55967|79133|80224|91942|126328|137682|374291|	BCS1L|ND1|ND2|ND4|ND5|ND6|NDUFA1|NDUFA2|NDUFA3|NDUFA5|NDUFA6|NDUFA7|NDUFA8|NDUFA9|NDUFA10|NDUFAB1|NDUFB1|NDUFB2|NDUFB3|NDUFB4|NDUFB5|NDUFB6|NDUFB7|NDUFB8|NDUFB9|NDUFB10|NDUFC2|NDUFS1|NDUFS2|NDUFS3|NDUFV1|NDUFS4|NDUFS5|NDUFS6|NDUFS8|NDUFV2|NDUFV3|OXA1L|TAZ|NDUFAF3|ACAD9|NDUFAF4|TIMM21|NDUFA13|NDUFAF1|ECSIT|TIMMDC1|NDUFB11|NDUFAF7|FOXRED1|COA1|TMEM126B|NDUFA12|NDUFAF5|NUBPL|NDUFAF2|NDUFA11|NDUFAF6|…
GO:0032984	protein-containing complex disassembly	biological_process	216	60578	1.19336e-34	<0.001488095238095238	324|327|740|857|1072|1073|1201|1452|1499|1659|1855|1856|1857|1939|2107|2535|2580|2932|2935|3159|3312|3796|3799|3831|3920|3925|4040|4528|4609|4778|4905|5018|5119|5195|5499|5756|6059|6150|6182|6183|6418|6455|6456|6597|6598|6599|6601|6602|6603|6604|6605|7141|7251|7415|7429|7471|7478|7818|7855|8289|8312|8321|8444|8562|8673|8775|8867|9342|9349|9525|9553|9617|9645|9793|9798|9801|9829|9948|10013|10023|1…	APC|APEH|MRPL49|CAV1|CFL1|CFL2|CLN3|CSNK1A1|CTNNB1|DHX8|DVL1|DVL2|DVL3|EIF2D|ETF1|FZD2|GAK|GSK3B|GSPT1|HMGA1|HSPA8|KIF2A|KIF5B|KLC1|LAMP2|STMN1|LRP6|MTIF2|MYC|NFE2|NSF|OXA1L|CHMP1A|PEX14|PPP1CA|TWF1|ABCE1|MRPL23|MRPL12|MRPS12|SET|SH3GL1|SH3GL2|SMARCA4|SMARCB1|SMARCC1|SMARCC2|SMARCD1|SMARCD2|SMARCD3|SMARCE1|TNP1|TSG101|VCP|VIL1|WNT1|WNT8A|DAP3|FZD5|ARID1A|AXIN1|FZD1|DYRK3|DENR|VAMP8|NAPA|SYNJ1|SNA…
GO:0032993	protein-DNA complex	cellular_component	191	45330	5.87593e-43	<0.001488095238095238	142|988|1058|1388|1482|1499|1649|2033|2071|2073|2099|2138|2353|2547|2623|2959|2960|2963|2967|3005|3006|3007|3008|3009|3010|3012|3013|3014|3015|3017|3018|3020|3021|3024|3087|3207|3662|3727|3728|4149|4172|4656|4778|4780|4796|4800|4801|4802|4869|5076|5111|5356|5422|5424|5425|5437|5469|5557|5558|5591|5619|5620|5813|5814|5893|5927|6117|6118|6119|6654|6655|6666|6667|6670|6908|6910|6934|7013|7014|7015|7…	PARP1|CDC5L|CENPA|ATF6B|NKX2-5|CTNNB1|DDIT3|EP300|ERCC3|ERCC5|ESR1|EYA1|FOS|XRCC6|GATA1|GTF2B|GTF2E1|GTF2F2|GTF2H3|H1F0|HIST1H1C|HIST1H1D|HIST1H1E|HIST1H1B|HIST1H1T|HIST1H2AE|HIST1H2AD|H2AFX|H2AFZ|HIST1H2BD|HIST1H2BB|H3F3A|H3F3B|HIST1H1A|HHEX|HOXA11|IRF4|JUND|JUP|MAX|MCM3|MYOG|NFE2|NFE2L2|TONSL|NFYA|NFYB|NFYC|NPM1|PAX2|PCNA|PLRG1|POLA1|POLD1|POLD2|POLR2H|MED1|PRIM1|PRIM2|PRKDC|PRM1|PRM2|PURA|PURB…
GO:0033044	regulation of chromosome organization	biological_process	316	128820	2.39725e-65	<0.001488095238095238	142|324|339|408|472|545|546|604|672|699|701|817|891|908|990|991|996|1025|1062|1063|1111|1487|1499|1663|1736|1786|1789|1843|2067|2072|2237|2332|2624|2625|2641|2648|2672|2966|3005|3006|3007|3008|3009|3010|3020|3021|3024|3159|3178|3181|3183|3184|3192|3481|3550|3553|3622|3670|3720|3976|3981|4000|4085|4089|4137|4171|4204|4216|4288|4297|4302|4331|4342|4524|4582|4602|4609|4674|4683|4751|4842|4926|5073|5…	PARP1|APC|APOBEC1|ARRB1|ATM|ATR|ATRX|BCL6|BRCA1|BUB1|BUB1B|CAMK2D|CCNB1|CCT6A|CDC6|CDC20|CDC27|CDK9|CENPE|CENPF|CHEK1|CTBP1|CTNNB1|DDX11|DKC1|DNMT1|DNMT3B|DUSP1|ERCC1|ERCC4|FEN1|FMR1|GATA2|GATA3|GCG|KAT2A|GFI1|GTF2H2|H1F0|HIST1H1C|HIST1H1D|HIST1H1E|HIST1H1B|HIST1H1T|H3F3A|H3F3B|HIST1H1A|HMGA1|HNRNPA1|HNRNPA2B1|HNRNPC|HNRNPD|HNRNPU|IGF2|IK|IL1B|ING2|ISL1|JARID2|LIF|LIG4|LMNA|MAD2L1|SMAD4|MAPT|MCM2…
GO:0033045	regulation of sister chromatid segregation	biological_process	74	6900	2.24703e-22	<0.001488095238095238	324|472|546|699|701|891|990|991|996|1062|1063|1499|1663|1843|2237|3192|3550|4085|4342|4926|5347|5885|5925|6421|7175|7272|7517|7756|8260|8313|8379|8658|8678|8697|9183|9184|9212|9232|9319|9555|9700|9787|10403|10459|10460|10664|10783|23137|25836|25906|26271|29945|51143|51433|51451|51529|54908|55755|55781|55795|55869|56155|56984|57520|64682|81620|84101|84861|113130|116028|225689|246184|286053|348654|	APC|ATM|ATRX|BUB1|BUB1B|CCNB1|CDC6|CDC20|CDC27|CENPE|CENPF|CTNNB1|DDX11|DUSP1|FEN1|HNRNPU|IK|MAD2L1|MOS|NUMA1|PLK1|RAD21|RB1|SFPQ|TPR|TTK|XRCC3|ZNF207|NAA10|AXIN2|MAD1L1|TNKS|BECN1|CDC23|ZW10|BUB3|AURKB|PTTG1|TRIP13|H2AFY|ESPL1|DLGAP5|NDC80|MAD2L2|TACC3|CTCF|NEK6|SMC5|NIPBL|ANAPC15|FBXO5|ANAPC4|DYNC1LI1|ANAPC5|LCMT1|ANAPC11|SPDL1|CDK5RAP2|RIOK2|PCID2|HDAC8|TEX14|PSMG2|HECW2|ANAPC1|CDT1|USP44|KLHL…
GO:0033202	DNA helicase complex	cellular_component	15	126	7.78831e-25	<0.001488095238095238	86|4798|7528|8607|10445|10856|29844|51377|54617|55249|79913|83444|93973|125476|283899|	ACTL6A|NFRKB|YY1|RUVBL1|MCRS1|RUVBL2|TFPT|UCHL5|INO80|YY1AP1|ACTR5|INO80B|ACTR8|INO80C|INO80E|
GO:0033290	eukaryotic 48S preinitiation complex	cellular_component	15	124	2.77692e-25	<0.001488095238095238	1965|3646|8661|8662|8663|8664|8665|8666|8667|8668|8669|10480|27335|51386|728689|	EIF2S1|EIF3E|EIF3A|EIF3B|EIF3C|EIF3D|EIF3F|EIF3G|EIF3H|EIF3I|EIF3J|EIF3M|EIF3K|EIF3L|EIF3CL|
GO:0033365	protein localization to organelle	biological_process	660	619463	4.73887e-64	<0.001488095238095238	30|51|163|183|189|207|287|293|378|382|400|402|406|439|472|473|545|546|570|572|580|581|582|583|585|602|604|636|637|652|655|675|701|706|754|801|808|811|847|868|950|975|983|1020|1058|1191|1258|1277|1384|1434|1453|1610|1649|1653|1654|1660|1729|1739|1740|1742|1759|1785|1812|1855|1861|1891|1962|2053|2060|2099|2146|2254|2516|2580|2633|2634|2646|2804|2901|3009|3087|3098|3099|3155|3192|3295|3301|3308|3309…	ACAA1|ACOX1|AP2B1|AGT|AGXT|AKT1|ANK2|SLC25A6|ARF4|ARF6|ARL1|ARL2|ARNTL|ASNA1|ATM|RERE|ATR|ATRX|BAAT|BAD|BARD1|BAX|BBS1|BBS2|BBS4|BCL3|BCL6|BICD1|BID|BMP4|BMP7|BRCA2|BUB1B|TSPO|PTTG1IP|CALM1|CALM3|CALR|CAT|CBLB|SCARB2|CD81|CDK1|CDK5|CENPA|CLU|CNGB1|COL1A1|CRAT|CSE1L|CSNK1D|DAO|DDIT3|DDX1|DDX3X|DHX9|DIAPH1|DLG1|DLG2|DLG4|DNM1|DNM2|DRD1|DVL1|TOR1A|ECH1|EHHADH|EPHX2|EPS15|ESR1|EZH2|FGF9|NR5A1|GAK|GBP…
GO:0033558	protein deacetylase activity	molecular_function	45	1879	2.36831e-31	<0.001488095238095238	1107|1108|3065|3066|4287|5926|5928|5931|5978|6299|8819|8841|9112|9219|9734|9759|10013|10014|10284|10362|22933|23028|23186|23309|23408|23410|23411|25855|25942|51317|51547|51548|51564|51742|53615|54531|55869|57504|57708|64426|79685|79885|83933|84312|138151|	CHD3|CHD4|HDAC1|HDAC2|ATXN3|ARID4A|RBBP4|RBBP7|REST|SALL1|SAP30|HDAC3|MTA1|MTA2|HDAC9|HDAC4|HDAC6|HDAC5|SAP18|HMG20B|SIRT2|KDM1A|RCOR1|SIN3B|SIRT5|SIRT3|SIRT1|BRMS1|SIN3A|PHF21A|SIRT7|SIRT6|HDAC7|ARID4B|MBD3|MIER2|HDAC8|MTA3|MIER1|SUDS3|SAP30L|HDAC11|HDAC10|BRMS1L|NACC2|
GO:0033674	positive regulation of kinase activity	biological_process	514	384149	1.46067e-28	<0.001488095238095238	25|93|101|116|134|136|148|150|151|152|154|177|183|207|238|283|284|387|408|493|566|572|595|627|650|652|673|727|728|796|801|805|808|891|894|896|920|958|959|972|975|983|990|994|1020|1026|1062|1116|1136|1139|1163|1164|1191|1236|1326|1398|1399|1432|1435|1436|1445|1464|1600|1605|1609|1616|1636|1647|1654|1739|1741|1742|1795|1813|1815|1847|1848|1849|1852|1856|1857|1894|1902|1906|1908|1917|1942|1946|1950|…	ABL1|ACVR2B|ADAM8|ADCYAP1|ADORA1|ADORA2B|ADRA1A|ADRA2A|ADRA2B|ADRA2C|ADRB2|AGER|AGT|AKT1|ALK|ANG|ANGPT1|RHOA|ARRB1|ATP2B4|AZU1|BAD|CCND1|BDNF|BMP2|BMP4|BRAF|C5|C5AR1|CALCA|CALM1|CALM2|CALM3|CCNB1|CCND2|CCND3|CD4|CD40|CD40LG|CD74|CD81|CDK1|CDC6|CDC25B|CDK5|CDKN1A|CENPE|CHI3L1|CHRNA3|CHRNA7|CKS1B|CKS2|CLU|CCR7|MAP3K8|CRK|CRKL|MAPK14|CSF1|CSF1R|CSK|CSPG4|DAB1|DAG1|DGKQ|DAXX|ACE|GADD45A|DDX3X|DLG1|DL…
GO:0033683	nucleotide-excision repair, DNA incision	biological_process	38	1413	1.86963e-22	<0.001488095238095238	142|1642|1643|2067|2068|2071|2072|2073|2965|2966|2967|2968|4913|4968|5111|5424|5425|5981|5982|5983|5984|5985|6117|6118|6119|6233|7311|7314|7507|8450|8451|9557|9978|10714|22909|51426|57804|404672|	PARP1|DDB1|DDB2|ERCC1|ERCC2|ERCC3|ERCC4|ERCC5|GTF2H1|GTF2H2|GTF2H3|GTF2H4|NTHL1|OGG1|PCNA|POLD1|POLD2|RFC1|RFC2|RFC3|RFC4|RFC5|RPA1|RPA2|RPA3|RPS27A|UBA52|UBB|XPA|CUL4B|CUL4A|CHD1L|RBX1|POLD3|FAN1|POLK|POLD4|GTF2H5|
GO:0034062	5'-3' RNA polymerase activity	molecular_function	42	1849	1.01055e-23	<0.001488095238095238	661|5430|5431|5432|5433|5434|5435|5436|5437|5438|5439|5440|5441|5442|5557|5558|6023|7015|9412|9477|9533|10621|10622|10623|10849|11128|25885|26015|27297|30834|51082|51095|51728|55703|55718|64425|81488|84172|84265|171568|201973|221830|	POLR3D|POLR2A|POLR2B|POLR2C|POLR2D|POLR2E|POLR2F|POLR2G|POLR2H|POLR2I|POLR2J|POLR2K|POLR2L|POLRMT|PRIM1|PRIM2|RMRP|TERT|MED21|MED20|POLR1C|POLR3F|POLR3G|POLR3C|CD3EAP|POLR3A|POLR1A|RPAP1|CRCP|ZNRD1|POLR1D|TRNT1|POLR3K|POLR3B|POLR3E|POLR1E|POLR2M|POLR1B|POLR3GL|POLR3H|PRIMPOL|TWISTNB|
GO:0034248	regulation of cellular amide metabolic process	biological_process	398	222923	1.08559e-38	<0.001488095238095238	16|48|207|208|274|283|326|348|387|468|602|677|678|708|811|940|1019|1139|1153|1191|1263|1612|1613|1617|1618|1653|1654|1660|1719|1734|1801|1802|1814|1815|1915|1917|1938|1942|1948|1965|1974|1975|1977|1978|1979|1981|1982|1983|1984|2043|2058|2064|2107|2185|2309|2332|2475|2597|2670|2733|2872|2886|2915|2931|2954|3184|3208|3315|3488|3569|3609|3646|3658|3673|3690|3692|4076|4116|4528|4686|4690|4691|4780|48…	AARS|ACO1|AKT1|AKT2|BIN1|ANG|AIRE|APOE|RHOA|ATF4|BCL3|ZFP36L1|ZFP36L2|C1QBP|CALR|CD28|CDK4|CHRNA7|CIRBP|CLU|PLK3|DAPK1|DAPK3|DAZ1|DAZL|DDX1|DDX3X|DHX9|DHFR|DIO2|DPH1|DPH2|DRD3|DRD4|EEF1A1|EEF1A2|EEF2|EFNA1|EFNB2|EIF2S1|EIF4A2|EIF4B|EIF4E|EIF4EBP1|EIF4EBP2|EIF4G1|EIF4G2|EIF5|EIF5A|EPHA4|EPRS|ERBB2|ETF1|PTK2B|FOXO3|FMR1|MTOR|GAPDH|GFAP|GLE1|MKNK2|GRB7|GRM5|GSK3A|GSTZ1|HNRNPD|HPCA|HSPB1|IGFBP5|IL6|I…
GO:0034249	negative regulation of cellular amide metabolic process	biological_process	162	34103	4.783e-30	<0.001488095238095238	274|283|348|468|677|678|811|1139|1153|1191|1612|1613|1654|1719|1965|1977|1978|1979|2058|2332|2597|2886|3184|3488|3609|3646|3658|3692|4076|4691|4848|4849|4855|5476|5562|5610|5621|5813|5914|5935|5936|5976|5997|6093|6188|6470|6622|6625|6653|6726|6774|7072|7175|7248|7298|7538|7832|8087|8507|8570|8637|9001|9337|9451|9470|9513|9698|9775|10140|10236|10347|10394|10492|10642|10643|10644|10658|11236|23019|…	BIN1|ANG|APOE|ATF4|ZFP36L1|ZFP36L2|CALR|CHRNA7|CIRBP|CLU|DAPK1|DAPK3|DDX3X|DHFR|EIF2S1|EIF4E|EIF4EBP1|EIF4EBP2|EPRS|FMR1|GAPDH|GRB7|HNRNPD|IGFBP5|ILF3|EIF3E|IREB2|EIF6|CAPRIN1|NCL|CNOT2|CNOT3|NOTCH4|CTSA|PRKAA1|EIF2AK2|PRNP|PURA|RARA|RBM3|RBM4|UPF1|RGS2|ROCK1|RPS3|SHMT1|SNCA|SNRNP70|SORL1|SRP9|STAT3|TIA1|TPR|TSC1|TYMS|ZFP36|BTG2|FXR1|ENC1|KHSRP|EIF4EBP3|HAP1|CNOT8|EIF2AK3|EIF4E2|FXR2|PUM1|EIF4A3|…
GO:0034399	nuclear periphery	cellular_component	131	20844	1.00353e-32	<0.001488095238095238	240|468|641|790|862|1051|1063|1072|1073|1161|1460|1605|1609|1788|1791|1822|2672|3141|3181|3192|3717|3837|3842|3843|3856|4000|4001|4133|4137|4152|4221|4287|4602|4670|4841|4926|4928|4968|5119|5371|5422|5580|5590|5687|5885|6002|6041|6304|6310|6314|6421|6678|6732|6839|7011|7041|7175|7431|7528|7919|8089|8243|8328|8507|8520|8573|8607|9126|9360|9612|9688|9782|9894|9972|9984|10178|10238|10250|10270|10274…	ALOX5|ATF4|BLM|CAD|RUNX1T1|CEBPB|CENPF|CFL1|CFL2|ERCC8|CSNK2B|DAG1|DGKQ|DNMT3A|DNTT|ATN1|GFI1|HLCS|HNRNPA2B1|HNRNPU|JAK2|KPNB1|TNPO1|IPO5|KRT8|LMNA|LMNB1|MAP2|MAPT|MBD1|MEN1|ATXN3|MYB|HNRNPM|NONO|NUMA1|NUP98|OGG1|CHMP1A|PML|POLA1|PRKCD|PRKCZ|PSMA6|RAD21|RGS12|RNASEL|SATB1|ATXN1|ATXN7|SFPQ|SPARC|SRPK1|SUV39H1|TEP1|TGFB1I1|TPR|VIM|YY1|DDX39B|YEATS4|SMC1A|GFI1B|ENC1|HAT1|CASK|RUVBL1|SMC3|PPIG|NCOR2|…
GO:0034470	ncRNA processing	biological_process	332	166023	1.04774e-39	<0.001488095238095238	16|103|705|1653|1736|1787|2091|2483|2926|3028|3181|3669|3735|3921|4086|4087|4088|4234|4686|4736|4839|4931|5036|5073|5393|5394|5822|6023|6041|6125|6129|6130|6135|6154|6155|6165|6187|6194|6201|6202|6203|6208|6209|6217|6218|6223|6227|6229|6232|6234|6301|6741|6839|6894|6895|7737|8270|8568|8575|8602|8780|8846|8945|9045|9092|9097|9136|9188|9221|9277|9326|9692|9724|9775|9790|9836|9875|10171|10199|10200|…	AARS|ADAR|BYSL|DDX1|DKC1|TRDMT1|FBL|FRG1|GRSF1|HSD17B10|HNRNPA2B1|ISG20|KARS|RPSA|SMAD1|SMAD2|SMAD3|METTL1|NCBP1|RPL10A|NOP2|NVL|PA2G4|PARN|EXOSC9|EXOSC10|PWP2|RMRP|RNASEL|RPL5|RPL7|RPL7A|RPL11|RPL26|RPL27|RPL35A|RPS2|RPS6|RPS7|RPS8|RPS9|RPS14|RPS15|RPS16|RPS17|RPS19|RPS21|RPS24|RPS27|RPS28|SARS|SSB|SUV39H1|TARBP1|TARBP2|RNF113A|LAGE3|RRP1|PRKRA|NOP14|RIOK3|ALKBH1|BTRC|RPL14|SART1|USP14|RRP9|DDX2…
GO:0034504	protein localization to nucleus	biological_process	155	32457	7.12496e-24	<0.001488095238095238	183|207|402|406|473|580|585|602|604|652|655|754|811|868|1020|1277|1434|1812|1855|1861|2254|2516|2634|2646|3087|3192|3458|3836|3837|3838|3839|3840|3841|3842|3843|4000|4193|4487|4504|4792|4927|4928|4985|5295|5347|5356|5371|5514|5530|5901|5903|5905|6135|6469|6495|6496|6500|6608|6662|6672|6774|6850|7040|7124|7175|7227|7249|7295|7341|7486|7507|7531|7704|8021|8644|8720|9349|9631|9670|9688|9702|9883|991…	AGT|AKT1|ARL2|ARNTL|RERE|BARD1|BBS4|BCL3|BCL6|BMP4|BMP7|PTTG1IP|CALR|CBLB|CDK5|COL1A1|CSE1L|DRD1|DVL1|TOR1A|FGF9|NR5A1|GBP2|GCKR|HHEX|HNRNPU|IFNG|KPNA1|KPNB1|KPNA2|KPNA3|KPNA4|KPNA5|TNPO1|IPO5|LMNA|MDM2|MSX1|MT3|NFKBIA|NUP88|NUP98|OPRD1|PIK3R1|PLK1|PLRG1|PML|PPP1R10|PPP3CA|RAN|RANBP2|RANGAP1|RPL11|SHH|SIX1|SIX3|SKP1|SMO|SOX9|SP100|STAT3|SYK|TGFB1|TNF|TPR|TRPS1|TSC2|TXN|SUMO1|WRN|XPA|YWHAE|ZBTB16|…
GO:0034622	cellular protein-containing complex assembly	biological_process	827	981107	4.93486e-74	<0.001488095238095238	103|142|154|163|199|229|274|283|284|325|395|402|466|546|617|636|708|811|845|902|916|989|1022|1058|1060|1062|1063|1069|1070|1136|1153|1175|1191|1207|1211|1212|1213|1347|1352|1353|1355|1410|1453|1460|1535|1602|1609|1616|1642|1643|1653|1654|1656|1660|1729|1731|1756|1769|1778|1810|1939|1946|1950|1965|1968|1975|1983|2017|2060|2068|2071|2073|2185|2243|2244|2258|2266|2280|2288|2331|2491|2801|2879|2886|2…	ADAR|PARP1|ADRB2|AP2B1|AIF1|ALDOB|BIN1|ANG|ANGPT1|APCS|ARHGAP6|ARL2|ATF1|ATRX|BCS1L|BICD1|C1QBP|CALR|CASQ2|CCNH|CD3E|SEPT7|CDK7|CENPA|CENPC|CENPE|CENPF|CETN2|CETN3|CHRNA3|CIRBP|AP2S1|CLU|CLNS1A|CLTA|CLTB|CLTC|COX7A2|COX10|COX11|COX15|CRYAB|CSNK1D|CSNK2B|CYBA|DACH1|DGKQ|DAXX|DDB1|DDB2|DDX1|DDX3X|DDX6|DHX9|DIAPH1|SEPT1|DMD|DNAH8|DYNC1H1|DR1|EIF2D|EFNA5|EGF|EIF2S1|EIF2S3|EIF4B|EIF5|CTTN|EPS15|ERCC2|…
GO:0034655	nucleobase-containing compound catabolic process	biological_process	376	200667	6.9531e-41	<0.001488095238095238	38|100|191|215|226|229|230|272|339|472|668|669|677|678|836|953|954|955|956|957|978|1267|1655|1656|1676|1677|1763|1773|1774|1775|1777|1797|1806|1807|1854|1890|1981|2021|2023|2026|2027|2081|2107|2237|2584|2592|2597|2645|2821|2876|2935|3005|3094|3098|3099|3101|3146|3148|3184|3251|3303|3304|3646|3669|3704|3836|3837|3921|3939|4116|4245|4292|4521|4686|4736|4848|4849|4850|4860|4907|4913|4939|4967|4968|5…	ACAT1|ADA|AHCY|ABCD1|ALDOA|ALDOB|ALDOC|AMPD3|APOBEC1|ATM|FOXL2|BPGM|ZFP36L1|ZFP36L2|CASP3|ENTPD1|ENTPD2|ENTPD6|ENTPD3|ENTPD5|CDA|CNP|DDX5|DDX6|DFFA|DFFB|DNA2|DNASE1|DNASE1L1|DNASE1L2|DNASE2|DXO|DPYD|DPYS|DUT|TYMP|EIF4G1|ENDOG|ENO1|ENO2|ENO3|ERN1|ETF1|FEN1|GALK1|GALT|GAPDH|GCK|GPI|GPX1|GSPT1|H1F0|HINT1|HK1|HK2|HK3|HMGB1|HMGB2|HNRNPD|HPRT1|HSPA1A|HSPA1B|EIF3E|ISG20|ITPA|KPNA1|KPNB1|RPSA|LDHA|MAGOH|…
GO:0034660	ncRNA metabolic process	biological_process	477	341307	1.84474e-44	<0.001488095238095238	16|103|283|705|833|904|905|1022|1025|1615|1653|1736|1787|2058|2091|2193|2483|2617|2926|2957|2958|2959|2960|2961|2962|2963|2971|2972|2975|2976|3028|3035|3181|3376|3669|3735|3921|4086|4087|4088|4137|4141|4234|4603|4677|4686|4736|4839|4931|5036|5073|5188|5393|5394|5430|5431|5432|5433|5434|5435|5436|5437|5438|5439|5440|5441|5451|5452|5464|5822|5859|5901|5917|6023|6041|6125|6129|6130|6135|6154|6155|61…	AARS|ADAR|ANG|BYSL|CARS|CCNT1|CCNT2|CDK7|CDK9|DARS|DDX1|DKC1|TRDMT1|EPRS|FBL|FARSA|FRG1|GARS|GRSF1|GTF2A1|GTF2A2|GTF2B|GTF2E1|GTF2E2|GTF2F1|GTF2F2|GTF3A|BRF1|GTF3C1|GTF3C2|HSD17B10|HARS|HNRNPA2B1|IARS|ISG20|KARS|RPSA|SMAD1|SMAD2|SMAD3|MAPT|MARS|METTL1|MYBL1|NARS|NCBP1|RPL10A|NOP2|NVL|PA2G4|PARN|GATB|EXOSC9|EXOSC10|POLR2A|POLR2B|POLR2C|POLR2D|POLR2E|POLR2F|POLR2G|POLR2H|POLR2I|POLR2J|POLR2K|POLR2L…
GO:0034708	methyltransferase complex	cellular_component	112	15695	6.36397e-30	<0.001488095238095238	1207|1876|2079|2145|2146|2186|3054|3066|3276|3720|4149|4221|4234|4297|4591|5252|5927|5928|5929|5931|5978|6045|6628|6632|6633|6634|6635|6636|6637|6872|6874|6878|6879|6880|7391|7403|7404|8085|8242|8284|8607|8726|8731|9070|9589|9682|9734|9739|9757|10419|10445|10765|10785|10856|11091|11108|22823|22847|22976|23030|23054|23067|23081|23091|23126|23135|23269|23411|23468|23512|26036|26121|26147|26168|2704…	CLNS1A|E2F6|ERH|EZH1|EZH2|BPTF|HCFC1|HDAC2|PRMT1|JARID2|MAX|MEN1|METTL1|KMT2A|TRIM37|PHF1|KDM5A|RBBP4|RBBP5|RBBP7|REST|RNF2|SNRPB|SNRPD1|SNRPD2|SNRPD3|SNRPE|SNRPF|SNRPG|TAF1|TAF4|TAF6|TAF7|TAF9|USF1|KDM6A|UTY|KMT2D|KDM5C|KDM5D|RUVBL1|EED|RNMT|ASH2L|WTAP|KDM4A|HDAC9|SETD1A|KMT2B|PRMT5|MCRS1|KDM5B|WDR4|RUVBL2|WDR5|PRDM4|MTF2|ZNF507|PAXIP1|KDM4B|NCOA6|SETD1B|KDM4C|ZC3H13|POGZ|KDM6B|MGA|SIRT1|CBX5|SU…
GO:0034719	SMN-Sm protein complex	cellular_component	18	201	1.59518e-26	<0.001488095238095238	6606|6607|6628|6632|6633|6634|6635|6636|6637|8487|11171|11218|25929|50628|54960|79760|79833|100130932|	SMN1|SMN2|SNRPB|SNRPD1|SNRPD2|SNRPD3|SNRPE|SNRPF|SNRPG|GEMIN2|STRAP|DDX20|GEMIN5|GEMIN4|GEMIN8|GEMIN7|GEMIN6|SNRPGP15|
GO:0034728	nucleosome organization	biological_process	166	35419	4.55855e-33	<0.001488095238095238	546|676|1058|1060|1616|2491|3005|3006|3007|3008|3009|3010|3014|3017|3018|3020|3021|3024|3148|3159|4171|4673|4674|4675|4676|4678|4778|4869|5757|5928|5931|6046|6418|6597|6598|6599|6601|6602|6603|6604|6605|6662|6830|6944|7141|7142|7258|7259|7290|7994|8208|8289|8290|8294|8339|8340|8341|8342|8343|8344|8345|8346|8347|8348|8349|8350|8351|8352|8353|8354|8355|8356|8357|8358|8359|8360|8361|8362|8363|8364|8…	ATRX|BRDT|CENPA|CENPC|DAXX|CENPI|H1F0|HIST1H1C|HIST1H1D|HIST1H1E|HIST1H1B|HIST1H1T|H2AFX|HIST1H2BD|HIST1H2BB|H3F3A|H3F3B|HIST1H1A|HMGB2|HMGA1|MCM2|NAP1L1|NAP1L2|NAP1L3|NAP1L4|NASP|NFE2|NPM1|PTMA|RBBP4|RBBP7|BRD2|SET|SMARCA4|SMARCB1|SMARCC1|SMARCC2|SMARCD1|SMARCD2|SMARCD3|SMARCE1|SOX9|SUPT6H|VPS72|TNP1|TNP2|TSPY1|TSPYL1|HIRA|KAT6A|CHAF1B|ARID1A|HIST3H3|HIST1H4I|HIST1H2BG|HIST1H2BL|HIST1H2BN|HIST1H…
GO:0034976	response to endoplasmic reticulum stress	biological_process	224	70848	8.54777e-28	<0.001488095238095238	37|118|246|267|317|439|440|467|468|487|488|550|578|581|595|596|811|837|1051|1200|1388|1491|1639|1649|1663|1861|1938|1965|2033|2081|2134|2135|2137|2673|2923|2931|2932|3068|3093|3300|3309|3484|3576|3708|3725|4000|4189|4217|4287|4690|4780|5034|5295|5296|5371|5516|5526|5610|5611|5706|5770|5923|5924|6048|6347|6388|6396|6400|6449|6464|6745|6782|6818|7009|7057|7060|7094|7184|7186|7327|7415|7466|7494|770…	ACADVL|ADD1|ALOX15|AMFR|APAF1|ASNA1|ASNS|ATF3|ATF4|ATP2A1|ATP2A2|AUP1|BAK1|BAX|CCND1|BCL2|CALR|CASP4|CEBPB|TPP1|ATF6B|CTH|DCTN1|DDIT3|DDX11|TOR1A|EEF2|EIF2S1|EP300|ERN1|EXTL1|EXTL2|EXTL3|GFPT1|PDIA3|GSK3A|GSK3B|HDGF|UBE2K|DNAJB2|HSPA5|IGFBP1|CXCL8|ITPR1|JUN|LMNA|DNAJB9|MAP3K5|ATXN3|NCK1|NFE2L2|P4HB|PIK3R1|PIK3R2|PML|PPP2CB|PPP2R5B|EIF2AK2|DNAJC3|PSMC6|PTPN1|RASGRF1|RASGRF2|RNF5|CCL2|SDF2|SEC13|SE…
GO:0035097	histone methyltransferase complex	cellular_component	86	8623	3.1658e-28	<0.001488095238095238	1876|2145|2146|2186|3054|3066|3720|4149|4221|4297|4591|5252|5927|5928|5929|5931|5978|6045|6872|6874|6878|6879|6880|7391|7403|7404|8085|8242|8284|8607|8726|9070|9682|9734|9739|9757|10419|10445|10765|10856|11091|11108|22823|22847|22976|23030|23054|23067|23081|23126|23135|23269|23411|23468|23512|26036|26121|26147|26168|27043|29915|29947|30827|51230|54881|55628|55693|55734|56980|57680|58499|58508|639…	E2F6|EZH1|EZH2|BPTF|HCFC1|HDAC2|JARID2|MAX|MEN1|KMT2A|TRIM37|PHF1|KDM5A|RBBP4|RBBP5|RBBP7|REST|RNF2|TAF1|TAF4|TAF6|TAF7|TAF9|USF1|KDM6A|UTY|KMT2D|KDM5C|KDM5D|RUVBL1|EED|ASH2L|KDM4A|HDAC9|SETD1A|KMT2B|PRMT5|MCRS1|KDM5B|RUVBL2|WDR5|PRDM4|MTF2|ZNF507|PAXIP1|KDM4B|NCOA6|SETD1B|KDM4C|POGZ|KDM6B|MGA|SIRT1|CBX5|SUZ12|ZNF451|PRPF31|PHF19|SENP3|PELP1|HCFC2|DNMT3L|CXXC1|PHF20|TEX10|ZNF407|KDM4D|ZFP64|PRDM1…
GO:0035102	PRC1 complex	cellular_component	15	134	4.36914e-23	<0.001488095238095238	648|1911|1912|6015|6045|7703|8535|10336|23492|57332|80012|84108|84333|84733|84759|	BMI1|PHC1|PHC2|RING1|RNF2|PCGF2|CBX4|PCGF3|CBX7|CBX8|PHC3|PCGF6|PCGF5|CBX2|PCGF1|
GO:0035257	nuclear hormone receptor binding	molecular_function	148	25186	3.14861e-53	<0.001488095238095238	81|142|190|408|668|672|811|898|1022|1051|1406|1407|1488|1499|1616|1655|2033|2099|2114|2274|2288|2322|2521|2959|3091|3159|3164|3275|3670|3727|3728|4036|4088|4654|4824|4929|5111|5468|5469|5481|5579|5585|5629|5901|5915|5916|5925|6047|6049|6256|6597|6604|6605|6714|6772|6774|6777|6801|6872|6879|6881|6882|6934|6943|7041|7205|7341|7376|7421|7533|8013|8031|8202|8204|8284|8289|8431|8554|8638|8648|8805|889…	ACTN4|PARP1|NR0B1|ARRB1|FOXL2|BRCA1|CALR|CCNE1|CDK7|CEBPB|CRX|CRY1|CTBP2|CTNNB1|DAXX|DDX5|EP300|ESR1|ETS2|FHL2|FKBP4|FLT3|FUS|GTF2B|HIF1A|HMGA1|NR4A1|PRMT2|ISL1|JUND|JUP|LRP2|SMAD3|MYOD1|NKX3-1|NR4A2|PCNA|PPARG|MED1|PPID|PRKCB|PKN1|PROX1|RAN|RARB|RARG|RB1|RNF4|RNF6|RXRA|SMARCA4|SMARCD3|SMARCE1|SRC|STAT1|STAT3|STAT5B|STRN|TAF1|TAF7|TAF10|TAF11|TCF7L2|TCF21|TGFB1I1|TRIP6|SUMO1|NR1H2|VDR|YWHAH|NR4A3…
GO:0035258	steroid hormone receptor binding	molecular_function	86	8459	8.04902e-35	<0.001488095238095238	142|190|408|668|672|811|898|1022|1051|1499|1616|1655|2033|2099|2114|2274|2288|2322|2521|3164|3275|3670|4036|4088|4824|4929|5111|5468|5469|5481|5579|5585|5901|5925|6047|6049|6597|6714|6774|6777|6801|6881|6943|7041|7341|7533|8013|8031|8202|8204|8284|8554|8648|8928|9063|9113|9325|9604|10524|10865|10891|11315|11331|22938|23019|23028|23054|23081|23426|23558|24148|25879|27086|51176|51341|55062|55128|55…	PARP1|NR0B1|ARRB1|FOXL2|BRCA1|CALR|CCNE1|CDK7|CEBPB|CTNNB1|DAXX|DDX5|EP300|ESR1|ETS2|FHL2|FKBP4|FLT3|FUS|NR4A1|PRMT2|ISL1|LRP2|SMAD3|NKX3-1|NR4A2|PCNA|PPARG|MED1|PPID|PRKCB|PKN1|RAN|RB1|RNF4|RNF6|SMARCA4|SRC|STAT3|STAT5B|STRN|TAF10|TCF21|TGFB1I1|SUMO1|YWHAH|NR4A3|NCOA4|NCOA3|NRIP1|KDM5D|PIAS1|NCOA1|FOXH1|PIAS2|LATS1|TRIP4|RNF14|KAT5|ARID5A|PPARGC1A|PARK7|PHB2|SNW1|CNOT1|KDM1A|NCOA6|KDM4C|GRIP1|WB…
GO:0035267	NuA4 histone acetyltransferase complex	cellular_component	19	240	1.84425e-25	<0.001488095238095238	60|86|8089|8295|8607|9643|10524|10856|10902|10933|10943|26122|54556|55257|55929|57634|64769|80314|151507|	ACTB|ACTL6A|YEATS4|TRRAP|RUVBL1|MORF4L2|KAT5|RUVBL2|BRD8|MORF4L1|MSL3|EPC2|ING3|MRGBP|DMAP1|EP400|MEAF6|EPC1|MSL3P1|
GO:0035326	enhancer binding	molecular_function	125	19003	5.72164e-28	<0.001488095238095238	60|86|196|405|406|468|571|1044|1045|1108|1385|1386|1388|2063|2103|2313|2494|2516|2623|2624|2625|2626|2627|3015|3020|3021|3065|3066|3096|3148|3159|3183|3202|3204|3215|3216|3217|3221|3223|3239|3670|3725|4087|4088|4208|4223|4297|4487|4772|4779|4780|4790|4800|4801|4802|4841|4862|5078|5090|5457|5626|5928|5966|5970|5971|6421|6496|6597|6598|6599|6601|6603|6605|6662|6663|6664|6688|6689|6886|6911|6929|693…	ACTB|ACTL6A|AHR|ARNT|ARNTL|ATF4|BACH1|CDX1|CDX2|CHD4|CREB1|ATF2|ATF6B|NR2F6|ESRRB|FLI1|NR5A2|NR5A1|GATA1|GATA2|GATA3|GATA4|GATA6|H2AFZ|H3F3A|H3F3B|HDAC1|HDAC2|HIVEP1|HMGB2|HMGA1|HNRNPC|HOXA5|HOXA7|HOXB5|HOXB6|HOXB7|HOXC4|HOXC6|HOXD13|ISL1|JUN|SMAD2|SMAD3|MEF2C|MEOX2|KMT2A|MSX1|NFATC1|NFE2L1|NFE2L2|NFKB1|NFYA|NFYB|NFYC|NONO|NPAS2|PAX4|PBX3|POU4F1|PROP1|RBBP4|REL|RELA|RELB|SFPQ|SIX3|SMARCA4|SMARCB1…
GO:0035601	protein deacylation	biological_process	69	5264	8.18092e-26	<0.001488095238095238	1107|1108|2005|3065|3066|4287|5187|5245|5538|5926|5928|5931|5978|6299|6421|6907|8819|8841|8864|9112|9219|9643|9734|9759|10013|10014|10284|10362|10432|10434|10933|10943|11107|11176|11313|22933|23028|23186|23309|23408|23409|23410|23411|25855|25942|26090|51104|51317|51547|51548|51564|51742|53615|54531|55869|56916|57504|57708|64426|79685|79718|79885|81926|83933|84312|90665|127018|138151|151507|	CHD3|CHD4|ELK4|HDAC1|HDAC2|ATXN3|PER1|PHB|PPT1|ARID4A|RBBP4|RBBP7|REST|SALL1|SFPQ|TBL1X|SAP30|HDAC3|PER2|MTA1|MTA2|MORF4L2|HDAC9|HDAC4|HDAC6|HDAC5|SAP18|HMG20B|RBM14|LYPLA1|MORF4L1|MSL3|PRDM5|BAZ2A|LYPLA2|SIRT2|KDM1A|RCOR1|SIN3B|SIRT5|SIRT4|SIRT3|SIRT1|BRMS1|SIN3A|ABHD12|ABHD17B|PHF21A|SIRT7|SIRT6|HDAC7|ARID4B|MBD3|MIER2|HDAC8|SMARCAD1|MTA3|MIER1|SUDS3|SAP30L|TBL1XR1|HDAC11|ABHD17A|HDAC10|BRMS1L|…
GO:0035770	ribonucleoprotein granule	cellular_component	204	56021	1.35195e-31	<0.001488095238095238	60|406|580|677|998|1025|1153|1511|1512|1653|1654|1656|1660|1780|1965|1977|2332|2553|2690|2886|2926|3190|3192|3236|3297|3837|3981|4076|4137|4154|4619|4691|4848|4849|4904|5042|5093|5395|5433|5436|5563|5683|5685|5687|5701|5702|5879|5936|5976|6093|6128|6158|6175|6191|6194|6311|6461|6606|6607|6637|6737|6780|7072|7073|7150|7341|7415|7538|7846|8087|8189|8444|8570|8651|8761|8826|8878|8994|9118|9271|9337|…	ACTB|ARNTL|BARD1|ZFP36L1|CDC42|CDK9|CIRBP|CTSG|CTSH|DDX1|DDX3X|DDX6|DHX9|DYNC1I1|EIF2S1|EIF4E|FMR1|GABPB1|GHR|GRB7|GRSF1|HNRNPK|HNRNPU|HOXD10|HSF1|KPNB1|LIG4|CAPRIN1|MAPT|MBNL1|MYH1|NCL|CNOT2|CNOT3|YBX1|PABPC3|PCBP1|PMS2|POLR2D|POLR2G|PRKAA2|PSMA2|PSMA4|PSMA6|PSMC2|PSMC3|RAC1|RBM4|UPF1|ROCK1|RPL6|RPL28|RPLP0|RPS4X|RPS6|ATXN2|SHB|SMN1|SMN2|SNRPG|TRIM21|STAU1|TIA1|TIAL1|TOP1|SUMO1|VCP|ZFP36|TUBA1A|…
GO:0035966	response to topologically incorrect protein	biological_process	168	39185	2.12308e-24	<0.001488095238095238	37|118|267|439|440|467|468|578|581|595|811|871|1191|1200|1388|1491|1616|1639|1649|1663|1861|1965|2033|2081|2134|2135|2137|2161|2673|2931|3068|3297|3300|3301|3303|3304|3305|3306|3308|3309|3310|3311|3312|3313|3315|3316|3320|3326|3329|3336|3337|3338|3484|3576|4000|4189|4287|4780|5526|5610|5611|5770|6048|6347|6388|6464|6745|6782|6818|7009|7057|7060|7094|7184|7415|7466|7494|7709|7873|7917|8614|8720|89…	ACADVL|ADD1|AMFR|ASNA1|ASNS|ATF3|ATF4|BAK1|BAX|CCND1|CALR|SERPINH1|CLU|TPP1|ATF6B|CTH|DAXX|DCTN1|DDIT3|DDX11|TOR1A|EIF2S1|EP300|ERN1|EXTL1|EXTL2|EXTL3|F12|GFPT1|GSK3A|HDGF|HSF1|DNAJB2|DNAJA1|HSPA1A|HSPA1B|HSPA1L|HSPA2|HSPA4|HSPA5|HSPA6|HSPA7|HSPA8|HSPA9|HSPB1|HSPB2|HSP90AA1|HSP90AB1|HSPD1|HSPE1|DNAJB1|DNAJC4|IGFBP1|CXCL8|LMNA|DNAJB9|ATXN3|NFE2L2|PPP2R5B|EIF2AK2|DNAJC3|PTPN1|RNF5|CCL2|SDF2|SHC1|SS…
GO:0036464	cytoplasmic ribonucleoprotein granule	cellular_component	193	50154	1.51681e-30	<0.001488095238095238	60|406|580|677|998|1025|1153|1511|1512|1653|1654|1656|1660|1780|1965|1977|2332|2553|2690|2886|3190|3192|3236|3837|3981|4076|4137|4154|4619|4691|4848|4849|4904|5042|5093|5395|5433|5436|5563|5683|5685|5687|5701|5702|5879|5936|5976|6093|6128|6158|6175|6191|6194|6311|6461|6606|6607|6637|6737|6780|7072|7073|7150|7415|7538|7846|8087|8444|8570|8651|8761|8826|8878|8994|9118|9271|9337|9475|9513|9575|9600|…	ACTB|ARNTL|BARD1|ZFP36L1|CDC42|CDK9|CIRBP|CTSG|CTSH|DDX1|DDX3X|DDX6|DHX9|DYNC1I1|EIF2S1|EIF4E|FMR1|GABPB1|GHR|GRB7|HNRNPK|HNRNPU|HOXD10|KPNB1|LIG4|CAPRIN1|MAPT|MBNL1|MYH1|NCL|CNOT2|CNOT3|YBX1|PABPC3|PCBP1|PMS2|POLR2D|POLR2G|PRKAA2|PSMA2|PSMA4|PSMA6|PSMC2|PSMC3|RAC1|RBM4|UPF1|ROCK1|RPL6|RPL28|RPLP0|RPS4X|RPS6|ATXN2|SHB|SMN1|SMN2|SNRPG|TRIM21|STAU1|TIA1|TIAL1|TOP1|VCP|ZFP36|TUBA1A|FXR1|DYRK3|KHSRP|…
GO:0036503	ERAD pathway	biological_process	77	7378	5.42583e-28	<0.001488095238095238	267|550|1861|3300|3309|4189|4287|5706|6048|6388|6396|6400|6449|6782|7184|7327|7415|7466|7844|7917|7993|8975|9024|9354|9695|9709|10206|10273|10277|10299|10613|10869|10952|10956|11160|11236|11253|23190|23197|23753|26232|26270|27248|29954|29978|29979|51009|51465|51528|51608|54431|54557|54788|55139|55298|55432|55666|55741|55757|56886|57003|57333|79139|80020|80267|80700|81502|83590|84236|84447|91147|9…	AMFR|AUP1|TOR1A|DNAJB2|HSPA5|DNAJB9|ATXN3|PSMC6|RNF5|SDF2|SEC13|SEL1L|SGTA|HSPA13|HSP90B1|UBE2G2|VCP|WFS1|RNF103|BAG6|UBXN8|USP13|BRSK2|UBE4A|EDEM1|HERPUD1|TRIM13|STUB1|UBE4B|MARCH6|ERLIN1|USP19|SEC61B|OS9|ERLIN2|RNF139|MAN1B1|UBXN4|FAF2|SDF2L1|FBXO2|FBXO6|ERLEC1|POMT2|UBQLN2|UBQLN1|DERL2|UBE2J1|JKAMP|GET4|DNAJC10|SGTB|DNAJB12|ANKZF1|RNF121|YOD1|NPLOC4|EDEM2|UGGT2|UGGT1|CCDC47|RCN3|DERL1|FOXRED2|…
GO:0038093	Fc receptor signaling pathway	biological_process	137	23691	1.90692e-26	<0.001488095238095238	25|60|71|695|801|917|919|998|1147|1398|1793|2205|2206|2207|2209|2212|2213|2214|2241|2268|2353|2534|2885|3055|3071|3320|3326|3497|3500|3501|3502|3503|3514|3537|3551|3702|3725|3815|3937|3984|4067|4214|4620|4641|4651|4690|4772|4773|4775|4790|5058|5062|5170|5284|5290|5291|5295|5296|5335|5336|5338|5530|5532|5534|5580|5581|5588|5594|5595|5599|5601|5602|5747|5879|5970|6464|6654|6714|6850|6885|7006|7189|…	ABL1|ACTB|ACTG1|BTK|CALM1|CD3G|CD247|CDC42|CHUK|CRK|DOCK1|FCER1A|MS4A2|FCER1G|FCGR1A|FCGR2A|FCGR2B|FCGR3A|FER|FGR|FOS|FYN|GRB2|HCK|NCKAP1L|HSP90AA1|HSP90AB1|IGHE|IGHG1|IGHG2|IGHG3|IGHG4|IGKC|IGLC1|IKBKB|ITK|JUN|KIT|LCP2|LIMK1|LYN|MAP3K1|MYH2|MYO1C|MYO10|NCK1|NFATC1|NFATC2|NFATC3|NFKB1|PAK1|PAK2|PDPK1|PIGR|PIK3CA|PIK3CB|PIK3R1|PIK3R2|PLCG1|PLCG2|PLD2|PPP3CA|PPP3CB|PPP3R1|PRKCD|PRKCE|PRKCQ|MAPK1|MA…
GO:0042176	regulation of protein catabolic process	biological_process	358	174915	2.9724e-47	<0.001488095238095238	101|150|207|210|302|304|324|348|369|406|580|722|725|754|857|859|863|975|999|1027|1050|1075|1191|1263|1452|1453|1454|1457|1459|1471|1601|1642|1855|1915|1917|1942|1950|2043|2165|2185|2272|2308|2316|2332|2534|2629|2670|2719|2729|2768|2822|2876|2903|2905|2931|2932|3077|3084|3093|3300|3303|3304|3320|3326|3327|3416|3458|3553|3586|3630|3949|4035|4036|4085|4088|4092|4130|4193|4194|4287|4478|4534|4734|474…	ADAM8|ADRA2A|AKT1|ALAD|ANXA2|ANXA2P2|APC|APOE|ARAF|ARNTL|BARD1|C4BPA|C4BPB|PTTG1IP|CAV1|CAV3|CBFA2T3|CD81|CDH1|CDKN1B|CEBPA|CTSC|CLU|PLK3|CSNK1A1|CSNK1D|CSNK1E|CSNK2A1|CSNK2A2|CST3|DAB2|DDB1|DVL1|EEF1A1|EEF1A2|EFNA1|EGF|EPHA4|F13B|PTK2B|FHIT|FOXO1|FLNA|FMR1|FYN|GBA|GFAP|GPC3|GCLC|GNA12|GPLD1|GPX1|GRIN2A|GRIN2C|GSK3A|GSK3B|HFE|NRG1|UBE2K|DNAJB2|HSPA1A|HSPA1B|HSP90AA1|HSP90AB1|HSP90AB3P|IDE|IFNG|IL…
GO:0042254	ribosome biogenesis	biological_process	256	84461	2.34735e-84	<0.001488095238095238	14|705|708|1654|1736|2091|2483|2971|3669|3692|3921|4736|4839|4869|4927|4931|5036|5393|5394|5822|5901|6023|6041|6059|6122|6123|6125|6128|6129|6130|6134|6135|6136|6147|6152|6154|6155|6165|6169|6175|6187|6193|6194|6201|6202|6203|6204|6208|6209|6217|6218|6223|6227|6229|6232|6234|6838|6839|7248|8568|8602|8780|8945|9045|9092|9136|9188|9221|9277|9326|9724|9775|9790|9816|9875|10171|10199|10200|10360|1041…	AAMP|BYSL|C1QBP|DDX3X|DKC1|FBL|FRG1|GTF3A|ISG20|EIF6|RPSA|RPL10A|NOP2|NPM1|NUP88|NVL|PA2G4|EXOSC9|EXOSC10|PWP2|RAN|RMRP|RNASEL|ABCE1|RPL3|RPL3L|RPL5|RPL6|RPL7|RPL7A|RPL10|RPL11|RPL12|RPL23A|RPL24|RPL26|RPL27|RPL35A|RPL38|RPLP0|RPS2|RPS5|RPS6|RPS7|RPS8|RPS9|RPS10|RPS14|RPS15|RPS16|RPS17|RPS19|RPS21|RPS24|RPS27|RPS28|SURF6|SUV39H1|TSC1|RRP1|NOP14|RIOK3|BTRC|RPL14|SART1|RRP9|DDX21|NOLC1|WDR46|ZNHIT3…
GO:0042255	ribosome assembly	biological_process	59	3662	1.13493e-35	<0.001488095238095238	708|1654|3692|3921|4839|4869|6122|6123|6125|6128|6134|6135|6136|6147|6152|6169|6175|6193|6204|6208|6209|6223|6232|6234|22868|22907|23195|23212|23246|26284|27341|29093|29777|51001|51065|51081|51116|51119|51154|51187|51388|54475|55052|55299|55794|56342|57418|64963|65003|80135|83939|84154|84231|84769|93144|130916|140801|220717|387338|	C1QBP|DDX3X|EIF6|RPSA|NOP2|NPM1|RPL3|RPL3L|RPL5|RPL6|RPL10|RPL11|RPL12|RPL23A|RPL24|RPL38|RPLP0|RPS5|RPS10|RPS14|RPS15|RPS19|RPS27|RPS28|FASTKD2|DHX30|MDN1|RRS1|BOP1|ERAL1|RRP7A|MRPL22|ABT1|MTERF3|RPS27L|MRPS7|MRPS2|SBDS|MRTO4|RSL24D1|NIP7|NLE1|MRPL20|BRIX1|DDX28|PPAN|WDR18|MRPS11|MRPL11|RPF1|EIF2A|RPF2|TRAF7|MPV17L2|RPS10P5|MTERF4|RPL10L|RPLP0P6|NSUN4|
GO:0042273	ribosomal large subunit biogenesis	biological_process	68	5169	2.18916e-40	<0.001488095238095238	14|2971|3692|4736|4839|4869|4931|6122|6123|6125|6128|6129|6130|6134|6135|6136|6147|6152|6154|6165|6169|6175|6838|9045|9326|9875|10969|11224|22868|22907|23195|23212|23246|23481|23560|26155|26156|51121|51154|51187|51388|51491|54475|54663|54680|55003|55027|55052|55153|55299|55651|55759|55794|56342|57418|65003|65008|79707|80135|81887|84154|84231|90441|115416|117246|140801|220717|285855|	AAMP|GTF3A|EIF6|RPL10A|NOP2|NPM1|NVL|RPL3|RPL3L|RPL5|RPL6|RPL7|RPL7A|RPL10|RPL11|RPL12|RPL23A|RPL24|RPL26|RPL35A|RPL38|RPLP0|SURF6|RPL14|ZNHIT3|URB1|EBNA1BP2|RPL35|FASTKD2|DHX30|MDN1|RRS1|BOP1|PES1|GTPBP4|NOC2L|RSL1D1|RPL26L1|MRTO4|RSL24D1|NIP7|NOP16|NLE1|WDR74|ZNHIT6|PAK1IP1|HEATR3|MRPL20|SDAD1|BRIX1|NHP2|WDR12|DDX28|PPAN|WDR18|MRPL11|MRPL1|NOL9|RPF1|LAS1L|RPF2|TRAF7|ZNF622|MALSU1|FTSJ3|RPL10L|R…
GO:0042274	ribosomal small subunit biogenesis	biological_process	60	3881	2.80357e-33	<0.001488095238095238	705|3921|4869|5822|6169|6193|6194|6201|6202|6204|6208|6209|6217|6218|6223|6227|6229|6232|6234|6838|8602|8780|8945|9277|9790|10171|10436|10607|11157|23212|25879|25926|25983|26284|27340|27341|28987|29777|51065|51081|55127|55226|55720|55781|55813|57050|57647|64434|64963|64965|65095|79954|83732|84294|84946|88745|90121|93144|115939|153443|	BYSL|RPSA|NPM1|PWP2|RPL38|RPS5|RPS6|RPS7|RPS8|RPS10|RPS14|RPS15|RPS16|RPS17|RPS19|RPS21|RPS24|RPS27|RPS28|SURF6|NOP14|RIOK3|BTRC|WDR46|BMS1|RCL1|EMG1|TBL3|LSM6|RRS1|DCAF13|NOL11|NGDN|ERAL1|UTP20|RRP7A|NOB1|ABT1|RPS27L|MRPS7|HEATR1|NAT10|TSR1|RIOK2|UTP6|UTP3|DHX37|NOM1|MRPS11|MRPS9|KRI1|NOL10|RIOK1|UTP23|LTV1|RRP36|TSR2|RPS10P5|TSR3|SRFBP1|
GO:0042326	negative regulation of phosphorylation	biological_process	415	247598	1.78836e-32	<0.001488095238095238	25|89|103|104|135|197|207|259|284|324|348|387|399|408|409|467|578|581|624|634|652|655|753|801|805|808|836|857|859|863|867|868|891|1026|1027|1028|1029|1030|1031|1032|1050|1353|1399|1411|1445|1540|1605|1609|1647|1739|1756|1813|1843|1844|1845|1846|1847|1848|1849|1850|1852|1855|1942|1981|2022|2039|2041|2048|2122|2150|2167|2192|2203|2218|2305|2308|2475|2629|2633|2646|2660|2764|2776|2810|2852|2873|2874…	ABL1|ACTN3|ADAR|ADARB1|ADORA2A|AHSG|AKT1|AMBP|ANGPT1|APC|APOE|RHOA|RHOH|ARRB1|ARRB2|ATF3|BAK1|BAX|BDKRB2|CEACAM1|BMP4|BMP7|LDLRAD4|CALM1|CALM2|CALM3|CASP3|CAV1|CAV3|CBFA2T3|CBL|CBLB|CCNB1|CDKN1A|CDKN1B|CDKN1C|CDKN2A|CDKN2B|CDKN2C|CDKN2D|CEBPA|COX11|CRKL|CRYBA1|CSK|CYLD|DAG1|DGKQ|GADD45A|DLG1|DMD|DRD2|DUSP1|DUSP2|DUSP3|DUSP4|DUSP5|DUSP6|DUSP7|DUSP8|DUSP9|DVL1|EFNA1|EIF4G1|ENG|DMTN|EPHA1|EPHB2|MECO…
GO:0042393	histone binding	molecular_function	185	42637	4.38088e-41	<0.001488095238095238	322|326|546|676|912|1104|1105|1106|1163|1164|1514|1616|2186|2332|2956|3014|3621|3622|3717|3720|4171|4297|4300|4302|4674|4678|4796|4869|5252|5253|5579|5585|5757|5896|5897|5927|5928|5929|5977|6046|6418|6595|6597|6622|6772|6830|6872|6879|6907|6944|7158|7443|7913|7994|8019|8028|8085|8110|8125|8193|8208|8242|8284|8467|8520|8535|8658|8805|9025|9031|9085|9425|9682|9733|9918|9958|9960|10360|10361|10498|1…	APBB1|AIRE|ATRX|BRDT|CD1D|RCC1|CHD1|CHD2|CKS1B|CKS2|CTSL|DAXX|BPTF|FMR1|MSH6|H2AFX|ING1|ING2|JAK2|JARID2|MCM2|KMT2A|MLLT3|MLLT6|NAP1L2|NASP|TONSL|NPM1|PHF1|PHF2|PRKCB|PKN1|PTMA|RAG1|RAG2|KDM5A|RBBP4|RBBP5|DPF2|BRD2|SET|SMARCA2|SMARCA4|SNCA|STAT1|SUPT6H|TAF1|TAF7|TBL1X|VPS72|TP53BP1|VRK1|DEK|KAT6A|BRD3|MLLT10|KMT2D|DPF3|ANP32A|DPF1|CHAF1B|KDM5C|KDM5D|SMARCA5|HAT1|CBX4|TNKS|TRIM24|RNF8|BAZ1B|CDY1|C…
GO:0042770	signal transduction in response to DNA damage	biological_process	97	11516	9.98219e-31	<0.001488095238095238	25|472|546|581|602|637|672|835|842|891|983|988|995|1017|1026|1027|1111|1263|1432|1647|1820|1869|1874|2033|2305|2309|2765|2810|2885|3276|4193|4194|4282|4582|4646|4683|4848|4849|4850|5111|5325|5347|5371|5591|5934|6154|6659|6672|6790|7023|7027|7029|7471|7832|8493|8555|8738|9100|9337|10397|10459|10498|10524|10538|10769|11200|22976|23019|25904|25946|27330|27339|28984|28996|29086|29883|51065|51147|5134…	ABL1|ATM|ATRX|BAX|BCL3|BID|BRCA1|CASP2|CASP9|CCNB1|CDK1|CDC5L|CDC25C|CDK2|CDKN1A|CDKN1B|CHEK1|PLK3|MAPK14|GADD45A|ARID3A|E2F1|E2F4|EP300|FOXM1|FOXO3|GML|SFN|GRB2|PRMT1|MDM2|MDM4|MIF|MUC1|MYO6|NBN|CNOT2|CNOT3|CNOT4|PCNA|PLAGL1|PLK1|PML|PRKDC|RBL2|RPL26|SOX4|SP100|AURKA|TFAP4|TFDP1|TFDP2|WNT1|BTG2|PPM1D|CDC14B|CRADD|USP10|CNOT8|NDRG1|MAD2L2|CARM1|KAT5|BATF|PLK2|CHEK2|PAXIP1|CNOT1|CNOT10|ZNF385A|RPS…
GO:0042773	ATP synthesis coupled electron transport	biological_process	76	6603	6.78327e-28	<0.001488095238095238	637|1327|1329|1337|1339|1350|1352|1355|1537|1738|4204|4512|4513|4514|4519|4535|4536|4538|4539|4540|4694|4695|4696|4697|4698|4700|4701|4702|4704|4705|4706|4707|4708|4709|4710|4711|4712|4713|4714|4715|4716|4718|4719|4720|4722|4723|4724|4725|4726|4728|4729|4731|6389|6391|6392|6622|6901|7381|7384|7386|7388|9377|9512|10229|27089|29796|51103|54205|54949|55967|57017|84701|374291|388753|790955|100128525|	BID|COX4I1|COX5B|COX6A1|COX6A2|COX7C|COX10|COX15|CYC1|DLD|MECP2|COX1|COX2|COX3|CYTB|ND1|ND2|ND4|ND4L|ND5|NDUFA1|NDUFA2|NDUFA3|NDUFA4|NDUFA5|NDUFA6|NDUFA7|NDUFA8|NDUFA9|NDUFA10|NDUFAB1|NDUFB1|NDUFB2|NDUFB3|NDUFB4|NDUFB5|NDUFB6|NDUFB7|NDUFB8|NDUFB9|NDUFB10|NDUFC2|NDUFS1|NDUFS2|NDUFS3|NDUFV1|NDUFS4|NDUFS5|NDUFS6|NDUFS8|NDUFV2|NDUFV3|SDHA|SDHC|SDHD|SNCA|TAZ|UQCRB|UQCRC1|UQCRFS1|UQCRH|COX5A|PMPCB|COQ7…
GO:0042775	mitochondrial ATP synthesis coupled electron transport	biological_process	75	6381	1.45318e-28	<0.001488095238095238	637|1327|1329|1337|1339|1350|1352|1355|1537|1738|4204|4512|4513|4514|4519|4535|4536|4538|4539|4540|4694|4695|4696|4697|4698|4700|4701|4702|4704|4705|4706|4707|4708|4709|4710|4711|4712|4713|4714|4715|4716|4718|4719|4720|4722|4723|4724|4725|4726|4728|4729|4731|6389|6391|6392|6622|6901|7381|7384|7386|7388|9377|9512|10229|27089|29796|51103|54205|54949|55967|57017|84701|374291|790955|100128525|	BID|COX4I1|COX5B|COX6A1|COX6A2|COX7C|COX10|COX15|CYC1|DLD|MECP2|COX1|COX2|COX3|CYTB|ND1|ND2|ND4|ND4L|ND5|NDUFA1|NDUFA2|NDUFA3|NDUFA4|NDUFA5|NDUFA6|NDUFA7|NDUFA8|NDUFA9|NDUFA10|NDUFAB1|NDUFB1|NDUFB2|NDUFB3|NDUFB4|NDUFB5|NDUFB6|NDUFB7|NDUFB8|NDUFB9|NDUFB10|NDUFC2|NDUFS1|NDUFS2|NDUFS3|NDUFV1|NDUFS4|NDUFS5|NDUFS6|NDUFS8|NDUFV2|NDUFV3|SDHA|SDHC|SDHD|SNCA|TAZ|UQCRB|UQCRC1|UQCRFS1|UQCRH|COX5A|PMPCB|COQ7…
GO:0042788	polysomal ribosome	cellular_component	31	835	2.00082e-25	<0.001488095238095238	190|1660|1938|2332|4736|6128|6130|6132|6135|6141|6142|6143|6152|6156|6160|6161|6169|6170|6171|6173|6227|6228|6231|6234|6235|8667|23185|25873|55854|57532|87178|	NR0B1|DHX9|EEF2|FMR1|RPL10A|RPL6|RPL7A|RPL8|RPL11|RPL18|RPL18A|RPL19|RPL24|RPL30|RPL31|RPL32|RPL38|RPL39|RPL41|RPL36A|RPS21|RPS23|RPS26|RPS28|RPS29|EIF3H|LARP4B|RPL36|ZC3H15|NUFIP2|PNPT1|
GO:0042795	snRNA transcription by RNA polymerase II	biological_process	67	5379	4.62626e-27	<0.001488095238095238	904|905|1022|1025|2957|2958|2959|2960|2961|2962|2963|4686|5430|5431|5432|5433|5434|5435|5436|5437|5438|5439|5440|5441|5451|5452|6617|6618|6619|6621|6667|6877|6878|6880|6882|6884|6908|7702|8178|8812|10302|22916|22936|23248|23379|25896|26173|26512|51593|51808|55174|55197|55656|55756|57117|57508|58490|64859|65123|79035|79664|79871|80237|80789|84524|92105|129685|	CCNT1|CCNT2|CDK7|CDK9|GTF2A1|GTF2A2|GTF2B|GTF2E1|GTF2E2|GTF2F1|GTF2F2|NCBP1|POLR2A|POLR2B|POLR2C|POLR2D|POLR2E|POLR2F|POLR2G|POLR2H|POLR2I|POLR2J|POLR2K|POLR2L|POU2F1|POU2F2|SNAPC1|SNAPC2|SNAPC3|SNAPC4|SP1|TAF5|TAF6|TAF9|TAF11|TAF13|TBP|ZNF143|ELL|CCNK|SNAPC5|NCBP2|ELL2|RPRD2|ICE1|INTS7|INTS1|INTS6|SRRT|PHAX|INTS10|RPRD1A|INTS8|INTS9|INTS12|INTS2|RPRD1B|NABP1|INTS3|NABP2|ICE2|RPAP2|ELL3|INTS5|ZC3…
GO:0042826	histone deacetylase binding	molecular_function	109	13365	1.86695e-41	<0.001488095238095238	142|595|639|991|1051|1108|1407|1789|2648|2737|3009|3065|3066|3090|3091|3184|3206|3280|3303|3304|3320|3326|3642|3838|4100|4101|4205|4208|4209|4824|5245|5585|5586|5599|5879|5883|5914|5928|5970|6421|6496|6667|6668|6722|6886|6943|7023|7101|7153|7155|7181|7189|7391|7528|7529|7531|8204|8521|8625|8841|8850|9112|9219|9314|9611|9612|9734|9759|10013|10014|10270|10467|11051|11218|22933|23038|23125|23381|234…	PARP1|CCND1|PRDM1|CDC20|CEBPB|CHD4|CRY1|DNMT3B|KAT2A|GLI3|HIST1H1B|HDAC1|HDAC2|HIC1|HIF1A|HNRNPD|HOXA10|HES1|HSPA1A|HSPA1B|HSP90AA1|HSP90AB1|INSM1|KPNA2|MAGEA1|MAGEA2|MEF2A|MEF2C|MEF2D|NKX3-1|PHB|PKN1|PKN2|MAPK8|RAC1|RAD9A|RARA|RBBP4|RELA|SFPQ|SIX3|SP1|SP2|SRF|TAL1|TCF21|TFAP4|NR2E1|TOP2A|TOP2B|NR2C1|TRAF6|USF1|YY1|YWHAB|YWHAE|NRIP1|GCM1|RFXANK|HDAC3|KAT2B|MTA1|MTA2|KLF4|NCOR1|NCOR2|HDAC9|HDAC4|H…
GO:0043021	ribonucleoprotein complex binding	molecular_function	119	19273	1.83334e-25	<0.001488095238095238	339|708|1460|1654|1655|1660|1938|1965|1975|1984|2107|2146|2332|2475|3192|3309|3508|3692|3921|3954|4193|4528|4830|4869|4931|5018|5292|5499|5935|6041|6059|6176|6185|6626|6629|6631|6632|6634|6726|6728|6729|6730|6731|7374|7458|7917|8225|8260|8531|9147|9271|9728|9775|9887|10084|10196|10209|10289|10419|10421|10465|11052|23107|23246|23293|23381|23468|23481|24148|25875|25929|26046|26121|26284|27044|27335…	APOBEC1|C1QBP|CSNK2B|DDX3X|DDX5|DHX9|EEF2|EIF2S1|EIF4B|EIF5A|ETF1|EZH2|FMR1|MTOR|HNRNPU|HSPA5|IGHMBP2|EIF6|RPSA|LETM1|MDM2|MTIF2|NME1|NPM1|NVL|OXA1L|PIM1|PPP1CA|RBM3|RNASEL|ABCE1|RPLP1|RPN2|SNRPA|SNRPB2|SNRPC|SNRPD1|SNRPD3|SRP9|SRP19|SRP54|SRP68|SRP72|UNG|EIF4H|BAG6|GTPBP6|NAA10|YBX3|NEMF|PIWIL1|SECISBP2L|EIF4A3|SMG7|PQBP1|PRMT3|EIF1|EIF1B|PRMT5|CD2BP2|PPIH|CPSF6|MRPS27|BOP1|SMG6|SMG5|CBX5|PES1|P…
GO:0043043	peptide biosynthetic process	biological_process	376	180503	9.45569e-83	<0.001488095238095238	16|23|207|327|740|833|1615|1654|1725|1734|1756|1915|1917|1933|1936|1937|1938|1939|1964|1965|1967|1968|1973|1974|1975|1977|1978|1979|1981|1982|1983|1984|1991|2058|2107|2193|2617|2678|2686|2687|2729|2730|2935|2937|2966|2967|3029|3035|3376|3508|3646|3692|3735|3921|4141|4258|4528|4677|4701|4736|5018|5045|5122|5125|5188|5464|5610|5859|5917|5936|6059|6122|6123|6124|6125|6128|6129|6130|6132|6133|6134|61…	AARS|ABCF1|AKT1|APEH|MRPL49|CARS|DARS|DDX3X|DHPS|DIO2|DMD|EEF1A1|EEF1A2|EEF1B2|EEF1D|EEF1G|EEF2|EIF2D|EIF1AX|EIF2S1|EIF2B1|EIF2S3|EIF4A1|EIF4A2|EIF4B|EIF4E|EIF4EBP1|EIF4EBP2|EIF4G1|EIF4G2|EIF5|EIF5A|ELANE|EPRS|ETF1|FARSA|GARS|GGT1|GGT7|GGT5|GCLC|GCLM|GSPT1|GSS|GTF2H2|GTF2H3|HAGH|HARS|IARS|IGHMBP2|EIF3E|EIF6|KARS|RPSA|MARS|MGST2|MTIF2|NARS|NDUFA7|RPL10A|OXA1L|FURIN|PCSK1|PCSK5|GATB|PPA1|EIF2AK2|QA…
GO:0043044	ATP-dependent chromatin remodeling	biological_process	78	7582	2.12125e-24	<0.001488095238095238	60|86|1058|1060|1108|2491|3065|3066|3183|4678|4869|5757|5928|5931|6594|6597|6598|6599|6601|6603|6605|6944|7141|7142|8289|8294|8359|8360|8361|8362|8363|8364|8365|8366|8367|8368|8370|8467|8607|8932|9025|9219|9271|10467|10847|11339|23198|23421|26038|27443|50511|51773|53615|54069|54107|54617|55166|55193|55320|55355|55839|56916|57459|57680|64105|64946|79019|79172|79682|80152|81611|91687|121504|144108|…	ACTB|ACTL6A|CENPA|CENPC|CHD4|CENPI|HDAC1|HDAC2|HNRNPC|NASP|NPM1|PTMA|RBBP4|RBBP7|SMARCA1|SMARCA4|SMARCB1|SMARCC1|SMARCC2|SMARCD2|SMARCE1|VPS72|TNP1|TNP2|ARID1A|HIST1H4I|HIST1H4A|HIST1H4D|HIST1H4F|HIST1H4K|HIST1H4J|HIST1H4C|HIST1H4H|HIST1H4B|HIST1H4E|HIST1H4L|HIST2H4A|SMARCA5|RUVBL1|MBD2|RNF8|MTA2|PIWIL1|ZNHIT1|SRCAP|OIP5|PSME4|ITGB3BP|CHD5|CECR2|SYCP3|RSF1|MBD3|MIS18A|POLE3|INO80|CENPQ|PBRM1|MIS1…
GO:0043065	positive regulation of apoptotic process	biological_process	588	495156	4.69695e-42	<0.001488095238095238	25|29|101|102|133|135|166|183|186|207|220|274|301|308|317|322|323|324|355|356|387|388|408|409|429|467|468|472|572|578|580|581|596|598|604|637|638|650|652|655|658|664|665|666|668|694|706|708|815|817|834|835|836|837|838|841|842|843|857|885|943|958|959|997|998|1019|1020|1029|1075|1268|1285|1385|1386|1411|1493|1495|1499|1512|1522|1540|1545|1611|1612|1613|1647|1649|1654|1676|1723|1728|1785|1843|1848|1…	ABL1|ABR|ADAM8|ADAM10|ADM|ADORA2A|AES|AGT|AGTR2|AKT1|ALDH1A3|BIN1|ANXA1|ANXA5|APAF1|APBB1|APBB2|APC|FAS|FASLG|RHOA|RHOB|ARRB1|ARRB2|ASCL1|ATF3|ATF4|ATM|BAD|BAK1|BARD1|BAX|BCL2|BCL2L1|BCL6|BID|BIK|BMP2|BMP4|BMP7|BMPR1B|BNIP3|BNIP3L|BOK|FOXL2|BTG1|TSPO|C1QBP|CAMK2A|CAMK2D|CASP1|CASP2|CASP3|CASP4|CASP5|CASP8|CASP9|CASP10|CAV1|CCK|TNFRSF8|CD40|CD40LG|CDC34|CDC42|CDK4|CDK5|CDKN2A|CTSC|CNR1|COL4A3|CREB…
GO:0043066	negative regulation of apoptotic process	biological_process	847	1042904	5.06199e-41	<0.001488095238095238	16|25|40|70|90|100|101|116|134|135|199|207|208|213|231|238|239|284|292|301|307|308|323|329|330|331|332|348|350|355|356|358|367|369|378|384|387|396|408|409|429|440|474|551|558|566|573|579|580|581|596|597|598|599|602|604|624|627|637|641|652|653|655|662|663|664|665|666|672|673|685|728|754|780|825|831|835|836|841|847|857|867|889|894|939|940|952|959|960|972|983|1026|1027|1032|1048|1051|1072|1149|1191|…	AARS|ABL1|ASIC2|ACTC1|ACVR1|ADA|ADAM8|ADCYAP1|ADORA1|ADORA2A|AIF1|AKT1|AKT2|ALB|AKR1B1|ALK|ALOX12|ANGPT1|SLC25A5|ANXA1|ANXA4|ANXA5|APBB2|BIRC2|BIRC3|XIAP|BIRC5|APOE|APOH|FAS|FASLG|AQP1|AR|ARAF|ARF4|ARG2|RHOA|ARHGDIA|ARRB1|ARRB2|ASCL1|ASNS|ATOH1|AVP|AXL|AZU1|BAG1|NKX3-2|BARD1|BAX|BCL2|BCL2A1|BCL2L1|BCL2L2|BCL3|BCL6|BDKRB2|BDNF|BID|BLM|BMP4|BMP5|BMP7|BNIP1|BNIP2|BNIP3|BNIP3L|BOK|BRCA1|BRAF|BTC|C5AR…
GO:0043068	positive regulation of programmed cell death	biological_process	591	499347	3.87974e-43	<0.001488095238095238	25|29|101|102|133|135|166|183|186|207|220|274|301|308|317|322|323|324|355|356|387|388|408|409|429|467|468|472|572|578|580|581|596|598|604|637|638|650|652|655|658|664|665|666|668|694|706|708|815|817|834|835|836|837|838|841|842|843|857|885|943|958|959|997|998|1019|1020|1029|1075|1268|1285|1385|1386|1411|1493|1495|1499|1512|1522|1540|1545|1611|1612|1613|1647|1649|1654|1676|1723|1728|1785|1843|1848|1…	ABL1|ABR|ADAM8|ADAM10|ADM|ADORA2A|AES|AGT|AGTR2|AKT1|ALDH1A3|BIN1|ANXA1|ANXA5|APAF1|APBB1|APBB2|APC|FAS|FASLG|RHOA|RHOB|ARRB1|ARRB2|ASCL1|ATF3|ATF4|ATM|BAD|BAK1|BARD1|BAX|BCL2|BCL2L1|BCL6|BID|BIK|BMP2|BMP4|BMP7|BMPR1B|BNIP3|BNIP3L|BOK|FOXL2|BTG1|TSPO|C1QBP|CAMK2A|CAMK2D|CASP1|CASP2|CASP3|CASP4|CASP5|CASP8|CASP9|CASP10|CAV1|CCK|TNFRSF8|CD40|CD40LG|CDC34|CDC42|CDK4|CDK5|CDKN2A|CTSC|CNR1|COL4A3|CREB…
GO:0043069	negative regulation of programmed cell death	biological_process	860	1076653	4.24913e-42	<0.001488095238095238	16|25|40|70|90|100|101|116|134|135|199|207|208|213|231|238|239|284|291|292|301|307|308|323|329|330|331|332|348|350|355|356|358|367|369|378|384|387|396|408|409|429|440|474|551|558|566|572|573|579|580|581|596|597|598|599|602|604|624|627|637|641|652|653|655|662|663|664|665|666|672|673|685|728|754|780|825|831|835|836|841|847|857|867|889|894|939|940|952|959|960|972|983|1026|1027|1032|1041|1048|1051|10…	AARS|ABL1|ASIC2|ACTC1|ACVR1|ADA|ADAM8|ADCYAP1|ADORA1|ADORA2A|AIF1|AKT1|AKT2|ALB|AKR1B1|ALK|ALOX12|ANGPT1|SLC25A4|SLC25A5|ANXA1|ANXA4|ANXA5|APBB2|BIRC2|BIRC3|XIAP|BIRC5|APOE|APOH|FAS|FASLG|AQP1|AR|ARAF|ARF4|ARG2|RHOA|ARHGDIA|ARRB1|ARRB2|ASCL1|ASNS|ATOH1|AVP|AXL|AZU1|BAD|BAG1|NKX3-2|BARD1|BAX|BCL2|BCL2A1|BCL2L1|BCL2L2|BCL3|BCL6|BDKRB2|BDNF|BID|BLM|BMP4|BMP5|BMP7|BNIP1|BNIP2|BNIP3|BNIP3L|BOK|BRCA1|B…
GO:0043122	regulation of I-kappaB kinase/NF-kappaB signaling	biological_process	216	63132	2.97311e-26	<0.001488095238095238	25|207|284|329|330|356|387|389|399|684|825|834|841|843|920|948|958|972|1147|1236|1491|1499|1653|1893|1894|1896|1902|1936|2099|2149|2150|2280|2316|2534|2697|2950|3065|3162|3315|3357|3551|3553|3557|3654|3661|3956|3965|4055|4057|4215|4615|4919|5170|5187|5494|5495|5536|5579|5581|5587|5966|5970|6095|6275|6284|6285|6363|6366|6398|6574|6772|6885|7052|7088|7098|7099|7105|7124|7128|7132|7186|7188|7189|732…	ABL1|AKT1|ANGPT1|BIRC2|BIRC3|FASLG|RHOA|RHOC|RHOH|BST2|CAPN3|CASP1|CASP8|CASP10|CD4|CD36|CD40|CD74|CHUK|CCR7|CTH|CTNNB1|DDX1|ECM1|ECT2|EDA|LPAR1|EEF1D|ESR1|F2R|F2RL1|FKBP1A|FLNA|FYN|GJA1|GSTP1|HDAC1|HMOX1|HSPB1|HTR2B|IKBKB|IL1B|IL1RN|IRAK1|IRF3|LGALS1|LGALS9|LTBR|LTF|MAP3K3|MYD88|ROR1|PDPK1|PER1|PPM1A|PPM1B|PPP5C|PRKCB|PRKCE|PRKD1|REL|RELA|RORA|S100A4|S100A13|S100B|CCL19|CCL21|SECTM1|SLC20A1|STAT…
GO:0043130	ubiquitin binding	molecular_function	70	5785	8.15702e-26	<0.001488095238095238	329|550|1163|1164|3300|3315|4077|4088|4193|4734|5886|5887|7128|7153|7251|7319|7334|7345|7347|7852|8078|8480|8517|8878|8975|9025|9184|9246|9373|10013|10040|10600|10616|11047|11124|22933|22954|23197|23636|25793|26043|29761|51028|51035|51160|51271|51366|54472|55072|55294|55611|55666|55968|57599|57787|58476|64771|64844|78990|81858|83932|84301|91544|93343|116143|130617|137886|165324|165918|414301|	BIRC2|AUP1|CKS1B|CKS2|DNAJB2|HSPB1|NBR1|SMAD3|MDM2|NEDD4|RAD23A|RAD23B|TNFAIP3|TOP2A|TSG101|UBE2A|UBE2N|UCHL1|UCHL3|CXCR4|USP5|RAE1|IKBKG|SQSTM1|USP13|RNF8|BUB3|UBE2L6|PLAA|HDAC6|TOM1L1|USP16|RBCK1|ADRM1|FAF1|SIRT2|TRIM32|FAF2|NUP62|FBXO7|UBXN7|USP25|VPS36|UBXN1|VPS28|UBAP1|UBR5|TOLLIP|RNF31|FBXW7|OTUB1|NPLOC4|NSFL1C|WDR48|MARK4|TP53INP2|C6orf106|MARCH7|OTUB2|SHARPIN|SPRTN|DDI2|UBXN11|MVB12A|WDR9…
GO:0043161	proteasome-mediated ubiquitin-dependent protein catabolic process	biological_process	271	91737	1.64727e-72	<0.001488095238095238	267|329|406|408|409|550|701|891|899|983|991|996|997|1017|1161|1642|1649|2931|3300|3309|3429|4085|4189|4193|4287|4734|4780|5094|5347|5371|5516|5527|5682|5683|5684|5685|5686|5687|5688|5689|5690|5691|5692|5693|5694|5695|5696|5698|5699|5705|5706|5707|5708|5710|5713|5714|5718|5886|5887|6047|6048|6233|6396|6400|6449|6468|6477|6478|6500|6502|6782|6790|6872|6907|7126|7184|7311|7314|7319|7320|7321|7323|73…	AMFR|BIRC2|ARNTL|ARRB1|ARRB2|AUP1|BUB1B|CCNB1|CCNF|CDK1|CDC20|CDC27|CDC34|CDK2|ERCC8|DDB1|DDIT3|GSK3A|DNAJB2|HSPA5|IFI27|MAD2L1|DNAJB9|MDM2|ATXN3|NEDD4|NFE2L2|PCBP2|PLK1|PML|PPP2CB|PPP2R5C|PSMA1|PSMA2|PSMA3|PSMA4|PSMA5|PSMA6|PSMA7|PSMB1|PSMB2|PSMB3|PSMB4|PSMB5|PSMB6|PSMB7|PSMB8|PSMB9|PSMB10|PSMC5|PSMC6|PSMD1|PSMD2|PSMD4|PSMD7|PSMD8|PSMD12|RAD23A|RAD23B|RNF4|RNF5|RPS27A|SEC13|SEL1L|SGTA|FBXW4|SIAH…
GO:0043189	H4/H2A histone acetyltransferase complex	cellular_component	19	240	1.84425e-25	<0.001488095238095238	60|86|8089|8295|8607|9643|10524|10856|10902|10933|10943|26122|54556|55257|55929|57634|64769|80314|151507|	ACTB|ACTL6A|YEATS4|TRRAP|RUVBL1|MORF4L2|KAT5|RUVBL2|BRD8|MORF4L1|MSL3|EPC2|ING3|MRGBP|DMAP1|EP400|MEAF6|EPC1|MSL3P1|
GO:0043209	myelin sheath	cellular_component	150	28687	3.17526e-42	<0.001488095238095238	50|71|213|231|291|292|302|382|445|476|477|481|523|526|596|760|801|805|808|821|1152|1267|1272|1410|1737|1738|1739|1743|1759|1917|2026|2064|2664|2665|2670|2752|2775|2782|2783|2806|2821|2923|2934|3306|3309|3312|3320|3323|3324|3329|3419|3688|3710|3767|4099|4155|4190|4191|4282|4336|4359|4478|4642|4705|4719|4722|4729|4744|4747|4830|4831|4905|5037|5052|5160|5245|5250|5306|5315|5354|5375|5376|5414|5584|5…	ACO2|ACTG1|ALB|AKR1B1|SLC25A4|SLC25A5|ANXA2|ARF6|ASS1|ATP1A1|ATP1A2|ATP1B1|ATP6V1A|ATP6V1B2|BCL2|CA2|CALM1|CALM2|CALM3|CANX|CKB|CNP|CNTN1|CRYAB|DLAT|DLD|DLG1|DLST|DNM1|EEF1A2|ENO2|ERBB2|GDI1|GDI2|GFAP|GLUL|GNAO1|GNB1|GNB2|GOT2|GPI|PDIA3|GSN|HSPA2|HSPA5|HSPA8|HSP90AA1|HSP90AA4P|HSP90AA2P|HSPD1|IDH3A|ITGB1|ITPR3|KCNJ11|MAG|MBP|MDH1|MDH2|MIF|MOBP|MPZ|MSN|MYO1D|NDUFA10|NDUFS1|NDUFS3|NDUFV2|NEFH|NEFL|…
GO:0043240	Fanconi anaemia nuclear complex	cellular_component	8	87	2.33735e-23	<0.001488095238095238	2175|2176|2178|2187|2188|2189|55120|57697|	FANCA|FANCC|FANCE|FANCB|FANCF|FANCG|FANCL|FANCM|
GO:0043254	regulation of protein complex assembly	biological_process	414	247493	8.94532e-37	<0.001488095238095238	19|25|118|119|120|142|246|274|329|348|375|382|387|389|402|472|545|581|585|637|638|753|822|829|830|832|859|885|948|998|1191|1236|1385|1410|1437|1482|1499|1639|1642|1643|1654|1739|1810|1859|1981|2017|2033|2039|2059|2067|2068|2071|2072|2073|2099|2185|2241|2242|2288|2475|2629|2670|2764|2885|2932|2934|2959|2965|2966|2967|2968|3020|3021|3054|3055|3059|3071|3146|3273|3303|3304|3312|3320|3375|3383|3416|3…	ABCA1|ABL1|ADD1|ADD2|ADD3|PARP1|ALOX15|BIN1|BIRC2|APOE|ARF1|ARF6|RHOA|RHOC|ARL2|ATM|ATR|BAX|BBS4|BID|BIK|LDLRAD4|CAPG|CAPZA1|CAPZA2|CAPZB|CAV3|CCK|CD36|CDC42|CLU|CCR7|CREB1|CRYAB|CSF2|NKX2-5|CTNNB1|DCTN1|DDB1|DDB2|DDX3X|DLG1|DR1|DYRK1A|EIF4G1|CTTN|EP300|DMTN|EPS8|ERCC1|ERCC2|ERCC3|ERCC4|ERCC5|ESR1|PTK2B|FER|FES|FKBP4|MTOR|GBA|GFAP|GMFB|GRB2|GSK3B|GSN|GTF2B|GTF2H1|GTF2H2|GTF2H3|GTF2H4|H3F3A|H3F3B|…
GO:0043281	regulation of cysteine-type endopeptidase activity involved in apoptotic process	biological_process	196	53076	1.39226e-24	<0.001488095238095238	135|207|317|329|330|331|355|356|358|387|408|409|551|572|578|581|637|666|668|834|836|837|838|841|842|843|885|939|960|1032|1285|1410|1457|1512|1611|1612|1654|1718|1800|2045|2149|2152|2168|2621|2810|2821|2852|2876|2934|3082|3092|3146|3297|3329|3336|3429|3476|3717|3932|3965|4088|4102|4137|4193|4217|4255|4318|4504|4609|4671|4803|4804|4824|4838|5023|5062|5076|5134|5272|5329|5366|5371|5447|5468|5607|574…	ADORA2A|AKT1|APAF1|BIRC2|BIRC3|XIAP|FAS|FASLG|AQP1|RHOA|ARRB1|ARRB2|AVP|BAD|BAK1|BAX|BID|BOK|FOXL2|CASP1|CASP3|CASP4|CASP5|CASP8|CASP9|CASP10|CCK|CD27|CD44|CDKN2D|COL4A3|CRYAB|CSNK2A1|CTSH|DAP|DAPK1|DDX3X|DHCR24|DPEP1|EPHA7|F2R|F3|FABP1|GAS6|SFN|GPI|GPER1|GPX1|GSN|HGF|HIP1|HMGB1|HSF1|HSPD1|HSPE1|IFI27|IGBP1|JAK2|LCK|LGALS9|SMAD3|MAGEA3|MAPT|MDM2|MAP3K5|MGMT|MMP9|MT3|MYC|NAIP|NGF|NGFR|NKX3-1|NODAL…
GO:0043393	regulation of protein binding	biological_process	203	55835	1.85651e-22	<0.001488095238095238	25|60|118|119|154|166|207|267|284|302|304|348|408|409|567|578|581|596|627|650|652|857|948|1020|1398|1400|1454|1522|1540|1601|1636|1663|1854|1855|1965|2011|2033|2035|2043|2280|2622|2641|2801|2932|2962|3077|3078|3080|3084|3200|3297|3300|3309|3326|3397|3433|3434|3586|3670|3676|3925|3955|3958|4035|4043|4133|4140|4208|4221|4233|4318|4776|4824|4931|5081|5092|5155|5195|5300|5310|5347|5465|5499|5515|5516…	ABL1|ACTB|ADD1|ADD2|ADRB2|AES|AKT1|AMFR|ANGPT1|ANXA2|ANXA2P2|APOE|ARRB1|ARRB2|B2M|BAK1|BAX|BCL2|BDNF|BMP2|BMP4|CAV1|CD36|CDK5|CRK|CRMP1|CSNK1E|CTSZ|CYLD|DAB2|ACE|DDX11|DUT|DVL1|EIF2S1|MARK2|EP300|EPB41|EPHA4|FKBP1A|GAS8|GCG|GOLGA2|GSK3B|GTF2F1|HFE|CFHR1|CFHR2|NRG1|HOXA3|HSF1|DNAJB2|HSPA5|HSP90AB1|ID1|IFIT2|IFIT1|IL10|ISL1|ITGA4|STMN1|LFNG|LGALS3|LRP1|LRPAP1|MAP2|MARK3|MEF2C|MEN1|MET|MMP9|NFATC4|N…
GO:0043401	steroid hormone mediated signaling pathway	biological_process	122	17217	3.46266e-40	<0.001488095238095238	190|367|387|652|655|672|811|898|1022|1499|1616|1655|1667|2063|2099|2100|2101|2103|2104|2274|2288|2494|2516|2649|2852|2908|3164|3172|3174|3301|3717|4246|4306|4734|4824|4929|5241|5245|5458|5465|5467|5468|5469|5901|5914|5915|5916|5925|6047|6095|6096|6097|6256|6257|6258|6294|6714|6879|7025|7026|7041|7067|7068|7101|7181|7182|7337|7376|7421|7533|8013|8031|8202|8204|8289|8431|8554|8648|8856|9063|9282|93…	NR0B1|AR|RHOA|BMP4|BMP7|BRCA1|CALR|CCNE1|CDK7|CTNNB1|DAXX|DDX5|DEFA1|NR2F6|ESR1|ESR2|ESRRA|ESRRB|ESRRG|FHL2|FKBP4|NR5A2|NR5A1|NR6A1|GPER1|NR3C1|NR4A1|HNF4A|HNF4G|DNAJA1|JAK2|SCGB2A1|NR3C2|NEDD4|NKX3-1|NR4A2|PGR|PHB|POU4F2|PPARA|PPARD|PPARG|MED1|RAN|RARA|RARB|RARG|RB1|RNF4|RORA|RORB|RORC|RXRA|RXRB|RXRG|SAFB|SRC|TAF7|NR2F1|NR2F2|TGFB1I1|THRA|THRB|NR2E1|NR2C1|NR2C2|UBE3A|NR1H2|VDR|YWHAH|NR4A3|NCOA4|…
GO:0043405	regulation of MAP kinase activity	biological_process	315	139894	1.40762e-23	<0.001488095238095238	101|134|136|150|151|177|238|348|408|650|652|655|673|727|728|857|859|958|959|972|975|983|1139|1326|1398|1399|1432|1445|1464|1616|1647|1815|1843|1844|1845|1846|1847|1848|1849|1850|1852|1856|1857|1902|1906|1908|1950|1991|2043|2048|2064|2074|2081|2146|2149|2185|2246|2247|2255|2260|2321|2322|2357|2629|2688|2690|2785|2873|2874|2889|2911|2950|3082|3084|3156|3265|3301|3356|3357|3479|3480|3553|3611|3643|3…	ADAM8|ADORA1|ADORA2B|ADRA2A|ADRA2B|AGER|ALK|APOE|ARRB1|BMP2|BMP4|BMP7|BRAF|C5|C5AR1|CAV1|CAV3|CD40|CD40LG|CD74|CD81|CDK1|CHRNA7|MAP3K8|CRK|CRKL|MAPK14|CSK|CSPG4|DAXX|GADD45A|DRD4|DUSP1|DUSP2|DUSP3|DUSP4|DUSP5|DUSP6|DUSP7|DUSP8|DUSP9|DVL2|DVL3|LPAR1|EDN1|EDN3|EGF|ELANE|EPHA4|EPHB2|ERBB2|ERCC6|ERN1|EZH2|F2R|PTK2B|FGF1|FGF2|FGF10|FGFR1|FLT1|FLT3|FPR1|GBA|GH1|GHR|GNG3|GPS1|GPS2|RAPGEF1|GRM1|GSTP1|HGF…
GO:0043484	regulation of RNA splicing	biological_process	128	18984	4.69462e-38	<0.001488095238095238	676|708|1153|1195|1196|1198|1655|1859|2081|2332|3178|3181|3185|3187|3190|3192|3303|3312|4116|4154|4654|4686|4928|5295|5430|5725|5935|5936|5940|5978|6207|6231|6426|6427|6428|6429|6430|6431|6432|6433|6434|6625|6651|6732|6733|7009|7072|8227|8241|8683|8882|9588|9589|9733|9904|9939|9967|9991|10084|10150|10179|10181|10262|10284|10521|10656|10657|10658|10659|10772|10921|10922|10929|11189|11338|22927|229…	BRDT|C1QBP|CIRBP|CLK1|CLK2|CLK3|DDX5|DYRK1A|ERN1|FMR1|HNRNPA1|HNRNPA2B1|HNRNPF|HNRNPH1|HNRNPK|HNRNPU|HSPA1A|HSPA8|MAGOH|MBNL1|MYOD1|NCBP1|NUP98|PIK3R1|POLR2A|PTBP1|RBM3|RBM4|RBMY1A1|REST|RPS13|RPS26|SRSF1|SRSF2|SRSF3|SRSF4|SRSF5|SRSF6|SRSF7|SFSWAP|TRA2B|SNRNP70|SON|SRPK1|SRPK2|TMBIM6|TIA1|AKAP17A|RBM10|SRSF9|ZPR1|PRDX6|WTAP|SART3|RBM19|RBM8A|THRAP3|PTBP3|PQBP1|MBNL2|RBM7|RBM5|SF3B4|SAP18|DDX17|KH…
GO:0043487	regulation of RNA stability	biological_process	115	17264	3.25069e-26	<0.001488095238095238	207|328|339|677|678|1153|1432|1660|1736|1797|1869|1981|2332|2475|2668|3183|3184|3192|3303|3312|3315|3842|4615|4670|4869|4904|5073|5393|5578|5580|5976|6041|6233|6418|7133|7311|7314|7431|7432|7529|7534|7538|8021|8087|8125|8241|8313|8531|8570|8741|8761|9238|9261|9513|9698|9887|9967|10236|10492|10605|10642|10643|10644|10949|11340|22894|23016|23034|23293|23367|23369|23381|23404|23435|23589|26058|26135…	AKT1|APEX1|APOBEC1|ZFP36L1|ZFP36L2|CIRBP|MAPK14|DHX9|DKC1|DXO|E2F1|EIF4G1|FMR1|MTOR|GDNF|HNRNPC|HNRNPD|HNRNPU|HSPA1A|HSPA8|HSPB1|TNPO1|MYD88|HNRNPM|NPM1|YBX1|PARN|EXOSC9|PRKCA|PRKCD|UPF1|RNASEL|RPS27A|SET|TNFRSF1B|UBA52|UBB|VIM|VIP|YWHAB|YWHAZ|ZFP36|NUP214|FXR1|ANP32A|RBM10|AXIN2|YBX3|KHSRP|TNFSF13|PABPC4|TBRG4|MAPKAPK2|FXR2|PUM1|SMG7|THRAP3|HNRNPR|SYNCRIP|PAIP1|IGF2BP1|IGF2BP3|IGF2BP2|HNRNPA0|EX…
GO:0043488	regulation of mRNA stability	biological_process	108	14886	6.91014e-26	<0.001488095238095238	207|328|339|677|678|1153|1432|1660|1869|1981|2332|2475|2668|3183|3184|3192|3303|3312|3315|3842|4615|4670|4869|4904|5073|5393|5578|5580|5976|6041|6233|6418|7311|7314|7431|7432|7529|7534|7538|8021|8087|8125|8241|8313|8531|8570|8741|8761|9238|9261|9513|9698|9967|10236|10492|10605|10642|10643|10644|10949|11340|22894|23016|23034|23367|23369|23404|23435|23589|26058|26135|26986|27254|50804|51010|51013|5…	AKT1|APEX1|APOBEC1|ZFP36L1|ZFP36L2|CIRBP|MAPK14|DHX9|E2F1|EIF4G1|FMR1|MTOR|GDNF|HNRNPC|HNRNPD|HNRNPU|HSPA1A|HSPA8|HSPB1|TNPO1|MYD88|HNRNPM|NPM1|YBX1|PARN|EXOSC9|PRKCA|PRKCD|UPF1|RNASEL|RPS27A|SET|UBA52|UBB|VIM|VIP|YWHAB|YWHAZ|ZFP36|NUP214|FXR1|ANP32A|RBM10|AXIN2|YBX3|KHSRP|TNFSF13|PABPC4|TBRG4|MAPKAPK2|FXR2|PUM1|THRAP3|HNRNPR|SYNCRIP|PAIP1|IGF2BP1|IGF2BP3|IGF2BP2|HNRNPA0|EXOSC8|DIS3|EXOSC7|SAMD4A…
GO:0043549	regulation of kinase activity	biological_process	780	887955	5.3525e-47	<0.001488095238095238	25|60|93|101|103|104|116|134|135|136|148|150|151|152|154|177|183|197|207|238|283|284|324|348|387|399|408|493|566|572|595|627|634|641|650|652|655|673|727|728|796|801|805|808|836|857|859|867|868|887|890|891|894|896|898|899|900|901|902|904|905|920|958|959|972|975|983|990|993|994|995|1020|1022|1026|1027|1028|1029|1030|1031|1032|1033|1050|1062|1116|1136|1139|1154|1163|1164|1191|1236|1326|1353|1398|139…	ABL1|ACTB|ACVR2B|ADAM8|ADAR|ADARB1|ADCYAP1|ADORA1|ADORA2A|ADORA2B|ADRA1A|ADRA2A|ADRA2B|ADRA2C|ADRB2|AGER|AGT|AHSG|AKT1|ALK|ANG|ANGPT1|APC|APOE|RHOA|RHOH|ARRB1|ATP2B4|AZU1|BAD|CCND1|BDNF|CEACAM1|BLM|BMP2|BMP4|BMP7|BRAF|C5|C5AR1|CALCA|CALM1|CALM2|CALM3|CASP3|CAV1|CAV3|CBL|CBLB|CCKBR|CCNA2|CCNB1|CCND2|CCND3|CCNE1|CCNF|CCNG1|CCNG2|CCNH|CCNT1|CCNT2|CD4|CD40|CD40LG|CD74|CD81|CDK1|CDC6|CDC25A|CDC25B|CDC…
GO:0043603	cellular amide metabolic process	biological_process	705	742831	1.46932e-29	<0.001488095238095238	15|16|23|31|32|38|47|102|163|165|207|215|242|327|383|384|427|435|440|445|471|570|686|740|790|833|1050|1081|1191|1200|1201|1203|1215|1362|1363|1368|1369|1373|1497|1511|1512|1522|1559|1615|1622|1636|1654|1719|1725|1734|1737|1738|1743|1756|1759|1785|1800|1859|1889|1915|1917|1933|1936|1937|1938|1939|1964|1965|1967|1968|1973|1974|1975|1977|1978|1979|1981|1982|1983|1984|1991|2028|2055|2058|2060|2107|21…	AANAT|AARS|ABCF1|ACACA|ACACB|ACAT1|ACLY|ADAM10|AP2B1|AEBP1|AKT1|ABCD1|ALOX12B|APEH|ARG1|ARG2|ASAH1|ASL|ASNS|ASS1|ATIC|BAAT|BTD|MRPL49|CAD|CARS|CEBPA|CGA|CLU|TPP1|CLN3|CLN5|CMA1|CPD|CPE|CPM|CPN1|CPS1|CTNS|CTSG|CTSH|CTSZ|CYP2C9|DARS|DBI|ACE|DDX3X|DHFR|DHPS|DIO2|DLAT|DLD|DLST|DMD|DNM1|DNM2|DPEP1|DYRK1A|ECE1|EEF1A1|EEF1A2|EEF1B2|EEF1D|EEF1G|EEF2|EIF2D|EIF1AX|EIF2S1|EIF2B1|EIF2S3|EIF4A1|EIF4A2|EIF4B|E…
GO:0043604	amide biosynthetic process	biological_process	476	314303	1.17729e-54	<0.001488095238095238	15|16|23|31|32|38|47|207|242|327|383|384|435|440|445|471|740|790|833|1050|1373|1615|1654|1719|1725|1734|1737|1738|1756|1915|1917|1933|1936|1937|1938|1939|1964|1965|1967|1968|1973|1974|1975|1977|1978|1979|1981|1982|1983|1984|1991|2055|2058|2107|2180|2181|2182|2193|2194|2356|2583|2617|2618|2629|2639|2643|2678|2686|2687|2729|2730|2935|2937|2966|2967|3029|3035|3376|3508|3646|3692|3735|3921|4141|4258|…	AANAT|AARS|ABCF1|ACACA|ACACB|ACAT1|ACLY|AKT1|ALOX12B|APEH|ARG1|ARG2|ASL|ASNS|ASS1|ATIC|MRPL49|CAD|CARS|CEBPA|CPS1|DARS|DDX3X|DHFR|DHPS|DIO2|DLAT|DLD|DMD|EEF1A1|EEF1A2|EEF1B2|EEF1D|EEF1G|EEF2|EIF2D|EIF1AX|EIF2S1|EIF2B1|EIF2S3|EIF4A1|EIF4A2|EIF4B|EIF4E|EIF4EBP1|EIF4EBP2|EIF4G1|EIF4G2|EIF5|EIF5A|ELANE|CLN8|EPRS|ETF1|ACSL1|ACSL3|ACSL4|FARSA|FASN|FPGS|B4GALNT1|GARS|GART|GBA|GCDH|GCH1|GGT1|GGT7|GGT5|GC…
GO:0043624	cellular protein complex disassembly	biological_process	130	20279	6.14287e-35	<0.001488095238095238	327|740|1072|1073|2107|2580|2935|3312|3796|3925|4905|5018|5195|5756|6059|6150|6182|6183|6455|6456|7429|7818|8775|8867|9525|9553|9617|9645|9793|9801|9829|9948|10240|10300|10573|10884|11004|11034|11075|11222|11344|23107|23708|26284|26589|27183|28957|28973|28977|28998|29074|29088|29093|50861|51021|51023|51069|51073|51081|51116|51253|51258|51263|51264|51318|51373|51642|51649|51650|54148|54460|54516|5…	APEH|MRPL49|CFL1|CFL2|ETF1|GAK|GSPT1|HSPA8|KIF2A|STMN1|NSF|OXA1L|PEX14|TWF1|ABCE1|MRPL23|MRPL12|MRPS12|SH3GL1|SH3GL2|VIL1|DAP3|NAPA|SYNJ1|VPS4B|MRPL33|MTRF1|MICAL2|CKAP5|MRPL19|DNAJC6|WDR1|MRPS31|KATNB1|MRPL28|MRPS30|KIF2C|DSTN|STMN2|MRPL3|TWF2|MRPS27|GSPT2|ERAL1|MRPL46|VPS4A|MRPS28|MRPS18B|MRPL42|MRPL13|MRPL18|MRPL15|MRPL22|STMN3|MRPS16|MRPS18C|MRPL2|MRPL4|MRPS7|MRPS2|MRPL37|MRPL51|MRPL30|MRPL27…
GO:0043632	modification-dependent macromolecule catabolic process	biological_process	463	282506	1.84968e-87	<0.001488095238095238	267|329|406|408|409|550|701|867|891|899|983|991|996|997|1017|1161|1540|1642|1649|2931|3093|3300|3309|3429|4085|4189|4193|4287|4734|4738|4780|4850|5094|5347|5371|5393|5394|5516|5527|5682|5683|5684|5685|5686|5687|5688|5689|5690|5691|5692|5693|5694|5695|5696|5698|5699|5701|5705|5706|5707|5708|5709|5710|5713|5714|5715|5717|5718|5719|5886|5887|5930|6047|6048|6049|6233|6396|6400|6449|6468|6477|6478|650…	AMFR|BIRC2|ARNTL|ARRB1|ARRB2|AUP1|BUB1B|CBL|CCNB1|CCNF|CDK1|CDC20|CDC27|CDC34|CDK2|ERCC8|CYLD|DDB1|DDIT3|GSK3A|UBE2K|DNAJB2|HSPA5|IFI27|MAD2L1|DNAJB9|MDM2|ATXN3|NEDD4|NEDD8|NFE2L2|CNOT4|PCBP2|PLK1|PML|EXOSC9|EXOSC10|PPP2CB|PPP2R5C|PSMA1|PSMA2|PSMA3|PSMA4|PSMA5|PSMA6|PSMA7|PSMB1|PSMB2|PSMB3|PSMB4|PSMB5|PSMB6|PSMB7|PSMB8|PSMB9|PSMB10|PSMC2|PSMC5|PSMC6|PSMD1|PSMD2|PSMD3|PSMD4|PSMD7|PSMD8|PSMD9|PSMD1…
GO:0043687	post-translational protein modification	biological_process	338	158453	1.53963e-34	<0.001488095238095238	102|174|197|213|258|334|335|336|338|348|462|652|718|720|813|899|1000|1114|1121|1122|1154|1161|1356|1435|1462|1471|1642|1643|2034|2153|2200|2243|2266|2335|2346|2519|2621|2719|2822|2873|3053|3091|3270|3371|3484|3486|3487|3488|3490|3569|3698|3827|3895|3912|3913|3915|3956|4008|4052|4148|4218|4221|4240|4738|4924|5034|5179|5265|5589|5611|5624|5682|5683|5684|5685|5686|5687|5688|5689|5690|5691|5692|5693|…	ADAM10|AFP|AHSG|ALB|AMBN|APLP2|APOA1|APOA2|APOB|APOE|SERPINC1|BMP4|C3|C4A|CALU|CCNF|CDH2|CHGB|CHM|CHML|CISH|ERCC8|CP|CSF1|VCAN|CST3|DDB1|DDB2|EPAS1|F5|FBN1|FGA|FGG|FN1|FOLH1|FUCA2|GAS6|GPC3|GPLD1|GPS1|SERPIND1|HIF1A|HRC|TNC|IGFBP1|IGFBP3|IGFBP4|IGFBP5|IGFBP7|IL6|ITIH2|KNG1|KTN1|LAMB1|LAMB2|LAMC1|LGALS1|LMO7|LTBP1|MATN3|RAB8A|MEN1|MFGE8|NEDD8|NUCB1|P4HB|PENK|SERPINA1|PRKCSH|DNAJC3|PROC|PSMA1|PSMA2…
GO:0044087	regulation of cellular component biogenesis	biological_process	840	1054483	8.16581e-47	<0.001488095238095238	19|25|40|94|118|119|120|142|183|246|274|324|329|335|347|348|375|382|387|389|391|395|402|472|538|545|581|585|627|637|638|655|672|673|688|753|822|829|830|832|857|859|861|865|885|948|961|989|997|998|1113|1191|1236|1385|1410|1437|1482|1499|1540|1605|1613|1636|1639|1642|1643|1654|1739|1778|1785|1809|1810|1845|1859|1894|1901|1902|1906|1946|1969|1981|2017|2033|2039|2041|2042|2045|2047|2048|2049|2059|206…	ABCA1|ABL1|ASIC2|ACVRL1|ADD1|ADD2|ADD3|PARP1|AGT|ALOX15|BIN1|APC|BIRC2|APOA1|APOD|APOE|ARF1|ARF6|RHOA|RHOC|RHOG|ARHGAP6|ARL2|ATM|ATP7A|ATR|BAX|BBS4|BDNF|BID|BIK|BMP7|BRCA1|BRAF|KLF5|LDLRAD4|CAPG|CAPZA1|CAPZA2|CAPZB|CAV1|CAV3|RUNX1|CBFB|CCK|CD36|CD47|SEPT7|CDC34|CDC42|CHGA|CLU|CCR7|CREB1|CRYAB|CSF2|NKX2-5|CTNNB1|CYLD|DAG1|DAPK3|ACE|DCTN1|DDB1|DDB2|DDX3X|DLG1|DYNC1H1|DNM2|DPYSL3|DR1|DUSP3|DYRK1A|EC…
GO:0044089	positive regulation of cellular component biogenesis	biological_process	460	326487	2.04892e-24	<0.001488095238095238	25|40|142|183|246|274|324|335|382|387|389|402|472|538|545|581|585|627|637|638|655|673|857|859|885|948|961|989|997|998|1113|1191|1236|1385|1437|1482|1499|1605|1639|1642|1643|1739|1778|1785|1809|1902|1906|1946|1981|2017|2041|2047|2048|2049|2059|2067|2068|2071|2072|2073|2099|2150|2185|2241|2242|2316|2332|2475|2660|2823|2885|2895|2909|2932|2934|2959|2965|2966|2967|2968|3038|3055|3064|3071|3265|3273|3…	ABL1|ASIC2|PARP1|AGT|ALOX15|BIN1|APC|APOA1|ARF6|RHOA|RHOC|ARL2|ATM|ATP7A|ATR|BAX|BBS4|BDNF|BID|BIK|BMP7|BRAF|CAV1|CAV3|CCK|CD36|CD47|SEPT7|CDC34|CDC42|CHGA|CLU|CCR7|CREB1|CSF2|NKX2-5|CTNNB1|DAG1|DCTN1|DDB1|DDB2|DLG1|DYNC1H1|DNM2|DPYSL3|LPAR1|EDN1|EFNA5|EIF4G1|CTTN|EPHA1|EPHB1|EPHB2|EPHB3|EPS8|ERCC1|ERCC2|ERCC3|ERCC4|ERCC5|ESR1|F2RL1|PTK2B|FER|FES|FLNA|FMR1|MTOR|MSTN|GPM6A|GRB2|GRID2|ARHGAP35|GSK3…
GO:0044212	transcription regulatory region DNA binding	molecular_function	847	990187	6.13776e-64	<0.001488095238095238	60|81|86|142|165|196|326|367|401|405|406|408|429|430|463|466|467|468|474|571|579|604|639|668|672|688|860|861|864|904|988|1025|1044|1045|1046|1050|1051|1052|1053|1054|1106|1108|1316|1385|1386|1387|1388|1390|1406|1407|1408|1482|1523|1602|1628|1647|1649|1660|1745|1746|1748|1749|1761|1788|1810|1820|1869|1870|1871|1874|1876|1877|1958|1959|1961|1997|1999|2000|2001|2002|2004|2005|2019|2023|2033|2063|206…	ACTB|ACTN4|ACTL6A|PARP1|AEBP1|AHR|AIRE|AR|PHOX2A|ARNT|ARNTL|ARRB1|ASCL1|ASCL2|ZFHX3|ATF1|ATF3|ATF4|ATOH1|BACH1|NKX3-2|BCL6|PRDM1|FOXL2|BRCA1|KLF5|RUNX2|RUNX1|RUNX3|CCNT1|CDC5L|CDK9|CDX1|CDX2|CDX4|CEBPA|CEBPB|CEBPD|CEBPE|CEBPG|CHD2|CHD4|KLF6|CREB1|ATF2|CREBBP|ATF6B|CREM|CRX|CRY1|CRY2|NKX2-5|CUX1|DACH1|DBP|GADD45A|DDIT3|DHX9|DLX1|DLX2|DLX4|DLX5|DMRT1|DNMT3A|DR1|ARID3A|E2F1|E2F2|E2F3|E2F4|E2F6|E4F1|…
GO:0044257	cellular protein catabolic process	biological_process	541	389771	2.47445e-83	<0.001488095238095238	49|160|161|163|267|329|406|408|409|550|664|665|701|824|841|867|891|899|983|991|996|997|1017|1075|1161|1173|1175|1211|1213|1358|1508|1512|1513|1514|1515|1519|1520|1521|1522|1540|1642|1649|1861|2055|2191|2931|3001|3093|3300|3309|3416|3429|3920|4085|4101|4189|4193|4287|4734|4738|4780|4850|5094|5347|5366|5371|5476|5516|5527|5538|5611|5641|5682|5683|5684|5685|5686|5687|5688|5689|5690|5691|5692|5693|56…	ACR|AP2A1|AP2A2|AP2B1|AMFR|BIRC2|ARNTL|ARRB1|ARRB2|AUP1|BNIP3|BNIP3L|BUB1B|CAPN2|CASP8|CBL|CCNB1|CCNF|CDK1|CDC20|CDC27|CDC34|CDK2|CTSC|ERCC8|AP2M1|AP2S1|CLTA|CLTC|CPA2|CTSB|CTSH|CTSK|CTSL|CTSV|CTSO|CTSS|CTSW|CTSZ|CYLD|DDB1|DDIT3|TOR1A|CLN8|FAP|GSK3A|GZMA|UBE2K|DNAJB2|HSPA5|IDE|IFI27|LAMP2|MAD2L1|MAGEA2|DNAJB9|MDM2|ATXN3|NEDD4|NEDD8|NFE2L2|CNOT4|PCBP2|PLK1|PMAIP1|PML|CTSA|PPP2CB|PPP2R5C|PPT1|DNAJC…
GO:0044265	cellular macromolecule catabolic process	biological_process	795	856605	4.35986e-123	<0.001488095238095238	49|160|161|163|267|329|406|408|409|472|550|664|665|668|677|678|701|824|836|841|867|891|899|983|991|996|997|1017|1075|1161|1173|1175|1211|1213|1358|1508|1512|1513|1514|1515|1519|1520|1521|1522|1540|1642|1649|1655|1656|1676|1677|1763|1773|1774|1775|1777|1797|1861|1981|1990|2021|2055|2081|2107|2191|2237|2817|2931|2935|3001|3005|3093|3146|3148|3184|3300|3303|3304|3309|3416|3429|3646|3669|3836|3837|39…	ACR|AP2A1|AP2A2|AP2B1|AMFR|BIRC2|ARNTL|ARRB1|ARRB2|ATM|AUP1|BNIP3|BNIP3L|FOXL2|ZFP36L1|ZFP36L2|BUB1B|CAPN2|CASP3|CASP8|CBL|CCNB1|CCNF|CDK1|CDC20|CDC27|CDC34|CDK2|CTSC|ERCC8|AP2M1|AP2S1|CLTA|CLTC|CPA2|CTSB|CTSH|CTSK|CTSL|CTSV|CTSO|CTSS|CTSW|CTSZ|CYLD|DDB1|DDIT3|DDX5|DDX6|DFFA|DFFB|DNA2|DNASE1|DNASE1L1|DNASE1L2|DNASE2|DXO|TOR1A|EIF4G1|CELA1|ENDOG|CLN8|ERN1|ETF1|FAP|FEN1|GPC1|GSK3A|GSPT1|GZMA|H1F0|U…
GO:0044270	cellular nitrogen compound catabolic process	biological_process	421	263331	3.24811e-27	<0.001488095238095238	33|38|100|191|215|226|229|230|259|272|316|339|472|635|644|645|668|669|677|678|836|953|954|955|956|957|978|1267|1565|1576|1577|1655|1656|1676|1677|1763|1773|1774|1775|1777|1797|1800|1806|1807|1854|1890|1981|2021|2023|2026|2027|2081|2107|2237|2584|2592|2597|2645|2821|2876|2935|3005|3034|3067|3094|3098|3099|3101|3146|3148|3162|3163|3176|3184|3251|3303|3304|3620|3646|3669|3704|3836|3837|3921|3939|411…	ACADL|ACAT1|ADA|AHCY|ABCD1|ALDOA|ALDOB|ALDOC|AMBP|AMPD3|AOX1|APOBEC1|ATM|BHMT|BLVRA|BLVRB|FOXL2|BPGM|ZFP36L1|ZFP36L2|CASP3|ENTPD1|ENTPD2|ENTPD6|ENTPD3|ENTPD5|CDA|CNP|CYP2D6|CYP3A4|CYP3A5|DDX5|DDX6|DFFA|DFFB|DNA2|DNASE1|DNASE1L1|DNASE1L2|DNASE2|DXO|DPEP1|DPYD|DPYS|DUT|TYMP|EIF4G1|ENDOG|ENO1|ENO2|ENO3|ERN1|ETF1|FEN1|GALK1|GALT|GAPDH|GCK|GPI|GPX1|GSPT1|H1F0|HAL|HDC|HINT1|HK1|HK2|HK3|HMGB1|HMGB2|HMOX…
GO:0044389	ubiquitin-like protein ligase binding	molecular_function	290	101490	8.19892e-89	<0.001488095238095238	71|91|292|324|408|409|527|573|596|637|666|672|811|841|843|875|891|958|1026|1051|1152|1191|1616|1629|1734|1741|1840|1959|2065|2185|2272|2308|2821|2861|2898|2932|3091|3093|3301|3303|3304|3305|3309|3312|3313|3320|3326|3329|3716|3725|3757|4055|4067|4087|4088|4090|4091|4092|4101|4157|4160|4193|4281|4287|4591|4654|4720|4738|4792|4804|5002|5036|5080|5094|5187|5371|5430|5460|5566|5567|5573|5576|5577|5684…	ACTG1|ACVR1B|SLC25A5|APC|ARRB1|ARRB2|ATP6V0C|BAG1|BCL2|BID|BOK|BRCA1|CALR|CASP8|CASP10|CBS|CCNB1|CD40|CDKN1A|CEBPB|CKB|CLU|DAXX|DBT|DIO2|DLG3|DTX1|EGR2|ERBB3|PTK2B|FHIT|FOXO1|GPI|GPR37|GRIK2|GSK3B|HIF1A|UBE2K|DNAJA1|HSPA1A|HSPA1B|HSPA1L|HSPA5|HSPA8|HSPA9|HSP90AA1|HSP90AB1|HSPD1|JAK1|JUN|KCNH2|LTBR|LYN|SMAD2|SMAD3|SMAD5|SMAD6|SMAD7|MAGEA2|MC1R|MC4R|MDM2|MID1|ATXN3|TRIM37|MYOD1|NDUFS2|NEDD8|NFKBIA|…
GO:0044391	ribosomal subunit	cellular_component	189	35884	2.45037e-113	<0.001488095238095238	740|1654|1939|1981|3039|3040|3921|4706|4736|5935|6122|6123|6124|6125|6128|6129|6130|6132|6133|6134|6135|6136|6137|6138|6139|6141|6142|6143|6144|6146|6147|6150|6152|6154|6155|6156|6157|6158|6159|6160|6161|6164|6165|6166|6167|6168|6169|6170|6171|6173|6175|6176|6181|6182|6183|6187|6188|6189|6191|6192|6193|6194|6201|6202|6203|6204|6205|6206|6207|6208|6209|6210|6217|6218|6222|6223|6224|6227|6228|6229|…	MRPL49|DDX3X|EIF2D|EIF4G1|HBA1|HBA2|RPSA|NDUFAB1|RPL10A|RBM3|RPL3|RPL3L|RPL4|RPL5|RPL6|RPL7|RPL7A|RPL8|RPL9|RPL10|RPL11|RPL12|RPL13|RPL15|RPL17|RPL18|RPL18A|RPL19|RPL21|RPL22|RPL23A|MRPL23|RPL24|RPL26|RPL27|RPL30|RPL27A|RPL28|RPL29|RPL31|RPL32|RPL34|RPL35A|RPL36AL|RPL37|RPL37A|RPL38|RPL39|RPL41|RPL36A|RPLP0|RPLP1|RPLP2|MRPL12|MRPS12|RPS2|RPS3|RPS3A|RPS4X|RPS4Y1|RPS5|RPS6|RPS7|RPS8|RPS9|RPS10|RPS1…
GO:0044403	symbiont process	biological_process	631	539027	1.83052e-90	<0.001488095238095238	160|161|162|163|164|213|259|274|291|292|293|302|304|325|336|348|358|373|375|387|527|558|566|567|572|581|598|636|664|665|699|708|735|801|805|808|819|820|841|857|858|867|890|904|905|919|920|926|940|941|942|949|950|975|983|995|998|999|1050|1058|1072|1104|1105|1173|1174|1175|1232|1234|1315|1378|1380|1385|1387|1487|1488|1499|1500|1508|1511|1525|1604|1605|1616|1642|1654|1656|1660|1663|1667|1739|1755|17…	AP2A1|AP2A2|AP1B1|AP2B1|AP1G1|ALB|AMBP|BIN1|SLC25A4|SLC25A5|SLC25A6|ANXA2|ANXA2P2|APCS|APOA2|APOE|AQP1|TRIM23|ARF1|RHOA|ATP6V0C|AXL|AZU1|B2M|BAD|BAX|BCL2L1|BICD1|BNIP3|BNIP3L|BUB1|C1QBP|C9|CALM1|CALM2|CALM3|CAMLG|CAMP|CASP8|CAV1|CAV2|CBL|CCNA2|CCNT1|CCNT2|CD247|CD4|CD8B|CD28|CD80|CD86|SCARB1|SCARB2|CD81|CDK1|CDC25C|CDC42|CDH1|CEBPA|CENPA|CFL1|RCC1|CHD1|AP2M1|AP1S1|AP2S1|CCR3|CCR5|COPB1|CR1|CR2|CR…
GO:0044419	interspecies interaction between organisms	biological_process	663	603492	9.42113e-82	<0.001488095238095238	160|161|162|163|164|213|259|274|291|292|293|302|304|325|336|348|358|373|375|387|527|558|566|567|572|581|598|636|664|665|699|708|735|801|805|808|819|820|841|857|858|867|890|904|905|919|920|926|940|941|942|949|950|975|983|995|998|999|1050|1058|1072|1104|1105|1113|1173|1174|1175|1232|1234|1315|1378|1380|1385|1387|1487|1488|1499|1500|1508|1511|1525|1604|1605|1616|1642|1654|1656|1660|1663|1667|1670|16…	AP2A1|AP2A2|AP1B1|AP2B1|AP1G1|ALB|AMBP|BIN1|SLC25A4|SLC25A5|SLC25A6|ANXA2|ANXA2P2|APCS|APOA2|APOE|AQP1|TRIM23|ARF1|RHOA|ATP6V0C|AXL|AZU1|B2M|BAD|BAX|BCL2L1|BICD1|BNIP3|BNIP3L|BUB1|C1QBP|C9|CALM1|CALM2|CALM3|CAMLG|CAMP|CASP8|CAV1|CAV2|CBL|CCNA2|CCNT1|CCNT2|CD247|CD4|CD8B|CD28|CD80|CD86|SCARB1|SCARB2|CD81|CDK1|CDC25C|CDC42|CDH1|CEBPA|CENPA|CFL1|RCC1|CHD1|CHGA|AP2M1|AP1S1|AP2S1|CCR3|CCR5|COPB1|CR1|C…
GO:0044427	chromosomal part	cellular_component	871	1024182	9.05961e-149	<0.001488095238095238	60|86|142|324|328|332|367|401|408|472|545|546|604|641|661|672|675|699|701|824|860|864|891|894|983|988|989|1017|1019|1025|1029|1051|1058|1059|1060|1062|1063|1104|1107|1108|1111|1385|1386|1387|1452|1457|1459|1460|1499|1616|1639|1642|1656|1660|1663|1676|1677|1749|1763|1780|1783|1786|1788|1791|1857|1869|1874|1912|2067|2072|2073|2099|2117|2146|2186|2237|2241|2296|2316|2332|2491|2547|2551|2625|2648|295…	ACTB|ACTL6A|PARP1|APC|APEX1|BIRC5|AR|PHOX2A|ARRB1|ATM|ATR|ATRX|BCL6|BLM|POLR3D|BRCA1|BRCA2|BUB1|BUB1B|CAPN2|RUNX2|RUNX3|CCNB1|CCND2|CDK1|CDC5L|SEPT7|CDK2|CDK4|CDK9|CDKN2A|CEBPB|CENPA|CENPB|CENPC|CENPE|CENPF|RCC1|CHD3|CHD4|CHEK1|CREB1|ATF2|CREBBP|CSNK1A1|CSNK2A1|CSNK2A2|CSNK2B|CTNNB1|DAXX|DCTN1|DDB1|DDX6|DHX9|DDX11|DFFA|DFFB|DLX5|DNA2|DYNC1I1|DYNC1LI2|DNMT1|DNMT3A|DNTT|DVL3|E2F1|E2F4|PHC2|ERCC1|ER…
GO:0044429	mitochondrial part	cellular_component	920	1370735	9.8049e-30	<0.001488095238095238	18|22|32|33|34|35|36|37|38|50|189|204|205|211|212|215|217|219|275|291|292|293|301|318|383|384|402|445|501|549|572|578|581|587|593|594|596|597|598|599|617|622|637|638|662|664|665|666|670|686|706|708|740|763|788|801|808|841|847|891|983|1149|1159|1160|1191|1267|1268|1327|1329|1337|1339|1340|1345|1347|1349|1350|1351|1352|1353|1355|1371|1373|1374|1376|1384|1385|1386|1431|1468|1528|1537|1583|1584|1591|…	ABAT|ABCB7|ACACB|ACADL|ACADM|ACADS|ACADSB|ACADVL|ACAT1|ACO2|AGXT|AK2|AK4|ALAS1|ALAS2|ABCD1|ALDH2|ALDH1B1|AMT|SLC25A4|SLC25A5|SLC25A6|ANXA1|NUDT2|ARG1|ARG2|ARL2|ASS1|ALDH7A1|AUH|BAD|BAK1|BAX|BCAT2|BCKDHA|BCKDHB|BCL2|BCL2A1|BCL2L1|BCL2L2|BCS1L|BDH1|BID|BIK|BNIP1|BNIP3|BNIP3L|BOK|BPHL|BTD|TSPO|C1QBP|MRPL49|CA5A|SLC25A20|CALM1|CALM3|CASP8|CAT|CCNB1|CDK1|CIDEA|CKMT1B|CKMT2|CLU|CNP|CNR1|COX4I1|COX5B|CO…
GO:0044445	cytosolic part	cellular_component	235	72374	3.50576e-61	<0.001488095238095238	196|317|347|793|834|837|838|841|842|843|908|1147|1488|1605|1627|1654|1727|1939|1977|1981|2023|2026|2027|2395|2475|2647|3039|3040|3042|3043|3045|3046|3047|3048|3049|3050|3064|3257|3312|3416|3551|3921|4734|4736|5207|5211|5213|5214|5300|5331|5533|5579|5582|5610|5704|5705|5706|5707|5708|5728|6122|6123|6124|6125|6128|6129|6130|6132|6133|6134|6135|6136|6137|6138|6139|6141|6142|6143|6144|6146|6147|6152|…	AHR|APAF1|APOD|CALB1|CASP1|CASP4|CASP5|CASP8|CASP9|CASP10|CCT6A|CHUK|CTBP2|DAG1|DBN1|DDX3X|CYB5R3|EIF2D|EIF4E|EIF4G1|ENO1|ENO2|ENO3|FXN|MTOR|BLOC1S1|HBA1|HBA2|HBM|HBB|HBD|HBE1|HBG1|HBG2|HBQ1|HBZ|HTT|HPS1|HSPA8|IDE|IKBKB|RPSA|NEDD4|RPL10A|PFKFB1|PFKL|PFKM|PFKP|PIN1|PLCB3|PPP3CC|PRKCB|PRKCG|EIF2AK2|PSMC4|PSMC5|PSMC6|PSMD1|PSMD2|PTEN|RPL3|RPL3L|RPL4|RPL5|RPL6|RPL7|RPL7A|RPL8|RPL9|RPL10|RPL11|RPL12|R…
GO:0044450	microtubule organizing center part	cellular_component	169	37718	4.02126e-30	<0.001488095238095238	229|585|672|822|899|1068|1069|1070|1639|3064|3303|3304|3310|3796|3875|3932|4218|4682|4750|4957|5076|5108|5116|5142|5347|5901|6093|6102|6491|6790|6950|7153|7283|7840|8100|8409|8444|8481|8658|8924|9001|9657|9662|9696|9731|9738|9786|9793|9814|9851|9857|9859|10039|10101|10121|10198|10210|10211|10300|10426|10464|10615|10733|10769|10806|10841|10844|11116|11127|11158|11190|22832|22873|22897|22933|22994|…	ALDOB|BBS4|BRCA1|CAPG|CCNF|CETN1|CETN2|CETN3|DCTN1|HTT|HSPA1A|HSPA1B|HSPA6|KIF2A|KRT18|LCK|RAB8A|NUBP1|NEK1|ODF2|PAX2|PCM1|PCNT|PDE4B|PLK1|RAN|ROCK1|RP2|STIL|AURKA|TCP1|TOP2A|TUBG1|ALMS1|IFT88|UXT|DYRK3|OFD1|TNKS|HERC2|HAP1|IQCB1|CEP135|CROCC|CEP104|CCP110|KIAA0586|CKAP5|SFI1|KIAA0753|CEP350|CEP170|PARP3|NUBP2|ACTR1A|MPHOSPH9|TOPORS|FLOT1|KATNB1|TUBGCP3|PIBF1|SPAG5|PLK4|PLK2|SDCCAG8|FTCD|TUBGCP2|…
GO:0044452	nucleolar part	cellular_component	170	40069	2.94032e-22	<0.001488095238095238	31|177|814|1105|1316|1601|1663|1736|1875|1936|2020|2091|2101|2272|3169|3215|4092|4298|4781|4782|4794|5049|5079|5195|5356|5434|5435|5437|5440|5441|5822|5987|6150|6239|6598|6629|6838|6875|6949|7013|7123|7150|7296|7329|7334|7341|7343|7430|8161|8284|8446|8467|8480|8615|8731|8945|8991|9013|9014|9015|9020|9136|9221|9419|9533|9682|9743|9807|9825|9875|9879|9891|9937|10199|10248|10421|10522|10528|10537|10…	ACACA|AGER|CAMK4|CHD1|KLF6|DAB2|DDX11|DKC1|E2F5|EEF1D|EN2|FBL|ESRRA|FHIT|FOXA1|HOXB5|SMAD7|MLLT1|NFIB|NFIC|NFKBIE|PAFAH1B2|PAX5|PEX14|PLRG1|POLR2E|POLR2F|POLR2H|POLR2K|POLR2L|PWP2|TRIM27|MRPL23|RREB1|SMARCB1|SNRPB2|SURF6|TAF4B|TCOF1|TERF1|CLEC3B|TOP1|TXNRD1|UBE2I|UBE2N|SUMO1|UBTF|EZR|COIL|KDM5D|DUSP11|SMARCA5|RAE1|USO1|RNMT|BTRC|SELENBP1|TAF1C|TAF1B|TAF1A|MAP3K14|RRP9|NOLC1|CRIPT|POLR1C|KDM4A|ARH…
GO:0044454	nuclear chromosome part	cellular_component	534	364440	1.66356e-113	<0.001488095238095238	60|86|142|328|367|401|472|545|546|641|661|672|675|699|701|860|864|891|983|988|1025|1051|1058|1059|1060|1104|1107|1108|1385|1387|1457|1499|1642|1660|1663|1676|1677|1749|1763|1788|1791|1857|1869|1874|2067|2072|2073|2099|2117|2146|2186|2237|2241|2296|2547|2551|2625|2648|2956|3005|3006|3007|3008|3009|3012|3013|3014|3015|3018|3020|3021|3024|3065|3066|3146|3148|3149|3183|3190|3306|3364|3619|3622|3659|3…	ACTB|ACTL6A|PARP1|APEX1|AR|PHOX2A|ATM|ATR|ATRX|BLM|POLR3D|BRCA1|BRCA2|BUB1|BUB1B|RUNX2|RUNX3|CCNB1|CDK1|CDC5L|CDK9|CEBPB|CENPA|CENPB|CENPC|RCC1|CHD3|CHD4|CREB1|CREBBP|CSNK2A1|CTNNB1|DDB1|DHX9|DDX11|DFFA|DFFB|DLX5|DNA2|DNMT3A|DNTT|DVL3|E2F1|E2F4|ERCC1|ERCC4|ERCC5|ESR1|ETV3|EZH2|BPTF|FEN1|FER|FOXC1|XRCC6|GABPA|GATA3|KAT2A|MSH6|H1F0|HIST1H1C|HIST1H1D|HIST1H1E|HIST1H1B|HIST1H2AE|HIST1H2AD|H2AFX|H2AFZ…
GO:0044455	mitochondrial membrane part	cellular_component	194	62395	2.89059e-29	<0.001488095238095238	291|293|578|617|622|637|664|1268|1327|1329|1337|1339|1347|1349|1350|1353|1355|1374|1537|1760|2110|3329|4067|4508|4509|4512|4513|4514|4519|4535|4536|4538|4539|4540|4580|4694|4695|4696|4697|4698|4700|4701|4702|4704|4705|4706|4707|4708|4709|4710|4711|4712|4713|4714|4715|4716|4718|4719|4720|4722|4723|4724|4725|4726|4728|4729|4731|4976|5018|5245|5250|5498|6341|6389|6390|6391|6392|6622|6663|6687|6770|6…	SLC25A4|SLC25A6|BAK1|BCS1L|BDH1|BID|BNIP3|CNR1|COX4I1|COX5B|COX6A1|COX6A2|COX7A2|COX7B|COX7C|COX11|COX15|CPT1A|CYC1|DMPK|ETFDH|HSPD1|LYN|ATP6|ATP8|COX1|COX2|COX3|CYTB|ND1|ND2|ND4|ND4L|ND5|MTX1|NDUFA1|NDUFA2|NDUFA3|NDUFA4|NDUFA5|NDUFA6|NDUFA7|NDUFA8|NDUFA9|NDUFA10|NDUFAB1|NDUFB1|NDUFB2|NDUFB3|NDUFB4|NDUFB5|NDUFB6|NDUFB7|NDUFB8|NDUFB9|NDUFB10|NDUFC2|NDUFS1|NDUFS2|NDUFS3|NDUFV1|NDUFS4|NDUFS5|NDUFS6|…
GO:0044770	cell cycle phase transition	biological_process	258	79925	5.74602e-66	<0.001488095238095238	90|91|571|586|595|701|805|808|815|890|891|898|983|990|993|994|995|996|997|1017|1018|1019|1021|1026|1027|1029|1030|1031|1032|1033|1069|1104|1163|1164|1263|1453|1454|1639|1719|1778|1781|1785|1869|1874|1876|1977|1978|2029|2059|2103|2305|2672|2935|3320|3398|3400|3624|3688|4149|4171|4172|4173|4174|4175|4176|4331|4609|4678|4751|4863|4957|4998|4999|5000|5001|5048|5108|5111|5116|5218|5243|5347|5422|5426|…	ACVR1|ACVR1B|BACH1|BCAT1|CCND1|BUB1B|CALM2|CALM3|CAMK2A|CCNA2|CCNB1|CCNE1|CDK1|CDC6|CDC25A|CDC25B|CDC25C|CDC27|CDC34|CDK2|CDK3|CDK4|CDK6|CDKN1A|CDKN1B|CDKN2A|CDKN2B|CDKN2C|CDKN2D|CDKN3|CETN2|RCC1|CKS1B|CKS2|PLK3|CSNK1D|CSNK1E|DCTN1|DHFR|DYNC1H1|DYNC1I2|DNM2|E2F1|E2F4|E2F6|EIF4E|EIF4EBP1|ENSA|EPS8|ESRRB|FOXM1|GFI1|GSPT1|HSP90AA1|ID2|ID4|INHBA|ITGB1|MAX|MCM2|MCM3|MCM4|MCM5|MCM6|MCM7|MNAT1|MYC|NASP|…
GO:0044772	mitotic cell cycle phase transition	biological_process	250	74959	1.90864e-64	<0.001488095238095238	90|91|571|586|595|701|805|808|815|890|891|898|983|990|993|994|995|996|997|1017|1018|1019|1021|1026|1027|1029|1030|1031|1032|1033|1069|1104|1163|1164|1263|1453|1454|1639|1719|1778|1781|1785|1869|1874|1876|1977|1978|2029|2059|2103|2305|2672|2935|3320|3398|3400|3624|3688|4149|4171|4172|4173|4174|4175|4176|4331|4609|4678|4751|4863|4957|4998|4999|5000|5001|5048|5108|5111|5116|5218|5243|5347|5422|5426|…	ACVR1|ACVR1B|BACH1|BCAT1|CCND1|BUB1B|CALM2|CALM3|CAMK2A|CCNA2|CCNB1|CCNE1|CDK1|CDC6|CDC25A|CDC25B|CDC25C|CDC27|CDC34|CDK2|CDK3|CDK4|CDK6|CDKN1A|CDKN1B|CDKN2A|CDKN2B|CDKN2C|CDKN2D|CDKN3|CETN2|RCC1|CKS1B|CKS2|PLK3|CSNK1D|CSNK1E|DCTN1|DHFR|DYNC1H1|DYNC1I2|DNM2|E2F1|E2F4|E2F6|EIF4E|EIF4EBP1|ENSA|EPS8|ESRRB|FOXM1|GFI1|GSPT1|HSP90AA1|ID2|ID4|INHBA|ITGB1|MAX|MCM2|MCM3|MCM4|MCM5|MCM6|MCM7|MNAT1|MYC|NASP|…
GO:0044774	mitotic DNA integrity checkpoint	biological_process	99	12621	3.1948e-23	<0.001488095238095238	472|581|595|641|835|891|983|990|995|1017|1026|1027|1112|1263|1386|1647|1820|1869|1874|2033|2765|2810|2956|3276|3364|4193|4194|4303|4436|4582|4683|4848|4849|4850|4998|5111|5325|5371|5591|5883|5884|5934|6118|6154|6419|6659|6790|7027|7029|7153|7155|7508|7832|8091|8738|8883|9337|9344|9656|10498|10769|11073|11200|23019|25904|25946|25949|26058|28984|29883|29980|51065|51347|51499|51512|54962|55159|55367…	ATM|BAX|CCND1|BLM|CASP2|CCNB1|CDK1|CDC6|CDC25C|CDK2|CDKN1A|CDKN1B|FOXN3|PLK3|ATF2|GADD45A|ARID3A|E2F1|E2F4|EP300|GML|SFN|MSH6|PRMT1|HUS1|MDM2|MDM4|FOXO4|MSH2|MUC1|NBN|CNOT2|CNOT3|CNOT4|ORC1|PCNA|PLAGL1|PML|PRKDC|RAD9A|RAD17|RBL2|RPA2|RPL26|SETMAR|SOX4|AURKA|TFDP1|TFDP2|TOP2A|TOP2B|XPC|BTG2|HMGA2|CRADD|NAE1|CNOT8|TAOK2|MDC1|CARM1|PLK2|TOPBP1|CHEK2|CNOT1|CNOT10|ZNF385A|SYF2|GIGYF2|RGCC|CNOT7|DONSON…
GO:0044798	nuclear transcription factor complex	cellular_component	195	46481	3.77245e-42	<0.001488095238095238	405|429|430|466|468|607|861|864|865|902|1022|1050|1051|1385|1388|1482|1499|1649|1869|1870|1871|1874|1875|1876|2067|2068|2071|2072|2353|2494|2516|2626|2648|2957|2958|2959|2960|2961|2962|2963|2965|2966|2967|2968|2972|2975|2976|3091|3159|3182|3192|3219|3622|3725|3726|3727|4087|4088|4089|4149|4331|4601|4617|4618|4760|4772|4773|4775|4776|4800|4801|4802|4841|5087|5450|5451|5465|5467|5468|5914|5915|5916…	ARNT|ASCL1|ASCL2|ATF1|ATF4|BCL9|RUNX1|RUNX3|CBFB|CCNH|CDK7|CEBPA|CEBPB|CREB1|ATF6B|NKX2-5|CTNNB1|DDIT3|E2F1|E2F2|E2F3|E2F4|E2F5|E2F6|ERCC1|ERCC2|ERCC3|ERCC4|FOS|NR5A2|NR5A1|GATA4|KAT2A|GTF2A1|GTF2A2|GTF2B|GTF2E1|GTF2E2|GTF2F1|GTF2F2|GTF2H1|GTF2H2|GTF2H3|GTF2H4|BRF1|GTF3C1|GTF3C2|HIF1A|HMGA1|HNRNPAB|HNRNPU|HOXB9|ING2|JUN|JUNB|JUND|SMAD2|SMAD3|SMAD4|MAX|MNAT1|MXI1|MYF5|MYF6|NEUROD1|NFATC1|NFATC2|NF…
GO:0044815	DNA packaging complex	cellular_component	108	13765	1.80365e-32	<0.001488095238095238	1058|3005|3006|3007|3008|3009|3010|3012|3013|3014|3015|3017|3018|3020|3021|3024|3662|5619|5620|6654|6655|7141|7142|7994|8290|8294|8329|8330|8332|8334|8335|8336|8337|8338|8339|8340|8341|8342|8343|8344|8345|8346|8347|8348|8349|8350|8351|8352|8353|8354|8355|8356|8357|8358|8359|8360|8361|8362|8363|8364|8365|8366|8367|8368|8369|8370|8968|8969|8970|8971|9555|9918|10051|10592|23310|23397|23522|29781|508…	CENPA|H1F0|HIST1H1C|HIST1H1D|HIST1H1E|HIST1H1B|HIST1H1T|HIST1H2AE|HIST1H2AD|H2AFX|H2AFZ|HIST1H2BD|HIST1H2BB|H3F3A|H3F3B|HIST1H1A|IRF4|PRM1|PRM2|SOS1|SOS2|TNP1|TNP2|KAT6A|HIST3H3|HIST1H4I|HIST1H2AI|HIST1H2AK|HIST1H2AL|HIST1H2AC|HIST1H2AB|HIST1H2AM|HIST2H2AA3|HIST2H2AC|HIST1H2BG|HIST1H2BL|HIST1H2BN|HIST1H2BM|HIST1H2BF|HIST1H2BE|HIST1H2BH|HIST1H2BI|HIST1H2BC|HIST1H2BO|HIST2H2BE|HIST1H3A|HIST1H3D|HIS…
GO:0044839	cell cycle G2/M phase transition	biological_process	126	18250	1.02187e-42	<0.001488095238095238	571|805|808|890|891|983|993|994|995|1017|1026|1030|1069|1263|1453|1454|1639|1778|1781|1785|2029|2103|2305|3320|4751|4957|5048|5108|5116|5218|5243|5347|5518|5520|5566|5577|6500|6502|6790|6873|7164|7277|7283|7465|7480|7531|7532|7840|7846|8454|8481|8493|8636|8655|8945|9024|9088|9113|9133|9662|9702|9738|9793|9814|9833|10083|10121|10133|10142|10270|10382|10383|10540|10657|10733|10763|10776|10806|11064…	BACH1|CALM2|CALM3|CCNA2|CCNB1|CDK1|CDC25A|CDC25B|CDC25C|CDK2|CDKN1A|CDKN2B|CETN2|PLK3|CSNK1D|CSNK1E|DCTN1|DYNC1H1|DYNC1I2|DNM2|ENSA|ESRRB|FOXM1|HSP90AA1|NEK2|ODF2|PAFAH1B1|PCM1|PCNT|CDK14|ABCB1|PLK1|PPP2R1A|PPP2R2A|PRKACA|PRKAR2B|SKP1|SKP2|AURKA|TAF2|TPD52L1|TUBA4A|TUBG1|WEE1|WNT10B|YWHAE|YWHAG|ALMS1|TUBA1A|CUL1|OFD1|PPM1D|SSNA1|DYNLL1|BTRC|BRSK2|PKMYT1|LATS1|CCNB2|CEP135|CEP57|CCP110|CKAP5|SFI1|…
GO:0044843	cell cycle G1/S phase transition	biological_process	115	15338	4.73781e-34	<0.001488095238095238	90|91|571|586|595|815|890|898|990|993|997|1017|1018|1019|1021|1026|1027|1029|1031|1032|1033|1104|1263|1719|1869|1874|1876|1977|1978|2103|2672|2935|3398|3400|3624|3688|4149|4171|4172|4173|4174|4175|4176|4331|4609|4678|4863|4998|4999|5000|5001|5111|5422|5426|5427|5471|5530|5537|5557|5558|5925|5932|6117|6118|6119|6194|6198|6241|6502|6881|7027|7029|7298|8065|8317|8318|8450|8451|8453|8454|8462|8554|88…	ACVR1|ACVR1B|BACH1|BCAT1|CCND1|CAMK2A|CCNA2|CCNE1|CDC6|CDC25A|CDC34|CDK2|CDK3|CDK4|CDK6|CDKN1A|CDKN1B|CDKN2A|CDKN2C|CDKN2D|CDKN3|RCC1|PLK3|DHFR|E2F1|E2F4|E2F6|EIF4E|EIF4EBP1|ESRRB|GFI1|GSPT1|ID2|ID4|INHBA|ITGB1|MAX|MCM2|MCM3|MCM4|MCM5|MCM6|MCM7|MNAT1|MYC|NASP|NPAT|ORC1|ORC2|ORC4|ORC5|PCNA|POLA1|POLE|POLE2|PPAT|PPP3CA|PPP6C|PRIM1|PRIM2|RB1|RBBP8|RPA1|RPA2|RPA3|RPS6|RPS6KB1|RRM2|SKP2|TAF10|TFDP1|TF…
GO:0045047	protein targeting to ER	biological_process	108	10824	7.46792e-81	<0.001488095238095238	439|3921|4736|5372|5373|6029|6122|6124|6125|6128|6129|6130|6132|6133|6134|6135|6136|6137|6138|6139|6141|6142|6143|6144|6146|6147|6152|6154|6155|6156|6157|6158|6159|6160|6161|6164|6165|6167|6168|6169|6170|6171|6173|6175|6176|6181|6187|6188|6189|6191|6192|6193|6194|6201|6202|6203|6204|6205|6206|6207|6208|6209|6210|6217|6218|6222|6223|6224|6227|6228|6229|6230|6231|6232|6233|6234|6235|6449|6726|6727|…	ASNA1|RPSA|RPL10A|PMM1|PMM2|RN7SL1|RPL3|RPL4|RPL5|RPL6|RPL7|RPL7A|RPL8|RPL9|RPL10|RPL11|RPL12|RPL13|RPL15|RPL17|RPL18|RPL18A|RPL19|RPL21|RPL22|RPL23A|RPL24|RPL26|RPL27|RPL30|RPL27A|RPL28|RPL29|RPL31|RPL32|RPL34|RPL35A|RPL37|RPL37A|RPL38|RPL39|RPL41|RPL36A|RPLP0|RPLP1|RPLP2|RPS2|RPS3|RPS3A|RPS4X|RPS4Y1|RPS5|RPS6|RPS7|RPS8|RPS9|RPS10|RPS11|RPS12|RPS13|RPS14|RPS15|RPS15A|RPS16|RPS17|RPS18|RPS19|RPS2…
GO:0045271	respiratory chain complex I	cellular_component	46	2009	1.34342e-34	<0.001488095238095238	4535|4536|4538|4539|4540|4694|4695|4696|4697|4698|4700|4701|4702|4704|4705|4706|4707|4708|4709|4710|4711|4712|4713|4714|4715|4716|4718|4719|4720|4722|4723|4724|4725|4726|4728|4729|4731|6622|11315|51079|51103|54539|55572|55967|126328|374291|	ND1|ND2|ND4|ND4L|ND5|NDUFA1|NDUFA2|NDUFA3|NDUFA4|NDUFA5|NDUFA6|NDUFA7|NDUFA8|NDUFA9|NDUFA10|NDUFAB1|NDUFB1|NDUFB2|NDUFB3|NDUFB4|NDUFB5|NDUFB6|NDUFB7|NDUFB8|NDUFB9|NDUFB10|NDUFC2|NDUFS1|NDUFS2|NDUFS3|NDUFV1|NDUFS4|NDUFS5|NDUFS6|NDUFS8|NDUFV2|NDUFV3|SNCA|PARK7|NDUFA13|NDUFAF1|NDUFB11|FOXRED1|NDUFA12|NDUFA11|NDUFS7|
GO:0045296	cadherin binding	molecular_function	306	105260	6.7619e-139	<0.001488095238095238	118|226|288|301|302|392|421|471|682|800|822|829|831|832|867|989|999|1000|1001|1002|1003|1004|1005|1006|1007|1008|1009|1010|1012|1013|1016|1192|1265|1266|1399|1453|1495|1496|1499|1500|1501|1627|1654|1656|1739|1936|1937|1938|1968|1969|1982|1983|2010|2011|2017|2023|2060|2125|2194|2316|2317|2801|2802|2810|3054|3069|3190|3303|3309|3312|3326|3337|3417|3646|3655|3688|3728|3799|3875|3895|3898|3927|3939|4…	ADD1|ALDOA|ANK3|ANXA1|ANXA2|ARHGAP1|ARVCF|ATIC|BSG|CALD1|CAPG|CAPZA1|CAST|CAPZB|CBL|SEPT7|CDH1|CDH2|CDH3|CDH4|CDH5|CDH6|CDH7|CDH8|CDH9|CDH10|CDH11|CDH12|CDH13|CDH15|CDH18|CLIC1|CNN2|CNN3|CRKL|CSNK1D|CTNNA1|CTNNA2|CTNNB1|CTNND1|CTNND2|DBN1|DDX3X|DDX6|DLG1|EEF1D|EEF1G|EEF2|EIF2S3|EPHA2|EIF4G2|EIF5|EMD|MARK2|CTTN|ENO1|EPS15|EVPL|FASN|FLNA|FLNB|GOLGA2|GOLGA3|SFN|HCFC1|HDLBP|HNRNPK|HSPA1A|HSPA5|HSPA8|…
GO:0045309	protein phosphorylated amino acid binding	molecular_function	49	2434	7.49849e-26	<0.001488095238095238	25|27|408|867|868|1398|1399|2268|2885|3055|3667|3932|4734|5295|5296|5300|5336|5594|5595|5774|5777|5781|5921|6452|6461|6464|6850|7409|7410|7525|7529|7531|7535|8440|8503|8945|9021|23168|23624|26119|26228|53358|55294|56961|64092|84867|90525|123169|126669|	ABL1|ABL2|ARRB1|CBL|CBLB|CRK|CRKL|FGR|GRB2|HCK|IRS1|LCK|NEDD4|PIK3R1|PIK3R2|PIN1|PLCG2|MAPK1|MAPK3|PTPN3|PTPN6|PTPN11|RASA1|SH3BP2|SHB|SHC1|SYK|VAV1|VAV2|YES1|YWHAB|YWHAE|ZAP70|NCK2|PIK3R3|BTRC|SOCS3|RTF1|CBLC|LDLRAP1|STAP1|SHC3|FBXW7|SHD|SAMSN1|PTPN5|SHF|LEO1|SHE|
GO:0045732	positive regulation of protein catabolic process	biological_process	200	54240	5.13047e-32	<0.001488095238095238	101|150|207|324|348|580|722|725|754|857|859|863|975|1027|1050|1075|1191|1263|1452|1453|1454|1457|1601|1642|1855|1950|2185|2308|2332|2629|2719|2729|2822|2931|2932|3300|3303|3304|3320|3416|3458|3553|3949|4035|4036|4092|4193|4287|4478|4734|4780|4905|4946|4947|5045|5347|5601|5663|5700|5701|5702|5704|5705|5706|5716|5728|5747|5886|5962|6449|6613|6642|6653|6662|6790|6811|6872|7124|7128|7133|7336|7341|74…	ADAM8|ADRA2A|AKT1|APC|APOE|BARD1|C4BPA|C4BPB|PTTG1IP|CAV1|CAV3|CBFA2T3|CD81|CDKN1B|CEBPA|CTSC|CLU|PLK3|CSNK1A1|CSNK1D|CSNK1E|CSNK2A1|DAB2|DDB1|DVL1|EGF|PTK2B|FOXO1|FMR1|GBA|GPC3|GCLC|GPLD1|GSK3A|GSK3B|DNAJB2|HSPA1A|HSPA1B|HSP90AA1|IDE|IFNG|IL1B|LDLR|LRP1|LRP2|SMAD7|MDM2|ATXN3|MSN|NEDD4|NFE2L2|NSF|OAZ1|OAZ2|FURIN|PLK1|MAPK9|PSEN1|PSMC1|PSMC2|PSMC3|PSMC4|PSMC5|PSMC6|PSMD10|PTEN|PTK2|RAD23A|RDX|SGTA…
GO:0045786	negative regulation of cell cycle	biological_process	505	349130	5.928e-57	<0.001488095238095238	25|116|247|317|322|323|324|388|472|545|546|580|581|595|596|598|604|641|648|650|652|655|672|677|678|694|699|701|811|835|836|864|891|899|983|988|990|991|995|1017|1019|1020|1021|1022|1025|1026|1027|1028|1029|1030|1031|1032|1033|1050|1063|1111|1112|1263|1386|1432|1499|1620|1647|1649|1718|1739|1761|1763|1820|1843|1869|1874|1876|1877|1911|1982|2033|2081|2146|2191|2255|2273|2296|2475|2619|2620|2621|2625…	ABL1|ADCYAP1|ALOX15B|APAF1|APBB1|APBB2|APC|RHOB|ATM|ATR|ATRX|BARD1|BAX|CCND1|BCL2|BCL2L1|BCL6|BLM|BMI1|BMP2|BMP4|BMP7|BRCA1|ZFP36L1|ZFP36L2|BTG1|BUB1|BUB1B|CALR|CASP2|CASP3|RUNX3|CCNB1|CCNF|CDK1|CDC5L|CDC6|CDC20|CDC25C|CDK2|CDK4|CDK5|CDK6|CDK7|CDK9|CDKN1A|CDKN1B|CDKN1C|CDKN2A|CDKN2B|CDKN2C|CDKN2D|CDKN3|CEBPA|CENPF|CHEK1|FOXN3|PLK3|ATF2|MAPK14|CTNNB1|BRINP1|GADD45A|DDIT3|DHCR24|DLG1|DMRT1|DNA2|ARI…
GO:0045787	positive regulation of cell cycle	biological_process	356	175964	4.83957e-33	<0.001488095238095238	25|199|301|328|387|429|440|472|546|581|595|643|672|685|811|835|890|891|894|896|898|899|900|901|940|983|990|993|994|995|998|1017|1019|1025|1026|1027|1111|1163|1164|1263|1543|1618|1647|1654|1663|1761|1778|1813|1814|1820|1845|1869|1874|1894|1906|1908|1950|1977|1978|1981|2033|2069|2146|2191|2237|2253|2255|2260|2263|2323|2342|2627|2735|2765|2810|2852|3054|3169|3192|3276|3280|3297|3306|3326|3373|3398|3…	ABL1|AIF1|ANXA1|APEX1|RHOA|ASCL1|ASNS|ATM|ATRX|BAX|CCND1|CXCR5|BRCA1|BTC|CALR|CASP2|CCNA2|CCNB1|CCND2|CCND3|CCNE1|CCNF|CCNG1|CCNG2|CD28|CDK1|CDC6|CDC25A|CDC25B|CDC25C|CDC42|CDK2|CDK4|CDK9|CDKN1A|CDKN1B|CHEK1|CKS1B|CKS2|PLK3|CYP1A1|DAZL|GADD45A|DDX3X|DDX11|DMRT1|DYNC1H1|DRD2|DRD3|ARID3A|DUSP3|E2F1|E2F4|ECT2|EDN1|EDN3|EGF|EIF4E|EIF4EBP1|EIF4G1|EP300|EREG|EZH2|FAP|FEN1|FGF8|FGF10|FGFR1|FGFR2|FLT3LG|…
GO:0045814	negative regulation of gene expression, epigenetic	biological_process	94	10293	3.79664e-27	<0.001488095238095238	648|1786|1788|1789|2146|3005|3020|3021|3065|3066|3070|3146|3720|4152|4204|5252|5928|5931|5987|6688|6839|7141|7290|7320|7703|8085|8289|8294|8350|8351|8352|8353|8354|8355|8356|8357|8358|8359|8360|8361|8362|8363|8364|8365|8366|8367|8368|8370|8467|8493|8520|8726|8932|8968|9355|9555|9643|10014|10933|10943|11176|22823|22933|23304|23347|23378|23408|23409|23411|23512|26147|53615|54107|55051|55183|55506|5…	BMI1|DNMT1|DNMT3A|DNMT3B|EZH2|H1F0|H3F3A|H3F3B|HDAC1|HDAC2|HELLS|HMGB1|JARID2|MBD1|MECP2|PHF1|RBBP4|RBBP7|TRIM27|SPI1|SUV39H1|TNP1|HIRA|UBE2B|PCGF2|KMT2D|ARID1A|HIST1H4I|HIST1H3A|HIST1H3D|HIST1H3C|HIST1H3E|HIST1H3I|HIST1H3G|HIST1H3J|HIST1H3H|HIST1H3B|HIST1H4A|HIST1H4D|HIST1H4F|HIST1H4K|HIST1H4J|HIST1H4C|HIST1H4H|HIST1H4B|HIST1H4E|HIST1H4L|HIST2H4A|SMARCA5|PPM1D|HAT1|EED|MBD2|HIST1H3F|LHX2|H2AFY|M…
GO:0045859	regulation of protein kinase activity	biological_process	712	732243	5.51098e-43	<0.001488095238095238	25|60|93|101|103|104|116|134|135|136|148|150|151|152|154|177|183|207|238|283|284|324|348|387|408|493|566|595|627|634|641|650|652|655|673|727|728|796|801|805|808|836|857|859|867|868|890|891|894|896|898|899|900|901|902|904|905|920|958|959|972|975|983|990|993|994|995|1020|1022|1026|1027|1028|1029|1030|1031|1032|1033|1050|1062|1116|1136|1139|1163|1164|1191|1236|1326|1398|1399|1432|1435|1436|1445|1460…	ABL1|ACTB|ACVR2B|ADAM8|ADAR|ADARB1|ADCYAP1|ADORA1|ADORA2A|ADORA2B|ADRA1A|ADRA2A|ADRA2B|ADRA2C|ADRB2|AGER|AGT|AKT1|ALK|ANG|ANGPT1|APC|APOE|RHOA|ARRB1|ATP2B4|AZU1|CCND1|BDNF|CEACAM1|BLM|BMP2|BMP4|BMP7|BRAF|C5|C5AR1|CALCA|CALM1|CALM2|CALM3|CASP3|CAV1|CAV3|CBL|CBLB|CCNA2|CCNB1|CCND2|CCND3|CCNE1|CCNF|CCNG1|CCNG2|CCNH|CCNT1|CCNT2|CD4|CD40|CD40LG|CD74|CD81|CDK1|CDC6|CDC25A|CDC25B|CDC25C|CDK5|CDK7|CDKN1A…
GO:0045860	positive regulation of protein kinase activity	biological_process	478	330123	4.3719e-25	<0.001488095238095238	25|93|101|116|134|136|148|150|151|152|154|177|183|207|238|283|284|387|408|493|566|595|627|650|652|673|727|728|796|801|805|808|891|894|896|920|958|959|972|975|983|990|994|1020|1026|1062|1116|1136|1139|1163|1164|1191|1236|1326|1398|1399|1432|1435|1436|1445|1464|1600|1605|1609|1616|1636|1647|1654|1739|1741|1742|1795|1813|1815|1847|1848|1849|1852|1856|1857|1894|1902|1906|1908|1942|1946|1950|1958|1991…	ABL1|ACVR2B|ADAM8|ADCYAP1|ADORA1|ADORA2B|ADRA1A|ADRA2A|ADRA2B|ADRA2C|ADRB2|AGER|AGT|AKT1|ALK|ANG|ANGPT1|RHOA|ARRB1|ATP2B4|AZU1|CCND1|BDNF|BMP2|BMP4|BRAF|C5|C5AR1|CALCA|CALM1|CALM2|CALM3|CCNB1|CCND2|CCND3|CD4|CD40|CD40LG|CD74|CD81|CDK1|CDC6|CDC25B|CDK5|CDKN1A|CENPE|CHI3L1|CHRNA3|CHRNA7|CKS1B|CKS2|CLU|CCR7|MAP3K8|CRK|CRKL|MAPK14|CSF1|CSF1R|CSK|CSPG4|DAB1|DAG1|DGKQ|DAXX|ACE|GADD45A|DDX3X|DLG1|DLG3|D…
GO:0045862	positive regulation of proteolysis	biological_process	325	152056	6.7237e-34	<0.001488095238095238	101|150|207|317|348|355|356|387|408|444|572|578|581|637|666|668|825|834|836|837|838|841|842|843|857|859|863|885|1050|1075|1191|1263|1285|1378|1432|1452|1453|1454|1512|1601|1611|1612|1654|1855|1942|1944|1950|2023|2043|2149|2152|2161|2185|2192|2264|2332|2335|2534|2629|2729|2822|2852|2902|2903|2904|2931|2932|2934|3066|3092|3146|3249|3297|3300|3303|3304|3329|3336|3428|3429|3458|3553|3717|3735|3818|39…	ADAM8|ADRA2A|AKT1|APAF1|APOE|FAS|FASLG|RHOA|ARRB1|ASPH|BAD|BAK1|BAX|BID|BOK|FOXL2|CAPN3|CASP1|CASP3|CASP4|CASP5|CASP8|CASP9|CASP10|CAV1|CAV3|CBFA2T3|CCK|CEBPA|CTSC|CLU|PLK3|COL4A3|CR1|MAPK14|CSNK1A1|CSNK1D|CSNK1E|CTSH|DAB2|DAP|DAPK1|DDX3X|DVL1|EFNA1|EFNA3|EGF|ENO1|EPHA4|F2R|F3|F12|PTK2B|FBLN1|FGFR4|FMR1|FN1|FYN|GBA|GCLC|GPLD1|GPER1|GRIN1|GRIN2A|GRIN2B|GSK3A|GSK3B|GSN|HDAC2|HIP1|HMGB1|HPN|HSF1|DNA…
GO:0045930	negative regulation of mitotic cell cycle	biological_process	246	81450	2.18094e-35	<0.001488095238095238	25|324|472|546|581|595|596|598|604|641|652|655|672|677|678|694|699|701|835|891|983|990|991|995|1017|1026|1027|1030|1063|1111|1112|1263|1386|1499|1620|1647|1739|1820|1843|1869|1874|1877|2033|2146|2191|2273|2296|2619|2765|2810|2956|3265|3275|3276|3364|3550|3586|4085|4088|4193|4194|4303|4436|4582|4683|4824|4848|4849|4850|4998|5017|5111|5311|5325|5347|5371|5514|5546|5591|5728|5774|5883|5884|5885|5925…	ABL1|APC|ATM|ATRX|BAX|CCND1|BCL2|BCL2L1|BCL6|BLM|BMP4|BMP7|BRCA1|ZFP36L1|ZFP36L2|BTG1|BUB1|BUB1B|CASP2|CCNB1|CDK1|CDC6|CDC20|CDC25C|CDK2|CDKN1A|CDKN1B|CDKN2B|CENPF|CHEK1|FOXN3|PLK3|ATF2|CTNNB1|BRINP1|GADD45A|DLG1|ARID3A|DUSP1|E2F1|E2F4|E4F1|EP300|EZH2|FAP|FHL1|FOXC1|GAS1|GML|SFN|MSH6|HRAS|PRMT2|PRMT1|HUS1|IK|IL10|MAD2L1|SMAD3|MDM2|MDM4|FOXO4|MSH2|MUC1|NBN|NKX3-1|CNOT2|CNOT3|CNOT4|ORC1|OVOL1|PCNA|…
GO:0045936	negative regulation of phosphate metabolic process	biological_process	507	378341	1.12577e-33	<0.001488095238095238	25|89|103|104|135|142|197|207|259|284|324|341|348|387|399|408|409|467|578|581|624|634|652|655|706|753|801|805|808|836|857|859|863|867|868|891|978|1026|1027|1028|1029|1030|1031|1032|1050|1353|1399|1408|1411|1445|1540|1605|1609|1647|1739|1740|1741|1756|1813|1843|1844|1845|1846|1847|1848|1849|1850|1852|1855|1942|1981|2022|2029|2039|2041|2048|2122|2150|2167|2192|2203|2218|2280|2281|2305|2308|2475|262…	ABL1|ACTN3|ADAR|ADARB1|ADORA2A|PARP1|AHSG|AKT1|AMBP|ANGPT1|APC|APOC1|APOE|RHOA|RHOH|ARRB1|ARRB2|ATF3|BAK1|BAX|BDKRB2|CEACAM1|BMP4|BMP7|TSPO|LDLRAD4|CALM1|CALM2|CALM3|CASP3|CAV1|CAV3|CBFA2T3|CBL|CBLB|CCNB1|CDA|CDKN1A|CDKN1B|CDKN1C|CDKN2A|CDKN2B|CDKN2C|CDKN2D|CEBPA|COX11|CRKL|CRY2|CRYBA1|CSK|CYLD|DAG1|DGKQ|GADD45A|DLG1|DLG2|DLG3|DMD|DRD2|DUSP1|DUSP2|DUSP3|DUSP4|DUSP5|DUSP6|DUSP7|DUSP8|DUSP9|DVL1|EF…
GO:0046034	ATP metabolic process	biological_process	164	43819	2.99058e-23	<0.001488095238095238	116|142|203|204|205|226|229|230|272|477|481|523|525|526|572|637|669|957|1327|1329|1337|1339|1350|1352|1355|1497|1537|1738|2023|2026|2027|2395|2584|2597|2645|2821|2987|3098|3099|3101|3303|3304|3312|3939|3948|4204|4436|4508|4509|4512|4513|4514|4519|4535|4536|4538|4539|4540|4621|4622|4624|4625|4626|4694|4695|4696|4697|4698|4700|4701|4702|4704|4705|4706|4707|4708|4709|4710|4711|4712|4713|4714|4715|47…	ADCYAP1|PARP1|AK1|AK2|AK4|ALDOA|ALDOB|ALDOC|AMPD3|ATP1A2|ATP1B1|ATP6V1A|ATP6V1B1|ATP6V1B2|BAD|BID|BPGM|ENTPD5|COX4I1|COX5B|COX6A1|COX6A2|COX7C|COX10|COX15|CTNS|CYC1|DLD|ENO1|ENO2|ENO3|FXN|GALK1|GAPDH|GCK|GPI|GUK1|HK1|HK2|HK3|HSPA1A|HSPA1B|HSPA8|LDHA|LDHC|MECP2|MSH2|ATP6|ATP8|COX1|COX2|COX3|CYTB|ND1|ND2|ND4|ND4L|ND5|MYH3|MYH4|MYH6|MYH7|MYH8|NDUFA1|NDUFA2|NDUFA3|NDUFA4|NDUFA5|NDUFA6|NDUFA7|NDUFA8|N…
GO:0046332	SMAD binding	molecular_function	78	7014	7.82347e-24	<0.001488095238095238	90|91|92|93|94|142|269|650|657|658|659|753|1278|1281|1290|1499|1601|1655|2280|2316|2353|2626|3725|4086|4087|4088|4089|4091|4092|4205|4221|4435|5080|5371|5494|5813|5814|6497|6498|6938|7041|7046|7048|7049|7050|7528|8091|8239|8287|8312|8313|8498|8928|9392|9839|9863|9958|10140|10273|10527|22938|23144|27063|28984|28996|29102|51341|51592|54778|56937|57154|63976|64750|90993|93649|130399|163126|202151|	ACVR1|ACVR1B|ACVR2A|ACVR2B|ACVRL1|PARP1|AMHR2|BMP2|BMPR1A|BMPR1B|BMPR2|LDLRAD4|COL1A2|COL3A1|COL5A2|CTNNB1|DAB2|DDX5|FKBP1A|FLNA|FOS|GATA4|JUN|SMAD1|SMAD2|SMAD3|SMAD4|SMAD6|SMAD7|MEF2A|MEN1|CITED1|PAX6|PML|PPM1A|PURA|PURB|SKI|SKIL|TCF12|TGFB1I1|TGFBR1|TGFBR2|TGFBR3|TGIF1|YY1|HMGA2|USP9X|USP9Y|AXIN1|AXIN2|RANBP3|FOXH1|TGFBRAP1|ZEB2|MAGI2|USP15|TOB1|STUB1|IPO7|SNW1|ZC3H3|ANKRD1|RGCC|HIPK2|DROSHA|ZB…
GO:0046540	U4/U6 x U5 tri-snRNP complex	cellular_component	29	810	1.76747e-22	<0.001488095238095238	6628|6633|6635|6638|8559|9092|9128|9129|9343|10465|10594|10713|10907|11157|23020|23658|24148|25804|26121|26827|26831|26832|26835|27258|51690|51691|54957|57819|153527|	SNRPB|SNRPD2|SNRPE|SNRPN|PRPF18|SART1|PRPF4|PRPF3|EFTUD2|PPIH|PRPF8|USP39|TXNL4A|LSM6|SNRNP200|LSM5|PRPF6|LSM4|PRPF31|RNU6-1|RNU5A-1|RNU5B-1|RNU4-1|LSM3|LSM7|LSM8|TXNL4B|LSM2|ZMAT2|
GO:0046700	heterocycle catabolic process	biological_process	419	259536	4.09678e-29	<0.001488095238095238	38|100|191|215|226|229|230|259|272|316|339|472|644|645|668|669|677|678|836|953|954|955|956|957|978|1267|1543|1548|1610|1655|1656|1676|1677|1763|1773|1774|1775|1777|1797|1800|1806|1807|1854|1890|1981|2021|2023|2026|2027|2081|2107|2237|2584|2592|2597|2645|2821|2876|2935|3005|3034|3067|3094|3098|3099|3101|3146|3148|3162|3163|3176|3184|3251|3303|3304|3620|3646|3669|3704|3836|3837|3921|3939|4116|4245|…	ACAT1|ADA|AHCY|ABCD1|ALDOA|ALDOB|ALDOC|AMBP|AMPD3|AOX1|APOBEC1|ATM|BLVRA|BLVRB|FOXL2|BPGM|ZFP36L1|ZFP36L2|CASP3|ENTPD1|ENTPD2|ENTPD6|ENTPD3|ENTPD5|CDA|CNP|CYP1A1|CYP2A6|DAO|DDX5|DDX6|DFFA|DFFB|DNA2|DNASE1|DNASE1L1|DNASE1L2|DNASE2|DXO|DPEP1|DPYD|DPYS|DUT|TYMP|EIF4G1|ENDOG|ENO1|ENO2|ENO3|ERN1|ETF1|FEN1|GALK1|GALT|GAPDH|GCK|GPI|GPX1|GSPT1|H1F0|HAL|HDC|HINT1|HK1|HK2|HK3|HMGB1|HMGB2|HMOX1|HMOX2|HNMT|H…
GO:0046777	protein autophosphorylation	biological_process	181	40295	1.33674e-40	<0.001488095238095238	25|27|91|207|238|472|545|613|640|660|695|780|790|815|816|817|1020|1195|1196|1198|1436|1445|1455|1612|1613|1859|1965|2011|2041|2043|2046|2047|2049|2050|2064|2066|2081|2185|2241|2242|2260|2261|2263|2264|2268|2321|2322|2324|2444|2475|2534|2869|2932|3055|3480|3643|3645|3654|3702|3717|3791|3815|3932|4067|4117|4140|4215|4293|4294|4296|4342|4593|4751|4831|4915|4921|5058|5062|5156|5159|5170|5292|5566|558…	ABL1|ABL2|ACVR1B|AKT1|ALK|ATM|ATR|BCR|BLK|BMX|BTK|DDR1|CAD|CAMK2A|CAMK2B|CAMK2D|CDK5|CLK1|CLK2|CLK3|CSF1R|CSK|CSNK1G2|DAPK1|DAPK3|DYRK1A|EIF2S1|MARK2|EPHA1|EPHA4|EPHA8|EPHB1|EPHB3|EPHB4|ERBB2|ERBB4|ERN1|PTK2B|FER|FES|FGFR1|FGFR3|FGFR2|FGFR4|FGR|FLT1|FLT3|FLT4|FRK|MTOR|FYN|GRK5|GSK3B|HCK|IGF1R|INSR|INSRR|IRAK1|ITK|JAK2|KDR|KIT|LCK|LYN|MAK|MARK3|MAP3K3|MAP3K9|MAP3K10|MAP3K11|MOS|MUSK|NEK2|NME2|NTRK…
GO:0048024	regulation of mRNA splicing, via spliceosome	biological_process	94	9843	5.12976e-34	<0.001488095238095238	708|1153|1655|1859|2332|3178|3181|3190|3192|3312|4116|4154|4654|4686|4928|5725|5935|5936|5940|5978|6426|6427|6428|6429|6430|6431|6432|6433|6434|6625|6651|6732|6733|7072|8241|8683|9588|9589|9733|9904|9939|9967|10150|10179|10181|10262|10284|10521|10656|10657|10658|10659|10772|10921|10929|11189|11338|22938|23210|23543|26528|27316|27339|29890|29896|51341|51759|54033|54715|55234|55796|56853|57703|5851…	C1QBP|CIRBP|DDX5|DYRK1A|FMR1|HNRNPA1|HNRNPA2B1|HNRNPK|HNRNPU|HSPA8|MAGOH|MBNL1|MYOD1|NCBP1|NUP98|PTBP1|RBM3|RBM4|RBMY1A1|REST|SRSF1|SRSF2|SRSF3|SRSF4|SRSF5|SRSF6|SRSF7|SFSWAP|TRA2B|SNRNP70|SON|SRPK1|SRPK2|TIA1|RBM10|SRSF9|PRDX6|WTAP|SART3|RBM19|RBM8A|THRAP3|MBNL2|RBM7|RBM5|SF3B4|SAP18|DDX17|KHDRBS3|KHDRBS1|CELF1|CELF2|SRSF10|RNPS1|SRSF8|CELF3|U2AF2|SNW1|JMJD6|RBFOX2|DAZAP1|RBMX|PRPF19|RBM15B|TRA2…
GO:0048471	perinuclear region of cytoplasm	cellular_component	651	637277	2.80742e-23	<0.001488095238095238	15|19|25|43|81|102|186|199|215|231|267|302|307|309|320|322|324|328|333|347|356|375|377|381|392|433|488|538|540|602|627|636|663|695|701|762|811|824|827|857|858|867|881|905|932|947|988|991|995|999|1012|1019|1022|1026|1033|1063|1113|1116|1191|1192|1203|1267|1435|1453|1493|1499|1508|1535|1536|1539|1540|1600|1656|1739|1780|1785|1796|1822|1889|1974|1977|2009|2039|2040|2044|2064|2181|2185|2195|2288|2316…	AANAT|ABCA1|ABL1|ACHE|ACTN4|ADAM10|AGTR2|AIF1|ABCD1|AKR1B1|AMFR|ANXA2|ANXA4|ANXA6|APBA1|APBB1|APC|APEX1|APLP1|APOD|FASLG|ARF1|ARF3|ARF5|ARHGAP1|ASGR2|ATP2A2|ATP7A|ATP7B|BCL3|BDNF|BICD1|BNIP2|BTK|BUB1B|CA4|CALR|CAPN2|CAPN6|CAV1|CAV2|CBL|CCIN|CCNT2|MS4A3|CD34|CDC5L|CDC20|CDC25C|CDH1|CDH13|CDK4|CDK7|CDKN1A|CDKN3|CENPF|CHGA|CHI3L1|CLU|CLIC1|CLN5|CNP|CSF1|CSNK1D|CTLA4|CTNNB1|CTSB|CYBA|CYBB|CYLC2|CYLD|…
GO:0050136	NADH dehydrogenase (quinone) activity	molecular_function	42	1570	1.10745e-32	<0.001488095238095238	4535|4536|4538|4539|4540|4541|4694|4695|4696|4697|4698|4700|4701|4702|4704|4705|4706|4707|4708|4709|4710|4711|4712|4713|4714|4715|4716|4718|4719|4720|4722|4723|4724|4725|4726|4728|4729|4731|51079|55967|91942|374291|	ND1|ND2|ND4|ND4L|ND5|ND6|NDUFA1|NDUFA2|NDUFA3|NDUFA4|NDUFA5|NDUFA6|NDUFA7|NDUFA8|NDUFA9|NDUFA10|NDUFAB1|NDUFB1|NDUFB2|NDUFB3|NDUFB4|NDUFB5|NDUFB6|NDUFB7|NDUFB8|NDUFB9|NDUFB10|NDUFC2|NDUFS1|NDUFS2|NDUFS3|NDUFV1|NDUFS4|NDUFS5|NDUFS6|NDUFS8|NDUFV2|NDUFV3|NDUFA13|NDUFA12|NDUFAF2|NDUFS7|
GO:0050657	nucleic acid transport	biological_process	179	39106	8.0892e-49	<0.001488095238095238	677|1660|1977|1984|2332|2733|3087|3178|3181|3192|3267|3297|3692|3800|3921|4116|4600|4641|4686|4869|4927|4928|5036|5433|5813|5901|5903|5976|6059|6209|6311|6396|6421|6426|6427|6428|6429|6430|6431|6432|6741|6830|7014|7048|7175|7248|7263|7307|7538|7884|7919|8021|8086|8106|8189|8480|8563|8570|8658|8683|8888|9295|9444|9631|9688|9775|9785|9793|9804|9877|9883|9887|9908|9939|9961|9972|9984|10073|10128|101…	ZFP36L1|DHX9|EIF4E|EIF5A|FMR1|GLE1|HHEX|HNRNPA1|HNRNPA2B1|HNRNPU|AGFG1|HSF1|EIF6|KIF5C|RPSA|MAGOH|MX2|MYO1C|NCBP1|NPM1|NUP88|NUP98|PA2G4|POLR2D|PURA|RAN|RANBP2|UPF1|ABCE1|RPS15|ATXN2|SEC13|SFPQ|SRSF1|SRSF2|SRSF3|SRSF4|SRSF5|SRSF6|SRSF7|SSB|SUPT6H|TERF2|TGFBR2|TPR|TSC1|TST|U2AF1|ZFP36|SLBP|DDX39B|NUP214|AAAS|PABPN1|SYMPK|RAE1|THOC5|KHSRP|TNKS|SRSF9|MCM3AP|SRSF11|QKI|NUP155|NUP93|EIF4A3|DHX38|CKAP5…
GO:0050658	RNA transport	biological_process	179	39106	8.0892e-49	<0.001488095238095238	677|1660|1977|1984|2332|2733|3087|3178|3181|3192|3267|3297|3692|3800|3921|4116|4600|4641|4686|4869|4927|4928|5036|5433|5813|5901|5903|5976|6059|6209|6311|6396|6421|6426|6427|6428|6429|6430|6431|6432|6741|6830|7014|7048|7175|7248|7263|7307|7538|7884|7919|8021|8086|8106|8189|8480|8563|8570|8658|8683|8888|9295|9444|9631|9688|9775|9785|9793|9804|9877|9883|9887|9908|9939|9961|9972|9984|10073|10128|101…	ZFP36L1|DHX9|EIF4E|EIF5A|FMR1|GLE1|HHEX|HNRNPA1|HNRNPA2B1|HNRNPU|AGFG1|HSF1|EIF6|KIF5C|RPSA|MAGOH|MX2|MYO1C|NCBP1|NPM1|NUP88|NUP98|PA2G4|POLR2D|PURA|RAN|RANBP2|UPF1|ABCE1|RPS15|ATXN2|SEC13|SFPQ|SRSF1|SRSF2|SRSF3|SRSF4|SRSF5|SRSF6|SRSF7|SSB|SUPT6H|TERF2|TGFBR2|TPR|TSC1|TST|U2AF1|ZFP36|SLBP|DDX39B|NUP214|AAAS|PABPN1|SYMPK|RAE1|THOC5|KHSRP|TNKS|SRSF9|MCM3AP|SRSF11|QKI|NUP155|NUP93|EIF4A3|DHX38|CKAP5…
GO:0050684	regulation of mRNA processing	biological_process	130	19223	2.72899e-46	<0.001488095238095238	580|677|708|891|904|984|1025|1153|1655|1660|1859|2332|3178|3181|3190|3192|3297|3312|4116|4154|4654|4686|4928|5725|5935|5936|5940|5978|6294|6426|6427|6428|6429|6430|6431|6432|6433|6434|6625|6626|6651|6732|6733|6829|6830|7072|7936|8106|8241|8683|9588|9589|9646|9667|9733|9810|9904|9939|9967|10150|10179|10181|10262|10284|10521|10656|10657|10658|10659|10768|10772|10898|10914|10921|10929|11051|11052|11…	BARD1|ZFP36L1|C1QBP|CCNB1|CCNT1|CDK11B|CDK9|CIRBP|DDX5|DHX9|DYRK1A|FMR1|HNRNPA1|HNRNPA2B1|HNRNPK|HNRNPU|HSF1|HSPA8|MAGOH|MBNL1|MYOD1|NCBP1|NUP98|PTBP1|RBM3|RBM4|RBMY1A1|REST|SAFB|SRSF1|SRSF2|SRSF3|SRSF4|SRSF5|SRSF6|SRSF7|SFSWAP|TRA2B|SNRNP70|SNRPA|SON|SRPK1|SRPK2|SUPT5H|SUPT6H|TIA1|NELFE|PABPN1|RBM10|SRSF9|PRDX6|WTAP|CTR9|SAFB2|SART3|RNF40|RBM19|RBM8A|THRAP3|MBNL2|RBM7|RBM5|SF3B4|SAP18|DDX17|KHDR…
GO:0050821	protein stabilization	biological_process	161	34918	5.49542e-25	<0.001488095238095238	173|287|335|481|482|483|811|902|908|1022|1026|1191|1370|1385|1389|1409|1410|1448|1828|1855|1857|1942|2033|2043|2316|2319|2597|2776|3009|3054|3092|3303|3304|3320|3323|3324|3326|3329|3479|3916|3920|4088|4092|4194|4487|4504|5190|5216|5217|5245|5295|5300|5479|5580|5728|5824|6125|6135|6201|6400|6608|6659|6788|6789|6812|6872|6880|6907|6950|7203|7248|7320|7341|7428|7466|7480|7756|7874|7917|8239|8575|877…	AFM|ANK2|APOA1|ATP1B1|ATP1B2|ATP1B3|CALR|CCNH|CCT6A|CDK7|CDKN1A|CLU|CPN2|CREB1|CREBL2|CRYAA|CRYAB|CSN3|DSG1|DVL1|DVL3|EFNA1|EP300|EPHA4|FLNA|FLOT2|GAPDH|GNAQ|HIST1H1B|HCFC1|HIP1|HSPA1A|HSPA1B|HSP90AA1|HSP90AA4P|HSP90AA2P|HSP90AB1|HSPD1|IGF1|LAMP1|LAMP2|SMAD3|SMAD7|MDM4|MSX1|MT3|PEX6|PFN1|PFN2|PHB|PIK3R1|PIN1|PPIB|PRKCD|PTEN|PEX19|RPL5|RPL11|RPS7|SEL1L|SMO|SOX4|STK3|STK4|STXBP1|TAF1|TAF9|TBL1X|TCP…
GO:0050839	cell adhesion molecule binding	molecular_function	445	269924	1.64483e-87	<0.001488095238095238	81|87|88|89|101|102|118|226|288|301|302|310|392|421|471|667|682|800|811|822|829|831|832|846|867|912|928|975|977|989|999|1000|1001|1002|1003|1004|1005|1006|1007|1008|1009|1010|1012|1013|1016|1192|1265|1266|1281|1285|1289|1363|1399|1453|1495|1496|1499|1500|1501|1525|1627|1654|1656|1739|1829|1832|1903|1936|1937|1938|1968|1969|1982|1983|2010|2011|2013|2017|2023|2060|2125|2191|2194|2200|2208|2243|2244…	ACTN4|ACTN1|ACTN2|ACTN3|ADAM8|ADAM10|ADD1|ALDOA|ANK3|ANXA1|ANXA2|ANXA7|ARHGAP1|ARVCF|ATIC|DST|BSG|CALD1|CALR|CAPG|CAPZA1|CAST|CAPZB|CASR|CBL|CD1D|CD9|CD81|CD151|SEPT7|CDH1|CDH2|CDH3|CDH4|CDH5|CDH6|CDH7|CDH8|CDH9|CDH10|CDH11|CDH12|CDH13|CDH15|CDH18|CLIC1|CNN2|CNN3|COL3A1|COL4A3|COL5A1|CPE|CRKL|CSNK1D|CTNNA1|CTNNA2|CTNNB1|CTNND1|CTNND2|CXADR|DBN1|DDX3X|DDX6|DLG1|DSG2|DSP|S1PR3|EEF1D|EEF1G|EEF2|EIF2…
GO:0051028	mRNA transport	biological_process	142	24057	1.44009e-42	<0.001488095238095238	677|1660|1977|1984|2332|2733|3087|3178|3181|3267|3297|3800|4116|4600|4641|4686|4927|4928|5433|5903|5976|6396|6426|6427|6428|6429|6430|6431|6432|6830|7175|7307|7538|7884|7919|8021|8086|8106|8189|8480|8563|8570|8658|8683|8888|9295|9444|9631|9688|9775|9785|9877|9883|9887|9908|9939|9961|9972|9984|10128|10189|10204|10212|10250|10569|10642|10643|10644|10762|10898|10921|11097|11269|11338|22794|22916|230…	ZFP36L1|DHX9|EIF4E|EIF5A|FMR1|GLE1|HHEX|HNRNPA1|HNRNPA2B1|AGFG1|HSF1|KIF5C|MAGOH|MX2|MYO1C|NCBP1|NUP88|NUP98|POLR2D|RANBP2|UPF1|SEC13|SRSF1|SRSF2|SRSF3|SRSF4|SRSF5|SRSF6|SRSF7|SUPT6H|TPR|U2AF1|ZFP36|SLBP|DDX39B|NUP214|AAAS|PABPN1|SYMPK|RAE1|THOC5|KHSRP|TNKS|SRSF9|MCM3AP|SRSF11|QKI|NUP155|NUP93|EIF4A3|DHX38|ZC3H11A|POM121|SMG7|G3BP2|RBM8A|MVP|NUP153|THOC1|LRPPRC|ALYREF|NUTF2|DDX39A|SRRM1|SLU7|IGF2…
GO:0051052	regulation of DNA metabolic process	biological_process	379	202443	1.62184e-51	<0.001488095238095238	94|142|143|207|306|317|322|339|409|466|472|545|546|581|604|641|659|672|890|908|940|958|983|990|998|1017|1025|1054|1111|1149|1499|1602|1660|1663|1676|1736|1763|1786|1843|2021|2067|2068|2069|2070|2071|2072|2138|2139|2140|2185|2187|2247|2255|2260|2264|2305|2625|2658|2735|2736|2852|2956|3001|3005|3006|3007|3008|3009|3010|3014|3024|3082|3146|3178|3181|3183|3184|3192|3265|3297|3320|3326|3364|3399|3558|…	ACVRL1|PARP1|PARP4|AKT1|ANXA3|APAF1|APBB1|APOBEC1|ARRB2|ATF1|ATM|ATR|ATRX|BAX|BCL6|BLM|BMPR2|BRCA1|CCNA2|CCT6A|CD28|CD40|CDK1|CDC6|CDC42|CDK2|CDK9|CEBPG|CHEK1|CIDEA|CTNNB1|DACH1|DHX9|DDX11|DFFA|DKC1|DNA2|DNMT1|DUSP1|ENDOG|ERCC1|ERCC2|EREG|EYA4|ERCC3|ERCC4|EYA1|EYA2|EYA3|PTK2B|FANCB|FGF2|FGF10|FGFR1|FGFR4|FOXM1|GATA3|GDF2|GLI1|GLI2|GPER1|MSH6|GZMA|H1F0|HIST1H1C|HIST1H1D|HIST1H1E|HIST1H1B|HIST1H1T|…
GO:0051054	positive regulation of DNA metabolic process	biological_process	201	55771	2.33402e-38	<0.001488095238095238	142|207|306|322|409|466|472|545|546|581|641|672|908|940|958|983|998|1017|1054|1499|1660|1663|1736|1763|1786|2021|2067|2068|2069|2070|2138|2139|2140|2185|2187|2247|2255|2260|2264|2305|2735|2736|2956|3014|3082|3146|3178|3181|3184|3265|3297|3320|3326|3558|3565|3725|4142|4204|4216|4255|4292|4436|4609|4683|4751|4862|4931|5063|5073|5111|5155|5159|5371|5514|5570|5580|5582|5588|5594|5595|5609|5788|5879|5…	PARP1|AKT1|ANXA3|APBB1|ARRB2|ATF1|ATM|ATR|ATRX|BAX|BLM|BRCA1|CCT6A|CD28|CD40|CDK1|CDC42|CDK2|CEBPG|CTNNB1|DHX9|DDX11|DKC1|DNA2|DNMT1|ENDOG|ERCC1|ERCC2|EREG|EYA4|EYA1|EYA2|EYA3|PTK2B|FANCB|FGF2|FGF10|FGFR1|FGFR4|FOXM1|GLI1|GLI2|MSH6|H2AFX|HGF|HMGB1|HNRNPA1|HNRNPA2B1|HNRNPD|HRAS|HSF1|HSP90AA1|HSP90AB1|IL2|IL4|JUN|MAS1|MECP2|MAP3K4|MGMT|MLH1|MSH2|MYC|NBN|NEK2|NPAS2|NVL|PAK3|PARN|PCNA|PDGFB|PDGFRB|PM…
GO:0051082	unfolded protein binding	molecular_function	119	17834	8.54445e-27	<0.001488095238095238	14|325|811|821|871|908|1047|1201|1409|1410|1861|3300|3301|3303|3304|3305|3306|3309|3310|3311|3312|3313|3320|3323|3324|3326|3327|3329|3336|3337|3338|3998|4676|4820|4869|5201|5202|5203|5204|5478|5479|5480|5481|5611|6102|6447|6687|6767|6782|6892|6950|7184|7190|7203|7265|8195|8208|9049|9093|9360|9804|10036|10049|10105|10131|10294|10383|10450|10465|10471|10574|10575|10576|10693|10694|10726|10728|10772…	AAMP|APCS|CALR|CANX|SERPINH1|CCT6A|CLGN|CLN3|CRYAA|CRYAB|TOR1A|DNAJB2|DNAJA1|HSPA1A|HSPA1B|HSPA1L|HSPA2|HSPA5|HSPA6|HSPA7|HSPA8|HSPA9|HSP90AA1|HSP90AA4P|HSP90AA2P|HSP90AB1|HSP90AB3P|HSPD1|HSPE1|DNAJB1|DNAJC4|LMAN1|NAP1L4|NKTR|NPM1|PFDN1|PFDN2|PFDN4|PFDN5|PPIA|PPIB|PPIC|PPID|DNAJC3|RP2|SCG5|SPG7|ST13|HSPA13|TAPBP|TCP1|HSP90B1|HSP90B2P|CCT3|TTC1|MKKS|CHAF1B|AIP|DNAJA3|PPIG|TOMM20|CHAF1A|DNAJB6|PPIF…
GO:0051090	regulation of DNA-binding transcription factor activity	biological_process	385	201633	1.22186e-36	<0.001488095238095238	101|140|177|183|190|207|238|268|306|307|367|408|409|655|695|815|825|847|943|948|958|959|1029|1054|1147|1191|1386|1491|1499|1540|1545|1611|1649|1660|1856|1896|1906|2033|2044|2099|2100|2146|2175|2177|2241|2302|2307|2316|2353|2535|2621|2672|2958|3055|3059|3066|3162|3169|3170|3275|3303|3304|3383|3397|3398|3399|3551|3553|3556|3567|3569|3586|3606|3630|3654|3656|3689|3717|3725|3728|3815|3845|3965|4040|4…	ADAM8|ADORA3|AGER|AGT|NR0B1|AKT1|ALK|AMH|ANXA3|ANXA4|AR|ARRB1|ARRB2|BMP7|BTK|CAMK2A|CAPN3|CAT|TNFRSF8|CD36|CD40|CD40LG|CDKN2A|CEBPG|CHUK|CLU|ATF2|CTH|CTNNB1|CYLD|CYP1B1|DAP|DDIT3|DHX9|DVL2|EDA|EDN1|EP300|EPHA5|ESR1|ESR2|EZH2|FANCA|FANCD2|FER|FOXJ1|FOXS1|FLNA|FOS|FZD2|GAS6|GFI1|GTF2A2|HCK|HCLS1|HDAC2|HMOX1|FOXA1|FOXA2|PRMT2|HSPA1A|HSPA1B|ICAM1|ID1|ID2|ID3|IKBKB|IL1B|IL1RAP|IL5|IL6|IL10|IL18|INS|IR…
GO:0051091	positive regulation of DNA-binding transcription factor activity	biological_process	241	78413	2.0877e-24	<0.001488095238095238	101|177|183|207|238|268|306|367|695|815|825|847|943|948|958|959|1054|1147|1191|1386|1491|1499|1649|1660|1856|1896|1906|2033|2044|2099|2100|2241|2535|2958|3059|3169|3303|3304|3383|3551|3553|3556|3567|3569|3586|3606|3630|3654|3656|3689|3717|3728|3815|3845|3965|4040|4057|4088|4345|4591|4615|4693|4760|4761|4762|4790|4791|4808|4821|4825|4838|4869|4919|4921|4985|5319|5468|5526|5530|5579|5583|5584|5587|…	ADAM8|AGER|AGT|AKT1|ALK|AMH|ANXA3|AR|BTK|CAMK2A|CAPN3|CAT|TNFRSF8|CD36|CD40|CD40LG|CEBPG|CHUK|CLU|ATF2|CTH|CTNNB1|DDIT3|DHX9|DVL2|EDA|EDN1|EP300|EPHA5|ESR1|ESR2|FER|FZD2|GTF2A2|HCLS1|FOXA1|HSPA1A|HSPA1B|ICAM1|IKBKB|IL1B|IL1RAP|IL5|IL6|IL10|IL18|INS|IRAK1|IRAK2|ITGB2|JAK2|JUP|KIT|KRAS|LGALS9|LRP6|LTF|SMAD3|CD200|TRIM37|MYD88|NDP|NEUROD1|NEUROD2|NEUROG1|NFKB1|NFKB2|NHLH2|NKX2-2|NKX6-1|NODAL|NPM1|RO…
GO:0051092	positive regulation of NF-kappaB transcription factor activity	biological_process	137	23646	6.20493e-24	<0.001488095238095238	101|177|183|238|268|367|695|815|825|847|943|948|958|959|1147|1191|1491|1660|1896|2241|3303|3304|3383|3551|3553|3556|3606|3630|3654|3656|3689|3845|3965|4057|4591|4615|4790|4791|4869|4919|5319|5579|5583|5584|5587|5588|5590|5610|5687|5970|6188|6233|6279|6280|6885|7040|7097|7098|7099|7124|7185|7186|7188|7189|7311|7314|7334|7335|7474|8517|8600|8717|8737|8767|8792|8807|8809|8837|8877|8915|8986|9175|918…	ADAM8|AGER|AGT|ALK|AMH|AR|BTK|CAMK2A|CAPN3|CAT|TNFRSF8|CD36|CD40|CD40LG|CHUK|CLU|CTH|DHX9|EDA|FER|HSPA1A|HSPA1B|ICAM1|IKBKB|IL1B|IL1RAP|IL18|INS|IRAK1|IRAK2|ITGB2|KRAS|LGALS9|LTF|TRIM37|MYD88|NFKB1|NFKB2|NPM1|ROR1|PLA2G1B|PRKCB|PRKCH|PRKCI|PRKD1|PRKCQ|PRKCZ|EIF2AK2|PSMA6|RELA|RPS3|RPS27A|S100A8|S100A9|MAP3K7|TGFB1|TLR2|TLR3|TLR4|TNF|TRAF1|TRAF2|TRAF5|TRAF6|UBA52|UBB|UBE2N|UBE2V1|WNT5A|IKBKG|TNFSF…
GO:0051098	regulation of binding	biological_process	349	167276	1.67845e-34	<0.001488095238095238	25|60|118|119|142|154|166|177|207|267|284|302|304|348|408|409|567|578|581|596|602|627|650|652|805|808|857|948|1020|1025|1054|1193|1203|1398|1400|1452|1454|1460|1488|1499|1522|1540|1565|1601|1636|1649|1660|1663|1854|1855|1869|1950|1965|1981|2011|2033|2035|2043|2068|2071|2072|2280|2296|2332|2622|2623|2625|2641|2801|2932|2959|2962|3001|3005|3066|3077|3078|3080|3084|3146|3148|3162|3200|3280|3297|3300…	ABL1|ACTB|ADD1|ADD2|PARP1|ADRB2|AES|AGER|AKT1|AMFR|ANGPT1|ANXA2|ANXA2P2|APOE|ARRB1|ARRB2|B2M|BAK1|BAX|BCL2|BCL3|BDNF|BMP2|BMP4|CALM2|CALM3|CAV1|CD36|CDK5|CDK9|CEBPG|CLIC2|CLN5|CRK|CRMP1|CSNK1A1|CSNK1E|CSNK2B|CTBP2|CTNNB1|CTSZ|CYLD|CYP2D6|DAB2|ACE|DDIT3|DHX9|DDX11|DUT|DVL1|E2F1|EGF|EIF2S1|EIF4G1|MARK2|EP300|EPB41|EPHA4|ERCC2|ERCC3|ERCC4|FKBP1A|FOXC1|FMR1|GAS8|GATA1|GATA3|GCG|GOLGA2|GSK3B|GTF2B|GTF…
GO:0051129	negative regulation of cellular component organization	biological_process	638	596527	7.14369e-38	<0.001488095238095238	81|94|112|118|119|120|142|207|292|324|329|335|336|337|339|341|344|345|347|348|367|382|387|393|395|396|409|472|546|551|567|585|598|652|655|664|666|672|699|701|706|753|822|829|830|832|857|859|899|952|961|991|998|1020|1063|1111|1191|1400|1410|1445|1471|1487|1522|1600|1630|1636|1654|1676|1716|1742|1761|1785|1786|1789|1803|1809|1859|1901|1902|1942|1946|1948|1949|2033|2039|2042|2043|2045|2048|2059|2067…	ACTN4|ACVRL1|ADCY6|ADD1|ADD2|ADD3|PARP1|AKT1|SLC25A5|APC|BIRC2|APOA1|APOA2|APOA4|APOBEC1|APOC1|APOC2|APOC3|APOD|APOE|AR|ARF6|RHOA|ARHGAP4|ARHGAP6|ARHGDIA|ARRB2|ATM|ATRX|AVP|B2M|BBS4|BCL2L1|BMP4|BMP7|BNIP3|BOK|BRCA1|BUB1|BUB1B|TSPO|LDLRAD4|CAPG|CAPZA1|CAPZA2|CAPZB|CAV1|CAV3|CCNF|CD38|CD47|CDC20|CDC42|CDK5|CENPF|CHEK1|CLU|CRMP1|CRYAB|CSK|CST3|CTBP1|CTSZ|DAB1|DCC|ACE|DDX3X|DFFA|DGUOK|DLG4|DMRT1|DNM2…
GO:0051168	nuclear export	biological_process	151	27215	2.80269e-41	<0.001488095238095238	811|1434|1959|1977|1984|2733|3087|3178|3181|3267|3692|3921|4116|4686|4869|4927|4928|5036|5310|5433|5901|5903|5976|6059|6209|6310|6426|6427|6428|6429|6430|6431|6432|6741|6815|7040|7175|7248|7307|7884|7919|8021|8086|8106|8189|8480|8498|8563|8683|9147|9295|9631|9688|9775|9785|9877|9883|9887|9939|9972|9984|10189|10204|10212|10250|10569|10762|10768|10892|10898|10921|11097|11214|11260|11261|11269|11338…	CALR|CSE1L|EGR2|EIF4E|EIF5A|GLE1|HHEX|HNRNPA1|HNRNPA2B1|AGFG1|EIF6|RPSA|MAGOH|NCBP1|NPM1|NUP88|NUP98|PA2G4|PKD1|POLR2D|RAN|RANBP2|UPF1|ABCE1|RPS15|ATXN1|SRSF1|SRSF2|SRSF3|SRSF4|SRSF5|SRSF6|SRSF7|SSB|STYX|TGFB1|TPR|TSC1|U2AF1|SLBP|DDX39B|NUP214|AAAS|PABPN1|SYMPK|RAE1|RANBP3|THOC5|SRSF9|NEMF|SRSF11|NUP155|NUP93|EIF4A3|DHX38|ZC3H11A|POM121|SMG7|RBM8A|NUP153|THOC1|ALYREF|NUTF2|DDX39A|SRRM1|SLU7|NUP50…
GO:0051169	nuclear transport	biological_process	255	83314	3.24899e-47	<0.001488095238095238	183|207|406|473|602|604|754|811|868|1020|1434|1812|1959|1977|1984|2254|2646|2733|3087|3159|3178|3181|3267|3458|3692|3836|3837|3838|3839|3840|3841|3842|3843|3921|4000|4116|4435|4504|4686|4760|4792|4869|4927|4928|4985|5036|5295|5310|5371|5433|5514|5530|5571|5901|5903|5976|6059|6209|6310|6426|6427|6428|6429|6430|6431|6432|6496|6606|6607|6628|6632|6633|6634|6635|6636|6637|6741|6774|6815|6850|7040|712…	AGT|AKT1|ARNTL|RERE|BCL3|BCL6|PTTG1IP|CALR|CBLB|CDK5|CSE1L|DRD1|EGR2|EIF4E|EIF5A|FGF9|GCKR|GLE1|HHEX|HMGA1|HNRNPA1|HNRNPA2B1|AGFG1|IFNG|EIF6|KPNA1|KPNB1|KPNA2|KPNA3|KPNA4|KPNA5|TNPO1|IPO5|RPSA|LMNA|MAGOH|CITED1|MT3|NCBP1|NEUROD1|NFKBIA|NPM1|NUP88|NUP98|OPRD1|PA2G4|PIK3R1|PKD1|PML|POLR2D|PPP1R10|PPP3CA|PRKAG1|RAN|RANBP2|UPF1|ABCE1|RPS15|ATXN1|SRSF1|SRSF2|SRSF3|SRSF4|SRSF5|SRSF6|SRSF7|SIX3|SMN1|SMN…
GO:0051170	import into nucleus	biological_process	115	16940	2.71845e-23	<0.001488095238095238	183|207|406|473|602|604|754|868|1434|1812|2254|2646|3178|3458|3836|3837|3838|3839|3840|3841|3842|3843|4000|4504|4792|4927|4928|4985|5295|5371|5514|5530|5571|5901|5903|6496|6606|6607|6628|6632|6633|6634|6635|6636|6637|6774|6850|7040|7124|7175|7227|7249|8021|8487|8644|8720|9349|9631|9670|9688|9702|9883|9972|10073|10204|10526|10527|10553|10628|10736|10762|10952|11218|11331|22931|23511|23534|23633|23…	AGT|AKT1|ARNTL|RERE|BCL3|BCL6|PTTG1IP|CBLB|CSE1L|DRD1|FGF9|GCKR|HNRNPA1|IFNG|KPNA1|KPNB1|KPNA2|KPNA3|KPNA4|KPNA5|TNPO1|IPO5|LMNA|MT3|NFKBIA|NUP88|NUP98|OPRD1|PIK3R1|PML|PPP1R10|PPP3CA|PRKAG1|RAN|RANBP2|SIX3|SMN1|SMN2|SNRPB|SNRPD1|SNRPD2|SNRPD3|SNRPE|SNRPF|SNRPG|STAT3|SYK|TGFB1|TNF|TPR|TRPS1|TSC2|NUP214|GEMIN2|AKR1C3|MBTPS1|RPL23|NUP155|IPO13|NUP93|CEP57|POM121|NUP153|SNUPN|NUTF2|IPO8|IPO7|HTATIP2…
GO:0051219	phosphoprotein binding	molecular_function	82	7776	1.26846e-24	<0.001488095238095238	25|27|407|408|867|868|1398|1399|1455|1807|2035|2268|2288|2475|2810|2885|3055|3482|3667|3932|4067|4281|4734|5048|5295|5296|5300|5311|5327|5336|5589|5594|5595|5774|5777|5781|5921|5925|6295|6452|6461|6464|6622|6714|6850|7409|7410|7442|7525|7529|7531|7535|8440|8503|8535|8725|8945|9021|9967|10670|11043|23168|23624|26119|26228|26608|27324|29110|53358|54840|55011|55294|56961|64092|84295|84867|84918|8495…	ABL1|ABL2|ARR3|ARRB1|CBL|CBLB|CRK|CRKL|CSNK1G2|DPYS|EPB41|FGR|FKBP4|MTOR|SFN|GRB2|HCK|IGF2R|IRS1|LCK|LYN|MID1|NEDD4|PAFAH1B1|PIK3R1|PIK3R2|PIN1|PKD2|PLAT|PLCG2|PRKCSH|MAPK1|MAPK3|PTPN3|PTPN6|PTPN11|RASA1|RB1|SAG|SH3BP2|SHB|SHC1|SNCA|SRC|SYK|VAV1|VAV2|TRPV1|YES1|YWHAB|YWHAE|ZAP70|NCK2|PIK3R3|CBX4|URI1|BTRC|SOCS3|THRAP3|RRAGA|MID2|RTF1|CBLC|LDLRAP1|STAP1|TBL2|TOX3|TBK1|SHC3|APTX|PIH1D1|FBXW7|SHD|SA…
GO:0051236	establishment of RNA localization	biological_process	181	39919	1.04621e-49	<0.001488095238095238	472|545|677|1660|1977|1984|2332|2733|3087|3178|3181|3192|3267|3297|3692|3800|3921|4116|4600|4641|4686|4869|4927|4928|5036|5433|5813|5901|5903|5976|6059|6209|6311|6396|6421|6426|6427|6428|6429|6430|6431|6432|6741|6830|7014|7048|7175|7248|7263|7307|7538|7884|7919|8021|8086|8106|8189|8480|8563|8570|8658|8683|8888|9295|9444|9631|9688|9775|9785|9793|9804|9877|9883|9887|9908|9939|9961|9972|9984|10073|1…	ATM|ATR|ZFP36L1|DHX9|EIF4E|EIF5A|FMR1|GLE1|HHEX|HNRNPA1|HNRNPA2B1|HNRNPU|AGFG1|HSF1|EIF6|KIF5C|RPSA|MAGOH|MX2|MYO1C|NCBP1|NPM1|NUP88|NUP98|PA2G4|POLR2D|PURA|RAN|RANBP2|UPF1|ABCE1|RPS15|ATXN2|SEC13|SFPQ|SRSF1|SRSF2|SRSF3|SRSF4|SRSF5|SRSF6|SRSF7|SSB|SUPT6H|TERF2|TGFBR2|TPR|TSC1|TST|U2AF1|ZFP36|SLBP|DDX39B|NUP214|AAAS|PABPN1|SYMPK|RAE1|THOC5|KHSRP|TNKS|SRSF9|MCM3AP|SRSF11|QKI|NUP155|NUP93|EIF4A3|DHX…
[truncated: 13,743 more rows]
