# Supplementary material for: PIGNON: a protein–protein interaction-guided functional enrichment analysis for quantitative proteomics
Source: BMC Bioinformatics. 2021 Jun 4;22:302. doi: 10.1186/s12859-021-04042-6 (PMC8178832; doi:10.1186/s12859-021-04042-6)
Supplement: Supplementary file 7 — Additional file 7: Table S5. PIGNON results on HR+/TN expression-weighted BioGRID network with weighted sampling [file 12859_2021_4042_MOESM7_ESM.xlsx]

## Sheet: Sheet1
Supplementary Table S5: PIGNON results on HR+/TN expression-weighted BioGRID network with weighted sampling
GO-id	GO-name	GO-domain	#proteins	TPD	p-value	FDR	EntrezGeneID	GeneNames
GO:0045296	cadherin binding	molecular_function	306	80907.1	1.35478e-120	<0.002890173410404624	118|226|288|301|302|392|421|471|682|800|822|829|831|832|867|989|999|1000|1001|1002|1003|1004|1005|1006|1007|1008|1009|1010|1012|1013|1016|1192|1265|1266|1399|1453|1495|1496|1499|1500|1501|1627|1654|1656|1739|1936|1937|1938|1968|1969|1982|1983|2010|2011|2017|2023|2060|2125|2194|2316|2317|2801|2802|2810|3054|3069|3190|3303|3309|3312|3326|3337|3417|3646|3655|3688|3728|3799|3875|3895|3898|3927|3939|4…	ADD1|ALDOA|ANK3|ANXA1|ANXA2|ARHGAP1|ARVCF|ATIC|BSG|CALD1|CAPG|CAPZA1|CAST|CAPZB|CBL|SEPT7|CDH1|CDH2|CDH3|CDH4|CDH5|CDH6|CDH7|CDH8|CDH9|CDH10|CDH11|CDH12|CDH13|CDH15|CDH18|CLIC1|CNN2|CNN3|CRKL|CSNK1D|CTNNA1|CTNNA2|CTNNB1|CTNND1|CTNND2|DBN1|DDX3X|DDX6|DLG1|EEF1D|EEF1G|EEF2|EIF2S3|EPHA2|EIF4G2|EIF5|EMD|MARK2|CTTN|ENO1|EPS15|EVPL|FASN|FLNA|FLNB|GOLGA2|GOLGA3|SFN|HCFC1|HDLBP|HNRNPK|HSPA1A|HSPA5|HSPA8|…
GO:1990904	ribonucleoprotein complex	cellular_component	897	883683	3.76352e-112	<0.002890173410404624	23|60|81|103|143|190|328|347|406|580|672|677|705|740|811|821|988|998|1025|1153|1452|1511|1512|1618|1653|1654|1655|1656|1659|1660|1665|1736|1780|1859|1938|1939|1965|1975|1977|1981|2058|2078|2091|2332|2483|2521|2553|2597|2690|2886|2926|2975|3028|3039|3040|3178|3181|3182|3183|3184|3185|3187|3188|3189|3190|3192|3236|3297|3303|3304|3312|3508|3550|3608|3609|3646|3692|3837|3921|3958|3981|4076|4116|4137|…	ABCF1|ACTB|ACTN4|ADAR|PARP4|NR0B1|APEX1|APOD|ARNTL|BARD1|BRCA1|ZFP36L1|BYSL|MRPL49|CALR|CANX|CDC5L|CDC42|CDK9|CIRBP|CSNK1A1|CTSG|CTSH|DAZL|DDX1|DDX3X|DDX5|DDX6|DHX8|DHX9|DHX15|DKC1|DYNC1I1|DYRK1A|EEF2|EIF2D|EIF2S1|EIF4B|EIF4E|EIF4G1|EPRS|ERG|FBL|FMR1|FRG1|FUS|GABPB1|GAPDH|GHR|GRB7|GRSF1|GTF3C1|HSD17B10|HBA1|HBA2|HNRNPA1|HNRNPA2B1|HNRNPAB|HNRNPC|HNRNPD|HNRNPF|HNRNPH1|HNRNPH2|HNRNPH3|HNRNPK|HNRNPU|…
GO:0016071	mRNA metabolic process	biological_process	643	457901	9.77981e-79	<0.002890173410404624	103|104|105|339|405|468|472|676|677|678|708|728|902|988|1022|1054|1207|1477|1478|1479|1649|1653|1655|1656|1659|1660|1665|1736|1797|1981|1993|1996|2068|2069|2071|2081|2107|2316|2332|2483|2521|2926|2935|2962|2963|2965|2966|2967|2968|3091|3178|3181|3183|3184|3185|3187|3188|3189|3190|3192|3297|3303|3304|3312|3550|3646|3921|3958|4005|4116|4154|4236|4292|4331|4656|4670|4686|4736|4841|4848|4849|4850|485…	ADAR|ADARB1|ADARB2|APOBEC1|ARNT|ATF4|ATM|BRDT|ZFP36L1|ZFP36L2|C1QBP|C5AR1|CCNH|CDC5L|CDK7|CEBPG|CLNS1A|CSTF1|CSTF2|CSTF3|DDIT3|DDX1|DDX5|DDX6|DHX8|DHX9|DHX15|DKC1|DXO|EIF4G1|ELAVL2|ELAVL4|ERCC2|EREG|ERCC3|ERN1|ETF1|FLNA|FMR1|FRG1|FUS|GRSF1|GSPT1|GTF2F1|GTF2F2|GTF2H1|GTF2H2|GTF2H3|GTF2H4|HIF1A|HNRNPA1|HNRNPA2B1|HNRNPC|HNRNPD|HNRNPF|HNRNPH1|HNRNPH2|HNRNPH3|HNRNPK|HNRNPU|HSF1|HSPA1A|HSPA1B|HSPA8|IK|…
GO:0044427	chromosomal part	cellular_component	871	889378	3.49606e-69	<0.002890173410404624	60|86|142|324|328|332|367|401|408|472|545|546|604|641|661|672|675|699|701|824|860|864|891|894|983|988|989|1017|1019|1025|1029|1051|1058|1059|1060|1062|1063|1104|1107|1108|1111|1385|1386|1387|1452|1457|1459|1460|1499|1616|1639|1642|1656|1660|1663|1676|1677|1749|1763|1780|1783|1786|1788|1791|1857|1869|1874|1912|2067|2072|2073|2099|2117|2146|2186|2237|2241|2296|2316|2332|2491|2547|2551|2625|2648|295…	ACTB|ACTL6A|PARP1|APC|APEX1|BIRC5|AR|PHOX2A|ARRB1|ATM|ATR|ATRX|BCL6|BLM|POLR3D|BRCA1|BRCA2|BUB1|BUB1B|CAPN2|RUNX2|RUNX3|CCNB1|CCND2|CDK1|CDC5L|SEPT7|CDK2|CDK4|CDK9|CDKN2A|CEBPB|CENPA|CENPB|CENPC|CENPE|CENPF|RCC1|CHD3|CHD4|CHEK1|CREB1|ATF2|CREBBP|CSNK1A1|CSNK2A1|CSNK2A2|CSNK2B|CTNNB1|DAXX|DCTN1|DDB1|DDX6|DHX9|DDX11|DFFA|DFFB|DLX5|DNA2|DYNC1I1|DYNC1LI2|DNMT1|DNMT3A|DNTT|DVL3|E2F1|E2F4|PHC2|ERCC1|ER…
GO:0050839	cell adhesion molecule binding	molecular_function	445	219056	2.31647e-68	<0.002890173410404624	81|87|88|89|101|102|118|226|288|301|302|310|392|421|471|667|682|800|811|822|829|831|832|846|867|912|928|975|977|989|999|1000|1001|1002|1003|1004|1005|1006|1007|1008|1009|1010|1012|1013|1016|1192|1265|1266|1281|1285|1289|1363|1399|1453|1495|1496|1499|1500|1501|1525|1627|1654|1656|1739|1829|1832|1903|1936|1937|1938|1968|1969|1982|1983|2010|2011|2013|2017|2023|2060|2125|2191|2194|2200|2208|2243|2244…	ACTN4|ACTN1|ACTN2|ACTN3|ADAM8|ADAM10|ADD1|ALDOA|ANK3|ANXA1|ANXA2|ANXA7|ARHGAP1|ARVCF|ATIC|DST|BSG|CALD1|CALR|CAPG|CAPZA1|CAST|CAPZB|CASR|CBL|CD1D|CD9|CD81|CD151|SEPT7|CDH1|CDH2|CDH3|CDH4|CDH5|CDH6|CDH7|CDH8|CDH9|CDH10|CDH11|CDH12|CDH13|CDH15|CDH18|CLIC1|CNN2|CNN3|COL3A1|COL4A3|COL5A1|CPE|CRKL|CSNK1D|CTNNA1|CTNNA2|CTNNB1|CTNND1|CTNND2|CXADR|DBN1|DDX3X|DDX6|DLG1|DSG2|DSP|S1PR3|EEF1D|EEF1G|EEF2|EIF2…
GO:0051276	chromosome organization	biological_process	967	1.11433e+06	3.31899e-67	<0.002890173410404624	60|86|142|301|322|328|408|472|473|545|546|641|648|675|676|699|701|890|891|898|983|991|1017|1029|1058|1060|1062|1063|1069|1105|1106|1107|1108|1111|1161|1386|1387|1499|1613|1616|1642|1643|1653|1654|1660|1663|1677|1736|1763|1786|1788|1810|1812|1911|2005|2033|2067|2068|2070|2071|2072|2074|2091|2099|2122|2138|2139|2140|2145|2146|2177|2186|2237|2491|2547|2623|2625|2648|2669|2852|2873|2879|2908|2956|295…	ACTB|ACTL6A|PARP1|ANXA1|APBB1|APEX1|ARRB1|ATM|RERE|ATR|ATRX|BLM|BMI1|BRCA2|BRDT|BUB1|BUB1B|CCNA2|CCNB1|CCNE1|CDK1|CDC20|CDK2|CDKN2A|CENPA|CENPC|CENPE|CENPF|CETN2|CHD1|CHD2|CHD3|CHD4|CHEK1|ERCC8|ATF2|CREBBP|CTNNB1|DAPK3|DAXX|DDB1|DDB2|DDX1|DDX3X|DHX9|DDX11|DFFB|DKC1|DNA2|DNMT1|DNMT3A|DR1|DRD1|PHC1|ELK4|EP300|ERCC1|ERCC2|EYA4|ERCC3|ERCC4|ERCC6|FBL|ESR1|MECOM|EYA1|EYA2|EYA3|EZH1|EZH2|FANCD2|BPTF|FEN…
GO:0022613	ribonucleoprotein complex biogenesis	biological_process	413	189229	8.74124e-63	<0.002890173410404624	14|103|636|705|708|1153|1207|1653|1654|1656|1660|1736|1778|1939|1965|1968|1975|1983|2091|2483|2886|2971|3320|3326|3646|3669|3692|3921|4137|4686|4736|4839|4869|4927|4931|5036|5393|5394|5433|5822|5901|6023|6041|6059|6060|6066|6122|6123|6125|6128|6129|6130|6134|6135|6136|6147|6152|6154|6155|6165|6169|6175|6187|6193|6194|6201|6202|6203|6204|6208|6209|6217|6218|6223|6227|6228|6229|6232|6234|6311|6426|…	AAMP|ADAR|BICD1|BYSL|C1QBP|CIRBP|CLNS1A|DDX1|DDX3X|DDX6|DHX9|DKC1|DYNC1H1|EIF2D|EIF2S1|EIF2S3|EIF4B|EIF5|FBL|FRG1|GRB7|GTF3A|HSP90AA1|HSP90AB1|EIF3E|ISG20|EIF6|RPSA|MAPT|NCBP1|RPL10A|NOP2|NPM1|NUP88|NVL|PA2G4|EXOSC9|EXOSC10|POLR2D|PWP2|RAN|RMRP|RNASEL|ABCE1|RNU1-4|RNU2-1|RPL3|RPL3L|RPL5|RPL6|RPL7|RPL7A|RPL10|RPL11|RPL12|RPL23A|RPL24|RPL26|RPL27|RPL35A|RPL38|RPLP0|RPS2|RPS5|RPS6|RPS7|RPS8|RPS9|RPS…
GO:0044391	ribosomal subunit	cellular_component	189	31505.1	4.99488e-60	<0.002890173410404624	740|1654|1939|1981|3039|3040|3921|4706|4736|5935|6122|6123|6124|6125|6128|6129|6130|6132|6133|6134|6135|6136|6137|6138|6139|6141|6142|6143|6144|6146|6147|6150|6152|6154|6155|6156|6157|6158|6159|6160|6161|6164|6165|6166|6167|6168|6169|6170|6171|6173|6175|6176|6181|6182|6183|6187|6188|6189|6191|6192|6193|6194|6201|6202|6203|6204|6205|6206|6207|6208|6209|6210|6217|6218|6222|6223|6224|6227|6228|6229|…	MRPL49|DDX3X|EIF2D|EIF4G1|HBA1|HBA2|RPSA|NDUFAB1|RPL10A|RBM3|RPL3|RPL3L|RPL4|RPL5|RPL6|RPL7|RPL7A|RPL8|RPL9|RPL10|RPL11|RPL12|RPL13|RPL15|RPL17|RPL18|RPL18A|RPL19|RPL21|RPL22|RPL23A|MRPL23|RPL24|RPL26|RPL27|RPL30|RPL27A|RPL28|RPL29|RPL31|RPL32|RPL34|RPL35A|RPL36AL|RPL37|RPL37A|RPL38|RPL39|RPL41|RPL36A|RPLP0|RPLP1|RPLP2|MRPL12|MRPS12|RPS2|RPS3|RPS3A|RPS4X|RPS4Y1|RPS5|RPS6|RPS7|RPS8|RPS9|RPS10|RPS1…
GO:0006413	translational initiation	biological_process	138	15717.7	1.99723e-59	<0.002890173410404624	1654|1939|1964|1965|1967|1968|1973|1974|1975|1977|1978|1981|1982|1983|3646|3692|3921|4528|4736|5936|6059|6122|6124|6125|6128|6129|6130|6132|6133|6134|6135|6136|6137|6138|6139|6141|6142|6143|6144|6146|6147|6152|6154|6155|6156|6157|6158|6159|6160|6161|6164|6165|6167|6168|6169|6170|6171|6173|6175|6176|6181|6187|6188|6189|6191|6192|6193|6194|6201|6202|6203|6204|6205|6206|6207|6208|6209|6210|6217|6218…	DDX3X|EIF2D|EIF1AX|EIF2S1|EIF2B1|EIF2S3|EIF4A1|EIF4A2|EIF4B|EIF4E|EIF4EBP1|EIF4G1|EIF4G2|EIF5|EIF3E|EIF6|RPSA|MTIF2|RPL10A|RBM4|ABCE1|RPL3|RPL4|RPL5|RPL6|RPL7|RPL7A|RPL8|RPL9|RPL10|RPL11|RPL12|RPL13|RPL15|RPL17|RPL18|RPL18A|RPL19|RPL21|RPL22|RPL23A|RPL24|RPL26|RPL27|RPL30|RPL27A|RPL28|RPL29|RPL31|RPL32|RPL34|RPL35A|RPL37|RPL37A|RPL38|RPL39|RPL41|RPL36A|RPLP0|RPLP1|RPLP2|RPS2|RPS3|RPS3A|RPS4X|RPS4…
GO:0003735	structural constituent of ribosome	molecular_function	160	21758.1	9.61497e-59	<0.002890173410404624	740|3921|4701|4736|6122|6123|6124|6125|6128|6129|6130|6132|6133|6134|6135|6136|6137|6138|6139|6141|6142|6143|6144|6146|6147|6150|6152|6154|6155|6156|6157|6158|6159|6160|6161|6164|6165|6166|6167|6168|6169|6170|6171|6173|6175|6176|6181|6182|6183|6187|6188|6189|6191|6192|6193|6194|6201|6202|6203|6204|6205|6206|6207|6208|6209|6210|6217|6218|6222|6223|6224|6227|6228|6229|6231|6232|6233|6234|6235|7311|…	MRPL49|RPSA|NDUFA7|RPL10A|RPL3|RPL3L|RPL4|RPL5|RPL6|RPL7|RPL7A|RPL8|RPL9|RPL10|RPL11|RPL12|RPL13|RPL15|RPL17|RPL18|RPL18A|RPL19|RPL21|RPL22|RPL23A|MRPL23|RPL24|RPL26|RPL27|RPL30|RPL27A|RPL28|RPL29|RPL31|RPL32|RPL34|RPL35A|RPL36AL|RPL37|RPL37A|RPL38|RPL39|RPL41|RPL36A|RPLP0|RPLP1|RPLP2|MRPL12|MRPS12|RPS2|RPS3|RPS3A|RPS4X|RPS4Y1|RPS5|RPS6|RPS7|RPS8|RPS9|RPS10|RPS11|RPS12|RPS13|RPS14|RPS15|RPS15A|RP…
GO:0008380	RNA splicing	biological_process	380	152596	2.96139e-58	<0.002890173410404624	676|708|988|1207|1477|1478|1479|1653|1655|1659|1660|1665|1993|2081|2332|2483|2521|2962|2963|3178|3181|3183|3184|3185|3187|3188|3189|3190|3192|3312|3550|3958|4116|4154|4236|4670|4686|4841|4857|4858|4904|5093|5094|5356|5411|5430|5431|5432|5433|5434|5435|5436|5437|5438|5439|5440|5441|5511|5515|5518|5546|5725|5936|5940|6060|6066|6100|6421|6426|6427|6428|6429|6430|6431|6432|6433|6434|6606|6607|6625|66…	BRDT|C1QBP|CDC5L|CLNS1A|CSTF1|CSTF2|CSTF3|DDX1|DDX5|DHX8|DHX9|DHX15|ELAVL2|ERN1|FMR1|FRG1|FUS|GTF2F1|GTF2F2|HNRNPA1|HNRNPA2B1|HNRNPC|HNRNPD|HNRNPF|HNRNPH1|HNRNPH2|HNRNPH3|HNRNPK|HNRNPU|HSPA8|IK|LGALS3|MAGOH|MBNL1|MFAP1|HNRNPM|NCBP1|NONO|NOVA1|NOVA2|YBX1|PCBP1|PCBP2|PLRG1|PNN|POLR2A|POLR2B|POLR2C|POLR2D|POLR2E|POLR2F|POLR2G|POLR2H|POLR2I|POLR2J|POLR2K|POLR2L|PPP1R8|PPP2CA|PPP2R1A|PRCC|PTBP1|RBM4|R…
GO:0000375	RNA splicing, via transesterification reactions	biological_process	289	83962.9	9.90738e-57	<0.002890173410404624	988|1207|1477|1478|1479|1653|1655|1659|1660|1665|1993|2483|2521|2962|2963|3178|3181|3183|3184|3185|3187|3188|3189|3190|3192|3312|3550|4116|4236|4670|4686|4857|4858|4904|5093|5094|5356|5411|5430|5431|5432|5433|5434|5435|5436|5437|5438|5439|5440|5441|5546|5725|5936|5940|6060|6066|6421|6426|6427|6428|6429|6430|6431|6432|6433|6434|6606|6607|6625|6626|6627|6628|6629|6631|6632|6633|6634|6635|6636|6637|…	CDC5L|CLNS1A|CSTF1|CSTF2|CSTF3|DDX1|DDX5|DHX8|DHX9|DHX15|ELAVL2|FRG1|FUS|GTF2F1|GTF2F2|HNRNPA1|HNRNPA2B1|HNRNPC|HNRNPD|HNRNPF|HNRNPH1|HNRNPH2|HNRNPH3|HNRNPK|HNRNPU|HSPA8|IK|MAGOH|MFAP1|HNRNPM|NCBP1|NOVA1|NOVA2|YBX1|PCBP1|PCBP2|PLRG1|PNN|POLR2A|POLR2B|POLR2C|POLR2D|POLR2E|POLR2F|POLR2G|POLR2H|POLR2I|POLR2J|POLR2K|POLR2L|PRCC|PTBP1|RBM4|RBMY1A1|RNU1-4|RNU2-1|SFPQ|SRSF1|SRSF2|SRSF3|SRSF4|SRSF5|SRSF6…
GO:0000377	RNA splicing, via transesterification reactions with bulged adenosine as nucleophile	biological_process	286	82250.4	3.4626e-56	<0.002890173410404624	988|1207|1477|1478|1479|1653|1655|1659|1660|1665|1993|2483|2521|2962|2963|3178|3181|3183|3184|3185|3187|3188|3189|3190|3192|3312|3550|4116|4236|4670|4686|4857|4858|4904|5093|5094|5356|5411|5430|5431|5432|5433|5434|5435|5436|5437|5438|5439|5440|5441|5546|5725|5936|5940|6060|6066|6421|6426|6427|6428|6429|6430|6431|6432|6433|6434|6606|6607|6625|6626|6627|6628|6629|6631|6632|6633|6634|6635|6636|6637|…	CDC5L|CLNS1A|CSTF1|CSTF2|CSTF3|DDX1|DDX5|DHX8|DHX9|DHX15|ELAVL2|FRG1|FUS|GTF2F1|GTF2F2|HNRNPA1|HNRNPA2B1|HNRNPC|HNRNPD|HNRNPF|HNRNPH1|HNRNPH2|HNRNPH3|HNRNPK|HNRNPU|HSPA8|IK|MAGOH|MFAP1|HNRNPM|NCBP1|NOVA1|NOVA2|YBX1|PCBP1|PCBP2|PLRG1|PNN|POLR2A|POLR2B|POLR2C|POLR2D|POLR2E|POLR2F|POLR2G|POLR2H|POLR2I|POLR2J|POLR2K|POLR2L|PRCC|PTBP1|RBM4|RBMY1A1|RNU1-4|RNU2-1|SFPQ|SRSF1|SRSF2|SRSF3|SRSF4|SRSF5|SRSF6…
GO:0000398	mRNA splicing, via spliceosome	biological_process	286	82250.4	3.4626e-56	<0.002890173410404624	988|1207|1477|1478|1479|1653|1655|1659|1660|1665|1993|2483|2521|2962|2963|3178|3181|3183|3184|3185|3187|3188|3189|3190|3192|3312|3550|4116|4236|4670|4686|4857|4858|4904|5093|5094|5356|5411|5430|5431|5432|5433|5434|5435|5436|5437|5438|5439|5440|5441|5546|5725|5936|5940|6060|6066|6421|6426|6427|6428|6429|6430|6431|6432|6433|6434|6606|6607|6625|6626|6627|6628|6629|6631|6632|6633|6634|6635|6636|6637|…	CDC5L|CLNS1A|CSTF1|CSTF2|CSTF3|DDX1|DDX5|DHX8|DHX9|DHX15|ELAVL2|FRG1|FUS|GTF2F1|GTF2F2|HNRNPA1|HNRNPA2B1|HNRNPC|HNRNPD|HNRNPF|HNRNPH1|HNRNPH2|HNRNPH3|HNRNPK|HNRNPU|HSPA8|IK|MAGOH|MFAP1|HNRNPM|NCBP1|NOVA1|NOVA2|YBX1|PCBP1|PCBP2|PLRG1|PNN|POLR2A|POLR2B|POLR2C|POLR2D|POLR2E|POLR2F|POLR2G|POLR2H|POLR2I|POLR2J|POLR2K|POLR2L|PRCC|PTBP1|RBM4|RBMY1A1|RNU1-4|RNU2-1|SFPQ|SRSF1|SRSF2|SRSF3|SRSF4|SRSF5|SRSF6…
GO:0022626	cytosolic ribosome	cellular_component	114	9937.21	9.09514e-56	<0.002890173410404624	347|1654|1939|1981|3039|3040|3921|4736|5610|6122|6123|6124|6125|6128|6129|6130|6132|6133|6134|6135|6136|6137|6138|6139|6141|6142|6143|6144|6146|6147|6152|6154|6155|6156|6157|6158|6159|6160|6161|6164|6165|6166|6167|6168|6169|6170|6171|6173|6175|6176|6181|6187|6188|6189|6191|6192|6193|6194|6201|6202|6203|6204|6205|6206|6207|6208|6209|6210|6217|6218|6222|6223|6224|6227|6228|6229|6230|6231|6232|6233|…	APOD|DDX3X|EIF2D|EIF4G1|HBA1|HBA2|RPSA|RPL10A|EIF2AK2|RPL3|RPL3L|RPL4|RPL5|RPL6|RPL7|RPL7A|RPL8|RPL9|RPL10|RPL11|RPL12|RPL13|RPL15|RPL17|RPL18|RPL18A|RPL19|RPL21|RPL22|RPL23A|RPL24|RPL26|RPL27|RPL30|RPL27A|RPL28|RPL29|RPL31|RPL32|RPL34|RPL35A|RPL36AL|RPL37|RPL37A|RPL38|RPL39|RPL41|RPL36A|RPLP0|RPLP1|RPLP2|RPS2|RPS3|RPS3A|RPS4X|RPS4Y1|RPS5|RPS6|RPS7|RPS8|RPS9|RPS10|RPS11|RPS12|RPS13|RPS14|RPS15|RP…
GO:0000184	nuclear-transcribed mRNA catabolic process, nonsense-mediated decay	biological_process	116	10382.8	2.37674e-55	<0.002890173410404624	1981|2107|2935|3646|3921|4116|4686|4736|5073|5394|5515|5518|5520|5976|6122|6124|6125|6128|6129|6130|6132|6133|6134|6135|6136|6137|6138|6139|6141|6142|6143|6144|6146|6147|6152|6154|6155|6156|6157|6158|6159|6160|6161|6164|6165|6167|6168|6169|6170|6171|6173|6175|6176|6181|6187|6188|6189|6191|6192|6193|6194|6201|6202|6203|6204|6205|6206|6207|6208|6209|6210|6217|6218|6222|6223|6224|6227|6228|6229|6230…	EIF4G1|ETF1|GSPT1|EIF3E|RPSA|MAGOH|NCBP1|RPL10A|PARN|EXOSC10|PPP2CA|PPP2R1A|PPP2R2A|UPF1|RPL3|RPL4|RPL5|RPL6|RPL7|RPL7A|RPL8|RPL9|RPL10|RPL11|RPL12|RPL13|RPL15|RPL17|RPL18|RPL18A|RPL19|RPL21|RPL22|RPL23A|RPL24|RPL26|RPL27|RPL30|RPL27A|RPL28|RPL29|RPL31|RPL32|RPL34|RPL35A|RPL37|RPL37A|RPL38|RPL39|RPL41|RPL36A|RPLP0|RPLP1|RPLP2|RPS2|RPS3|RPS3A|RPS4X|RPS4Y1|RPS5|RPS6|RPS7|RPS8|RPS9|RPS10|RPS11|RPS12…
GO:0000228	nuclear chromosome	cellular_component	570	362786	2.55489e-55	<0.002890173410404624	60|86|120|142|328|332|367|401|472|545|546|641|661|672|675|699|701|860|864|891|983|988|1025|1045|1051|1058|1059|1060|1104|1107|1108|1111|1385|1387|1457|1499|1642|1660|1663|1676|1677|1749|1763|1788|1791|1857|1869|1874|2067|2072|2073|2099|2117|2146|2186|2237|2241|2296|2547|2551|2625|2648|2956|3005|3006|3007|3008|3009|3010|3012|3013|3014|3015|3018|3020|3021|3024|3065|3066|3146|3148|3149|3183|3190|319…	ACTB|ACTL6A|ADD3|PARP1|APEX1|BIRC5|AR|PHOX2A|ATM|ATR|ATRX|BLM|POLR3D|BRCA1|BRCA2|BUB1|BUB1B|RUNX2|RUNX3|CCNB1|CDK1|CDC5L|CDK9|CDX2|CEBPB|CENPA|CENPB|CENPC|RCC1|CHD3|CHD4|CHEK1|CREB1|CREBBP|CSNK2A1|CTNNB1|DDB1|DHX9|DDX11|DFFA|DFFB|DLX5|DNA2|DNMT3A|DNTT|DVL3|E2F1|E2F4|ERCC1|ERCC4|ERCC5|ESR1|ETV3|EZH2|BPTF|FEN1|FER|FOXC1|XRCC6|GABPA|GATA3|KAT2A|MSH6|H1F0|HIST1H1C|HIST1H1D|HIST1H1E|HIST1H1B|HIST1H1T|…
GO:0006614	SRP-dependent cotranslational protein targeting to membrane	biological_process	96	6755.61	1.00585e-52	<0.002890173410404624	3921|4736|6029|6122|6124|6125|6128|6129|6130|6132|6133|6134|6135|6136|6137|6138|6139|6141|6142|6143|6144|6146|6147|6152|6154|6155|6156|6157|6158|6159|6160|6161|6164|6165|6167|6168|6169|6170|6171|6173|6175|6176|6181|6187|6188|6189|6191|6192|6193|6194|6201|6202|6203|6204|6205|6206|6207|6208|6209|6210|6217|6218|6222|6223|6224|6227|6228|6229|6230|6231|6232|6233|6234|6235|6726|6727|6728|6729|6730|6731…	RPSA|RPL10A|RN7SL1|RPL3|RPL4|RPL5|RPL6|RPL7|RPL7A|RPL8|RPL9|RPL10|RPL11|RPL12|RPL13|RPL15|RPL17|RPL18|RPL18A|RPL19|RPL21|RPL22|RPL23A|RPL24|RPL26|RPL27|RPL30|RPL27A|RPL28|RPL29|RPL31|RPL32|RPL34|RPL35A|RPL37|RPL37A|RPL38|RPL39|RPL41|RPL36A|RPLP0|RPLP1|RPLP2|RPS2|RPS3|RPS3A|RPS4X|RPS4Y1|RPS5|RPS6|RPS7|RPS8|RPS9|RPS10|RPS11|RPS12|RPS13|RPS14|RPS15|RPS15A|RPS16|RPS17|RPS18|RPS19|RPS20|RPS21|RPS23|RP…
GO:0005840	ribosome	cellular_component	232	52626.1	1.06886e-52	<0.002890173410404624	23|190|328|347|740|821|1654|1660|1938|1939|1981|2332|3039|3040|3921|4504|4690|4701|4706|4736|5610|5935|6122|6123|6124|6125|6128|6129|6130|6132|6133|6134|6135|6136|6137|6138|6139|6141|6142|6143|6144|6146|6147|6150|6152|6154|6155|6156|6157|6158|6159|6160|6161|6164|6165|6166|6167|6168|6169|6170|6171|6173|6175|6176|6181|6182|6183|6187|6188|6189|6191|6192|6193|6194|6201|6202|6203|6204|6205|6206|6207|6…	ABCF1|NR0B1|APEX1|APOD|MRPL49|CANX|DDX3X|DHX9|EEF2|EIF2D|EIF4G1|FMR1|HBA1|HBA2|RPSA|MT3|NCK1|NDUFA7|NDUFAB1|RPL10A|EIF2AK2|RBM3|RPL3|RPL3L|RPL4|RPL5|RPL6|RPL7|RPL7A|RPL8|RPL9|RPL10|RPL11|RPL12|RPL13|RPL15|RPL17|RPL18|RPL18A|RPL19|RPL21|RPL22|RPL23A|MRPL23|RPL24|RPL26|RPL27|RPL30|RPL27A|RPL28|RPL29|RPL31|RPL32|RPL34|RPL35A|RPL36AL|RPL37|RPL37A|RPL38|RPL39|RPL41|RPL36A|RPLP0|RPLP1|RPLP2|MRPL12|MRPS…
GO:0044454	nuclear chromosome part	cellular_component	534	317235	1.11523e-52	<0.002890173410404624	60|86|142|328|367|401|472|545|546|641|661|672|675|699|701|860|864|891|983|988|1025|1051|1058|1059|1060|1104|1107|1108|1385|1387|1457|1499|1642|1660|1663|1676|1677|1749|1763|1788|1791|1857|1869|1874|2067|2072|2073|2099|2117|2146|2186|2237|2241|2296|2547|2551|2625|2648|2956|3005|3006|3007|3008|3009|3012|3013|3014|3015|3018|3020|3021|3024|3065|3066|3146|3148|3149|3183|3190|3306|3364|3619|3622|3659|3…	ACTB|ACTL6A|PARP1|APEX1|AR|PHOX2A|ATM|ATR|ATRX|BLM|POLR3D|BRCA1|BRCA2|BUB1|BUB1B|RUNX2|RUNX3|CCNB1|CDK1|CDC5L|CDK9|CEBPB|CENPA|CENPB|CENPC|RCC1|CHD3|CHD4|CREB1|CREBBP|CSNK2A1|CTNNB1|DDB1|DHX9|DDX11|DFFA|DFFB|DLX5|DNA2|DNMT3A|DNTT|DVL3|E2F1|E2F4|ERCC1|ERCC4|ERCC5|ESR1|ETV3|EZH2|BPTF|FEN1|FER|FOXC1|XRCC6|GABPA|GATA3|KAT2A|MSH6|H1F0|HIST1H1C|HIST1H1D|HIST1H1E|HIST1H1B|HIST1H2AE|HIST1H2AD|H2AFX|H2AFZ…
GO:0070161	anchoring junction	cellular_component	518	301539	2.2532e-52	<0.002890173410404624	60|70|71|81|87|88|89|102|118|182|214|301|302|308|309|324|357|375|382|387|388|390|391|402|421|488|527|567|634|659|667|682|726|811|823|824|847|857|858|859|867|928|950|960|966|975|977|998|999|1000|1001|1002|1003|1004|1005|1006|1007|1008|1009|1010|1012|1013|1016|1041|1072|1213|1264|1265|1266|1464|1465|1466|1495|1496|1499|1500|1501|1525|1535|1601|1605|1656|1674|1739|1785|1803|1823|1824|1825|1828|1829|…	ACTB|ACTC1|ACTG1|ACTN4|ACTN1|ACTN2|ACTN3|ADAM10|ADD1|JAG1|ALCAM|ANXA1|ANXA2|ANXA5|ANXA6|APC|SHROOM2|ARF1|ARF6|RHOA|RHOB|RND3|RHOG|ARL2|ARVCF|ATP2A2|ATP6V0C|B2M|CEACAM1|BMPR2|DST|BSG|CAPN5|CALR|CAPN1|CAPN2|CAT|CAV1|CAV2|CAV3|CBL|CD9|SCARB2|CD44|CD59|CD81|CD151|CDC42|CDH1|CDH2|CDH3|CDH4|CDH5|CDH6|CDH7|CDH8|CDH9|CDH10|CDH11|CDH12|CDH13|CDH15|CDH18|CDSN|CFL1|CLTC|CNN1|CNN2|CNN3|CSPG4|CSRP1|CSRP2|CTNN…
GO:0005912	adherens junction	cellular_component	503	283869	3.71447e-52	<0.002890173410404624	60|70|71|81|87|88|89|102|118|182|214|301|302|308|309|324|357|375|382|387|388|390|391|402|421|488|527|567|634|659|667|682|726|811|823|824|847|857|858|859|867|928|950|960|966|975|977|998|999|1000|1001|1002|1003|1004|1005|1006|1007|1008|1009|1010|1012|1013|1016|1072|1213|1264|1265|1266|1464|1465|1466|1495|1496|1499|1500|1501|1525|1535|1601|1605|1656|1674|1739|1785|1803|1824|1832|1946|1948|1969|1982|…	ACTB|ACTC1|ACTG1|ACTN4|ACTN1|ACTN2|ACTN3|ADAM10|ADD1|JAG1|ALCAM|ANXA1|ANXA2|ANXA5|ANXA6|APC|SHROOM2|ARF1|ARF6|RHOA|RHOB|RND3|RHOG|ARL2|ARVCF|ATP2A2|ATP6V0C|B2M|CEACAM1|BMPR2|DST|BSG|CAPN5|CALR|CAPN1|CAPN2|CAT|CAV1|CAV2|CAV3|CBL|CD9|SCARB2|CD44|CD59|CD81|CD151|CDC42|CDH1|CDH2|CDH3|CDH4|CDH5|CDH6|CDH7|CDH8|CDH9|CDH10|CDH11|CDH12|CDH13|CDH15|CDH18|CFL1|CLTC|CNN1|CNN2|CNN3|CSPG4|CSRP1|CSRP2|CTNNA1|CT…
GO:0044265	cellular macromolecule catabolic process	biological_process	795	748336	1.20944e-51	<0.002890173410404624	49|160|161|163|267|329|406|408|409|472|550|664|665|668|677|678|701|824|836|841|867|891|899|983|991|996|997|1017|1075|1161|1173|1175|1211|1213|1358|1508|1512|1513|1514|1515|1519|1520|1521|1522|1540|1642|1649|1655|1656|1676|1677|1763|1773|1774|1775|1777|1797|1861|1981|1990|2021|2055|2081|2107|2191|2237|2817|2931|2935|3001|3005|3093|3146|3148|3184|3300|3303|3304|3309|3416|3429|3646|3669|3836|3837|39…	ACR|AP2A1|AP2A2|AP2B1|AMFR|BIRC2|ARNTL|ARRB1|ARRB2|ATM|AUP1|BNIP3|BNIP3L|FOXL2|ZFP36L1|ZFP36L2|BUB1B|CAPN2|CASP3|CASP8|CBL|CCNB1|CCNF|CDK1|CDC20|CDC27|CDC34|CDK2|CTSC|ERCC8|AP2M1|AP2S1|CLTA|CLTC|CPA2|CTSB|CTSH|CTSK|CTSL|CTSV|CTSO|CTSS|CTSW|CTSZ|CYLD|DDB1|DDIT3|DDX5|DDX6|DFFA|DFFB|DNA2|DNASE1|DNASE1L1|DNASE1L2|DNASE2|DXO|TOR1A|EIF4G1|CELA1|ENDOG|CLN8|ERN1|ETF1|FAP|FEN1|GPC1|GSK3A|GSPT1|GZMA|H1F0|U…
GO:0006397	mRNA processing	biological_process	442	217454	2.06566e-51	<0.002890173410404624	103|104|105|339|676|677|708|902|988|1022|1207|1477|1478|1479|1653|1655|1659|1660|1665|1993|1996|2068|2071|2081|2332|2483|2521|2926|2962|2963|2965|2966|2967|2968|3178|3181|3183|3184|3185|3187|3188|3189|3190|3192|3297|3312|3550|3958|4116|4154|4236|4331|4670|4686|4841|4857|4858|4904|5093|5094|5356|5411|5430|5431|5432|5433|5434|5435|5436|5437|5438|5439|5440|5441|5511|5546|5566|5725|5930|5936|5940|604…	ADAR|ADARB1|ADARB2|APOBEC1|BRDT|ZFP36L1|C1QBP|CCNH|CDC5L|CDK7|CLNS1A|CSTF1|CSTF2|CSTF3|DDX1|DDX5|DHX8|DHX9|DHX15|ELAVL2|ELAVL4|ERCC2|ERCC3|ERN1|FMR1|FRG1|FUS|GRSF1|GTF2F1|GTF2F2|GTF2H1|GTF2H2|GTF2H3|GTF2H4|HNRNPA1|HNRNPA2B1|HNRNPC|HNRNPD|HNRNPF|HNRNPH1|HNRNPH2|HNRNPH3|HNRNPK|HNRNPU|HSF1|HSPA8|IK|LGALS3|MAGOH|MBNL1|MFAP1|MNAT1|HNRNPM|NCBP1|NONO|NOVA1|NOVA2|YBX1|PCBP1|PCBP2|PLRG1|PNN|POLR2A|POLR2B|…
GO:0000785	chromatin	cellular_component	526	309031	2.60153e-50	<0.002890173410404624	60|86|367|401|408|546|661|824|860|864|894|1019|1025|1029|1051|1058|1059|1060|1063|1104|1107|1108|1111|1385|1387|1457|1459|1460|1499|1656|1660|1663|1676|1677|1749|1786|1788|1791|1857|1869|1874|1912|2099|2117|2146|2186|2241|2296|2551|2625|2648|2956|3005|3006|3007|3008|3009|3010|3012|3013|3014|3015|3017|3018|3020|3021|3024|3065|3066|3070|3090|3141|3146|3148|3149|3150|3151|3159|3183|3190|3297|3619|36…	ACTB|ACTL6A|AR|PHOX2A|ARRB1|ATRX|POLR3D|CAPN2|RUNX2|RUNX3|CCND2|CDK4|CDK9|CDKN2A|CEBPB|CENPA|CENPB|CENPC|CENPF|RCC1|CHD3|CHD4|CHEK1|CREB1|CREBBP|CSNK2A1|CSNK2A2|CSNK2B|CTNNB1|DDX6|DHX9|DDX11|DFFA|DFFB|DLX5|DNMT1|DNMT3A|DNTT|DVL3|E2F1|E2F4|PHC2|ESR1|ETV3|EZH2|BPTF|FER|FOXC1|GABPA|GATA3|KAT2A|MSH6|H1F0|HIST1H1C|HIST1H1D|HIST1H1E|HIST1H1B|HIST1H1T|HIST1H2AE|HIST1H2AD|H2AFX|H2AFZ|HIST1H2BD|HIST1H2BB|…
GO:0006613	cotranslational protein targeting to membrane	biological_process	100	7650.08	3.13746e-49	<0.002890173410404624	3921|4736|6029|6122|6124|6125|6128|6129|6130|6132|6133|6134|6135|6136|6137|6138|6139|6141|6142|6143|6144|6146|6147|6152|6154|6155|6156|6157|6158|6159|6160|6161|6164|6165|6167|6168|6169|6170|6171|6173|6175|6176|6181|6187|6188|6189|6191|6192|6193|6194|6201|6202|6203|6204|6205|6206|6207|6208|6209|6210|6217|6218|6222|6223|6224|6227|6228|6229|6230|6231|6232|6233|6234|6235|6726|6727|6728|6729|6730|6731…	RPSA|RPL10A|RN7SL1|RPL3|RPL4|RPL5|RPL6|RPL7|RPL7A|RPL8|RPL9|RPL10|RPL11|RPL12|RPL13|RPL15|RPL17|RPL18|RPL18A|RPL19|RPL21|RPL22|RPL23A|RPL24|RPL26|RPL27|RPL30|RPL27A|RPL28|RPL29|RPL31|RPL32|RPL34|RPL35A|RPL37|RPL37A|RPL38|RPL39|RPL41|RPL36A|RPLP0|RPLP1|RPLP2|RPS2|RPS3|RPS3A|RPS4X|RPS4Y1|RPS5|RPS6|RPS7|RPS8|RPS9|RPS10|RPS11|RPS12|RPS13|RPS14|RPS15|RPS15A|RPS16|RPS17|RPS18|RPS19|RPS20|RPS21|RPS23|RP…
GO:0006412	translation	biological_process	356	135610	3.99173e-49	<0.002890173410404624	16|23|207|327|740|833|1615|1654|1725|1734|1915|1917|1933|1936|1937|1938|1939|1964|1965|1967|1968|1973|1974|1975|1977|1978|1979|1981|1982|1983|1984|2058|2107|2193|2617|2678|2686|2687|2935|2966|2967|3035|3376|3508|3646|3692|3735|3921|4141|4528|4677|4701|4736|5018|5188|5464|5610|5859|5917|5936|6059|6122|6123|6124|6125|6128|6129|6130|6132|6133|6134|6135|6136|6137|6138|6139|6141|6142|6143|6144|6146|61…	AARS|ABCF1|AKT1|APEH|MRPL49|CARS|DARS|DDX3X|DHPS|DIO2|EEF1A1|EEF1A2|EEF1B2|EEF1D|EEF1G|EEF2|EIF2D|EIF1AX|EIF2S1|EIF2B1|EIF2S3|EIF4A1|EIF4A2|EIF4B|EIF4E|EIF4EBP1|EIF4EBP2|EIF4G1|EIF4G2|EIF5|EIF5A|EPRS|ETF1|FARSA|GARS|GGT1|GGT7|GGT5|GSPT1|GTF2H2|GTF2H3|HARS|IARS|IGHMBP2|EIF3E|EIF6|KARS|RPSA|MARS|MTIF2|NARS|NDUFA7|RPL10A|OXA1L|GATB|PPA1|EIF2AK2|QARS|RARS|RBM4|ABCE1|RPL3|RPL3L|RPL4|RPL5|RPL6|RPL7|RPL…
GO:0005925	focal adhesion	cellular_component	388	161723	5.90695e-49	<0.002890173410404624	60|70|71|81|87|88|89|102|118|214|301|308|309|375|382|387|388|390|391|402|527|567|667|682|726|811|823|824|847|857|858|859|867|928|950|960|966|975|977|998|1000|1012|1072|1213|1264|1265|1266|1464|1465|1466|1495|1499|1535|1601|1605|1785|1803|1948|1969|2017|2022|2037|2185|2191|2195|2242|2261|2273|2274|2275|2314|2316|2317|2318|2319|2321|2535|2580|2665|2697|2768|2783|2886|2923|2934|3055|3159|3190|3303|3…	ACTB|ACTC1|ACTG1|ACTN4|ACTN1|ACTN2|ACTN3|ADAM10|ADD1|ALCAM|ANXA1|ANXA5|ANXA6|ARF1|ARF6|RHOA|RHOB|RND3|RHOG|ARL2|ATP6V0C|B2M|DST|BSG|CAPN5|CALR|CAPN1|CAPN2|CAT|CAV1|CAV2|CAV3|CBL|CD9|SCARB2|CD44|CD59|CD81|CD151|CDC42|CDH2|CDH13|CFL1|CLTC|CNN1|CNN2|CNN3|CSPG4|CSRP1|CSRP2|CTNNA1|CTNNB1|CYBA|DAB2|DAG1|DNM2|DPP4|EFNB2|EPHA2|CTTN|ENG|EPB41L2|PTK2B|FAP|FAT1|FES|FGFR3|FHL1|FHL2|FHL3|FLII|FLNA|FLNB|FLNC|F…
GO:0006325	chromatin organization	biological_process	666	522267	9.0845e-49	<0.002890173410404624	60|86|322|408|472|473|546|648|675|676|890|891|983|1017|1029|1058|1060|1105|1106|1107|1108|1111|1386|1387|1499|1613|1616|1642|1643|1663|1786|1788|1810|1812|1911|2005|2033|2070|2091|2099|2122|2138|2139|2140|2145|2146|2186|2491|2623|2625|2648|2879|2908|2959|3005|3006|3007|3008|3009|3010|3012|3013|3014|3015|3017|3018|3020|3021|3024|3054|3065|3066|3070|3141|3146|3148|3149|3150|3159|3169|3170|3171|3183…	ACTB|ACTL6A|APBB1|ARRB1|ATM|RERE|ATRX|BMI1|BRCA2|BRDT|CCNA2|CCNB1|CDK1|CDK2|CDKN2A|CENPA|CENPC|CHD1|CHD2|CHD3|CHD4|CHEK1|ATF2|CREBBP|CTNNB1|DAPK3|DAXX|DDB1|DDB2|DDX11|DNMT1|DNMT3A|DR1|DRD1|PHC1|ELK4|EP300|EYA4|FBL|ESR1|MECOM|EYA1|EYA2|EYA3|EZH1|EZH2|BPTF|CENPI|GATA1|GATA3|KAT2A|GPX4|NR3C1|GTF2B|H1F0|HIST1H1C|HIST1H1D|HIST1H1E|HIST1H1B|HIST1H1T|HIST1H2AE|HIST1H2AD|H2AFX|H2AFZ|HIST1H2BD|HIST1H2BB|H…
GO:0000278	mitotic cell cycle	biological_process	646	482106	4.58366e-48	<0.002890173410404624	25|90|91|288|324|375|387|388|389|403|472|571|581|585|586|595|598|641|672|675|699|701|805|808|815|835|890|891|894|896|898|899|900|901|983|984|988|989|990|991|993|994|995|996|997|1012|1017|1018|1019|1021|1026|1027|1029|1030|1031|1032|1033|1058|1060|1062|1063|1068|1069|1070|1072|1104|1112|1163|1164|1213|1263|1386|1453|1454|1639|1647|1719|1731|1739|1763|1778|1781|1785|1788|1820|1869|1874|1876|1894|19…	ABL1|ACVR1|ACVR1B|ANK3|APC|ARF1|RHOA|RHOB|RHOC|ARL3|ATM|BACH1|BAX|BBS4|BCAT1|CCND1|BCL2L1|BLM|BRCA1|BRCA2|BUB1|BUB1B|CALM2|CALM3|CAMK2A|CASP2|CCNA2|CCNB1|CCND2|CCND3|CCNE1|CCNF|CCNG1|CCNG2|CDK1|CDK11B|CDC5L|SEPT7|CDC6|CDC20|CDC25A|CDC25B|CDC25C|CDC27|CDC34|CDH13|CDK2|CDK3|CDK4|CDK6|CDKN1A|CDKN1B|CDKN2A|CDKN2B|CDKN2C|CDKN2D|CDKN3|CENPA|CENPC|CENPE|CENPF|CETN1|CETN2|CETN3|CFL1|RCC1|FOXN3|CKS1B|CKS2…
GO:0030055	cell-substrate junction	cellular_component	394	168432	7.66039e-48	<0.002890173410404624	60|70|71|81|87|88|89|102|118|214|301|308|309|375|382|387|388|390|391|402|527|567|667|682|726|811|823|824|847|857|858|859|867|928|950|960|966|975|977|998|1000|1012|1072|1213|1264|1265|1266|1308|1464|1465|1466|1495|1499|1535|1601|1605|1756|1785|1803|1948|1969|2017|2022|2037|2185|2191|2195|2242|2261|2273|2274|2275|2314|2316|2317|2318|2319|2321|2535|2580|2665|2697|2768|2783|2886|2923|2934|3055|3159|3…	ACTB|ACTC1|ACTG1|ACTN4|ACTN1|ACTN2|ACTN3|ADAM10|ADD1|ALCAM|ANXA1|ANXA5|ANXA6|ARF1|ARF6|RHOA|RHOB|RND3|RHOG|ARL2|ATP6V0C|B2M|DST|BSG|CAPN5|CALR|CAPN1|CAPN2|CAT|CAV1|CAV2|CAV3|CBL|CD9|SCARB2|CD44|CD59|CD81|CD151|CDC42|CDH2|CDH13|CFL1|CLTC|CNN1|CNN2|CNN3|COL17A1|CSPG4|CSRP1|CSRP2|CTNNA1|CTNNB1|CYBA|DAB2|DAG1|DMD|DNM2|DPP4|EFNB2|EPHA2|CTTN|ENG|EPB41L2|PTK2B|FAP|FAT1|FES|FGFR3|FHL1|FHL2|FHL3|FLII|FLNA…
GO:0005681	spliceosomal complex	cellular_component	171	28487.8	1.81247e-47	<0.002890173410404624	103|988|1153|1655|1659|1665|2483|3178|3181|3183|3185|3187|3189|3190|3192|3312|3550|3958|4116|4236|4670|4904|5356|5411|5511|5935|5976|6009|6426|6434|6625|6626|6627|6628|6629|6631|6632|6633|6634|6635|6636|6637|6638|6936|7307|7536|7737|7919|8175|8227|8233|8449|8458|8487|8539|8559|8896|8899|9092|9128|9129|9343|9410|9416|9716|9775|9785|9939|10081|10181|10189|10236|10250|10262|10283|10285|10286|10291|1…	ADAR|CDC5L|CIRBP|DDX5|DHX8|DHX15|FRG1|HNRNPA1|HNRNPA2B1|HNRNPC|HNRNPF|HNRNPH1|HNRNPH3|HNRNPK|HNRNPU|HSPA8|IK|LGALS3|MAGOH|MFAP1|HNRNPM|YBX1|PLRG1|PNN|PPP1R8|RBM3|UPF1|RHEB|SRSF1|TRA2B|SNRNP70|SNRPA|SNRPA1|SNRPB|SNRPB2|SNRPC|SNRPD1|SNRPD2|SNRPD3|SNRPE|SNRPF|SNRPG|SNRPN|GCFC2|U2AF1|SF1|RNF113A|DDX39B|SF3A2|AKAP17A|ZRSR2|DHX16|TTF2|GEMIN2|API5|PRPF18|BUD31|PRPF4B|SART1|PRPF4|PRPF3|EFTUD2|SNRNP40|DDX…
GO:0005924	cell-substrate adherens junction	cellular_component	391	165241	4.99884e-47	<0.002890173410404624	60|70|71|81|87|88|89|102|118|214|301|308|309|375|382|387|388|390|391|402|527|567|667|682|726|811|823|824|847|857|858|859|867|928|950|960|966|975|977|998|1000|1012|1072|1213|1264|1265|1266|1464|1465|1466|1495|1499|1535|1601|1605|1785|1803|1948|1969|2017|2022|2037|2185|2191|2195|2242|2261|2273|2274|2275|2314|2316|2317|2318|2319|2321|2535|2580|2665|2697|2768|2783|2886|2923|2934|3055|3159|3190|3303|3…	ACTB|ACTC1|ACTG1|ACTN4|ACTN1|ACTN2|ACTN3|ADAM10|ADD1|ALCAM|ANXA1|ANXA5|ANXA6|ARF1|ARF6|RHOA|RHOB|RND3|RHOG|ARL2|ATP6V0C|B2M|DST|BSG|CAPN5|CALR|CAPN1|CAPN2|CAT|CAV1|CAV2|CAV3|CBL|CD9|SCARB2|CD44|CD59|CD81|CD151|CDC42|CDH2|CDH13|CFL1|CLTC|CNN1|CNN2|CNN3|CSPG4|CSRP1|CSRP2|CTNNA1|CTNNB1|CYBA|DAB2|DAG1|DNM2|DPP4|EFNB2|EPHA2|CTTN|ENG|EPB41L2|PTK2B|FAP|FAT1|FES|FGFR3|FHL1|FHL2|FHL3|FLII|FLNA|FLNB|FLNC|F…
GO:0042254	ribosome biogenesis	biological_process	256	72271.8	1.96199e-46	<0.002890173410404624	14|705|708|1654|1736|2091|2483|2971|3669|3692|3921|4736|4839|4869|4927|4931|5036|5393|5394|5822|5901|6023|6041|6059|6122|6123|6125|6128|6129|6130|6134|6135|6136|6147|6152|6154|6155|6165|6169|6175|6187|6193|6194|6201|6202|6203|6204|6208|6209|6217|6218|6223|6227|6229|6232|6234|6838|6839|7248|8568|8602|8780|8945|9045|9092|9136|9188|9221|9277|9326|9724|9775|9790|9816|9875|10171|10199|10200|10360|1041…	AAMP|BYSL|C1QBP|DDX3X|DKC1|FBL|FRG1|GTF3A|ISG20|EIF6|RPSA|RPL10A|NOP2|NPM1|NUP88|NVL|PA2G4|EXOSC9|EXOSC10|PWP2|RAN|RMRP|RNASEL|ABCE1|RPL3|RPL3L|RPL5|RPL6|RPL7|RPL7A|RPL10|RPL11|RPL12|RPL23A|RPL24|RPL26|RPL27|RPL35A|RPL38|RPLP0|RPS2|RPS5|RPS6|RPS7|RPS8|RPS9|RPS10|RPS14|RPS15|RPS16|RPS17|RPS19|RPS21|RPS24|RPS27|RPS28|SURF6|SUV39H1|TSC1|RRP1|NOP14|RIOK3|BTRC|RPL14|SART1|RRP9|DDX21|NOLC1|WDR46|ZNHIT3…
GO:0045047	protein targeting to ER	biological_process	108	9409.57	1.47937e-45	<0.002890173410404624	439|3921|4736|5372|5373|6029|6122|6124|6125|6128|6129|6130|6132|6133|6134|6135|6136|6137|6138|6139|6141|6142|6143|6144|6146|6147|6152|6154|6155|6156|6157|6158|6159|6160|6161|6164|6165|6167|6168|6169|6170|6171|6173|6175|6176|6181|6187|6188|6189|6191|6192|6193|6194|6201|6202|6203|6204|6205|6206|6207|6208|6209|6210|6217|6218|6222|6223|6224|6227|6228|6229|6230|6231|6232|6233|6234|6235|6449|6726|6727|…	ASNA1|RPSA|RPL10A|PMM1|PMM2|RN7SL1|RPL3|RPL4|RPL5|RPL6|RPL7|RPL7A|RPL8|RPL9|RPL10|RPL11|RPL12|RPL13|RPL15|RPL17|RPL18|RPL18A|RPL19|RPL21|RPL22|RPL23A|RPL24|RPL26|RPL27|RPL30|RPL27A|RPL28|RPL29|RPL31|RPL32|RPL34|RPL35A|RPL37|RPL37A|RPL38|RPL39|RPL41|RPL36A|RPLP0|RPLP1|RPLP2|RPS2|RPS3|RPS3A|RPS4X|RPS4Y1|RPS5|RPS6|RPS7|RPS8|RPS9|RPS10|RPS11|RPS12|RPS13|RPS14|RPS15|RPS15A|RPS16|RPS17|RPS18|RPS19|RPS2…
GO:1903047	mitotic cell cycle process	biological_process	564	365120	1.75875e-45	<0.002890173410404624	90|91|288|324|375|387|388|389|403|472|571|581|585|586|595|598|641|672|675|699|701|805|808|815|835|890|891|898|983|989|990|991|993|994|995|996|997|1017|1018|1019|1021|1026|1027|1029|1030|1031|1032|1033|1058|1060|1062|1063|1068|1069|1070|1072|1104|1112|1163|1164|1263|1386|1453|1454|1639|1647|1719|1731|1739|1763|1778|1781|1785|1820|1869|1874|1876|1894|1977|1978|2009|2010|2029|2033|2059|2103|2255|230…	ACVR1|ACVR1B|ANK3|APC|ARF1|RHOA|RHOB|RHOC|ARL3|ATM|BACH1|BAX|BBS4|BCAT1|CCND1|BCL2L1|BLM|BRCA1|BRCA2|BUB1|BUB1B|CALM2|CALM3|CAMK2A|CASP2|CCNA2|CCNB1|CCNE1|CDK1|SEPT7|CDC6|CDC20|CDC25A|CDC25B|CDC25C|CDC27|CDC34|CDK2|CDK3|CDK4|CDK6|CDKN1A|CDKN1B|CDKN2A|CDKN2B|CDKN2C|CDKN2D|CDKN3|CENPA|CENPC|CENPE|CENPF|CETN1|CETN2|CETN3|CFL1|RCC1|FOXN3|CKS1B|CKS2|PLK3|ATF2|CSNK1D|CSNK1E|DCTN1|GADD45A|DHFR|SEPT1|DLG…
GO:0006396	RNA processing	biological_process	837	875938	5.68976e-45	<0.002890173410404624	16|103|104|105|339|636|676|677|705|708|902|988|1022|1207|1477|1478|1479|1653|1655|1659|1660|1665|1736|1787|1993|1996|2068|2071|2081|2091|2332|2483|2521|2926|2962|2963|2965|2966|2967|2968|3028|3178|3181|3183|3184|3185|3187|3188|3189|3190|3192|3297|3312|3550|3669|3735|3921|3958|4086|4087|4088|4116|4154|4234|4236|4331|4670|4686|4736|4839|4841|4857|4858|4904|4931|5036|5073|5093|5094|5356|5393|5394|54…	AARS|ADAR|ADARB1|ADARB2|APOBEC1|BICD1|BRDT|ZFP36L1|BYSL|C1QBP|CCNH|CDC5L|CDK7|CLNS1A|CSTF1|CSTF2|CSTF3|DDX1|DDX5|DHX8|DHX9|DHX15|DKC1|TRDMT1|ELAVL2|ELAVL4|ERCC2|ERCC3|ERN1|FBL|FMR1|FRG1|FUS|GRSF1|GTF2F1|GTF2F2|GTF2H1|GTF2H2|GTF2H3|GTF2H4|HSD17B10|HNRNPA1|HNRNPA2B1|HNRNPC|HNRNPD|HNRNPF|HNRNPH1|HNRNPH2|HNRNPH3|HNRNPK|HNRNPU|HSF1|HSPA8|IK|ISG20|KARS|RPSA|LGALS3|SMAD1|SMAD2|SMAD3|MAGOH|MBNL1|METTL1|M…
GO:0000956	nuclear-transcribed mRNA catabolic process	biological_process	185	34616	2.10873e-44	<0.002890173410404624	472|677|678|1655|1656|1797|1981|2107|2935|3646|3921|4116|4292|4686|4736|4848|4849|4850|5073|5393|5394|5433|5436|5515|5518|5520|5976|6122|6124|6125|6128|6129|6130|6132|6133|6134|6135|6136|6137|6138|6139|6141|6142|6143|6144|6146|6147|6152|6154|6155|6156|6157|6158|6159|6160|6161|6164|6165|6167|6168|6169|6170|6171|6173|6175|6176|6181|6187|6188|6189|6191|6192|6193|6194|6201|6202|6203|6204|6205|6206|62…	ATM|ZFP36L1|ZFP36L2|DDX5|DDX6|DXO|EIF4G1|ETF1|GSPT1|EIF3E|RPSA|MAGOH|MLH1|NCBP1|RPL10A|CNOT2|CNOT3|CNOT4|PARN|EXOSC9|EXOSC10|POLR2D|POLR2G|PPP2CA|PPP2R1A|PPP2R2A|UPF1|RPL3|RPL4|RPL5|RPL6|RPL7|RPL7A|RPL8|RPL9|RPL10|RPL11|RPL12|RPL13|RPL15|RPL17|RPL18|RPL18A|RPL19|RPL21|RPL22|RPL23A|RPL24|RPL26|RPL27|RPL30|RPL27A|RPL28|RPL29|RPL31|RPL32|RPL34|RPL35A|RPL37|RPL37A|RPL38|RPL39|RPL41|RPL36A|RPLP0|RPLP1…
GO:0016032	viral process	biological_process	554	352755	2.21314e-44	<0.002890173410404624	160|161|162|163|164|259|274|291|292|293|336|348|373|375|387|527|558|567|572|581|598|636|664|665|699|708|819|841|857|858|890|904|905|919|920|926|940|941|942|949|950|975|983|995|998|1050|1058|1104|1173|1174|1175|1232|1234|1315|1378|1380|1385|1387|1487|1488|1499|1508|1525|1604|1605|1616|1642|1654|1656|1660|1663|1739|1755|1781|1794|1803|1859|1877|1939|1948|1949|1969|1973|1974|1977|1981|2033|2060|2068…	AP2A1|AP2A2|AP1B1|AP2B1|AP1G1|AMBP|BIN1|SLC25A4|SLC25A5|SLC25A6|APOA2|APOE|TRIM23|ARF1|RHOA|ATP6V0C|AXL|B2M|BAD|BAX|BCL2L1|BICD1|BNIP3|BNIP3L|BUB1|C1QBP|CAMLG|CASP8|CAV1|CAV2|CCNA2|CCNT1|CCNT2|CD247|CD4|CD8B|CD28|CD80|CD86|SCARB1|SCARB2|CD81|CDK1|CDC25C|CDC42|CEBPA|CENPA|RCC1|AP2M1|AP1S1|AP2S1|CCR3|CCR5|COPB1|CR1|CR2|CREB1|CREBBP|CTBP1|CTBP2|CTNNB1|CTSB|CXADR|CD55|DAG1|DAXX|DDB1|DDX3X|DDX6|DHX9|D…
GO:0070647	protein modification by small protein conjugation or removal	biological_process	857	881635	5.35481e-44	<0.002890173410404624	60|86|154|207|267|324|329|330|331|367|373|387|408|409|580|596|642|648|672|865|867|868|890|899|983|991|993|996|997|998|1080|1154|1161|1540|1642|1643|1840|1861|1877|1911|1959|2099|2138|2188|2625|2648|2873|3017|3018|3054|3091|3093|3429|3607|4008|4012|4086|4087|4088|4089|4092|4193|4194|4287|4303|4591|4609|4734|4738|4761|4780|4792|4798|4850|5080|5111|5192|5193|5194|5195|5347|5371|5423|5469|5591|5682|5…	ACTB|ACTL6A|ADRB2|AKT1|AMFR|APC|BIRC2|BIRC3|XIAP|AR|TRIM23|RHOA|ARRB1|ARRB2|BARD1|BCL2|BLMH|BMI1|BRCA1|CBFB|CBL|CBLB|CCNA2|CCNF|CDK1|CDC20|CDC25A|CDC27|CDC34|CDC42|CFTR|CISH|ERCC8|CYLD|DDB1|DDB2|DTX1|TOR1A|E4F1|PHC1|EGR2|ESR1|EYA1|FANCF|GATA3|KAT2A|GPS1|HIST1H2BD|HIST1H2BB|HCFC1|HIF1A|UBE2K|IFI27|FOXK2|LMO7|LNPEP|SMAD1|SMAD2|SMAD3|SMAD4|SMAD7|MDM2|MDM4|ATXN3|FOXO4|TRIM37|MYC|NEDD4|NEDD8|NEUROD2|N…
GO:0072599	establishment of protein localization to endoplasmic reticulum	biological_process	112	10352.7	5.60372e-44	<0.002890173410404624	439|3921|4736|5372|5373|6029|6122|6124|6125|6128|6129|6130|6132|6133|6134|6135|6136|6137|6138|6139|6141|6142|6143|6144|6146|6147|6152|6154|6155|6156|6157|6158|6159|6160|6161|6164|6165|6167|6168|6169|6170|6171|6173|6175|6176|6181|6187|6188|6189|6191|6192|6193|6194|6201|6202|6203|6204|6205|6206|6207|6208|6209|6210|6217|6218|6222|6223|6224|6227|6228|6229|6230|6231|6232|6233|6234|6235|6262|6449|6726|…	ASNA1|RPSA|RPL10A|PMM1|PMM2|RN7SL1|RPL3|RPL4|RPL5|RPL6|RPL7|RPL7A|RPL8|RPL9|RPL10|RPL11|RPL12|RPL13|RPL15|RPL17|RPL18|RPL18A|RPL19|RPL21|RPL22|RPL23A|RPL24|RPL26|RPL27|RPL30|RPL27A|RPL28|RPL29|RPL31|RPL32|RPL34|RPL35A|RPL37|RPL37A|RPL38|RPL39|RPL41|RPL36A|RPLP0|RPLP1|RPLP2|RPS2|RPS3|RPS3A|RPS4X|RPS4Y1|RPS5|RPS6|RPS7|RPS8|RPS9|RPS10|RPS11|RPS12|RPS13|RPS14|RPS15|RPS15A|RPS16|RPS17|RPS18|RPS19|RPS2…
GO:0008134	transcription factor binding	molecular_function	622	433708	9.28173e-44	<0.002890173410404624	60|81|118|142|166|186|190|196|307|322|323|328|367|405|406|408|429|430|468|473|582|583|585|595|596|602|668|672|688|708|811|860|898|904|905|947|988|1022|1025|1029|1050|1051|1054|1063|1108|1385|1386|1387|1390|1406|1407|1432|1460|1482|1487|1488|1499|1609|1613|1616|1649|1654|1655|1660|1788|1810|1822|1869|1870|1871|1874|1875|1876|1959|1977|2002|2033|2034|2067|2071|2072|2091|2099|2103|2113|2114|2139|218…	ACTB|ACTN4|ADD1|PARP1|AES|AGTR2|NR0B1|AHR|ANXA4|APBB1|APBB2|APEX1|AR|ARNT|ARNTL|ARRB1|ASCL1|ASCL2|ATF4|RERE|BBS1|BBS2|BBS4|CCND1|BCL2|BCL3|FOXL2|BRCA1|KLF5|C1QBP|CALR|RUNX2|CCNE1|CCNT1|CCNT2|CD34|CDC5L|CDK7|CDK9|CDKN2A|CEBPA|CEBPB|CEBPG|CENPF|CHD4|CREB1|ATF2|CREBBP|CREM|CRX|CRY1|MAPK14|CSNK2B|NKX2-5|CTBP1|CTBP2|CTNNB1|DGKQ|DAPK3|DAXX|DDIT3|DDX3X|DDX5|DHX9|DNMT3A|DR1|ATN1|E2F1|E2F2|E2F3|E2F4|E2F5|…
GO:0006974	cellular response to DNA damage stimulus	biological_process	698	604859	2.63724e-43	<0.002890173410404624	25|86|142|143|207|322|324|328|331|472|545|546|571|572|578|580|581|595|596|597|598|599|602|604|637|641|666|672|675|835|836|842|867|891|902|983|988|995|1017|1018|1022|1025|1026|1027|1032|1069|1111|1112|1137|1161|1263|1386|1396|1407|1432|1454|1493|1642|1643|1647|1649|1653|1663|1763|1820|1869|1874|1969|2033|2067|2068|2070|2071|2072|2073|2074|2138|2139|2140|2175|2176|2177|2178|2187|2188|2189|2237|2305…	ABL1|ACTL6A|PARP1|PARP4|AKT1|APBB1|APC|APEX1|XIAP|ATM|ATR|ATRX|BACH1|BAD|BAK1|BARD1|BAX|CCND1|BCL2|BCL2A1|BCL2L1|BCL2L2|BCL3|BCL6|BID|BLM|BOK|BRCA1|BRCA2|CASP2|CASP3|CASP9|CBL|CCNB1|CCNH|CDK1|CDC5L|CDC25C|CDK2|CDK3|CDK7|CDK9|CDKN1A|CDKN1B|CDKN2D|CETN2|CHEK1|FOXN3|CHRNA4|ERCC8|PLK3|ATF2|CRIP1|CRY1|MAPK14|CSNK1E|CTLA4|DDB1|DDB2|GADD45A|DDIT3|DDX1|DDX11|DNA2|ARID3A|E2F1|E2F4|EPHA2|EP300|ERCC1|ERCC2|…
GO:0044403	symbiont process	biological_process	631	464143	5.17058e-43	<0.002890173410404624	160|161|162|163|164|213|259|274|291|292|293|302|304|325|336|348|358|373|375|387|527|558|566|567|572|581|598|636|664|665|699|708|735|801|805|808|819|820|841|857|858|867|890|904|905|919|920|926|940|941|942|949|950|975|983|995|998|999|1050|1058|1072|1104|1105|1173|1174|1175|1232|1234|1315|1378|1380|1385|1387|1487|1488|1499|1500|1508|1511|1525|1604|1605|1616|1642|1654|1656|1660|1663|1667|1739|1755|17…	AP2A1|AP2A2|AP1B1|AP2B1|AP1G1|ALB|AMBP|BIN1|SLC25A4|SLC25A5|SLC25A6|ANXA2|ANXA2P2|APCS|APOA2|APOE|AQP1|TRIM23|ARF1|RHOA|ATP6V0C|AXL|AZU1|B2M|BAD|BAX|BCL2L1|BICD1|BNIP3|BNIP3L|BUB1|C1QBP|C9|CALM1|CALM2|CALM3|CAMLG|CAMP|CASP8|CAV1|CAV2|CBL|CCNA2|CCNT1|CCNT2|CD247|CD4|CD8B|CD28|CD80|CD86|SCARB1|SCARB2|CD81|CDK1|CDC25C|CDC42|CDH1|CEBPA|CENPA|CFL1|RCC1|CHD1|AP2M1|AP1S1|AP2S1|CCR3|CCR5|COPB1|CR1|CR2|CR…
GO:0044389	ubiquitin-like protein ligase binding	molecular_function	290	88639.7	7.9268e-43	<0.002890173410404624	71|91|292|324|408|409|527|573|596|637|666|672|811|841|843|875|891|958|1026|1051|1152|1191|1616|1629|1734|1741|1840|1959|2065|2185|2272|2308|2821|2861|2898|2932|3091|3093|3301|3303|3304|3305|3309|3312|3313|3320|3326|3329|3716|3725|3757|4055|4067|4087|4088|4090|4091|4092|4101|4157|4160|4193|4281|4287|4591|4654|4720|4738|4792|4804|5002|5036|5080|5094|5187|5371|5430|5460|5566|5567|5573|5576|5577|5684…	ACTG1|ACVR1B|SLC25A5|APC|ARRB1|ARRB2|ATP6V0C|BAG1|BCL2|BID|BOK|BRCA1|CALR|CASP8|CASP10|CBS|CCNB1|CD40|CDKN1A|CEBPB|CKB|CLU|DAXX|DBT|DIO2|DLG3|DTX1|EGR2|ERBB3|PTK2B|FHIT|FOXO1|GPI|GPR37|GRIK2|GSK3B|HIF1A|UBE2K|DNAJA1|HSPA1A|HSPA1B|HSPA1L|HSPA5|HSPA8|HSPA9|HSP90AA1|HSP90AB1|HSPD1|JAK1|JUN|KCNH2|LTBR|LYN|SMAD2|SMAD3|SMAD5|SMAD6|SMAD7|MAGEA2|MC1R|MC4R|MDM2|MID1|ATXN3|TRIM37|MYOD1|NDUFS2|NEDD8|NFKBIA|…
GO:0006402	mRNA catabolic process	biological_process	200	41298.1	6.2777e-42	<0.002890173410404624	472|677|678|1655|1656|1797|1981|2081|2107|2935|3303|3304|3646|3921|4116|4292|4686|4736|4848|4849|4850|5073|5393|5394|5433|5436|5515|5518|5520|5976|6050|6122|6124|6125|6128|6129|6130|6132|6133|6134|6135|6136|6137|6138|6139|6141|6142|6143|6144|6146|6147|6152|6154|6155|6156|6157|6158|6159|6160|6161|6164|6165|6167|6168|6169|6170|6171|6173|6175|6176|6181|6187|6188|6189|6191|6192|6193|6194|6201|6202|62…	ATM|ZFP36L1|ZFP36L2|DDX5|DDX6|DXO|EIF4G1|ERN1|ETF1|GSPT1|HSPA1A|HSPA1B|EIF3E|RPSA|MAGOH|MLH1|NCBP1|RPL10A|CNOT2|CNOT3|CNOT4|PARN|EXOSC9|EXOSC10|POLR2D|POLR2G|PPP2CA|PPP2R1A|PPP2R2A|UPF1|RNH1|RPL3|RPL4|RPL5|RPL6|RPL7|RPL7A|RPL8|RPL9|RPL10|RPL11|RPL12|RPL13|RPL15|RPL17|RPL18|RPL18A|RPL19|RPL21|RPL22|RPL23A|RPL24|RPL26|RPL27|RPL30|RPL27A|RPL28|RPL29|RPL31|RPL32|RPL34|RPL35A|RPL37|RPL37A|RPL38|RPL39|…
GO:0009057	macromolecule catabolic process	biological_process	915	1.01798e+06	7.78577e-42	<0.002890173410404624	49|160|161|163|176|178|207|259|267|302|304|329|338|348|406|408|409|411|472|550|633|634|664|665|668|677|678|701|823|824|825|836|841|867|891|899|960|983|991|996|997|1017|1020|1075|1118|1161|1173|1175|1191|1200|1201|1203|1211|1213|1358|1462|1463|1464|1486|1506|1508|1509|1510|1512|1513|1514|1515|1519|1520|1521|1522|1540|1634|1642|1649|1655|1656|1676|1677|1763|1773|1774|1775|1777|1797|1861|1981|1990|1…	ACR|AP2A1|AP2A2|AP2B1|ACAN|AGL|AKT1|AMBP|AMFR|ANXA2|ANXA2P2|BIRC2|APOB|APOE|ARNTL|ARRB1|ARRB2|ARSB|ATM|AUP1|BGN|CEACAM1|BNIP3|BNIP3L|FOXL2|ZFP36L1|ZFP36L2|BUB1B|CAPN1|CAPN2|CAPN3|CASP3|CASP8|CBL|CCNB1|CCNF|CD44|CDK1|CDC20|CDC27|CDC34|CDK2|CDK5|CTSC|CHIT1|ERCC8|AP2M1|AP2S1|CLU|TPP1|CLN3|CLN5|CLTA|CLTC|CPA2|VCAN|NCAN|CSPG4|CTBS|CTRL|CTSB|CTSD|CTSE|CTSH|CTSK|CTSL|CTSV|CTSO|CTSS|CTSW|CTSZ|CYLD|DCN|DD…
GO:0031625	ubiquitin protein ligase binding	molecular_function	275	79823.6	8.29835e-41	<0.002890173410404624	71|91|292|324|408|409|527|573|596|637|666|672|811|841|843|875|958|1026|1152|1191|1616|1629|1734|1741|1840|1959|2065|2185|2272|2308|2821|2861|2898|2932|3091|3093|3301|3303|3304|3305|3309|3312|3313|3320|3326|3329|3716|3725|3757|4055|4067|4087|4088|4090|4091|4092|4101|4157|4160|4193|4281|4287|4591|4654|4720|4738|4792|4804|5002|5036|5080|5094|5187|5371|5430|5460|5566|5567|5573|5576|5577|5684|5707|582…	ACTG1|ACVR1B|SLC25A5|APC|ARRB1|ARRB2|ATP6V0C|BAG1|BCL2|BID|BOK|BRCA1|CALR|CASP8|CASP10|CBS|CD40|CDKN1A|CKB|CLU|DAXX|DBT|DIO2|DLG3|DTX1|EGR2|ERBB3|PTK2B|FHIT|FOXO1|GPI|GPR37|GRIK2|GSK3B|HIF1A|UBE2K|DNAJA1|HSPA1A|HSPA1B|HSPA1L|HSPA5|HSPA8|HSPA9|HSP90AA1|HSP90AB1|HSPD1|JAK1|JUN|KCNH2|LTBR|LYN|SMAD2|SMAD3|SMAD5|SMAD6|SMAD7|MAGEA2|MC1R|MC4R|MDM2|MID1|ATXN3|TRIM37|MYOD1|NDUFS2|NEDD8|NFKBIA|NGFR|SLC22A1…
GO:0000502	proteasome complex	cellular_component	63	2746.7	1.87275e-40	<0.002890173410404624	3300|3315|3416|5682|5683|5684|5685|5686|5687|5688|5689|5690|5691|5692|5693|5694|5695|5696|5698|5699|5700|5701|5702|5704|5705|5706|5707|5708|5709|5710|5711|5713|5714|5715|5716|5717|5718|5719|5720|5721|5886|5887|7337|7415|7466|9097|9352|9491|9690|9861|10197|10213|11047|23198|29979|51377|56893|80227|84262|90637|130617|143471|197131|	DNAJB2|HSPB1|IDE|PSMA1|PSMA2|PSMA3|PSMA4|PSMA5|PSMA6|PSMA7|PSMB1|PSMB2|PSMB3|PSMB4|PSMB5|PSMB6|PSMB7|PSMB8|PSMB9|PSMB10|PSMC1|PSMC2|PSMC3|PSMC4|PSMC5|PSMC6|PSMD1|PSMD2|PSMD3|PSMD4|PSMD5|PSMD7|PSMD8|PSMD9|PSMD10|PSMD11|PSMD12|PSMD13|PSME1|PSME2|RAD23A|RAD23B|UBE3A|VCP|WFS1|USP14|TXNL1|PSMF1|UBE3C|PSMD6|PSME3|PSMD14|ADRM1|PSME4|UBQLN1|UCHL5|UBQLN4|PAAF1|PSMG3|ZFAND2A|ZFAND2B|PSMA8|UBR1|
GO:1905369	endopeptidase complex	cellular_component	64	2864.26	4.03524e-40	<0.002890173410404624	3300|3315|3416|5682|5683|5684|5685|5686|5687|5688|5689|5690|5691|5692|5693|5694|5695|5696|5698|5699|5700|5701|5702|5704|5705|5706|5707|5708|5709|5710|5711|5713|5714|5715|5716|5717|5718|5719|5720|5721|5886|5887|7337|7415|7466|9097|9352|9491|9690|9861|10197|10213|11047|23198|27429|29979|51377|56893|80227|84262|90637|130617|143471|197131|	DNAJB2|HSPB1|IDE|PSMA1|PSMA2|PSMA3|PSMA4|PSMA5|PSMA6|PSMA7|PSMB1|PSMB2|PSMB3|PSMB4|PSMB5|PSMB6|PSMB7|PSMB8|PSMB9|PSMB10|PSMC1|PSMC2|PSMC3|PSMC4|PSMC5|PSMC6|PSMD1|PSMD2|PSMD3|PSMD4|PSMD5|PSMD7|PSMD8|PSMD9|PSMD10|PSMD11|PSMD12|PSMD13|PSME1|PSME2|RAD23A|RAD23B|UBE3A|VCP|WFS1|USP14|TXNL1|PSMF1|UBE3C|PSMD6|PSME3|PSMD14|ADRM1|PSME4|HTRA2|UBQLN1|UCHL5|UBQLN4|PAAF1|PSMG3|ZFAND2A|ZFAND2B|PSMA8|UBR1|
GO:0022402	cell cycle process	biological_process	866	921014	3.51649e-39	<0.002890173410404624	25|90|91|288|311|322|323|324|375|387|388|389|402|403|472|546|571|580|581|585|586|595|598|641|672|675|676|699|701|805|808|810|815|825|835|890|891|898|899|983|989|990|991|993|994|995|996|997|1017|1018|1019|1021|1022|1026|1027|1028|1029|1030|1031|1032|1033|1058|1060|1062|1063|1068|1069|1070|1072|1104|1107|1112|1163|1164|1263|1386|1453|1454|1499|1618|1620|1639|1647|1649|1663|1718|1719|1731|1739|1763|…	ABL1|ACVR1|ACVR1B|ANK3|ANXA11|APBB1|APBB2|APC|ARF1|RHOA|RHOB|RHOC|ARL2|ARL3|ATM|ATRX|BACH1|BARD1|BAX|BBS4|BCAT1|CCND1|BCL2L1|BLM|BRCA1|BRCA2|BRDT|BUB1|BUB1B|CALM2|CALM3|CALML3|CAMK2A|CAPN3|CASP2|CCNA2|CCNB1|CCNE1|CCNF|CDK1|SEPT7|CDC6|CDC20|CDC25A|CDC25B|CDC25C|CDC27|CDC34|CDK2|CDK3|CDK4|CDK6|CDK7|CDKN1A|CDKN1B|CDKN1C|CDKN2A|CDKN2B|CDKN2C|CDKN2D|CDKN3|CENPA|CENPC|CENPE|CENPF|CETN1|CETN2|CETN3|CFL1…
GO:0022618	ribonucleoprotein complex assembly	biological_process	223	52105	4.89688e-39	<0.002890173410404624	103|636|708|1153|1207|1653|1654|1656|1660|1778|1939|1965|1968|1975|1983|2886|3320|3326|3646|3692|3921|4137|4686|4839|4869|5433|6060|6066|6122|6123|6125|6128|6134|6135|6136|6147|6152|6169|6175|6193|6204|6208|6209|6223|6228|6232|6234|6311|6426|6430|6431|6433|6606|6607|6628|6631|6632|6633|6634|6635|6636|6637|6732|6733|6880|6895|6936|7375|7458|7536|7919|8175|8233|8487|8559|8562|8607|8661|8662|8663|86…	ADAR|BICD1|C1QBP|CIRBP|CLNS1A|DDX1|DDX3X|DDX6|DHX9|DYNC1H1|EIF2D|EIF2S1|EIF2S3|EIF4B|EIF5|GRB7|HSP90AA1|HSP90AB1|EIF3E|EIF6|RPSA|MAPT|NCBP1|NOP2|NPM1|POLR2D|RNU1-4|RNU2-1|RPL3|RPL3L|RPL5|RPL6|RPL10|RPL11|RPL12|RPL23A|RPL24|RPL38|RPLP0|RPS5|RPS10|RPS14|RPS15|RPS19|RPS23|RPS27|RPS28|ATXN2|SRSF1|SRSF5|SRSF6|SFSWAP|SMN1|SMN2|SNRPB|SNRPC|SNRPD1|SNRPD2|SNRPD3|SNRPE|SNRPF|SNRPG|SRPK1|SRPK2|TAF9|TARBP2|G…
GO:0043043	peptide biosynthetic process	biological_process	376	156833	8.1878e-39	<0.002890173410404624	16|23|207|327|740|833|1615|1654|1725|1734|1756|1915|1917|1933|1936|1937|1938|1939|1964|1965|1967|1968|1973|1974|1975|1977|1978|1979|1981|1982|1983|1984|1991|2058|2107|2193|2617|2678|2686|2687|2729|2730|2935|2937|2966|2967|3029|3035|3376|3508|3646|3692|3735|3921|4141|4258|4528|4677|4701|4736|5018|5045|5122|5125|5188|5464|5610|5859|5917|5936|6059|6122|6123|6124|6125|6128|6129|6130|6132|6133|6134|61…	AARS|ABCF1|AKT1|APEH|MRPL49|CARS|DARS|DDX3X|DHPS|DIO2|DMD|EEF1A1|EEF1A2|EEF1B2|EEF1D|EEF1G|EEF2|EIF2D|EIF1AX|EIF2S1|EIF2B1|EIF2S3|EIF4A1|EIF4A2|EIF4B|EIF4E|EIF4EBP1|EIF4EBP2|EIF4G1|EIF4G2|EIF5|EIF5A|ELANE|EPRS|ETF1|FARSA|GARS|GGT1|GGT7|GGT5|GCLC|GCLM|GSPT1|GSS|GTF2H2|GTF2H3|HAGH|HARS|IARS|IGHMBP2|EIF3E|EIF6|KARS|RPSA|MARS|MGST2|MTIF2|NARS|NDUFA7|RPL10A|OXA1L|FURIN|PCSK1|PCSK5|GATB|PPA1|EIF2AK2|QA…
GO:0071826	ribonucleoprotein complex subunit organization	biological_process	236	58868.3	2.02739e-38	<0.002890173410404624	103|636|708|1153|1207|1653|1654|1656|1659|1660|1778|1939|1965|1968|1975|1983|2886|3320|3326|3646|3692|3799|3831|3921|4137|4528|4686|4839|4869|5433|6060|6066|6122|6123|6125|6128|6134|6135|6136|6147|6152|6169|6175|6193|6204|6208|6209|6223|6228|6232|6234|6311|6426|6430|6431|6433|6606|6607|6628|6631|6632|6633|6634|6635|6636|6637|6732|6733|6880|6895|6936|7375|7415|7458|7536|7919|8175|8233|8444|8487|85…	ADAR|BICD1|C1QBP|CIRBP|CLNS1A|DDX1|DDX3X|DDX6|DHX8|DHX9|DYNC1H1|EIF2D|EIF2S1|EIF2S3|EIF4B|EIF5|GRB7|HSP90AA1|HSP90AB1|EIF3E|EIF6|KIF5B|KLC1|RPSA|MAPT|MTIF2|NCBP1|NOP2|NPM1|POLR2D|RNU1-4|RNU2-1|RPL3|RPL3L|RPL5|RPL6|RPL10|RPL11|RPL12|RPL23A|RPL24|RPL38|RPLP0|RPS5|RPS10|RPS14|RPS15|RPS19|RPS23|RPS27|RPS28|ATXN2|SRSF1|SRSF5|SRSF6|SFSWAP|SMN1|SMN2|SNRPB|SNRPC|SNRPD1|SNRPD2|SNRPD3|SNRPE|SNRPF|SNRPG|SRP…
GO:0015934	large ribosomal subunit	cellular_component	120	12594.9	2.25781e-38	<0.002890173410404624	740|4706|4736|5935|6122|6123|6124|6125|6128|6129|6130|6132|6133|6134|6135|6136|6137|6138|6139|6141|6142|6143|6144|6146|6147|6150|6152|6154|6155|6156|6157|6158|6159|6160|6161|6164|6165|6166|6167|6168|6169|6170|6171|6173|6175|6176|6181|6182|6838|7311|9045|9349|9513|9553|9801|10573|10884|11222|11224|23521|25873|25929|26589|28977|28998|29074|29088|29093|51069|51073|51121|51187|51253|51258|51263|51264…	MRPL49|NDUFAB1|RPL10A|RBM3|RPL3|RPL3L|RPL4|RPL5|RPL6|RPL7|RPL7A|RPL8|RPL9|RPL10|RPL11|RPL12|RPL13|RPL15|RPL17|RPL18|RPL18A|RPL19|RPL21|RPL22|RPL23A|MRPL23|RPL24|RPL26|RPL27|RPL30|RPL27A|RPL28|RPL29|RPL31|RPL32|RPL34|RPL35A|RPL36AL|RPL37|RPL37A|RPL38|RPL39|RPL41|RPL36A|RPLP0|RPLP1|RPLP2|MRPL12|SURF6|UBA52|RPL14|RPL23|FXR2|MRPL33|MRPL19|MRPL28|MRPS30|MRPL3|RPL35|RPL13A|RPL36|GEMIN5|MRPL46|MRPL42|MR…
GO:0022625	cytosolic large ribosomal subunit	cellular_component	63	2713.91	3.33326e-38	<0.002890173410404624	4736|6122|6123|6124|6125|6128|6129|6130|6132|6133|6134|6135|6136|6137|6138|6139|6141|6142|6143|6144|6146|6147|6152|6154|6155|6156|6157|6158|6159|6160|6161|6164|6165|6166|6167|6168|6169|6170|6171|6173|6175|6176|6181|6838|7311|9045|9349|9513|11224|23521|25873|25929|51121|51187|65008|90441|116832|140801|200916|220717|285855|553117|645683|	RPL10A|RPL3|RPL3L|RPL4|RPL5|RPL6|RPL7|RPL7A|RPL8|RPL9|RPL10|RPL11|RPL12|RPL13|RPL15|RPL17|RPL18|RPL18A|RPL19|RPL21|RPL22|RPL23A|RPL24|RPL26|RPL27|RPL30|RPL27A|RPL28|RPL29|RPL31|RPL32|RPL34|RPL35A|RPL36AL|RPL37|RPL37A|RPL38|RPL39|RPL41|RPL36A|RPLP0|RPLP1|RPLP2|SURF6|UBA52|RPL14|RPL23|FXR2|RPL35|RPL13A|RPL36|GEMIN5|RPL26L1|RSL24D1|MRPL1|ZNF622|RPL39L|RPL10L|RPL22L1|RPLP0P6|RPL7L1|RPL39P5|RPL13AP3|
GO:0071013	catalytic step 2 spliceosome	cellular_component	85	5897.34	3.6654e-38	<0.002890173410404624	988|1655|1659|2483|3178|3181|3183|3185|3187|3190|3192|4116|4670|5356|5411|6426|6627|6628|6629|6632|6633|6634|6635|6636|6637|6638|7307|8175|8896|8899|9092|9343|9410|9416|9716|9775|9785|9939|10189|10236|10250|10283|10286|10291|10450|10492|10569|10594|10946|10992|22913|22938|23020|23398|23450|23451|23524|24144|24148|25949|26986|27258|27316|27339|51340|51362|51428|51503|51639|51645|51690|53938|55094|…	CDC5L|DDX5|DHX8|FRG1|HNRNPA1|HNRNPA2B1|HNRNPC|HNRNPF|HNRNPH1|HNRNPK|HNRNPU|MAGOH|HNRNPM|PLRG1|PNN|SRSF1|SNRPA1|SNRPB|SNRPB2|SNRPD1|SNRPD2|SNRPD3|SNRPE|SNRPF|SNRPG|SNRPN|U2AF1|SF3A2|BUD31|PRPF4B|SART1|EFTUD2|SNRNP40|DDX23|AQR|EIF4A3|DHX38|RBM8A|ALYREF|HNRNPR|SRRM1|CWC27|BCAS2|SF3A1|PPIE|SYNCRIP|SLU7|PRPF8|SF3A3|SF3B2|RALY|SNW1|SNRNP200|PPWD1|SF3B3|SF3B1|SRRM2|TFIP11|PRPF6|SYF2|PABPC1|LSM3|RBMX|PRP…
GO:0044419	interspecies interaction between organisms	biological_process	663	520687	9.33672e-37	<0.002890173410404624	160|161|162|163|164|213|259|274|291|292|293|302|304|325|336|348|358|373|375|387|527|558|566|567|572|581|598|636|664|665|699|708|735|801|805|808|819|820|841|857|858|867|890|904|905|919|920|926|940|941|942|949|950|975|983|995|998|999|1050|1058|1072|1104|1105|1113|1173|1174|1175|1232|1234|1315|1378|1380|1385|1387|1487|1488|1499|1500|1508|1511|1525|1604|1605|1616|1642|1654|1656|1660|1663|1667|1670|16…	AP2A1|AP2A2|AP1B1|AP2B1|AP1G1|ALB|AMBP|BIN1|SLC25A4|SLC25A5|SLC25A6|ANXA2|ANXA2P2|APCS|APOA2|APOE|AQP1|TRIM23|ARF1|RHOA|ATP6V0C|AXL|AZU1|B2M|BAD|BAX|BCL2L1|BICD1|BNIP3|BNIP3L|BUB1|C1QBP|C9|CALM1|CALM2|CALM3|CAMLG|CAMP|CASP8|CAV1|CAV2|CBL|CCNA2|CCNT1|CCNT2|CD247|CD4|CD8B|CD28|CD80|CD86|SCARB1|SCARB2|CD81|CDK1|CDC25C|CDC42|CDH1|CEBPA|CENPA|CFL1|RCC1|CHD1|CHGA|AP2M1|AP1S1|AP2S1|CCR3|CCR5|COPB1|CR1|C…
GO:0000790	nuclear chromatin	cellular_component	358	140073	9.48669e-37	<0.002890173410404624	60|86|367|401|546|661|860|864|1025|1051|1058|1059|1060|1104|1107|1108|1385|1387|1457|1499|1660|1663|1676|1677|1749|1788|1791|1857|1869|1874|2099|2117|2146|2186|2241|2296|2551|2625|2648|2956|3005|3006|3007|3008|3009|3012|3013|3014|3015|3020|3021|3024|3065|3066|3146|3148|3149|3183|3190|3622|3659|3662|3725|3726|3727|4084|4087|4088|4089|4149|4205|4208|4209|4221|4582|4609|4654|4678|4772|4773|4798|5074…	ACTB|ACTL6A|AR|PHOX2A|ATRX|POLR3D|RUNX2|RUNX3|CDK9|CEBPB|CENPA|CENPB|CENPC|RCC1|CHD3|CHD4|CREB1|CREBBP|CSNK2A1|CTNNB1|DHX9|DDX11|DFFA|DFFB|DLX5|DNMT3A|DNTT|DVL3|E2F1|E2F4|ESR1|ETV3|EZH2|BPTF|FER|FOXC1|GABPA|GATA3|KAT2A|MSH6|H1F0|HIST1H1C|HIST1H1D|HIST1H1E|HIST1H1B|HIST1H2AE|HIST1H2AD|H2AFX|H2AFZ|H3F3A|H3F3B|HIST1H1A|HDAC1|HDAC2|HMGB1|HMGB2|HMGB3|HNRNPC|HNRNPK|ING2|IRF1|IRF4|JUN|JUNB|JUND|MXD1|SMA…
GO:0005730	nucleolus	cellular_component	913	1.04102e+06	1.51434e-36	<0.002890173410404624	25|31|37|39|51|103|104|105|142|177|283|328|379|402|439|467|472|641|705|708|738|768|814|822|863|864|894|1019|1024|1026|1050|1070|1105|1106|1107|1153|1263|1316|1352|1373|1376|1388|1476|1508|1601|1616|1655|1656|1660|1663|1665|1677|1730|1736|1875|1915|1936|2016|2020|2074|2091|2101|2118|2120|2130|2177|2189|2237|2246|2258|2260|2272|2299|2316|2332|2483|2547|2733|2736|2770|2773|2802|2885|2975|3110|3148|3…	ABL1|ACACA|ACADVL|ACAT2|ACOX1|ADAR|ADARB1|ADARB2|PARP1|AGER|ANG|APEX1|ARL4D|ARL2|ASNA1|ATF3|ATM|BLM|BYSL|C1QBP|VPS51|CA9|CAMK4|CAPG|CBFA2T3|RUNX3|CCND2|CDK4|CDK8|CDKN1A|CEBPA|CETN3|CHD1|CHD2|CHD3|CIRBP|PLK3|KLF6|COX10|CPS1|CPT2|ATF6B|CSTB|CTSB|DAB2|DAXX|DDX5|DDX6|DHX9|DDX11|DHX15|DFFB|DIAPH2|DKC1|E2F5|EEF1A1|EEF1D|EMX1|EN2|ERCC6|FBL|ESRRA|ETV4|ETV6|EWSR1|FANCD2|FANCG|FEN1|FGF1|FGF13|FGFR1|FHIT|FO…
GO:0006401	RNA catabolic process	biological_process	227	56338.1	4.6566e-36	<0.002890173410404624	472|677|678|1655|1656|1763|1797|1981|2081|2107|2237|2935|3184|3303|3304|3646|3669|3921|4116|4292|4686|4736|4848|4849|4850|4939|5073|5393|5394|5433|5436|5511|5515|5518|5520|5976|6036|6037|6039|6050|6122|6124|6125|6128|6129|6130|6132|6133|6134|6135|6136|6137|6138|6139|6141|6142|6143|6144|6146|6147|6152|6154|6155|6156|6157|6158|6159|6160|6161|6164|6165|6167|6168|6169|6170|6171|6173|6175|6176|6181|61…	ATM|ZFP36L1|ZFP36L2|DDX5|DDX6|DNA2|DXO|EIF4G1|ERN1|ETF1|FEN1|GSPT1|HNRNPD|HSPA1A|HSPA1B|EIF3E|ISG20|RPSA|MAGOH|MLH1|NCBP1|RPL10A|CNOT2|CNOT3|CNOT4|OAS2|PARN|EXOSC9|EXOSC10|POLR2D|POLR2G|PPP1R8|PPP2CA|PPP2R1A|PPP2R2A|UPF1|RNASE2|RNASE3|RNASE6|RNH1|RPL3|RPL4|RPL5|RPL6|RPL7|RPL7A|RPL8|RPL9|RPL10|RPL11|RPL12|RPL13|RPL15|RPL17|RPL18|RPL18A|RPL19|RPL21|RPL22|RPL23A|RPL24|RPL26|RPL27|RPL30|RPL27A|RPL28|…
GO:0003729	mRNA binding	molecular_function	281	83197.6	6.03566e-36	<0.002890173410404624	48|104|339|549|677|678|708|811|1153|1429|1478|1479|1617|1618|1654|1655|1660|1719|1797|1973|1981|1982|1993|1996|2107|2332|2926|3178|3181|3182|3183|3184|3192|3658|4204|4628|4670|4686|4691|4857|4928|5042|5073|5093|5511|5814|5914|5935|5936|5937|5939|5940|6125|6129|6154|6171|6187|6188|6189|6193|6201|6207|6208|6231|6426|6428|6429|6434|6470|6590|6625|6631|6741|6829|7175|7247|7298|7538|7884|8087|8531|856…	ACO1|ADARB1|APOBEC1|AUH|ZFP36L1|ZFP36L2|C1QBP|CALR|CIRBP|CRYZ|CSTF2|CSTF3|DAZ1|DAZL|DDX3X|DDX5|DHX9|DHFR|DXO|EIF4A1|EIF4G1|EIF4G2|ELAVL2|ELAVL4|ETF1|FMR1|GRSF1|HNRNPA1|HNRNPA2B1|HNRNPAB|HNRNPC|HNRNPD|HNRNPU|IREB2|MECP2|MYH10|HNRNPM|NCBP1|NCL|NOVA1|NUP98|PABPC3|PARN|PCBP1|PPP1R8|PURB|RARA|RBM3|RBM4|RBMS1|RBMS2|RBMY1A1|RPL5|RPL7|RPL26|RPL41|RPS2|RPS3|RPS3A|RPS5|RPS7|RPS13|RPS14|RPS26|SRSF1|SRSF3|SR…
GO:0010564	regulation of cell cycle process	biological_process	664	517226	1.43389e-35	<0.002890173410404624	199|208|274|301|317|324|328|387|472|493|546|581|585|595|596|598|604|637|641|643|648|652|655|672|677|678|685|699|701|801|805|808|811|835|858|890|891|894|896|898|899|900|901|940|983|990|991|993|994|995|996|998|1017|1019|1020|1025|1026|1027|1028|1030|1032|1062|1063|1068|1069|1104|1111|1112|1213|1263|1453|1454|1457|1459|1499|1543|1602|1618|1639|1642|1647|1654|1663|1761|1778|1781|1813|1814|1820|1843|1…	AIF1|AKT2|BIN1|ANXA1|APAF1|APC|APEX1|RHOA|ATM|ATP2B4|ATRX|BAX|BBS4|CCND1|BCL2|BCL2L1|BCL6|BID|BLM|CXCR5|BMI1|BMP4|BMP7|BRCA1|ZFP36L1|ZFP36L2|BTC|BUB1|BUB1B|CALM1|CALM2|CALM3|CALR|CASP2|CAV2|CCNA2|CCNB1|CCND2|CCND3|CCNE1|CCNF|CCNG1|CCNG2|CD28|CDK1|CDC6|CDC20|CDC25A|CDC25B|CDC25C|CDC27|CDC42|CDK2|CDK4|CDK5|CDK9|CDKN1A|CDKN1B|CDKN1C|CDKN2B|CDKN2D|CENPE|CENPF|CETN1|CETN2|RCC1|CHEK1|FOXN3|CLTC|PLK3|CS…
GO:0070972	protein localization to endoplasmic reticulum	biological_process	134	16463.7	3.45756e-35	<0.002890173410404624	287|439|2901|3309|3638|3921|117153|4736|5372|5373|6029|6122|6124|6125|6128|6129|6130|6132|6133|6134|6135|6136|6137|6138|6139|6141|6142|6143|6144|6146|6147|6152|6154|6155|6156|6157|6158|6159|6160|6161|6164|6165|6167|6168|6169|6170|6171|6173|6175|6176|6181|6187|6188|6189|6191|6192|6193|6194|6201|6202|6203|6204|6205|6206|6207|6208|6209|6210|6217|6218|6222|6223|6224|6227|6228|6229|6230|6231|6232|6233…	ANK2|ASNA1|GRIK5|HSPA5|INSIG1|RPSA|MIA2|RPL10A|PMM1|PMM2|RN7SL1|RPL3|RPL4|RPL5|RPL6|RPL7|RPL7A|RPL8|RPL9|RPL10|RPL11|RPL12|RPL13|RPL15|RPL17|RPL18|RPL18A|RPL19|RPL21|RPL22|RPL23A|RPL24|RPL26|RPL27|RPL30|RPL27A|RPL28|RPL29|RPL31|RPL32|RPL34|RPL35A|RPL37|RPL37A|RPL38|RPL39|RPL41|RPL36A|RPLP0|RPLP1|RPLP2|RPS2|RPS3|RPS3A|RPS4X|RPS4Y1|RPS5|RPS6|RPS7|RPS8|RPS9|RPS10|RPS11|RPS12|RPS13|RPS14|RPS15|RPS15A…
GO:0006364	rRNA processing	biological_process	187	38459.7	2.36029e-34	<0.002890173410404624	705|1736|2091|2483|3669|3921|4736|4839|4931|5036|5393|5394|5822|6023|6041|6125|6129|6130|6135|6154|6155|6165|6187|6194|6201|6202|6203|6208|6209|6217|6218|6223|6227|6229|6232|6234|6839|8568|8602|8780|8945|9045|9092|9136|9188|9221|9277|9326|9724|9775|9790|9875|10171|10199|10200|10360|10412|10436|10438|10521|10528|10607|10775|10813|10885|10969|11056|11103|11157|11224|11340|22803|22894|22984|23016|23…	BYSL|DKC1|FBL|FRG1|ISG20|RPSA|RPL10A|NOP2|NVL|PA2G4|EXOSC9|EXOSC10|PWP2|RMRP|RNASEL|RPL5|RPL7|RPL7A|RPL11|RPL26|RPL27|RPL35A|RPS2|RPS6|RPS7|RPS8|RPS9|RPS14|RPS15|RPS16|RPS17|RPS19|RPS21|RPS24|RPS27|RPS28|SUV39H1|RRP1|NOP14|RIOK3|BTRC|RPL14|SART1|RRP9|DDX21|NOLC1|WDR46|ZNHIT3|UTP14C|EIF4A3|BMS1|URB1|RCL1|MPHOSPH10|MPHOSPH6|NPM3|NSA2|EMG1|C1D|DDX17|NOP56|TBL3|POP4|UTP14A|WDR3|EBNA1BP2|DDX52|KRR1|LS…
GO:0006259	DNA metabolic process	biological_process	716	650203	4.69194e-34	<0.002890173410404624	25|43|86|142|143|146|322|328|339|472|545|546|571|580|641|668|672|675|836|875|898|902|959|983|988|990|997|1017|1022|1025|1032|1063|1069|1111|1137|1161|1235|1454|1642|1643|1647|1653|1660|1663|1676|1677|1736|1763|1773|1774|1775|1777|1786|1788|1789|1791|1854|1877|2021|2033|2067|2068|2070|2071|2072|2073|2074|2138|2139|2140|2146|2175|2176|2177|2178|2187|2188|2189|2237|2305|2353|2547|2778|2873|2956|2965…	ABL1|ACHE|ACTL6A|PARP1|PARP4|ADRA1D|APBB1|APEX1|APOBEC1|ATM|ATR|ATRX|BACH1|BARD1|BLM|FOXL2|BRCA1|BRCA2|CASP3|CBS|CCNE1|CCNH|CD40LG|CDK1|CDC5L|CDC6|CDC34|CDK2|CDK7|CDK9|CDKN2D|CENPF|CETN2|CHEK1|CHRNA4|ERCC8|CCR6|CSNK1E|DDB1|DDB2|GADD45A|DDX1|DHX9|DDX11|DFFA|DFFB|DKC1|DNA2|DNASE1|DNASE1L1|DNASE1L2|DNASE2|DNMT1|DNMT3A|DNMT3B|DNTT|DUT|E4F1|ENDOG|EP300|ERCC1|ERCC2|EYA4|ERCC3|ERCC4|ERCC5|ERCC6|EYA1|EYA…
GO:0016072	rRNA metabolic process	biological_process	209	49389.8	6.36236e-34	<0.002890173410404624	283|705|1736|2091|2483|2971|2972|2975|2976|3669|3921|4137|4141|4736|4839|4931|5036|5393|5394|5822|6023|6041|6125|6129|6130|6135|6154|6155|6165|6187|6194|6201|6202|6203|6208|6209|6217|6218|6223|6227|6229|6232|6234|6839|8568|8602|8780|8945|9014|9045|9092|9136|9188|9221|9277|9326|9328|9329|9330|9724|9775|9790|9875|10171|10199|10200|10360|10412|10436|10438|10521|10528|10595|10607|10775|10813|10849|10…	ANG|BYSL|DKC1|FBL|FRG1|GTF3A|BRF1|GTF3C1|GTF3C2|ISG20|RPSA|MAPT|MARS|RPL10A|NOP2|NVL|PA2G4|EXOSC9|EXOSC10|PWP2|RMRP|RNASEL|RPL5|RPL7|RPL7A|RPL11|RPL26|RPL27|RPL35A|RPS2|RPS6|RPS7|RPS8|RPS9|RPS14|RPS15|RPS16|RPS17|RPS19|RPS21|RPS24|RPS27|RPS28|SUV39H1|RRP1|NOP14|RIOK3|BTRC|TAF1B|RPL14|SART1|RRP9|DDX21|NOLC1|WDR46|ZNHIT3|GTF3C5|GTF3C4|GTF3C3|UTP14C|EIF4A3|BMS1|URB1|RCL1|MPHOSPH10|MPHOSPH6|NPM3|NSA2…
GO:0016604	nuclear body	cellular_component	708	604595	8.85874e-34	<0.002890173410404624	25|34|81|118|190|322|326|328|355|367|405|406|408|463|535|545|546|580|627|641|648|661|665|988|995|997|1017|1025|1026|1059|1060|1196|1198|1387|1408|1432|1452|1478|1609|1613|1616|1647|1653|1654|1659|1660|1665|1736|1793|1840|1856|1859|1939|1998|2000|2034|2091|2122|2138|2177|2303|2313|2332|2475|2483|2491|2626|2672|2736|2737|2846|2869|2872|2908|2959|2961|2966|2968|3005|3014|3091|3096|3181|3192|3212|321…	ABL1|ACADM|ACTN4|ADD1|NR0B1|APBB1|AIRE|APEX1|FAS|AR|ARNT|ARNTL|ARRB1|ZFHX3|ATP6V0A1|ATR|ATRX|BARD1|BDNF|BLM|BMI1|POLR3D|BNIP3L|CDC5L|CDC25C|CDC34|CDK2|CDK9|CDKN1A|CENPB|CENPC|CLK2|CLK3|CREBBP|CRY2|MAPK14|CSNK1A1|CSTF2|DGKQ|DAPK3|DAXX|GADD45A|DDX1|DDX3X|DHX8|DHX9|DHX15|DKC1|DOCK1|DTX1|DVL2|DYRK1A|EIF2D|ELF2|ELF4|EPAS1|FBL|MECOM|EYA1|FANCD2|FOXC2|FLI1|FMR1|MTOR|FRG1|CENPI|GATA4|GFI1|GLI2|GLI3|LPAR4…
GO:0010608	posttranscriptional regulation of gene expression	biological_process	495	288738	1.29316e-33	<0.002890173410404624	16|48|103|207|208|283|326|328|339|387|468|602|677|678|708|811|857|940|1019|1153|1432|1612|1613|1617|1618|1636|1653|1654|1660|1719|1734|1736|1797|1801|1802|1869|1938|1965|1974|1975|1977|1978|1979|1981|1982|1983|1984|2058|2064|2107|2185|2309|2332|2475|2597|2651|2668|2733|2872|2886|2915|3181|3183|3184|3192|3303|3312|3315|3488|3569|3609|3646|3658|3673|3692|3842|4076|4086|4087|4088|4116|4528|4615|4670…	AARS|ACO1|ADAR|AKT1|AKT2|ANG|AIRE|APEX1|APOBEC1|RHOA|ATF4|BCL3|ZFP36L1|ZFP36L2|C1QBP|CALR|CAV1|CD28|CDK4|CIRBP|MAPK14|DAPK1|DAPK3|DAZ1|DAZL|ACE|DDX1|DDX3X|DHX9|DHFR|DIO2|DKC1|DXO|DPH1|DPH2|E2F1|EEF2|EIF2S1|EIF4A2|EIF4B|EIF4E|EIF4EBP1|EIF4EBP2|EIF4G1|EIF4G2|EIF5|EIF5A|EPRS|ERBB2|ETF1|PTK2B|FOXO3|FMR1|MTOR|GAPDH|GCNT2|GDNF|GLE1|MKNK2|GRB7|GRM5|HNRNPA2B1|HNRNPC|HNRNPD|HNRNPU|HSPA1A|HSPA8|HSPB1|IGFBP…
GO:0006511	ubiquitin-dependent protein catabolic process	biological_process	449	231493	2.72473e-33	<0.002890173410404624	267|329|406|408|409|550|701|867|891|899|983|991|996|997|1017|1161|1540|1642|1649|2931|3093|3300|3309|3429|4085|4189|4193|4287|4734|4738|4780|4850|5094|5347|5371|5516|5527|5682|5683|5684|5685|5686|5687|5688|5689|5690|5691|5692|5693|5694|5695|5696|5698|5699|5701|5705|5706|5707|5708|5709|5710|5713|5714|5715|5717|5718|5719|5886|5887|5930|6047|6048|6049|6233|6396|6400|6449|6468|6477|6478|6500|6502|678…	AMFR|BIRC2|ARNTL|ARRB1|ARRB2|AUP1|BUB1B|CBL|CCNB1|CCNF|CDK1|CDC20|CDC27|CDC34|CDK2|ERCC8|CYLD|DDB1|DDIT3|GSK3A|UBE2K|DNAJB2|HSPA5|IFI27|MAD2L1|DNAJB9|MDM2|ATXN3|NEDD4|NEDD8|NFE2L2|CNOT4|PCBP2|PLK1|PML|PPP2CB|PPP2R5C|PSMA1|PSMA2|PSMA3|PSMA4|PSMA5|PSMA6|PSMA7|PSMB1|PSMB2|PSMB3|PSMB4|PSMB5|PSMB6|PSMB7|PSMB8|PSMB9|PSMB10|PSMC2|PSMC5|PSMC6|PSMD1|PSMD2|PSMD3|PSMD4|PSMD7|PSMD8|PSMD9|PSMD11|PSMD12|PSMD13…
GO:0043632	modification-dependent macromolecule catabolic process	biological_process	463	250001	3.41097e-33	<0.002890173410404624	267|329|406|408|409|550|701|867|891|899|983|991|996|997|1017|1161|1540|1642|1649|2931|3093|3300|3309|3429|4085|4189|4193|4287|4734|4738|4780|4850|5094|5347|5371|5393|5394|5516|5527|5682|5683|5684|5685|5686|5687|5688|5689|5690|5691|5692|5693|5694|5695|5696|5698|5699|5701|5705|5706|5707|5708|5709|5710|5713|5714|5715|5717|5718|5719|5886|5887|5930|6047|6048|6049|6233|6396|6400|6449|6468|6477|6478|650…	AMFR|BIRC2|ARNTL|ARRB1|ARRB2|AUP1|BUB1B|CBL|CCNB1|CCNF|CDK1|CDC20|CDC27|CDC34|CDK2|ERCC8|CYLD|DDB1|DDIT3|GSK3A|UBE2K|DNAJB2|HSPA5|IFI27|MAD2L1|DNAJB9|MDM2|ATXN3|NEDD4|NEDD8|NFE2L2|CNOT4|PCBP2|PLK1|PML|EXOSC9|EXOSC10|PPP2CB|PPP2R5C|PSMA1|PSMA2|PSMA3|PSMA4|PSMA5|PSMA6|PSMA7|PSMB1|PSMB2|PSMB3|PSMB4|PSMB5|PSMB6|PSMB7|PSMB8|PSMB9|PSMB10|PSMC2|PSMC5|PSMC6|PSMD1|PSMD2|PSMD3|PSMD4|PSMD7|PSMD8|PSMD9|PSMD1…
GO:0044770	cell cycle phase transition	biological_process	258	69052.3	3.54449e-33	<0.002890173410404624	90|91|571|586|595|701|805|808|815|890|891|898|983|990|993|994|995|996|997|1017|1018|1019|1021|1026|1027|1029|1030|1031|1032|1033|1069|1104|1163|1164|1263|1453|1454|1639|1719|1778|1781|1785|1869|1874|1876|1977|1978|2029|2059|2103|2305|2672|2935|3320|3398|3400|3624|3688|4149|4171|4172|4173|4174|4175|4176|4331|4609|4678|4751|4863|4957|4998|4999|5000|5001|5048|5108|5111|5116|5218|5243|5347|5422|5426|…	ACVR1|ACVR1B|BACH1|BCAT1|CCND1|BUB1B|CALM2|CALM3|CAMK2A|CCNA2|CCNB1|CCNE1|CDK1|CDC6|CDC25A|CDC25B|CDC25C|CDC27|CDC34|CDK2|CDK3|CDK4|CDK6|CDKN1A|CDKN1B|CDKN2A|CDKN2B|CDKN2C|CDKN2D|CDKN3|CETN2|RCC1|CKS1B|CKS2|PLK3|CSNK1D|CSNK1E|DCTN1|DHFR|DYNC1H1|DYNC1I2|DNM2|E2F1|E2F4|E2F6|EIF4E|EIF4EBP1|ENSA|EPS8|ESRRB|FOXM1|GFI1|GSPT1|HSP90AA1|ID2|ID4|INHBA|ITGB1|MAX|MCM2|MCM3|MCM4|MCM5|MCM6|MCM7|MNAT1|MYC|NASP|…
GO:0019941	modification-dependent protein catabolic process	biological_process	455	238034	3.83824e-33	<0.002890173410404624	267|329|406|408|409|550|701|867|891|899|983|991|996|997|1017|1161|1540|1642|1649|2931|3093|3300|3309|3429|4085|4189|4193|4287|4734|4738|4780|4850|5094|5347|5371|5516|5527|5682|5683|5684|5685|5686|5687|5688|5689|5690|5691|5692|5693|5694|5695|5696|5698|5699|5701|5705|5706|5707|5708|5709|5710|5713|5714|5715|5717|5718|5719|5886|5887|5930|6047|6048|6049|6233|6396|6400|6449|6468|6477|6478|6500|6502|678…	AMFR|BIRC2|ARNTL|ARRB1|ARRB2|AUP1|BUB1B|CBL|CCNB1|CCNF|CDK1|CDC20|CDC27|CDC34|CDK2|ERCC8|CYLD|DDB1|DDIT3|GSK3A|UBE2K|DNAJB2|HSPA5|IFI27|MAD2L1|DNAJB9|MDM2|ATXN3|NEDD4|NEDD8|NFE2L2|CNOT4|PCBP2|PLK1|PML|PPP2CB|PPP2R5C|PSMA1|PSMA2|PSMA3|PSMA4|PSMA5|PSMA6|PSMA7|PSMB1|PSMB2|PSMB3|PSMB4|PSMB5|PSMB6|PSMB7|PSMB8|PSMB9|PSMB10|PSMC2|PSMC5|PSMC6|PSMD1|PSMD2|PSMD3|PSMD4|PSMD7|PSMD8|PSMD9|PSMD11|PSMD12|PSMD13…
GO:0006281	DNA repair	biological_process	453	255817	7.1994e-33	<0.002890173410404624	25|86|142|143|322|328|472|545|546|571|580|641|672|675|902|983|988|1017|1022|1025|1032|1069|1111|1137|1161|1454|1642|1643|1647|1653|1663|1763|2033|2067|2068|2070|2071|2072|2073|2074|2138|2139|2140|2175|2176|2177|2178|2187|2188|2189|2237|2305|2547|2873|2956|2965|2966|2967|2968|3014|3146|3148|3150|3159|3297|3364|3508|3835|3978|3980|3981|4157|4221|4255|4287|4292|4331|4350|4436|4437|4438|4439|4521|459…	ABL1|ACTL6A|PARP1|PARP4|APBB1|APEX1|ATM|ATR|ATRX|BACH1|BARD1|BLM|BRCA1|BRCA2|CCNH|CDK1|CDC5L|CDK2|CDK7|CDK9|CDKN2D|CETN2|CHEK1|CHRNA4|ERCC8|CSNK1E|DDB1|DDB2|GADD45A|DDX1|DDX11|DNA2|EP300|ERCC1|ERCC2|EYA4|ERCC3|ERCC4|ERCC5|ERCC6|EYA1|EYA2|EYA3|FANCA|FANCC|FANCD2|FANCE|FANCB|FANCF|FANCG|FEN1|FOXM1|XRCC6|GPS1|MSH6|GTF2H1|GTF2H2|GTF2H3|GTF2H4|H2AFX|HMGB1|HMGB2|HMGN1|HMGA1|HSF1|HUS1|IGHMBP2|KIF22|LIG1…
GO:0007346	regulation of mitotic cell cycle	biological_process	559	363135	2.0867e-32	<0.002890173410404624	25|199|301|324|328|429|440|472|546|581|595|596|598|604|637|641|652|655|672|677|678|685|694|699|701|835|858|890|891|894|896|898|899|900|901|940|983|990|991|993|994|995|996|1017|1019|1026|1027|1028|1030|1062|1063|1069|1104|1111|1112|1163|1164|1213|1263|1386|1453|1454|1499|1540|1543|1613|1620|1639|1642|1647|1654|1739|1761|1778|1781|1814|1820|1843|1845|1869|1874|1877|1906|1908|1950|1977|1978|1981|203…	ABL1|AIF1|ANXA1|APC|APEX1|ASCL1|ASNS|ATM|ATRX|BAX|CCND1|BCL2|BCL2L1|BCL6|BID|BLM|BMP4|BMP7|BRCA1|ZFP36L1|ZFP36L2|BTC|BTG1|BUB1|BUB1B|CASP2|CAV2|CCNA2|CCNB1|CCND2|CCND3|CCNE1|CCNF|CCNG1|CCNG2|CD28|CDK1|CDC6|CDC20|CDC25A|CDC25B|CDC25C|CDC27|CDK2|CDK4|CDKN1A|CDKN1B|CDKN1C|CDKN2B|CENPE|CENPF|CETN2|RCC1|CHEK1|FOXN3|CKS1B|CKS2|CLTC|PLK3|ATF2|CSNK1D|CSNK1E|CTNNB1|CYLD|CYP1A1|DAPK3|BRINP1|DCTN1|DDB1|GADD…
GO:0019900	kinase binding	molecular_function	678	545732	4.04167e-32	<0.002890173410404624	25|59|60|94|102|112|119|142|150|160|161|162|207|284|285|287|308|324|355|387|388|389|390|391|399|408|409|468|476|481|493|552|553|572|580|595|598|634|636|673|694|708|784|801|805|808|834|842|846|857|858|867|868|890|891|894|896|898|899|900|901|904|916|919|920|925|940|988|990|993|994|995|998|1000|1020|1025|1026|1027|1029|1030|1031|1032|1050|1051|1163|1164|1213|1386|1398|1407|1432|1445|1464|1488|1499|1…	ABL1|ACTA2|ACTB|ACVRL1|ADAM10|ADCY6|ADD2|PARP1|ADRA2A|AP2A1|AP2A2|AP1B1|AKT1|ANGPT1|ANGPT2|ANK2|ANXA5|APC|FAS|RHOA|RHOB|RHOC|RND3|RHOG|RHOH|ARRB1|ARRB2|ATF4|ATP1A1|ATP1B1|ATP2B4|AVPR1A|AVPR1B|BAD|BARD1|CCND1|BCL2L1|CEACAM1|BICD1|BRAF|BTG1|C1QBP|CACNB3|CALM1|CALM2|CALM3|CASP1|CASP9|CASR|CAV1|CAV2|CBL|CBLB|CCNA2|CCNB1|CCND2|CCND3|CCNE1|CCNF|CCNG1|CCNG2|CCNT1|CD3E|CD247|CD4|CD8A|CD28|CDC5L|CDC6|CDC2…
GO:0044772	mitotic cell cycle phase transition	biological_process	250	64854.2	4.06818e-32	<0.002890173410404624	90|91|571|586|595|701|805|808|815|890|891|898|983|990|993|994|995|996|997|1017|1018|1019|1021|1026|1027|1029|1030|1031|1032|1033|1069|1104|1163|1164|1263|1453|1454|1639|1719|1778|1781|1785|1869|1874|1876|1977|1978|2029|2059|2103|2305|2672|2935|3320|3398|3400|3624|3688|4149|4171|4172|4173|4174|4175|4176|4331|4609|4678|4751|4863|4957|4998|4999|5000|5001|5048|5108|5111|5116|5218|5243|5347|5422|5426|…	ACVR1|ACVR1B|BACH1|BCAT1|CCND1|BUB1B|CALM2|CALM3|CAMK2A|CCNA2|CCNB1|CCNE1|CDK1|CDC6|CDC25A|CDC25B|CDC25C|CDC27|CDC34|CDK2|CDK3|CDK4|CDK6|CDKN1A|CDKN1B|CDKN2A|CDKN2B|CDKN2C|CDKN2D|CDKN3|CETN2|RCC1|CKS1B|CKS2|PLK3|CSNK1D|CSNK1E|DCTN1|DHFR|DYNC1H1|DYNC1I2|DNM2|E2F1|E2F4|E2F6|EIF4E|EIF4EBP1|ENSA|EPS8|ESRRB|FOXM1|GFI1|GSPT1|HSP90AA1|ID2|ID4|INHBA|ITGB1|MAX|MCM2|MCM3|MCM4|MCM5|MCM6|MCM7|MNAT1|MYC|NASP|…
GO:0070125	mitochondrial translational elongation	biological_process	87	6437.21	1.56583e-31	<0.002890173410404624	740|5018|6150|6182|6183|7284|7818|9553|9801|10102|10240|10573|10884|11222|23107|26284|26589|28957|28973|28977|28998|29074|29088|29093|51021|51023|51069|51073|51081|51116|51253|51258|51263|51264|51318|51373|51642|51649|51650|54148|54460|54534|54948|54998|55037|55052|55168|55173|56945|57129|60488|63875|63931|64432|64928|64949|64951|64960|64963|64965|64968|64969|64975|64976|64978|64979|64981|64983|6…	MRPL49|OXA1L|MRPL23|MRPL12|MRPS12|TUFM|DAP3|MRPL33|MRPL19|TSFM|MRPS31|MRPL28|MRPS30|MRPL3|MRPS27|ERAL1|MRPL46|MRPS28|MRPS18B|MRPL42|MRPL13|MRPL18|MRPL15|MRPL22|MRPS16|MRPS18C|MRPL2|MRPL4|MRPS7|MRPS2|MRPL37|MRPL51|MRPL30|MRPL27|MRPL35|MRPS17|MRPL48|MRPS23|MRPS33|MRPL39|MRPS21|MRPL50|MRPL16|AURKAIP1|PTCD3|MRPL20|MRPS18A|MRPS10|MRPS22|MRPL47|MRPS35|MRPL17|MRPS14|MRPS25|MRPL14|MRPS26|MRPS24|MRPS15|MR…
GO:0070646	protein modification by small protein removal	biological_process	254	71932.2	2.53239e-31	<0.002890173410404624	60|86|154|324|329|330|367|387|409|580|672|890|983|991|993|1080|1540|1643|1861|2099|2625|2648|2873|3054|3091|3607|4086|4087|4088|4089|4092|4193|4194|4287|4303|4609|4738|4792|4798|5423|5682|5683|5684|5685|5686|5687|5688|5689|5690|5691|5692|5693|5694|5695|5696|5698|5699|5700|5701|5702|5704|5705|5706|5707|5708|5709|5710|5711|5713|5714|5715|5716|5717|5718|5719|5720|5721|5728|5886|5887|6233|6314|6472|6…	ACTB|ACTL6A|ADRB2|APC|BIRC2|BIRC3|AR|RHOA|ARRB2|BARD1|BRCA1|CCNA2|CDK1|CDC20|CDC25A|CFTR|CYLD|DDB2|TOR1A|ESR1|GATA3|KAT2A|GPS1|HCFC1|HIF1A|FOXK2|SMAD1|SMAD2|SMAD3|SMAD4|SMAD7|MDM2|MDM4|ATXN3|FOXO4|MYC|NEDD8|NFKBIA|NFRKB|POLB|PSMA1|PSMA2|PSMA3|PSMA4|PSMA5|PSMA6|PSMA7|PSMB1|PSMB2|PSMB3|PSMB4|PSMB5|PSMB6|PSMB7|PSMB8|PSMB9|PSMB10|PSMC1|PSMC2|PSMC3|PSMC4|PSMC5|PSMC6|PSMD1|PSMD2|PSMD3|PSMD4|PSMD5|PSMD7…
GO:0019901	protein kinase binding	molecular_function	605	427326	3.70477e-31	<0.002890173410404624	25|59|60|94|102|112|119|142|150|160|161|162|207|284|285|287|308|324|387|388|389|390|391|399|408|409|468|476|481|493|552|553|572|595|598|634|636|673|708|784|801|805|808|842|846|857|858|867|868|890|891|894|896|898|899|900|901|904|916|919|920|925|940|988|993|994|995|998|1000|1020|1025|1026|1027|1029|1030|1031|1032|1163|1164|1213|1386|1398|1407|1432|1445|1464|1488|1499|1500|1540|1616|1636|1639|1641|1…	ABL1|ACTA2|ACTB|ACVRL1|ADAM10|ADCY6|ADD2|PARP1|ADRA2A|AP2A1|AP2A2|AP1B1|AKT1|ANGPT1|ANGPT2|ANK2|ANXA5|APC|RHOA|RHOB|RHOC|RND3|RHOG|RHOH|ARRB1|ARRB2|ATF4|ATP1A1|ATP1B1|ATP2B4|AVPR1A|AVPR1B|BAD|CCND1|BCL2L1|CEACAM1|BICD1|BRAF|C1QBP|CACNB3|CALM1|CALM2|CALM3|CASP9|CASR|CAV1|CAV2|CBL|CBLB|CCNA2|CCNB1|CCND2|CCND3|CCNE1|CCNF|CCNG1|CCNG2|CCNT1|CD3E|CD247|CD4|CD8A|CD28|CDC5L|CDC25A|CDC25B|CDC25C|CDC42|CDH…
GO:0044257	cellular protein catabolic process	biological_process	541	343264	4.52351e-31	<0.002890173410404624	49|160|161|163|267|329|406|408|409|550|664|665|701|824|841|867|891|899|983|991|996|997|1017|1075|1161|1173|1175|1211|1213|1358|1508|1512|1513|1514|1515|1519|1520|1521|1522|1540|1642|1649|1861|2055|2191|2931|3001|3093|3300|3309|3416|3429|3920|4085|4101|4189|4193|4287|4734|4738|4780|4850|5094|5347|5366|5371|5476|5516|5527|5538|5611|5641|5682|5683|5684|5685|5686|5687|5688|5689|5690|5691|5692|5693|56…	ACR|AP2A1|AP2A2|AP2B1|AMFR|BIRC2|ARNTL|ARRB1|ARRB2|AUP1|BNIP3|BNIP3L|BUB1B|CAPN2|CASP8|CBL|CCNB1|CCNF|CDK1|CDC20|CDC27|CDC34|CDK2|CTSC|ERCC8|AP2M1|AP2S1|CLTA|CLTC|CPA2|CTSB|CTSH|CTSK|CTSL|CTSV|CTSO|CTSS|CTSW|CTSZ|CYLD|DDB1|DDIT3|TOR1A|CLN8|FAP|GSK3A|GZMA|UBE2K|DNAJB2|HSPA5|IDE|IFI27|LAMP2|MAD2L1|MAGEA2|DNAJB9|MDM2|ATXN3|NEDD4|NEDD8|NFE2L2|CNOT4|PCBP2|PLK1|PMAIP1|PML|CTSA|PPP2CB|PPP2R5C|PPT1|DNAJC…
GO:0051603	proteolysis involved in cellular protein catabolic process	biological_process	511	304139	5.29222e-31	<0.002890173410404624	49|267|329|406|408|409|550|701|824|841|867|891|899|983|991|996|997|1017|1075|1161|1508|1512|1513|1514|1515|1519|1520|1521|1522|1540|1642|1649|1861|2191|2931|3001|3093|3300|3309|3416|3429|4085|4189|4193|4287|4734|4738|4780|4850|5094|5347|5366|5371|5476|5516|5527|5611|5641|5682|5683|5684|5685|5686|5687|5688|5689|5690|5691|5692|5693|5694|5695|5696|5698|5699|5701|5705|5706|5707|5708|5709|5710|5713|57…	ACR|AMFR|BIRC2|ARNTL|ARRB1|ARRB2|AUP1|BUB1B|CAPN2|CASP8|CBL|CCNB1|CCNF|CDK1|CDC20|CDC27|CDC34|CDK2|CTSC|ERCC8|CTSB|CTSH|CTSK|CTSL|CTSV|CTSO|CTSS|CTSW|CTSZ|CYLD|DDB1|DDIT3|TOR1A|FAP|GSK3A|GZMA|UBE2K|DNAJB2|HSPA5|IDE|IFI27|MAD2L1|DNAJB9|MDM2|ATXN3|NEDD4|NEDD8|NFE2L2|CNOT4|PCBP2|PLK1|PMAIP1|PML|CTSA|PPP2CB|PPP2R5C|DNAJC3|LGMN|PSMA1|PSMA2|PSMA3|PSMA4|PSMA5|PSMA6|PSMA7|PSMB1|PSMB2|PSMB3|PSMB4|PSMB5|PS…
GO:0030163	protein catabolic process	biological_process	590	413176	7.14995e-31	<0.002890173410404624	49|160|161|163|207|259|267|302|304|329|338|348|406|408|409|550|634|664|665|701|824|825|841|867|891|899|983|991|996|997|1017|1075|1161|1173|1175|1191|1200|1201|1203|1211|1213|1358|1506|1508|1509|1510|1512|1513|1514|1515|1519|1520|1521|1522|1540|1642|1649|1861|1990|1991|2055|2191|2475|2817|2931|3001|3093|3300|3309|3312|3320|3416|3429|3920|3949|4012|4085|4101|4126|4189|4193|4287|4734|4738|4780|4850|…	ACR|AP2A1|AP2A2|AP2B1|AKT1|AMBP|AMFR|ANXA2|ANXA2P2|BIRC2|APOB|APOE|ARNTL|ARRB1|ARRB2|AUP1|CEACAM1|BNIP3|BNIP3L|BUB1B|CAPN2|CAPN3|CASP8|CBL|CCNB1|CCNF|CDK1|CDC20|CDC27|CDC34|CDK2|CTSC|ERCC8|AP2M1|AP2S1|CLU|TPP1|CLN3|CLN5|CLTA|CLTC|CPA2|CTRL|CTSB|CTSD|CTSE|CTSH|CTSK|CTSL|CTSV|CTSO|CTSS|CTSW|CTSZ|CYLD|DDB1|DDIT3|TOR1A|CELA1|ELANE|CLN8|FAP|MTOR|GPC1|GSK3A|GZMA|UBE2K|DNAJB2|HSPA5|HSPA8|HSP90AA1|IDE|IF…
GO:0044445	cytosolic part	cellular_component	235	62544	1.33872e-30	<0.002890173410404624	196|317|347|793|834|837|838|841|842|843|908|1147|1488|1605|1627|1654|1727|1939|1977|1981|2023|2026|2027|2395|2475|2647|3039|3040|3042|3043|3045|3046|3047|3048|3049|3050|3064|3257|3312|3416|3551|3921|4734|4736|5207|5211|5213|5214|5300|5331|5533|5579|5582|5610|5704|5705|5706|5707|5708|5728|6122|6123|6124|6125|6128|6129|6130|6132|6133|6134|6135|6136|6137|6138|6139|6141|6142|6143|6144|6146|6147|6152|…	AHR|APAF1|APOD|CALB1|CASP1|CASP4|CASP5|CASP8|CASP9|CASP10|CCT6A|CHUK|CTBP2|DAG1|DBN1|DDX3X|CYB5R3|EIF2D|EIF4E|EIF4G1|ENO1|ENO2|ENO3|FXN|MTOR|BLOC1S1|HBA1|HBA2|HBM|HBB|HBD|HBE1|HBG1|HBG2|HBQ1|HBZ|HTT|HPS1|HSPA8|IDE|IKBKB|RPSA|NEDD4|RPL10A|PFKFB1|PFKL|PFKM|PFKP|PIN1|PLCB3|PPP3CC|PRKCB|PRKCG|EIF2AK2|PSMC4|PSMC5|PSMC6|PSMD1|PSMD2|PTEN|RPL3|RPL3L|RPL4|RPL5|RPL6|RPL7|RPL7A|RPL8|RPL9|RPL10|RPL11|RPL12|R…
GO:0098687	chromosomal region	cellular_component	327	124674	2.4102e-30	<0.002890173410404624	142|324|328|332|472|545|546|641|675|699|701|891|983|989|1017|1051|1058|1059|1060|1062|1063|1111|1452|1616|1639|1642|1763|1780|1783|1786|1788|2067|2072|2237|2332|2491|2547|3014|3018|3020|3021|3070|3104|3181|3192|3297|3619|3835|3981|4085|4171|4172|4173|4174|4175|4176|4221|4436|4659|4683|4735|4751|4928|4998|4999|5000|5001|5048|5111|5253|5314|5347|5371|5424|5431|5499|5500|5501|5514|5515|5516|5518|552…	PARP1|APC|APEX1|BIRC5|ATM|ATR|ATRX|BLM|BRCA2|BUB1|BUB1B|CCNB1|CDK1|SEPT7|CDK2|CEBPB|CENPA|CENPB|CENPC|CENPE|CENPF|CHEK1|CSNK1A1|DAXX|DCTN1|DDB1|DNA2|DYNC1I1|DYNC1LI2|DNMT1|DNMT3A|ERCC1|ERCC4|FEN1|FMR1|CENPI|XRCC6|H2AFX|HIST1H2BB|H3F3A|H3F3B|HELLS|ZBTB48|HNRNPA2B1|HNRNPU|HSF1|INCENP|KIF22|LIG4|MAD2L1|MCM2|MCM3|MCM4|MCM5|MCM6|MCM7|MEN1|MSH2|PPP1R12A|NBN|SEPT2|NEK2|NUP98|ORC1|ORC2|ORC4|ORC5|PAFAH1B1…
GO:0019904	protein domain specific binding	molecular_function	670	531859	3.85046e-30	<0.002890173410404624	25|51|88|92|102|153|161|190|339|367|375|387|392|394|395|400|409|468|476|490|491|492|493|546|578|581|596|597|598|599|648|666|801|805|808|822|834|835|837|841|842|843|860|867|868|890|908|916|958|988|995|998|1017|1080|1111|1182|1213|1398|1406|1460|1487|1499|1525|1535|1605|1611|1613|1642|1644|1649|1655|1656|1676|1677|1739|1741|1742|1749|1759|1785|1793|1795|1809|1814|1815|1822|1837|1840|1856|1874|1879|…	ABL1|ACOX1|ACTN2|ACVR2A|ADAM10|ADRB1|AP2A2|NR0B1|APOBEC1|AR|ARF1|RHOA|ARHGAP1|ARHGAP5|ARHGAP6|ARL1|ARRB2|ATF4|ATP1A1|ATP2B1|ATP2B2|ATP2B3|ATP2B4|ATRX|BAK1|BAX|BCL2|BCL2A1|BCL2L1|BCL2L2|BMI1|BOK|CALM1|CALM2|CALM3|CAPG|CASP1|CASP2|CASP4|CASP8|CASP9|CASP10|RUNX2|CBL|CBLB|CCNA2|CCT6A|CD3E|CD40|CDC5L|CDC25C|CDC42|CDK2|CFTR|CHEK1|CLCN3|CLTC|CRK|CRX|CSNK2B|CTBP1|CTNNB1|CXADR|CYBA|DAG1|DAP|DAPK3|DDB1|DDC…
GO:0010498	proteasomal protein catabolic process	biological_process	298	99122	4.18535e-30	<0.002890173410404624	267|329|406|408|409|550|701|891|899|983|991|996|997|1017|1161|1642|1649|1861|2931|3300|3309|3429|4085|4189|4193|4287|4734|4780|5094|5347|5366|5371|5516|5527|5682|5683|5684|5685|5686|5687|5688|5689|5690|5691|5692|5693|5694|5695|5696|5698|5699|5705|5706|5707|5708|5710|5713|5714|5718|5886|5887|6047|6048|6233|6388|6396|6400|6449|6468|6477|6478|6500|6502|6782|6790|6872|6907|7126|7184|7311|7314|7319|73…	AMFR|BIRC2|ARNTL|ARRB1|ARRB2|AUP1|BUB1B|CCNB1|CCNF|CDK1|CDC20|CDC27|CDC34|CDK2|ERCC8|DDB1|DDIT3|TOR1A|GSK3A|DNAJB2|HSPA5|IFI27|MAD2L1|DNAJB9|MDM2|ATXN3|NEDD4|NFE2L2|PCBP2|PLK1|PMAIP1|PML|PPP2CB|PPP2R5C|PSMA1|PSMA2|PSMA3|PSMA4|PSMA5|PSMA6|PSMA7|PSMB1|PSMB2|PSMB3|PSMB4|PSMB5|PSMB6|PSMB7|PSMB8|PSMB9|PSMB10|PSMC5|PSMC6|PSMD1|PSMD2|PSMD4|PSMD7|PSMD8|PSMD12|RAD23A|RAD23B|RNF4|RNF5|RPS27A|SDF2|SEC13|SEL…
GO:0016569	covalent chromatin modification	biological_process	349	141734	6.40439e-30	<0.002890173410404624	86|322|408|472|648|675|890|891|983|1017|1105|1107|1108|1111|1386|1387|1642|1643|1788|1810|1812|1911|2005|2033|2070|2091|2122|2138|2139|2140|2145|2146|2648|2959|3006|3007|3008|3054|3065|3066|3070|3141|3275|3276|3299|3662|3717|3720|4152|4204|4221|4287|4297|4504|4591|4654|5187|5245|5253|5536|5562|5563|5578|5579|5580|5585|5896|5926|5927|5928|5929|5931|5977|5978|6015|6018|6045|6299|6304|6314|6419|6421…	ACTL6A|APBB1|ARRB1|ATM|BMI1|BRCA2|CCNA2|CCNB1|CDK1|CDK2|CHD1|CHD3|CHD4|CHEK1|ATF2|CREBBP|DDB1|DDB2|DNMT3A|DR1|DRD1|PHC1|ELK4|EP300|EYA4|FBL|MECOM|EYA1|EYA2|EYA3|EZH1|EZH2|KAT2A|GTF2B|HIST1H1C|HIST1H1D|HIST1H1E|HCFC1|HDAC1|HDAC2|HELLS|HLCS|PRMT2|PRMT1|HSF4|IRF4|JAK2|JARID2|MBD1|MECP2|MEN1|ATXN3|KMT2A|MT3|TRIM37|MYOD1|PER1|PHB|PHF2|PPP5C|PRKAA1|PRKAA2|PRKCA|PRKCB|PRKCD|PKN1|RAG1|ARID4A|KDM5A|RBBP4|…
GO:0016579	protein deubiquitination	biological_process	238	63295.3	6.71476e-30	<0.002890173410404624	60|86|154|324|329|330|367|387|409|580|672|890|983|991|993|1080|1540|1643|2099|2625|2648|3054|3091|3607|4086|4087|4088|4089|4092|4193|4194|4287|4303|4609|4738|4792|4798|5423|5682|5683|5684|5685|5686|5687|5688|5689|5690|5691|5692|5693|5694|5695|5696|5698|5699|5700|5701|5702|5704|5705|5706|5707|5708|5709|5710|5711|5713|5714|5715|5716|5717|5718|5719|5720|5721|5728|5886|5887|6233|6314|6472|6478|6502|6…	ACTB|ACTL6A|ADRB2|APC|BIRC2|BIRC3|AR|RHOA|ARRB2|BARD1|BRCA1|CCNA2|CDK1|CDC20|CDC25A|CFTR|CYLD|DDB2|ESR1|GATA3|KAT2A|HCFC1|HIF1A|FOXK2|SMAD1|SMAD2|SMAD3|SMAD4|SMAD7|MDM2|MDM4|ATXN3|FOXO4|MYC|NEDD8|NFKBIA|NFRKB|POLB|PSMA1|PSMA2|PSMA3|PSMA4|PSMA5|PSMA6|PSMA7|PSMB1|PSMB2|PSMB3|PSMB4|PSMB5|PSMB6|PSMB7|PSMB8|PSMB9|PSMB10|PSMC1|PSMC2|PSMC3|PSMC4|PSMC5|PSMC6|PSMD1|PSMD2|PSMD3|PSMD4|PSMD5|PSMD7|PSMD8|PSMD…
GO:1903311	regulation of mRNA metabolic process	biological_process	248	66099.8	9.04776e-30	<0.002890173410404624	207|328|339|580|677|678|708|891|904|984|1025|1153|1432|1655|1660|1859|1869|1981|2332|2475|2668|3178|3181|3183|3184|3190|3192|3297|3303|3312|3315|3842|4116|4154|4615|4654|4670|4686|4869|4904|4928|5073|5317|5393|5436|5578|5580|5725|5935|5936|5940|5976|5978|6041|6233|6294|6418|6426|6427|6428|6429|6430|6431|6432|6433|6434|6625|6626|6651|6732|6733|6829|6830|7072|7311|7314|7431|7432|7529|7534|7538|7832…	AKT1|APEX1|APOBEC1|BARD1|ZFP36L1|ZFP36L2|C1QBP|CCNB1|CCNT1|CDK11B|CDK9|CIRBP|MAPK14|DDX5|DHX9|DYRK1A|E2F1|EIF4G1|FMR1|MTOR|GDNF|HNRNPA1|HNRNPA2B1|HNRNPC|HNRNPD|HNRNPK|HNRNPU|HSF1|HSPA1A|HSPA8|HSPB1|TNPO1|MAGOH|MBNL1|MYD88|MYOD1|HNRNPM|NCBP1|NPM1|YBX1|NUP98|PARN|PKP1|EXOSC9|POLR2G|PRKCA|PRKCD|PTBP1|RBM3|RBM4|RBMY1A1|UPF1|REST|RNASEL|RPS27A|SAFB|SET|SRSF1|SRSF2|SRSF3|SRSF4|SRSF5|SRSF6|SRSF7|SFSWAP|…
GO:0043161	proteasome-mediated ubiquitin-dependent protein catabolic process	biological_process	271	81511.4	9.06185e-30	<0.002890173410404624	267|329|406|408|409|550|701|891|899|983|991|996|997|1017|1161|1642|1649|2931|3300|3309|3429|4085|4189|4193|4287|4734|4780|5094|5347|5371|5516|5527|5682|5683|5684|5685|5686|5687|5688|5689|5690|5691|5692|5693|5694|5695|5696|5698|5699|5705|5706|5707|5708|5710|5713|5714|5718|5886|5887|6047|6048|6233|6396|6400|6449|6468|6477|6478|6500|6502|6782|6790|6872|6907|7126|7184|7311|7314|7319|7320|7321|7323|73…	AMFR|BIRC2|ARNTL|ARRB1|ARRB2|AUP1|BUB1B|CCNB1|CCNF|CDK1|CDC20|CDC27|CDC34|CDK2|ERCC8|DDB1|DDIT3|GSK3A|DNAJB2|HSPA5|IFI27|MAD2L1|DNAJB9|MDM2|ATXN3|NEDD4|NFE2L2|PCBP2|PLK1|PML|PPP2CB|PPP2R5C|PSMA1|PSMA2|PSMA3|PSMA4|PSMA5|PSMA6|PSMA7|PSMB1|PSMB2|PSMB3|PSMB4|PSMB5|PSMB6|PSMB7|PSMB8|PSMB9|PSMB10|PSMC5|PSMC6|PSMD1|PSMD2|PSMD4|PSMD7|PSMD8|PSMD12|RAD23A|RAD23B|RNF4|RNF5|RPS27A|SEC13|SEL1L|SGTA|FBXW4|SIAH…
GO:0016570	histone modification	biological_process	341	135348	1.46868e-29	<0.002890173410404624	86|322|408|472|648|675|890|891|983|1017|1107|1108|1111|1386|1387|1642|1643|1810|1812|1911|2005|2033|2070|2091|2122|2138|2139|2140|2145|2146|2648|2959|3006|3007|3008|3054|3065|3066|3141|3275|3276|3299|3662|3717|3720|4204|4221|4287|4297|4504|4591|4654|5187|5245|5253|5536|5562|5563|5578|5579|5580|5585|5896|5926|5927|5928|5929|5931|5977|5978|6015|6018|6045|6299|6304|6314|6419|6421|6500|6688|6790|6795…	ACTL6A|APBB1|ARRB1|ATM|BMI1|BRCA2|CCNA2|CCNB1|CDK1|CDK2|CHD3|CHD4|CHEK1|ATF2|CREBBP|DDB1|DDB2|DR1|DRD1|PHC1|ELK4|EP300|EYA4|FBL|MECOM|EYA1|EYA2|EYA3|EZH1|EZH2|KAT2A|GTF2B|HIST1H1C|HIST1H1D|HIST1H1E|HCFC1|HDAC1|HDAC2|HLCS|PRMT2|PRMT1|HSF4|IRF4|JAK2|JARID2|MECP2|MEN1|ATXN3|KMT2A|MT3|TRIM37|MYOD1|PER1|PHB|PHF2|PPP5C|PRKAA1|PRKAA2|PRKCA|PRKCB|PRKCD|PKN1|RAG1|ARID4A|KDM5A|RBBP4|RBBP5|RBBP7|DPF2|REST|R…
GO:1901990	regulation of mitotic cell cycle phase transition	biological_process	347	133050	2.53096e-29	<0.002890173410404624	199|301|324|328|472|581|595|596|637|641|672|677|678|699|701|835|891|894|896|983|990|991|993|994|995|1017|1019|1026|1027|1028|1030|1062|1063|1069|1112|1263|1453|1454|1543|1639|1642|1647|1654|1778|1781|1820|1843|1869|1874|1981|2033|2068|2071|2146|2255|2273|2765|2810|2956|3161|3275|3276|3306|3320|3364|3373|3398|3550|3741|4085|4193|4194|4204|4303|4582|4683|4751|4762|4848|4849|4850|4957|4998|5048|5087…	AIF1|ANXA1|APC|APEX1|ATM|BAX|CCND1|BCL2|BID|BLM|BRCA1|ZFP36L1|ZFP36L2|BUB1|BUB1B|CASP2|CCNB1|CCND2|CCND3|CDK1|CDC6|CDC20|CDC25A|CDC25B|CDC25C|CDK2|CDK4|CDKN1A|CDKN1B|CDKN1C|CDKN2B|CENPE|CENPF|CETN2|FOXN3|PLK3|CSNK1D|CSNK1E|CYP1A1|DCTN1|DDB1|GADD45A|DDX3X|DYNC1H1|DYNC1I2|ARID3A|DUSP1|E2F1|E2F4|EIF4G1|EP300|ERCC2|ERCC3|EZH2|FGF10|FHL1|GML|SFN|MSH6|HMMR|PRMT2|PRMT1|HSPA2|HSP90AA1|HUS1|HYAL1|ID2|IK|K…
GO:1901987	regulation of cell cycle phase transition	biological_process	376	159148	2.79751e-29	<0.002890173410404624	199|301|324|328|472|493|581|595|596|637|641|672|677|678|699|701|835|891|894|896|983|990|991|993|994|995|1017|1019|1026|1027|1028|1030|1032|1062|1063|1069|1111|1112|1263|1453|1454|1543|1639|1642|1647|1654|1778|1781|1820|1843|1869|1874|1981|2033|2068|2071|2146|2255|2273|2735|2765|2810|2956|3161|3275|3276|3306|3320|3364|3373|3398|3550|3741|4085|4193|4194|4204|4221|4303|4342|4582|4683|4751|4762|4848|…	AIF1|ANXA1|APC|APEX1|ATM|ATP2B4|BAX|CCND1|BCL2|BID|BLM|BRCA1|ZFP36L1|ZFP36L2|BUB1|BUB1B|CASP2|CCNB1|CCND2|CCND3|CDK1|CDC6|CDC20|CDC25A|CDC25B|CDC25C|CDK2|CDK4|CDKN1A|CDKN1B|CDKN1C|CDKN2B|CDKN2D|CENPE|CENPF|CETN2|CHEK1|FOXN3|PLK3|CSNK1D|CSNK1E|CYP1A1|DCTN1|DDB1|GADD45A|DDX3X|DYNC1H1|DYNC1I2|ARID3A|DUSP1|E2F1|E2F4|EIF4G1|EP300|ERCC2|ERCC3|EZH2|FGF10|FHL1|GLI1|GML|SFN|MSH6|HMMR|PRMT2|PRMT1|HSPA2|HSP…
GO:0034622	cellular protein-containing complex assembly	biological_process	827	849519	3.45208e-29	<0.002890173410404624	103|142|154|163|199|229|274|283|284|325|395|402|466|546|617|636|708|811|845|902|916|989|1022|1058|1060|1062|1063|1069|1070|1136|1153|1175|1191|1207|1211|1212|1213|1347|1352|1353|1355|1410|1453|1460|1535|1602|1609|1616|1642|1643|1653|1654|1656|1660|1729|1731|1756|1769|1778|1810|1939|1946|1950|1965|1968|1975|1983|2017|2060|2068|2071|2073|2185|2243|2244|2258|2266|2280|2288|2331|2491|2801|2879|2886|2…	ADAR|PARP1|ADRB2|AP2B1|AIF1|ALDOB|BIN1|ANG|ANGPT1|APCS|ARHGAP6|ARL2|ATF1|ATRX|BCS1L|BICD1|C1QBP|CALR|CASQ2|CCNH|CD3E|SEPT7|CDK7|CENPA|CENPC|CENPE|CENPF|CETN2|CETN3|CHRNA3|CIRBP|AP2S1|CLU|CLNS1A|CLTA|CLTB|CLTC|COX7A2|COX10|COX11|COX15|CRYAB|CSNK1D|CSNK2B|CYBA|DACH1|DGKQ|DAXX|DDB1|DDB2|DDX1|DDX3X|DDX6|DHX9|DIAPH1|SEPT1|DMD|DNAH8|DYNC1H1|DR1|EIF2D|EFNA5|EGF|EIF2S1|EIF2S3|EIF4B|EIF5|CTTN|EPS15|ERCC2|…
GO:0005684	U2-type spliceosomal complex	cellular_component	76	5011.03	7.89435e-29	<0.002890173410404624	988|1659|1665|3550|4236|5356|6625|6627|6628|6629|6631|6632|6633|6634|6635|6636|6637|6638|6936|7737|8175|8559|8896|9092|9128|9129|9343|9410|9716|10286|10291|10450|10594|10907|11066|11157|11193|11338|22938|23450|23451|23524|23658|24144|24148|25766|25804|25949|26121|27258|27288|27336|27339|51340|51362|51503|51631|51645|51690|51691|51747|55015|55234|55660|55692|55696|56949|57703|57819|83443|84811|849…	CDC5L|DHX8|DHX15|IK|MFAP1|PLRG1|SNRNP70|SNRPA1|SNRPB|SNRPB2|SNRPC|SNRPD1|SNRPD2|SNRPD3|SNRPE|SNRPF|SNRPG|SNRPN|GCFC2|RNF113A|SF3A2|PRPF18|BUD31|SART1|PRPF4|PRPF3|EFTUD2|SNRNP40|AQR|BCAS2|SF3A1|PPIE|PRPF8|TXNL4A|SNRNP35|LSM6|WBP4|U2AF2|SNW1|SF3B3|SF3B1|SRRM2|LSM5|TFIP11|PRPF6|PRPF40B|LSM4|SYF2|PRPF31|LSM3|RBMXL2|HTATSF1|PRPF19|CRNKL1|CDC40|CWC15|LUC7L2|PPIL1|LSM7|LSM8|LUC7L3|PRPF39|SMU1|PRPF40A|LU…
GO:0070126	mitochondrial translational termination	biological_process	88	6775.58	8.14005e-29	<0.002890173410404624	740|5018|6150|6182|6183|7818|9553|9617|9801|10240|10573|10884|11222|23107|26284|26589|28957|28973|28977|28998|29074|29088|29093|51021|51023|51069|51073|51081|51116|51253|51258|51263|51264|51318|51373|51642|51649|51650|54148|54460|54516|54534|54948|54998|55037|55052|55168|55173|56945|57129|60488|63875|63931|64432|64928|64949|64951|64960|64963|64965|64968|64969|64975|64976|64978|64979|64981|64983|6…	MRPL49|OXA1L|MRPL23|MRPL12|MRPS12|DAP3|MRPL33|MTRF1|MRPL19|MRPS31|MRPL28|MRPS30|MRPL3|MRPS27|ERAL1|MRPL46|MRPS28|MRPS18B|MRPL42|MRPL13|MRPL18|MRPL15|MRPL22|MRPS16|MRPS18C|MRPL2|MRPL4|MRPS7|MRPS2|MRPL37|MRPL51|MRPL30|MRPL27|MRPL35|MRPS17|MRPL48|MRPS23|MRPS33|MRPL39|MRPS21|MTRF1L|MRPL50|MRPL16|AURKAIP1|PTCD3|MRPL20|MRPS18A|MRPS10|MRPS22|MRPL47|MRPS35|MRPL17|MRPS14|MRPS25|MRPL14|MRPS26|MRPS24|MRPS15…
GO:0006351	transcription, DNA-templated	biological_process	614	453796	1.16952e-28	<0.002890173410404624	142|190|196|283|367|405|408|409|430|463|468|474|579|581|595|602|659|661|688|689|728|860|864|865|892|902|904|905|1019|1022|1024|1025|1026|1045|1050|1051|1052|1284|1385|1387|1388|1389|1477|1478|1479|1602|1649|1655|1660|1810|1840|1855|1856|1869|1870|1871|1958|1959|1999|2001|2034|2063|2068|2069|2071|2074|2099|2100|2101|2103|2104|2113|2115|2309|2316|2353|2354|2494|2516|2551|2623|2624|2625|2626|2627|26…	PARP1|NR0B1|AHR|ANG|AR|ARNT|ARRB1|ARRB2|ASCL2|ZFHX3|ATF4|ATOH1|NKX3-2|BAX|CCND1|BCL3|BMPR2|POLR3D|KLF5|BTF3|C5AR1|RUNX2|RUNX3|CBFB|CCNC|CCNH|CCNT1|CCNT2|CDK4|CDK7|CDK8|CDK9|CDKN1A|CDX2|CEBPA|CEBPB|CEBPD|COL4A2|CREB1|CREBBP|ATF6B|CREBL2|CSTF1|CSTF2|CSTF3|DACH1|DDIT3|DDX5|DHX9|DR1|DTX1|DVL1|DVL2|E2F1|E2F2|E2F3|EGR1|EGR2|ELF3|ELF5|EPAS1|NR2F6|ERCC2|EREG|ERCC3|ERCC6|ESR1|ESR2|ESRRA|ESRRB|ESRRG|ETS1|E…
GO:0009894	regulation of catabolic process	biological_process	828	846402	1.25441e-28	<0.002890173410404624	25|27|32|89|101|134|148|150|154|207|208|210|215|225|302|304|317|324|328|336|337|339|341|344|345|348|369|405|406|472|493|523|525|526|527|528|529|533|534|535|572|580|581|596|664|665|666|677|678|706|722|725|754|823|826|836|857|859|863|949|957|975|999|1019|1020|1027|1050|1075|1149|1153|1191|1263|1268|1374|1432|1452|1453|1454|1457|1459|1471|1601|1611|1612|1613|1634|1642|1660|1676|1736|1797|1855|1869|1…	ABL1|ABL2|ACACB|ACTN3|ADAM8|ADORA1|ADRA1A|ADRA2A|ADRB2|AKT1|AKT2|ALAD|ABCD1|ABCD2|ANXA2|ANXA2P2|APAF1|APC|APEX1|APOA2|APOA4|APOBEC1|APOC1|APOC2|APOC3|APOE|ARAF|ARNT|ARNTL|ATM|ATP2B4|ATP6V1A|ATP6V1B1|ATP6V1B2|ATP6V0C|ATP6V1C1|ATP6V1E1|ATP6V0B|ATP6V1G2|ATP6V0A1|BAD|BARD1|BAX|BCL2|BNIP3|BNIP3L|BOK|ZFP36L1|ZFP36L2|TSPO|C4BPA|C4BPB|PTTG1IP|CAPN1|CAPNS1|CASP3|CAV1|CAV3|CBFA2T3|SCARB1|ENTPD5|CD81|CDH1|C…
GO:0097659	nucleic acid-templated transcription	biological_process	616	456986	1.78822e-28	<0.002890173410404624	142|190|196|283|367|405|408|409|430|463|468|474|579|581|595|602|659|661|688|689|728|860|864|865|892|902|904|905|1019|1022|1024|1025|1026|1045|1050|1051|1052|1284|1385|1387|1388|1389|1477|1478|1479|1602|1649|1655|1660|1810|1840|1855|1856|1869|1870|1871|1958|1959|1999|2001|2034|2063|2068|2069|2071|2074|2099|2100|2101|2103|2104|2113|2115|2309|2316|2353|2354|2494|2516|2551|2623|2624|2625|2626|2627|26…	PARP1|NR0B1|AHR|ANG|AR|ARNT|ARRB1|ARRB2|ASCL2|ZFHX3|ATF4|ATOH1|NKX3-2|BAX|CCND1|BCL3|BMPR2|POLR3D|KLF5|BTF3|C5AR1|RUNX2|RUNX3|CBFB|CCNC|CCNH|CCNT1|CCNT2|CDK4|CDK7|CDK8|CDK9|CDKN1A|CDX2|CEBPA|CEBPB|CEBPD|COL4A2|CREB1|CREBBP|ATF6B|CREBL2|CSTF1|CSTF2|CSTF3|DACH1|DDIT3|DDX5|DHX9|DR1|DTX1|DVL1|DVL2|E2F1|E2F2|E2F3|EGR1|EGR2|ELF3|ELF5|EPAS1|NR2F6|ERCC2|EREG|ERCC3|ERCC6|ESR1|ESR2|ESRRA|ESRRB|ESRRG|ETS1|E…
GO:0033044	regulation of chromosome organization	biological_process	316	112701	2.31834e-28	<0.002890173410404624	142|324|339|408|472|545|546|604|672|699|701|817|891|908|990|991|996|1025|1062|1063|1111|1487|1499|1663|1736|1786|1789|1843|2067|2072|2237|2332|2624|2625|2641|2648|2672|2966|3005|3006|3007|3008|3009|3010|3020|3021|3024|3159|3178|3181|3183|3184|3192|3481|3550|3553|3622|3670|3720|3976|3981|4000|4085|4089|4137|4171|4204|4216|4288|4297|4302|4331|4342|4524|4582|4602|4609|4674|4683|4751|4842|4926|5073|5…	PARP1|APC|APOBEC1|ARRB1|ATM|ATR|ATRX|BCL6|BRCA1|BUB1|BUB1B|CAMK2D|CCNB1|CCT6A|CDC6|CDC20|CDC27|CDK9|CENPE|CENPF|CHEK1|CTBP1|CTNNB1|DDX11|DKC1|DNMT1|DNMT3B|DUSP1|ERCC1|ERCC4|FEN1|FMR1|GATA2|GATA3|GCG|KAT2A|GFI1|GTF2H2|H1F0|HIST1H1C|HIST1H1D|HIST1H1E|HIST1H1B|HIST1H1T|H3F3A|H3F3B|HIST1H1A|HMGA1|HNRNPA1|HNRNPA2B1|HNRNPC|HNRNPD|HNRNPU|IGF2|IK|IL1B|ING2|ISL1|JARID2|LIF|LIG4|LMNA|MAD2L1|SMAD4|MAPT|MCM2…
GO:0032774	RNA biosynthetic process	biological_process	627	473957	2.45485e-28	<0.002890173410404624	142|190|196|283|367|405|408|409|430|463|468|474|579|581|595|602|659|661|688|689|728|860|864|865|892|902|904|905|1019|1022|1024|1025|1026|1045|1050|1051|1052|1284|1385|1387|1388|1389|1477|1478|1479|1602|1649|1655|1660|1810|1840|1855|1856|1869|1870|1871|1958|1959|1999|2001|2034|2063|2068|2069|2071|2074|2099|2100|2101|2103|2104|2113|2115|2309|2316|2353|2354|2494|2516|2551|2623|2624|2625|2626|2627|26…	PARP1|NR0B1|AHR|ANG|AR|ARNT|ARRB1|ARRB2|ASCL2|ZFHX3|ATF4|ATOH1|NKX3-2|BAX|CCND1|BCL3|BMPR2|POLR3D|KLF5|BTF3|C5AR1|RUNX2|RUNX3|CBFB|CCNC|CCNH|CCNT1|CCNT2|CDK4|CDK7|CDK8|CDK9|CDKN1A|CDX2|CEBPA|CEBPB|CEBPD|COL4A2|CREB1|CREBBP|ATF6B|CREBL2|CSTF1|CSTF2|CSTF3|DACH1|DDIT3|DDX5|DHX9|DR1|DTX1|DVL1|DVL2|E2F1|E2F2|E2F3|EGR1|EGR2|ELF3|ELF5|EPAS1|NR2F6|ERCC2|EREG|ERCC3|ERCC6|ESR1|ESR2|ESRRA|ESRRB|ESRRG|ETS1|E…
GO:0015935	small ribosomal subunit	cellular_component	72	4340.89	5.46393e-28	<0.002890173410404624	1654|1939|1981|3039|3040|3921|6183|6187|6188|6189|6191|6192|6193|6194|6201|6202|6203|6204|6205|6206|6207|6208|6209|6210|6217|6218|6222|6223|6224|6227|6228|6229|6230|6231|6232|6233|6234|6235|7311|7818|10240|23107|28957|28973|28977|28985|51021|51023|51065|51081|51116|51373|51650|54460|55168|55173|56945|60488|63931|64949|64951|64960|64963|64965|64968|64969|65993|83939|92259|93144|113251|140032|	DDX3X|EIF2D|EIF4G1|HBA1|HBA2|RPSA|MRPS12|RPS2|RPS3|RPS3A|RPS4X|RPS4Y1|RPS5|RPS6|RPS7|RPS8|RPS9|RPS10|RPS11|RPS12|RPS13|RPS14|RPS15|RPS15A|RPS16|RPS17|RPS18|RPS19|RPS20|RPS21|RPS23|RPS24|RPS25|RPS26|RPS27|RPS27A|RPS28|RPS29|UBA52|DAP3|MRPS31|MRPS27|MRPS28|MRPS18B|MRPL42|MCTS1|MRPS16|MRPS18C|RPS27L|MRPS7|MRPS2|MRPS17|MRPS33|MRPS21|MRPS18A|MRPS10|MRPS22|MRPS35|MRPS14|MRPS26|MRPS24|MRPS15|MRPS11|MRPS…
GO:0022627	cytosolic small ribosomal subunit	cellular_component	44	1377.12	1.1413e-27	<0.002890173410404624	1654|1939|1981|3039|3040|3921|6187|6188|6189|6191|6192|6193|6194|6201|6202|6203|6204|6205|6206|6207|6208|6209|6210|6217|6218|6222|6223|6224|6227|6228|6229|6230|6231|6232|6233|6234|6235|7311|28985|51065|83939|93144|113251|140032|	DDX3X|EIF2D|EIF4G1|HBA1|HBA2|RPSA|RPS2|RPS3|RPS3A|RPS4X|RPS4Y1|RPS5|RPS6|RPS7|RPS8|RPS9|RPS10|RPS11|RPS12|RPS13|RPS14|RPS15|RPS15A|RPS16|RPS17|RPS18|RPS19|RPS20|RPS21|RPS23|RPS24|RPS25|RPS26|RPS27|RPS27A|RPS28|RPS29|UBA52|MCTS1|RPS27L|EIF2A|RPS10P5|LARP4|RPS4Y2|
GO:0003682	chromatin binding	molecular_function	505	298728	2.07348e-27	<0.002890173410404624	60|81|86|322|326|328|367|429|473|474|546|604|639|648|661|860|904|905|983|1025|1051|1058|1059|1063|1104|1108|1164|1386|1387|1460|1482|1488|1499|1653|1655|1660|1663|1745|1746|1747|1761|1786|1788|1789|1820|1874|1958|1959|2002|2005|2033|2074|2099|2145|2146|2168|2296|2303|2308|2309|2313|2332|2353|2355|2494|2516|2551|2623|2624|2627|2648|2735|2736|2737|2852|2956|2959|2962|2965|3005|3006|3007|3008|3009|3…	ACTB|ACTN4|ACTL6A|APBB1|AIRE|APEX1|AR|ASCL1|RERE|ATOH1|ATRX|BCL6|PRDM1|BMI1|POLR3D|RUNX2|CCNT1|CCNT2|CDK1|CDK9|CEBPB|CENPA|CENPB|CENPF|RCC1|CHD4|CKS2|ATF2|CREBBP|CSNK2B|NKX2-5|CTBP2|CTNNB1|DDX1|DDX5|DHX9|DDX11|DLX1|DLX2|DLX3|DMRT1|DNMT1|DNMT3A|DNMT3B|ARID3A|E2F4|EGR1|EGR2|ELK1|ELK4|EP300|ERCC6|ESR1|EZH1|EZH2|FABP1|FOXC1|FOXC2|FOXO1|FOXO3|FLI1|FMR1|FOS|FOSL2|NR5A2|NR5A1|GABPA|GATA1|GATA2|GATA6|KAT…
GO:0000781	chromosome, telomeric region	cellular_component	151	23486.4	2.26198e-27	<0.002890173410404624	142|328|472|545|546|641|675|983|1017|1111|1642|1763|2067|2072|2237|2547|3014|3018|3020|3021|3104|3181|3981|4171|4172|4173|4174|4175|4176|4221|4436|4683|4998|4999|5000|5001|5111|5371|5424|5431|5499|5500|5501|5514|5591|5813|5884|5888|5892|5976|6117|6118|6672|6741|7011|7012|7013|7014|7015|7158|7486|7515|7517|7520|8290|8294|8359|8360|8361|8362|8363|8364|8365|8366|8367|8368|8370|8520|8563|8658|9025|94…	PARP1|APEX1|ATM|ATR|ATRX|BLM|BRCA2|CDK1|CDK2|CHEK1|DDB1|DNA2|ERCC1|ERCC4|FEN1|XRCC6|H2AFX|HIST1H2BB|H3F3A|H3F3B|ZBTB48|HNRNPA2B1|LIG4|MCM2|MCM3|MCM4|MCM5|MCM6|MCM7|MEN1|MSH2|NBN|ORC1|ORC2|ORC4|ORC5|PCNA|PML|POLD1|POLR2B|PPP1CA|PPP1CB|PPP1CC|PPP1R10|PRKDC|PURA|RAD17|RAD51|RAD51D|UPF1|RPA1|RPA2|SP100|SSB|TEP1|TERC|TERF1|TERF2|TERT|TP53BP1|WRN|XRCC1|XRCC3|XRCC5|HIST3H3|HIST1H4I|HIST1H4A|HIST1H4D|HIS…
GO:0042273	ribosomal large subunit biogenesis	biological_process	68	4236.36	2.60269e-27	<0.002890173410404624	14|2971|3692|4736|4839|4869|4931|6122|6123|6125|6128|6129|6130|6134|6135|6136|6147|6152|6154|6165|6169|6175|6838|9045|9326|9875|10969|11224|22868|22907|23195|23212|23246|23481|23560|26155|26156|51121|51154|51187|51388|51491|54475|54663|54680|55003|55027|55052|55153|55299|55651|55759|55794|56342|57418|65003|65008|79707|80135|81887|84154|84231|90441|115416|117246|140801|220717|285855|	AAMP|GTF3A|EIF6|RPL10A|NOP2|NPM1|NVL|RPL3|RPL3L|RPL5|RPL6|RPL7|RPL7A|RPL10|RPL11|RPL12|RPL23A|RPL24|RPL26|RPL35A|RPL38|RPLP0|SURF6|RPL14|ZNHIT3|URB1|EBNA1BP2|RPL35|FASTKD2|DHX30|MDN1|RRS1|BOP1|PES1|GTPBP4|NOC2L|RSL1D1|RPL26L1|MRTO4|RSL24D1|NIP7|NOP16|NLE1|WDR74|ZNHIT6|PAK1IP1|HEATR3|MRPL20|SDAD1|BRIX1|NHP2|WDR12|DDX28|PPAN|WDR18|MRPL11|MRPL1|NOL9|RPF1|LAS1L|RPF2|TRAF7|ZNF622|MALSU1|FTSJ3|RPL10L|R…
GO:0006366	transcription by RNA polymerase II	biological_process	453	243561	4.4461e-27	<0.002890173410404624	142|190|196|367|405|408|409|463|468|474|579|581|595|659|688|689|728|860|864|865|892|902|904|905|1019|1022|1024|1025|1026|1045|1050|1051|1052|1385|1387|1477|1478|1479|1602|1649|1655|1810|1840|1855|1856|1870|1871|1958|1959|1999|2001|2034|2063|2068|2071|2074|2099|2100|2101|2103|2104|2113|2115|2316|2353|2354|2494|2516|2551|2623|2624|2625|2626|2627|2648|2649|2908|2957|2958|2959|2960|2961|2962|2963|296…	PARP1|NR0B1|AHR|AR|ARNT|ARRB1|ARRB2|ZFHX3|ATF4|ATOH1|NKX3-2|BAX|CCND1|BMPR2|KLF5|BTF3|C5AR1|RUNX2|RUNX3|CBFB|CCNC|CCNH|CCNT1|CCNT2|CDK4|CDK7|CDK8|CDK9|CDKN1A|CDX2|CEBPA|CEBPB|CEBPD|CREB1|CREBBP|CSTF1|CSTF2|CSTF3|DACH1|DDIT3|DDX5|DR1|DTX1|DVL1|DVL2|E2F2|E2F3|EGR1|EGR2|ELF3|ELF5|EPAS1|NR2F6|ERCC2|ERCC3|ERCC6|ESR1|ESR2|ESRRA|ESRRB|ESRRG|ETS1|ETV1|FLNA|FOS|FOSB|NR5A2|NR5A1|GABPA|GATA1|GATA2|GATA3|GAT…
GO:0000784	nuclear chromosome, telomeric region	cellular_component	119	13982.1	1.32507e-26	<0.002890173410404624	142|328|472|545|546|675|983|1642|1763|2067|2072|2237|2547|3018|3020|3021|3981|4171|4172|4173|4174|4175|4176|4221|4436|4683|4998|4999|5000|5001|5111|5371|5424|5431|5499|5500|5501|5514|5591|5813|5888|5892|5976|6117|6118|6672|6741|7013|7014|7015|7158|7515|7517|7520|8290|8294|8359|8360|8361|8362|8363|8364|8365|8366|8367|8368|8370|8520|8563|8658|9555|9878|9894|9937|9984|10111|10189|10951|11335|23028|2…	PARP1|APEX1|ATM|ATR|ATRX|BRCA2|CDK1|DDB1|DNA2|ERCC1|ERCC4|FEN1|XRCC6|HIST1H2BB|H3F3A|H3F3B|LIG4|MCM2|MCM3|MCM4|MCM5|MCM6|MCM7|MEN1|MSH2|NBN|ORC1|ORC2|ORC4|ORC5|PCNA|PML|POLD1|POLR2B|PPP1CA|PPP1CB|PPP1CC|PPP1R10|PRKDC|PURA|RAD51|RAD51D|UPF1|RPA1|RPA2|SP100|SSB|TERF1|TERF2|TERT|TP53BP1|XRCC1|XRCC3|XRCC5|HIST3H3|HIST1H4I|HIST1H4A|HIST1H4D|HIST1H4F|HIST1H4K|HIST1H4J|HIST1H4C|HIST1H4H|HIST1H4B|HIST1H4…
GO:0006415	translational termination	biological_process	94	8033.1	2.2434e-26	<0.002890173410404624	327|740|2107|2935|5018|6059|6150|6182|6183|7818|9553|9617|9801|10240|10573|10884|11222|23107|23708|26284|26589|28957|28973|28977|28998|29074|29088|29093|51021|51023|51069|51073|51081|51116|51253|51258|51263|51264|51318|51373|51642|51649|51650|54148|54460|54516|54534|54948|54998|55037|55052|55168|55173|56945|57129|60488|63875|63931|64432|64928|64949|64951|64960|64963|64965|64968|64969|64975|64976|…	APEH|MRPL49|ETF1|GSPT1|OXA1L|ABCE1|MRPL23|MRPL12|MRPS12|DAP3|MRPL33|MTRF1|MRPL19|MRPS31|MRPL28|MRPS30|MRPL3|MRPS27|GSPT2|ERAL1|MRPL46|MRPS28|MRPS18B|MRPL42|MRPL13|MRPL18|MRPL15|MRPL22|MRPS16|MRPS18C|MRPL2|MRPL4|MRPS7|MRPS2|MRPL37|MRPL51|MRPL30|MRPL27|MRPL35|MRPS17|MRPL48|MRPS23|MRPS33|MRPL39|MRPS21|MTRF1L|MRPL50|MRPL16|AURKAIP1|PTCD3|MRPL20|MRPS18A|MRPS10|MRPS22|MRPL47|MRPS35|MRPL17|MRPS14|MRPS25…
GO:0032446	protein modification by small protein conjugation	biological_process	636	487424	3.04899e-26	<0.002890173410404624	207|267|329|330|331|373|408|409|580|596|642|648|672|865|867|868|899|991|996|997|998|1154|1161|1642|1643|1840|1877|1911|1959|2138|2188|3017|3018|3093|3429|4008|4012|4193|4194|4591|4734|4738|4761|4780|4850|5080|5111|5192|5193|5194|5195|5347|5371|5469|5591|5828|5830|5896|5897|5903|5930|5987|6015|6045|6047|6048|6049|6233|6468|6477|6478|6500|6502|6596|6612|6613|6737|6872|6992|7064|7126|7128|7174|7186|…	AKT1|AMFR|BIRC2|BIRC3|XIAP|TRIM23|ARRB1|ARRB2|BARD1|BCL2|BLMH|BMI1|BRCA1|CBFB|CBL|CBLB|CCNF|CDC20|CDC27|CDC34|CDC42|CISH|ERCC8|DDB1|DDB2|DTX1|E4F1|PHC1|EGR2|EYA1|FANCF|HIST1H2BD|HIST1H2BB|UBE2K|IFI27|LMO7|LNPEP|MDM2|MDM4|TRIM37|NEDD4|NEDD8|NEUROD2|NFE2L2|CNOT4|PAX6|PCNA|PEX10|PEX12|PEX13|PEX14|PLK1|PML|MED1|PRKDC|PEX2|PEX5|RAG1|RAG2|RANBP2|RBBP6|TRIM27|RING1|RNF2|RNF4|RNF5|RNF6|RPS27A|FBXW4|SIAH1…
GO:1990234	transferase complex	cellular_component	738	663647	3.29948e-26	<0.002890173410404624	18|60|86|90|91|92|93|94|550|580|595|648|661|672|701|746|890|891|894|896|898|899|900|901|902|904|905|983|991|996|1017|1019|1020|1021|1022|1025|1026|1027|1032|1121|1122|1147|1154|1161|1163|1164|1207|1387|1603|1642|1643|1650|1738|1743|1763|1810|1876|1911|1912|2033|2067|2068|2071|2072|2079|2081|2145|2146|2186|2339|2342|2648|2861|2957|2958|2959|2960|2961|2962|2963|2965|2966|2967|2968|3054|3066|3276|33…	ABAT|ACTB|ACTL6A|ACVR1|ACVR1B|ACVR2A|ACVR2B|ACVRL1|AUP1|BARD1|CCND1|BMI1|POLR3D|BRCA1|BUB1B|TMEM258|CCNA2|CCNB1|CCND2|CCND3|CCNE1|CCNF|CCNG1|CCNG2|CCNH|CCNT1|CCNT2|CDK1|CDC20|CDC27|CDK2|CDK4|CDK5|CDK6|CDK7|CDK9|CDKN1A|CDKN1B|CDKN2D|CHM|CHML|CHUK|CISH|ERCC8|CKS1B|CKS2|CLNS1A|CREBBP|DAD1|DDB1|DDB2|DDOST|DLD|DLST|DNA2|DR1|E2F6|PHC1|PHC2|EP300|ERCC1|ERCC2|ERCC3|ERCC4|ERH|ERN1|EZH1|EZH2|BPTF|FNTA|FNTB…
GO:1905368	peptidase complex	cellular_component	86	6780.61	4.03768e-26	<0.002890173410404624	2152|2155|3300|3315|3416|5682|5683|5684|5685|5686|5687|5688|5689|5690|5691|5692|5693|5694|5695|5696|5698|5699|5700|5701|5702|5704|5705|5706|5707|5708|5709|5710|5711|5713|5714|5715|5716|5717|5718|5719|5720|5721|5886|5887|6687|6878|6880|6883|7337|7415|7466|8295|9097|9352|9491|9690|9789|9861|10197|10213|10474|10629|10939|11047|23198|23326|23478|27429|28972|29979|51377|51616|55578|56893|56943|56970|6…	F3|F7|DNAJB2|HSPB1|IDE|PSMA1|PSMA2|PSMA3|PSMA4|PSMA5|PSMA6|PSMA7|PSMB1|PSMB2|PSMB3|PSMB4|PSMB5|PSMB6|PSMB7|PSMB8|PSMB9|PSMB10|PSMC1|PSMC2|PSMC3|PSMC4|PSMC5|PSMC6|PSMD1|PSMD2|PSMD3|PSMD4|PSMD5|PSMD7|PSMD8|PSMD9|PSMD10|PSMD11|PSMD12|PSMD13|PSME1|PSME2|RAD23A|RAD23B|SPG7|TAF6|TAF9|TAF12|UBE3A|VCP|WFS1|TRRAP|USP14|TXNL1|PSMF1|UBE3C|SPCS2|PSMD6|PSME3|PSMD14|TADA3|TAF6L|AFG3L2|ADRM1|PSME4|USP22|SEC11A|…
GO:0031329	regulation of cellular catabolic process	biological_process	725	646111	8.45757e-26	<0.002890173410404624	25|27|32|89|101|148|150|154|207|208|210|215|225|302|304|317|328|337|339|341|344|345|348|369|405|472|493|523|525|526|527|528|529|533|534|535|572|581|596|664|665|666|677|678|706|754|823|826|836|857|859|863|949|957|975|1020|1050|1075|1149|1153|1191|1263|1268|1374|1432|1452|1453|1454|1457|1459|1471|1601|1611|1612|1613|1634|1660|1676|1736|1797|1855|1869|1915|1917|1942|1950|1981|1982|2017|2021|2033|204…	ABL1|ABL2|ACACB|ACTN3|ADAM8|ADRA1A|ADRA2A|ADRB2|AKT1|AKT2|ALAD|ABCD1|ABCD2|ANXA2|ANXA2P2|APAF1|APEX1|APOA4|APOBEC1|APOC1|APOC2|APOC3|APOE|ARAF|ARNT|ATM|ATP2B4|ATP6V1A|ATP6V1B1|ATP6V1B2|ATP6V0C|ATP6V1C1|ATP6V1E1|ATP6V0B|ATP6V1G2|ATP6V0A1|BAD|BAX|BCL2|BNIP3|BNIP3L|BOK|ZFP36L1|ZFP36L2|TSPO|PTTG1IP|CAPN1|CAPNS1|CASP3|CAV1|CAV3|CBFA2T3|SCARB1|ENTPD5|CD81|CDK5|CEBPA|CTSC|CIDEA|CIRBP|CLU|PLK3|CNR1|CPT1A…
GO:0120114	Sm-like protein family complex	cellular_component	85	6475.09	1.45555e-25	<0.002890173410404624	1207|6060|6066|6606|6607|6625|6626|6627|6628|6629|6631|6632|6633|6634|6635|6636|6637|6638|7919|8175|8487|8559|9092|9128|9129|9343|9410|9416|9733|10291|10421|10465|10565|10569|10594|10713|10907|10992|11157|11171|11218|23020|23450|23451|23658|24148|25766|25804|25929|26121|26824|26827|26831|26832|26835|26871|27257|27258|27336|50628|51631|51634|51639|51690|51691|51747|54957|54960|55015|55660|55692|57…	CLNS1A|RNU1-4|RNU2-1|SMN1|SMN2|SNRNP70|SNRPA|SNRPA1|SNRPB|SNRPB2|SNRPC|SNRPD1|SNRPD2|SNRPD3|SNRPE|SNRPF|SNRPG|SNRPN|DDX39B|SF3A2|GEMIN2|PRPF18|SART1|PRPF4|PRPF3|EFTUD2|SNRNP40|DDX23|SART3|SF3A1|CD2BP2|PPIH|ARFGEF1|SLU7|PRPF8|USP39|TXNL4A|SF3B2|LSM6|STRAP|DDX20|SNRNP200|SF3B3|SF3B1|LSM5|PRPF6|PRPF40B|LSM4|GEMIN5|PRPF31|RNU11|RNU6-1|RNU5A-1|RNU5B-1|RNU4-1|RNU1-1|LSM1|LSM3|HTATSF1|GEMIN4|LUC7L2|RBMX…
GO:0016567	protein ubiquitination	biological_process	588	416539	3.12592e-25	<0.002890173410404624	207|267|329|330|331|373|408|409|580|596|642|648|672|865|867|868|899|991|996|997|998|1154|1161|1642|1643|1840|1877|1911|2188|3017|3018|3093|3429|4008|4012|4193|4194|4591|4734|4761|4780|4850|5080|5111|5192|5193|5194|5195|5347|5469|5591|5828|5830|5896|5897|5930|5987|6015|6045|6047|6048|6049|6233|6468|6477|6478|6500|6502|6596|6737|6872|6992|7064|7126|7128|7174|7186|7187|7189|7251|7267|7311|7314|7317|…	AKT1|AMFR|BIRC2|BIRC3|XIAP|TRIM23|ARRB1|ARRB2|BARD1|BCL2|BLMH|BMI1|BRCA1|CBFB|CBL|CBLB|CCNF|CDC20|CDC27|CDC34|CDC42|CISH|ERCC8|DDB1|DDB2|DTX1|E4F1|PHC1|FANCF|HIST1H2BD|HIST1H2BB|UBE2K|IFI27|LMO7|LNPEP|MDM2|MDM4|TRIM37|NEDD4|NEUROD2|NFE2L2|CNOT4|PAX6|PCNA|PEX10|PEX12|PEX13|PEX14|PLK1|MED1|PRKDC|PEX2|PEX5|RAG1|RAG2|RBBP6|TRIM27|RING1|RNF2|RNF4|RNF5|RNF6|RPS27A|FBXW4|SIAH1|SIAH2|SKP1|SKP2|HLTF|TRIM2…
GO:0032993	protein-DNA complex	cellular_component	191	38219.4	3.25359e-25	<0.002890173410404624	142|988|1058|1388|1482|1499|1649|2033|2071|2073|2099|2138|2353|2547|2623|2959|2960|2963|2967|3005|3006|3007|3008|3009|3010|3012|3013|3014|3015|3017|3018|3020|3021|3024|3087|3207|3662|3727|3728|4149|4172|4656|4778|4780|4796|4800|4801|4802|4869|5076|5111|5356|5422|5424|5425|5437|5469|5557|5558|5591|5619|5620|5813|5814|5893|5927|6117|6118|6119|6654|6655|6666|6667|6670|6908|6910|6934|7013|7014|7015|7…	PARP1|CDC5L|CENPA|ATF6B|NKX2-5|CTNNB1|DDIT3|EP300|ERCC3|ERCC5|ESR1|EYA1|FOS|XRCC6|GATA1|GTF2B|GTF2E1|GTF2F2|GTF2H3|H1F0|HIST1H1C|HIST1H1D|HIST1H1E|HIST1H1B|HIST1H1T|HIST1H2AE|HIST1H2AD|H2AFX|H2AFZ|HIST1H2BD|HIST1H2BB|H3F3A|H3F3B|HIST1H1A|HHEX|HOXA11|IRF4|JUND|JUP|MAX|MCM3|MYOG|NFE2|NFE2L2|TONSL|NFYA|NFYB|NFYC|NPM1|PAX2|PCNA|PLRG1|POLA1|POLD1|POLD2|POLR2H|MED1|PRIM1|PRIM2|PRKDC|PRM1|PRM2|PURA|PURB…
GO:0033365	protein localization to organelle	biological_process	660	537038	4.96664e-25	<0.002890173410404624	30|51|163|183|189|207|287|293|378|382|400|402|406|439|472|473|545|546|570|572|580|581|582|583|585|602|604|636|637|652|655|675|701|706|754|801|808|811|847|868|950|975|983|1020|1058|1191|1258|1277|1384|1434|1453|1610|1649|1653|1654|1660|1729|1739|1740|1742|1759|1785|1812|1855|1861|1891|1962|2053|2060|2099|2146|2254|2516|2580|2633|2634|2646|2804|2901|3009|3087|3098|3099|3155|3192|3295|3301|3308|3309…	ACAA1|ACOX1|AP2B1|AGT|AGXT|AKT1|ANK2|SLC25A6|ARF4|ARF6|ARL1|ARL2|ARNTL|ASNA1|ATM|RERE|ATR|ATRX|BAAT|BAD|BARD1|BAX|BBS1|BBS2|BBS4|BCL3|BCL6|BICD1|BID|BMP4|BMP7|BRCA2|BUB1B|TSPO|PTTG1IP|CALM1|CALM3|CALR|CAT|CBLB|SCARB2|CD81|CDK1|CDK5|CENPA|CLU|CNGB1|COL1A1|CRAT|CSE1L|CSNK1D|DAO|DDIT3|DDX1|DDX3X|DHX9|DIAPH1|DLG1|DLG2|DLG4|DNM1|DNM2|DRD1|DVL1|TOR1A|ECH1|EHHADH|EPHX2|EPS15|ESR1|EZH2|FGF9|NR5A1|GAK|GBP…
GO:0022624	proteasome accessory complex	cellular_component	24	284.07	9.34307e-25	<0.002890173410404624	5700|5701|5702|5704|5705|5706|5707|5708|5709|5710|5711|5713|5714|5715|5716|5717|5718|5719|5720|5721|9861|10197|10213|11047|	PSMC1|PSMC2|PSMC3|PSMC4|PSMC5|PSMC6|PSMD1|PSMD2|PSMD3|PSMD4|PSMD5|PSMD7|PSMD8|PSMD9|PSMD10|PSMD11|PSMD12|PSMD13|PSME1|PSME2|PSMD6|PSME3|PSMD14|ADRM1|
GO:0097711	ciliary basal body-plasma membrane docking	biological_process	95	8173.11	1.56169e-24	<0.002890173410404624	983|1069|1453|1454|1639|1778|1781|3320|4751|4867|4957|5048|5108|5116|5347|5518|5566|5577|7277|7283|7531|7532|7840|7846|8481|8636|8655|8766|9657|9662|9702|9738|9793|9814|10121|10142|10382|10383|10540|10733|10806|11064|11116|11190|11258|22832|22897|22919|22981|22994|22995|23322|23332|23354|26005|26123|27077|51134|51259|54801|54806|54820|54903|54930|55125|55142|55559|55722|55755|55835|57545|57787|79…	CDK1|CETN2|CSNK1D|CSNK1E|DCTN1|DYNC1H1|DYNC1I2|HSP90AA1|NEK2|NPHP1|ODF2|PAFAH1B1|PCM1|PCNT|PLK1|PPP2R1A|PRKACA|PRKAR2B|TUBA4A|TUBG1|YWHAE|YWHAG|ALMS1|TUBA1A|OFD1|SSNA1|DYNLL1|RAB11A|IQCB1|CEP135|CEP57|CCP110|CKAP5|SFI1|ACTR1A|AKAP9|TUBB4A|TUBB4B|DCTN2|PLK4|SDCCAG8|CNTRL|FGFR1OP|CEP250|DCTN3|CEP162|CEP164|MAPRE1|NINL|CEP131|CEP152|RPGRIP1L|CLASP1|HAUS5|C2CD3|TCTN3|B9D1|CEP83|TMEM216|HAUS6|AHI1|NDE…
GO:0010638	positive regulation of organelle organization	biological_process	554	376807	2.53722e-24	<0.002890173410404624	25|88|154|208|246|274|286|301|302|304|335|382|387|389|402|408|472|545|546|572|578|581|585|596|604|637|638|664|666|672|673|685|841|859|891|908|940|961|989|998|1020|1025|1072|1073|1236|1437|1459|1487|1499|1618|1634|1639|1663|1736|1739|1761|1778|1786|1789|1814|1869|1902|1906|1908|1950|2017|2041|2067|2069|2150|2185|2237|2241|2242|2253|2316|2332|2475|2625|2629|2641|2648|2810|2852|2885|2909|2931|2932|2…	ABL1|ACTN2|ADRB2|AKT2|ALOX15|BIN1|ANK1|ANXA1|ANXA2|ANXA2P2|APOA1|ARF6|RHOA|RHOC|ARL2|ARRB1|ATM|ATR|ATRX|BAD|BAK1|BAX|BBS4|BCL2|BCL6|BID|BIK|BNIP3|BOK|BRCA1|BRAF|BTC|CASP8|CAV3|CCNB1|CCT6A|CD28|CD47|SEPT7|CDC42|CDK5|CDK9|CFL1|CFL2|CCR7|CSF2|CSNK2A2|CTBP1|CTNNB1|DAZL|DCN|DCTN1|DDX11|DKC1|DLG1|DMRT1|DYNC1H1|DNMT1|DNMT3B|DRD3|E2F1|LPAR1|EDN1|EDN3|EGF|CTTN|EPHA1|ERCC1|EREG|F2RL1|PTK2B|FEN1|FER|FES|FGF…
GO:0006403	RNA localization	biological_process	200	42822.2	3.1031e-24	<0.002890173410404624	472|545|636|677|1660|1736|1977|1984|2091|2332|2733|3087|3178|3181|3192|3267|3297|3692|3800|3921|4116|4600|4641|4686|4869|4927|4928|5036|5394|5433|5813|5901|5903|5976|6059|6209|6311|6396|6421|6426|6427|6428|6429|6430|6431|6432|6741|6830|6950|7014|7048|7175|7248|7263|7307|7528|7538|7884|7919|8021|8086|8106|8189|8480|8559|8563|8570|8658|8683|8888|9295|9326|9444|9631|9688|9775|9785|9793|9804|9877|988…	ATM|ATR|BICD1|ZFP36L1|DHX9|DKC1|EIF4E|EIF5A|FBL|FMR1|GLE1|HHEX|HNRNPA1|HNRNPA2B1|HNRNPU|AGFG1|HSF1|EIF6|KIF5C|RPSA|MAGOH|MX2|MYO1C|NCBP1|NPM1|NUP88|NUP98|PA2G4|EXOSC10|POLR2D|PURA|RAN|RANBP2|UPF1|ABCE1|RPS15|ATXN2|SEC13|SFPQ|SRSF1|SRSF2|SRSF3|SRSF4|SRSF5|SRSF6|SRSF7|SSB|SUPT6H|TCP1|TERF2|TGFBR2|TPR|TSC1|TST|U2AF1|YY1|ZFP36|SLBP|DDX39B|NUP214|AAAS|PABPN1|SYMPK|RAE1|PRPF18|THOC5|KHSRP|TNKS|SRSF9|MC…
GO:0050684	regulation of mRNA processing	biological_process	130	16687.9	7.3138e-24	<0.002890173410404624	580|677|708|891|904|984|1025|1153|1655|1660|1859|2332|3178|3181|3190|3192|3297|3312|4116|4154|4654|4686|4928|5725|5935|5936|5940|5978|6294|6426|6427|6428|6429|6430|6431|6432|6433|6434|6625|6626|6651|6732|6733|6829|6830|7072|7936|8106|8241|8683|9588|9589|9646|9667|9733|9810|9904|9939|9967|10150|10179|10181|10262|10284|10521|10656|10657|10658|10659|10768|10772|10898|10914|10921|10929|11051|11052|11…	BARD1|ZFP36L1|C1QBP|CCNB1|CCNT1|CDK11B|CDK9|CIRBP|DDX5|DHX9|DYRK1A|FMR1|HNRNPA1|HNRNPA2B1|HNRNPK|HNRNPU|HSF1|HSPA8|MAGOH|MBNL1|MYOD1|NCBP1|NUP98|PTBP1|RBM3|RBM4|RBMY1A1|REST|SAFB|SRSF1|SRSF2|SRSF3|SRSF4|SRSF5|SRSF6|SRSF7|SFSWAP|TRA2B|SNRNP70|SNRPA|SON|SRPK1|SRPK2|SUPT5H|SUPT6H|TIA1|NELFE|PABPN1|RBM10|SRSF9|PRDX6|WTAP|CTR9|SAFB2|SART3|RNF40|RBM19|RBM8A|THRAP3|MBNL2|RBM7|RBM5|SF3B4|SAP18|DDX17|KHDR…
GO:0000313	organellar ribosome	cellular_component	86	6761.21	7.43621e-24	<0.002890173410404624	740|4701|4706|6150|6182|6183|7818|9553|9801|10240|10573|10884|11222|23107|26164|26589|28957|28973|28977|28998|29074|29088|29093|51021|51023|51069|51073|51081|51116|51253|51258|51263|51264|51318|51373|51642|51650|54148|54460|54534|54948|55052|55168|55173|56945|57129|60488|63875|63899|63931|64928|64949|64951|64960|64963|64965|64968|64969|64975|64976|64978|64979|64981|64983|65003|65005|65080|65993|7…	MRPL49|NDUFA7|NDUFAB1|MRPL23|MRPL12|MRPS12|DAP3|MRPL33|MRPL19|MRPS31|MRPL28|MRPS30|MRPL3|MRPS27|MTG2|MRPL46|MRPS28|MRPS18B|MRPL42|MRPL13|MRPL18|MRPL15|MRPL22|MRPS16|MRPS18C|MRPL2|MRPL4|MRPS7|MRPS2|MRPL37|MRPL51|MRPL30|MRPL27|MRPL35|MRPS17|MRPL48|MRPS33|MRPL39|MRPS21|MRPL50|MRPL16|MRPL20|MRPS18A|MRPS10|MRPS22|MRPL47|MRPS35|MRPL17|NSUN3|MRPS14|MRPL14|MRPS26|MRPS24|MRPS15|MRPS11|MRPS9|MRPS6|MRPS5|MR…
GO:0005761	mitochondrial ribosome	cellular_component	86	6761.21	7.43621e-24	<0.002890173410404624	740|4701|4706|6150|6182|6183|7818|9553|9801|10240|10573|10884|11222|23107|26164|26589|28957|28973|28977|28998|29074|29088|29093|51021|51023|51069|51073|51081|51116|51253|51258|51263|51264|51318|51373|51642|51650|54148|54460|54534|54948|55052|55168|55173|56945|57129|60488|63875|63899|63931|64928|64949|64951|64960|64963|64965|64968|64969|64975|64976|64978|64979|64981|64983|65003|65005|65080|65993|7…	MRPL49|NDUFA7|NDUFAB1|MRPL23|MRPL12|MRPS12|DAP3|MRPL33|MRPL19|MRPS31|MRPL28|MRPS30|MRPL3|MRPS27|MTG2|MRPL46|MRPS28|MRPS18B|MRPL42|MRPL13|MRPL18|MRPL15|MRPL22|MRPS16|MRPS18C|MRPL2|MRPL4|MRPS7|MRPS2|MRPL37|MRPL51|MRPL30|MRPL27|MRPL35|MRPS17|MRPL48|MRPS33|MRPL39|MRPS21|MRPL50|MRPL16|MRPL20|MRPS18A|MRPS10|MRPS22|MRPL47|MRPS35|MRPL17|NSUN3|MRPS14|MRPL14|MRPS26|MRPS24|MRPS15|MRPS11|MRPS9|MRPS6|MRPS5|MR…
GO:0006414	translational elongation	biological_process	113	13040.6	8.61314e-24	<0.002890173410404624	740|1734|1915|1917|1933|1936|1937|1938|1984|5018|6150|6176|6181|6182|6183|7284|7818|9147|9553|9567|9728|9801|10102|10240|10573|10767|10884|11222|23107|26046|26284|26589|28957|28973|28977|28998|29074|29088|29093|29904|51021|51023|51069|51073|51081|51091|51116|51253|51258|51263|51264|51318|51373|51642|51649|51650|54148|54460|54534|54676|54948|54952|54998|55037|55052|55168|55173|56648|56945|57129|60…	MRPL49|DIO2|EEF1A1|EEF1A2|EEF1B2|EEF1D|EEF1G|EEF2|EIF5A|OXA1L|MRPL23|RPLP1|RPLP2|MRPL12|MRPS12|TUFM|DAP3|NEMF|MRPL33|GTPBP1|SECISBP2L|MRPL19|TSFM|MRPS31|MRPL28|HBS1L|MRPS30|MRPL3|MRPS27|LTN1|ERAL1|MRPL46|MRPS28|MRPS18B|MRPL42|MRPL13|MRPL18|MRPL15|MRPL22|EEF2K|MRPS16|MRPS18C|MRPL2|MRPL4|MRPS7|SEPSECS|MRPS2|MRPL37|MRPL51|MRPL30|MRPL27|MRPL35|MRPS17|MRPL48|MRPS23|MRPS33|MRPL39|MRPS21|MRPL50|GTPBP2|M…
GO:0016592	mediator complex	cellular_component	35	799.97	1.96167e-23	<0.002890173410404624	892|1024|5469|6837|9282|9412|9440|9441|9442|9443|9477|9862|9967|9968|9969|10001|10025|10432|23097|23389|29079|51003|51586|54797|55090|55588|80306|84246|84868|90390|112950|116931|133522|219541|400569|	CCNC|CDK8|MED1|MED22|MED14|MED21|MED17|MED26|MED27|MED7|MED20|MED24|THRAP3|MED12|MED13|MED6|MED16|RBM14|CDK19|MED13L|MED4|MED31|MED15|MED18|MED9|MED29|MED28|MED10|HAVCR2|MED30|MED8|MED12L|PPARGC1B|MED19|MED11|
GO:0043209	myelin sheath	cellular_component	150	24454	2.08757e-23	<0.002890173410404624	50|71|213|231|291|292|302|382|445|476|477|481|523|526|596|760|801|805|808|821|1152|1267|1272|1410|1737|1738|1739|1743|1759|1917|2026|2064|2664|2665|2670|2752|2775|2782|2783|2806|2821|2923|2934|3306|3309|3312|3320|3323|3324|3329|3419|3688|3710|3767|4099|4155|4190|4191|4282|4336|4359|4478|4642|4705|4719|4722|4729|4744|4747|4830|4831|4905|5037|5052|5160|5245|5250|5306|5315|5354|5375|5376|5414|5584|5…	ACO2|ACTG1|ALB|AKR1B1|SLC25A4|SLC25A5|ANXA2|ARF6|ASS1|ATP1A1|ATP1A2|ATP1B1|ATP6V1A|ATP6V1B2|BCL2|CA2|CALM1|CALM2|CALM3|CANX|CKB|CNP|CNTN1|CRYAB|DLAT|DLD|DLG1|DLST|DNM1|EEF1A2|ENO2|ERBB2|GDI1|GDI2|GFAP|GLUL|GNAO1|GNB1|GNB2|GOT2|GPI|PDIA3|GSN|HSPA2|HSPA5|HSPA8|HSP90AA1|HSP90AA4P|HSP90AA2P|HSPD1|IDH3A|ITGB1|ITPR3|KCNJ11|MAG|MBP|MDH1|MDH2|MIF|MOBP|MPZ|MSN|MYO1D|NDUFA10|NDUFS1|NDUFS3|NDUFV2|NEFH|NEFL|…
GO:0051236	establishment of RNA localization	biological_process	181	34894.3	2.66245e-23	<0.002890173410404624	472|545|677|1660|1977|1984|2332|2733|3087|3178|3181|3192|3267|3297|3692|3800|3921|4116|4600|4641|4686|4869|4927|4928|5036|5433|5813|5901|5903|5976|6059|6209|6311|6396|6421|6426|6427|6428|6429|6430|6431|6432|6741|6830|7014|7048|7175|7248|7263|7307|7538|7884|7919|8021|8086|8106|8189|8480|8563|8570|8658|8683|8888|9295|9444|9631|9688|9775|9785|9793|9804|9877|9883|9887|9908|9939|9961|9972|9984|10073|1…	ATM|ATR|ZFP36L1|DHX9|EIF4E|EIF5A|FMR1|GLE1|HHEX|HNRNPA1|HNRNPA2B1|HNRNPU|AGFG1|HSF1|EIF6|KIF5C|RPSA|MAGOH|MX2|MYO1C|NCBP1|NPM1|NUP88|NUP98|PA2G4|POLR2D|PURA|RAN|RANBP2|UPF1|ABCE1|RPS15|ATXN2|SEC13|SFPQ|SRSF1|SRSF2|SRSF3|SRSF4|SRSF5|SRSF6|SRSF7|SSB|SUPT6H|TERF2|TGFBR2|TPR|TSC1|TST|U2AF1|ZFP36|SLBP|DDX39B|NUP214|AAAS|PABPN1|SYMPK|RAE1|THOC5|KHSRP|TNKS|SRSF9|MCM3AP|SRSF11|QKI|NUP155|NUP93|EIF4A3|DHX…
GO:0030532	small nuclear ribonucleoprotein complex	cellular_component	74	4886.97	5.39884e-23	<0.002890173410404624	6060|6066|6625|6626|6627|6628|6629|6631|6632|6633|6634|6635|6636|6637|6638|7919|8175|8559|9092|9128|9129|9343|9410|9416|9733|10291|10421|10465|10565|10569|10594|10713|10907|10992|11157|23020|23450|23451|23658|24148|25766|25804|26121|26824|26827|26831|26832|26835|26871|27258|27336|50628|51631|51634|51639|51690|51691|51747|54957|55015|55660|55692|57819|83443|84844|84967|90324|96764|134353|153527|26…	RNU1-4|RNU2-1|SNRNP70|SNRPA|SNRPA1|SNRPB|SNRPB2|SNRPC|SNRPD1|SNRPD2|SNRPD3|SNRPE|SNRPF|SNRPG|SNRPN|DDX39B|SF3A2|PRPF18|SART1|PRPF4|PRPF3|EFTUD2|SNRNP40|DDX23|SART3|SF3A1|CD2BP2|PPIH|ARFGEF1|SLU7|PRPF8|USP39|TXNL4A|SF3B2|LSM6|SNRNP200|SF3B3|SF3B1|LSM5|PRPF6|PRPF40B|LSM4|PRPF31|RNU11|RNU6-1|RNU5A-1|RNU5B-1|RNU4-1|RNU1-1|LSM3|HTATSF1|GEMIN4|LUC7L2|RBMX2|SF3B6|LSM7|LSM8|LUC7L3|TXNL4B|PRPF39|PRPF40A|L…
GO:0016607	nuclear speck	cellular_component	362	154962	5.78544e-23	<0.002890173410404624	34|190|322|328|367|535|580|627|661|665|988|995|997|1196|1198|1408|1432|1452|1609|1647|1654|1665|1793|1859|2034|2122|2736|2737|2869|2908|2961|2966|2968|3014|3091|3192|3212|3299|3303|3304|3428|3550|3600|3603|3651|3835|3984|4000|4116|4137|4152|4208|4223|4303|4338|4354|4488|4707|4776|4841|4929|4968|5093|5275|5300|5324|5356|5411|5433|5458|5501|5511|5546|5562|5563|5566|5681|5894|5930|5936|5994|6015|604…	ACADM|NR0B1|APBB1|APEX1|AR|ATP6V0A1|BARD1|BDNF|POLR3D|BNIP3L|CDC5L|CDC25C|CDC34|CLK2|CLK3|CRY2|MAPK14|CSNK1A1|DGKQ|GADD45A|DDX3X|DHX15|DOCK1|DYRK1A|EPAS1|MECOM|GLI2|GLI3|GRK5|NR3C1|GTF2E2|GTF2H2|GTF2H4|H2AFX|HIF1A|HNRNPU|HOXB2|HSF4|HSPA1A|HSPA1B|IFI16|IK|IL15|IL16|PDX1|KIF22|LIMK1|LMNA|MAGOH|MAPT|MBD1|MEF2C|MEOX2|FOXO4|MOCS2|MPP1|MSX2|NDUFB1|NFATC4|NONO|NR4A2|OGG1|PCBP1|SERPINB13|PIN1|PLAG1|PLRG1…
GO:0051301	cell division	biological_process	455	253590	6.05871e-23	<0.002890173410404624	288|311|324|332|375|382|387|388|389|403|585|595|675|678|699|701|890|891|894|896|898|899|900|901|904|905|983|989|990|991|993|994|995|1017|1018|1019|1020|1021|1022|1058|1060|1062|1063|1068|1069|1070|1072|1104|1163|1164|1211|1213|1452|1638|1639|1731|1778|1877|1894|2029|2035|2037|2068|2103|2119|2258|2260|2263|2770|2771|2773|2801|2908|3070|3192|3214|3619|3622|3796|3815|3832|3833|3925|3978|3980|3981|39…	ANK3|ANXA11|APC|BIRC5|ARF1|ARF6|RHOA|RHOB|RHOC|ARL3|BBS4|CCND1|BRCA2|ZFP36L2|BUB1|BUB1B|CCNA2|CCNB1|CCND2|CCND3|CCNE1|CCNF|CCNG1|CCNG2|CCNT1|CCNT2|CDK1|SEPT7|CDC6|CDC20|CDC25A|CDC25B|CDC25C|CDK2|CDK3|CDK4|CDK5|CDK6|CDK7|CENPA|CENPC|CENPE|CENPF|CETN1|CETN2|CETN3|CFL1|RCC1|CKS1B|CKS2|CLTA|CLTC|CSNK1A1|DCT|DCTN1|SEPT1|DYNC1H1|E4F1|ECT2|ENSA|EPB41|EPB41L2|ERCC2|ESRRB|ETV5|FGF13|FGFR1|FGFR2|GNAI1|GNAI…
GO:0005838	proteasome regulatory particle	cellular_component	20	180.1	6.61495e-23	<0.002890173410404624	5700|5701|5702|5705|5706|5707|5708|5709|5710|5711|5713|5714|5715|5716|5717|5718|5719|9861|10213|11047|	PSMC1|PSMC2|PSMC3|PSMC5|PSMC6|PSMD1|PSMD2|PSMD3|PSMD4|PSMD5|PSMD7|PSMD8|PSMD9|PSMD10|PSMD11|PSMD12|PSMD13|PSMD6|PSMD14|ADRM1|
GO:0035257	nuclear hormone receptor binding	molecular_function	148	22547.1	6.90355e-23	<0.002890173410404624	81|142|190|408|668|672|811|898|1022|1051|1406|1407|1488|1499|1616|1655|2033|2099|2114|2274|2288|2322|2521|2959|3091|3159|3164|3275|3670|3727|3728|4036|4088|4654|4824|4929|5111|5468|5469|5481|5579|5585|5629|5901|5915|5916|5925|6047|6049|6256|6597|6604|6605|6714|6772|6774|6777|6801|6872|6879|6881|6882|6934|6943|7041|7205|7341|7376|7421|7533|8013|8031|8202|8204|8284|8289|8431|8554|8638|8648|8805|889…	ACTN4|PARP1|NR0B1|ARRB1|FOXL2|BRCA1|CALR|CCNE1|CDK7|CEBPB|CRX|CRY1|CTBP2|CTNNB1|DAXX|DDX5|EP300|ESR1|ETS2|FHL2|FKBP4|FLT3|FUS|GTF2B|HIF1A|HMGA1|NR4A1|PRMT2|ISL1|JUND|JUP|LRP2|SMAD3|MYOD1|NKX3-1|NR4A2|PCNA|PPARG|MED1|PPID|PRKCB|PKN1|PROX1|RAN|RARB|RARG|RB1|RNF4|RNF6|RXRA|SMARCA4|SMARCD3|SMARCE1|SRC|STAT1|STAT3|STAT5B|STRN|TAF1|TAF7|TAF10|TAF11|TCF7L2|TCF21|TGFB1I1|TRIP6|SUMO1|NR1H2|VDR|YWHAH|NR4A3…
GO:0000151	ubiquitin ligase complex	cellular_component	261	77802.5	7.07299e-23	<0.002890173410404624	550|580|648|672|701|899|991|996|1027|1161|1163|1164|1642|1643|1911|1912|2861|3301|3303|3304|3312|4008|4289|4734|5356|5469|6015|6045|6400|6468|6500|6502|6737|7126|7186|7319|7320|7321|7322|7323|7324|7332|7334|7335|7428|7703|8065|8139|8315|8405|8445|8450|8451|8453|8454|8507|8517|8535|8697|8816|8881|8945|9025|9246|9354|9412|9442|9443|9477|9604|9616|9681|9781|9810|9817|9820|9903|9968|9978|10016|10048|…	AUP1|BARD1|BMI1|BRCA1|BUB1B|CCNF|CDC20|CDC27|CDKN1B|ERCC8|CKS1B|CKS2|DDB1|DDB2|PHC1|PHC2|GPR37|DNAJA1|HSPA1A|HSPA1B|HSPA8|LMO7|MKLN1|NEDD4|PLRG1|MED1|RING1|RNF2|SEL1L|FBXW4|SKP1|SKP2|TRIM21|TNFAIP1|TRAF2|UBE2A|UBE2B|UBE2D1|UBE2D2|UBE2D3|UBE2E1|UBE2L3|UBE2N|UBE2V1|VHL|PCGF2|CUL5|GAN|BRAP|SPOP|DYRK2|CUL4B|CUL4A|CUL2|CUL1|ENC1|IKBKG|CBX4|CDC23|DCAF5|CDC16|BTRC|RNF8|UBE2L6|UBE4A|MED21|MED27|MED7|MED2…
GO:0003712	transcription coregulator activity	molecular_function	540	344892	7.28057e-23	<0.002890173410404624	81|86|87|88|165|166|190|328|329|405|467|473|595|607|672|676|694|708|862|863|865|898|915|1022|1045|1050|1385|1386|1387|1428|1487|1488|1499|1616|1649|1653|1660|1789|1810|1811|1822|1840|1876|1877|1991|1999|2004|2005|2033|2077|2100|2103|2247|2274|2296|2516|2521|2551|2625|2626|2648|2874|2909|2957|2958|2962|3054|3065|3068|3084|3159|3192|3223|3275|3280|3281|3298|3299|3303|3337|3399|3400|3661|3670|3725|3…	ACTN4|ACTL6A|ACTN1|ACTN2|AEBP1|AES|NR0B1|APEX1|BIRC2|ARNT|ATF3|RERE|CCND1|BCL9|BRCA1|BRDT|BTG1|C1QBP|RUNX1T1|CBFA2T3|CBFB|CCNE1|CD3D|CDK7|CDX2|CEBPA|CREB1|ATF2|CREBBP|CRYM|CTBP1|CTBP2|CTNNB1|DAXX|DDIT3|DDX1|DHX9|DNMT3B|DR1|SLC26A3|ATN1|DTX1|E2F6|E4F1|ELANE|ELF3|ELK3|ELK4|EP300|ERF|ESR2|ESRRB|FGF2|FHL2|FOXC1|NR5A1|FUS|GABPA|GATA3|GATA4|KAT2A|GPS2|ARHGAP35|GTF2A1|GTF2A2|GTF2F1|HCFC1|HDAC1|HDGF|NRG1…
GO:0050657	nucleic acid transport	biological_process	179	34188.2	7.71705e-23	<0.002890173410404624	677|1660|1977|1984|2332|2733|3087|3178|3181|3192|3267|3297|3692|3800|3921|4116|4600|4641|4686|4869|4927|4928|5036|5433|5813|5901|5903|5976|6059|6209|6311|6396|6421|6426|6427|6428|6429|6430|6431|6432|6741|6830|7014|7048|7175|7248|7263|7307|7538|7884|7919|8021|8086|8106|8189|8480|8563|8570|8658|8683|8888|9295|9444|9631|9688|9775|9785|9793|9804|9877|9883|9887|9908|9939|9961|9972|9984|10073|10128|101…	ZFP36L1|DHX9|EIF4E|EIF5A|FMR1|GLE1|HHEX|HNRNPA1|HNRNPA2B1|HNRNPU|AGFG1|HSF1|EIF6|KIF5C|RPSA|MAGOH|MX2|MYO1C|NCBP1|NPM1|NUP88|NUP98|PA2G4|POLR2D|PURA|RAN|RANBP2|UPF1|ABCE1|RPS15|ATXN2|SEC13|SFPQ|SRSF1|SRSF2|SRSF3|SRSF4|SRSF5|SRSF6|SRSF7|SSB|SUPT6H|TERF2|TGFBR2|TPR|TSC1|TST|U2AF1|ZFP36|SLBP|DDX39B|NUP214|AAAS|PABPN1|SYMPK|RAE1|THOC5|KHSRP|TNKS|SRSF9|MCM3AP|SRSF11|QKI|NUP155|NUP93|EIF4A3|DHX38|CKAP5…
GO:0050658	RNA transport	biological_process	179	34188.2	7.71705e-23	<0.002890173410404624	677|1660|1977|1984|2332|2733|3087|3178|3181|3192|3267|3297|3692|3800|3921|4116|4600|4641|4686|4869|4927|4928|5036|5433|5813|5901|5903|5976|6059|6209|6311|6396|6421|6426|6427|6428|6429|6430|6431|6432|6741|6830|7014|7048|7175|7248|7263|7307|7538|7884|7919|8021|8086|8106|8189|8480|8563|8570|8658|8683|8888|9295|9444|9631|9688|9775|9785|9793|9804|9877|9883|9887|9908|9939|9961|9972|9984|10073|10128|101…	ZFP36L1|DHX9|EIF4E|EIF5A|FMR1|GLE1|HHEX|HNRNPA1|HNRNPA2B1|HNRNPU|AGFG1|HSF1|EIF6|KIF5C|RPSA|MAGOH|MX2|MYO1C|NCBP1|NPM1|NUP88|NUP98|PA2G4|POLR2D|PURA|RAN|RANBP2|UPF1|ABCE1|RPS15|ATXN2|SEC13|SFPQ|SRSF1|SRSF2|SRSF3|SRSF4|SRSF5|SRSF6|SRSF7|SSB|SUPT6H|TERF2|TGFBR2|TPR|TSC1|TST|U2AF1|ZFP36|SLBP|DDX39B|NUP214|AAAS|PABPN1|SYMPK|RAE1|THOC5|KHSRP|TNKS|SRSF9|MCM3AP|SRSF11|QKI|NUP155|NUP93|EIF4A3|DHX38|CKAP5…
GO:0006260	DNA replication	biological_process	191	40948.9	8.64745e-23	<0.002890173410404624	43|472|545|546|580|641|672|675|898|983|990|997|1017|1025|1111|1660|1663|1763|1854|1877|2237|2956|3159|3508|3978|3980|3981|4171|4172|4173|4174|4175|4176|4437|4673|4678|4683|4774|4781|4782|4784|4796|4928|4998|4999|5000|5001|5111|5422|5423|5424|5425|5426|5427|5428|5429|5557|5558|5763|5813|5884|5888|5928|5930|5931|5932|5937|5976|5980|5981|5982|5983|5984|5985|6117|6118|6119|6240|6241|6418|6419|6742|67…	ACHE|ATM|ATR|ATRX|BARD1|BLM|BRCA1|BRCA2|CCNE1|CDK1|CDC6|CDC34|CDK2|CDK9|CHEK1|DHX9|DDX11|DNA2|DUT|E4F1|FEN1|MSH6|HMGA1|IGHMBP2|LIG1|LIG3|LIG4|MCM2|MCM3|MCM4|MCM5|MCM6|MCM7|MSH3|NAP1L1|NASP|NBN|NFIA|NFIB|NFIC|NFIX|TONSL|NUP98|ORC1|ORC2|ORC4|ORC5|PCNA|POLA1|POLB|POLD1|POLD2|POLE|POLE2|POLG|POLH|PRIM1|PRIM2|PTMS|PURA|RAD17|RAD51|RBBP4|RBBP6|RBBP7|RBBP8|RBMS1|UPF1|REV3L|RFC1|RFC2|RFC3|RFC4|RFC5|RPA1|…
GO:0032543	mitochondrial translation	biological_process	111	11959.6	1.05052e-22	<0.002890173410404624	740|2617|3035|4528|4701|5018|5188|6150|6182|6183|7284|7818|9553|9617|9801|10102|10240|10352|10573|10884|11222|23107|23395|26284|26589|28957|28973|28977|28998|29074|29088|29093|51001|51021|51023|51067|51069|51073|51081|51116|51253|51258|51263|51264|51318|51373|51642|51649|51650|54148|54460|54516|54534|54948|54998|55037|55052|55157|55168|55173|55278|55699|56945|57038|57129|57505|60488|63875|63931|6…	MRPL49|GARS|HARS|MTIF2|NDUFA7|OXA1L|GATB|MRPL23|MRPL12|MRPS12|TUFM|DAP3|MRPL33|MTRF1|MRPL19|TSFM|MRPS31|WARS2|MRPL28|MRPS30|MRPL3|MRPS27|LARS2|ERAL1|MRPL46|MRPS28|MRPS18B|MRPL42|MRPL13|MRPL18|MRPL15|MRPL22|MTERF3|MRPS16|MRPS18C|YARS2|MRPL2|MRPL4|MRPS7|MRPS2|MRPL37|MRPL51|MRPL30|MRPL27|MRPL35|MRPS17|MRPL48|MRPS23|MRPS33|MRPL39|MRPS21|MTRF1L|MRPL50|MRPL16|AURKAIP1|PTCD3|MRPL20|DARS2|MRPS18A|MRPS10|…
GO:0042255	ribosome assembly	biological_process	59	3067.31	1.49599e-22	<0.002890173410404624	708|1654|3692|3921|4839|4869|6122|6123|6125|6128|6134|6135|6136|6147|6152|6169|6175|6193|6204|6208|6209|6223|6232|6234|22868|22907|23195|23212|23246|26284|27341|29093|29777|51001|51065|51081|51116|51119|51154|51187|51388|54475|55052|55299|55794|56342|57418|64963|65003|80135|83939|84154|84231|84769|93144|130916|140801|220717|387338|	C1QBP|DDX3X|EIF6|RPSA|NOP2|NPM1|RPL3|RPL3L|RPL5|RPL6|RPL10|RPL11|RPL12|RPL23A|RPL24|RPL38|RPLP0|RPS5|RPS10|RPS14|RPS15|RPS19|RPS27|RPS28|FASTKD2|DHX30|MDN1|RRS1|BOP1|ERAL1|RRP7A|MRPL22|ABT1|MTERF3|RPS27L|MRPS7|MRPS2|SBDS|MRTO4|RSL24D1|NIP7|NLE1|MRPL20|BRIX1|DDX28|PPAN|WDR18|MRPS11|MRPL11|RPF1|EIF2A|RPF2|TRAF7|MPV17L2|RPS10P5|MTERF4|RPL10L|RPLP0P6|NSUN4|
GO:1903320	regulation of protein modification by small protein conjugation or removal	biological_process	206	48878.6	1.70977e-22	<0.002890173410404624	25|154|207|284|329|330|331|405|408|409|554|648|672|706|754|825|857|991|1020|1025|1407|1499|1616|1958|2280|2475|2534|2729|2801|2874|2931|3300|3301|3303|3304|3309|3320|3326|3984|4085|4092|4101|5300|5347|5414|5581|5582|5601|5663|5716|5728|5861|5970|6125|6135|6187|6188|6201|6478|6502|6659|6737|6872|7046|7128|7189|7314|7321|7329|7332|7334|7337|7375|7415|7466|7965|8291|8312|8473|8554|8555|8767|8864|887…	ABL1|ADRB2|AKT1|ANGPT1|BIRC2|BIRC3|XIAP|ARNT|ARRB1|ARRB2|AVPR2|BMI1|BRCA1|TSPO|PTTG1IP|CAPN3|CAV1|CDC20|CDK5|CDK9|CRY1|CTNNB1|DAXX|EGR1|FKBP1A|MTOR|FYN|GCLC|GOLGA2|GPS2|GSK3A|DNAJB2|DNAJA1|HSPA1A|HSPA1B|HSPA5|HSP90AA1|HSP90AB1|LIMK1|MAD2L1|SMAD7|MAGEA2|PIN1|PLK1|SEPT4|PRKCE|PRKCG|MAPK9|PSEN1|PSMD10|PTEN|RAB1A|RELA|RPL5|RPL11|RPS2|RPS3|RPS7|SIAH2|SKP2|SOX4|TRIM21|TAF1|TGFBR1|TNFAIP3|TRAF6|UBB|UBE2…
GO:0097525	spliceosomal snRNP complex	cellular_component	67	3946.67	2.81512e-22	<0.002890173410404624	6060|6066|6625|6626|6627|6628|6629|6631|6632|6633|6634|6635|6636|6637|6638|7919|8175|8559|9092|9128|9129|9343|9410|9416|9733|10291|10421|10465|10594|10713|10907|10992|11157|23020|23451|23658|24148|25766|25804|26121|26824|26827|26831|26832|26835|26871|27258|27336|51631|51634|51639|51690|51691|51747|54957|55015|55660|55692|57819|83443|84844|90324|153527|267010|100130932|100151683|100151684|	RNU1-4|RNU2-1|SNRNP70|SNRPA|SNRPA1|SNRPB|SNRPB2|SNRPC|SNRPD1|SNRPD2|SNRPD3|SNRPE|SNRPF|SNRPG|SNRPN|DDX39B|SF3A2|PRPF18|SART1|PRPF4|PRPF3|EFTUD2|SNRNP40|DDX23|SART3|SF3A1|CD2BP2|PPIH|PRPF8|USP39|TXNL4A|SF3B2|LSM6|SNRNP200|SF3B1|LSM5|PRPF6|PRPF40B|LSM4|PRPF31|RNU11|RNU6-1|RNU5A-1|RNU5B-1|RNU4-1|RNU1-1|LSM3|HTATSF1|LUC7L2|RBMX2|SF3B6|LSM7|LSM8|LUC7L3|TXNL4B|PRPF39|PRPF40A|LUC7L|LSM2|SF3B5|PHF5A|CCDC…
GO:0006518	peptide metabolic process	biological_process	489	289103	3.5957e-22	<0.002890173410404624	16|23|102|163|165|207|327|740|833|1081|1191|1200|1203|1215|1362|1363|1368|1369|1497|1511|1512|1522|1615|1636|1654|1725|1734|1756|1759|1785|1800|1859|1889|1915|1917|1933|1936|1937|1938|1939|1964|1965|1967|1968|1973|1974|1975|1977|1978|1979|1981|1982|1983|1984|1991|2028|2058|2060|2107|2193|2488|2539|2617|2678|2686|2687|2729|2730|2739|2876|2879|2935|2936|2937|2938|2939|2940|2941|2944|2946|2947|2948|…	AARS|ABCF1|ADAM10|AP2B1|AEBP1|AKT1|APEH|MRPL49|CARS|CGA|CLU|TPP1|CLN5|CMA1|CPD|CPE|CPM|CPN1|CTNS|CTSG|CTSH|CTSZ|DARS|ACE|DDX3X|DHPS|DIO2|DMD|DNM1|DNM2|DPEP1|DYRK1A|ECE1|EEF1A1|EEF1A2|EEF1B2|EEF1D|EEF1G|EEF2|EIF2D|EIF1AX|EIF2S1|EIF2B1|EIF2S3|EIF4A1|EIF4A2|EIF4B|EIF4E|EIF4EBP1|EIF4EBP2|EIF4G1|EIF4G2|EIF5|EIF5A|ELANE|ENPEP|EPRS|EPS15|ETF1|FARSA|FSHB|G6PD|GARS|GGT1|GGT7|GGT5|GCLC|GCLM|GLO1|GPX1|GPX4|…
GO:0071103	DNA conformation change	biological_process	254	73859.8	4.29597e-22	<0.002890173410404624	301|546|641|891|983|1029|1058|1060|1105|1106|1107|1108|1161|1616|1653|1654|1660|1663|1677|1763|2068|2071|2074|2491|2547|2852|3005|3006|3007|3008|3009|3010|3014|3017|3018|3020|3021|3024|3070|3087|3146|3148|3149|3159|3181|3508|4171|4173|4175|4176|4673|4674|4675|4676|4678|4683|4869|5119|5619|5620|5813|5888|5928|5931|5965|6046|6117|6118|6418|6594|6662|6732|6832|6847|7141|7142|7150|7153|7155|7156|7258…	ANXA1|ATRX|BLM|CCNB1|CDK1|CDKN2A|CENPA|CENPC|CHD1|CHD2|CHD3|CHD4|ERCC8|DAXX|DDX1|DDX3X|DHX9|DDX11|DFFB|DNA2|ERCC2|ERCC3|ERCC6|CENPI|XRCC6|GPER1|H1F0|HIST1H1C|HIST1H1D|HIST1H1E|HIST1H1B|HIST1H1T|H2AFX|HIST1H2BD|HIST1H2BB|H3F3A|H3F3B|HIST1H1A|HELLS|HHEX|HMGB1|HMGB2|HMGB3|HMGA1|HNRNPA2B1|IGHMBP2|MCM2|MCM4|MCM6|MCM7|NAP1L1|NAP1L2|NAP1L3|NAP1L4|NASP|NBN|NPM1|CHMP1A|PRM1|PRM2|PURA|RAD51|RBBP4|RBBP7|REC…
GO:0005839	proteasome core complex	cellular_component	20	186.55	4.65172e-22	<0.002890173410404624	5682|5683|5684|5685|5686|5687|5688|5689|5690|5691|5692|5693|5694|5695|5696|5698|5699|9491|23198|143471|	PSMA1|PSMA2|PSMA3|PSMA4|PSMA5|PSMA6|PSMA7|PSMB1|PSMB2|PSMB3|PSMB4|PSMB5|PSMB6|PSMB7|PSMB8|PSMB9|PSMB10|PSMF1|PSME4|PSMA8|
GO:0000315	organellar large ribosomal subunit	cellular_component	56	2643.11	5.38252e-22	<0.002890173410404624	740|4706|6150|6182|9553|9801|10573|10884|11222|26589|28977|28998|29074|29088|29093|51069|51073|51253|51258|51263|51264|51318|51642|54148|54534|54948|55052|55168|57129|63875|63899|64928|64975|64976|64978|64979|64981|64983|65003|65005|65080|78988|79590|84311|84545|84769|91574|115416|116540|116541|122704|124995|128308|130916|219927|387338|	MRPL49|NDUFAB1|MRPL23|MRPL12|MRPL33|MRPL19|MRPL28|MRPS30|MRPL3|MRPL46|MRPL42|MRPL13|MRPL18|MRPL15|MRPL22|MRPL2|MRPL4|MRPL37|MRPL51|MRPL30|MRPL27|MRPL35|MRPL48|MRPL39|MRPL50|MRPL16|MRPL20|MRPS18A|MRPL47|MRPL17|NSUN3|MRPL14|MRPL41|MRPL40|MRPL38|MRPL36|MRPL34|MRPL32|MRPL11|MRPL9|MRPL44|MRPL57|MRPL24|MRPL45|MRPL43|MPV17L2|C12orf65|MALSU1|MRPL53|MRPL54|MRPL52|MRPL10|MRPL55|MTERF4|MRPL21|NSUN4|
GO:0005762	mitochondrial large ribosomal subunit	cellular_component	56	2643.11	5.38252e-22	<0.002890173410404624	740|4706|6150|6182|9553|9801|10573|10884|11222|26589|28977|28998|29074|29088|29093|51069|51073|51253|51258|51263|51264|51318|51642|54148|54534|54948|55052|55168|57129|63875|63899|64928|64975|64976|64978|64979|64981|64983|65003|65005|65080|78988|79590|84311|84545|84769|91574|115416|116540|116541|122704|124995|128308|130916|219927|387338|	MRPL49|NDUFAB1|MRPL23|MRPL12|MRPL33|MRPL19|MRPL28|MRPS30|MRPL3|MRPL46|MRPL42|MRPL13|MRPL18|MRPL15|MRPL22|MRPL2|MRPL4|MRPL37|MRPL51|MRPL30|MRPL27|MRPL35|MRPL48|MRPL39|MRPL50|MRPL16|MRPL20|MRPS18A|MRPL47|MRPL17|NSUN3|MRPL14|MRPL41|MRPL40|MRPL38|MRPL36|MRPL34|MRPL32|MRPL11|MRPL9|MRPL44|MRPL57|MRPL24|MRPL45|MRPL43|MPV17L2|C12orf65|MALSU1|MRPL53|MRPL54|MRPL52|MRPL10|MRPL55|MTERF4|MRPL21|NSUN4|
GO:0030684	preribosome	cellular_component	68	4510.32	6.05517e-22	<0.002890173410404624	705|2091|3692|5822|6201|8568|8602|8780|8945|9136|9277|9724|9790|10199|10412|10436|10528|10607|10813|10885|10969|11103|22884|22984|23076|23212|23246|23481|25879|25983|26155|26156|27340|27341|28987|51018|51042|51077|51096|51388|51602|54663|55127|55272|55720|55759|55781|55813|56342|57050|65083|65095|79050|79954|80135|81887|83732|84261|84294|84549|84946|88745|90441|92856|117246|134430|153443|345630|	BYSL|FBL|EIF6|PWP2|RPS7|RRP1|NOP14|RIOK3|BTRC|RRP9|WDR46|UTP14C|BMS1|MPHOSPH10|NSA2|EMG1|NOP56|TBL3|UTP14A|WDR3|EBNA1BP2|KRR1|WDR37|PDCD11|RRP1B|RRS1|BOP1|PES1|DCAF13|NGDN|NOC2L|RSL1D1|UTP20|RRP7A|NOB1|RRP15|ZNF593|FCF1|UTP18|NIP7|NOP58|WDR74|HEATR1|IMP3|TSR1|WDR12|RIOK2|UTP6|PPAN|UTP3|NOL6|KRI1|NOC4L|NOL10|RPF1|LAS1L|RIOK1|FBXW9|UTP23|MAK16|LTV1|RRP36|ZNF622|IMP4|FTSJ3|WDR36|SRFBP1|FBLL1|
GO:0000118	histone deacetylase complex	cellular_component	58	2868.33	7.43803e-22	<0.002890173410404624	473|1107|1108|1457|2122|3065|3066|3094|3622|5928|5931|6886|6907|7764|8204|8819|8841|8932|9112|9219|9611|9612|9734|9759|10013|10014|10284|10629|10933|23309|23314|23468|23493|25855|25942|26038|26060|51317|51341|51564|53615|54815|55198|55809|55869|57459|57504|57649|64426|79595|79685|79718|79885|83933|84312|90665|91748|116092|	RERE|CHD3|CHD4|CSNK2A1|MECOM|HDAC1|HDAC2|HINT1|ING2|RBBP4|RBBP7|TAL1|TBL1X|ZNF217|NRIP1|SAP30|HDAC3|MBD2|MTA1|MTA2|NCOR1|NCOR2|HDAC9|HDAC4|HDAC6|HDAC5|SAP18|TAF6L|MORF4L1|SIN3B|SATB2|CBX5|HEY2|BRMS1|SIN3A|CHD5|APPL1|PHF21A|ZBTB7A|HDAC7|MBD3|GATAD2A|APPL2|TRERF1|HDAC8|GATAD2B|MTA3|PHF12|SUDS3|SAP130|SAP30L|TBL1XR1|HDAC11|HDAC10|BRMS1L|TBL1Y|ELMSAN1|DNTTIP1|
GO:0006405	RNA export from nucleus	biological_process	124	15340.7	1.35461e-21	<0.002890173410404624	1977|1984|2733|3087|3178|3181|3267|3692|3921|4116|4686|4869|4927|4928|5036|5433|5901|5903|5976|6059|6209|6426|6427|6428|6429|6430|6431|6432|6741|7175|7248|7307|7884|7919|8021|8086|8106|8189|8480|8563|8683|9295|9631|9688|9775|9785|9877|9883|9887|9939|9972|9984|10189|10212|10250|10569|10762|10898|10921|11097|11260|11269|11338|22794|22916|23049|23144|23165|23212|23225|23279|23293|23381|23511|23636|2…	EIF4E|EIF5A|GLE1|HHEX|HNRNPA1|HNRNPA2B1|AGFG1|EIF6|RPSA|MAGOH|NCBP1|NPM1|NUP88|NUP98|PA2G4|POLR2D|RAN|RANBP2|UPF1|ABCE1|RPS15|SRSF1|SRSF2|SRSF3|SRSF4|SRSF5|SRSF6|SRSF7|SSB|TPR|TSC1|U2AF1|SLBP|DDX39B|NUP214|AAAS|PABPN1|SYMPK|RAE1|THOC5|SRSF9|SRSF11|NUP155|NUP93|EIF4A3|DHX38|ZC3H11A|POM121|SMG7|RBM8A|NUP153|THOC1|ALYREF|DDX39A|SRRM1|SLU7|NUP50|CPSF4|RNPS1|NUPL2|XPOT|DDX19B|U2AF2|CASC3|NCBP2|SMG1|ZC…
GO:0051169	nuclear transport	biological_process	255	72336	2.14577e-21	<0.002890173410404624	183|207|406|473|602|604|754|811|868|1020|1434|1812|1959|1977|1984|2254|2646|2733|3087|3159|3178|3181|3267|3458|3692|3836|3837|3838|3839|3840|3841|3842|3843|3921|4000|4116|4435|4504|4686|4760|4792|4869|4927|4928|4985|5036|5295|5310|5371|5433|5514|5530|5571|5901|5903|5976|6059|6209|6310|6426|6427|6428|6429|6430|6431|6432|6496|6606|6607|6628|6632|6633|6634|6635|6636|6637|6741|6774|6815|6850|7040|712…	AGT|AKT1|ARNTL|RERE|BCL3|BCL6|PTTG1IP|CALR|CBLB|CDK5|CSE1L|DRD1|EGR2|EIF4E|EIF5A|FGF9|GCKR|GLE1|HHEX|HMGA1|HNRNPA1|HNRNPA2B1|AGFG1|IFNG|EIF6|KPNA1|KPNB1|KPNA2|KPNA3|KPNA4|KPNA5|TNPO1|IPO5|RPSA|LMNA|MAGOH|CITED1|MT3|NCBP1|NEUROD1|NFKBIA|NPM1|NUP88|NUP98|OPRD1|PA2G4|PIK3R1|PKD1|PML|POLR2D|PPP1R10|PPP3CA|PRKAG1|RAN|RANBP2|UPF1|ABCE1|RPS15|ATXN1|SRSF1|SRSF2|SRSF3|SRSF4|SRSF5|SRSF6|SRSF7|SIX3|SMN1|SMN…
GO:0007010	cytoskeleton organization	biological_process	961	1.18835e+06	2.41337e-21	<0.002890173410404624	25|29|58|60|70|71|81|87|88|118|119|120|150|199|226|274|283|286|287|288|301|348|357|358|375|382|387|388|389|390|391|393|395|399|402|408|546|583|585|596|604|613|631|636|667|672|675|752|810|811|825|827|829|830|832|845|859|891|983|989|991|998|1017|1020|1058|1062|1068|1069|1070|1072|1073|1104|1107|1263|1264|1265|1266|1267|1400|1410|1452|1453|1482|1495|1496|1499|1525|1539|1605|1627|1639|1641|1647|1674|…	ABL1|ABR|ACTA1|ACTB|ACTC1|ACTG1|ACTN4|ACTN1|ACTN2|ADD1|ADD2|ADD3|ADRA2A|AIF1|ALDOA|BIN1|ANG|ANK1|ANK2|ANK3|ANXA1|APOE|SHROOM2|AQP1|ARF1|ARF6|RHOA|RHOB|RHOC|RND3|RHOG|ARHGAP4|ARHGAP6|RHOH|ARL2|ARRB1|ATRX|BBS2|BBS4|BCL2|BCL6|BCR|BFSP1|BICD1|DST|BRCA1|BRCA2|FMNL1|CALML3|CALR|CAPN3|CAPN6|CAPZA1|CAPZA2|CAPZB|CASQ2|CAV3|CCNB1|CDK1|SEPT7|CDC20|CDC42|CDK2|CDK5|CENPA|CENPE|CETN1|CETN2|CETN3|CFL1|CFL2|RCC1…
GO:0045786	negative regulation of cell cycle	biological_process	505	304512	2.5059e-21	<0.002890173410404624	25|116|247|317|322|323|324|388|472|545|546|580|581|595|596|598|604|641|648|650|652|655|672|677|678|694|699|701|811|835|836|864|891|899|983|988|990|991|995|1017|1019|1020|1021|1022|1025|1026|1027|1028|1029|1030|1031|1032|1033|1050|1063|1111|1112|1263|1386|1432|1499|1620|1647|1649|1718|1739|1761|1763|1820|1843|1869|1874|1876|1877|1911|1982|2033|2081|2146|2191|2255|2273|2296|2475|2619|2620|2621|2625…	ABL1|ADCYAP1|ALOX15B|APAF1|APBB1|APBB2|APC|RHOB|ATM|ATR|ATRX|BARD1|BAX|CCND1|BCL2|BCL2L1|BCL6|BLM|BMI1|BMP2|BMP4|BMP7|BRCA1|ZFP36L1|ZFP36L2|BTG1|BUB1|BUB1B|CALR|CASP2|CASP3|RUNX3|CCNB1|CCNF|CDK1|CDC5L|CDC6|CDC20|CDC25C|CDK2|CDK4|CDK5|CDK6|CDK7|CDK9|CDKN1A|CDKN1B|CDKN1C|CDKN2A|CDKN2B|CDKN2C|CDKN2D|CDKN3|CEBPA|CENPF|CHEK1|FOXN3|PLK3|ATF2|MAPK14|CTNNB1|BRINP1|GADD45A|DDIT3|DHCR24|DLG1|DMRT1|DNA2|ARI…
GO:0005813	centrosome	cellular_component	482	287776	4.44299e-21	<0.002890173410404624	229|324|328|402|403|468|582|585|598|636|675|801|805|808|891|898|899|983|991|994|996|998|1017|1021|1063|1068|1069|1070|1075|1107|1108|1111|1263|1400|1452|1453|1499|1540|1639|1660|1663|1778|1781|1783|1785|1869|2010|2140|2648|2770|2771|2773|2932|3014|3161|3192|3214|3297|3303|3304|3397|3694|3713|3796|3801|3875|3932|4007|4082|4089|4092|4117|4172|4204|4218|4296|4659|4692|4750|4751|4780|4830|4869|4926|4…	ALDOB|APC|APEX1|ARL2|ARL3|ATF4|BBS1|BBS4|BCL2L1|BICD1|BRCA2|CALM1|CALM2|CALM3|CCNB1|CCNE1|CCNF|CDK1|CDC20|CDC25B|CDC27|CDC42|CDK2|CDK6|CENPF|CETN1|CETN2|CETN3|CTSC|CHD3|CHD4|CHEK1|PLK3|CRMP1|CSNK1A1|CSNK1D|CTNNB1|CYLD|DCTN1|DHX9|DDX11|DYNC1H1|DYNC1I2|DYNC1LI2|DNM2|E2F1|EMD|EYA3|KAT2A|GNAI1|GNAI2|GNAI3|GSK3B|H2AFX|HMMR|HNRNPU|HOXB4|HSF1|HSPA1A|HSPA1B|ID1|ITGB6|IVL|KIF2A|KIFC3|KRT18|LCK|PRICKLE3|MA…
GO:0004674	protein serine/threonine kinase activity	molecular_function	432	221562	4.56208e-21	<0.002890173410404624	90|91|92|93|94|207|208|269|369|472|545|595|613|657|658|659|673|699|701|814|815|816|817|818|891|892|896|898|902|904|905|983|984|998|1017|1018|1019|1020|1021|1022|1024|1025|1026|1027|1111|1147|1195|1196|1198|1263|1326|1432|1452|1453|1454|1455|1456|1457|1459|1460|1612|1613|1760|1859|2011|2068|2071|2081|2185|2475|2580|2868|2869|2870|2872|2931|2932|2965|2966|2967|2968|3551|3611|3654|3656|3706|3984|398…	ACVR1|ACVR1B|ACVR2A|ACVR2B|ACVRL1|AKT1|AKT2|AMHR2|ARAF|ATM|ATR|CCND1|BCR|BMPR1A|BMPR1B|BMPR2|BRAF|BUB1|BUB1B|CAMK4|CAMK2A|CAMK2B|CAMK2D|CAMK2G|CCNB1|CCNC|CCND3|CCNE1|CCNH|CCNT1|CCNT2|CDK1|CDK11B|CDC42|CDK2|CDK3|CDK4|CDK5|CDK6|CDK7|CDK8|CDK9|CDKN1A|CDKN1B|CHEK1|CHUK|CLK1|CLK2|CLK3|PLK3|MAP3K8|MAPK14|CSNK1A1|CSNK1D|CSNK1E|CSNK1G2|CSNK1G3|CSNK2A1|CSNK2A2|CSNK2B|DAPK1|DAPK3|DMPK|DYRK1A|MARK2|ERCC2|ER…
GO:0044839	cell cycle G2/M phase transition	biological_process	126	15953.2	5.11028e-21	<0.002890173410404624	571|805|808|890|891|983|993|994|995|1017|1026|1030|1069|1263|1453|1454|1639|1778|1781|1785|2029|2103|2305|3320|4751|4957|5048|5108|5116|5218|5243|5347|5518|5520|5566|5577|6500|6502|6790|6873|7164|7277|7283|7465|7480|7531|7532|7840|7846|8454|8481|8493|8636|8655|8945|9024|9088|9113|9133|9662|9702|9738|9793|9814|9833|10083|10121|10133|10142|10270|10382|10383|10540|10657|10733|10763|10776|10806|11064…	BACH1|CALM2|CALM3|CCNA2|CCNB1|CDK1|CDC25A|CDC25B|CDC25C|CDK2|CDKN1A|CDKN2B|CETN2|PLK3|CSNK1D|CSNK1E|DCTN1|DYNC1H1|DYNC1I2|DNM2|ENSA|ESRRB|FOXM1|HSP90AA1|NEK2|ODF2|PAFAH1B1|PCM1|PCNT|CDK14|ABCB1|PLK1|PPP2R1A|PPP2R2A|PRKACA|PRKAR2B|SKP1|SKP2|AURKA|TAF2|TPD52L1|TUBA4A|TUBG1|WEE1|WNT10B|YWHAE|YWHAG|ALMS1|TUBA1A|CUL1|OFD1|PPM1D|SSNA1|DYNLL1|BTRC|BRSK2|PKMYT1|LATS1|CCNB2|CEP135|CEP57|CCP110|CKAP5|SFI1|…
GO:0072594	establishment of protein localization to organelle	biological_process	404	192304	5.40651e-21	<0.002890173410404624	30|51|163|183|189|207|293|406|439|472|473|545|570|572|581|602|604|637|675|706|754|801|808|847|868|950|1191|1384|1434|1610|1649|1759|1785|1812|1891|1962|2053|2060|2254|2646|3009|3098|3099|3155|3295|3308|3312|3320|3329|3416|3417|3458|3836|3837|3838|3839|3840|3841|3842|3843|3916|3920|3921|4000|4285|4358|4504|4734|4736|4792|4843|4927|4928|4985|5189|5190|5191|5192|5193|5194|5195|5264|5295|5366|5371|53…	ACAA1|ACOX1|AP2B1|AGT|AGXT|AKT1|SLC25A6|ARNTL|ASNA1|ATM|RERE|ATR|BAAT|BAD|BAX|BCL3|BCL6|BID|BRCA2|TSPO|PTTG1IP|CALM1|CALM3|CAT|CBLB|SCARB2|CLU|CRAT|CSE1L|DAO|DDIT3|DNM1|DNM2|DRD1|ECH1|EHHADH|EPHX2|EPS15|FGF9|GCKR|HIST1H1B|HK1|HK2|HMGCL|HSD17B4|HSPA4|HSPA8|HSP90AA1|HSPD1|IDE|IDH1|IFNG|KPNA1|KPNB1|KPNA2|KPNA3|KPNA4|KPNA5|TNPO1|IPO5|LAMP1|LAMP2|RPSA|LMNA|MIPEP|MPV17|MT3|NEDD4|RPL10A|NFKBIA|NOS2|NUP8…
GO:0044815	DNA packaging complex	cellular_component	108	11443.5	5.87574e-21	<0.002890173410404624	1058|3005|3006|3007|3008|3009|3010|3012|3013|3014|3015|3017|3018|3020|3021|3024|3662|5619|5620|6654|6655|7141|7142|7994|8290|8294|8329|8330|8332|8334|8335|8336|8337|8338|8339|8340|8341|8342|8343|8344|8345|8346|8347|8348|8349|8350|8351|8352|8353|8354|8355|8356|8357|8358|8359|8360|8361|8362|8363|8364|8365|8366|8367|8368|8369|8370|8968|8969|8970|8971|9555|9918|10051|10592|23310|23397|23522|29781|508…	CENPA|H1F0|HIST1H1C|HIST1H1D|HIST1H1E|HIST1H1B|HIST1H1T|HIST1H2AE|HIST1H2AD|H2AFX|H2AFZ|HIST1H2BD|HIST1H2BB|H3F3A|H3F3B|HIST1H1A|IRF4|PRM1|PRM2|SOS1|SOS2|TNP1|TNP2|KAT6A|HIST3H3|HIST1H4I|HIST1H2AI|HIST1H2AK|HIST1H2AL|HIST1H2AC|HIST1H2AB|HIST1H2AM|HIST2H2AA3|HIST2H2AC|HIST1H2BG|HIST1H2BL|HIST1H2BN|HIST1H2BM|HIST1H2BF|HIST1H2BE|HIST1H2BH|HIST1H2BI|HIST1H2BC|HIST1H2BO|HIST2H2BE|HIST1H3A|HIST1H3D|HIS…
GO:0071824	protein-DNA complex subunit organization	biological_process	252	71323.8	6.05852e-21	<0.002890173410404624	142|546|676|902|1022|1058|1060|1062|1063|1069|1602|1616|1642|1643|1810|2068|2071|2073|2491|2958|2959|2960|2965|2966|2967|2968|2972|3005|3006|3007|3008|3009|3010|3014|3017|3018|3020|3021|3024|3070|3148|3159|4171|4331|4609|4673|4674|4675|4676|4678|4778|4869|5757|5887|5888|5893|5928|5931|6046|6117|6118|6119|6233|6418|6597|6598|6599|6601|6602|6603|6604|6605|6662|6666|6830|6872|6873|6874|6875|6878|687…	PARP1|ATRX|BRDT|CCNH|CDK7|CENPA|CENPC|CENPE|CENPF|CETN2|DACH1|DAXX|DDB1|DDB2|DR1|ERCC2|ERCC3|ERCC5|CENPI|GTF2A2|GTF2B|GTF2E1|GTF2H1|GTF2H2|GTF2H3|GTF2H4|BRF1|H1F0|HIST1H1C|HIST1H1D|HIST1H1E|HIST1H1B|HIST1H1T|H2AFX|HIST1H2BD|HIST1H2BB|H3F3A|H3F3B|HIST1H1A|HELLS|HMGB2|HMGA1|MCM2|MNAT1|MYC|NAP1L1|NAP1L2|NAP1L3|NAP1L4|NASP|NFE2|NPM1|PTMA|RAD23B|RAD51|RAD52|RBBP4|RBBP7|BRD2|RPA1|RPA2|RPA3|RPS27A|SET|S…
GO:0000786	nucleosome	cellular_component	100	9686.2	6.12569e-21	<0.002890173410404624	1058|3005|3006|3007|3008|3009|3010|3012|3013|3014|3015|3017|3018|3020|3021|3024|3662|5619|5620|6654|6655|7141|7142|7994|8290|8294|8329|8330|8332|8334|8335|8336|8337|8338|8339|8340|8341|8342|8343|8344|8345|8346|8347|8348|8349|8350|8351|8352|8353|8354|8355|8356|8357|8358|8359|8360|8361|8362|8363|8364|8365|8366|8367|8368|8369|8370|8968|8969|8970|8971|9555|23522|50809|54145|54737|55506|55766|83740|84…	CENPA|H1F0|HIST1H1C|HIST1H1D|HIST1H1E|HIST1H1B|HIST1H1T|HIST1H2AE|HIST1H2AD|H2AFX|H2AFZ|HIST1H2BD|HIST1H2BB|H3F3A|H3F3B|HIST1H1A|IRF4|PRM1|PRM2|SOS1|SOS2|TNP1|TNP2|KAT6A|HIST3H3|HIST1H4I|HIST1H2AI|HIST1H2AK|HIST1H2AL|HIST1H2AC|HIST1H2AB|HIST1H2AM|HIST2H2AA3|HIST2H2AC|HIST1H2BG|HIST1H2BL|HIST1H2BN|HIST1H2BM|HIST1H2BF|HIST1H2BE|HIST1H2BH|HIST1H2BI|HIST1H2BC|HIST1H2BO|HIST2H2BE|HIST1H3A|HIST1H3D|HIS…
GO:0071166	ribonucleoprotein complex localization	biological_process	122	14903	7.38071e-21	<0.002890173410404624	1977|1984|2733|3087|3181|3267|3692|3921|4116|4686|4869|4927|4928|5036|5433|5901|5903|5976|6059|6209|6426|6427|6428|6429|6430|6431|6432|6741|7175|7248|7307|7884|7919|8021|8086|8106|8189|8480|8563|8683|9295|9631|9688|9775|9785|9877|9883|9887|9939|9972|9984|10189|10212|10250|10569|10762|10898|10921|11097|11260|11269|11338|22794|22916|23049|23144|23165|23212|23225|23279|23293|23381|23511|23636|26019|…	EIF4E|EIF5A|GLE1|HHEX|HNRNPA2B1|AGFG1|EIF6|RPSA|MAGOH|NCBP1|NPM1|NUP88|NUP98|PA2G4|POLR2D|RAN|RANBP2|UPF1|ABCE1|RPS15|SRSF1|SRSF2|SRSF3|SRSF4|SRSF5|SRSF6|SRSF7|SSB|TPR|TSC1|U2AF1|SLBP|DDX39B|NUP214|AAAS|PABPN1|SYMPK|RAE1|THOC5|SRSF9|SRSF11|NUP155|NUP93|EIF4A3|DHX38|ZC3H11A|POM121|SMG7|RBM8A|NUP153|THOC1|ALYREF|DDX39A|SRRM1|SLU7|NUP50|CPSF4|RNPS1|NUPL2|XPOT|DDX19B|U2AF2|CASC3|NCBP2|SMG1|ZC3H3|NUP2…
GO:0070603	SWI/SNF superfamily-type complex	cellular_component	74	5163.24	8.21982e-21	<0.002890173410404624	86|1107|1108|1457|2186|3065|3066|4798|5925|5928|5931|5977|6594|6595|6597|6598|6599|6601|6602|6603|6604|6605|6760|7391|7528|8089|8110|8193|8289|8295|8467|8607|9112|9219|9437|10042|10445|10467|10524|10847|10856|10902|11177|23512|26038|26039|26060|27443|29844|51341|51377|51412|51773|53615|54108|54556|54617|54815|55193|55198|55249|55274|57459|57492|57504|57634|65980|79913|81611|83444|93973|124944|125…	ACTL6A|CHD3|CHD4|CSNK2A1|BPTF|HDAC1|HDAC2|NFRKB|RB1|RBBP4|RBBP7|DPF2|SMARCA1|SMARCA2|SMARCA4|SMARCB1|SMARCC1|SMARCC2|SMARCD1|SMARCD2|SMARCD3|SMARCE1|SS18|USF1|YY1|YEATS4|DPF3|DPF1|ARID1A|TRRAP|SMARCA5|RUVBL1|MTA1|MTA2|NCR1|HMGXB4|MCRS1|ZNHIT1|KAT5|SRCAP|RUVBL2|BRD8|BAZ1A|SUZ12|CHD5|SS18L1|APPL1|CECR2|TFPT|ZBTB7A|UCHL5|ACTL6B|RSF1|MBD3|CHRAC1|ING3|INO80|GATAD2A|PBRM1|APPL2|YY1AP1|PHF10|GATAD2B|ARI…
GO:0000122	negative regulation of transcription by RNA polymerase II	biological_process	781	737035	9.1778e-21	<0.002890173410404624	93|142|165|166|190|322|356|367|429|430|463|467|546|571|579|595|604|639|648|650|652|654|668|688|708|811|857|861|864|865|896|898|948|1017|1028|1045|1046|1050|1051|1263|1386|1387|1390|1407|1408|1428|1482|1487|1499|1523|1602|1649|1655|1739|1745|1746|1748|1761|1786|1788|1789|1810|1814|1822|1869|1870|1871|1874|1875|1876|1877|1906|1910|1942|1958|1990|1991|2005|2019|2023|2033|2056|2063|2077|2099|2100|210…	ACVR2B|PARP1|AEBP1|AES|NR0B1|APBB1|FASLG|AR|ASCL1|ASCL2|ZFHX3|ATF3|ATRX|BACH1|NKX3-2|CCND1|BCL6|PRDM1|BMI1|BMP2|BMP4|BMP6|FOXL2|KLF5|C1QBP|CALR|CAV1|RUNX1|RUNX3|CBFB|CCND3|CCNE1|CD36|CDK2|CDKN1C|CDX2|CDX4|CEBPA|CEBPB|PLK3|ATF2|CREBBP|CREM|CRY1|CRY2|CRYM|NKX2-5|CTBP1|CTNNB1|CUX1|DACH1|DDIT3|DDX5|DLG1|DLX1|DLX2|DLX4|DMRT1|DNMT1|DNMT3A|DNMT3B|DR1|DRD3|ATN1|E2F1|E2F2|E2F3|E2F4|E2F5|E2F6|E4F1|EDN1|EDN…
GO:0000086	G2/M transition of mitotic cell cycle	biological_process	124	15450.3	9.96335e-21	<0.002890173410404624	571|805|808|890|891|983|993|994|995|1017|1026|1030|1069|1263|1453|1454|1639|1778|1781|1785|2029|2103|2305|3320|4751|4957|5048|5108|5116|5218|5243|5347|5518|5520|5566|5577|6500|6502|6790|6873|7164|7277|7283|7465|7480|7531|7532|7840|7846|8454|8481|8493|8636|8655|8945|9024|9088|9113|9133|9662|9702|9738|9793|9814|9833|10083|10121|10133|10142|10382|10383|10540|10657|10733|10763|10776|10806|11064|11113…	BACH1|CALM2|CALM3|CCNA2|CCNB1|CDK1|CDC25A|CDC25B|CDC25C|CDK2|CDKN1A|CDKN2B|CETN2|PLK3|CSNK1D|CSNK1E|DCTN1|DYNC1H1|DYNC1I2|DNM2|ENSA|ESRRB|FOXM1|HSP90AA1|NEK2|ODF2|PAFAH1B1|PCM1|PCNT|CDK14|ABCB1|PLK1|PPP2R1A|PPP2R2A|PRKACA|PRKAR2B|SKP1|SKP2|AURKA|TAF2|TPD52L1|TUBA4A|TUBG1|WEE1|WNT10B|YWHAE|YWHAG|ALMS1|TUBA1A|CUL1|OFD1|PPM1D|SSNA1|DYNLL1|BTRC|BRSK2|PKMYT1|LATS1|CCNB2|CEP135|CEP57|CCP110|CKAP5|SFI1|…
GO:0006352	DNA-templated transcription, initiation	biological_process	213	49888.4	1.16177e-20	<0.002890173410404624	190|367|581|595|860|865|892|902|1019|1022|1024|1025|1026|1387|1602|1810|1870|1871|2063|2068|2071|2099|2100|2101|2103|2104|2494|2516|2649|2908|2957|2958|2959|2960|2961|2962|2963|2965|2966|2967|2968|2969|2972|2975|3164|3172|3174|3516|4150|4306|4331|4851|4853|4854|4855|4878|4929|5241|5430|5431|5432|5433|5434|5435|5436|5437|5438|5439|5440|5441|5442|5465|5467|5468|5469|5595|5914|5915|5916|6095|6096|60…	NR0B1|AR|BAX|CCND1|RUNX2|CBFB|CCNC|CCNH|CDK4|CDK7|CDK8|CDK9|CDKN1A|CREBBP|DACH1|DR1|E2F2|E2F3|NR2F6|ERCC2|ERCC3|ESR1|ESR2|ESRRA|ESRRB|ESRRG|NR5A2|NR5A1|NR6A1|NR3C1|GTF2A1|GTF2A2|GTF2B|GTF2E1|GTF2E2|GTF2F1|GTF2F2|GTF2H1|GTF2H2|GTF2H3|GTF2H4|GTF2I|BRF1|GTF3C1|NR4A1|HNF4A|HNF4G|RBPJ|MAZ|NR3C2|MNAT1|NOTCH1|NOTCH2|NOTCH3|NOTCH4|NPPA|NR4A2|PGR|POLR2A|POLR2B|POLR2C|POLR2D|POLR2E|POLR2F|POLR2G|POLR2H|POL…
GO:0010948	negative regulation of cell cycle process	biological_process	265	80532.2	1.19118e-20	<0.002890173410404624	317|324|472|546|581|595|596|604|641|648|652|655|672|677|678|699|701|811|835|891|899|983|990|991|995|1017|1019|1025|1026|1027|1030|1032|1063|1111|1112|1263|1647|1761|1820|1869|1874|1876|1911|2033|2146|2255|2273|2648|2765|2810|2852|2956|3275|3276|3326|3364|3550|3976|4085|4149|4193|4194|4221|4282|4303|4342|4582|4591|4682|4683|4751|4848|4849|4850|4869|4998|5017|5111|5311|5325|5347|5371|5514|5526|5573…	APAF1|APC|ATM|ATRX|BAX|CCND1|BCL2|BCL6|BLM|BMI1|BMP4|BMP7|BRCA1|ZFP36L1|ZFP36L2|BUB1|BUB1B|CALR|CASP2|CCNB1|CCNF|CDK1|CDC6|CDC20|CDC25C|CDK2|CDK4|CDK9|CDKN1A|CDKN1B|CDKN2B|CDKN2D|CENPF|CHEK1|FOXN3|PLK3|GADD45A|DMRT1|ARID3A|E2F1|E2F4|E2F6|PHC1|EP300|EZH2|FGF10|FHL1|KAT2A|GML|SFN|GPER1|MSH6|PRMT2|PRMT1|HSP90AB1|HUS1|IK|LIF|MAD2L1|MAX|MDM2|MDM4|MEN1|MIF|FOXO4|MOS|MUC1|TRIM37|NUBP1|NBN|NEK2|CNOT2|CNO…
GO:0006913	nucleocytoplasmic transport	biological_process	252	70847.9	1.1914e-20	<0.002890173410404624	183|207|406|473|602|604|754|811|868|1020|1434|1812|1959|1977|1984|2254|2646|2733|3087|3178|3181|3267|3458|3692|3836|3837|3838|3839|3840|3841|3842|3843|3921|4000|4116|4435|4504|4686|4760|4792|4869|4927|4928|4985|5036|5295|5310|5371|5433|5514|5530|5571|5901|5903|5976|6059|6209|6310|6426|6427|6428|6429|6430|6431|6432|6496|6606|6607|6628|6632|6633|6634|6635|6636|6637|6741|6774|6815|6850|7040|7124|717…	AGT|AKT1|ARNTL|RERE|BCL3|BCL6|PTTG1IP|CALR|CBLB|CDK5|CSE1L|DRD1|EGR2|EIF4E|EIF5A|FGF9|GCKR|GLE1|HHEX|HNRNPA1|HNRNPA2B1|AGFG1|IFNG|EIF6|KPNA1|KPNB1|KPNA2|KPNA3|KPNA4|KPNA5|TNPO1|IPO5|RPSA|LMNA|MAGOH|CITED1|MT3|NCBP1|NEUROD1|NFKBIA|NPM1|NUP88|NUP98|OPRD1|PA2G4|PIK3R1|PKD1|PML|POLR2D|PPP1R10|PPP3CA|PRKAG1|RAN|RANBP2|UPF1|ABCE1|RPS15|ATXN1|SRSF1|SRSF2|SRSF3|SRSF4|SRSF5|SRSF6|SRSF7|SIX3|SMN1|SMN2|SNRP…
GO:0071426	ribonucleoprotein complex export from nucleus	biological_process	121	14671.4	1.27016e-20	<0.002890173410404624	1977|1984|2733|3087|3181|3267|3692|3921|4116|4686|4869|4927|4928|5036|5433|5901|5903|5976|6059|6209|6426|6427|6428|6429|6430|6431|6432|6741|7175|7248|7307|7884|7919|8021|8086|8106|8189|8480|8563|8683|9295|9631|9688|9775|9785|9877|9883|9887|9939|9972|9984|10189|10212|10250|10569|10762|10898|10921|11097|11260|11269|11338|22794|22916|23049|23144|23165|23212|23225|23279|23293|23381|23511|23636|26019|…	EIF4E|EIF5A|GLE1|HHEX|HNRNPA2B1|AGFG1|EIF6|RPSA|MAGOH|NCBP1|NPM1|NUP88|NUP98|PA2G4|POLR2D|RAN|RANBP2|UPF1|ABCE1|RPS15|SRSF1|SRSF2|SRSF3|SRSF4|SRSF5|SRSF6|SRSF7|SSB|TPR|TSC1|U2AF1|SLBP|DDX39B|NUP214|AAAS|PABPN1|SYMPK|RAE1|THOC5|SRSF9|SRSF11|NUP155|NUP93|EIF4A3|DHX38|ZC3H11A|POM121|SMG7|RBM8A|NUP153|THOC1|ALYREF|DDX39A|SRRM1|SLU7|NUP50|CPSF4|RNPS1|NUPL2|XPOT|DDX19B|U2AF2|CASC3|NCBP2|SMG1|ZC3H3|NUP2…
GO:0006289	nucleotide-excision repair	biological_process	105	10590.3	1.65593e-20	<0.002890173410404624	142|675|902|1022|1069|1161|1642|1643|2033|2067|2068|2071|2072|2073|2074|2176|2873|2965|2966|2967|2968|3150|3364|3978|3980|3981|4287|4331|4913|4968|5111|5424|5425|5426|5430|5431|5432|5433|5434|5435|5436|5437|5438|5439|5440|5441|5886|5887|5932|5981|5982|5983|5984|5985|6117|6118|6119|6233|6917|7311|7314|7507|7508|7515|7874|8450|8451|8533|9318|9557|9716|9978|10450|10463|10714|10920|10980|10987|11284|…	PARP1|BRCA2|CCNH|CDK7|CETN2|ERCC8|DDB1|DDB2|EP300|ERCC1|ERCC2|ERCC3|ERCC4|ERCC5|ERCC6|FANCC|GPS1|GTF2H1|GTF2H2|GTF2H3|GTF2H4|HMGN1|HUS1|LIG1|LIG3|LIG4|ATXN3|MNAT1|NTHL1|OGG1|PCNA|POLD1|POLD2|POLE|POLR2A|POLR2B|POLR2C|POLR2D|POLR2E|POLR2F|POLR2G|POLR2H|POLR2I|POLR2J|POLR2K|POLR2L|RAD23A|RAD23B|RBBP8|RFC1|RFC2|RFC3|RFC4|RFC5|RPA1|RPA2|RPA3|RPS27A|TCEA1|UBA52|UBB|XPA|XPC|XRCC1|USP7|CUL4B|CUL4A|COPS3…
GO:1902749	regulation of cell cycle G2/M phase transition	biological_process	161	28142.3	1.67364e-20	<0.002890173410404624	472|595|641|672|891|983|990|993|994|995|1017|1019|1063|1069|1111|1112|1453|1454|1639|1778|1781|2273|2956|3161|3306|3320|3364|4204|4303|4683|4751|4869|4957|4998|5048|5087|5108|5116|5347|5518|5566|5569|5577|5884|5885|5889|5890|6500|6604|6790|7277|7283|7480|7531|7532|7840|7846|8091|8317|8444|8454|8481|8555|8636|8655|8766|8883|8929|9212|9344|9401|9525|9555|9662|9702|9738|9793|9814|9928|9978|10121|101…	ATM|CCND1|BLM|BRCA1|CCNB1|CDK1|CDC6|CDC25A|CDC25B|CDC25C|CDK2|CDK4|CENPF|CETN2|CHEK1|FOXN3|CSNK1D|CSNK1E|DCTN1|DYNC1H1|DYNC1I2|FHL1|MSH6|HMMR|HSPA2|HSP90AA1|HUS1|MECP2|FOXO4|NBN|NEK2|NPM1|ODF2|ORC1|PAFAH1B1|PBX1|PCM1|PCNT|PLK1|PPP2R1A|PRKACA|PKIA|PRKAR2B|RAD17|RAD21|RAD51C|RAD51B|SKP1|SMARCD3|AURKA|TUBA4A|TUBG1|WNT10B|YWHAE|YWHAG|ALMS1|TUBA1A|HMGA2|CDC7|DYRK3|CUL1|OFD1|CDC14B|SSNA1|DYNLL1|RAB11A|…
GO:0006283	transcription-coupled nucleotide-excision repair	biological_process	72	4591.06	1.75657e-20	<0.002890173410404624	902|1022|1161|1642|2033|2067|2068|2071|2072|2073|2074|2873|2965|2966|2967|2968|3150|3978|3980|4331|5111|5424|5425|5430|5431|5432|5433|5434|5435|5436|5437|5438|5439|5440|5441|5981|5982|5983|5984|5985|6117|6118|6119|6233|6917|7311|7314|7507|7515|7874|8450|8451|8533|9318|9716|9978|10450|10714|10920|10980|10987|27339|50813|51138|51426|56949|57461|57654|57804|64708|91603|404672|	CCNH|CDK7|ERCC8|DDB1|EP300|ERCC1|ERCC2|ERCC3|ERCC4|ERCC5|ERCC6|GPS1|GTF2H1|GTF2H2|GTF2H3|GTF2H4|HMGN1|LIG1|LIG3|MNAT1|PCNA|POLD1|POLD2|POLR2A|POLR2B|POLR2C|POLR2D|POLR2E|POLR2F|POLR2G|POLR2H|POLR2I|POLR2J|POLR2K|POLR2L|RFC1|RFC2|RFC3|RFC4|RFC5|RPA1|RPA2|RPA3|RPS27A|TCEA1|UBA52|UBB|XPA|XRCC1|USP7|CUL4B|CUL4A|COPS3|COPS2|AQR|RBX1|PPIE|POLD3|COPS8|COPS6|COPS5|PRPF19|COPS7A|COPS4|POLK|XAB2|ISY1|UVSSA…
GO:0051052	regulation of DNA metabolic process	biological_process	379	176436	1.76165e-20	<0.002890173410404624	94|142|143|207|306|317|322|339|409|466|472|545|546|581|604|641|659|672|890|908|940|958|983|990|998|1017|1025|1054|1111|1149|1499|1602|1660|1663|1676|1736|1763|1786|1843|2021|2067|2068|2069|2070|2071|2072|2138|2139|2140|2185|2187|2247|2255|2260|2264|2305|2625|2658|2735|2736|2852|2956|3001|3005|3006|3007|3008|3009|3010|3014|3024|3082|3146|3178|3181|3183|3184|3192|3265|3297|3320|3326|3364|3399|3558|…	ACVRL1|PARP1|PARP4|AKT1|ANXA3|APAF1|APBB1|APOBEC1|ARRB2|ATF1|ATM|ATR|ATRX|BAX|BCL6|BLM|BMPR2|BRCA1|CCNA2|CCT6A|CD28|CD40|CDK1|CDC6|CDC42|CDK2|CDK9|CEBPG|CHEK1|CIDEA|CTNNB1|DACH1|DHX9|DDX11|DFFA|DKC1|DNA2|DNMT1|DUSP1|ENDOG|ERCC1|ERCC2|EREG|EYA4|ERCC3|ERCC4|EYA1|EYA2|EYA3|PTK2B|FANCB|FGF2|FGF10|FGFR1|FGFR4|FOXM1|GATA3|GDF2|GLI1|GLI2|GPER1|MSH6|GZMA|H1F0|HIST1H1C|HIST1H1D|HIST1H1E|HIST1H1B|HIST1H1T|…
GO:0043604	amide biosynthetic process	biological_process	476	274159	1.76537e-20	<0.002890173410404624	15|16|23|31|32|38|47|207|242|327|383|384|435|440|445|471|740|790|833|1050|1373|1615|1654|1719|1725|1734|1737|1738|1756|1915|1917|1933|1936|1937|1938|1939|1964|1965|1967|1968|1973|1974|1975|1977|1978|1979|1981|1982|1983|1984|1991|2055|2058|2107|2180|2181|2182|2193|2194|2356|2583|2617|2618|2629|2639|2643|2678|2686|2687|2729|2730|2935|2937|2966|2967|3029|3035|3376|3508|3646|3692|3735|3921|4141|4258|…	AANAT|AARS|ABCF1|ACACA|ACACB|ACAT1|ACLY|AKT1|ALOX12B|APEH|ARG1|ARG2|ASL|ASNS|ASS1|ATIC|MRPL49|CAD|CARS|CEBPA|CPS1|DARS|DDX3X|DHFR|DHPS|DIO2|DLAT|DLD|DMD|EEF1A1|EEF1A2|EEF1B2|EEF1D|EEF1G|EEF2|EIF2D|EIF1AX|EIF2S1|EIF2B1|EIF2S3|EIF4A1|EIF4A2|EIF4B|EIF4E|EIF4EBP1|EIF4EBP2|EIF4G1|EIF4G2|EIF5|EIF5A|ELANE|CLN8|EPRS|ETF1|ACSL1|ACSL3|ACSL4|FARSA|FASN|FPGS|B4GALNT1|GARS|GART|GBA|GCDH|GCH1|GGT1|GGT7|GGT5|GC…
GO:0005913	cell-cell adherens junction	cellular_component	97	9945.58	1.98962e-20	<0.002890173410404624	87|118|301|302|324|357|421|488|659|999|1000|1001|1002|1003|1004|1005|1006|1007|1008|1009|1010|1012|1013|1016|1266|1495|1496|1499|1500|1501|1525|1605|1656|1674|1824|1832|1982|2319|3655|3728|3801|3875|4067|4092|4627|4892|5239|5317|5318|5499|5797|5817|5962|6282|7082|7414|7791|8502|8773|9124|9231|9260|10211|10298|10397|10458|10580|10611|10818|10890|11135|11187|11315|23418|23513|23580|23650|28513|2909…	ACTN1|ADD1|ANXA1|ANXA2|APC|SHROOM2|ARVCF|ATP2A2|BMPR2|CDH1|CDH2|CDH3|CDH4|CDH5|CDH6|CDH7|CDH8|CDH9|CDH10|CDH11|CDH12|CDH13|CDH15|CDH18|CNN3|CTNNA1|CTNNA2|CTNNB1|CTNND1|CTNND2|CXADR|DAG1|DDX6|DES|DSC2|DSP|EIF4G2|FLOT2|ITGA6|JUP|KIFC3|KRT18|LYN|SMAD7|MYH9|NRAP|PGM5|PKP1|PKP2|PPP1CA|PTPRM|PVR|RDX|S100A11|TJP1|VCL|ZYX|PKP4|SNAP23|PDLIM1|DLG5|PDLIM7|FLOT1|PAK4|NDRG1|BAIAP2|SORBS1|PDLIM5|FRS2|RAB10|CDC…
GO:0080135	regulation of cellular response to stress	biological_process	627	501930	2.96371e-20	<0.002890173410404624	25|142|177|207|215|259|322|355|384|406|468|472|545|572|573|578|581|596|598|604|624|637|641|650|655|657|666|672|673|754|842|857|859|939|947|948|959|960|972|998|1021|1025|1029|1032|1054|1111|1191|1236|1270|1387|1388|1393|1407|1410|1499|1540|1616|1647|1649|1655|1660|1663|1719|1739|1843|1845|1856|1857|1859|1906|1981|2021|2023|2033|2043|2047|2056|2067|2070|2072|2074|2081|2122|2138|2139|2140|2150|2185|…	ABL1|PARP1|AGER|AKT1|ABCD1|AMBP|APBB1|FAS|ARG2|ARNTL|ATF4|ATM|ATR|BAD|BAG1|BAK1|BAX|BCL2|BCL2L1|BCL6|BDKRB2|BID|BLM|BMP2|BMP7|BMPR1A|BOK|BRCA1|BRAF|PTTG1IP|CASP9|CAV1|CAV3|CD27|CD34|CD36|CD40LG|CD44|CD74|CDC42|CDK6|CDK9|CDKN2A|CDKN2D|CEBPG|CHEK1|CLU|CCR7|CNTF|CREBBP|ATF6B|CRHBP|CRY1|CRYAB|CTNNB1|CYLD|DAXX|GADD45A|DDIT3|DDX5|DHX9|DDX11|DHFR|DLG1|DUSP1|DUSP3|DVL2|DVL3|DYRK1A|EDN1|EIF4G1|ENDOG|ENO1|…
GO:0006612	protein targeting to membrane	biological_process	148	22696.4	5.21688e-20	<0.002890173410404624	134|439|1121|3921|4641|4736|5584|5824|5830|6029|6122|6124|6125|6128|6129|6130|6132|6133|6134|6135|6136|6137|6138|6139|6141|6142|6143|6144|6146|6147|6152|6154|6155|6156|6157|6158|6159|6160|6161|6164|6165|6167|6168|6169|6170|6171|6173|6175|6176|6181|6187|6188|6189|6191|6192|6193|6194|6201|6202|6203|6204|6205|6206|6207|6208|6209|6210|6217|6218|6222|6223|6224|6227|6228|6229|6230|6231|6232|6233|6234|6…	ADORA1|ASNA1|CHM|RPSA|MYO1C|RPL10A|PRKCI|PEX19|PEX5|RN7SL1|RPL3|RPL4|RPL5|RPL6|RPL7|RPL7A|RPL8|RPL9|RPL10|RPL11|RPL12|RPL13|RPL15|RPL17|RPL18|RPL18A|RPL19|RPL21|RPL22|RPL23A|RPL24|RPL26|RPL27|RPL30|RPL27A|RPL28|RPL29|RPL31|RPL32|RPL34|RPL35A|RPL37|RPL37A|RPL38|RPL39|RPL41|RPL36A|RPLP0|RPLP1|RPLP2|RPS2|RPS3|RPS3A|RPS4X|RPS4Y1|RPS5|RPS6|RPS7|RPS8|RPS9|RPS10|RPS11|RPS12|RPS13|RPS14|RPS15|RPS15A|RPS1…
GO:0019787	ubiquitin-like protein transferase activity	molecular_function	404	191114	5.78869e-20	<0.002890173410404624	267|329|330|331|373|580|672|867|868|899|997|998|1161|1643|2188|3093|4008|4193|4194|4591|4734|4850|5080|5193|5371|5469|5896|5897|5903|5930|5987|6045|6047|6048|6049|6468|6477|6478|6500|6502|6596|6613|6737|6872|6992|7126|7128|7186|7187|7189|7267|7318|7319|7320|7321|7322|7323|7324|7325|7326|7327|7328|7329|7332|7334|7335|7336|7337|7341|7428|7737|7844|8065|8266|8315|8450|8451|8453|8454|8535|8554|8697|8…	AMFR|BIRC2|BIRC3|XIAP|TRIM23|BARD1|BRCA1|CBL|CBLB|CCNF|CDC34|CDC42|ERCC8|DDB2|FANCF|UBE2K|LMO7|MDM2|MDM4|TRIM37|NEDD4|CNOT4|PAX6|PEX12|PML|MED1|RAG1|RAG2|RANBP2|RBBP6|TRIM27|RNF2|RNF4|RNF5|RNF6|FBXW4|SIAH1|SIAH2|SKP1|SKP2|HLTF|SUMO2|TRIM21|TAF1|PPP1R11|TNFAIP1|TNFAIP3|TRAF2|TRAF3|TRAF6|TTC3|UBA7|UBE2A|UBE2B|UBE2D1|UBE2D2|UBE2D3|UBE2E1|UBE2E2|UBE2G1|UBE2G2|UBE2H|UBE2I|UBE2L3|UBE2N|UBE2V1|UBE2V2|UB…
GO:0051168	nuclear export	biological_process	151	23701.3	6.32542e-20	<0.002890173410404624	811|1434|1959|1977|1984|2733|3087|3178|3181|3267|3692|3921|4116|4686|4869|4927|4928|5036|5310|5433|5901|5903|5976|6059|6209|6310|6426|6427|6428|6429|6430|6431|6432|6741|6815|7040|7175|7248|7307|7884|7919|8021|8086|8106|8189|8480|8498|8563|8683|9147|9295|9631|9688|9775|9785|9877|9883|9887|9939|9972|9984|10189|10204|10212|10250|10569|10762|10768|10892|10898|10921|11097|11214|11260|11261|11269|11338…	CALR|CSE1L|EGR2|EIF4E|EIF5A|GLE1|HHEX|HNRNPA1|HNRNPA2B1|AGFG1|EIF6|RPSA|MAGOH|NCBP1|NPM1|NUP88|NUP98|PA2G4|PKD1|POLR2D|RAN|RANBP2|UPF1|ABCE1|RPS15|ATXN1|SRSF1|SRSF2|SRSF3|SRSF4|SRSF5|SRSF6|SRSF7|SSB|STYX|TGFB1|TPR|TSC1|U2AF1|SLBP|DDX39B|NUP214|AAAS|PABPN1|SYMPK|RAE1|RANBP3|THOC5|SRSF9|NEMF|SRSF11|NUP155|NUP93|EIF4A3|DHX38|ZC3H11A|POM121|SMG7|RBM8A|NUP153|THOC1|ALYREF|NUTF2|DDX39A|SRRM1|SLU7|NUP50…
GO:0051028	mRNA transport	biological_process	142	21106.6	6.65427e-20	<0.002890173410404624	677|1660|1977|1984|2332|2733|3087|3178|3181|3267|3297|3800|4116|4600|4641|4686|4927|4928|5433|5903|5976|6396|6426|6427|6428|6429|6430|6431|6432|6830|7175|7307|7538|7884|7919|8021|8086|8106|8189|8480|8563|8570|8658|8683|8888|9295|9444|9631|9688|9775|9785|9877|9883|9887|9908|9939|9961|9972|9984|10128|10189|10204|10212|10250|10569|10642|10643|10644|10762|10898|10921|11097|11269|11338|22794|22916|230…	ZFP36L1|DHX9|EIF4E|EIF5A|FMR1|GLE1|HHEX|HNRNPA1|HNRNPA2B1|AGFG1|HSF1|KIF5C|MAGOH|MX2|MYO1C|NCBP1|NUP88|NUP98|POLR2D|RANBP2|UPF1|SEC13|SRSF1|SRSF2|SRSF3|SRSF4|SRSF5|SRSF6|SRSF7|SUPT6H|TPR|U2AF1|ZFP36|SLBP|DDX39B|NUP214|AAAS|PABPN1|SYMPK|RAE1|THOC5|KHSRP|TNKS|SRSF9|MCM3AP|SRSF11|QKI|NUP155|NUP93|EIF4A3|DHX38|ZC3H11A|POM121|SMG7|G3BP2|RBM8A|MVP|NUP153|THOC1|LRPPRC|ALYREF|NUTF2|DDX39A|SRRM1|SLU7|IGF2…
GO:0002181	cytoplasmic translation	biological_process	64	3674.39	7.12427e-20	<0.002890173410404624	1939|1968|1975|1978|1981|1983|2107|2935|3646|4736|5936|6128|6132|6133|6135|6138|6139|6141|6142|6143|6152|6154|6156|6159|6160|6161|6165|6169|6170|6171|6173|6175|6176|6227|6228|6231|6234|6235|7458|8562|8661|8662|8663|8664|8665|8666|8667|8668|8669|10480|23708|24140|25873|27335|28985|51121|51182|51372|51386|51389|55854|90381|220717|728689|	EIF2D|EIF2S3|EIF4B|EIF4EBP1|EIF4G1|EIF5|ETF1|GSPT1|EIF3E|RPL10A|RBM4|RPL6|RPL8|RPL9|RPL11|RPL15|RPL17|RPL18|RPL18A|RPL19|RPL24|RPL26|RPL30|RPL29|RPL31|RPL32|RPL35A|RPL38|RPL39|RPL41|RPL36A|RPLP0|RPLP1|RPS21|RPS23|RPS26|RPS28|RPS29|EIF4H|DENR|EIF3A|EIF3B|EIF3C|EIF3D|EIF3F|EIF3G|EIF3H|EIF3I|EIF3J|EIF3M|GSPT2|FTSJ1|RPL36|EIF3K|MCTS1|RPL26L1|HSPA14|TMA7|EIF3L|RWDD1|ZC3H15|TICRR|RPLP0P6|EIF3CL|
GO:2001252	positive regulation of chromosome organization	biological_process	159	27556.5	9.12796e-20	<0.002890173410404624	408|472|545|546|604|672|891|908|1025|1487|1499|1663|1736|1786|1789|2067|2237|2332|2625|2641|2648|2966|3009|3178|3181|3184|3192|3553|3622|3670|3720|3976|3981|4000|4089|4204|4216|4297|4582|4602|4674|4683|4751|4842|4926|5073|5081|5252|5371|5514|5570|5587|5588|5594|5595|5609|5885|5925|6421|6591|6598|6720|6871|6886|6950|7013|7040|7175|7203|7334|7422|7520|7936|8473|8550|8658|8678|8726|8986|9212|9252|95…	ARRB1|ATM|ATR|ATRX|BCL6|BRCA1|CCNB1|CCT6A|CDK9|CTBP1|CTNNB1|DDX11|DKC1|DNMT1|DNMT3B|ERCC1|FEN1|FMR1|GATA3|GCG|KAT2A|GTF2H2|HIST1H1B|HNRNPA1|HNRNPA2B1|HNRNPD|HNRNPU|IL1B|ING2|ISL1|JARID2|LIF|LIG4|LMNA|SMAD4|MECP2|MAP3K4|KMT2A|MUC1|MYB|NAP1L2|NBN|NEK2|NOS1|NUMA1|PARN|PAX7|PHF1|PML|PPP1R10|PKIB|PRKD1|PRKCQ|MAPK1|MAPK3|MAP2K7|RAD21|RB1|SFPQ|SNAI2|SMARCB1|SREBF1|TADA2A|TAL1|TCP1|TERF1|TGFB1|TPR|CCT3|U…
GO:0042176	regulation of protein catabolic process	biological_process	358	151839	1.24867e-19	<0.002890173410404624	101|150|207|210|302|304|324|348|369|406|580|722|725|754|857|859|863|975|999|1027|1050|1075|1191|1263|1452|1453|1454|1457|1459|1471|1601|1642|1855|1915|1917|1942|1950|2043|2165|2185|2272|2308|2316|2332|2534|2629|2670|2719|2729|2768|2822|2876|2903|2905|2931|2932|3077|3084|3093|3300|3303|3304|3320|3326|3327|3416|3458|3553|3586|3630|3949|4035|4036|4085|4088|4092|4130|4193|4194|4287|4478|4534|4734|474…	ADAM8|ADRA2A|AKT1|ALAD|ANXA2|ANXA2P2|APC|APOE|ARAF|ARNTL|BARD1|C4BPA|C4BPB|PTTG1IP|CAV1|CAV3|CBFA2T3|CD81|CDH1|CDKN1B|CEBPA|CTSC|CLU|PLK3|CSNK1A1|CSNK1D|CSNK1E|CSNK2A1|CSNK2A2|CST3|DAB2|DDB1|DVL1|EEF1A1|EEF1A2|EFNA1|EGF|EPHA4|F13B|PTK2B|FHIT|FOXO1|FLNA|FMR1|FYN|GBA|GFAP|GPC3|GCLC|GNA12|GPLD1|GPX1|GRIN2A|GRIN2C|GSK3A|GSK3B|HFE|NRG1|UBE2K|DNAJB2|HSPA1A|HSPA1B|HSP90AA1|HSP90AB1|HSP90AB3P|IDE|IFNG|IL…
GO:0003713	transcription coactivator activity	molecular_function	314	114002	1.53346e-19	<0.002890173410404624	81|86|87|88|328|329|405|473|607|672|676|865|898|915|1022|1050|1386|1387|1488|1499|1616|1660|1810|1840|1877|1999|2033|2100|2103|2247|2274|2296|2516|2521|2551|2625|2626|2648|2874|2957|2958|2962|3054|3159|3275|3298|3670|3725|3726|3727|3728|4117|4149|4205|4261|4335|4435|4520|4654|4760|4776|4778|4791|4793|4802|4821|4863|4869|4901|4928|5092|5253|5308|5371|5396|5449|5450|5453|5454|5457|5458|5465|5467|54…	ACTN4|ACTL6A|ACTN1|ACTN2|APEX1|BIRC2|ARNT|RERE|BCL9|BRCA1|BRDT|CBFB|CCNE1|CD3D|CDK7|CEBPA|ATF2|CREBBP|CTBP2|CTNNB1|DAXX|DHX9|DR1|DTX1|E4F1|ELF3|EP300|ESR2|ESRRB|FGF2|FHL2|FOXC1|NR5A1|FUS|GABPA|GATA3|GATA4|KAT2A|GPS2|GTF2A1|GTF2A2|GTF2F1|HCFC1|HMGA1|PRMT2|HSF2|ISL1|JUN|JUNB|JUND|JUP|MAK|MAX|MEF2A|CIITA|MNT|CITED1|MTF1|MYOD1|NEUROD1|NFATC4|NFE2|NFKB2|NFKBIB|NFYC|NKX2-2|NPAT|NPM1|NRL|NUP98|PCBD1|PHF…
GO:0031072	heat shock protein binding	molecular_function	111	13069.5	3.67319e-19	<0.002890173410404624	134|196|317|335|336|406|578|581|983|1020|1385|1457|1616|2081|2246|2288|2289|2633|2861|2908|3064|3066|3091|3297|3300|3301|3303|3304|3305|3306|3309|3310|3311|3312|3313|3326|3337|3654|3684|3689|3767|3791|3837|3984|4137|4189|4597|4862|4967|5470|5481|5536|6188|6622|6693|6767|6782|7019|7175|7248|7249|7266|7538|7917|8468|8844|9093|9451|9532|9894|10013|10049|10273|10294|10598|10728|10869|10953|10960|1096…	ADORA1|AHR|APAF1|APOA1|APOA2|ARNTL|BAK1|BAX|CDK1|CDK5|CREB1|CSNK2A1|DAXX|ERN1|FGF1|FKBP4|FKBP5|GBP1|GPR37|NR3C1|HTT|HDAC2|HIF1A|HSF1|DNAJB2|DNAJA1|HSPA1A|HSPA1B|HSPA1L|HSPA2|HSPA5|HSPA6|HSPA7|HSPA8|HSPA9|HSP90AB1|DNAJB1|IRAK1|ITGAM|ITGB2|KCNJ11|KDR|KPNB1|LIMK1|MAPT|DNAJB9|MVD|NPAS2|OGDH|PPEF2|PPID|PPP5C|RPS3|SNCA|SPN|ST13|HSPA13|TFAM|TPR|TSC1|TSC2|DNAJC7|ZFP36|BAG6|FKBP6|KSR1|DNAJA3|EIF2AK3|BAG2|…
GO:0042826	histone deacetylase binding	molecular_function	109	11868.6	3.89167e-19	<0.002890173410404624	142|595|639|991|1051|1108|1407|1789|2648|2737|3009|3065|3066|3090|3091|3184|3206|3280|3303|3304|3320|3326|3642|3838|4100|4101|4205|4208|4209|4824|5245|5585|5586|5599|5879|5883|5914|5928|5970|6421|6496|6667|6668|6722|6886|6943|7023|7101|7153|7155|7181|7189|7391|7528|7529|7531|8204|8521|8625|8841|8850|9112|9219|9314|9611|9612|9734|9759|10013|10014|10270|10467|11051|11218|22933|23038|23125|23381|234…	PARP1|CCND1|PRDM1|CDC20|CEBPB|CHD4|CRY1|DNMT3B|KAT2A|GLI3|HIST1H1B|HDAC1|HDAC2|HIC1|HIF1A|HNRNPD|HOXA10|HES1|HSPA1A|HSPA1B|HSP90AA1|HSP90AB1|INSM1|KPNA2|MAGEA1|MAGEA2|MEF2A|MEF2C|MEF2D|NKX3-1|PHB|PKN1|PKN2|MAPK8|RAC1|RAD9A|RARA|RBBP4|RELA|SFPQ|SIX3|SP1|SP2|SRF|TAL1|TCF21|TFAP4|NR2E1|TOP2A|TOP2B|NR2C1|TRAF6|USF1|YY1|YWHAB|YWHAE|NRIP1|GCM1|RFXANK|HDAC3|KAT2B|MTA1|MTA2|KLF4|NCOR1|NCOR2|HDAC9|HDAC4|H…
GO:0010389	regulation of G2/M transition of mitotic cell cycle	biological_process	147	22850.3	4.1122e-19	<0.002890173410404624	472|595|641|672|891|983|990|993|994|995|1017|1019|1063|1069|1112|1453|1454|1639|1778|1781|2273|2956|3161|3306|3320|3364|4204|4303|4683|4751|4957|4998|5048|5087|5108|5116|5347|5518|5566|5569|5577|5884|5885|5889|5890|6500|6604|6790|7277|7283|7480|7531|7532|7840|7846|8091|8317|8454|8481|8636|8655|8766|8883|8929|9212|9344|9401|9525|9662|9702|9738|9793|9814|9928|9978|10121|10142|10382|10383|10540|1073…	ATM|CCND1|BLM|BRCA1|CCNB1|CDK1|CDC6|CDC25A|CDC25B|CDC25C|CDK2|CDK4|CENPF|CETN2|FOXN3|CSNK1D|CSNK1E|DCTN1|DYNC1H1|DYNC1I2|FHL1|MSH6|HMMR|HSPA2|HSP90AA1|HUS1|MECP2|FOXO4|NBN|NEK2|ODF2|ORC1|PAFAH1B1|PBX1|PCM1|PCNT|PLK1|PPP2R1A|PRKACA|PKIA|PRKAR2B|RAD17|RAD21|RAD51C|RAD51B|SKP1|SMARCD3|AURKA|TUBA4A|TUBG1|WNT10B|YWHAE|YWHAG|ALMS1|TUBA1A|HMGA2|CDC7|CUL1|OFD1|SSNA1|DYNLL1|RAB11A|NAE1|PHOX2B|AURKB|TAOK2|…
GO:0006611	protein export from nucleus	biological_process	141	20611.5	4.17349e-19	<0.002890173410404624	811|1434|1959|1977|1984|2733|3087|3181|3267|3692|3921|4116|4686|4869|4927|4928|5036|5310|5433|5901|5903|5976|6059|6209|6426|6427|6428|6429|6430|6431|6432|6741|6815|7040|7248|7307|7884|7919|8021|8086|8106|8189|8480|8498|8563|8683|9295|9631|9688|9775|9785|9877|9883|9887|9939|9972|9984|10189|10204|10212|10250|10569|10762|10768|10898|10921|11097|11260|11261|11269|11338|22794|22916|23039|23049|23144|2…	CALR|CSE1L|EGR2|EIF4E|EIF5A|GLE1|HHEX|HNRNPA2B1|AGFG1|EIF6|RPSA|MAGOH|NCBP1|NPM1|NUP88|NUP98|PA2G4|PKD1|POLR2D|RAN|RANBP2|UPF1|ABCE1|RPS15|SRSF1|SRSF2|SRSF3|SRSF4|SRSF5|SRSF6|SRSF7|SSB|STYX|TGFB1|TSC1|U2AF1|SLBP|DDX39B|NUP214|AAAS|PABPN1|SYMPK|RAE1|RANBP3|THOC5|SRSF9|SRSF11|NUP155|NUP93|EIF4A3|DHX38|ZC3H11A|POM121|SMG7|RBM8A|NUP153|THOC1|ALYREF|NUTF2|DDX39A|SRRM1|SLU7|NUP50|AHCYL1|CPSF4|RNPS1|NUP…
GO:0004842	ubiquitin-protein transferase activity	molecular_function	381	170072	4.83794e-19	<0.002890173410404624	267|329|330|331|373|580|672|867|868|899|997|998|1161|1643|2188|3093|4008|4193|4194|4591|4734|4850|5080|5193|5469|5896|5897|5930|5987|6045|6047|6048|6049|6468|6477|6478|6500|6502|6596|6737|6872|6992|7126|7128|7186|7187|7189|7267|7318|7319|7320|7321|7322|7323|7324|7325|7326|7327|7328|7329|7332|7334|7335|7336|7337|7428|7737|7844|8065|8315|8450|8451|8453|8454|8697|8805|8916|8924|8925|8945|9025|9040|9…	AMFR|BIRC2|BIRC3|XIAP|TRIM23|BARD1|BRCA1|CBL|CBLB|CCNF|CDC34|CDC42|ERCC8|DDB2|FANCF|UBE2K|LMO7|MDM2|MDM4|TRIM37|NEDD4|CNOT4|PAX6|PEX12|MED1|RAG1|RAG2|RBBP6|TRIM27|RNF2|RNF4|RNF5|RNF6|FBXW4|SIAH1|SIAH2|SKP1|SKP2|HLTF|TRIM21|TAF1|PPP1R11|TNFAIP1|TNFAIP3|TRAF2|TRAF3|TRAF6|TTC3|UBA7|UBE2A|UBE2B|UBE2D1|UBE2D2|UBE2D3|UBE2E1|UBE2E2|UBE2G1|UBE2G2|UBE2H|UBE2I|UBE2L3|UBE2N|UBE2V1|UBE2V2|UBE3A|VHL|RNF113A|R…
GO:0065004	protein-DNA complex assembly	biological_process	217	52861.1	4.96986e-19	<0.002890173410404624	142|546|902|1022|1058|1060|1062|1063|1069|1602|1616|1642|1643|1810|2068|2071|2073|2491|2958|2959|2965|2966|2967|2968|2972|3005|3006|3007|3008|3009|3010|3014|3017|3018|3020|3021|3024|3070|3148|4171|4331|4673|4674|4675|4676|4678|4869|5887|5888|5893|5928|5931|6046|6117|6118|6119|6233|6418|6597|6598|6662|6666|6872|6873|6874|6875|6878|6879|6880|6882|6883|6908|6925|6928|7258|7259|7290|7311|7314|7343|75…	PARP1|ATRX|CCNH|CDK7|CENPA|CENPC|CENPE|CENPF|CETN2|DACH1|DAXX|DDB1|DDB2|DR1|ERCC2|ERCC3|ERCC5|CENPI|GTF2A2|GTF2B|GTF2H1|GTF2H2|GTF2H3|GTF2H4|BRF1|H1F0|HIST1H1C|HIST1H1D|HIST1H1E|HIST1H1B|HIST1H1T|H2AFX|HIST1H2BD|HIST1H2BB|H3F3A|H3F3B|HIST1H1A|HELLS|HMGB2|MCM2|MNAT1|NAP1L1|NAP1L2|NAP1L3|NAP1L4|NASP|NPM1|RAD23B|RAD51|RAD52|RBBP4|RBBP7|BRD2|RPA1|RPA2|RPA3|RPS27A|SET|SMARCA4|SMARCB1|SOX9|SOX12|TAF1|T…
GO:0006338	chromatin remodeling	biological_process	152	24900.3	6.53416e-19	<0.002890173410404624	60|86|473|546|676|1029|1058|1060|1105|1108|1616|1810|2099|2186|2491|2625|2648|3020|3021|3065|3066|3070|3146|3148|3149|3159|3169|3183|4602|4609|4678|4869|5081|5757|5925|5928|5931|6304|6594|6595|6597|6598|6599|6601|6602|6603|6604|6605|6662|6827|6830|6871|6944|7141|7142|7150|7403|8091|8289|8294|8359|8360|8361|8362|8363|8364|8365|8366|8367|8368|8370|8467|8607|8626|8850|8932|9025|9031|9219|9271|9557|9…	ACTB|ACTL6A|RERE|ATRX|BRDT|CDKN2A|CENPA|CENPC|CHD1|CHD4|DAXX|DR1|ESR1|BPTF|CENPI|GATA3|KAT2A|H3F3A|H3F3B|HDAC1|HDAC2|HELLS|HMGB1|HMGB2|HMGB3|HMGA1|FOXA1|HNRNPC|MYB|MYC|NASP|NPM1|PAX7|PTMA|RB1|RBBP4|RBBP7|SATB1|SMARCA1|SMARCA2|SMARCA4|SMARCB1|SMARCC1|SMARCC2|SMARCD1|SMARCD2|SMARCD3|SMARCE1|SOX9|SUPT4H1|SUPT6H|TADA2A|VPS72|TNP1|TNP2|TOP1|KDM6A|HMGA2|ARID1A|HIST1H4I|HIST1H4A|HIST1H4D|HIST1H4F|HIST1H…
GO:0071007	U2-type catalytic step 2 spliceosome	cellular_component	29	557.65	6.87393e-19	<0.002890173410404624	988|1659|5356|6627|6628|6629|6632|6633|6634|6635|6636|8896|9343|9410|9716|10286|10450|10594|22938|23524|25949|27339|51340|51362|51503|51645|55696|56949|57703|	CDC5L|DHX8|PLRG1|SNRPA1|SNRPB|SNRPB2|SNRPD1|SNRPD2|SNRPD3|SNRPE|SNRPF|BUD31|EFTUD2|SNRNP40|AQR|BCAS2|PPIE|PRPF8|SNW1|SRRM2|SYF2|PRPF19|CRNKL1|CDC40|CWC15|PPIL1|RBM22|XAB2|CWC22|
GO:0005819	spindle	cellular_component	321	120436	7.23058e-19	<0.002890173410404624	143|207|292|311|332|403|701|801|805|808|822|827|891|983|989|990|991|994|996|998|1062|1063|1068|1211|1213|1400|1432|1453|1499|1540|1639|1663|1729|1780|1877|1894|2009|2010|2017|2068|2648|2669|2801|2908|3192|3297|3306|3315|3550|3619|3796|3832|3833|3835|4033|4085|4117|4134|4281|4627|4628|4735|4739|4751|4869|4926|4957|5048|5303|5311|5314|5347|5423|5515|5516|5594|5607|5905|5925|6188|6569|6623|6683|6790…	PARP4|AKT1|SLC25A5|ANXA11|BIRC5|ARL3|BUB1B|CALM1|CALM2|CALM3|CAPG|CAPN6|CCNB1|CDK1|SEPT7|CDC6|CDC20|CDC25B|CDC27|CDC42|CENPE|CENPF|CETN1|CLTA|CLTC|CRMP1|MAPK14|CSNK1D|CTNNB1|CYLD|DCTN1|DDX11|DIAPH1|DYNC1I1|E4F1|ECT2|EML1|EMD|CTTN|ERCC2|KAT2A|GEM|GOLGA2|NR3C1|HNRNPU|HSF1|HSPA2|HSPB1|IK|INCENP|KIF2A|KIF11|KIFC1|KIF22|LRMP|MAD2L1|MAK|MAP4|MID1|MYH9|MYH10|SEPT2|NEDD9|NEK2|NPM1|NUMA1|ODF2|PAFAH1B1|PIN…
GO:0006333	chromatin assembly or disassembly	biological_process	168	30736.5	8.63304e-19	<0.002890173410404624	546|1029|1058|1060|1107|1616|2491|3005|3006|3007|3008|3009|3010|3014|3017|3018|3020|3021|3024|3070|3146|3148|3159|4171|4673|4674|4675|4676|4678|4778|4869|5928|5931|6046|6418|6597|6598|6599|6601|6602|6603|6604|6605|6662|7141|7258|7259|7290|7994|8091|8208|8289|8290|8294|8339|8340|8341|8342|8343|8344|8345|8346|8347|8348|8349|8350|8351|8352|8353|8354|8355|8356|8357|8358|8359|8360|8361|8362|8363|8364|…	ATRX|CDKN2A|CENPA|CENPC|CHD3|DAXX|CENPI|H1F0|HIST1H1C|HIST1H1D|HIST1H1E|HIST1H1B|HIST1H1T|H2AFX|HIST1H2BD|HIST1H2BB|H3F3A|H3F3B|HIST1H1A|HELLS|HMGB1|HMGB2|HMGA1|MCM2|NAP1L1|NAP1L2|NAP1L3|NAP1L4|NASP|NFE2|NPM1|RBBP4|RBBP7|BRD2|SET|SMARCA4|SMARCB1|SMARCC1|SMARCC2|SMARCD1|SMARCD2|SMARCD3|SMARCE1|SOX9|TNP1|TSPY1|TSPYL1|HIRA|KAT6A|HMGA2|CHAF1B|ARID1A|HIST3H3|HIST1H4I|HIST1H2BG|HIST1H2BL|HIST1H2BN|HIST…
GO:0042274	ribosomal small subunit biogenesis	biological_process	60	3357.79	1.11313e-18	<0.002890173410404624	705|3921|4869|5822|6169|6193|6194|6201|6202|6204|6208|6209|6217|6218|6223|6227|6229|6232|6234|6838|8602|8780|8945|9277|9790|10171|10436|10607|11157|23212|25879|25926|25983|26284|27340|27341|28987|29777|51065|51081|55127|55226|55720|55781|55813|57050|57647|64434|64963|64965|65095|79954|83732|84294|84946|88745|90121|93144|115939|153443|	BYSL|RPSA|NPM1|PWP2|RPL38|RPS5|RPS6|RPS7|RPS8|RPS10|RPS14|RPS15|RPS16|RPS17|RPS19|RPS21|RPS24|RPS27|RPS28|SURF6|NOP14|RIOK3|BTRC|WDR46|BMS1|RCL1|EMG1|TBL3|LSM6|RRS1|DCAF13|NOL11|NGDN|ERAL1|UTP20|RRP7A|NOB1|ABT1|RPS27L|MRPS7|HEATR1|NAT10|TSR1|RIOK2|UTP6|UTP3|DHX37|NOM1|MRPS11|MRPS9|KRI1|NOL10|RIOK1|UTP23|LTV1|RRP36|TSR2|RPS10P5|TSR3|SRFBP1|
GO:0006367	transcription initiation from RNA polymerase II promoter	biological_process	161	27777.7	1.19176e-18	<0.002890173410404624	190|367|581|595|860|865|892|902|1019|1022|1024|1025|1026|1387|1602|1810|1870|1871|2063|2068|2071|2099|2100|2101|2103|2104|2494|2516|2649|2908|2957|2958|2959|2960|2961|2962|2963|2965|2966|2967|2968|2969|3164|3172|3174|3516|4150|4306|4331|4851|4853|4854|4855|4878|4929|5241|5430|5431|5432|5433|5434|5435|5436|5437|5438|5439|5440|5441|5465|5467|5468|5469|5914|5915|5916|6095|6096|6097|6256|6257|6258|66…	NR0B1|AR|BAX|CCND1|RUNX2|CBFB|CCNC|CCNH|CDK4|CDK7|CDK8|CDK9|CDKN1A|CREBBP|DACH1|DR1|E2F2|E2F3|NR2F6|ERCC2|ERCC3|ESR1|ESR2|ESRRA|ESRRB|ESRRG|NR5A2|NR5A1|NR6A1|NR3C1|GTF2A1|GTF2A2|GTF2B|GTF2E1|GTF2E2|GTF2F1|GTF2F2|GTF2H1|GTF2H2|GTF2H3|GTF2H4|GTF2I|NR4A1|HNF4A|HNF4G|RBPJ|MAZ|NR3C2|MNAT1|NOTCH1|NOTCH2|NOTCH3|NOTCH4|NPPA|NR4A2|PGR|POLR2A|POLR2B|POLR2C|POLR2D|POLR2E|POLR2F|POLR2G|POLR2H|POLR2I|POLR2J|P…
GO:0043484	regulation of RNA splicing	biological_process	128	16551.6	1.22385e-18	<0.002890173410404624	676|708|1153|1195|1196|1198|1655|1859|2081|2332|3178|3181|3185|3187|3190|3192|3303|3312|4116|4154|4654|4686|4928|5295|5430|5725|5935|5936|5940|5978|6207|6231|6426|6427|6428|6429|6430|6431|6432|6433|6434|6625|6651|6732|6733|7009|7072|8227|8241|8683|8882|9588|9589|9733|9904|9939|9967|9991|10084|10150|10179|10181|10262|10284|10521|10656|10657|10658|10659|10772|10921|10922|10929|11189|11338|22927|229…	BRDT|C1QBP|CIRBP|CLK1|CLK2|CLK3|DDX5|DYRK1A|ERN1|FMR1|HNRNPA1|HNRNPA2B1|HNRNPF|HNRNPH1|HNRNPK|HNRNPU|HSPA1A|HSPA8|MAGOH|MBNL1|MYOD1|NCBP1|NUP98|PIK3R1|POLR2A|PTBP1|RBM3|RBM4|RBMY1A1|REST|RPS13|RPS26|SRSF1|SRSF2|SRSF3|SRSF4|SRSF5|SRSF6|SRSF7|SFSWAP|TRA2B|SNRNP70|SON|SRPK1|SRPK2|TMBIM6|TIA1|AKAP17A|RBM10|SRSF9|ZPR1|PRDX6|WTAP|SART3|RBM19|RBM8A|THRAP3|PTBP3|PQBP1|MBNL2|RBM7|RBM5|SF3B4|SAP18|DDX17|KH…
GO:0005747	mitochondrial respiratory chain complex I	cellular_component	46	1785.89	1.41743e-18	<0.002890173410404624	4535|4536|4538|4539|4540|4694|4695|4696|4697|4698|4700|4701|4702|4704|4705|4706|4707|4708|4709|4710|4711|4712|4713|4714|4715|4716|4718|4719|4720|4722|4723|4724|4725|4726|4728|4729|4731|6622|11315|51079|51103|54539|55572|55967|126328|374291|	ND1|ND2|ND4|ND4L|ND5|NDUFA1|NDUFA2|NDUFA3|NDUFA4|NDUFA5|NDUFA6|NDUFA7|NDUFA8|NDUFA9|NDUFA10|NDUFAB1|NDUFB1|NDUFB2|NDUFB3|NDUFB4|NDUFB5|NDUFB6|NDUFB7|NDUFB8|NDUFB9|NDUFB10|NDUFC2|NDUFS1|NDUFS2|NDUFS3|NDUFV1|NDUFS4|NDUFS5|NDUFS6|NDUFS8|NDUFV2|NDUFV3|SNCA|PARK7|NDUFA13|NDUFAF1|NDUFB11|FOXRED1|NDUFA12|NDUFA11|NDUFS7|
GO:0030964	NADH dehydrogenase complex	cellular_component	46	1785.89	1.41743e-18	<0.002890173410404624	4535|4536|4538|4539|4540|4694|4695|4696|4697|4698|4700|4701|4702|4704|4705|4706|4707|4708|4709|4710|4711|4712|4713|4714|4715|4716|4718|4719|4720|4722|4723|4724|4725|4726|4728|4729|4731|6622|11315|51079|51103|54539|55572|55967|126328|374291|	ND1|ND2|ND4|ND4L|ND5|NDUFA1|NDUFA2|NDUFA3|NDUFA4|NDUFA5|NDUFA6|NDUFA7|NDUFA8|NDUFA9|NDUFA10|NDUFAB1|NDUFB1|NDUFB2|NDUFB3|NDUFB4|NDUFB5|NDUFB6|NDUFB7|NDUFB8|NDUFB9|NDUFB10|NDUFC2|NDUFS1|NDUFS2|NDUFS3|NDUFV1|NDUFS4|NDUFS5|NDUFS6|NDUFS8|NDUFV2|NDUFV3|SNCA|PARK7|NDUFA13|NDUFAF1|NDUFB11|FOXRED1|NDUFA12|NDUFA11|NDUFS7|
GO:0045271	respiratory chain complex I	cellular_component	46	1785.89	1.41743e-18	<0.002890173410404624	4535|4536|4538|4539|4540|4694|4695|4696|4697|4698|4700|4701|4702|4704|4705|4706|4707|4708|4709|4710|4711|4712|4713|4714|4715|4716|4718|4719|4720|4722|4723|4724|4725|4726|4728|4729|4731|6622|11315|51079|51103|54539|55572|55967|126328|374291|	ND1|ND2|ND4|ND4L|ND5|NDUFA1|NDUFA2|NDUFA3|NDUFA4|NDUFA5|NDUFA6|NDUFA7|NDUFA8|NDUFA9|NDUFA10|NDUFAB1|NDUFB1|NDUFB2|NDUFB3|NDUFB4|NDUFB5|NDUFB6|NDUFB7|NDUFB8|NDUFB9|NDUFB10|NDUFC2|NDUFS1|NDUFS2|NDUFS3|NDUFV1|NDUFS4|NDUFS5|NDUFS6|NDUFS8|NDUFV2|NDUFV3|SNCA|PARK7|NDUFA13|NDUFAF1|NDUFB11|FOXRED1|NDUFA12|NDUFA11|NDUFS7|
GO:0031396	regulation of protein ubiquitination	biological_process	182	38512.2	1.50903e-18	<0.002890173410404624	25|154|207|284|329|330|331|408|409|554|648|672|706|754|857|991|1020|1025|1407|1616|2280|2475|2534|2729|2801|2874|2931|3300|3301|3303|3304|3309|3320|3326|3984|4085|4092|4101|5300|5347|5414|5581|5582|5601|5663|5716|5728|5861|6125|6135|6187|6188|6201|6478|6502|6659|6872|7046|7128|7189|7314|7321|7332|7334|7337|7375|7466|7965|8291|8312|8473|8555|8767|8864|8877|8915|9111|9112|9320|9349|9373|9474|9529|9…	ABL1|ADRB2|AKT1|ANGPT1|BIRC2|BIRC3|XIAP|ARRB1|ARRB2|AVPR2|BMI1|BRCA1|TSPO|PTTG1IP|CAV1|CDC20|CDK5|CDK9|CRY1|DAXX|FKBP1A|MTOR|FYN|GCLC|GOLGA2|GPS2|GSK3A|DNAJB2|DNAJA1|HSPA1A|HSPA1B|HSPA5|HSP90AA1|HSP90AB1|LIMK1|MAD2L1|SMAD7|MAGEA2|PIN1|PLK1|SEPT4|PRKCE|PRKCG|MAPK9|PSEN1|PSMD10|PTEN|RAB1A|RPL5|RPL11|RPS2|RPS3|RPS7|SIAH2|SKP2|SOX4|TAF1|TGFBR1|TNFAIP3|TRAF6|UBB|UBE2D1|UBE2L3|UBE2N|UBE3A|USP4|WFS1|AIM…
GO:0022406	membrane docking	biological_process	173	31623.2	2.99397e-18	<0.002890173410404624	858|983|1069|1080|1453|1454|1488|1639|1778|1781|2054|3320|3383|3745|4218|4478|4751|4867|4905|4957|5048|5108|5116|5341|5347|5518|5566|5577|5864|5865|6093|6616|6804|6809|6810|6811|6812|6813|6814|6857|7277|7283|7412|7430|7531|7532|7840|7846|7879|8417|8481|8541|8615|8636|8655|8673|8675|8676|8677|8724|8766|9341|9342|9409|9482|9545|9657|9662|9702|9738|9751|9793|9814|10121|10142|10228|10244|10382|10383|…	CAV2|CDK1|CETN2|CFTR|CSNK1D|CSNK1E|CTBP2|DCTN1|DYNC1H1|DYNC1I2|STX2|HSP90AA1|ICAM1|KCNB1|RAB8A|MSN|NEK2|NPHP1|NSF|ODF2|PAFAH1B1|PCM1|PCNT|PLEK|PLK1|PPP2R1A|PRKACA|PRKAR2B|RAB3A|RAB3B|ROCK1|SNAP25|STX1A|STX3|STX4|STX5|STXBP1|STXBP2|STXBP3|SYT1|TUBA4A|TUBG1|VCAM1|EZR|YWHAE|YWHAG|ALMS1|TUBA1A|RAB7A|STX7|OFD1|PPFIA3|USO1|SSNA1|DYNLL1|VAMP8|STX16|STX11|STX10|SNX3|RAB11A|VAMP3|SNAP29|PEX16|STX8|RAB3D|I…
GO:0140053	mitochondrial gene expression	biological_process	134	18924.7	3.44665e-18	<0.002890173410404624	740|2309|2617|3028|3035|4528|4701|5018|5188|5442|6150|6182|6183|6832|7019|7284|7818|7978|9238|9553|9617|9692|9801|10102|10240|10352|10573|10884|11222|23107|23395|25821|26284|26589|28957|28973|28977|28998|29074|29088|29093|51001|51021|51023|51067|51069|51073|51081|51095|51116|51253|51258|51263|51264|51318|51373|51642|51649|51650|51654|54148|54460|54516|54534|54802|54931|54948|54998|55006|55037|550…	MRPL49|FOXO3|GARS|HSD17B10|HARS|MTIF2|NDUFA7|OXA1L|GATB|POLRMT|MRPL23|MRPL12|MRPS12|SUPV3L1|TFAM|TUFM|DAP3|MTERF1|TBRG4|MRPL33|MTRF1|KIAA0391|MRPL19|TSFM|MRPS31|WARS2|MRPL28|MRPS30|MRPL3|MRPS27|LARS2|MTO1|ERAL1|MRPL46|MRPS28|MRPS18B|MRPL42|MRPL13|MRPL18|MRPL15|MRPL22|MTERF3|MRPS16|MRPS18C|YARS2|MRPL2|MRPL4|MRPS7|TRNT1|MRPS2|MRPL37|MRPL51|MRPL30|MRPL27|MRPL35|MRPS17|MRPL48|MRPS23|MRPS33|CDK5RAP1|M…
GO:0006417	regulation of translation	biological_process	339	135977	4.28563e-18	<0.002890173410404624	16|48|207|208|283|326|387|468|602|677|678|708|811|940|1019|1153|1612|1613|1617|1618|1653|1654|1660|1719|1734|1801|1802|1938|1965|1974|1975|1977|1978|1979|1981|1982|1983|1984|2058|2064|2107|2185|2309|2332|2475|2597|2733|2872|2886|2915|3184|3315|3488|3569|3609|3646|3658|3673|3692|4076|4116|4528|4686|4690|4691|4848|4849|4855|4869|5036|5187|5433|5436|5499|5594|5595|5610|5611|5724|5813|5914|5935|5936|…	AARS|ACO1|AKT1|AKT2|ANG|AIRE|RHOA|ATF4|BCL3|ZFP36L1|ZFP36L2|C1QBP|CALR|CD28|CDK4|CIRBP|DAPK1|DAPK3|DAZ1|DAZL|DDX1|DDX3X|DHX9|DHFR|DIO2|DPH1|DPH2|EEF2|EIF2S1|EIF4A2|EIF4B|EIF4E|EIF4EBP1|EIF4EBP2|EIF4G1|EIF4G2|EIF5|EIF5A|EPRS|ERBB2|ETF1|PTK2B|FOXO3|FMR1|MTOR|GAPDH|GLE1|MKNK2|GRB7|GRM5|HNRNPD|HSPB1|IGFBP5|IL6|ILF3|EIF3E|IREB2|ITGA2|EIF6|CAPRIN1|MAGOH|MTIF2|NCBP1|NCK1|NCL|CNOT2|CNOT3|NOTCH4|NPM1|PA2G…
GO:0008137	NADH dehydrogenase (ubiquinone) activity	molecular_function	42	1386.95	4.5488e-18	<0.002890173410404624	4535|4536|4538|4539|4540|4541|4694|4695|4696|4697|4698|4700|4701|4702|4704|4705|4706|4707|4708|4709|4710|4711|4712|4713|4714|4715|4716|4718|4719|4720|4722|4723|4724|4725|4726|4728|4729|4731|51079|55967|91942|374291|	ND1|ND2|ND4|ND4L|ND5|ND6|NDUFA1|NDUFA2|NDUFA3|NDUFA4|NDUFA5|NDUFA6|NDUFA7|NDUFA8|NDUFA9|NDUFA10|NDUFAB1|NDUFB1|NDUFB2|NDUFB3|NDUFB4|NDUFB5|NDUFB6|NDUFB7|NDUFB8|NDUFB9|NDUFB10|NDUFC2|NDUFS1|NDUFS2|NDUFS3|NDUFV1|NDUFS4|NDUFS5|NDUFS6|NDUFS8|NDUFV2|NDUFV3|NDUFA13|NDUFA12|NDUFAF2|NDUFS7|
GO:0050136	NADH dehydrogenase (quinone) activity	molecular_function	42	1386.95	4.5488e-18	<0.002890173410404624	4535|4536|4538|4539|4540|4541|4694|4695|4696|4697|4698|4700|4701|4702|4704|4705|4706|4707|4708|4709|4710|4711|4712|4713|4714|4715|4716|4718|4719|4720|4722|4723|4724|4725|4726|4728|4729|4731|51079|55967|91942|374291|	ND1|ND2|ND4|ND4L|ND5|ND6|NDUFA1|NDUFA2|NDUFA3|NDUFA4|NDUFA5|NDUFA6|NDUFA7|NDUFA8|NDUFA9|NDUFA10|NDUFAB1|NDUFB1|NDUFB2|NDUFB3|NDUFB4|NDUFB5|NDUFB6|NDUFB7|NDUFB8|NDUFB9|NDUFB10|NDUFC2|NDUFS1|NDUFS2|NDUFS3|NDUFV1|NDUFS4|NDUFS5|NDUFS6|NDUFS8|NDUFV2|NDUFV3|NDUFA13|NDUFA12|NDUFAF2|NDUFS7|
GO:0000209	protein polyubiquitination	biological_process	240	64386.8	5.55129e-18	<0.002890173410404624	267|329|580|596|642|672|865|867|899|996|997|1161|1643|3093|3429|4008|4012|4734|5930|5987|6047|6048|6049|6233|6468|6477|6478|6500|6502|6737|6872|7064|7128|7174|7186|7189|7267|7311|7314|7319|7320|7321|7322|7323|7324|7325|7326|7327|7328|7332|7334|7335|7336|7337|8454|8658|8697|8881|8945|9025|9320|9354|9520|9604|9666|9690|9781|9870|9978|10013|10075|10193|10210|10273|10277|10299|10393|10425|10475|10477…	AMFR|BIRC2|BARD1|BCL2|BLMH|BRCA1|CBFB|CBL|CCNF|CDC27|CDC34|ERCC8|DDB2|UBE2K|IFI27|LMO7|LNPEP|NEDD4|RBBP6|TRIM27|RNF4|RNF5|RNF6|RPS27A|FBXW4|SIAH1|SIAH2|SKP1|SKP2|TRIM21|TAF1|THOP1|TNFAIP3|TPP2|TRAF2|TRAF6|TTC3|UBA52|UBB|UBE2A|UBE2B|UBE2D1|UBE2D2|UBE2D3|UBE2E1|UBE2E2|UBE2G1|UBE2G2|UBE2H|UBE2L3|UBE2N|UBE2V1|UBE2V2|UBE3A|CUL1|TNKS|CDC23|CDC16|BTRC|RNF8|TRIP12|UBE4A|NPEPPS|RNF14|DZIP3|UBE3C|RNF144A|A…
GO:0005815	microtubule organizing center	cellular_component	678	598903	5.6383e-18	<0.002890173410404624	20|190|207|229|324|328|402|403|468|582|583|585|598|636|672|675|701|801|805|808|816|822|891|898|899|983|991|994|996|998|1017|1021|1063|1068|1069|1070|1075|1107|1108|1111|1263|1400|1452|1453|1499|1540|1621|1639|1660|1663|1729|1731|1778|1781|1783|1785|1869|2010|2121|2140|2314|2622|2648|2770|2771|2773|2908|2909|2932|3014|3064|3161|3192|3214|3297|3303|3304|3310|3397|3694|3713|3796|3799|3801|3833|3875|…	ABCA2|NR0B1|AKT1|ALDOB|APC|APEX1|ARL2|ARL3|ATF4|BBS1|BBS2|BBS4|BCL2L1|BICD1|BRCA1|BRCA2|BUB1B|CALM1|CALM2|CALM3|CAMK2B|CAPG|CCNB1|CCNE1|CCNF|CDK1|CDC20|CDC25B|CDC27|CDC42|CDK2|CDK6|CENPF|CETN1|CETN2|CETN3|CTSC|CHD3|CHD4|CHEK1|PLK3|CRMP1|CSNK1A1|CSNK1D|CTNNB1|CYLD|DBH|DCTN1|DHX9|DDX11|DIAPH1|SEPT1|DYNC1H1|DYNC1I2|DYNC1LI2|DNM2|E2F1|EMD|EVC|EYA3|FLII|GAS8|KAT2A|GNAI1|GNAI2|GNAI3|NR3C1|ARHGAP35|GSK3…
GO:0006406	mRNA export from nucleus	biological_process	104	10862.9	7.45459e-18	<0.002890173410404624	1977|1984|2733|3087|3181|3267|4116|4686|4927|4928|5433|5903|5976|6426|6427|6428|6429|6430|6431|6432|7175|7307|7884|7919|8021|8086|8106|8189|8480|8563|8683|9295|9631|9688|9775|9785|9877|9883|9887|9939|9972|9984|10189|10212|10250|10569|10762|10898|10921|11097|11269|11338|22794|22916|23049|23144|23165|23225|23279|23293|23381|23511|23636|26019|26097|29107|29118|29890|29894|51362|51634|51692|53371|539…	EIF4E|EIF5A|GLE1|HHEX|HNRNPA2B1|AGFG1|MAGOH|NCBP1|NUP88|NUP98|POLR2D|RANBP2|UPF1|SRSF1|SRSF2|SRSF3|SRSF4|SRSF5|SRSF6|SRSF7|TPR|U2AF1|SLBP|DDX39B|NUP214|AAAS|PABPN1|SYMPK|RAE1|THOC5|SRSF9|SRSF11|NUP155|NUP93|EIF4A3|DHX38|ZC3H11A|POM121|SMG7|RBM8A|NUP153|THOC1|ALYREF|DDX39A|SRRM1|SLU7|NUP50|CPSF4|RNPS1|NUPL2|DDX19B|U2AF2|CASC3|NCBP2|SMG1|ZC3H3|NUP205|NUP210|NUP160|SMG6|SMG5|NUP188|NUP62|UPF2|CHTOP|…
GO:0071427	mRNA-containing ribonucleoprotein complex export from nucleus	biological_process	104	10862.9	7.45459e-18	<0.002890173410404624	1977|1984|2733|3087|3181|3267|4116|4686|4927|4928|5433|5903|5976|6426|6427|6428|6429|6430|6431|6432|7175|7307|7884|7919|8021|8086|8106|8189|8480|8563|8683|9295|9631|9688|9775|9785|9877|9883|9887|9939|9972|9984|10189|10212|10250|10569|10762|10898|10921|11097|11269|11338|22794|22916|23049|23144|23165|23225|23279|23293|23381|23511|23636|26019|26097|29107|29118|29890|29894|51362|51634|51692|53371|539…	EIF4E|EIF5A|GLE1|HHEX|HNRNPA2B1|AGFG1|MAGOH|NCBP1|NUP88|NUP98|POLR2D|RANBP2|UPF1|SRSF1|SRSF2|SRSF3|SRSF4|SRSF5|SRSF6|SRSF7|TPR|U2AF1|SLBP|DDX39B|NUP214|AAAS|PABPN1|SYMPK|RAE1|THOC5|SRSF9|SRSF11|NUP155|NUP93|EIF4A3|DHX38|ZC3H11A|POM121|SMG7|RBM8A|NUP153|THOC1|ALYREF|DDX39A|SRRM1|SLU7|NUP50|CPSF4|RNPS1|NUPL2|DDX19B|U2AF2|CASC3|NCBP2|SMG1|ZC3H3|NUP205|NUP210|NUP160|SMG6|SMG5|NUP188|NUP62|UPF2|CHTOP|…
GO:0000792	heterochromatin	cellular_component	74	5351.37	7.9542e-18	<0.002890173410404624	546|1029|1058|1059|1060|1656|1786|1788|1912|2296|3008|3009|3015|3065|3070|3159|3297|3619|4204|4999|5371|6015|6045|6299|6304|6615|6839|6950|7155|7317|7319|7320|7341|7703|8091|8726|8932|9031|9555|9682|9810|10155|10320|10951|11176|11335|22933|23076|23081|23310|23378|23411|23466|23468|23512|26038|29128|51548|53615|54737|55693|56254|56916|57167|57332|57673|79968|84733|85456|115426|146956|148581|157570…	ATRX|CDKN2A|CENPA|CENPB|CENPC|DDX6|DNMT1|DNMT3A|PHC2|FOXC1|HIST1H1E|HIST1H1B|H2AFZ|HDAC1|HELLS|HMGA1|HSF1|INCENP|MECP2|ORC2|PML|RING1|RNF2|SALL1|SATB1|SNAI1|SUV39H1|TCP1|TOP2B|UBA1|UBE2A|UBE2B|SUMO1|PCGF2|HMGA2|EED|MBD2|BAZ1B|H2AFY|KDM4A|RNF40|TRIM28|IKZF1|CBX1|BAZ2A|CBX3|SIRT2|RRP1B|KDM4C|NCAPD3|RRP8|SIRT1|CBX6|CBX5|SUZ12|CHD5|UHRF1|SIRT6|MBD3|MPHOSPH8|KDM4D|RNF20|SMARCAD1|SALL4|CBX8|BEND3|WDR76…
GO:0004407	histone deacetylase activity	molecular_function	44	1553.69	8.56292e-18	<0.002890173410404624	1107|1108|3065|3066|4287|5926|5928|5931|5978|6299|8819|8841|9112|9219|9734|9759|10013|10014|10284|10362|22933|23028|23186|23309|23410|23411|25855|25942|51317|51547|51548|51564|51742|53615|54531|55869|57504|57708|64426|79685|79885|83933|84312|138151|	CHD3|CHD4|HDAC1|HDAC2|ATXN3|ARID4A|RBBP4|RBBP7|REST|SALL1|SAP30|HDAC3|MTA1|MTA2|HDAC9|HDAC4|HDAC6|HDAC5|SAP18|HMG20B|SIRT2|KDM1A|RCOR1|SIN3B|SIRT3|SIRT1|BRMS1|SIN3A|PHF21A|SIRT7|SIRT6|HDAC7|ARID4B|MBD3|MIER2|HDAC8|MTA3|MIER1|SUDS3|SAP30L|HDAC11|HDAC10|BRMS1L|NACC2|
GO:0006261	DNA-dependent DNA replication	biological_process	109	13236.6	9.02643e-18	<0.002890173410404624	546|641|675|898|990|997|1025|1663|1763|2237|2956|3159|3978|3980|4171|4172|4173|4174|4175|4176|4437|4796|4998|4999|5000|5001|5111|5422|5423|5424|5425|5426|5427|5428|5557|5558|5813|5888|5976|5980|5981|5982|5983|5984|5985|6117|6118|6119|6419|6742|7486|7884|8099|8317|8318|8882|8914|9093|9134|9837|9984|10189|10714|10721|11169|11177|11232|11284|23594|23595|23649|25939|29935|29980|50484|50485|51053|5165…	ATRX|BLM|BRCA2|CCNE1|CDC6|CDC34|CDK9|DDX11|DNA2|FEN1|MSH6|HMGA1|LIG1|LIG3|MCM2|MCM3|MCM4|MCM5|MCM6|MCM7|MSH3|TONSL|ORC1|ORC2|ORC4|ORC5|PCNA|POLA1|POLB|POLD1|POLD2|POLE|POLE2|POLG|PRIM1|PRIM2|PURA|RAD51|UPF1|REV3L|RFC1|RFC2|RFC3|RFC4|RFC5|RPA1|RPA2|RPA3|SETMAR|SSBP1|WRN|SLBP|CDK2AP1|CDC7|CDC45|ZPR1|TIMELESS|DNAJA3|CCNE2|GINS1|THOC1|ALYREF|POLD3|POLQ|WDHD1|BAZ1A|POLG2|PNKP|ORC6|ORC3|POLA2|SAMHD1|RP…
GO:0044843	cell cycle G1/S phase transition	biological_process	115	13238.6	9.36804e-18	<0.002890173410404624	90|91|571|586|595|815|890|898|990|993|997|1017|1018|1019|1021|1026|1027|1029|1031|1032|1033|1104|1263|1719|1869|1874|1876|1977|1978|2103|2672|2935|3398|3400|3624|3688|4149|4171|4172|4173|4174|4175|4176|4331|4609|4678|4863|4998|4999|5000|5001|5111|5422|5426|5427|5471|5530|5537|5557|5558|5925|5932|6117|6118|6119|6194|6198|6241|6502|6881|7027|7029|7298|8065|8317|8318|8450|8451|8453|8454|8462|8554|88…	ACVR1|ACVR1B|BACH1|BCAT1|CCND1|CAMK2A|CCNA2|CCNE1|CDC6|CDC25A|CDC34|CDK2|CDK3|CDK4|CDK6|CDKN1A|CDKN1B|CDKN2A|CDKN2C|CDKN2D|CDKN3|RCC1|PLK3|DHFR|E2F1|E2F4|E2F6|EIF4E|EIF4EBP1|ESRRB|GFI1|GSPT1|ID2|ID4|INHBA|ITGB1|MAX|MCM2|MCM3|MCM4|MCM5|MCM6|MCM7|MNAT1|MYC|NASP|NPAT|ORC1|ORC2|ORC4|ORC5|PCNA|POLA1|POLE|POLE2|PPAT|PPP3CA|PPP6C|PRIM1|PRIM2|RB1|RBBP8|RPA1|RPA2|RPA3|RPS6|RPS6KB1|RRM2|SKP2|TAF10|TFDP1|TF…
GO:0010499	proteasomal ubiquitin-independent protein catabolic process	biological_process	22	285.57	1.01203e-17	<0.002890173410404624	4780|5682|5683|5684|5685|5686|5687|5688|5689|5690|5691|5692|5693|5694|5695|5696|5698|5699|8507|9817|23198|143471|	NFE2L2|PSMA1|PSMA2|PSMA3|PSMA4|PSMA5|PSMA6|PSMA7|PSMB1|PSMB2|PSMB3|PSMB4|PSMB5|PSMB6|PSMB7|PSMB8|PSMB9|PSMB10|ENC1|KEAP1|PSME4|PSMA8|
GO:0048024	regulation of mRNA splicing, via spliceosome	biological_process	94	8550.48	1.06969e-17	<0.002890173410404624	708|1153|1655|1859|2332|3178|3181|3190|3192|3312|4116|4154|4654|4686|4928|5725|5935|5936|5940|5978|6426|6427|6428|6429|6430|6431|6432|6433|6434|6625|6651|6732|6733|7072|8241|8683|9588|9589|9733|9904|9939|9967|10150|10179|10181|10262|10284|10521|10656|10657|10658|10659|10772|10921|10929|11189|11338|22938|23210|23543|26528|27316|27339|29890|29896|51341|51759|54033|54715|55234|55796|56853|57703|5851…	C1QBP|CIRBP|DDX5|DYRK1A|FMR1|HNRNPA1|HNRNPA2B1|HNRNPK|HNRNPU|HSPA8|MAGOH|MBNL1|MYOD1|NCBP1|NUP98|PTBP1|RBM3|RBM4|RBMY1A1|REST|SRSF1|SRSF2|SRSF3|SRSF4|SRSF5|SRSF6|SRSF7|SFSWAP|TRA2B|SNRNP70|SON|SRPK1|SRPK2|TIA1|RBM10|SRSF9|PRDX6|WTAP|SART3|RBM19|RBM8A|THRAP3|MBNL2|RBM7|RBM5|SF3B4|SAP18|DDX17|KHDRBS3|KHDRBS1|CELF1|CELF2|SRSF10|RNPS1|SRSF8|CELF3|U2AF2|SNW1|JMJD6|RBFOX2|DAZAP1|RBMX|PRPF19|RBM15B|TRA2…
GO:0031647	regulation of protein stability	biological_process	249	71399.8	1.08615e-17	<0.002890173410404624	173|287|335|336|433|444|481|482|483|596|650|811|825|902|908|975|1022|1026|1191|1370|1385|1387|1389|1409|1410|1448|1512|1828|1855|1857|1942|2033|2043|2316|2319|2597|2648|2776|2934|3009|3054|3064|3092|3303|3304|3312|3320|3323|3324|3326|3329|3397|3479|3845|3916|3920|4000|4047|4088|4092|4193|4194|4487|4504|4771|5190|5216|5217|5245|5295|5300|5347|5476|5479|5580|5587|5591|5594|5621|5728|5824|5828|5886|…	AFM|ANK2|APOA1|APOA2|ASGR2|ASPH|ATP1B1|ATP1B2|ATP1B3|BCL2|BMP2|CALR|CAPN3|CCNH|CCT6A|CD81|CDK7|CDKN1A|CLU|CPN2|CREB1|CREBBP|CREBL2|CRYAA|CRYAB|CSN3|CTSH|DSG1|DVL1|DVL3|EFNA1|EP300|EPHA4|FLNA|FLOT2|GAPDH|KAT2A|GNAQ|GSN|HIST1H1B|HCFC1|HTT|HIP1|HSPA1A|HSPA1B|HSPA8|HSP90AA1|HSP90AA4P|HSP90AA2P|HSP90AB1|HSPD1|ID1|IGF1|KRAS|LAMP1|LAMP2|LMNA|LSS|SMAD3|SMAD7|MDM2|MDM4|MSX1|MT3|NF2|PEX6|PFN1|PFN2|PHB|PIK3…
GO:0000075	cell cycle checkpoint	biological_process	183	38303.3	1.10487e-17	<0.002890173410404624	324|472|545|581|595|598|641|672|699|701|835|891|983|988|990|991|995|1017|1026|1027|1030|1063|1111|1112|1263|1386|1432|1647|1739|1763|1820|1869|1874|2033|2765|2810|2956|3014|3265|3276|3364|3550|4085|4193|4194|4303|4436|4582|4683|4848|4849|4850|4998|5111|5325|5347|5371|5546|5591|5781|5810|5883|5884|5925|5934|6118|6152|6154|6194|6419|6659|6664|6790|7027|7029|7040|7153|7155|7158|7175|7272|7465|7508|7…	APC|ATM|ATR|BAX|CCND1|BCL2L1|BLM|BRCA1|BUB1|BUB1B|CASP2|CCNB1|CDK1|CDC5L|CDC6|CDC20|CDC25C|CDK2|CDKN1A|CDKN1B|CDKN2B|CENPF|CHEK1|FOXN3|PLK3|ATF2|MAPK14|GADD45A|DLG1|DNA2|ARID3A|E2F1|E2F4|EP300|GML|SFN|MSH6|H2AFX|HRAS|PRMT1|HUS1|IK|MAD2L1|MDM2|MDM4|FOXO4|MSH2|MUC1|NBN|CNOT2|CNOT3|CNOT4|ORC1|PCNA|PLAGL1|PLK1|PML|PRCC|PRKDC|PTPN11|RAD1|RAD9A|RAD17|RB1|RBL2|RPA2|RPL24|RPL26|RPS6|SETMAR|SOX4|SOX11|AUR…
GO:1903050	regulation of proteolysis involved in cellular protein catabolic process	biological_process	199	45524.8	1.63514e-17	<0.002890173410404624	207|210|369|857|859|863|1050|1075|1191|1263|1452|1453|1454|1457|1459|1601|1855|1942|1950|2043|2185|2272|2332|2629|2729|2768|2876|2931|2932|3077|3093|3300|3303|3304|3326|3327|4092|4130|4193|4287|4534|4780|4983|5310|5347|5371|5566|5582|5601|5663|5700|5701|5702|5704|5705|5706|5716|5720|5721|5728|5747|5886|5887|6125|6135|6201|6341|6386|6449|6469|6599|6613|6790|6815|6872|6880|7110|7314|7327|7336|7337|…	AKT1|ALAD|ARAF|CAV1|CAV3|CBFA2T3|CEBPA|CTSC|CLU|PLK3|CSNK1A1|CSNK1D|CSNK1E|CSNK2A1|CSNK2A2|DAB2|DVL1|EFNA1|EGF|EPHA4|PTK2B|FHIT|FMR1|GBA|GCLC|GNA12|GPX1|GSK3A|GSK3B|HFE|UBE2K|DNAJB2|HSPA1A|HSPA1B|HSP90AB1|HSP90AB3P|SMAD7|MAP1A|MDM2|ATXN3|MTM1|NFE2L2|OPHN1|PKD1|PLK1|PML|PRKACA|PRKCG|MAPK9|PSEN1|PSMC1|PSMC2|PSMC3|PSMC4|PSMC5|PSMC6|PSMD10|PSME1|PSME2|PTEN|PTK2|RAD23A|RAD23B|RPL5|RPL11|RPS7|SCO1|SDCB…
GO:1903362	regulation of cellular protein catabolic process	biological_process	232	62368.1	1.82307e-17	<0.002890173410404624	207|210|302|304|348|369|754|857|859|863|975|1050|1075|1191|1263|1452|1453|1454|1457|1459|1601|1855|1942|1950|2043|2165|2185|2272|2332|2629|2729|2768|2876|2931|2932|3077|3093|3300|3303|3304|3320|3326|3327|3949|4035|4036|4092|4130|4193|4287|4478|4534|4745|4780|4983|5045|5310|5347|5371|5566|5582|5601|5663|5700|5701|5702|5704|5705|5706|5716|5720|5721|5728|5747|5886|5887|5962|6125|6135|6201|6341|6386|…	AKT1|ALAD|ANXA2|ANXA2P2|APOE|ARAF|PTTG1IP|CAV1|CAV3|CBFA2T3|CD81|CEBPA|CTSC|CLU|PLK3|CSNK1A1|CSNK1D|CSNK1E|CSNK2A1|CSNK2A2|DAB2|DVL1|EFNA1|EGF|EPHA4|F13B|PTK2B|FHIT|FMR1|GBA|GCLC|GNA12|GPX1|GSK3A|GSK3B|HFE|UBE2K|DNAJB2|HSPA1A|HSPA1B|HSP90AA1|HSP90AB1|HSP90AB3P|LDLR|LRP1|LRP2|SMAD7|MAP1A|MDM2|ATXN3|MSN|MTM1|NELL1|NFE2L2|OPHN1|FURIN|PKD1|PLK1|PML|PRKACA|PRKCG|MAPK9|PSEN1|PSMC1|PSMC2|PSMC3|PSMC4|PSM…
GO:0004672	protein kinase activity	molecular_function	614	461015	2.04753e-17	<0.002890173410404624	25|27|90|91|92|93|94|207|208|238|269|369|472|545|551|558|595|613|640|657|658|659|660|673|685|695|699|701|780|790|814|815|816|817|818|890|891|892|894|896|898|899|900|901|902|904|905|983|984|998|1017|1018|1019|1020|1021|1022|1024|1025|1026|1027|1111|1147|1195|1196|1198|1263|1326|1432|1436|1437|1438|1439|1445|1452|1453|1454|1455|1456|1457|1459|1460|1523|1612|1613|1760|1839|1859|1944|1945|1947|1948|1…	ABL1|ABL2|ACVR1|ACVR1B|ACVR2A|ACVR2B|ACVRL1|AKT1|AKT2|ALK|AMHR2|ARAF|ATM|ATR|AVP|AXL|CCND1|BCR|BLK|BMPR1A|BMPR1B|BMPR2|BMX|BRAF|BTC|BTK|BUB1|BUB1B|DDR1|CAD|CAMK4|CAMK2A|CAMK2B|CAMK2D|CAMK2G|CCNA2|CCNB1|CCNC|CCND2|CCND3|CCNE1|CCNF|CCNG1|CCNG2|CCNH|CCNT1|CCNT2|CDK1|CDK11B|CDC42|CDK2|CDK3|CDK4|CDK5|CDK6|CDK7|CDK8|CDK9|CDKN1A|CDKN1B|CHEK1|CHUK|CLK1|CLK2|CLK3|PLK3|MAP3K8|MAPK14|CSF1R|CSF2|CSF2RA|CSF2R…
GO:0006120	mitochondrial electron transport, NADH to ubiquinone	biological_process	41	1328.07	2.12198e-17	<0.002890173410404624	1738|4535|4536|4538|4539|4540|4694|4695|4696|4697|4698|4700|4701|4702|4704|4705|4706|4707|4708|4709|4710|4711|4712|4713|4714|4715|4716|4718|4719|4720|4722|4723|4724|4725|4726|4728|4729|4731|51103|57017|374291|	DLD|ND1|ND2|ND4|ND4L|ND5|NDUFA1|NDUFA2|NDUFA3|NDUFA4|NDUFA5|NDUFA6|NDUFA7|NDUFA8|NDUFA9|NDUFA10|NDUFAB1|NDUFB1|NDUFB2|NDUFB3|NDUFB4|NDUFB5|NDUFB6|NDUFB7|NDUFB8|NDUFB9|NDUFB10|NDUFC2|NDUFS1|NDUFS2|NDUFS3|NDUFV1|NDUFS4|NDUFS5|NDUFS6|NDUFS8|NDUFV2|NDUFV3|NDUFAF1|COQ9|NDUFS7|
GO:0005852	eukaryotic translation initiation factor 3 complex	cellular_component	16	121.11	2.13186e-17	<0.002890173410404624	1654|3646|8661|8662|8663|8664|8665|8666|8667|8668|8669|10480|10987|27335|51386|728689|	DDX3X|EIF3E|EIF3A|EIF3B|EIF3C|EIF3D|EIF3F|EIF3G|EIF3H|EIF3I|EIF3J|EIF3M|COPS5|EIF3K|EIF3L|EIF3CL|
GO:0000082	G1/S transition of mitotic cell cycle	biological_process	114	13036.1	2.16229e-17	<0.002890173410404624	90|91|571|586|595|815|898|990|993|997|1017|1018|1019|1021|1026|1027|1029|1031|1032|1033|1104|1263|1719|1869|1874|1876|1977|1978|2103|2672|2935|3398|3400|3624|3688|4149|4171|4172|4173|4174|4175|4176|4331|4609|4678|4863|4998|4999|5000|5001|5111|5422|5426|5427|5471|5530|5537|5557|5558|5925|5932|6117|6118|6119|6194|6198|6241|6502|6881|7027|7029|7298|8065|8317|8318|8450|8451|8453|8454|8462|8554|8882|8…	ACVR1|ACVR1B|BACH1|BCAT1|CCND1|CAMK2A|CCNE1|CDC6|CDC25A|CDC34|CDK2|CDK3|CDK4|CDK6|CDKN1A|CDKN1B|CDKN2A|CDKN2C|CDKN2D|CDKN3|RCC1|PLK3|DHFR|E2F1|E2F4|E2F6|EIF4E|EIF4EBP1|ESRRB|GFI1|GSPT1|ID2|ID4|INHBA|ITGB1|MAX|MCM2|MCM3|MCM4|MCM5|MCM6|MCM7|MNAT1|MYC|NASP|NPAT|ORC1|ORC2|ORC4|ORC5|PCNA|POLA1|POLE|POLE2|PPAT|PPP3CA|PPP6C|PRIM1|PRIM2|RB1|RBBP8|RPA1|RPA2|RPA3|RPS6|RPS6KB1|RRM2|SKP2|TAF10|TFDP1|TFDP2|TY…
GO:0140056	organelle localization by membrane tethering	biological_process	164	28403.6	2.18209e-17	<0.002890173410404624	858|983|1069|1080|1453|1454|1488|1639|1778|1781|2054|3320|3745|4218|4751|4867|4905|4957|5048|5108|5116|5341|5347|5518|5566|5577|5864|5865|6616|6804|6809|6810|6811|6812|6813|6814|6857|7277|7283|7531|7532|7840|7846|8417|8481|8541|8615|8636|8655|8673|8675|8676|8677|8766|9341|9342|9482|9545|9657|9662|9702|9738|9751|9793|9814|10121|10142|10228|10244|10382|10383|10490|10497|10540|10640|10652|10733|1080…	CAV2|CDK1|CETN2|CFTR|CSNK1D|CSNK1E|CTBP2|DCTN1|DYNC1H1|DYNC1I2|STX2|HSP90AA1|KCNB1|RAB8A|NEK2|NPHP1|NSF|ODF2|PAFAH1B1|PCM1|PCNT|PLEK|PLK1|PPP2R1A|PRKACA|PRKAR2B|RAB3A|RAB3B|SNAP25|STX1A|STX3|STX4|STX5|STXBP1|STXBP2|STXBP3|SYT1|TUBA4A|TUBG1|YWHAE|YWHAG|ALMS1|TUBA1A|STX7|OFD1|PPFIA3|USO1|SSNA1|DYNLL1|VAMP8|STX16|STX11|STX10|RAB11A|VAMP3|SNAP29|STX8|RAB3D|IQCB1|CEP135|CEP57|CCP110|SNPH|CKAP5|SFI1|AC…
GO:0031124	mRNA 3'-end processing	biological_process	76	5539.65	2.27717e-17	<0.002890173410404624	1477|1478|1479|2926|4116|4686|5433|6426|6427|6428|6429|6430|6431|6432|7307|7884|7919|8106|8189|8563|8683|9295|9775|9785|9877|9939|9984|10189|10212|10250|10569|10768|10898|10914|10921|10978|11051|11052|11338|22794|22828|22916|23144|23283|25888|26097|26986|29101|29894|51362|51585|51692|53981|54623|55110|55149|55339|56903|57187|64852|64895|65109|79228|79577|79869|80145|80336|81608|84271|84321|84324|…	CSTF1|CSTF2|CSTF3|GRSF1|MAGOH|NCBP1|POLR2D|SRSF1|SRSF2|SRSF3|SRSF4|SRSF5|SRSF6|SRSF7|U2AF1|SLBP|DDX39B|PABPN1|SYMPK|THOC5|SRSF9|SRSF11|EIF4A3|DHX38|ZC3H11A|RBM8A|THOC1|ALYREF|DDX39A|SRRM1|SLU7|AHCYL1|CPSF4|PAPOLA|RNPS1|CLP1|NUDT21|CPSF6|U2AF2|CASC3|SCAF8|NCBP2|ZC3H3|CSTF2T|ZNF473|CHTOP|PABPC1|SSU72|CPSF1|CDC40|PCF11|CPSF3|CPSF2|PAF1|MAGOHB|MTPAP|WDR33|PAPOLB|THOC2|TUT1|PAPOLG|UPF3B|THOC6|CDC73|CP…
GO:0033558	protein deacetylase activity	molecular_function	45	1651.38	2.56298e-17	<0.002890173410404624	1107|1108|3065|3066|4287|5926|5928|5931|5978|6299|8819|8841|9112|9219|9734|9759|10013|10014|10284|10362|22933|23028|23186|23309|23408|23410|23411|25855|25942|51317|51547|51548|51564|51742|53615|54531|55869|57504|57708|64426|79685|79885|83933|84312|138151|	CHD3|CHD4|HDAC1|HDAC2|ATXN3|ARID4A|RBBP4|RBBP7|REST|SALL1|SAP30|HDAC3|MTA1|MTA2|HDAC9|HDAC4|HDAC6|HDAC5|SAP18|HMG20B|SIRT2|KDM1A|RCOR1|SIN3B|SIRT5|SIRT3|SIRT1|BRMS1|SIN3A|PHF21A|SIRT7|SIRT6|HDAC7|ARID4B|MBD3|MIER2|HDAC8|MTA3|MIER1|SUDS3|SAP30L|HDAC11|HDAC10|BRMS1L|NACC2|
GO:0016575	histone deacetylation	biological_process	60	3181.13	2.7075e-17	<0.002890173410404624	1107|1108|2005|3065|3066|4287|5187|5245|5926|5928|5931|5978|6299|6421|6907|8819|8841|8864|9112|9219|9643|9734|9759|10013|10014|10284|10362|10432|10933|10943|11107|11176|22933|23028|23186|23309|23410|23411|25855|25942|51317|51547|51548|51564|51742|53615|54531|55869|56916|57504|57708|64426|79685|79718|79885|83933|84312|90665|138151|151507|	CHD3|CHD4|ELK4|HDAC1|HDAC2|ATXN3|PER1|PHB|ARID4A|RBBP4|RBBP7|REST|SALL1|SFPQ|TBL1X|SAP30|HDAC3|PER2|MTA1|MTA2|MORF4L2|HDAC9|HDAC4|HDAC6|HDAC5|SAP18|HMG20B|RBM14|MORF4L1|MSL3|PRDM5|BAZ2A|SIRT2|KDM1A|RCOR1|SIN3B|SIRT3|SIRT1|BRMS1|SIN3A|PHF21A|SIRT7|SIRT6|HDAC7|ARID4B|MBD3|MIER2|HDAC8|SMARCAD1|MTA3|MIER1|SUDS3|SAP30L|TBL1XR1|HDAC11|HDAC10|BRMS1L|TBL1Y|NACC2|MSL3P1|
GO:0034655	nucleobase-containing compound catabolic process	biological_process	376	173253	3.24951e-17	<0.002890173410404624	38|100|191|215|226|229|230|272|339|472|668|669|677|678|836|953|954|955|956|957|978|1267|1655|1656|1676|1677|1763|1773|1774|1775|1777|1797|1806|1807|1854|1890|1981|2021|2023|2026|2027|2081|2107|2237|2584|2592|2597|2645|2821|2876|2935|3005|3094|3098|3099|3101|3146|3148|3184|3251|3303|3304|3646|3669|3704|3836|3837|3921|3939|4116|4245|4292|4521|4686|4736|4848|4849|4850|4860|4907|4913|4939|4967|4968|5…	ACAT1|ADA|AHCY|ABCD1|ALDOA|ALDOB|ALDOC|AMPD3|APOBEC1|ATM|FOXL2|BPGM|ZFP36L1|ZFP36L2|CASP3|ENTPD1|ENTPD2|ENTPD6|ENTPD3|ENTPD5|CDA|CNP|DDX5|DDX6|DFFA|DFFB|DNA2|DNASE1|DNASE1L1|DNASE1L2|DNASE2|DXO|DPYD|DPYS|DUT|TYMP|EIF4G1|ENDOG|ENO1|ENO2|ENO3|ERN1|ETF1|FEN1|GALK1|GALT|GAPDH|GCK|GPI|GPX1|GSPT1|H1F0|HINT1|HK1|HK2|HK3|HMGB1|HMGB2|HNRNPD|HPRT1|HSPA1A|HSPA1B|EIF3E|ISG20|ITPA|KPNA1|KPNB1|RPSA|LDHA|MAGOH|…
GO:0034728	nucleosome organization	biological_process	166	30346.7	4.48121e-17	<0.002890173410404624	546|676|1058|1060|1616|2491|3005|3006|3007|3008|3009|3010|3014|3017|3018|3020|3021|3024|3148|3159|4171|4673|4674|4675|4676|4678|4778|4869|5757|5928|5931|6046|6418|6597|6598|6599|6601|6602|6603|6604|6605|6662|6830|6944|7141|7142|7258|7259|7290|7994|8208|8289|8290|8294|8339|8340|8341|8342|8343|8344|8345|8346|8347|8348|8349|8350|8351|8352|8353|8354|8355|8356|8357|8358|8359|8360|8361|8362|8363|8364|8…	ATRX|BRDT|CENPA|CENPC|DAXX|CENPI|H1F0|HIST1H1C|HIST1H1D|HIST1H1E|HIST1H1B|HIST1H1T|H2AFX|HIST1H2BD|HIST1H2BB|H3F3A|H3F3B|HIST1H1A|HMGB2|HMGA1|MCM2|NAP1L1|NAP1L2|NAP1L3|NAP1L4|NASP|NFE2|NPM1|PTMA|RBBP4|RBBP7|BRD2|SET|SMARCA4|SMARCB1|SMARCC1|SMARCC2|SMARCD1|SMARCD2|SMARCD3|SMARCE1|SOX9|SUPT6H|VPS72|TNP1|TNP2|TSPY1|TSPYL1|HIRA|KAT6A|CHAF1B|ARID1A|HIST3H3|HIST1H4I|HIST1H2BG|HIST1H2BL|HIST1H2BN|HIST1H…
GO:0098798	mitochondrial protein complex	cellular_component	238	76465.2	4.66794e-17	<0.002890173410404624	293|581|593|594|617|740|1327|1329|1337|1339|1347|1350|1537|1629|1737|1763|3028|3030|4508|4509|4512|4513|4514|4519|4535|4536|4538|4539|4540|4580|4694|4695|4696|4697|4698|4700|4701|4702|4704|4705|4706|4707|4708|4709|4710|4711|4712|4713|4714|4715|4716|4718|4719|4720|4722|4723|4724|4725|4726|4728|4729|4731|5163|5164|5428|5442|6150|6182|6183|6389|6390|6391|6392|6622|6687|6832|7381|7384|7385|7386|7388|…	SLC25A6|BAX|BCKDHA|BCKDHB|BCS1L|MRPL49|COX4I1|COX5B|COX6A1|COX6A2|COX7A2|COX7C|CYC1|DBT|DLAT|DNA2|HSD17B10|HADHA|ATP6|ATP8|COX1|COX2|COX3|CYTB|ND1|ND2|ND4|ND4L|ND5|MTX1|NDUFA1|NDUFA2|NDUFA3|NDUFA4|NDUFA5|NDUFA6|NDUFA7|NDUFA8|NDUFA9|NDUFA10|NDUFAB1|NDUFB1|NDUFB2|NDUFB3|NDUFB4|NDUFB5|NDUFB6|NDUFB7|NDUFB8|NDUFB9|NDUFB10|NDUFC2|NDUFS1|NDUFS2|NDUFS3|NDUFV1|NDUFS4|NDUFS5|NDUFS6|NDUFS8|NDUFV2|NDUFV3|PDK…
GO:0031400	negative regulation of protein modification process	biological_process	542	361043	5.29432e-17	<0.002890173410404624	25|103|104|135|207|259|284|324|348|408|409|467|493|578|581|624|634|652|655|672|706|753|801|805|808|825|836|857|859|867|868|891|1020|1026|1027|1028|1029|1031|1050|1399|1407|1408|1411|1445|1487|1499|1540|1605|1609|1647|1739|1756|1786|1789|1813|1843|1844|1845|1846|1847|1848|1849|1850|1852|1855|1942|1981|2022|2029|2039|2041|2048|2122|2150|2167|2192|2218|2280|2281|2305|2308|2475|2534|2539|2629|2633|27…	ABL1|ADAR|ADARB1|ADORA2A|AKT1|AMBP|ANGPT1|APC|APOE|ARRB1|ARRB2|ATF3|ATP2B4|BAK1|BAX|BDKRB2|CEACAM1|BMP4|BMP7|BRCA1|TSPO|LDLRAD4|CALM1|CALM2|CALM3|CAPN3|CASP3|CAV1|CAV3|CBL|CBLB|CCNB1|CDK5|CDKN1A|CDKN1B|CDKN1C|CDKN2A|CDKN2C|CEBPA|CRKL|CRY1|CRY2|CRYBA1|CSK|CTBP1|CTNNB1|CYLD|DAG1|DGKQ|GADD45A|DLG1|DMD|DNMT1|DNMT3B|DRD2|DUSP1|DUSP2|DUSP3|DUSP4|DUSP5|DUSP6|DUSP7|DUSP8|DUSP9|DVL1|EFNA1|EIF4G1|ENG|ENSA|…
GO:0000027	ribosomal large subunit assembly	biological_process	31	744.98	5.76049e-17	<0.002890173410404624	4839|6122|6123|6125|6128|6134|6135|6136|6147|6152|6169|6175|22868|22907|23195|23212|23246|51154|51187|54475|55052|55299|55794|56342|57418|65003|80135|84154|84231|140801|220717|	NOP2|RPL3|RPL3L|RPL5|RPL6|RPL10|RPL11|RPL12|RPL23A|RPL24|RPL38|RPLP0|FASTKD2|DHX30|MDN1|RRS1|BOP1|MRTO4|RSL24D1|NLE1|MRPL20|BRIX1|DDX28|PPAN|WDR18|MRPL11|RPF1|RPF2|TRAF7|RPL10L|RPLP0P6|
GO:0051054	positive regulation of DNA metabolic process	biological_process	201	48562.3	6.07118e-17	<0.002890173410404624	142|207|306|322|409|466|472|545|546|581|641|672|908|940|958|983|998|1017|1054|1499|1660|1663|1736|1763|1786|2021|2067|2068|2069|2070|2138|2139|2140|2185|2187|2247|2255|2260|2264|2305|2735|2736|2956|3014|3082|3146|3178|3181|3184|3265|3297|3320|3326|3558|3565|3725|4142|4204|4216|4255|4292|4436|4609|4683|4751|4862|4931|5063|5073|5111|5155|5159|5371|5514|5570|5580|5582|5588|5594|5595|5609|5788|5879|5…	PARP1|AKT1|ANXA3|APBB1|ARRB2|ATF1|ATM|ATR|ATRX|BAX|BLM|BRCA1|CCT6A|CD28|CD40|CDK1|CDC42|CDK2|CEBPG|CTNNB1|DHX9|DDX11|DKC1|DNA2|DNMT1|ENDOG|ERCC1|ERCC2|EREG|EYA4|EYA1|EYA2|EYA3|PTK2B|FANCB|FGF2|FGF10|FGFR1|FGFR4|FOXM1|GLI1|GLI2|MSH6|H2AFX|HGF|HMGB1|HNRNPA1|HNRNPA2B1|HNRNPD|HRAS|HSF1|HSP90AA1|HSP90AB1|IL2|IL4|JUN|MAS1|MECP2|MAP3K4|MGMT|MLH1|MSH2|MYC|NBN|NEK2|NPAS2|NVL|PAK3|PARN|PCNA|PDGFB|PDGFRB|PM…
GO:0051338	regulation of transferase activity	biological_process	879	976889	6.8395e-17	<0.002890173410404624	25|60|93|101|103|104|116|134|135|136|143|148|150|151|152|154|177|183|197|207|238|283|284|324|348|387|399|408|493|566|572|595|627|634|641|648|650|652|655|673|727|728|796|801|805|808|836|857|859|867|868|887|890|891|894|896|898|899|900|901|902|904|905|920|958|959|972|975|983|990|991|993|994|995|1020|1022|1026|1027|1028|1029|1030|1031|1032|1033|1050|1062|1116|1136|1139|1154|1163|1164|1191|1236|1326|1…	ABL1|ACTB|ACVR2B|ADAM8|ADAR|ADARB1|ADCYAP1|ADORA1|ADORA2A|ADORA2B|PARP4|ADRA1A|ADRA2A|ADRA2B|ADRA2C|ADRB2|AGER|AGT|AHSG|AKT1|ALK|ANG|ANGPT1|APC|APOE|RHOA|RHOH|ARRB1|ATP2B4|AZU1|BAD|CCND1|BDNF|CEACAM1|BLM|BMI1|BMP2|BMP4|BMP7|BRAF|C5|C5AR1|CALCA|CALM1|CALM2|CALM3|CASP3|CAV1|CAV3|CBL|CBLB|CCKBR|CCNA2|CCNB1|CCND2|CCND3|CCNE1|CCNF|CCNG1|CCNG2|CCNH|CCNT1|CCNT2|CD4|CD40|CD40LG|CD74|CD81|CDK1|CDC6|CDC20|…
GO:0046777	protein autophosphorylation	biological_process	181	35564.2	7.37565e-17	<0.002890173410404624	25|27|91|207|238|472|545|613|640|660|695|780|790|815|816|817|1020|1195|1196|1198|1436|1445|1455|1612|1613|1859|1965|2011|2041|2043|2046|2047|2049|2050|2064|2066|2081|2185|2241|2242|2260|2261|2263|2264|2268|2321|2322|2324|2444|2475|2534|2869|2932|3055|3480|3643|3645|3654|3702|3717|3791|3815|3932|4067|4117|4140|4215|4293|4294|4296|4342|4593|4751|4831|4915|4921|5058|5062|5156|5159|5170|5292|5566|558…	ABL1|ABL2|ACVR1B|AKT1|ALK|ATM|ATR|BCR|BLK|BMX|BTK|DDR1|CAD|CAMK2A|CAMK2B|CAMK2D|CDK5|CLK1|CLK2|CLK3|CSF1R|CSK|CSNK1G2|DAPK1|DAPK3|DYRK1A|EIF2S1|MARK2|EPHA1|EPHA4|EPHA8|EPHB1|EPHB3|EPHB4|ERBB2|ERBB4|ERN1|PTK2B|FER|FES|FGFR1|FGFR3|FGFR2|FGFR4|FGR|FLT1|FLT3|FLT4|FRK|MTOR|FYN|GRK5|GSK3B|HCK|IGF1R|INSR|INSRR|IRAK1|ITK|JAK2|KDR|KIT|LCK|LYN|MAK|MARK3|MAP3K3|MAP3K9|MAP3K10|MAP3K11|MOS|MUSK|NEK2|NME2|NTRK…
GO:0030522	intracellular receptor signaling pathway	biological_process	166	30411.8	8.75248e-17	<0.002890173410404624	81|190|196|367|387|672|811|841|898|1022|1390|1407|1408|1499|1540|1591|1616|1655|1667|2063|2099|2100|2101|2103|2104|2274|2288|2494|2516|2649|2852|2908|3164|3172|3174|3301|3654|3656|3661|3665|3717|4246|4734|4792|4824|4929|5165|5241|5245|5292|5371|5458|5465|5467|5468|5469|5608|5901|5914|5915|5916|5925|5970|6047|6095|6096|6097|6233|6256|6257|6258|6294|6714|6720|6774|6879|6885|6899|7025|7026|7041|7067…	ACTN4|NR0B1|AHR|AR|RHOA|BRCA1|CALR|CASP8|CCNE1|CDK7|CREM|CRY1|CRY2|CTNNB1|CYLD|CYP24A1|DAXX|DDX5|DEFA1|NR2F6|ESR1|ESR2|ESRRA|ESRRB|ESRRG|FHL2|FKBP4|NR5A2|NR5A1|NR6A1|GPER1|NR3C1|NR4A1|HNF4A|HNF4G|DNAJA1|IRAK1|IRAK2|IRF3|IRF7|JAK2|SCGB2A1|NEDD4|NFKBIA|NKX3-1|NR4A2|PDK3|PGR|PHB|PIM1|PML|POU4F2|PPARA|PPARD|PPARG|MED1|MAP2K6|RAN|RARA|RARB|RARG|RB1|RELA|RNF4|RORA|RORB|RORC|RPS27A|RXRA|RXRB|RXRG|SAFB|S…
GO:0005746	mitochondrial respiratory chain	cellular_component	82	6755.96	9.33329e-17	<0.002890173410404624	617|1327|1329|1337|1339|1347|1349|1350|1355|1537|4512|4513|4514|4519|4535|4536|4538|4539|4540|4694|4695|4696|4697|4698|4700|4701|4702|4704|4705|4706|4707|4708|4709|4710|4711|4712|4713|4714|4715|4716|4718|4719|4720|4722|4723|4724|4725|4726|4728|4729|4731|5018|6389|6390|6391|6392|6622|6834|7381|7384|7385|7386|7388|9167|9377|9512|11315|23530|27089|29796|51079|51103|54539|55572|55967|56901|84419|8470…	BCS1L|COX4I1|COX5B|COX6A1|COX6A2|COX7A2|COX7B|COX7C|COX15|CYC1|COX1|COX2|COX3|CYTB|ND1|ND2|ND4|ND4L|ND5|NDUFA1|NDUFA2|NDUFA3|NDUFA4|NDUFA5|NDUFA6|NDUFA7|NDUFA8|NDUFA9|NDUFA10|NDUFAB1|NDUFB1|NDUFB2|NDUFB3|NDUFB4|NDUFB5|NDUFB6|NDUFB7|NDUFB8|NDUFB9|NDUFB10|NDUFC2|NDUFS1|NDUFS2|NDUFS3|NDUFV1|NDUFS4|NDUFS5|NDUFS6|NDUFS8|NDUFV2|NDUFV3|OXA1L|SDHA|SDHB|SDHC|SDHD|SNCA|SURF1|UQCRB|UQCRC1|UQCRC2|UQCRFS1|UQC…
GO:1903827	regulation of cellular protein localization	biological_process	490	294747	9.94491e-17	<0.002890173410404624	60|88|102|142|163|186|207|208|284|288|312|324|347|367|382|391|572|580|596|598|627|636|637|652|665|784|841|859|898|908|919|948|983|998|999|1000|1020|1128|1173|1213|1263|1432|1445|1454|1459|1499|1540|1601|1605|1736|1739|1814|1815|1855|1857|1861|1869|1894|1948|1950|1969|2010|2035|2037|2039|2040|2042|2048|2064|2066|2147|2181|2207|2239|2316|2534|2621|2622|2633|2664|2737|2770|2810|2824|2852|2931|2932|2…	ACTB|ACTN2|ADAM10|PARP1|AP2B1|AGTR2|AKT1|AKT2|ANGPT1|ANK3|ANXA13|APC|APOD|AR|ARF6|RHOG|BAD|BARD1|BCL2|BCL2L1|BDNF|BICD1|BID|BMP4|BNIP3L|CACNB3|CASP8|CAV3|CCNE1|CCT6A|CD247|CD36|CDK1|CDC42|CDH1|CDH2|CDK5|CHRM1|AP2M1|CLTC|PLK3|MAPK14|CSK|CSNK1E|CSNK2A2|CTNNB1|CYLD|DAB2|DAG1|DKC1|DLG1|DRD3|DRD4|DVL1|DVL3|TOR1A|E2F1|ECT2|EFNB2|EGF|EPHA2|EMD|EPB41|EPB41L2|DMTN|STOM|EPHA3|EPHB2|ERBB2|ERBB4|F2|ACSL3|FCE…
GO:0010257	NADH dehydrogenase complex assembly	biological_process	59	3329.23	1.00521e-16	<0.002890173410404624	617|4535|4536|4538|4540|4541|4694|4695|4696|4698|4700|4701|4702|4704|4705|4706|4707|4708|4709|4710|4711|4712|4713|4714|4715|4716|4718|4719|4720|4722|4723|4724|4725|4726|4728|4729|4731|5018|6901|25915|28976|29078|29090|51079|51103|51295|51300|54539|55471|55572|55744|55863|55967|79133|80224|91942|126328|137682|374291|	BCS1L|ND1|ND2|ND4|ND5|ND6|NDUFA1|NDUFA2|NDUFA3|NDUFA5|NDUFA6|NDUFA7|NDUFA8|NDUFA9|NDUFA10|NDUFAB1|NDUFB1|NDUFB2|NDUFB3|NDUFB4|NDUFB5|NDUFB6|NDUFB7|NDUFB8|NDUFB9|NDUFB10|NDUFC2|NDUFS1|NDUFS2|NDUFS3|NDUFV1|NDUFS4|NDUFS5|NDUFS6|NDUFS8|NDUFV2|NDUFV3|OXA1L|TAZ|NDUFAF3|ACAD9|NDUFAF4|TIMM21|NDUFA13|NDUFAF1|ECSIT|TIMMDC1|NDUFB11|NDUFAF7|FOXRED1|COA1|TMEM126B|NDUFA12|NDUFAF5|NUBPL|NDUFAF2|NDUFA11|NDUFAF6|…
GO:0032981	mitochondrial respiratory chain complex I assembly	biological_process	59	3329.23	1.00521e-16	<0.002890173410404624	617|4535|4536|4538|4540|4541|4694|4695|4696|4698|4700|4701|4702|4704|4705|4706|4707|4708|4709|4710|4711|4712|4713|4714|4715|4716|4718|4719|4720|4722|4723|4724|4725|4726|4728|4729|4731|5018|6901|25915|28976|29078|29090|51079|51103|51295|51300|54539|55471|55572|55744|55863|55967|79133|80224|91942|126328|137682|374291|	BCS1L|ND1|ND2|ND4|ND5|ND6|NDUFA1|NDUFA2|NDUFA3|NDUFA5|NDUFA6|NDUFA7|NDUFA8|NDUFA9|NDUFA10|NDUFAB1|NDUFB1|NDUFB2|NDUFB3|NDUFB4|NDUFB5|NDUFB6|NDUFB7|NDUFB8|NDUFB9|NDUFB10|NDUFC2|NDUFS1|NDUFS2|NDUFS3|NDUFV1|NDUFS4|NDUFS5|NDUFS6|NDUFS8|NDUFV2|NDUFV3|OXA1L|TAZ|NDUFAF3|ACAD9|NDUFAF4|TIMM21|NDUFA13|NDUFAF1|ECSIT|TIMMDC1|NDUFB11|NDUFAF7|FOXRED1|COA1|TMEM126B|NDUFA12|NDUFAF5|NUBPL|NDUFAF2|NDUFA11|NDUFAF6|…
GO:0001732	formation of cytoplasmic translation initiation complex	biological_process	14	85.26	1.14952e-16	<0.002890173410404624	3646|8661|8662|8663|8664|8665|8666|8667|8668|8669|10480|27335|51386|728689|	EIF3E|EIF3A|EIF3B|EIF3C|EIF3D|EIF3F|EIF3G|EIF3H|EIF3I|EIF3J|EIF3M|EIF3K|EIF3L|EIF3CL|
GO:0034470	ncRNA processing	biological_process	332	143584	1.26242e-16	<0.002890173410404624	16|103|705|1653|1736|1787|2091|2483|2926|3028|3181|3669|3735|3921|4086|4087|4088|4234|4686|4736|4839|4931|5036|5073|5393|5394|5822|6023|6041|6125|6129|6130|6135|6154|6155|6165|6187|6194|6201|6202|6203|6208|6209|6217|6218|6223|6227|6229|6232|6234|6301|6741|6839|6894|6895|7737|8270|8568|8575|8602|8780|8846|8945|9045|9092|9097|9136|9188|9221|9277|9326|9692|9724|9775|9790|9836|9875|10171|10199|10200|…	AARS|ADAR|BYSL|DDX1|DKC1|TRDMT1|FBL|FRG1|GRSF1|HSD17B10|HNRNPA2B1|ISG20|KARS|RPSA|SMAD1|SMAD2|SMAD3|METTL1|NCBP1|RPL10A|NOP2|NVL|PA2G4|PARN|EXOSC9|EXOSC10|PWP2|RMRP|RNASEL|RPL5|RPL7|RPL7A|RPL11|RPL26|RPL27|RPL35A|RPS2|RPS6|RPS7|RPS8|RPS9|RPS14|RPS15|RPS16|RPS17|RPS19|RPS21|RPS24|RPS27|RPS28|SARS|SSB|SUV39H1|TARBP1|TARBP2|RNF113A|LAGE3|RRP1|PRKRA|NOP14|RIOK3|ALKBH1|BTRC|RPL14|SART1|USP14|RRP9|DDX2…
GO:0006886	intracellular protein transport	biological_process	927	1.07161e+06	1.53376e-16	<0.002890173410404624	30|51|134|141|160|161|162|163|164|183|189|207|208|293|320|372|373|375|377|378|379|381|382|388|400|403|406|439|473|481|547|550|570|602|604|613|637|706|754|811|847|868|950|972|1020|1121|1122|1173|1174|1175|1176|1191|1211|1212|1213|1314|1315|1384|1434|1610|1740|1759|1785|1812|1891|1939|1959|1962|1977|1984|2017|2053|2054|2060|2254|2646|2733|3087|3092|3155|3181|3192|3267|3295|3308|3312|3315|3320|3329|…	ACAA1|ACOX1|ADORA1|ADPRH|AP2A1|AP2A2|AP1B1|AP2B1|AP1G1|AGT|AGXT|AKT1|AKT2|SLC25A6|APBA1|ARCN1|TRIM23|ARF1|ARF3|ARF4|ARL4D|ARF5|ARF6|RHOB|ARL1|ARL3|ARNTL|ASNA1|RERE|ATP1B1|KIF1A|AUP1|BAAT|BCL3|BCL6|BCR|BID|TSPO|PTTG1IP|CALR|CAT|CBLB|SCARB2|CD74|CDK5|CHM|CHML|AP2M1|AP1S1|AP2S1|AP3S1|CLU|CLTA|CLTB|CLTC|COPA|COPB1|CRAT|CSE1L|DAO|DLG2|DNM1|DNM2|DRD1|ECH1|EIF2D|EGR2|EHHADH|EIF4E|EIF5A|CTTN|EPHX2|STX2|E…
GO:0003954	NADH dehydrogenase activity	molecular_function	43	1509.13	1.61775e-16	<0.002890173410404624	1806|4535|4536|4538|4539|4540|4541|4694|4695|4696|4697|4698|4700|4701|4702|4704|4705|4706|4707|4708|4709|4710|4711|4712|4713|4714|4715|4716|4718|4719|4720|4722|4723|4724|4725|4726|4728|4729|4731|51079|55967|91942|374291|	DPYD|ND1|ND2|ND4|ND4L|ND5|ND6|NDUFA1|NDUFA2|NDUFA3|NDUFA4|NDUFA5|NDUFA6|NDUFA7|NDUFA8|NDUFA9|NDUFA10|NDUFAB1|NDUFB1|NDUFB2|NDUFB3|NDUFB4|NDUFB5|NDUFB6|NDUFB7|NDUFB8|NDUFB9|NDUFB10|NDUFC2|NDUFS1|NDUFS2|NDUFS3|NDUFV1|NDUFS4|NDUFS5|NDUFS6|NDUFS8|NDUFV2|NDUFV3|NDUFA13|NDUFA12|NDUFAF2|NDUFS7|
GO:0006468	protein phosphorylation	biological_process	864	931521	1.72136e-16	<0.002890173410404624	25|27|88|90|91|92|93|94|102|136|183|207|208|238|269|284|332|369|472|545|551|558|595|596|613|640|650|652|657|658|659|660|673|677|678|685|695|699|701|780|790|801|814|815|816|817|818|846|864|890|891|892|894|896|898|899|900|901|902|904|905|959|983|984|994|998|1017|1018|1019|1020|1021|1022|1024|1025|1072|1111|1147|1195|1196|1198|1234|1263|1326|1385|1399|1407|1410|1432|1436|1437|1438|1439|1445|1452|145…	ABL1|ABL2|ACTN2|ACVR1|ACVR1B|ACVR2A|ACVR2B|ACVRL1|ADAM10|ADORA2B|AGT|AKT1|AKT2|ALK|AMHR2|ANGPT1|BIRC5|ARAF|ATM|ATR|AVP|AXL|CCND1|BCL2|BCR|BLK|BMP2|BMP4|BMPR1A|BMPR1B|BMPR2|BMX|BRAF|ZFP36L1|ZFP36L2|BTC|BTK|BUB1|BUB1B|DDR1|CAD|CALM1|CAMK4|CAMK2A|CAMK2B|CAMK2D|CAMK2G|CASR|RUNX3|CCNA2|CCNB1|CCNC|CCND2|CCND3|CCNE1|CCNF|CCNG1|CCNG2|CCNH|CCNT1|CCNT2|CD40LG|CDK1|CDK11B|CDC25B|CDC42|CDK2|CDK3|CDK4|CDK5|CD…
GO:1903829	positive regulation of cellular protein localization	biological_process	300	106832	1.89394e-16	<0.002890173410404624	142|163|207|208|288|312|324|382|391|572|596|636|637|784|841|908|919|983|998|999|1020|1128|1263|1432|1459|1540|1736|1739|1869|1894|1969|2010|2035|2037|2040|2042|2048|2064|2066|2147|2181|2207|2316|2534|2621|2622|2737|2770|2810|2852|2931|2932|3002|3059|3208|3265|3305|3326|3458|3479|3553|3630|3675|3684|3688|3689|3717|3728|3745|3767|3799|3843|3952|3958|3976|4035|4038|4088|4130|4137|4193|4478|4641|4804…	PARP1|AP2B1|AKT1|AKT2|ANK3|ANXA13|APC|ARF6|RHOG|BAD|BCL2|BICD1|BID|CACNB3|CASP8|CCT6A|CD247|CDK1|CDC42|CDH1|CDK5|CHRM1|PLK3|MAPK14|CSNK2A2|CYLD|DKC1|DLG1|E2F1|ECT2|EPHA2|EMD|EPB41|EPB41L2|STOM|EPHA3|EPHB2|ERBB2|ERBB4|F2|ACSL3|FCER1G|FLNA|FYN|GAS6|GAS8|GLI3|GNAI1|SFN|GPER1|GSK3A|GSK3B|GZMB|HCLS1|HPCA|HRAS|HSPA1L|HSP90AB1|IFNG|IGF1|IL1B|INS|ITGA3|ITGAM|ITGB1|ITGB2|JAK2|JUP|KCNB1|KCNJ11|KIF5B|IPO5|L…
GO:0006476	protein deacetylation	biological_process	62	3468.16	2.02899e-16	<0.002890173410404624	1107|1108|2005|3065|3066|4287|5187|5245|5926|5928|5931|5978|6299|6421|6907|8819|8841|8864|9112|9219|9643|9734|9759|10013|10014|10284|10362|10432|10933|10943|11107|11176|22933|23028|23186|23309|23408|23409|23410|23411|25855|25942|51317|51547|51548|51564|51742|53615|54531|55869|56916|57504|57708|64426|79685|79718|79885|83933|84312|90665|138151|151507|	CHD3|CHD4|ELK4|HDAC1|HDAC2|ATXN3|PER1|PHB|ARID4A|RBBP4|RBBP7|REST|SALL1|SFPQ|TBL1X|SAP30|HDAC3|PER2|MTA1|MTA2|MORF4L2|HDAC9|HDAC4|HDAC6|HDAC5|SAP18|HMG20B|RBM14|MORF4L1|MSL3|PRDM5|BAZ2A|SIRT2|KDM1A|RCOR1|SIN3B|SIRT5|SIRT4|SIRT3|SIRT1|BRMS1|SIN3A|PHF21A|SIRT7|SIRT6|HDAC7|ARID4B|MBD3|MIER2|HDAC8|SMARCAD1|MTA3|MIER1|SUDS3|SAP30L|TBL1XR1|HDAC11|HDAC10|BRMS1L|TBL1Y|NACC2|MSL3P1|
GO:0018105	peptidyl-serine phosphorylation	biological_process	156	26102.9	2.5124e-16	<0.002890173410404624	207|208|472|545|596|814|815|817|891|983|1017|1020|1147|1195|1432|1452|1453|1454|1455|1456|1457|1459|1609|1760|1812|1859|2011|2056|2081|2475|2621|2872|2932|3551|3611|4139|4140|4294|5062|5155|5165|5170|5310|5347|5562|5563|5566|5578|5579|5580|5581|5582|5583|5584|5585|5586|5587|5588|5590|5591|5593|5594|5595|5598|5599|5601|5603|5605|5613|6197|6198|6300|6446|6714|6789|6790|6795|6850|6872|6997|7046|7048…	AKT1|AKT2|ATM|ATR|BCL2|CAMK4|CAMK2A|CAMK2D|CCNB1|CDK1|CDK2|CDK5|CHUK|CLK1|MAPK14|CSNK1A1|CSNK1D|CSNK1E|CSNK1G2|CSNK1G3|CSNK2A1|CSNK2A2|DGKQ|DMPK|DRD1|DYRK1A|MARK2|EPO|ERN1|MTOR|GAS6|MKNK2|GSK3B|IKBKB|ILK|MARK1|MARK3|MAP3K10|PAK2|PDGFB|PDK3|PDPK1|PKD1|PLK1|PRKAA1|PRKAA2|PRKACA|PRKCA|PRKCB|PRKCD|PRKCE|PRKCG|PRKCH|PRKCI|PKN1|PKN2|PRKD1|PRKCQ|PRKCZ|PRKDC|PRKG2|MAPK1|MAPK3|MAPK7|MAPK8|MAPK9|MAPK13|MAP…
GO:0090575	RNA polymerase II transcription factor complex	cellular_component	158	26456.1	2.52379e-16	<0.002890173410404624	405|429|430|466|468|607|861|864|865|902|1022|1050|1051|1385|1388|1482|1499|1649|1869|1870|1871|1874|1875|1876|2067|2068|2071|2072|2353|2494|2516|2626|2648|2957|2958|2959|2960|2961|2962|2963|2965|2966|2967|2968|3091|3159|3182|3192|3219|3622|3725|3726|3727|4087|4088|4089|4149|4331|4601|4617|4618|4760|4800|4801|4802|4841|5087|5450|5451|5465|5467|5468|5914|5915|5916|5925|6256|6421|6774|6872|6873|6874…	ARNT|ASCL1|ASCL2|ATF1|ATF4|BCL9|RUNX1|RUNX3|CBFB|CCNH|CDK7|CEBPA|CEBPB|CREB1|ATF6B|NKX2-5|CTNNB1|DDIT3|E2F1|E2F2|E2F3|E2F4|E2F5|E2F6|ERCC1|ERCC2|ERCC3|ERCC4|FOS|NR5A2|NR5A1|GATA4|KAT2A|GTF2A1|GTF2A2|GTF2B|GTF2E1|GTF2E2|GTF2F1|GTF2F2|GTF2H1|GTF2H2|GTF2H3|GTF2H4|HIF1A|HMGA1|HNRNPAB|HNRNPU|HOXB9|ING2|JUN|JUNB|JUND|SMAD2|SMAD3|SMAD4|MAX|MNAT1|MXI1|MYF5|MYF6|NEUROD1|NFYA|NFYB|NFYC|NONO|PBX1|POU2AF1|PO…
GO:0035258	steroid hormone receptor binding	molecular_function	86	7520.06	2.72859e-16	<0.002890173410404624	142|190|408|668|672|811|898|1022|1051|1499|1616|1655|2033|2099|2114|2274|2288|2322|2521|3164|3275|3670|4036|4088|4824|4929|5111|5468|5469|5481|5579|5585|5901|5925|6047|6049|6597|6714|6774|6777|6801|6881|6943|7041|7341|7533|8013|8031|8202|8204|8284|8554|8648|8928|9063|9113|9325|9604|10524|10865|10891|11315|11331|22938|23019|23028|23054|23081|23426|23558|24148|25879|27086|51176|51341|55062|55128|55…	PARP1|NR0B1|ARRB1|FOXL2|BRCA1|CALR|CCNE1|CDK7|CEBPB|CTNNB1|DAXX|DDX5|EP300|ESR1|ETS2|FHL2|FKBP4|FLT3|FUS|NR4A1|PRMT2|ISL1|LRP2|SMAD3|NKX3-1|NR4A2|PCNA|PPARG|MED1|PPID|PRKCB|PKN1|RAN|RB1|RNF4|RNF6|SMARCA4|SRC|STAT3|STAT5B|STRN|TAF10|TCF21|TGFB1I1|SUMO1|YWHAH|NR4A3|NCOA4|NCOA3|NRIP1|KDM5D|PIAS1|NCOA1|FOXH1|PIAS2|LATS1|TRIP4|RNF14|KAT5|ARID5A|PPARGC1A|PARK7|PHB2|SNW1|CNOT1|KDM1A|NCOA6|KDM4C|GRIP1|WB…
GO:0006119	oxidative phosphorylation	biological_process	85	9714.58	2.74741e-16	<0.002890173410404624	637|1327|1329|1337|1339|1350|1352|1355|1537|1738|2395|4204|4436|4508|4509|4512|4513|4514|4519|4535|4536|4538|4539|4540|4694|4695|4696|4697|4698|4700|4701|4702|4704|4705|4706|4707|4708|4709|4710|4711|4712|4713|4714|4715|4716|4718|4719|4720|4722|4723|4724|4725|4726|4728|4729|4731|6389|6391|6392|6622|6834|6901|7381|7384|7385|7386|7388|9377|9512|10229|27089|29796|30968|51103|54205|54949|55967|57017|7…	BID|COX4I1|COX5B|COX6A1|COX6A2|COX7C|COX10|COX15|CYC1|DLD|FXN|MECP2|MSH2|ATP6|ATP8|COX1|COX2|COX3|CYTB|ND1|ND2|ND4|ND4L|ND5|NDUFA1|NDUFA2|NDUFA3|NDUFA4|NDUFA5|NDUFA6|NDUFA7|NDUFA8|NDUFA9|NDUFA10|NDUFAB1|NDUFB1|NDUFB2|NDUFB3|NDUFB4|NDUFB5|NDUFB6|NDUFB7|NDUFB8|NDUFB9|NDUFB10|NDUFC2|NDUFS1|NDUFS2|NDUFS3|NDUFV1|NDUFS4|NDUFS5|NDUFS6|NDUFS8|NDUFV2|NDUFV3|SDHA|SDHC|SDHD|SNCA|SURF1|TAZ|UQCRB|UQCRC1|UQCRC…
GO:0006334	nucleosome assembly	biological_process	132	18930.9	2.83359e-16	<0.002890173410404624	546|1058|1060|1616|2491|3005|3006|3007|3008|3009|3010|3014|3017|3018|3020|3021|3024|3148|4171|4673|4674|4675|4676|4678|4869|5928|5931|6046|6418|6662|7258|7259|7290|7994|8208|8290|8294|8339|8340|8341|8342|8343|8344|8345|8346|8347|8348|8349|8350|8351|8352|8353|8354|8355|8356|8357|8358|8359|8360|8361|8362|8363|8364|8365|8366|8367|8368|8369|8370|8467|8520|8607|8968|8970|8971|9555|9733|10036|10541|113…	ATRX|CENPA|CENPC|DAXX|CENPI|H1F0|HIST1H1C|HIST1H1D|HIST1H1E|HIST1H1B|HIST1H1T|H2AFX|HIST1H2BD|HIST1H2BB|H3F3A|H3F3B|HIST1H1A|HMGB2|MCM2|NAP1L1|NAP1L2|NAP1L3|NAP1L4|NASP|NPM1|RBBP4|RBBP7|BRD2|SET|SOX9|TSPY1|TSPYL1|HIRA|KAT6A|CHAF1B|HIST3H3|HIST1H4I|HIST1H2BG|HIST1H2BL|HIST1H2BN|HIST1H2BM|HIST1H2BF|HIST1H2BE|HIST1H2BH|HIST1H2BI|HIST1H2BC|HIST1H2BO|HIST2H2BE|HIST1H3A|HIST1H3D|HIST1H3C|HIST1H3E|HIST1…
GO:0042393	histone binding	molecular_function	185	37822	3.00712e-16	<0.002890173410404624	322|326|546|676|912|1104|1105|1106|1163|1164|1514|1616|2186|2332|2956|3014|3621|3622|3717|3720|4171|4297|4300|4302|4674|4678|4796|4869|5252|5253|5579|5585|5757|5896|5897|5927|5928|5929|5977|6046|6418|6595|6597|6622|6772|6830|6872|6879|6907|6944|7158|7443|7913|7994|8019|8028|8085|8110|8125|8193|8208|8242|8284|8467|8520|8535|8658|8805|9025|9031|9085|9425|9682|9733|9918|9958|9960|10360|10361|10498|1…	APBB1|AIRE|ATRX|BRDT|CD1D|RCC1|CHD1|CHD2|CKS1B|CKS2|CTSL|DAXX|BPTF|FMR1|MSH6|H2AFX|ING1|ING2|JAK2|JARID2|MCM2|KMT2A|MLLT3|MLLT6|NAP1L2|NASP|TONSL|NPM1|PHF1|PHF2|PRKCB|PKN1|PTMA|RAG1|RAG2|KDM5A|RBBP4|RBBP5|DPF2|BRD2|SET|SMARCA2|SMARCA4|SNCA|STAT1|SUPT6H|TAF1|TAF7|TBL1X|VPS72|TP53BP1|VRK1|DEK|KAT6A|BRD3|MLLT10|KMT2D|DPF3|ANP32A|DPF1|CHAF1B|KDM5C|KDM5D|SMARCA5|HAT1|CBX4|TNKS|TRIM24|RNF8|BAZ1B|CDY1|C…
GO:0015629	actin cytoskeleton	cellular_component	453	247551	3.06986e-16	<0.002890173410404624	25|27|31|58|59|60|70|71|72|81|87|88|89|101|118|119|199|226|273|274|301|357|395|800|822|824|829|830|832|989|999|1000|1072|1073|1238|1265|1266|1398|1410|1495|1496|1535|1612|1613|1627|1639|1660|1809|1915|2011|2017|2037|2039|2241|2268|2275|2316|2317|2319|2321|2534|2620|2633|2634|2909|2934|2998|3005|3055|3077|3092|3171|3183|3190|3611|3652|3728|3880|3898|3927|3936|3983|3993|3996|4046|4082|4336|4430|448…	ABL1|ABL2|ACACA|ACTA1|ACTA2|ACTB|ACTC1|ACTG1|ACTG2|ACTN4|ACTN1|ACTN2|ACTN3|ADAM8|ADD1|ADD2|AIF1|ALDOA|AMPH|BIN1|ANXA1|SHROOM2|ARHGAP6|CALD1|CAPG|CAPN2|CAPZA1|CAPZA2|CAPZB|SEPT7|CDH1|CDH2|CFL1|CFL2|ACKR2|CNN2|CNN3|CRK|CRYAB|CTNNA1|CTNNA2|CYBA|DAPK1|DAPK3|DBN1|DCTN1|DHX9|DPYSL3|EEF1A1|MARK2|CTTN|EPB41L2|DMTN|FER|FGR|FHL3|FLNA|FLNB|FLOT2|FLT1|FYN|GAS2|GBP1|GBP2|ARHGAP35|GSN|GYS2|H1F0|HCK|HFE|HIP1|FO…
GO:0031497	chromatin assembly	biological_process	147	23719.2	3.67143e-16	<0.002890173410404624	546|1029|1058|1060|1616|2491|3005|3006|3007|3008|3009|3010|3014|3017|3018|3020|3021|3024|3070|3146|3148|3159|4171|4673|4674|4675|4676|4678|4869|5928|5931|6046|6418|6662|7258|7259|7290|7994|8091|8208|8290|8294|8339|8340|8341|8342|8343|8344|8345|8346|8347|8348|8349|8350|8351|8352|8353|8354|8355|8356|8357|8358|8359|8360|8361|8362|8363|8364|8365|8366|8367|8368|8369|8370|8467|8520|8607|8968|8970|8971|…	ATRX|CDKN2A|CENPA|CENPC|DAXX|CENPI|H1F0|HIST1H1C|HIST1H1D|HIST1H1E|HIST1H1B|HIST1H1T|H2AFX|HIST1H2BD|HIST1H2BB|H3F3A|H3F3B|HIST1H1A|HELLS|HMGB1|HMGB2|HMGA1|MCM2|NAP1L1|NAP1L2|NAP1L3|NAP1L4|NASP|NPM1|RBBP4|RBBP7|BRD2|SET|SOX9|TSPY1|TSPYL1|HIRA|KAT6A|HMGA2|CHAF1B|HIST3H3|HIST1H4I|HIST1H2BG|HIST1H2BL|HIST1H2BN|HIST1H2BM|HIST1H2BF|HIST1H2BE|HIST1H2BH|HIST1H2BI|HIST1H2BC|HIST1H2BO|HIST2H2BE|HIST1H3A|H…
GO:0031570	DNA integrity checkpoint	biological_process	136	21110.7	3.74393e-16	<0.002890173410404624	472|545|581|595|641|672|835|891|983|988|990|995|1017|1026|1027|1111|1112|1263|1386|1432|1647|1763|1820|1869|1874|2033|2765|2810|2956|3014|3276|3364|4193|4194|4303|4436|4582|4683|4848|4849|4850|4998|5111|5325|5347|5371|5591|5781|5810|5883|5884|5934|6118|6154|6419|6659|6790|7027|7029|7153|7155|7158|7508|7832|8091|8318|8555|8682|8738|8883|8914|9337|9344|9575|9656|10498|10769|11073|11200|23019|25896|…	ATM|ATR|BAX|CCND1|BLM|BRCA1|CASP2|CCNB1|CDK1|CDC5L|CDC6|CDC25C|CDK2|CDKN1A|CDKN1B|CHEK1|FOXN3|PLK3|ATF2|MAPK14|GADD45A|DNA2|ARID3A|E2F1|E2F4|EP300|GML|SFN|MSH6|H2AFX|PRMT1|HUS1|MDM2|MDM4|FOXO4|MSH2|MUC1|NBN|CNOT2|CNOT3|CNOT4|ORC1|PCNA|PLAGL1|PLK1|PML|PRKDC|PTPN11|RAD1|RAD9A|RAD17|RBL2|RPA2|RPL26|SETMAR|SOX4|AURKA|TFDP1|TFDP2|TOP2A|TOP2B|TP53BP1|XPC|BTG2|HMGA2|CDC45|CDC14B|PEA15|CRADD|NAE1|TIMELES…
GO:0034248	regulation of cellular amide metabolic process	biological_process	398	192293	4.71298e-16	<0.002890173410404624	16|48|207|208|274|283|326|348|387|468|602|677|678|708|811|940|1019|1139|1153|1191|1263|1612|1613|1617|1618|1653|1654|1660|1719|1734|1801|1802|1814|1815|1915|1917|1938|1942|1948|1965|1974|1975|1977|1978|1979|1981|1982|1983|1984|2043|2058|2064|2107|2185|2309|2332|2475|2597|2670|2733|2872|2886|2915|2931|2954|3184|3208|3315|3488|3569|3609|3646|3658|3673|3690|3692|4076|4116|4528|4686|4690|4691|4780|48…	AARS|ACO1|AKT1|AKT2|BIN1|ANG|AIRE|APOE|RHOA|ATF4|BCL3|ZFP36L1|ZFP36L2|C1QBP|CALR|CD28|CDK4|CHRNA7|CIRBP|CLU|PLK3|DAPK1|DAPK3|DAZ1|DAZL|DDX1|DDX3X|DHX9|DHFR|DIO2|DPH1|DPH2|DRD3|DRD4|EEF1A1|EEF1A2|EEF2|EFNA1|EFNB2|EIF2S1|EIF4A2|EIF4B|EIF4E|EIF4EBP1|EIF4EBP2|EIF4G1|EIF4G2|EIF5|EIF5A|EPHA4|EPRS|ERBB2|ETF1|PTK2B|FOXO3|FMR1|MTOR|GAPDH|GFAP|GLE1|MKNK2|GRB7|GRM5|GSK3A|GSTZ1|HNRNPD|HPCA|HSPB1|IGFBP5|IL6|I…
GO:0032269	negative regulation of cellular protein metabolic process	biological_process	949	1.1398e+06	5.18321e-16	<0.002890173410404624	2|12|25|103|104|135|183|197|207|210|259|274|283|284|302|304|324|329|330|331|332|334|348|358|408|409|462|467|468|493|551|578|581|624|634|652|655|672|677|678|684|706|710|718|720|721|727|753|801|805|808|811|825|831|836|857|859|866|867|868|871|891|939|960|1020|1026|1027|1028|1029|1031|1032|1050|1153|1201|1285|1293|1294|1361|1378|1399|1407|1408|1410|1411|1445|1447|1457|1459|1469|1470|1471|1472|1473|14…	A2M|SERPINA3|ABL1|ADAR|ADARB1|ADORA2A|AGT|AHSG|AKT1|ALAD|AMBP|BIN1|ANG|ANGPT1|ANXA2|ANXA2P2|APC|BIRC2|BIRC3|XIAP|BIRC5|APLP2|APOE|AQP1|ARRB1|ARRB2|SERPINC1|ATF3|ATF4|ATP2B4|AVP|BAK1|BAX|BDKRB2|CEACAM1|BMP4|BMP7|BRCA1|ZFP36L1|ZFP36L2|BST2|TSPO|SERPING1|C3|C4A|C4B|C5|LDLRAD4|CALM1|CALM2|CALM3|CALR|CAPN3|CAST|CASP3|CAV1|CAV3|SERPINA6|CBL|CBLB|SERPINH1|CCNB1|CD27|CD44|CDK5|CDKN1A|CDKN1B|CDKN1C|CDKN2A…
GO:0034660	ncRNA metabolic process	biological_process	477	296779	5.19038e-16	<0.002890173410404624	16|103|283|705|833|904|905|1022|1025|1615|1653|1736|1787|2058|2091|2193|2483|2617|2926|2957|2958|2959|2960|2961|2962|2963|2971|2972|2975|2976|3028|3035|3181|3376|3669|3735|3921|4086|4087|4088|4137|4141|4234|4603|4677|4686|4736|4839|4931|5036|5073|5188|5393|5394|5430|5431|5432|5433|5434|5435|5436|5437|5438|5439|5440|5441|5451|5452|5464|5822|5859|5901|5917|6023|6041|6125|6129|6130|6135|6154|6155|61…	AARS|ADAR|ANG|BYSL|CARS|CCNT1|CCNT2|CDK7|CDK9|DARS|DDX1|DKC1|TRDMT1|EPRS|FBL|FARSA|FRG1|GARS|GRSF1|GTF2A1|GTF2A2|GTF2B|GTF2E1|GTF2E2|GTF2F1|GTF2F2|GTF3A|BRF1|GTF3C1|GTF3C2|HSD17B10|HARS|HNRNPA2B1|IARS|ISG20|KARS|RPSA|SMAD1|SMAD2|SMAD3|MAPT|MARS|METTL1|MYBL1|NARS|NCBP1|RPL10A|NOP2|NVL|PA2G4|PARN|GATB|EXOSC9|EXOSC10|POLR2A|POLR2B|POLR2C|POLR2D|POLR2E|POLR2F|POLR2G|POLR2H|POLR2I|POLR2J|POLR2K|POLR2L…
GO:0034399	nuclear periphery	cellular_component	131	18092	5.69442e-16	<0.002890173410404624	240|468|641|790|862|1051|1063|1072|1073|1161|1460|1605|1609|1788|1791|1822|2672|3141|3181|3192|3717|3837|3842|3843|3856|4000|4001|4133|4137|4152|4221|4287|4602|4670|4841|4926|4928|4968|5119|5371|5422|5580|5590|5687|5885|6002|6041|6304|6310|6314|6421|6678|6732|6839|7011|7041|7175|7431|7528|7919|8089|8243|8328|8507|8520|8573|8607|9126|9360|9612|9688|9782|9894|9972|9984|10178|10238|10250|10270|10274…	ALOX5|ATF4|BLM|CAD|RUNX1T1|CEBPB|CENPF|CFL1|CFL2|ERCC8|CSNK2B|DAG1|DGKQ|DNMT3A|DNTT|ATN1|GFI1|HLCS|HNRNPA2B1|HNRNPU|JAK2|KPNB1|TNPO1|IPO5|KRT8|LMNA|LMNB1|MAP2|MAPT|MBD1|MEN1|ATXN3|MYB|HNRNPM|NONO|NUMA1|NUP98|OGG1|CHMP1A|PML|POLA1|PRKCD|PRKCZ|PSMA6|RAD21|RGS12|RNASEL|SATB1|ATXN1|ATXN7|SFPQ|SPARC|SRPK1|SUV39H1|TEP1|TGFB1I1|TPR|VIM|YY1|DDX39B|YEATS4|SMC1A|GFI1B|ENC1|HAT1|CASK|RUVBL1|SMC3|PPIG|NCOR2|…
GO:0031491	nucleosome binding	molecular_function	78	5963.07	5.84821e-16	<0.002890173410404624	60|86|1058|1104|1108|3005|3006|3007|3008|3009|3010|3015|3020|3021|3024|3065|3066|3150|3151|3183|4302|4676|5252|5928|6047|6594|6597|6598|6599|6601|6603|6605|6830|7290|7443|8028|8091|8289|8290|8350|8351|8352|8353|8354|8355|8356|8357|8358|8467|8726|8932|8968|8971|9219|9324|9555|10467|10473|11198|22823|23523|26013|26147|26155|29128|50809|53615|57459|79366|79685|116092|126961|165918|254225|333932|3415…	ACTB|ACTL6A|CENPA|RCC1|CHD4|H1F0|HIST1H1C|HIST1H1D|HIST1H1E|HIST1H1B|HIST1H1T|H2AFZ|H3F3A|H3F3B|HIST1H1A|HDAC1|HDAC2|HMGN1|HMGN2|HNRNPC|MLLT6|NAP1L4|PHF1|RBBP4|RNF4|SMARCA1|SMARCA4|SMARCB1|SMARCC1|SMARCC2|SMARCD2|SMARCE1|SUPT6H|HIRA|VRK1|MLLT10|HMGA2|ARID1A|HIST3H3|HIST1H3A|HIST1H3D|HIST1H3C|HIST1H3E|HIST1H3I|HIST1H3G|HIST1H3J|HIST1H3H|HIST1H3B|SMARCA5|EED|MBD2|HIST1H3F|H1FX|MTA2|HMGN3|H2AFY|ZNHI…
GO:0043624	cellular protein complex disassembly	biological_process	130	17803	5.92054e-16	<0.002890173410404624	327|740|1072|1073|2107|2580|2935|3312|3796|3925|4905|5018|5195|5756|6059|6150|6182|6183|6455|6456|7429|7818|8775|8867|9525|9553|9617|9645|9793|9801|9829|9948|10240|10300|10573|10884|11004|11034|11075|11222|11344|23107|23708|26284|26589|27183|28957|28973|28977|28998|29074|29088|29093|50861|51021|51023|51069|51073|51081|51116|51253|51258|51263|51264|51318|51373|51642|51649|51650|54148|54460|54516|5…	APEH|MRPL49|CFL1|CFL2|ETF1|GAK|GSPT1|HSPA8|KIF2A|STMN1|NSF|OXA1L|PEX14|TWF1|ABCE1|MRPL23|MRPL12|MRPS12|SH3GL1|SH3GL2|VIL1|DAP3|NAPA|SYNJ1|VPS4B|MRPL33|MTRF1|MICAL2|CKAP5|MRPL19|DNAJC6|WDR1|MRPS31|KATNB1|MRPL28|MRPS30|KIF2C|DSTN|STMN2|MRPL3|TWF2|MRPS27|GSPT2|ERAL1|MRPL46|VPS4A|MRPS28|MRPS18B|MRPL42|MRPL13|MRPL18|MRPL15|MRPL22|STMN3|MRPS16|MRPS18C|MRPL2|MRPL4|MRPS7|MRPS2|MRPL37|MRPL51|MRPL30|MRPL27…
GO:0042788	polysomal ribosome	cellular_component	31	707.98	6.0988e-16	<0.002890173410404624	190|1660|1938|2332|4736|6128|6130|6132|6135|6141|6142|6143|6152|6156|6160|6161|6169|6170|6171|6173|6227|6228|6231|6234|6235|8667|23185|25873|55854|57532|87178|	NR0B1|DHX9|EEF2|FMR1|RPL10A|RPL6|RPL7A|RPL8|RPL11|RPL18|RPL18A|RPL19|RPL24|RPL30|RPL31|RPL32|RPL38|RPL39|RPL41|RPL36A|RPS21|RPS23|RPS26|RPS28|RPS29|EIF3H|LARP4B|RPL36|ZC3H15|NUFIP2|PNPT1|
GO:0051493	regulation of cytoskeleton organization	biological_process	467	268345	6.84683e-16	<0.002890173410404624	25|27|88|118|119|120|246|274|324|335|375|382|387|388|389|390|395|396|397|402|585|636|672|673|683|684|822|824|827|829|830|832|859|899|961|998|1020|1068|1069|1072|1073|1111|1213|1236|1398|1436|1499|1540|1613|1639|1729|1739|1778|1859|1894|1901|1902|1906|1946|2011|2017|2039|2041|2042|2044|2059|2150|2185|2241|2242|2258|2288|2316|2475|2648|2764|2770|2824|2885|2909|2932|2934|3055|3059|3071|3192|3265|327…	ABL1|ABL2|ACTN2|ADD1|ADD2|ADD3|ALOX15|BIN1|APC|APOA1|ARF1|ARF6|RHOA|RHOB|RHOC|RND3|ARHGAP6|ARHGDIA|ARHGDIB|ARL2|BBS4|BICD1|BRCA1|BRAF|BST1|BST2|CAPG|CAPN2|CAPN6|CAPZA1|CAPZA2|CAPZB|CAV3|CCNF|CD47|CDC42|CDK5|CETN1|CETN2|CFL1|CFL2|CHEK1|CLTC|CCR7|CRK|CSF1R|CTNNB1|CYLD|DAPK3|DCTN1|DIAPH1|DLG1|DYNC1H1|DYRK1A|ECT2|S1PR1|LPAR1|EDN1|EFNA5|MARK2|CTTN|DMTN|EPHA1|EPHA3|EPHA5|EPS8|F2RL1|PTK2B|FER|FES|FGF13|…
GO:2000058	regulation of ubiquitin-dependent protein catabolic process	biological_process	141	22124.7	7.33212e-16	<0.002890173410404624	207|369|857|859|863|1050|1191|1263|1452|1453|1454|1457|1459|1601|1855|1950|2185|2272|2629|2729|2768|2931|2932|3077|3093|3300|3303|3304|3326|4092|4130|4193|4534|4780|5347|5371|5601|5663|5716|5728|5747|5886|5887|6125|6135|6201|6386|6449|6469|6599|6613|6790|6815|6872|6880|7336|7337|7341|7415|7471|7480|7874|7917|8078|8312|8473|8554|9097|9113|9349|9529|9604|9655|9683|9709|9781|9817|9978|10134|10221|10…	AKT1|ARAF|CAV1|CAV3|CBFA2T3|CEBPA|CLU|PLK3|CSNK1A1|CSNK1D|CSNK1E|CSNK2A1|CSNK2A2|DAB2|DVL1|EGF|PTK2B|FHIT|GBA|GCLC|GNA12|GSK3A|GSK3B|HFE|UBE2K|DNAJB2|HSPA1A|HSPA1B|HSP90AB1|SMAD7|MAP1A|MDM2|MTM1|NFE2L2|PLK1|PML|MAPK9|PSEN1|PSMD10|PTEN|PTK2|RAD23A|RAD23B|RPL5|RPL11|RPS7|SDCBP|SGTA|SHH|SMARCC1|SUMO2|AURKA|STYX|TAF1|TAF9|UBE2V2|UBE3A|SUMO1|VCP|WNT1|WNT10B|USP7|BAG6|USP5|AXIN1|OGT|PIAS1|USP14|LATS1|R…
GO:2001233	regulation of apoptotic signaling pathway	biological_process	373	166940	7.37677e-16	<0.002890173410404624	90|135|142|183|186|207|292|317|355|356|367|409|467|551|572|578|581|596|597|598|599|624|637|638|652|653|658|664|666|672|754|835|841|857|960|972|1032|1075|1191|1280|1437|1457|1459|1491|1495|1499|1512|1540|1613|1621|1649|1654|1869|2017|2023|2056|2070|2138|2139|2140|2243|2244|2255|2260|2266|2395|2534|2623|2668|2729|2730|2771|2773|2810|2852|2876|2923|2931|2932|2934|2950|3002|3064|3065|3082|3091|3148|3…	ACVR1|ADORA2A|PARP1|AGT|AGTR2|AKT1|SLC25A5|APAF1|FAS|FASLG|AR|ARRB2|ATF3|AVP|BAD|BAK1|BAX|BCL2|BCL2A1|BCL2L1|BCL2L2|BDKRB2|BID|BIK|BMP4|BMP5|BMPR1B|BNIP3|BOK|BRCA1|PTTG1IP|CASP2|CASP8|CAV1|CD44|CD74|CDKN2D|CTSC|CLU|COL2A1|CSF2|CSNK2A1|CSNK2A2|CTH|CTNNA1|CTNNB1|CTSH|CYLD|DAPK3|DBH|DDIT3|DDX3X|E2F1|CTTN|ENO1|EPO|EYA4|EYA1|EYA2|EYA3|FGA|FGB|FGF10|FGFR1|FGG|FXN|FYN|GATA1|GDNF|GCLC|GCLM|GNAI2|GNAI3|SF…
GO:0098803	respiratory chain complex	cellular_component	78	6140.37	8.02738e-16	<0.002890173410404624	617|1327|1329|1337|1339|1340|1349|1350|1351|1537|4512|4513|4514|4519|4535|4536|4538|4539|4540|4694|4695|4696|4697|4698|4700|4701|4702|4704|4705|4706|4707|4708|4709|4710|4711|4712|4713|4714|4715|4716|4718|4719|4720|4722|4723|4724|4725|4726|4728|4729|4731|6389|6390|6391|6392|6622|7381|7384|7385|7386|7388|9377|9512|11315|27089|29796|51079|51103|54539|55572|55967|56901|84419|84701|126328|374291|79095…	BCS1L|COX4I1|COX5B|COX6A1|COX6A2|COX6B1|COX7B|COX7C|COX8A|CYC1|COX1|COX2|COX3|CYTB|ND1|ND2|ND4|ND4L|ND5|NDUFA1|NDUFA2|NDUFA3|NDUFA4|NDUFA5|NDUFA6|NDUFA7|NDUFA8|NDUFA9|NDUFA10|NDUFAB1|NDUFB1|NDUFB2|NDUFB3|NDUFB4|NDUFB5|NDUFB6|NDUFB7|NDUFB8|NDUFB9|NDUFB10|NDUFC2|NDUFS1|NDUFS2|NDUFS3|NDUFV1|NDUFS4|NDUFS5|NDUFS6|NDUFS8|NDUFV2|NDUFV3|SDHA|SDHB|SDHC|SDHD|SNCA|UQCRB|UQCRC1|UQCRC2|UQCRFS1|UQCRH|COX5A|PMP…
GO:0033290	eukaryotic 48S preinitiation complex	cellular_component	15	109.56	8.61879e-16	<0.002890173410404624	1965|3646|8661|8662|8663|8664|8665|8666|8667|8668|8669|10480|27335|51386|728689|	EIF2S1|EIF3E|EIF3A|EIF3B|EIF3C|EIF3D|EIF3F|EIF3G|EIF3H|EIF3I|EIF3J|EIF3M|EIF3K|EIF3L|EIF3CL|
GO:0070461	SAGA-type complex	cellular_component	26	509.25	9.12709e-16	<0.002890173410404624	2648|3054|6871|6873|6874|6877|6878|6879|6880|6881|6883|8295|8464|8850|9913|10474|10629|23326|27097|51616|55578|56943|56970|93624|117143|100130302|	KAT2A|HCFC1|TADA2A|TAF2|TAF4|TAF5|TAF6|TAF7|TAF9|TAF10|TAF12|TRRAP|SUPT3H|KAT2B|SUPT7L|TADA3|TAF6L|USP22|TAF5L|TAF9B|SUPT20H|ENY2|ATXN7L3|TADA2B|TADA1|SUPT20HL1|
GO:1901988	negative regulation of cell cycle phase transition	biological_process	178	36261.7	9.44203e-16	<0.002890173410404624	324|472|581|595|596|641|672|677|678|699|701|835|891|983|990|991|995|1017|1026|1027|1030|1032|1063|1111|1112|1263|1647|1820|1869|1874|2033|2146|2273|2765|2810|2956|3275|3276|3364|3550|4085|4193|4194|4221|4303|4342|4582|4683|4848|4849|4850|4998|5017|5111|5311|5325|5347|5371|5591|5728|5884|5885|5925|5933|5934|6118|6154|6347|6500|6659|6790|7027|7029|7175|7272|7465|7756|7832|8091|8379|8454|8555|8738|8…	APC|ATM|BAX|CCND1|BCL2|BLM|BRCA1|ZFP36L1|ZFP36L2|BUB1|BUB1B|CASP2|CCNB1|CDK1|CDC6|CDC20|CDC25C|CDK2|CDKN1A|CDKN1B|CDKN2B|CDKN2D|CENPF|CHEK1|FOXN3|PLK3|GADD45A|ARID3A|E2F1|E2F4|EP300|EZH2|FHL1|GML|SFN|MSH6|PRMT2|PRMT1|HUS1|IK|MAD2L1|MDM2|MDM4|MEN1|FOXO4|MOS|MUC1|NBN|CNOT2|CNOT3|CNOT4|ORC1|OVOL1|PCNA|PKD2|PLAGL1|PLK1|PML|PRKDC|PTEN|RAD17|RAD21|RB1|RBL1|RBL2|RPA2|RPL26|CCL2|SKP1|SOX4|AURKA|TFDP1|TFD…
GO:0005200	structural constituent of cytoskeleton	molecular_function	99	9984.99	9.50704e-16	<0.002890173410404624	58|60|71|120|286|287|288|631|636|1496|1539|1674|1756|1832|2035|2038|2670|3092|3849|3852|3853|3854|3857|3861|3866|3868|3872|3880|3881|3890|4014|4478|4741|4744|4747|5339|5357|5493|6708|6709|6710|6711|6712|7094|7168|7277|7278|7280|7283|7431|7846|8030|8089|8419|8470|9118|10092|10093|10094|10095|10096|10097|10109|10174|10376|10381|10382|10383|10426|10844|11188|23136|23336|23607|27175|27229|50853|51174…	ACTA1|ACTB|ACTG1|ADD3|ANK1|ANK2|ANK3|BFSP1|BICD1|CTNNA2|CYLC2|DES|DMD|DSP|EPB41|EPB42|GFAP|HIP1|KRT2|KRT5|KRT6A|KRT6B|KRT9|KRT14|KRT15|KRT16|KRT17|KRT19|KRT31|KRT84|LOR|MSN|NEFM|NEFH|NEFL|PLEC|PLS1|PPL|SPTA1|SPTAN1|SPTB|SPTBN1|SPTBN2|TLN1|TPM1|TUBA4A|TUBA3C|TUBB2A|TUBG1|VIM|TUBA1A|CCDC6|YEATS4|BFSP2|SORBS2|INA|ARPC5|ARPC4|ARPC3|ARPC1B|ACTR3|ACTR2|ARPC2|SORBS3|TUBA1B|TUBB3|TUBB4A|TUBB4B|TUBGCP3|TU…
GO:0000123	histone acetyltransferase complex	cellular_component	80	6487.31	9.52731e-16	<0.002890173410404624	60|86|1387|1810|2033|2648|3054|5977|6871|6873|6874|6877|6878|6879|6880|6881|6883|6885|7862|7994|8089|8110|8193|8295|8464|8473|8607|8850|9643|9767|9898|9913|10445|10474|10524|10629|10856|10902|10933|10943|11091|11143|23326|23338|23522|23774|26009|26122|27097|27154|51147|51230|51562|51616|51773|54107|54556|54934|55167|55257|55274|55578|55683|55689|55929|56655|56943|56970|57634|64769|79960|80314|841…	ACTB|ACTL6A|CREBBP|DR1|EP300|KAT2A|HCFC1|DPF2|TADA2A|TAF2|TAF4|TAF5|TAF6|TAF7|TAF9|TAF10|TAF12|MAP3K7|BRPF1|KAT6A|YEATS4|DPF3|DPF1|TRRAP|SUPT3H|OGT|RUVBL1|KAT2B|MORF4L2|JADE3|UBAP2L|SUPT7L|MCRS1|TADA3|KAT5|TAF6L|RUVBL2|BRD8|MORF4L1|MSL3|WDR5|KAT7|USP22|JADE2|KAT6B|BRD1|ZZZ3|EPC2|TAF5L|BRPF3|ING4|PHF20|MBIP|TAF9B|RSF1|POLE3|ING3|KANSL2|MSL2|MRGBP|PHF10|SUPT20H|KANSL3|YEATS2|DMAP1|POLE4|ENY2|ATXN7L…
GO:0016282	eukaryotic 43S preinitiation complex	cellular_component	17	156.33	1.25016e-15	<0.002890173410404624	3646|8661|8662|8663|8664|8665|8666|8667|8668|8669|10209|10289|10480|27335|51386|54505|728689|	EIF3E|EIF3A|EIF3B|EIF3C|EIF3D|EIF3F|EIF3G|EIF3H|EIF3I|EIF3J|EIF1|EIF1B|EIF3M|EIF3K|EIF3L|DHX29|EIF3CL|
GO:0008022	protein C-terminus binding	molecular_function	183	37591.7	1.59472e-15	<0.002890173410404624	25|160|468|481|667|675|774|859|991|1022|1063|1112|1261|1445|1487|1499|1601|1613|1739|1741|1742|1759|1893|2033|2035|2064|2067|2068|2071|2072|2074|2185|2192|2335|2547|3265|3339|3397|3717|3767|3777|3839|3932|3981|4059|4085|4261|4288|4435|4436|4641|4688|4691|4747|4863|4926|4987|4988|5189|5190|5193|5213|5245|5430|5468|5501|5515|5516|5562|5604|5626|5864|5888|6310|6311|6382|6455|6456|6457|6477|6494|6667…	ABL1|AP2A1|ATF4|ATP1B1|DST|BRCA2|CACNA1B|CAV3|CDC20|CDK7|CENPF|FOXN3|CNGA3|CSK|CTBP1|CTNNB1|DAB2|DAPK3|DLG1|DLG3|DLG4|DNM1|ECM1|EP300|EPB41|ERBB2|ERCC1|ERCC2|ERCC3|ERCC4|ERCC6|PTK2B|FBLN1|FN1|XRCC6|HRAS|HSPG2|ID1|JAK2|KCNJ11|KCNK3|KPNA3|LCK|LIG4|BCAM|MAD2L1|CIITA|MKI67|CITED1|MSH2|MYO1C|NCF2|NCL|NEFL|NPAT|NUMA1|OPRL1|OPRM1|PEX1|PEX6|PEX12|PFKM|PHB|POLR2A|PPARG|PPP1CC|PPP2CA|PPP2CB|PRKAA1|MAP2K1|P…
GO:0043401	steroid hormone mediated signaling pathway	biological_process	122	15623.5	1.68657e-15	<0.002890173410404624	190|367|387|652|655|672|811|898|1022|1499|1616|1655|1667|2063|2099|2100|2101|2103|2104|2274|2288|2494|2516|2649|2852|2908|3164|3172|3174|3301|3717|4246|4306|4734|4824|4929|5241|5245|5458|5465|5467|5468|5469|5901|5914|5915|5916|5925|6047|6095|6096|6097|6256|6257|6258|6294|6714|6879|7025|7026|7041|7067|7068|7101|7181|7182|7337|7376|7421|7533|8013|8031|8202|8204|8289|8431|8554|8648|8856|9063|9282|93…	NR0B1|AR|RHOA|BMP4|BMP7|BRCA1|CALR|CCNE1|CDK7|CTNNB1|DAXX|DDX5|DEFA1|NR2F6|ESR1|ESR2|ESRRA|ESRRB|ESRRG|FHL2|FKBP4|NR5A2|NR5A1|NR6A1|GPER1|NR3C1|NR4A1|HNF4A|HNF4G|DNAJA1|JAK2|SCGB2A1|NR3C2|NEDD4|NKX3-1|NR4A2|PGR|PHB|POU4F2|PPARA|PPARD|PPARG|MED1|RAN|RARA|RARB|RARG|RB1|RNF4|RORA|RORB|RORC|RXRA|RXRB|RXRG|SAFB|SRC|TAF7|NR2F1|NR2F2|TGFB1I1|THRA|THRB|NR2E1|NR2C1|NR2C2|UBE3A|NR1H2|VDR|YWHAH|NR4A3|NCOA4|…
GO:0035278	miRNA mediated inhibition of translation	biological_process	43	1539.52	1.73235e-15	<0.002890173410404624	3692|4855|5936|6774|7538|23112|26523|27161|27327|57690|131405|192669|192670|406881|406882|406883|406899|406900|406901|406904|406905|406912|406929|406930|406937|406947|406948|406949|406950|406951|406952|406980|406981|406982|406991|407006|407007|407021|407024|407025|407035|407048|407049|	EIF6|NOTCH4|RBM4|STAT3|ZFP36|TNRC6B|AGO1|AGO2|TNRC6A|TNRC6C|TRIM71|AGO3|AGO4|MIRLET7A1|MIRLET7A2|MIRLET7A3|MIR106A|MIR106B|MIR107|MIR1-1|MIR1-2|MIR125B2|MIR138-1|MIR138-2|MIR145|MIR155|MIR15A|MIR15B|MIR16-1|MIR16-2|MIR17|MIR19B1|MIR19B2|MIR20A|MIR21|MIR221|MIR222|MIR29A|MIR29B1|MIR29B2|MIR31|MIR92A1|MIR92A2|
GO:0040033	negative regulation of translation, ncRNA-mediated	biological_process	43	1539.52	1.73235e-15	<0.002890173410404624	3692|4855|5936|6774|7538|23112|26523|27161|27327|57690|131405|192669|192670|406881|406882|406883|406899|406900|406901|406904|406905|406912|406929|406930|406937|406947|406948|406949|406950|406951|406952|406980|406981|406982|406991|407006|407007|407021|407024|407025|407035|407048|407049|	EIF6|NOTCH4|RBM4|STAT3|ZFP36|TNRC6B|AGO1|AGO2|TNRC6A|TNRC6C|TRIM71|AGO3|AGO4|MIRLET7A1|MIRLET7A2|MIRLET7A3|MIR106A|MIR106B|MIR107|MIR1-1|MIR1-2|MIR125B2|MIR138-1|MIR138-2|MIR145|MIR155|MIR15A|MIR15B|MIR16-1|MIR16-2|MIR17|MIR19B1|MIR19B2|MIR20A|MIR21|MIR221|MIR222|MIR29A|MIR29B1|MIR29B2|MIR31|MIR92A1|MIR92A2|
GO:0045974	regulation of translation, ncRNA-mediated	biological_process	43	1539.52	1.73235e-15	<0.002890173410404624	3692|4855|5936|6774|7538|23112|26523|27161|27327|57690|131405|192669|192670|406881|406882|406883|406899|406900|406901|406904|406905|406912|406929|406930|406937|406947|406948|406949|406950|406951|406952|406980|406981|406982|406991|407006|407007|407021|407024|407025|407035|407048|407049|	EIF6|NOTCH4|RBM4|STAT3|ZFP36|TNRC6B|AGO1|AGO2|TNRC6A|TNRC6C|TRIM71|AGO3|AGO4|MIRLET7A1|MIRLET7A2|MIRLET7A3|MIR106A|MIR106B|MIR107|MIR1-1|MIR1-2|MIR125B2|MIR138-1|MIR138-2|MIR145|MIR155|MIR15A|MIR15B|MIR16-1|MIR16-2|MIR17|MIR19B1|MIR19B2|MIR20A|MIR21|MIR221|MIR222|MIR29A|MIR29B1|MIR29B2|MIR31|MIR92A1|MIR92A2|
GO:0000387	spliceosomal snRNP assembly	biological_process	44	1623.72	1.86665e-15	<0.002890173410404624	1207|6606|6607|6628|6631|6632|6633|6634|6635|6636|6637|7375|8487|9092|9129|9733|10073|10419|10421|10594|10772|11171|11218|24148|25804|25929|25980|26121|26827|26831|26832|26835|27339|50628|54496|54960|55696|79760|79833|96764|135295|100130932|100151683|100151684|	CLNS1A|SMN1|SMN2|SNRPB|SNRPC|SNRPD1|SNRPD2|SNRPD3|SNRPE|SNRPF|SNRPG|USP4|GEMIN2|SART1|PRPF3|SART3|SNUPN|PRMT5|CD2BP2|PRPF8|SRSF10|STRAP|DDX20|PRPF6|LSM4|GEMIN5|AAR2|PRPF31|RNU6-1|RNU5A-1|RNU5B-1|RNU4-1|PRPF19|GEMIN4|PRMT7|GEMIN8|RBM22|GEMIN7|GEMIN6|TGS1|SRSF12|SNRPGP15|RNU4ATAC|RNU6ATAC|
GO:0017148	negative regulation of translation	biological_process	146	23524.3	1.91127e-15	<0.002890173410404624	283|468|677|678|811|1153|1612|1613|1654|1719|1965|1977|1978|1979|2058|2332|2597|2886|3184|3488|3609|3646|3658|3692|4076|4691|4848|4849|4855|5610|5813|5914|5935|5936|5976|5997|6188|6470|6726|6774|7072|7175|7248|7298|7538|7832|8087|8507|8570|8637|9337|9451|9470|9513|9698|9775|10140|10236|10394|10492|10642|10643|10644|10658|11236|23019|23034|23112|23367|23521|25904|26058|26523|27102|27161|27327|2899…	ANG|ATF4|ZFP36L1|ZFP36L2|CALR|CIRBP|DAPK1|DAPK3|DDX3X|DHFR|EIF2S1|EIF4E|EIF4EBP1|EIF4EBP2|EPRS|FMR1|GAPDH|GRB7|HNRNPD|IGFBP5|ILF3|EIF3E|IREB2|EIF6|CAPRIN1|NCL|CNOT2|CNOT3|NOTCH4|EIF2AK2|PURA|RARA|RBM3|RBM4|UPF1|RGS2|RPS3|SHMT1|SRP9|STAT3|TIA1|TPR|TSC1|TYMS|ZFP36|BTG2|FXR1|ENC1|KHSRP|EIF4EBP3|CNOT8|EIF2AK3|EIF4E2|FXR2|PUM1|EIF4A3|TOB1|HNRNPR|PRG3|SYNCRIP|IGF2BP1|IGF2BP3|IGF2BP2|CELF1|RNF139|CNOT1|…
GO:0005844	polysome	cellular_component	72	5049.17	2.0318e-15	<0.002890173410404624	190|811|1618|1660|1938|1965|1975|1981|2332|2521|4440|4628|4733|4736|5682|5687|6128|6129|6130|6132|6135|6141|6142|6143|6152|6156|6160|6161|6169|6170|6171|6173|6188|6191|6192|6194|6227|6228|6231|6234|6235|6311|7411|7431|7458|8087|8667|9513|10445|23185|23367|25873|26019|26523|27161|51182|51389|55323|55364|55854|57532|60560|79727|84316|85451|87178|113251|122830|124540|129563|140801|440275|	NR0B1|CALR|DAZL|DHX9|EEF2|EIF2S1|EIF4B|EIF4G1|FMR1|FUS|MSI1|MYH10|DRG1|RPL10A|PSMA1|PSMA6|RPL6|RPL7|RPL7A|RPL8|RPL11|RPL18|RPL18A|RPL19|RPL24|RPL30|RPL31|RPL32|RPL38|RPL39|RPL41|RPL36A|RPS3|RPS4X|RPS4Y1|RPS6|RPS21|RPS23|RPS26|RPS28|RPS29|ATXN2|VBP1|VIM|EIF4H|FXR1|EIF3H|FXR2|MCRS1|LARP4B|LARP1|RPL36|UPF2|AGO1|AGO2|HSPA14|RWDD1|LARP6|IMPACT|ZC3H15|NUFIP2|NAA35|LIN28A|NAA38|UNK|PNPT1|LARP4|NAA30|MSI…
GO:1903322	positive regulation of protein modification by small protein conjugation or removal	biological_process	119	16186	2.09884e-15	<0.002890173410404624	154|284|329|330|331|405|408|409|554|648|672|754|857|991|1025|2280|2801|2931|3309|4092|4101|5300|5347|5414|5601|5716|5728|5861|6187|6502|7189|7314|7321|7329|7332|7334|7337|7415|7466|7965|8312|8554|8555|8767|8877|8915|9111|9112|9646|9733|9759|9810|10010|10016|10210|10273|10318|10401|10892|11065|11170|22976|23028|23142|23551|23640|25898|25950|26191|26272|26354|27338|29979|51256|51343|51438|51588|541…	ADRB2|ANGPT1|BIRC2|BIRC3|XIAP|ARNT|ARRB1|ARRB2|AVPR2|BMI1|BRCA1|PTTG1IP|CAV1|CDC20|CDK9|FKBP1A|GOLGA2|GSK3A|HSPA5|SMAD7|MAGEA2|PIN1|PLK1|SEPT4|MAPK9|PSMD10|PTEN|RAB1A|RPS2|SKP2|TRAF6|UBB|UBE2D1|UBE2I|UBE2L3|UBE2N|UBE3A|VCP|WFS1|AIMP2|AXIN1|PIAS1|CDC14B|RIPK2|SPHK1|BCL10|NMI|MTA1|CTR9|SART3|HDAC4|RNF40|TANK|PDCD6|TOPORS|STUB1|TNIP1|PIAS3|MALT1|UBE2C|FAM107A|PAXIP1|KDM1A|DCUN1D4|RASD2|HSPBP1|RCHY1|…
GO:0061136	regulation of proteasomal protein catabolic process	biological_process	171	33486.1	2.16084e-15	<0.002890173410404624	207|210|369|857|863|1050|1191|1263|1452|1453|1454|1601|1855|2272|2332|2629|2729|2768|2876|2931|2932|3077|3093|3300|3303|3304|3326|3327|4092|4130|4193|4287|4534|4780|4983|5310|5347|5566|5582|5601|5663|5700|5701|5702|5704|5705|5706|5716|5720|5721|5886|5887|6135|6341|6386|6449|6469|6599|6613|6790|6815|6872|6880|7110|7314|7327|7336|7341|7415|7480|7874|7917|8078|8473|8554|8945|8975|9024|9097|9491|9529…	AKT1|ALAD|ARAF|CAV1|CBFA2T3|CEBPA|CLU|PLK3|CSNK1A1|CSNK1D|CSNK1E|DAB2|DVL1|FHIT|FMR1|GBA|GCLC|GNA12|GPX1|GSK3A|GSK3B|HFE|UBE2K|DNAJB2|HSPA1A|HSPA1B|HSP90AB1|HSP90AB3P|SMAD7|MAP1A|MDM2|ATXN3|MTM1|NFE2L2|OPHN1|PKD1|PLK1|PRKACA|PRKCG|MAPK9|PSEN1|PSMC1|PSMC2|PSMC3|PSMC4|PSMC5|PSMC6|PSMD10|PSME1|PSME2|RAD23A|RAD23B|RPL11|SCO1|SDCBP|SGTA|SHH|SMARCC1|SUMO2|AURKA|STYX|TAF1|TAF9|TMF1|UBB|UBE2G2|UBE2V2|SUM…
GO:0045930	negative regulation of mitotic cell cycle	biological_process	246	70586.2	2.26799e-15	<0.002890173410404624	25|324|472|546|581|595|596|598|604|641|652|655|672|677|678|694|699|701|835|891|983|990|991|995|1017|1026|1027|1030|1063|1111|1112|1263|1386|1499|1620|1647|1739|1820|1843|1869|1874|1877|2033|2146|2191|2273|2296|2619|2765|2810|2956|3265|3275|3276|3364|3550|3586|4085|4088|4193|4194|4303|4436|4582|4683|4824|4848|4849|4850|4998|5017|5111|5311|5325|5347|5371|5514|5546|5591|5728|5774|5883|5884|5885|5925…	ABL1|APC|ATM|ATRX|BAX|CCND1|BCL2|BCL2L1|BCL6|BLM|BMP4|BMP7|BRCA1|ZFP36L1|ZFP36L2|BTG1|BUB1|BUB1B|CASP2|CCNB1|CDK1|CDC6|CDC20|CDC25C|CDK2|CDKN1A|CDKN1B|CDKN2B|CENPF|CHEK1|FOXN3|PLK3|ATF2|CTNNB1|BRINP1|GADD45A|DLG1|ARID3A|DUSP1|E2F1|E2F4|E4F1|EP300|EZH2|FAP|FHL1|FOXC1|GAS1|GML|SFN|MSH6|HRAS|PRMT2|PRMT1|HUS1|IK|IL10|MAD2L1|SMAD3|MDM2|MDM4|FOXO4|MSH2|MUC1|NBN|NKX3-1|CNOT2|CNOT3|CNOT4|ORC1|OVOL1|PCNA|…
GO:0019843	rRNA binding	molecular_function	61	3913.83	2.59838e-15	<0.002890173410404624	283|1153|1938|2971|4193|5935|6041|6125|6132|6133|6135|6136|6143|6147|6167|6175|6188|6191|6192|6193|6203|6205|6207|6208|6222|7263|9188|9349|10436|22868|23107|23212|26284|29074|51023|51081|51119|51335|51373|54948|55037|55052|55168|55272|55794|56342|60493|64963|64968|65003|79159|80135|84154|84294|84678|90459|92856|130916|140032|220717|387338|	ANG|CIRBP|EEF2|GTF3A|MDM2|RBM3|RNASEL|RPL5|RPL8|RPL9|RPL11|RPL12|RPL19|RPL23A|RPL37|RPLP0|RPS3|RPS4X|RPS4Y1|RPS5|RPS9|RPS11|RPS13|RPS14|RPS18|TST|DDX21|RPL23|EMG1|FASTKD2|MRPS27|RRS1|ERAL1|MRPL18|MRPS18C|MRPS7|SBDS|NGRN|MRPS17|MRPL16|PTCD3|MRPL20|MRPS18A|IMP3|DDX28|PPAN|FASTKD5|MRPS11|MRPS6|MRPL11|NOL12|RPF1|RPF2|UTP23|KDM2B|ERI1|IMP4|MTERF4|RPS4Y2|RPLP0P6|NSUN4|
GO:0031519	PcG protein complex	cellular_component	47	1986.69	2.81752e-15	<0.002890173410404624	648|1457|1459|1460|1911|1912|2145|2146|3066|3720|4591|5252|5928|5931|6015|6045|6500|7528|7703|8314|8535|8726|9898|10336|10389|22823|23411|23429|23466|23492|23512|26147|29947|54880|55252|57332|80012|80816|84108|84333|84678|84733|84759|121536|132625|171023|404281|	BMI1|CSNK2A1|CSNK2A2|CSNK2B|PHC1|PHC2|EZH1|EZH2|HDAC2|JARID2|TRIM37|PHF1|RBBP4|RBBP7|RING1|RNF2|SKP1|YY1|PCGF2|BAP1|CBX4|EED|UBAP2L|PCGF3|SCML2|MTF2|SIRT1|RYBP|CBX6|CBX7|SUZ12|PHF19|DNMT3L|BCOR|ASXL2|CBX8|PHC3|ASXL3|PCGF6|PCGF5|KDM2B|CBX2|PCGF1|AEBP2|ZFP42|ASXL1|YY2|
GO:0004298	threonine-type endopeptidase activity	molecular_function	20	243.98	2.86982e-15	<0.002890173410404624	5682|5683|5684|5685|5686|5687|5688|5689|5690|5691|5692|5693|5694|5695|5696|5698|5699|29122|55617|143471|	PSMA1|PSMA2|PSMA3|PSMA4|PSMA5|PSMA6|PSMA7|PSMB1|PSMB2|PSMB3|PSMB4|PSMB5|PSMB6|PSMB7|PSMB8|PSMB9|PSMB10|PRSS50|TASP1|PSMA8|
GO:0070003	threonine-type peptidase activity	molecular_function	20	243.98	2.86982e-15	<0.002890173410404624	5682|5683|5684|5685|5686|5687|5688|5689|5690|5691|5692|5693|5694|5695|5696|5698|5699|29122|55617|143471|	PSMA1|PSMA2|PSMA3|PSMA4|PSMA5|PSMA6|PSMA7|PSMB1|PSMB2|PSMB3|PSMB4|PSMB5|PSMB6|PSMB7|PSMB8|PSMB9|PSMB10|PRSS50|TASP1|PSMA8|
GO:0070993	translation preinitiation complex	cellular_component	18	185.15	2.88596e-15	<0.002890173410404624	1965|3646|8661|8662|8663|8664|8665|8666|8667|8668|8669|10209|10289|10480|27335|51386|54505|728689|	EIF2S1|EIF3E|EIF3A|EIF3B|EIF3C|EIF3D|EIF3F|EIF3G|EIF3H|EIF3I|EIF3J|EIF1|EIF1B|EIF3M|EIF3K|EIF3L|DHX29|EIF3CL|
GO:0051427	hormone receptor binding	molecular_function	176	34342.3	3.40689e-15	<0.002890173410404624	81|116|142|190|408|668|672|811|885|898|1022|1051|1392|1406|1407|1442|1443|1444|1488|1499|1616|1655|2033|2099|2114|2167|2274|2288|2322|2521|2534|2688|2689|2775|2778|2796|2959|3091|3159|3164|3275|3670|3716|3717|3727|3728|3952|4036|4088|4654|4824|4878|4879|4880|4929|5111|5468|5469|5481|5579|5585|5629|5705|5741|5744|5781|5901|5915|5916|5925|6047|6049|6256|6597|6604|6605|6714|6772|6774|6777|6801|6872|…	ACTN4|ADCYAP1|PARP1|NR0B1|ARRB1|FOXL2|BRCA1|CALR|CCK|CCNE1|CDK7|CEBPB|CRH|CRX|CRY1|CSH1|CSH2|CSHL1|CTBP2|CTNNB1|DAXX|DDX5|EP300|ESR1|ETS2|FABP4|FHL2|FKBP4|FLT3|FUS|FYN|GH1|GH2|GNAO1|GNAS|GNRH1|GTF2B|HIF1A|HMGA1|NR4A1|PRMT2|ISL1|JAK1|JAK2|JUND|JUP|LEP|LRP2|SMAD3|MYOD1|NKX3-1|NPPA|NPPB|NPPC|NR4A2|PCNA|PPARG|MED1|PPID|PRKCB|PKN1|PROX1|PSMC5|PTH|PTHLH|PTPN11|RAN|RARB|RARG|RB1|RNF4|RNF6|RXRA|SMARCA4|S…
GO:0032984	protein-containing complex disassembly	biological_process	216	52609.2	3.47725e-15	<0.002890173410404624	324|327|740|857|1072|1073|1201|1452|1499|1659|1855|1856|1857|1939|2107|2535|2580|2932|2935|3159|3312|3796|3799|3831|3920|3925|4040|4528|4609|4778|4905|5018|5119|5195|5499|5756|6059|6150|6182|6183|6418|6455|6456|6597|6598|6599|6601|6602|6603|6604|6605|7141|7251|7415|7429|7471|7478|7818|7855|8289|8312|8321|8444|8562|8673|8775|8867|9342|9349|9525|9553|9617|9645|9793|9798|9801|9829|9948|10013|10023|1…	APC|APEH|MRPL49|CAV1|CFL1|CFL2|CLN3|CSNK1A1|CTNNB1|DHX8|DVL1|DVL2|DVL3|EIF2D|ETF1|FZD2|GAK|GSK3B|GSPT1|HMGA1|HSPA8|KIF2A|KIF5B|KLC1|LAMP2|STMN1|LRP6|MTIF2|MYC|NFE2|NSF|OXA1L|CHMP1A|PEX14|PPP1CA|TWF1|ABCE1|MRPL23|MRPL12|MRPS12|SET|SH3GL1|SH3GL2|SMARCA4|SMARCB1|SMARCC1|SMARCC2|SMARCD1|SMARCD2|SMARCD3|SMARCE1|TNP1|TSG101|VCP|VIL1|WNT1|WNT8A|DAP3|FZD5|ARID1A|AXIN1|FZD1|DYRK3|DENR|VAMP8|NAPA|SYNJ1|SNA…
GO:0005666	RNA polymerase III complex	cellular_component	17	159.68	3.61158e-15	<0.002890173410404624	661|5434|5435|5437|5440|5441|9533|10621|10622|10623|11128|27297|51728|55703|55718|84265|171568|	POLR3D|POLR2E|POLR2F|POLR2H|POLR2K|POLR2L|POLR1C|POLR3F|POLR3G|POLR3C|POLR3A|CRCP|POLR3K|POLR3B|POLR3E|POLR3GL|POLR3H|
GO:0005680	anaphase-promoting complex	cellular_component	21	277.72	3.81918e-15	<0.002890173410404624	701|991|996|8697|8881|9820|10393|10459|11065|25847|25906|27338|29882|29945|51343|51433|51434|51529|64682|119504|246184|	BUB1B|CDC20|CDC27|CDC23|CDC16|CUL7|ANAPC10|MAD2L2|UBE2C|ANAPC13|ANAPC15|UBE2S|ANAPC2|ANAPC4|FZR1|ANAPC5|ANAPC7|ANAPC11|ANAPC1|ANAPC16|CDC26|
GO:0071565	nBAF complex	cellular_component	15	114.05	4.85296e-15	<0.002890173410404624	5977|6595|6597|6598|6599|6601|6602|6604|6605|8110|8193|8289|26039|51412|57492|	DPF2|SMARCA2|SMARCA4|SMARCB1|SMARCC1|SMARCC2|SMARCD1|SMARCD3|SMARCE1|DPF3|DPF1|ARID1A|SS18L1|ACTL6B|ARID1B|
GO:0015931	nucleobase-containing compound transport	biological_process	209	49673.9	5.10087e-15	<0.002890173410404624	215|291|292|293|677|1660|1977|1984|2030|2332|2705|2733|3087|3177|3178|3181|3192|3267|3297|3692|3800|3921|4116|4600|4641|4686|4869|4927|4928|5027|5036|5433|5813|5901|5903|5976|6059|6209|6311|6396|6421|6426|6427|6428|6429|6430|6431|6432|6741|6830|7014|7048|7175|7248|7263|7307|7355|7538|7884|7919|8021|8086|8106|8189|8480|8563|8570|8658|8683|8888|9197|9295|9444|9631|9688|9775|9785|9793|9804|9877|9883…	ABCD1|SLC25A4|SLC25A5|SLC25A6|ZFP36L1|DHX9|EIF4E|EIF5A|SLC29A1|FMR1|GJB1|GLE1|HHEX|SLC29A2|HNRNPA1|HNRNPA2B1|HNRNPU|AGFG1|HSF1|EIF6|KIF5C|RPSA|MAGOH|MX2|MYO1C|NCBP1|NPM1|NUP88|NUP98|P2RX7|PA2G4|POLR2D|PURA|RAN|RANBP2|UPF1|ABCE1|RPS15|ATXN2|SEC13|SFPQ|SRSF1|SRSF2|SRSF3|SRSF4|SRSF5|SRSF6|SRSF7|SSB|SUPT6H|TERF2|TGFBR2|TPR|TSC1|TST|U2AF1|SLC35A2|ZFP36|SLBP|DDX39B|NUP214|AAAS|PABPN1|SYMPK|RAE1|THOC5|K…
GO:0070469	respiratory chain	cellular_component	90	8406.12	5.29067e-15	<0.002890173410404624	617|1327|1329|1337|1339|1340|1347|1349|1350|1351|1355|1537|4512|4513|4514|4519|4535|4536|4538|4539|4540|4541|4694|4695|4696|4697|4698|4700|4701|4702|4704|4705|4706|4707|4708|4709|4710|4711|4712|4713|4714|4715|4716|4718|4719|4720|4722|4723|4724|4725|4726|4728|4729|4731|5018|6389|6390|6391|6392|6622|6834|7381|7384|7385|7386|7388|9167|9377|9512|10975|11315|23530|25994|27089|29796|51079|51103|54205|5…	BCS1L|COX4I1|COX5B|COX6A1|COX6A2|COX6B1|COX7A2|COX7B|COX7C|COX8A|COX15|CYC1|COX1|COX2|COX3|CYTB|ND1|ND2|ND4|ND4L|ND5|ND6|NDUFA1|NDUFA2|NDUFA3|NDUFA4|NDUFA5|NDUFA6|NDUFA7|NDUFA8|NDUFA9|NDUFA10|NDUFAB1|NDUFB1|NDUFB2|NDUFB3|NDUFB4|NDUFB5|NDUFB6|NDUFB7|NDUFB8|NDUFB9|NDUFB10|NDUFC2|NDUFS1|NDUFS2|NDUFS3|NDUFV1|NDUFS4|NDUFS5|NDUFS6|NDUFS8|NDUFV2|NDUFV3|OXA1L|SDHA|SDHB|SDHC|SDHD|SNCA|SURF1|UQCRB|UQCRC1|U…
GO:0042770	signal transduction in response to DNA damage	biological_process	97	10068.1	5.61531e-15	<0.002890173410404624	25|472|546|581|602|637|672|835|842|891|983|988|995|1017|1026|1027|1111|1263|1432|1647|1820|1869|1874|2033|2305|2309|2765|2810|2885|3276|4193|4194|4282|4582|4646|4683|4848|4849|4850|5111|5325|5347|5371|5591|5934|6154|6659|6672|6790|7023|7027|7029|7471|7832|8493|8555|8738|9100|9337|10397|10459|10498|10524|10538|10769|11200|22976|23019|25904|25946|27330|27339|28984|28996|29086|29883|51065|51147|5134…	ABL1|ATM|ATRX|BAX|BCL3|BID|BRCA1|CASP2|CASP9|CCNB1|CDK1|CDC5L|CDC25C|CDK2|CDKN1A|CDKN1B|CHEK1|PLK3|MAPK14|GADD45A|ARID3A|E2F1|E2F4|EP300|FOXM1|FOXO3|GML|SFN|GRB2|PRMT1|MDM2|MDM4|MIF|MUC1|MYO6|NBN|CNOT2|CNOT3|CNOT4|PCNA|PLAGL1|PLK1|PML|PRKDC|RBL2|RPL26|SOX4|SP100|AURKA|TFAP4|TFDP1|TFDP2|WNT1|BTG2|PPM1D|CDC14B|CRADD|USP10|CNOT8|NDRG1|MAD2L2|CARM1|KAT5|BATF|PLK2|CHEK2|PAXIP1|CNOT1|CNOT10|ZNF385A|RPS…
GO:1901991	negative regulation of mitotic cell cycle phase transition	biological_process	164	30064.7	5.63554e-15	<0.002890173410404624	324|472|581|595|596|641|672|677|678|699|701|835|891|983|990|991|995|1017|1026|1027|1030|1063|1112|1263|1647|1820|1869|1874|2033|2146|2273|2765|2810|2956|3275|3276|3364|3550|4085|4193|4194|4303|4582|4683|4848|4849|4850|4998|5111|5311|5325|5347|5371|5591|5728|5884|5885|5925|5933|5934|6118|6154|6347|6500|6659|6790|7027|7029|7175|7272|7465|7756|7832|8091|8379|8454|8738|8883|9183|9184|9212|9314|9319|9…	APC|ATM|BAX|CCND1|BCL2|BLM|BRCA1|ZFP36L1|ZFP36L2|BUB1|BUB1B|CASP2|CCNB1|CDK1|CDC6|CDC20|CDC25C|CDK2|CDKN1A|CDKN1B|CDKN2B|CENPF|FOXN3|PLK3|GADD45A|ARID3A|E2F1|E2F4|EP300|EZH2|FHL1|GML|SFN|MSH6|PRMT2|PRMT1|HUS1|IK|MAD2L1|MDM2|MDM4|FOXO4|MUC1|NBN|CNOT2|CNOT3|CNOT4|ORC1|PCNA|PKD2|PLAGL1|PLK1|PML|PRKDC|PTEN|RAD17|RAD21|RB1|RBL1|RBL2|RPA2|RPL26|CCL2|SKP1|SOX4|AURKA|TFDP1|TFDP2|TPR|TTK|WEE1|ZNF207|BTG2|…
GO:0034249	negative regulation of cellular amide metabolic process	biological_process	162	29313.7	5.81101e-15	<0.002890173410404624	274|283|348|468|677|678|811|1139|1153|1191|1612|1613|1654|1719|1965|1977|1978|1979|2058|2332|2597|2886|3184|3488|3609|3646|3658|3692|4076|4691|4848|4849|4855|5476|5562|5610|5621|5813|5914|5935|5936|5976|5997|6093|6188|6470|6622|6625|6653|6726|6774|7072|7175|7248|7298|7538|7832|8087|8507|8570|8637|9001|9337|9451|9470|9513|9698|9775|10140|10236|10347|10394|10492|10642|10643|10644|10658|11236|23019|…	BIN1|ANG|APOE|ATF4|ZFP36L1|ZFP36L2|CALR|CHRNA7|CIRBP|CLU|DAPK1|DAPK3|DDX3X|DHFR|EIF2S1|EIF4E|EIF4EBP1|EIF4EBP2|EPRS|FMR1|GAPDH|GRB7|HNRNPD|IGFBP5|ILF3|EIF3E|IREB2|EIF6|CAPRIN1|NCL|CNOT2|CNOT3|NOTCH4|CTSA|PRKAA1|EIF2AK2|PRNP|PURA|RARA|RBM3|RBM4|UPF1|RGS2|ROCK1|RPS3|SHMT1|SNCA|SNRNP70|SORL1|SRP9|STAT3|TIA1|TPR|TSC1|TYMS|ZFP36|BTG2|FXR1|ENC1|KHSRP|EIF4EBP3|HAP1|CNOT8|EIF2AK3|EIF4E2|FXR2|PUM1|EIF4A3|…
GO:0032040	small-subunit processome	cellular_component	33	1100.55	5.98618e-15	<0.002890173410404624	2091|5822|6201|8602|8945|9136|9277|9724|10199|10436|10528|10607|10813|10885|11103|22984|25879|25983|27340|51077|51096|51602|55127|55272|55813|57050|65083|79050|79954|84294|92856|134430|345630|	FBL|PWP2|RPS7|NOP14|BTRC|RRP9|WDR46|UTP14C|MPHOSPH10|EMG1|NOP56|TBL3|UTP14A|WDR3|KRR1|PDCD11|DCAF13|NGDN|UTP20|FCF1|UTP18|NOP58|HEATR1|IMP3|UTP6|UTP3|NOL6|NOC4L|NOL10|UTP23|IMP4|WDR36|FBLL1|
GO:0032200	telomere organization	biological_process	117	14903	6.41258e-15	<0.002890173410404624	142|328|472|545|641|898|1736|1763|2067|2072|2237|2547|3020|3021|3104|3320|3326|3364|4683|5111|5422|5424|5425|5557|5558|5591|5888|5889|5892|5976|5981|5982|5983|5984|5985|6117|6118|6119|6672|7011|7012|7013|7014|7015|7486|7515|7517|7520|8290|8294|8350|8351|8352|8353|8354|8355|8356|8357|8358|8359|8360|8361|8362|8363|8364|8365|8366|8367|8368|8370|8968|9134|9156|9401|9887|9894|9937|10039|10111|10714|10…	PARP1|APEX1|ATM|ATR|BLM|CCNE1|DKC1|DNA2|ERCC1|ERCC4|FEN1|XRCC6|H3F3A|H3F3B|ZBTB48|HSP90AA1|HSP90AB1|HUS1|NBN|PCNA|POLA1|POLD1|POLD2|PRIM1|PRIM2|PRKDC|RAD51|RAD51C|RAD51D|UPF1|RFC1|RFC2|RFC3|RFC4|RFC5|RPA1|RPA2|RPA3|SP100|TEP1|TERC|TERF1|TERF2|TERT|WRN|XRCC1|XRCC3|XRCC5|HIST3H3|HIST1H4I|HIST1H3A|HIST1H3D|HIST1H3C|HIST1H3E|HIST1H3I|HIST1H3G|HIST1H3J|HIST1H3H|HIST1H3B|HIST1H4A|HIST1H4D|HIST1H4F|HIST…
GO:0006323	DNA packaging	biological_process	186	39487.4	6.43771e-15	<0.002890173410404624	546|891|983|1029|1058|1060|1616|1677|2491|2852|3005|3006|3007|3008|3009|3010|3014|3017|3018|3020|3021|3024|3070|3146|3148|3159|4171|4673|4674|4675|4676|4678|4869|5119|5619|5620|5928|5931|6046|6418|6662|6732|6847|7141|7142|7153|7258|7259|7273|7290|7994|8091|8208|8260|8290|8294|8339|8340|8341|8342|8343|8344|8345|8346|8347|8348|8349|8350|8351|8352|8353|8354|8355|8356|8357|8358|8359|8360|8361|8362|83…	ATRX|CCNB1|CDK1|CDKN2A|CENPA|CENPC|DAXX|DFFB|CENPI|GPER1|H1F0|HIST1H1C|HIST1H1D|HIST1H1E|HIST1H1B|HIST1H1T|H2AFX|HIST1H2BD|HIST1H2BB|H3F3A|H3F3B|HIST1H1A|HELLS|HMGB1|HMGB2|HMGA1|MCM2|NAP1L1|NAP1L2|NAP1L3|NAP1L4|NASP|NPM1|CHMP1A|PRM1|PRM2|RBBP4|RBBP7|BRD2|SET|SOX9|SRPK1|SYCP1|TNP1|TNP2|TOP2A|TSPY1|TSPYL1|TTN|HIRA|KAT6A|HMGA2|CHAF1B|NAA10|HIST3H3|HIST1H4I|HIST1H2BG|HIST1H2BL|HIST1H2BN|HIST1H2BM|HIS…
GO:0003684	damaged DNA binding	molecular_function	68	4350.15	6.72568e-15	<0.002890173410404624	328|641|672|1387|1408|1642|1643|2033|2067|2068|2071|2072|2189|2237|2547|2956|2967|3014|3146|3148|4350|4436|4437|4438|4439|4595|4683|4968|5111|5423|5424|5429|5810|5886|5887|5932|6117|6118|6119|6188|6996|7158|7374|7486|7507|7508|7515|7520|8450|8626|9401|9937|10721|11201|11284|25913|29935|51426|51455|54840|55247|55693|56852|64421|64858|79000|79661|252969|	APEX1|BLM|BRCA1|CREBBP|CRY2|DDB1|DDB2|EP300|ERCC1|ERCC2|ERCC3|ERCC4|FANCG|FEN1|XRCC6|MSH6|GTF2H3|H2AFX|HMGB1|HMGB2|MPG|MSH2|MSH3|MSH4|MSH5|MUTYH|NBN|OGG1|PCNA|POLB|POLD1|POLH|RAD1|RAD23A|RAD23B|RBBP8|RPA1|RPA2|RPA3|RPS3|TDG|TP53BP1|UNG|WRN|XPA|XPC|XRCC1|XRCC5|CUL4B|TP63|RECQL4|DCLRE1A|POLQ|POLI|PNKP|POT1|RPA4|POLK|REV1|APTX|NEIL3|KDM4D|RAD18|DCLRE1C|DCLRE1B|AUNIP|NEIL1|NEIL2|
GO:0005198	structural molecule activity	molecular_function	724	647657	8.09817e-15	<0.002890173410404624	58|60|71|87|88|89|118|119|120|165|176|182|258|286|287|288|301|348|409|444|631|632|633|636|667|740|825|857|858|859|916|917|920|989|1116|1211|1212|1213|1277|1278|1280|1281|1282|1284|1285|1287|1288|1289|1290|1291|1292|1293|1294|1295|1296|1297|1298|1300|1301|1302|1303|1308|1310|1311|1314|1315|1364|1365|1366|1404|1409|1410|1411|1412|1413|1414|1415|1417|1418|1419|1420|1421|1427|1462|1475|1488|1495|1496…	ACTA1|ACTB|ACTG1|ACTN1|ACTN2|ACTN3|ADD1|ADD2|ADD3|AEBP1|ACAN|JAG1|AMBN|ANK1|ANK2|ANK3|ANXA1|APOE|ARRB2|ASPH|BFSP1|BGLAP|BGN|BICD1|DST|MRPL49|CAPN3|CAV1|CAV2|CAV3|CD3E|CD3G|CD4|SEPT7|CHI3L1|CLTA|CLTB|CLTC|COL1A1|COL1A2|COL2A1|COL3A1|COL4A1|COL4A2|COL4A3|COL4A5|COL4A6|COL5A1|COL5A2|COL6A1|COL6A2|COL6A3|COL7A1|COL8A1|COL8A2|COL9A1|COL9A2|COL10A1|COL11A1|COL11A2|COL12A1|COL17A1|COL19A1|COMP|COPA|COPB…
GO:1902275	regulation of chromatin organization	biological_process	170	31652	8.48536e-15	<0.002890173410404624	339|408|472|546|604|672|817|891|1025|1111|1487|1499|1786|1789|2332|2624|2625|2641|2648|2672|3005|3006|3007|3008|3009|3010|3024|3159|3192|3481|3553|3622|3670|3720|3976|4000|4089|4204|4288|4297|4302|4524|4582|4602|4674|4842|5079|5081|5252|5253|5587|5595|5599|5927|6418|6497|6591|6598|6622|6688|6720|6830|6871|6879|6886|7040|7175|7290|7291|7320|7334|7349|7422|7936|8318|8473|8726|8971|8986|9252|9320|94…	APOBEC1|ARRB1|ATM|ATRX|BCL6|BRCA1|CAMK2D|CCNB1|CDK9|CHEK1|CTBP1|CTNNB1|DNMT1|DNMT3B|FMR1|GATA2|GATA3|GCG|KAT2A|GFI1|H1F0|HIST1H1C|HIST1H1D|HIST1H1E|HIST1H1B|HIST1H1T|HIST1H1A|HMGA1|HNRNPU|IGF2|IL1B|ING2|ISL1|JARID2|LIF|LMNA|SMAD4|MECP2|MKI67|KMT2A|MLLT6|MTHFR|MUC1|MYB|NAP1L2|NOS1|PAX5|PAX7|PHF1|PHF2|PRKD1|MAPK3|MAPK8|KDM5A|SET|SKI|SNAI2|SMARCB1|SNCA|SPI1|SREBF1|SUPT6H|TADA2A|TAF7|TAL1|TGFB1|TPR|H…
GO:1900034	regulation of cellular response to heat	biological_process	44	1732	9.12178e-15	<0.002890173410404624	472|545|573|947|1387|1410|2033|2288|2475|2932|3281|3297|3303|3304|3305|3312|3320|3326|3337|4137|5594|5595|6117|6118|6119|7266|7531|9261|9529|9530|9531|9532|10049|10728|10808|23411|26353|26973|27000|51278|57521|57805|64223|84335|	ATM|ATR|BAG1|CD34|CREBBP|CRYAB|EP300|FKBP4|MTOR|GSK3B|HSBP1|HSF1|HSPA1A|HSPA1B|HSPA1L|HSPA8|HSP90AA1|HSP90AB1|DNAJB1|MAPT|MAPK1|MAPK3|RPA1|RPA2|RPA3|DNAJC7|YWHAE|MAPKAPK2|BAG5|BAG4|BAG3|BAG2|DNAJB6|PTGES3|HSPH1|SIRT1|HSPB8|CHORDC1|DNAJC2|IER5|RPTOR|CCAR2|MLST8|AKT1S1|
GO:0000077	DNA damage checkpoint	biological_process	124	17705.3	9.27188e-15	<0.002890173410404624	472|545|581|595|641|672|835|891|983|988|995|1017|1026|1027|1111|1112|1263|1386|1432|1647|1820|1869|1874|2033|2765|2810|2956|3014|3276|3364|4193|4194|4303|4436|4582|4683|4848|4849|4850|5111|5325|5347|5371|5591|5781|5810|5883|5884|5934|6118|6154|6659|6790|7027|7029|7158|7508|7832|8091|8555|8682|8738|9337|9344|9575|9656|10498|10769|11200|23019|25896|25904|25946|25949|25988|26058|26270|27339|28984|29…	ATM|ATR|BAX|CCND1|BLM|BRCA1|CASP2|CCNB1|CDK1|CDC5L|CDC25C|CDK2|CDKN1A|CDKN1B|CHEK1|FOXN3|PLK3|ATF2|MAPK14|GADD45A|ARID3A|E2F1|E2F4|EP300|GML|SFN|MSH6|H2AFX|PRMT1|HUS1|MDM2|MDM4|FOXO4|MSH2|MUC1|NBN|CNOT2|CNOT3|CNOT4|PCNA|PLAGL1|PLK1|PML|PRKDC|PTPN11|RAD1|RAD9A|RAD17|RBL2|RPA2|RPL26|SOX4|AURKA|TFDP1|TFDP2|TP53BP1|XPC|BTG2|HMGA2|CDC14B|PEA15|CRADD|CNOT8|TAOK2|CLOCK|MDC1|CARM1|PLK2|CHEK2|CNOT1|INTS7|…
GO:0031461	cullin-RING ubiquitin ligase complex	cellular_component	142	22992.7	9.29824e-15	<0.002890173410404624	701|899|991|996|1027|1161|1163|1164|1642|1643|5356|6468|6500|6502|6737|7126|8065|8139|8405|8450|8451|8453|8454|8507|8697|8816|8881|8945|9616|9681|9817|9820|9903|9978|10016|10238|10324|10393|10425|10444|10459|11065|11146|11275|23053|23113|23194|23291|23510|25793|25820|25827|25847|25853|25879|25906|26094|26133|26224|26231|26232|26233|26234|26235|26249|26259|26260|26268|26270|26272|27252|27338|29882…	BUB1B|CCNF|CDC20|CDC27|CDKN1B|ERCC8|CKS1B|CKS2|DDB1|DDB2|PLRG1|FBXW4|SKP1|SKP2|TRIM21|TNFAIP1|CUL5|GAN|SPOP|CUL4B|CUL4A|CUL2|CUL1|ENC1|CDC23|DCAF5|CDC16|BTRC|RNF7|DEPDC5|KEAP1|CUL7|KLHL21|RBX1|PDCD6|DCAF7|KLHL41|ANAPC10|ARIH2|ZER1|MAD2L2|UBE2C|GLMN|KLHL2|ZSWIM8|CUL9|FBXL7|FBXW11|KCTD2|FBXO7|ARIH1|FBXL2|ANAPC13|DCAF12|DCAF13|ANAPC15|DCAF4|TRPC4AP|FBXL3|LRRC29|FBXO2|FBXL6|FBXL5|FBXL4|KLHL3|FBXW8|FB…
GO:0006270	DNA replication initiation	biological_process	24	393.42	9.69677e-15	<0.002890173410404624	898|990|997|4171|4172|4173|4174|4175|4176|4998|4999|5000|5001|5422|5813|8317|8318|9134|23594|23595|23649|29935|55388|222229|	CCNE1|CDC6|CDC34|MCM2|MCM3|MCM4|MCM5|MCM6|MCM7|ORC1|ORC2|ORC4|ORC5|POLA1|PURA|CDC7|CDC45|CCNE2|ORC6|ORC3|POLA2|RPA4|MCM10|LRWD1|
GO:0071005	U2-type precatalytic spliceosome	cellular_component	26	525.14	1.05938e-14	<0.002890173410404624	3550|4236|6627|6628|6629|9092|9128|9129|10594|10907|11157|11193|23450|23451|23658|24148|25804|26121|27258|51690|51691|55234|57819|83443|84950|153527|	IK|MFAP1|SNRPA1|SNRPB|SNRPB2|SART1|PRPF4|PRPF3|PRPF8|TXNL4A|LSM6|WBP4|SF3B3|SF3B1|LSM5|PRPF6|LSM4|PRPF31|LSM3|LSM7|LSM8|SMU1|LSM2|SF3B5|PRPF38A|ZMAT2|
GO:0071011	precatalytic spliceosome	cellular_component	26	525.14	1.05938e-14	<0.002890173410404624	3550|4236|6627|6628|6629|9092|9128|9129|10594|10907|11157|11193|23450|23451|23658|24148|25804|26121|27258|51690|51691|55234|57819|83443|84950|153527|	IK|MFAP1|SNRPA1|SNRPB|SNRPB2|SART1|PRPF4|PRPF3|PRPF8|TXNL4A|LSM6|WBP4|SF3B3|SF3B1|LSM5|PRPF6|LSM4|PRPF31|LSM3|LSM7|LSM8|SMU1|LSM2|SF3B5|PRPF38A|ZMAT2|
GO:0019902	phosphatase binding	molecular_function	169	31686.6	1.17394e-14	<0.002890173410404624	207|286|493|572|596|634|933|988|996|1000|1027|1075|1407|1408|1432|1436|1445|1499|1739|1741|1742|2029|2064|2241|2308|2324|2648|2885|2962|3156|3476|3672|3716|3718|3728|3783|3784|3932|3958|4087|4088|4137|4217|4233|4751|4773|5295|5296|5465|5468|5499|5501|5507|5520|5532|5534|5594|5595|5609|5747|5770|5829|5967|6098|6118|6198|6455|6531|6548|6647|6772|6774|6778|6780|6801|6850|6992|7184|7186|7187|7249|741…	AKT1|ANK1|ATP2B4|BAD|BCL2|CEACAM1|CD22|CDC5L|CDC27|CDH2|CDKN1B|CTSC|CRY1|CRY2|MAPK14|CSF1R|CSK|CTNNB1|DLG1|DLG3|DLG4|ENSA|ERBB2|FER|FOXO1|FLT4|KAT2A|GRB2|GTF2F1|HMGCR|IGBP1|ITGA1|JAK1|JAK3|JUP|KCNN4|KCNQ1|LCK|LGALS3|SMAD2|SMAD3|MAPT|MAP3K5|MET|NEK2|NFATC2|PIK3R1|PIK3R2|PPARA|PPARG|PPP1CA|PPP1CC|PPP1R3C|PPP2R2A|PPP3CB|PPP3R1|MAPK1|MAPK3|MAP2K7|PTK2|PTPN1|PXN|REG1A|ROS1|RPA2|RPS6KB1|SH3GL1|SLC6A3|S…
GO:0000314	organellar small ribosomal subunit	cellular_component	28	574.14	1.2083e-14	<0.002890173410404624	6183|7818|10240|23107|28957|28973|28977|51021|51023|51081|51116|51373|51650|54460|55168|55173|56945|60488|63931|64949|64951|64960|64963|64965|64968|64969|65993|92259|	MRPS12|DAP3|MRPS31|MRPS27|MRPS28|MRPS18B|MRPL42|MRPS16|MRPS18C|MRPS7|MRPS2|MRPS17|MRPS33|MRPS21|MRPS18A|MRPS10|MRPS22|MRPS35|MRPS14|MRPS26|MRPS24|MRPS15|MRPS11|MRPS9|MRPS6|MRPS5|MRPS34|MRPS36|
GO:0005763	mitochondrial small ribosomal subunit	cellular_component	28	574.14	1.2083e-14	<0.002890173410404624	6183|7818|10240|23107|28957|28973|28977|51021|51023|51081|51116|51373|51650|54460|55168|55173|56945|60488|63931|64949|64951|64960|64963|64965|64968|64969|65993|92259|	MRPS12|DAP3|MRPS31|MRPS27|MRPS28|MRPS18B|MRPL42|MRPS16|MRPS18C|MRPS7|MRPS2|MRPS17|MRPS33|MRPS21|MRPS18A|MRPS10|MRPS22|MRPS35|MRPS14|MRPS26|MRPS24|MRPS15|MRPS11|MRPS9|MRPS6|MRPS5|MRPS34|MRPS36|
GO:0000245	spliceosomal complex assembly	biological_process	62	3690.67	1.31289e-14	<0.002890173410404624	1653|4686|6060|6066|6426|6430|6431|6433|6606|6607|6631|6632|6633|6635|6637|6732|6733|6936|7536|7919|8175|8233|8487|8683|8996|9169|9416|10181|10291|10569|10658|10659|10713|10772|10907|10946|11168|11189|23020|23064|23451|24148|26576|26824|26871|27316|27339|51340|51631|51747|55015|55692|56853|57461|58155|60680|79833|91746|135295|267010|100151683|100151684|	DDX1|NCBP1|RNU1-4|RNU2-1|SRSF1|SRSF5|SRSF6|SFSWAP|SMN1|SMN2|SNRPC|SNRPD1|SNRPD2|SNRPE|SNRPG|SRPK1|SRPK2|GCFC2|SF1|DDX39B|SF3A2|ZRSR2|GEMIN2|SRSF9|NOL3|SCAF11|DDX23|RBM5|SF3A1|SLU7|CELF1|CELF2|USP39|SRSF10|TXNL4A|SF3A3|PSIP1|CELF3|SNRNP200|SETX|SF3B1|PRPF6|SRPK3|RNU11|RNU1-1|RBMX|PRPF19|CRNKL1|LUC7L2|LUC7L3|PRPF39|LUC7L|CELF4|ISY1|PTBP2|CELF5|GEMIN6|YTHDC1|SRSF12|RNU12|RNU4ATAC|RNU6ATAC|
GO:0034719	SMN-Sm protein complex	cellular_component	18	190.52	1.3326e-14	<0.002890173410404624	6606|6607|6628|6632|6633|6634|6635|6636|6637|8487|11171|11218|25929|50628|54960|79760|79833|100130932|	SMN1|SMN2|SNRPB|SNRPD1|SNRPD2|SNRPD3|SNRPE|SNRPF|SNRPG|GEMIN2|STRAP|DDX20|GEMIN5|GEMIN4|GEMIN8|GEMIN7|GEMIN6|SNRPGP15|
GO:0032204	regulation of telomere maintenance	biological_process	76	6077.05	1.84328e-14	<0.002890173410404624	142|472|545|546|908|1499|1736|2067|2072|3178|3181|3183|3184|3192|4216|4609|4683|4751|5073|5371|5394|5514|5570|5588|5594|5595|5609|5976|6714|6950|7013|7014|7203|7515|7520|7874|8550|8658|9212|10111|10574|10575|10576|10694|11284|22948|23049|23293|23381|25913|26272|26277|26354|51548|51750|54386|54464|54552|54984|55226|55869|65057|79008|79035|79618|80119|80169|80351|84464|92345|140609|167227|170506|22…	PARP1|ATM|ATR|ATRX|CCT6A|CTNNB1|DKC1|ERCC1|ERCC4|HNRNPA1|HNRNPA2B1|HNRNPC|HNRNPD|HNRNPU|MAP3K4|MYC|NBN|NEK2|PARN|PML|EXOSC10|PPP1R10|PKIB|PRKCQ|MAPK1|MAPK3|MAP2K7|UPF1|SRC|TCP1|TERF1|TERF2|CCT3|XRCC1|XRCC5|USP7|MAPKAPK5|TNKS|AURKB|RAD50|CCT7|CCT4|CCT2|CCT8|PNKP|CCT5|SMG1|SMG6|SMG5|POT1|FBXO4|TINF2|GNL3|SIRT6|RTEL1|TERF2IP|XRN1|GNL3L|PINX1|NAT10|HDAC8|ACD|SLX1B|NABP2|HMBOX1|PIF1|CTC1|TNKS2|SLX4|NA…
GO:0031145	anaphase-promoting complex-dependent catabolic process	biological_process	35	979.49	2.13902e-14	<0.002890173410404624	701|891|983|991|996|1017|4085|5347|6233|6790|7311|7314|7321|7324|8697|8881|9184|9212|9232|10393|11065|25906|26271|27338|29882|29945|51343|51433|51434|51529|64682|79791|84417|119504|246184|	BUB1B|CCNB1|CDK1|CDC20|CDC27|CDK2|MAD2L1|PLK1|RPS27A|AURKA|UBA52|UBB|UBE2D1|UBE2E1|CDC23|CDC16|BUB3|AURKB|PTTG1|ANAPC10|UBE2C|ANAPC15|FBXO5|UBE2S|ANAPC2|ANAPC4|FZR1|ANAPC5|ANAPC7|ANAPC11|ANAPC1|FBXO31|C2orf40|ANAPC16|CDC26|
GO:0055029	nuclear DNA-directed RNA polymerase complex	cellular_component	104	11026.2	2.23975e-14	<0.002890173410404624	661|902|1022|2067|2068|2071|2072|2648|2957|2958|2959|2960|2961|2962|2963|2965|2966|2967|2968|4172|4331|4646|5422|5430|5431|5432|5433|5434|5435|5436|5437|5438|5439|5440|5441|5557|5558|5828|6872|6873|6874|6875|6877|6878|6879|6880|6881|6882|6883|6884|6908|6917|8295|8464|8725|9400|9519|9533|9646|10474|10621|10622|10623|10629|11036|11128|23168|23248|23649|25885|27097|27297|30834|51082|51616|51728|5445…	POLR3D|CCNH|CDK7|ERCC1|ERCC2|ERCC3|ERCC4|KAT2A|GTF2A1|GTF2A2|GTF2B|GTF2E1|GTF2E2|GTF2F1|GTF2F2|GTF2H1|GTF2H2|GTF2H3|GTF2H4|MCM3|MNAT1|MYO6|POLA1|POLR2A|POLR2B|POLR2C|POLR2D|POLR2E|POLR2F|POLR2G|POLR2H|POLR2I|POLR2J|POLR2K|POLR2L|PRIM1|PRIM2|PEX2|TAF1|TAF2|TAF4|TAF4B|TAF5|TAF6|TAF7|TAF9|TAF10|TAF11|TAF12|TAF13|TBP|TCEA1|TRRAP|SUPT3H|URI1|RECQL5|TBPL1|POLR1C|CTR9|TADA3|POLR3F|POLR3G|POLR3C|TAF6L|GT…
GO:0090150	establishment of protein localization to membrane	biological_process	229	61893.1	2.25629e-14	<0.002890173410404624	134|288|439|481|572|581|582|583|637|673|801|808|1121|2803|3308|3320|3875|3921|4118|4218|4641|4736|4864|4905|5366|5584|5824|5830|5913|6029|6122|6124|6125|6128|6129|6130|6132|6133|6134|6135|6136|6137|6138|6139|6141|6142|6143|6144|6146|6147|6152|6154|6155|6156|6157|6158|6159|6160|6161|6164|6165|6167|6168|6169|6170|6171|6173|6175|6176|6181|6187|6188|6189|6191|6192|6193|6194|6201|6202|6203|6204|6205|6…	ADORA1|ANK3|ASNA1|ATP1B1|BAD|BAX|BBS1|BBS2|BID|BRAF|CALM1|CALM3|CHM|GOLGA4|HSPA4|HSP90AA1|KRT18|RPSA|MAL|RAB8A|MYO1C|RPL10A|NPC1|NSF|PMAIP1|PRKCI|PEX19|PEX5|RAPSN|RN7SL1|RPL3|RPL4|RPL5|RPL6|RPL7|RPL7A|RPL8|RPL9|RPL10|RPL11|RPL12|RPL13|RPL15|RPL17|RPL18|RPL18A|RPL19|RPL21|RPL22|RPL23A|RPL24|RPL26|RPL27|RPL30|RPL27A|RPL28|RPL29|RPL31|RPL32|RPL34|RPL35A|RPL37|RPL37A|RPL38|RPL39|RPL41|RPL36A|RPLP0|RP…
GO:0016581	NuRD complex	cellular_component	17	165.92	2.4871e-14	<0.002890173410404624	1107|1108|1457|3065|3066|5928|5931|9112|9219|26038|26060|51341|53615|54815|55198|57459|57504|	CHD3|CHD4|CSNK2A1|HDAC1|HDAC2|RBBP4|RBBP7|MTA1|MTA2|CHD5|APPL1|ZBTB7A|MBD3|GATAD2A|APPL2|GATAD2B|MTA3|
GO:0090545	CHD-type complex	cellular_component	17	165.92	2.4871e-14	<0.002890173410404624	1107|1108|1457|3065|3066|5928|5931|9112|9219|26038|26060|51341|53615|54815|55198|57459|57504|	CHD3|CHD4|CSNK2A1|HDAC1|HDAC2|RBBP4|RBBP7|MTA1|MTA2|CHD5|APPL1|ZBTB7A|MBD3|GATAD2A|APPL2|GATAD2B|MTA3|
GO:0004386	helicase activity	molecular_function	144	23408.8	2.49494e-14	<0.002890173410404624	546|641|1105|1106|1107|1108|1653|1654|1655|1656|1659|1660|1662|1663|1665|1763|1973|1974|1975|2068|2071|2547|2963|3070|3508|4171|4172|4173|4174|4175|4176|4683|5965|5976|6499|6594|6595|6596|6597|6832|7458|7486|7520|7919|8318|8438|8449|8458|8467|8607|8653|8886|9044|9188|9400|9401|9416|9557|9704|9716|9775|9785|9837|9879|9931|10111|10146|10212|10521|10847|10856|10973|11056|11218|11269|11325|22907|2302…	ATRX|BLM|CHD1|CHD2|CHD3|CHD4|DDX1|DDX3X|DDX5|DDX6|DHX8|DHX9|DDX10|DDX11|DHX15|DNA2|EIF4A1|EIF4A2|EIF4B|ERCC2|ERCC3|XRCC6|GTF2F2|HELLS|IGHMBP2|MCM2|MCM3|MCM4|MCM5|MCM6|MCM7|NBN|RECQL|UPF1|SKIV2L|SMARCA1|SMARCA2|HLTF|SMARCA4|SUPV3L1|EIF4H|WRN|XRCC5|DDX39B|CDC45|RAD54L|DHX16|TTF2|SMARCA5|RUVBL1|DDX3Y|DDX18|BTAF1|DDX21|RECQL5|RECQL4|DDX23|CHD1L|DHX34|AQR|EIF4A3|DHX38|GINS1|DDX46|HELZ|RAD50|G3BP1|DDX3…
GO:0097346	INO80-type complex	cellular_component	24	398.88	2.59194e-14	<0.002890173410404624	86|4798|7528|8089|8295|8607|10445|10467|10524|10847|10856|10902|29844|51377|54556|54617|55249|57634|79913|81611|83444|93973|125476|283899|	ACTL6A|NFRKB|YY1|YEATS4|TRRAP|RUVBL1|MCRS1|ZNHIT1|KAT5|SRCAP|RUVBL2|BRD8|TFPT|UCHL5|ING3|INO80|YY1AP1|EP400|ACTR5|ANP32E|INO80B|ACTR8|INO80C|INO80E|
GO:0006368	transcription elongation from RNA polymerase II promoter	biological_process	68	5281.4	2.73731e-14	<0.002890173410404624	902|904|905|1022|1025|2068|2071|2962|2963|2965|2966|2967|2968|4298|4300|4331|4686|5430|5431|5432|5433|5434|5435|5436|5437|5438|5439|5440|5441|6663|6749|6827|6829|6830|6917|7469|7936|8178|8621|8812|9150|9646|11047|11198|22916|22936|23168|25920|26610|27125|29072|51497|51755|54623|55140|55193|55250|55677|55795|55840|56943|79577|80237|80349|84337|85403|123169|404672|	CCNH|CCNT1|CCNT2|CDK7|CDK9|ERCC2|ERCC3|GTF2F1|GTF2F2|GTF2H1|GTF2H2|GTF2H3|GTF2H4|MLLT1|MLLT3|MNAT1|NCBP1|POLR2A|POLR2B|POLR2C|POLR2D|POLR2E|POLR2F|POLR2G|POLR2H|POLR2I|POLR2J|POLR2K|POLR2L|SOX10|SSRP1|SUPT4H1|SUPT5H|SUPT6H|TCEA1|NELFA|NELFE|ELL|CDK13|CCNK|CTDP1|CTR9|ADRM1|SUPT16H|NCBP2|ELL2|RTF1|NELFB|ELP4|AFF4|SETD2|NELFCD|CDK12|PAF1|ELP3|PBRM1|ELP2|IWS1|PCID2|EAF2|ENY2|CDC73|ELL3|WDR61|ELOF1|EA…
GO:0008092	cytoskeletal protein binding	molecular_function	874	968273	2.76557e-14	<0.002890173410404624	25|27|58|60|70|81|87|88|89|118|119|120|135|164|199|226|229|230|270|274|283|286|287|288|302|304|309|322|324|332|348|357|387|403|476|547|558|585|634|636|667|672|675|752|775|776|783|800|801|805|808|816|817|822|824|825|827|829|830|832|859|889|999|1000|1001|1002|1003|1004|1005|1006|1007|1008|1009|1010|1012|1013|1016|1062|1068|1069|1070|1072|1073|1191|1234|1264|1265|1266|1398|1400|1410|1495|1496|1605|1…	ABL1|ABL2|ACTA1|ACTB|ACTC1|ACTN4|ACTN1|ACTN2|ACTN3|ADD1|ADD2|ADD3|ADORA2A|AP1G1|AIF1|ALDOA|ALDOB|ALDOC|AMPD1|BIN1|ANG|ANK1|ANK2|ANK3|ANXA2|ANXA2P2|ANXA6|APBB1|APC|BIRC5|APOE|SHROOM2|RHOA|ARL3|ATP1A1|KIF1A|AXL|BBS4|CEACAM1|BICD1|DST|BRCA1|BRCA2|FMNL1|CACNA1C|CACNA1D|CACNB2|CALD1|CALM1|CALM2|CALM3|CAMK2B|CAMK2D|CAPG|CAPN2|CAPN3|CAPN6|CAPZA1|CAPZA2|CAPZB|CAV3|KRIT1|CDH1|CDH2|CDH3|CDH4|CDH5|CDH6|CDH7…
GO:0071564	npBAF complex	cellular_component	12	62.8	2.77222e-14	<0.002890173410404624	86|6595|6597|6598|6599|6601|6602|6604|6605|6760|8289|55274|	ACTL6A|SMARCA2|SMARCA4|SMARCB1|SMARCC1|SMARCC2|SMARCD1|SMARCD3|SMARCE1|SS18|ARID1A|PHF10|
GO:0003743	translation initiation factor activity	molecular_function	49	2218.46	2.98979e-14	<0.002890173410404624	1939|1964|1965|1967|1968|1973|1974|1975|1977|1981|1982|1983|3646|3692|4528|7458|8562|8661|8662|8663|8664|8665|8666|8667|8668|8669|8672|8890|8891|8892|8893|8894|9086|9470|9669|10209|10289|10480|10987|27161|27335|28985|51386|54505|83939|84285|219402|317649|728689|	EIF2D|EIF1AX|EIF2S1|EIF2B1|EIF2S3|EIF4A1|EIF4A2|EIF4B|EIF4E|EIF4G1|EIF4G2|EIF5|EIF3E|EIF6|MTIF2|EIF4H|DENR|EIF3A|EIF3B|EIF3C|EIF3D|EIF3F|EIF3G|EIF3H|EIF3I|EIF3J|EIF4G3|EIF2B4|EIF2B3|EIF2B2|EIF2B5|EIF2S2|EIF1AY|EIF4E2|EIF5B|EIF1|EIF1B|EIF3M|COPS5|AGO2|EIF3K|MCTS1|EIF3L|DHX29|EIF2A|EIF1AD|MTIF3|EIF4E3|EIF3CL|
GO:1904813	ficolin-1-rich granule lumen	cellular_component	124	16096.7	3.49682e-14	<0.002890173410404624	1|47|178|210|226|230|240|272|317|327|411|427|823|847|978|1432|1460|1471|1476|1508|1509|1512|1520|1522|1654|1675|1915|1938|2219|2495|2547|2720|2799|2821|2934|2950|2990|2992|3043|3101|3146|3303|3304|3310|3312|3320|3326|3417|3608|3614|3615|3728|3837|3848|4048|4282|4318|4332|4831|4860|5049|5211|5223|5236|5265|5315|5478|5553|5594|5683|5686|5689|5695|5701|5702|5708|5709|5713|5717|5718|5719|5836|6727|69…	A1BG|ACLY|AGL|ALAD|ALDOA|ALDOC|ALOX5|AMPD3|APAF1|APEH|ARSB|ASAH1|CAPN1|CAT|CDA|MAPK14|CSNK2B|CST3|CSTB|CTSB|CTSD|CTSH|CTSS|CTSZ|DDX3X|CFD|EEF1A1|EEF2|FCN1|FTH1|XRCC6|GLB1|GNS|GPI|GSN|GSTP1|GUSB|GYG1|HBB|HK3|HMGB1|HSPA1A|HSPA1B|HSPA6|HSPA8|HSP90AA1|HSP90AB1|IDH1|ILF2|IMPDH1|IMPDH2|JUP|KPNB1|KRT1|LTA4H|MIF|MMP9|MNDA|NME2|PNP|PAFAH1B2|PFKL|PGAM1|PGM1|SERPINA1|PKM|PPIA|PRG2|MAPK1|PSMA2|PSMA5|PSMB1|PS…
GO:0017053	transcriptional repressor complex	cellular_component	83	6792.81	3.78692e-14	<0.002890173410404624	595|1045|1107|1108|1457|1487|1488|1810|1991|2117|2623|2672|2737|2874|3005|3065|3066|3068|3146|3516|3642|3725|5926|5928|5931|5932|5971|5978|6497|6667|6670|6839|6907|6913|7023|7464|7529|7704|7767|8467|8841|9112|9219|9611|9612|9759|10438|10443|11176|11218|22893|22933|23013|23186|23378|23411|23468|23493|25942|26038|26060|51132|51341|53615|54815|55122|55198|55635|55758|55957|57459|57504|57649|57708|59…	CCND1|CDX2|CHD3|CHD4|CSNK2A1|CTBP1|CTBP2|DR1|ELANE|ETV3|GATA1|GFI1|GLI3|GPS2|H1F0|HDAC1|HDAC2|HDGF|HMGB1|RBPJ|INSM1|JUN|ARID4A|RBBP4|RBBP7|RBBP8|RELB|REST|SKI|SP1|SP3|SUV39H1|TBL1X|TBX15|TFAP4|CORO2A|YWHAB|ZBTB16|ZNF224|SMARCA5|HDAC3|MTA1|MTA2|NCOR1|NCOR2|HDAC4|C1D|N4BP2L2|BAZ2A|DDX20|BAHD1|SIRT2|SPEN|RCOR1|RRP8|SIRT1|CBX5|HEY2|SIN3A|CHD5|APPL1|RLIM|ZBTB7A|MBD3|GATAD2A|AKIRIN2|APPL2|DEPDC1|RCOR3|…
GO:0000428	DNA-directed RNA polymerase complex	cellular_component	105	11284.1	3.81491e-14	<0.002890173410404624	661|902|1022|2067|2068|2071|2072|2648|2957|2958|2959|2960|2961|2962|2963|2965|2966|2967|2968|4172|4331|4646|5422|5430|5431|5432|5433|5434|5435|5436|5437|5438|5439|5440|5441|5442|5557|5558|5828|6872|6873|6874|6875|6877|6878|6879|6880|6881|6882|6883|6884|6908|6917|8295|8464|8725|9400|9519|9533|9646|10474|10621|10622|10623|10629|11036|11128|23168|23248|23649|25885|27097|27297|30834|51082|51616|51728…	POLR3D|CCNH|CDK7|ERCC1|ERCC2|ERCC3|ERCC4|KAT2A|GTF2A1|GTF2A2|GTF2B|GTF2E1|GTF2E2|GTF2F1|GTF2F2|GTF2H1|GTF2H2|GTF2H3|GTF2H4|MCM3|MNAT1|MYO6|POLA1|POLR2A|POLR2B|POLR2C|POLR2D|POLR2E|POLR2F|POLR2G|POLR2H|POLR2I|POLR2J|POLR2K|POLR2L|POLRMT|PRIM1|PRIM2|PEX2|TAF1|TAF2|TAF4|TAF4B|TAF5|TAF6|TAF7|TAF9|TAF10|TAF11|TAF12|TAF13|TBP|TCEA1|TRRAP|SUPT3H|URI1|RECQL5|TBPL1|POLR1C|CTR9|TADA3|POLR3F|POLR3G|POLR3C|T…
GO:0008013	beta-catenin binding	molecular_function	78	6104.01	4.05663e-14	<0.002890173410404624	324|357|367|607|999|1000|1003|1495|1501|1525|1855|1857|2033|2099|2308|2309|2737|2932|4088|4092|4303|4929|5300|5626|5663|5795|5796|5829|6095|6299|6500|6662|6907|6932|6934|7223|7414|8312|8313|8650|8945|9070|9231|9314|9351|9368|9739|9968|10013|10076|10297|10498|10856|11122|23135|23189|23426|23607|25776|29119|30851|51176|51339|51684|53841|55966|56998|57658|57680|64321|79718|83439|84328|116931|139285|…	APC|SHROOM2|AR|BCL9|CDH1|CDH2|CDH5|CTNNA1|CTNND2|CXADR|DVL1|DVL3|EP300|ESR1|FOXO1|FOXO3|GLI3|GSK3B|SMAD3|SMAD7|FOXO4|NR4A2|PIN1|PROP1|PSEN1|PTPRJ|PTPRK|PXN|RORA|SALL1|SKP1|SOX9|TBL1X|TCF7|TCF7L2|TRPC4|VCL|AXIN1|AXIN2|NUMB|BTRC|ASH2L|DLG5|KLF4|SLC9A3R2|SLC9A3R1|SETD1A|MED12|HDAC6|PTPRU|APC2|CARM1|RUVBL2|PTPRT|KDM6B|KANK1|GRIP1|CD2AP|CBY1|CTNNA3|TAX1BP3|LEF1|DACT1|SUFU|CDHR5|AJAP1|CTNNBIP1|CALCOCO1…
GO:0006354	DNA-templated transcription, elongation	biological_process	71	5773.72	4.11126e-14	<0.002890173410404624	902|904|905|1022|1025|2068|2071|2074|2962|2963|2965|2966|2967|2968|4298|4300|4331|4686|5430|5431|5432|5433|5434|5435|5436|5437|5438|5439|5440|5441|6663|6749|6827|6829|6830|6917|6919|7469|7936|8178|8621|8812|9150|9646|11047|11198|22916|22936|23168|25920|26610|27125|29072|51497|51755|54623|55140|55193|55250|55677|55795|55840|56943|79577|79736|80237|80349|84337|85403|123169|404672|	CCNH|CCNT1|CCNT2|CDK7|CDK9|ERCC2|ERCC3|ERCC6|GTF2F1|GTF2F2|GTF2H1|GTF2H2|GTF2H3|GTF2H4|MLLT1|MLLT3|MNAT1|NCBP1|POLR2A|POLR2B|POLR2C|POLR2D|POLR2E|POLR2F|POLR2G|POLR2H|POLR2I|POLR2J|POLR2K|POLR2L|SOX10|SSRP1|SUPT4H1|SUPT5H|SUPT6H|TCEA1|TCEA2|NELFA|NELFE|ELL|CDK13|CCNK|CTDP1|CTR9|ADRM1|SUPT16H|NCBP2|ELL2|RTF1|NELFB|ELP4|AFF4|SETD2|NELFCD|CDK12|PAF1|ELP3|PBRM1|ELP2|IWS1|PCID2|EAF2|ENY2|CDC73|TEFM|EL…
GO:2001251	negative regulation of chromosome organization	biological_process	125	17235.6	4.15411e-14	<0.002890173410404624	142|324|339|472|546|672|699|701|991|1063|1487|1786|1789|2067|2072|3005|3006|3007|3008|3009|3010|3020|3021|3024|3159|3178|3183|3192|3550|3720|4085|4171|4204|4302|4331|4683|5079|5252|5253|5347|5394|5885|5927|6418|6419|6497|6598|6622|6688|6714|6830|6879|7013|7014|7153|7175|7272|7291|7320|7349|7515|7520|7756|8260|8379|8658|8971|9183|9184|9212|9232|9319|9320|9474|9555|9682|9700|10111|10459|22823|23081…	PARP1|APC|APOBEC1|ATM|ATRX|BRCA1|BUB1|BUB1B|CDC20|CENPF|CTBP1|DNMT1|DNMT3B|ERCC1|ERCC4|H1F0|HIST1H1C|HIST1H1D|HIST1H1E|HIST1H1B|HIST1H1T|H3F3A|H3F3B|HIST1H1A|HMGA1|HNRNPA1|HNRNPC|HNRNPU|IK|JARID2|MAD2L1|MCM2|MECP2|MLLT6|MNAT1|NBN|PAX5|PHF1|PHF2|PLK1|EXOSC10|RAD21|KDM5A|SET|SETMAR|SKI|SMARCB1|SNCA|SPI1|SRC|SUPT6H|TAF7|TERF1|TERF2|TOP2A|TPR|TTK|TWIST1|UBE2B|UCN|XRCC1|XRCC5|ZNF207|NAA10|MAD1L1|TNKS|…
GO:0010639	negative regulation of organelle organization	biological_process	343	141153	4.35357e-14	<0.002890173410404624	118|119|120|142|207|292|324|339|395|409|472|546|551|585|598|652|655|664|666|672|699|701|706|822|829|830|832|859|899|991|1063|1111|1191|1487|1761|1785|1786|1789|1859|1901|2039|2059|2067|2072|2258|2288|2395|2648|2764|2876|2934|3005|3006|3007|3008|3009|3010|3020|3021|3024|3082|3159|3178|3183|3192|3303|3375|3479|3550|3638|3720|3925|3976|3980|3998|4000|4070|4085|4089|4117|4133|4134|4137|4171|4204|4233…	ADD1|ADD2|ADD3|PARP1|AKT1|SLC25A5|APC|APOBEC1|ARHGAP6|ARRB2|ATM|ATRX|AVP|BBS4|BCL2L1|BMP4|BMP7|BNIP3|BOK|BRCA1|BUB1|BUB1B|TSPO|CAPG|CAPZA1|CAPZA2|CAPZB|CAV3|CCNF|CDC20|CENPF|CHEK1|CLU|CTBP1|DMRT1|DNM2|DNMT1|DNMT3B|DYRK1A|S1PR1|DMTN|EPS8|ERCC1|ERCC4|FGF13|FKBP4|FXN|KAT2A|GMFB|GPX1|GSN|H1F0|HIST1H1C|HIST1H1D|HIST1H1E|HIST1H1B|HIST1H1T|H3F3A|H3F3B|HIST1H1A|HGF|HMGA1|HNRNPA1|HNRNPC|HNRNPU|HSPA1A|IAPP…
GO:0006457	protein folding	biological_process	204	48519.4	4.37212e-14	<0.002890173410404624	267|325|567|573|811|821|908|957|972|1047|1191|1410|1457|1676|1861|2280|2281|2288|2289|2580|2770|2771|2773|2775|2779|2780|2781|2782|2783|2784|2923|3300|3301|3303|3304|3305|3306|3309|3310|3311|3312|3313|3315|3320|3323|3324|3326|3327|3329|3336|3337|3338|3998|4802|4820|4878|4879|4880|5034|5082|5201|5202|5203|5204|5478|5479|5480|5481|5611|5700|5824|5887|5903|6000|6102|6449|6767|6782|6902|6903|6904|690…	AMFR|APCS|B2M|BAG1|CALR|CANX|CCT6A|ENTPD5|CD74|CLGN|CLU|CRYAB|CSNK2A1|DFFA|TOR1A|FKBP1A|FKBP1B|FKBP4|FKBP5|GAK|GNAI1|GNAI2|GNAI3|GNAO1|GNAT1|GNAT2|GNAZ|GNB1|GNB2|GNB3|PDIA3|DNAJB2|DNAJA1|HSPA1A|HSPA1B|HSPA1L|HSPA2|HSPA5|HSPA6|HSPA7|HSPA8|HSPA9|HSPB1|HSP90AA1|HSP90AA4P|HSP90AA2P|HSP90AB1|HSP90AB3P|HSPD1|HSPE1|DNAJB1|DNAJC4|LMAN1|NFYC|NKTR|NPPA|NPPB|NPPC|P4HB|PDCL|PFDN1|PFDN2|PFDN4|PFDN5|PPIA|PPIB|…
GO:0031011	Ino80 complex	cellular_component	15	120.14	4.69823e-14	<0.002890173410404624	86|4798|7528|8607|10445|10856|29844|51377|54617|55249|79913|83444|93973|125476|283899|	ACTL6A|NFRKB|YY1|RUVBL1|MCRS1|RUVBL2|TFPT|UCHL5|INO80|YY1AP1|ACTR5|INO80B|ACTR8|INO80C|INO80E|
GO:0033202	DNA helicase complex	cellular_component	15	120.14	4.69823e-14	<0.002890173410404624	86|4798|7528|8607|10445|10856|29844|51377|54617|55249|79913|83444|93973|125476|283899|	ACTL6A|NFRKB|YY1|RUVBL1|MCRS1|RUVBL2|TFPT|UCHL5|INO80|YY1AP1|ACTR5|INO80B|ACTR8|INO80C|INO80E|
GO:0043254	regulation of protein complex assembly	biological_process	414	214291	5.06991e-14	<0.002890173410404624	19|25|118|119|120|142|246|274|329|348|375|382|387|389|402|472|545|581|585|637|638|753|822|829|830|832|859|885|948|998|1191|1236|1385|1410|1437|1482|1499|1639|1642|1643|1654|1739|1810|1859|1981|2017|2033|2039|2059|2067|2068|2071|2072|2073|2099|2185|2241|2242|2288|2475|2629|2670|2764|2885|2932|2934|2959|2965|2966|2967|2968|3020|3021|3054|3055|3059|3071|3146|3273|3303|3304|3312|3320|3375|3383|3416|3…	ABCA1|ABL1|ADD1|ADD2|ADD3|PARP1|ALOX15|BIN1|BIRC2|APOE|ARF1|ARF6|RHOA|RHOC|ARL2|ATM|ATR|BAX|BBS4|BID|BIK|LDLRAD4|CAPG|CAPZA1|CAPZA2|CAPZB|CAV3|CCK|CD36|CDC42|CLU|CCR7|CREB1|CRYAB|CSF2|NKX2-5|CTNNB1|DCTN1|DDB1|DDB2|DDX3X|DLG1|DR1|DYRK1A|EIF4G1|CTTN|EP300|DMTN|EPS8|ERCC1|ERCC2|ERCC3|ERCC4|ERCC5|ESR1|PTK2B|FER|FES|FKBP4|MTOR|GBA|GFAP|GMFB|GRB2|GSK3B|GSN|GTF2B|GTF2H1|GTF2H2|GTF2H3|GTF2H4|H3F3A|H3F3B|…
GO:0005643	nuclear pore	cellular_component	81	6628.27	5.13432e-14	<0.002890173410404624	1984|2733|3267|3836|3837|3839|3841|3843|4085|4600|4641|4927|4928|5901|5902|5903|5905|6396|7175|7341|8021|8086|8379|8480|8498|8658|8888|9631|9688|9883|9961|9972|10073|10204|10527|10762|11097|11260|11269|23039|23165|23225|23279|23299|23511|23633|23636|25909|29107|30849|53371|54830|55161|55308|55706|55746|55795|55916|56648|56943|57097|57122|59343|64328|64901|79023|79902|81929|84220|91181|129401|1432…	EIF5A|GLE1|AGFG1|KPNA1|KPNB1|KPNA3|KPNA5|IPO5|MAD2L1|MX2|MYO1C|NUP88|NUP98|RAN|RANBP1|RANBP2|RANGAP1|SEC13|TPR|SUMO1|NUP214|AAAS|MAD1L1|RAE1|RANBP3|TNKS|MCM3AP|NUP155|NUP93|POM121|MVP|NUP153|SNUPN|NUTF2|IPO7|NUP50|NUPL2|XPOT|DDX19B|XPO7|NUP205|NUP210|NUP160|BICD2|NUP188|KPNA6|NUP62|AHCTF1|NXT1|PIK3R4|NUP54|NUP62CL|TMEM33|DDX19A|NDC1|NUP133|PCID2|NXT2|EIF5A2|ENY2|PARP11|NUP107|SENP2|XPO4|RANBP17|N…
GO:0000176	nuclear exosome (RNase complex)	cellular_component	16	168.41	5.28143e-14	<0.002890173410404624	4931|5393|5394|10200|10438|11340|22894|23016|23404|51010|51013|54512|54663|56915|115752|118460|	NVL|EXOSC9|EXOSC10|MPHOSPH6|C1D|EXOSC8|DIS3|EXOSC7|EXOSC2|EXOSC3|EXOSC1|EXOSC4|WDR74|EXOSC5|DIS3L|EXOSC6|
GO:0045309	protein phosphorylated amino acid binding	molecular_function	49	2130.38	5.50762e-14	<0.002890173410404624	25|27|408|867|868|1398|1399|2268|2885|3055|3667|3932|4734|5295|5296|5300|5336|5594|5595|5774|5777|5781|5921|6452|6461|6464|6850|7409|7410|7525|7529|7531|7535|8440|8503|8945|9021|23168|23624|26119|26228|53358|55294|56961|64092|84867|90525|123169|126669|	ABL1|ABL2|ARRB1|CBL|CBLB|CRK|CRKL|FGR|GRB2|HCK|IRS1|LCK|NEDD4|PIK3R1|PIK3R2|PIN1|PLCG2|MAPK1|MAPK3|PTPN3|PTPN6|PTPN11|RASA1|SH3BP2|SHB|SHC1|SYK|VAV1|VAV2|YES1|YWHAB|YWHAE|ZAP70|NCK2|PIK3R3|BTRC|SOCS3|RTF1|CBLC|LDLRAP1|STAP1|SHC3|FBXW7|SHD|SAMSN1|PTPN5|SHF|LEO1|SHE|
GO:0045732	positive regulation of protein catabolic process	biological_process	200	47109.3	5.72099e-14	<0.002890173410404624	101|150|207|324|348|580|722|725|754|857|859|863|975|1027|1050|1075|1191|1263|1452|1453|1454|1457|1601|1642|1855|1950|2185|2308|2332|2629|2719|2729|2822|2931|2932|3300|3303|3304|3320|3416|3458|3553|3949|4035|4036|4092|4193|4287|4478|4734|4780|4905|4946|4947|5045|5347|5601|5663|5700|5701|5702|5704|5705|5706|5716|5728|5747|5886|5962|6449|6613|6642|6653|6662|6790|6811|6872|7124|7128|7133|7336|7341|74…	ADAM8|ADRA2A|AKT1|APC|APOE|BARD1|C4BPA|C4BPB|PTTG1IP|CAV1|CAV3|CBFA2T3|CD81|CDKN1B|CEBPA|CTSC|CLU|PLK3|CSNK1A1|CSNK1D|CSNK1E|CSNK2A1|DAB2|DDB1|DVL1|EGF|PTK2B|FOXO1|FMR1|GBA|GPC3|GCLC|GPLD1|GSK3A|GSK3B|DNAJB2|HSPA1A|HSPA1B|HSP90AA1|IDE|IFNG|IL1B|LDLR|LRP1|LRP2|SMAD7|MDM2|ATXN3|MSN|NEDD4|NFE2L2|NSF|OAZ1|OAZ2|FURIN|PLK1|MAPK9|PSEN1|PSMC1|PSMC2|PSMC3|PSMC4|PSMC5|PSMC6|PSMD10|PTEN|PTK2|RAD23A|RDX|SGTA…
GO:0032182	ubiquitin-like protein binding	molecular_function	88	8114.22	5.77858e-14	<0.002890173410404624	329|550|1163|1164|1616|2908|3300|3315|4077|4088|4193|4734|5371|5886|5887|6047|6996|7128|7153|7251|7319|7334|7345|7347|7852|8078|8480|8517|8535|8878|8924|8975|9025|9184|9246|9373|9994|10013|10040|10054|10208|10600|10616|11047|11124|22933|22954|23142|23197|23636|25793|26043|29761|51028|51035|51160|51271|51366|54165|54472|54778|55072|55084|55208|55294|55611|55666|55968|57599|57787|58476|64771|64844|…	BIRC2|AUP1|CKS1B|CKS2|DAXX|NR3C1|DNAJB2|HSPB1|NBR1|SMAD3|MDM2|NEDD4|PML|RAD23A|RAD23B|RNF4|TDG|TNFAIP3|TOP2A|TSG101|UBE2A|UBE2N|UCHL1|UCHL3|CXCR4|USP5|RAE1|IKBKG|CBX4|SQSTM1|HERC2|USP13|RNF8|BUB3|UBE2L6|PLAA|CASP8AP2|HDAC6|TOM1L1|UBA2|USPL1|USP16|RBCK1|ADRM1|FAF1|SIRT2|TRIM32|DCUN1D4|FAF2|NUP62|FBXO7|UBXN7|USP25|VPS36|UBXN1|VPS28|UBAP1|UBR5|DCUN1D1|TOLLIP|RNF111|RNF31|SOBP|DCUN1D2|FBXW7|OTUB1|NPL…
GO:0005667	transcription factor complex	cellular_component	344	137912	5.88676e-14	<0.002890173410404624	142|166|196|328|405|406|429|430|463|466|468|607|860|861|864|865|902|1017|1019|1022|1050|1051|1385|1388|1390|1482|1487|1499|1602|1649|1869|1870|1871|1874|1875|1876|2033|2034|2067|2068|2071|2072|2113|2140|2294|2295|2353|2494|2516|2547|2623|2626|2627|2648|2649|2957|2958|2959|2960|2961|2962|2963|2965|2966|2967|2968|2972|2975|2976|3059|3065|3091|3159|3164|3182|3192|3205|3206|3207|3219|3238|3326|3516|3…	PARP1|AES|AHR|APEX1|ARNT|ARNTL|ASCL1|ASCL2|ZFHX3|ATF1|ATF4|BCL9|RUNX2|RUNX1|RUNX3|CBFB|CCNH|CDK2|CDK4|CDK7|CEBPA|CEBPB|CREB1|ATF6B|CREM|NKX2-5|CTBP1|CTNNB1|DACH1|DDIT3|E2F1|E2F2|E2F3|E2F4|E2F5|E2F6|EP300|EPAS1|ERCC1|ERCC2|ERCC3|ERCC4|ETS1|EYA3|FOXF1|FOXF2|FOS|NR5A2|NR5A1|XRCC6|GATA1|GATA4|GATA6|KAT2A|NR6A1|GTF2A1|GTF2A2|GTF2B|GTF2E1|GTF2E2|GTF2F1|GTF2F2|GTF2H1|GTF2H2|GTF2H3|GTF2H4|BRF1|GTF3C1|GTF…
GO:0044087	regulation of cellular component biogenesis	biological_process	840	916501	6.00471e-14	<0.002890173410404624	19|25|40|94|118|119|120|142|183|246|274|324|329|335|347|348|375|382|387|389|391|395|402|472|538|545|581|585|627|637|638|655|672|673|688|753|822|829|830|832|857|859|861|865|885|948|961|989|997|998|1113|1191|1236|1385|1410|1437|1482|1499|1540|1605|1613|1636|1639|1642|1643|1654|1739|1778|1785|1809|1810|1845|1859|1894|1901|1902|1906|1946|1969|1981|2017|2033|2039|2041|2042|2045|2047|2048|2049|2059|206…	ABCA1|ABL1|ASIC2|ACVRL1|ADD1|ADD2|ADD3|PARP1|AGT|ALOX15|BIN1|APC|BIRC2|APOA1|APOD|APOE|ARF1|ARF6|RHOA|RHOC|RHOG|ARHGAP6|ARL2|ATM|ATP7A|ATR|BAX|BBS4|BDNF|BID|BIK|BMP7|BRCA1|BRAF|KLF5|LDLRAD4|CAPG|CAPZA1|CAPZA2|CAPZB|CAV1|CAV3|RUNX1|CBFB|CCK|CD36|CD47|SEPT7|CDC34|CDC42|CHGA|CLU|CCR7|CREB1|CRYAB|CSF2|NKX2-5|CTNNB1|CYLD|DAG1|DAPK3|ACE|DCTN1|DDB1|DDB2|DDX3X|DLG1|DYNC1H1|DNM2|DPYSL3|DR1|DUSP3|DYRK1A|EC…
GO:0016591	RNA polymerase II, holoenzyme	cellular_component	81	6459.71	6.1189e-14	<0.002890173410404624	902|1022|2067|2068|2071|2072|2648|2957|2958|2959|2960|2961|2962|2963|2965|2966|2967|2968|4331|4646|5430|5431|5432|5433|5434|5435|5436|5437|5438|5439|5440|5441|5828|6872|6873|6874|6875|6877|6878|6879|6880|6881|6882|6883|6884|6908|6917|8295|8464|8725|9400|9519|9646|10474|10629|11036|23168|23248|27097|51616|54457|54623|55197|55209|58490|64210|79577|79724|79871|80349|81488|83860|84181|123169|129685|1…	CCNH|CDK7|ERCC1|ERCC2|ERCC3|ERCC4|KAT2A|GTF2A1|GTF2A2|GTF2B|GTF2E1|GTF2E2|GTF2F1|GTF2F2|GTF2H1|GTF2H2|GTF2H3|GTF2H4|MNAT1|MYO6|POLR2A|POLR2B|POLR2C|POLR2D|POLR2E|POLR2F|POLR2G|POLR2H|POLR2I|POLR2J|POLR2K|POLR2L|PEX2|TAF1|TAF2|TAF4|TAF4B|TAF5|TAF6|TAF7|TAF9|TAF10|TAF11|TAF12|TAF13|TBP|TCEA1|TRRAP|SUPT3H|URI1|RECQL5|TBPL1|CTR9|TADA3|TAF6L|GTF2A1L|RTF1|RPRD2|TAF5L|TAF9B|TAF7L|PAF1|RPRD1A|SETD5|RPRD1…
GO:0044798	nuclear transcription factor complex	cellular_component	195	42011.8	6.68816e-14	<0.002890173410404624	405|429|430|466|468|607|861|864|865|902|1022|1050|1051|1385|1388|1482|1499|1649|1869|1870|1871|1874|1875|1876|2067|2068|2071|2072|2353|2494|2516|2626|2648|2957|2958|2959|2960|2961|2962|2963|2965|2966|2967|2968|2972|2975|2976|3091|3159|3182|3192|3219|3622|3725|3726|3727|4087|4088|4089|4149|4331|4601|4617|4618|4760|4772|4773|4775|4776|4800|4801|4802|4841|5087|5450|5451|5465|5467|5468|5914|5915|5916…	ARNT|ASCL1|ASCL2|ATF1|ATF4|BCL9|RUNX1|RUNX3|CBFB|CCNH|CDK7|CEBPA|CEBPB|CREB1|ATF6B|NKX2-5|CTNNB1|DDIT3|E2F1|E2F2|E2F3|E2F4|E2F5|E2F6|ERCC1|ERCC2|ERCC3|ERCC4|FOS|NR5A2|NR5A1|GATA4|KAT2A|GTF2A1|GTF2A2|GTF2B|GTF2E1|GTF2E2|GTF2F1|GTF2F2|GTF2H1|GTF2H2|GTF2H3|GTF2H4|BRF1|GTF3C1|GTF3C2|HIF1A|HMGA1|HNRNPAB|HNRNPU|HOXB9|ING2|JUN|JUNB|JUND|SMAD2|SMAD3|SMAD4|MAX|MNAT1|MXI1|MYF5|MYF6|NEUROD1|NFATC1|NFATC2|NF…
GO:0000793	condensed chromosome	cellular_component	200	49564.1	6.82274e-14	<0.002890173410404624	120|332|546|641|672|675|699|701|891|989|1017|1045|1051|1058|1059|1060|1062|1063|1104|1111|1452|1780|2103|2177|3010|3014|3146|3148|3192|3297|3306|3364|3619|3981|4085|4288|4292|4438|4735|4751|4999|5119|5253|5347|5501|5810|5883|5885|5888|5905|6002|6118|6419|6790|6795|6839|6847|6853|6990|7153|7158|7273|7283|7329|7756|8243|8379|8467|8468|8815|8940|9031|9126|9183|9184|9212|9555|9735|9770|9793|9918|9985…	ADD3|BIRC5|ATRX|BLM|BRCA1|BRCA2|BUB1|BUB1B|CCNB1|SEPT7|CDK2|CDX2|CEBPB|CENPA|CENPB|CENPC|CENPE|CENPF|RCC1|CHEK1|CSNK1A1|DYNC1I1|ESRRB|FANCD2|HIST1H1T|H2AFX|HMGB1|HMGB2|HNRNPU|HSF1|HSPA2|HUS1|INCENP|LIG4|MAD2L1|MKI67|MLH1|MSH4|SEPT2|NEK2|ORC2|CHMP1A|PHF2|PLK1|PPP1CC|RAD1|RAD9A|RAD21|RAD51|RANGAP1|RGS12|RPA2|SETMAR|AURKA|AURKC|SUV39H1|SYCP1|SYN1|DYNLT3|TOP2A|TP53BP1|TTN|TUBG1|UBE2I|ZNF207|SMC1A|MAD…
GO:0051640	organelle localization	biological_process	562	388766	7.07163e-14	<0.002890173410404624	81|213|274|357|372|374|375|487|537|547|583|585|636|695|858|859|867|891|966|983|998|1020|1058|1060|1062|1063|1069|1075|1080|1113|1176|1201|1294|1453|1454|1488|1499|1522|1600|1639|1739|1759|1778|1780|1781|1783|1785|1861|2011|2054|2153|2157|2255|2348|2647|2648|2669|2801|2890|3064|3091|3320|3676|3692|3745|3797|3798|3799|3800|3815|3833|3835|3837|3993|3996|3998|4033|4067|4131|4134|4135|4137|4139|4205|4…	ACTN4|ALB|BIN1|SHROOM2|ARCN1|AREG|ARF1|ATP2A1|ATP6AP1|KIF1A|BBS2|BBS4|BICD1|BTK|CAV2|CAV3|CBL|CCNB1|CD59|CDK1|CDC42|CDK5|CENPA|CENPC|CENPE|CENPF|CETN2|CTSC|CFTR|CHGA|AP3S1|CLN3|COL7A1|CSNK1D|CSNK1E|CTBP2|CTNNB1|CTSZ|DAB1|DCTN1|DLG1|DNM1|DYNC1H1|DYNC1I1|DYNC1I2|DYNC1LI2|DNM2|TOR1A|MARK2|STX2|F5|F8|FGF10|FOLR1|BLOC1S1|KAT2A|GEM|GOLGA2|GRIA1|HTT|HIF1A|HSP90AA1|ITGA4|EIF6|KCNB1|KIF3C|KIF5A|KIF5B|KIF5…
GO:0010942	positive regulation of cell death	biological_process	642	514017	7.33165e-14	<0.002890173410404624	25|29|101|102|133|134|135|142|166|183|186|207|220|274|301|308|317|322|323|324|355|356|387|388|408|409|429|467|468|472|572|578|580|581|596|598|604|637|638|650|652|655|658|664|665|666|668|694|706|708|799|815|817|834|835|836|837|838|841|842|843|857|885|943|948|958|959|997|998|1019|1020|1026|1027|1029|1075|1191|1268|1285|1385|1386|1392|1411|1493|1495|1499|1512|1522|1540|1545|1611|1612|1613|1616|1647|…	ABL1|ABR|ADAM8|ADAM10|ADM|ADORA1|ADORA2A|PARP1|AES|AGT|AGTR2|AKT1|ALDH1A3|BIN1|ANXA1|ANXA5|APAF1|APBB1|APBB2|APC|FAS|FASLG|RHOA|RHOB|ARRB1|ARRB2|ASCL1|ATF3|ATF4|ATM|BAD|BAK1|BARD1|BAX|BCL2|BCL2L1|BCL6|BID|BIK|BMP2|BMP4|BMP7|BMPR1B|BNIP3|BNIP3L|BOK|FOXL2|BTG1|TSPO|C1QBP|CALCR|CAMK2A|CAMK2D|CASP1|CASP2|CASP3|CASP4|CASP5|CASP8|CASP9|CASP10|CAV1|CCK|TNFRSF8|CD36|CD40|CD40LG|CDC34|CDC42|CDK4|CDK5|CDKN…
GO:0001056	RNA polymerase III activity	molecular_function	15	121.47	7.62676e-14	<0.002890173410404624	661|5434|5435|5437|5440|5441|9533|10621|10623|11128|27297|51728|55703|55718|171568|	POLR3D|POLR2E|POLR2F|POLR2H|POLR2K|POLR2L|POLR1C|POLR3F|POLR3C|POLR3A|CRCP|POLR3K|POLR3B|POLR3E|POLR3H|
GO:0035267	NuA4 histone acetyltransferase complex	cellular_component	19	226.41	8.07683e-14	<0.002890173410404624	60|86|8089|8295|8607|9643|10524|10856|10902|10933|10943|26122|54556|55257|55929|57634|64769|80314|151507|	ACTB|ACTL6A|YEATS4|TRRAP|RUVBL1|MORF4L2|KAT5|RUVBL2|BRD8|MORF4L1|MSL3|EPC2|ING3|MRGBP|DMAP1|EP400|MEAF6|EPC1|MSL3P1|
GO:0043189	H4/H2A histone acetyltransferase complex	cellular_component	19	226.41	8.07683e-14	<0.002890173410404624	60|86|8089|8295|8607|9643|10524|10856|10902|10933|10943|26122|54556|55257|55929|57634|64769|80314|151507|	ACTB|ACTL6A|YEATS4|TRRAP|RUVBL1|MORF4L2|KAT5|RUVBL2|BRD8|MORF4L1|MSL3|EPC2|ING3|MRGBP|DMAP1|EP400|MEAF6|EPC1|MSL3P1|
GO:0000723	telomere maintenance	biological_process	104	11797.1	8.98701e-14	<0.002890173410404624	142|328|472|545|641|898|1736|1763|2067|2072|2237|2547|3104|3320|3326|3364|4683|5111|5422|5424|5425|5557|5558|5591|5888|5889|5892|5976|5981|5982|5983|5984|5985|6117|6118|6119|6672|7011|7012|7013|7014|7015|7486|7515|7517|7520|8290|8294|8359|8360|8361|8362|8363|8364|8365|8366|8367|8368|8370|9134|9156|9401|9887|9894|9937|10039|10111|10714|10728|22891|23137|23293|23381|23649|24144|25913|26277|29935|50…	PARP1|APEX1|ATM|ATR|BLM|CCNE1|DKC1|DNA2|ERCC1|ERCC4|FEN1|XRCC6|ZBTB48|HSP90AA1|HSP90AB1|HUS1|NBN|PCNA|POLA1|POLD1|POLD2|PRIM1|PRIM2|PRKDC|RAD51|RAD51C|RAD51D|UPF1|RFC1|RFC2|RFC3|RFC4|RFC5|RPA1|RPA2|RPA3|SP100|TEP1|TERC|TERF1|TERF2|TERT|WRN|XRCC1|XRCC3|XRCC5|HIST3H3|HIST1H4I|HIST1H4A|HIST1H4D|HIST1H4F|HIST1H4K|HIST1H4J|HIST1H4C|HIST1H4H|HIST1H4B|HIST1H4E|HIST1H4L|HIST2H4A|CCNE2|EXO1|RECQL4|SMG7|TE…
GO:0035770	ribonucleoprotein granule	cellular_component	204	48628.6	9.1141e-14	<0.002890173410404624	60|406|580|677|998|1025|1153|1511|1512|1653|1654|1656|1660|1780|1965|1977|2332|2553|2690|2886|2926|3190|3192|3236|3297|3837|3981|4076|4137|4154|4619|4691|4848|4849|4904|5042|5093|5395|5433|5436|5563|5683|5685|5687|5701|5702|5879|5936|5976|6093|6128|6158|6175|6191|6194|6311|6461|6606|6607|6637|6737|6780|7072|7073|7150|7341|7415|7538|7846|8087|8189|8444|8570|8651|8761|8826|8878|8994|9118|9271|9337|…	ACTB|ARNTL|BARD1|ZFP36L1|CDC42|CDK9|CIRBP|CTSG|CTSH|DDX1|DDX3X|DDX6|DHX9|DYNC1I1|EIF2S1|EIF4E|FMR1|GABPB1|GHR|GRB7|GRSF1|HNRNPK|HNRNPU|HOXD10|HSF1|KPNB1|LIG4|CAPRIN1|MAPT|MBNL1|MYH1|NCL|CNOT2|CNOT3|YBX1|PABPC3|PCBP1|PMS2|POLR2D|POLR2G|PRKAA2|PSMA2|PSMA4|PSMA6|PSMC2|PSMC3|RAC1|RBM4|UPF1|ROCK1|RPL6|RPL28|RPLP0|RPS4X|RPS6|ATXN2|SHB|SMN1|SMN2|SNRPG|TRIM21|STAU1|TIA1|TIAL1|TOP1|SUMO1|VCP|ZFP36|TUBA1A|…
GO:0007093	mitotic cell cycle checkpoint	biological_process	145	23864	9.30408e-14	<0.002890173410404624	324|472|581|595|598|641|672|699|701|835|891|983|990|991|995|1017|1026|1027|1030|1063|1112|1263|1386|1647|1739|1820|1869|1874|2033|2765|2810|2956|3265|3276|3364|3550|4085|4193|4194|4303|4436|4582|4683|4848|4849|4850|4998|5111|5325|5347|5371|5546|5591|5883|5884|5925|5934|6118|6152|6154|6194|6419|6659|6790|7027|7029|7040|7153|7155|7175|7272|7465|7508|7756|7832|8091|8379|8738|8883|9183|9184|9212|9319…	APC|ATM|BAX|CCND1|BCL2L1|BLM|BRCA1|BUB1|BUB1B|CASP2|CCNB1|CDK1|CDC6|CDC20|CDC25C|CDK2|CDKN1A|CDKN1B|CDKN2B|CENPF|FOXN3|PLK3|ATF2|GADD45A|DLG1|ARID3A|E2F1|E2F4|EP300|GML|SFN|MSH6|HRAS|PRMT1|HUS1|IK|MAD2L1|MDM2|MDM4|FOXO4|MSH2|MUC1|NBN|CNOT2|CNOT3|CNOT4|ORC1|PCNA|PLAGL1|PLK1|PML|PRCC|PRKDC|RAD9A|RAD17|RB1|RBL2|RPA2|RPL24|RPL26|RPS6|SETMAR|SOX4|AURKA|TFDP1|TFDP2|TGFB1|TOP2A|TOP2B|TPR|TTK|WEE1|XPC|ZN…
GO:0007051	spindle organization	biological_process	120	16444.2	9.71897e-14	<0.002890173410404624	387|546|891|991|1062|1104|1107|1453|1739|1778|2009|2316|2801|3796|3832|3833|3837|3925|4134|4204|4292|4342|4605|4627|4751|4926|5116|5518|5901|6188|6491|6683|6790|6795|6905|7272|7283|7405|7415|7430|7756|8555|8556|8658|8766|8841|9055|9212|9371|9493|9611|9639|9700|9793|10403|10426|10464|10540|10615|10636|10769|10783|10844|10982|11200|22919|22924|22974|23122|23332|23354|24137|25777|25886|26112|26271|2…	RHOA|ATRX|CCNB1|CDC20|CENPE|RCC1|CHD3|CSNK1D|DLG1|DYNC1H1|EML1|FLNA|GOLGA2|KIF2A|KIF11|KIFC1|KPNB1|STMN1|MAP4|MECP2|MLH1|MOS|MYBL2|MYH9|NEK2|NUMA1|PCNT|PPP2R1A|RAN|RPS3|STIL|SPAST|AURKA|AURKC|TBCE|TTK|TUBG1|UVRAG|VCP|EZR|ZNF207|CDC14B|CDC14A|TNKS|RAB11A|HDAC3|PRC1|AURKB|KIF3B|KIF23|NCOR1|ARHGEF10|ESPL1|CKAP5|NDC80|TUBGCP3|PIBF1|DCTN2|SPAG5|RGS14|PLK2|NEK6|TUBGCP2|MAPRE2|CHEK2|MAPRE1|MAPRE3|TPX2|C…
GO:0051082	unfolded protein binding	molecular_function	119	15345.8	9.97968e-14	<0.002890173410404624	14|325|811|821|871|908|1047|1201|1409|1410|1861|3300|3301|3303|3304|3305|3306|3309|3310|3311|3312|3313|3320|3323|3324|3326|3327|3329|3336|3337|3338|3998|4676|4820|4869|5201|5202|5203|5204|5478|5479|5480|5481|5611|6102|6447|6687|6767|6782|6892|6950|7184|7190|7203|7265|8195|8208|9049|9093|9360|9804|10036|10049|10105|10131|10294|10383|10450|10465|10471|10574|10575|10576|10693|10694|10726|10728|10772…	AAMP|APCS|CALR|CANX|SERPINH1|CCT6A|CLGN|CLN3|CRYAA|CRYAB|TOR1A|DNAJB2|DNAJA1|HSPA1A|HSPA1B|HSPA1L|HSPA2|HSPA5|HSPA6|HSPA7|HSPA8|HSPA9|HSP90AA1|HSP90AA4P|HSP90AA2P|HSP90AB1|HSP90AB3P|HSPD1|HSPE1|DNAJB1|DNAJC4|LMAN1|NAP1L4|NKTR|NPM1|PFDN1|PFDN2|PFDN4|PFDN5|PPIA|PPIB|PPIC|PPID|DNAJC3|RP2|SCG5|SPG7|ST13|HSPA13|TAPBP|TCP1|HSP90B1|HSP90B2P|CCT3|TTC1|MKKS|CHAF1B|AIP|DNAJA3|PPIG|TOMM20|CHAF1A|DNAJB6|PPIF…
GO:0009896	positive regulation of catabolic process	biological_process	388	182709	1.02209e-13	<0.002890173410404624	89|101|134|150|154|207|208|215|225|324|336|337|344|348|405|472|572|580|581|664|665|677|678|722|725|754|857|859|863|957|975|1027|1050|1075|1191|1263|1374|1452|1453|1454|1457|1601|1612|1634|1642|1797|1855|1950|2021|2103|2168|2185|2308|2332|2629|2719|2729|2773|2819|2822|2931|2932|3064|3091|3099|3146|3162|3184|3297|3300|3303|3304|3320|3356|3416|3458|3479|3553|3565|3630|3643|3667|3791|3949|4035|4036|4…	ACTN3|ADAM8|ADORA1|ADRA2A|ADRB2|AKT1|AKT2|ABCD1|ABCD2|APC|APOA2|APOA4|APOC2|APOE|ARNT|ATM|BAD|BARD1|BAX|BNIP3|BNIP3L|ZFP36L1|ZFP36L2|C4BPA|C4BPB|PTTG1IP|CAV1|CAV3|CBFA2T3|ENTPD5|CD81|CDKN1B|CEBPA|CTSC|CLU|PLK3|CPT1A|CSNK1A1|CSNK1D|CSNK1E|CSNK2A1|DAB2|DAPK1|DCN|DDB1|DXO|DVL1|EGF|ENDOG|ESRRB|FABP1|PTK2B|FOXO1|FMR1|GBA|GPC3|GCLC|GNAI3|GPD1|GPLD1|GSK3A|GSK3B|HTT|HIF1A|HK2|HMGB1|HMOX1|HNRNPD|HSF1|DNAJ…
GO:0003899	DNA-directed 5'-3' RNA polymerase activity	molecular_function	39	1277.39	1.09239e-13	<0.002890173410404624	661|5430|5431|5432|5433|5434|5435|5436|5437|5438|5439|5440|5441|5442|5557|5558|9412|9477|9533|10621|10622|10623|10849|11128|25885|26015|27297|30834|51082|51728|55703|55718|64425|81488|84172|84265|171568|201973|221830|	POLR3D|POLR2A|POLR2B|POLR2C|POLR2D|POLR2E|POLR2F|POLR2G|POLR2H|POLR2I|POLR2J|POLR2K|POLR2L|POLRMT|PRIM1|PRIM2|MED21|MED20|POLR1C|POLR3F|POLR3G|POLR3C|CD3EAP|POLR3A|POLR1A|RPAP1|CRCP|ZNRD1|POLR1D|POLR3K|POLR3B|POLR3E|POLR1E|POLR2M|POLR1B|POLR3GL|POLR3H|PRIMPOL|TWISTNB|
GO:1903364	positive regulation of cellular protein catabolic process	biological_process	130	19386	1.27112e-13	<0.002890173410404624	207|348|754|857|859|863|975|1050|1075|1191|1263|1452|1453|1454|1601|1855|1950|2185|2332|2629|2729|2931|2932|3300|3303|3304|3320|3949|4035|4036|4092|4193|4287|4478|4780|5347|5601|5663|5700|5701|5702|5704|5705|5706|5716|5728|5747|5886|5962|6449|6613|6790|6872|7128|7336|7341|7415|7430|7917|8078|8312|8554|8975|9104|9532|9604|9655|9695|9709|9781|9810|9817|9978|9992|10134|10221|10273|10425|10769|11124|…	AKT1|APOE|PTTG1IP|CAV1|CAV3|CBFA2T3|CD81|CEBPA|CTSC|CLU|PLK3|CSNK1A1|CSNK1D|CSNK1E|DAB2|DVL1|EGF|PTK2B|FMR1|GBA|GCLC|GSK3A|GSK3B|DNAJB2|HSPA1A|HSPA1B|HSP90AA1|LDLR|LRP1|LRP2|SMAD7|MDM2|ATXN3|MSN|NFE2L2|PLK1|MAPK9|PSEN1|PSMC1|PSMC2|PSMC3|PSMC4|PSMC5|PSMC6|PSMD10|PTEN|PTK2|RAD23A|RDX|SGTA|SUMO2|AURKA|TAF1|TNFAIP3|UBE2V2|SUMO1|VCP|EZR|BAG6|USP5|AXIN1|PIAS1|USP13|RGN|BAG2|RNF14|SOCS5|EDEM1|HERPUD1|RN…
GO:0031492	nucleosomal DNA binding	molecular_function	53	2557.43	1.42473e-13	<0.002890173410404624	60|86|1058|1104|1108|3005|3006|3007|3008|3009|3010|3015|3020|3021|3024|3065|3066|3150|3151|3183|5928|6597|6598|6599|6601|6603|6605|8091|8290|8350|8351|8352|8353|8354|8355|8356|8357|8358|8932|8968|8971|9219|9324|9555|10473|53615|57459|79366|126961|333932|341567|440093|653604|	ACTB|ACTL6A|CENPA|RCC1|CHD4|H1F0|HIST1H1C|HIST1H1D|HIST1H1E|HIST1H1B|HIST1H1T|H2AFZ|H3F3A|H3F3B|HIST1H1A|HDAC1|HDAC2|HMGN1|HMGN2|HNRNPC|RBBP4|SMARCA4|SMARCB1|SMARCC1|SMARCC2|SMARCD2|SMARCE1|HMGA2|HIST3H3|HIST1H3A|HIST1H3D|HIST1H3C|HIST1H3E|HIST1H3I|HIST1H3G|HIST1H3J|HIST1H3H|HIST1H3B|MBD2|HIST1H3F|H1FX|MTA2|HMGN3|H2AFY|HMGN4|MBD3|GATAD2B|HMGN5|HIST2H3C|HIST2H3A|H1FNT|H3F3C|HIST2H3D|
GO:0036464	cytoplasmic ribonucleoprotein granule	cellular_component	193	43494.4	1.51884e-13	<0.002890173410404624	60|406|580|677|998|1025|1153|1511|1512|1653|1654|1656|1660|1780|1965|1977|2332|2553|2690|2886|3190|3192|3236|3837|3981|4076|4137|4154|4619|4691|4848|4849|4904|5042|5093|5395|5433|5436|5563|5683|5685|5687|5701|5702|5879|5936|5976|6093|6128|6158|6175|6191|6194|6311|6461|6606|6607|6637|6737|6780|7072|7073|7150|7415|7538|7846|8087|8444|8570|8651|8761|8826|8878|8994|9118|9271|9337|9475|9513|9575|9600|…	ACTB|ARNTL|BARD1|ZFP36L1|CDC42|CDK9|CIRBP|CTSG|CTSH|DDX1|DDX3X|DDX6|DHX9|DYNC1I1|EIF2S1|EIF4E|FMR1|GABPB1|GHR|GRB7|HNRNPK|HNRNPU|HOXD10|KPNB1|LIG4|CAPRIN1|MAPT|MBNL1|MYH1|NCL|CNOT2|CNOT3|YBX1|PABPC3|PCBP1|PMS2|POLR2D|POLR2G|PRKAA2|PSMA2|PSMA4|PSMA6|PSMC2|PSMC3|RAC1|RBM4|UPF1|ROCK1|RPL6|RPL28|RPLP0|RPS4X|RPS6|ATXN2|SHB|SMN1|SMN2|SNRPG|TRIM21|STAU1|TIA1|TIAL1|TOP1|VCP|ZFP36|TUBA1A|FXR1|DYRK3|KHSRP|…
GO:0000775	chromosome, centromeric region	cellular_component	182	40335.7	1.6066e-13	<0.002890173410404624	324|332|546|699|701|891|989|1051|1058|1059|1060|1062|1063|1452|1616|1639|1780|1783|1786|1788|2332|2491|3070|3192|3297|3619|3835|4085|4659|4735|4751|4928|4999|5048|5253|5314|5347|5501|5515|5516|5518|5525|5527|5663|5664|5885|5905|6249|6396|6612|6615|6790|6795|6839|6847|6990|7158|7175|7272|7290|7405|7756|8243|8379|8655|8658|8850|9031|9126|9183|9184|9212|9555|9682|9735|9770|9793|9918|9985|10274|10320…	APC|BIRC5|ATRX|BUB1|BUB1B|CCNB1|SEPT7|CEBPB|CENPA|CENPB|CENPC|CENPE|CENPF|CSNK1A1|DAXX|DCTN1|DYNC1I1|DYNC1LI2|DNMT1|DNMT3A|FMR1|CENPI|HELLS|HNRNPU|HSF1|INCENP|KIF22|MAD2L1|PPP1R12A|SEPT2|NEK2|NUP98|ORC2|PAFAH1B1|PHF2|PKHD1|PLK1|PPP1CC|PPP2CA|PPP2CB|PPP2R1A|PPP2R5A|PPP2R5C|PSEN1|PSEN2|RAD21|RANGAP1|CLIP1|SEC13|SUMO3|SNAI1|AURKA|AURKC|SUV39H1|SYCP1|DYNLT3|TP53BP1|TPR|TTK|HIRA|UVRAG|ZNF207|SMC1A|MAD…
GO:0043488	regulation of mRNA stability	biological_process	108	12794.1	1.60671e-13	<0.002890173410404624	207|328|339|677|678|1153|1432|1660|1869|1981|2332|2475|2668|3183|3184|3192|3303|3312|3315|3842|4615|4670|4869|4904|5073|5393|5578|5580|5976|6041|6233|6418|7311|7314|7431|7432|7529|7534|7538|8021|8087|8125|8241|8313|8531|8570|8741|8761|9238|9261|9513|9698|9967|10236|10492|10605|10642|10643|10644|10949|11340|22894|23016|23034|23367|23369|23404|23435|23589|26058|26135|26986|27254|50804|51010|51013|5…	AKT1|APEX1|APOBEC1|ZFP36L1|ZFP36L2|CIRBP|MAPK14|DHX9|E2F1|EIF4G1|FMR1|MTOR|GDNF|HNRNPC|HNRNPD|HNRNPU|HSPA1A|HSPA8|HSPB1|TNPO1|MYD88|HNRNPM|NPM1|YBX1|PARN|EXOSC9|PRKCA|PRKCD|UPF1|RNASEL|RPS27A|SET|UBA52|UBB|VIM|VIP|YWHAB|YWHAZ|ZFP36|NUP214|FXR1|ANP32A|RBM10|AXIN2|YBX3|KHSRP|TNFSF13|PABPC4|TBRG4|MAPKAPK2|FXR2|PUM1|THRAP3|HNRNPR|SYNCRIP|PAIP1|IGF2BP1|IGF2BP3|IGF2BP2|HNRNPA0|EXOSC8|DIS3|EXOSC7|SAMD4A…
GO:0080008	Cul4-RING E3 ubiquitin ligase complex	cellular_component	31	872.64	1.71017e-13	<0.002890173410404624	1027|1161|1642|1643|5356|8450|8451|8816|9616|9978|10238|11146|25820|25853|25879|26094|26133|50717|51185|51514|54461|54876|55070|55827|79016|79269|80067|80344|90379|139170|340578|	CDKN1B|ERCC8|DDB1|DDB2|PLRG1|CUL4B|CUL4A|DCAF5|RNF7|RBX1|DCAF7|GLMN|ARIH1|DCAF12|DCAF13|DCAF4|TRPC4AP|DCAF8|CRBN|DTL|FBXW5|DCAF16|DET1|DCAF6|DDA1|DCAF10|DCAF17|DCAF11|DCAF15|DCAF12L1|DCAF12L2|
GO:0042775	mitochondrial ATP synthesis coupled electron transport	biological_process	75	5659.73	1.79898e-13	<0.002890173410404624	637|1327|1329|1337|1339|1350|1352|1355|1537|1738|4204|4512|4513|4514|4519|4535|4536|4538|4539|4540|4694|4695|4696|4697|4698|4700|4701|4702|4704|4705|4706|4707|4708|4709|4710|4711|4712|4713|4714|4715|4716|4718|4719|4720|4722|4723|4724|4725|4726|4728|4729|4731|6389|6391|6392|6622|6901|7381|7384|7386|7388|9377|9512|10229|27089|29796|51103|54205|54949|55967|57017|84701|374291|790955|100128525|	BID|COX4I1|COX5B|COX6A1|COX6A2|COX7C|COX10|COX15|CYC1|DLD|MECP2|COX1|COX2|COX3|CYTB|ND1|ND2|ND4|ND4L|ND5|NDUFA1|NDUFA2|NDUFA3|NDUFA4|NDUFA5|NDUFA6|NDUFA7|NDUFA8|NDUFA9|NDUFA10|NDUFAB1|NDUFB1|NDUFB2|NDUFB3|NDUFB4|NDUFB5|NDUFB6|NDUFB7|NDUFB8|NDUFB9|NDUFB10|NDUFC2|NDUFS1|NDUFS2|NDUFS3|NDUFV1|NDUFS4|NDUFS5|NDUFS6|NDUFS8|NDUFV2|NDUFV3|SDHA|SDHC|SDHD|SNCA|TAZ|UQCRB|UQCRC1|UQCRFS1|UQCRH|COX5A|PMPCB|COQ7…
GO:0000715	nucleotide-excision repair, DNA damage recognition	biological_process	22	331.43	1.81253e-13	<0.002890173410404624	142|1069|1642|1643|2873|5887|6233|7311|7314|7507|7508|8450|8451|8533|9318|9978|10920|10980|10987|50813|51138|64708|	PARP1|CETN2|DDB1|DDB2|GPS1|RAD23B|RPS27A|UBA52|UBB|XPA|XPC|CUL4B|CUL4A|COPS3|COPS2|RBX1|COPS8|COPS6|COPS5|COPS7A|COPS4|COPS7B|
GO:0043068	positive regulation of programmed cell death	biological_process	591	435707	2.05603e-13	<0.002890173410404624	25|29|101|102|133|135|166|183|186|207|220|274|301|308|317|322|323|324|355|356|387|388|408|409|429|467|468|472|572|578|580|581|596|598|604|637|638|650|652|655|658|664|665|666|668|694|706|708|815|817|834|835|836|837|838|841|842|843|857|885|943|958|959|997|998|1019|1020|1029|1075|1268|1285|1385|1386|1411|1493|1495|1499|1512|1522|1540|1545|1611|1612|1613|1647|1649|1654|1676|1723|1728|1785|1843|1848|1…	ABL1|ABR|ADAM8|ADAM10|ADM|ADORA2A|AES|AGT|AGTR2|AKT1|ALDH1A3|BIN1|ANXA1|ANXA5|APAF1|APBB1|APBB2|APC|FAS|FASLG|RHOA|RHOB|ARRB1|ARRB2|ASCL1|ATF3|ATF4|ATM|BAD|BAK1|BARD1|BAX|BCL2|BCL2L1|BCL6|BID|BIK|BMP2|BMP4|BMP7|BMPR1B|BNIP3|BNIP3L|BOK|FOXL2|BTG1|TSPO|C1QBP|CAMK2A|CAMK2D|CASP1|CASP2|CASP3|CASP4|CASP5|CASP8|CASP9|CASP10|CAV1|CCK|TNFRSF8|CD40|CD40LG|CDC34|CDC42|CDK4|CDK5|CDKN2A|CTSC|CNR1|COL4A3|CREB…
GO:0061013	regulation of mRNA catabolic process	biological_process	130	18829	2.31465e-13	<0.002890173410404624	207|328|339|677|678|1153|1432|1660|1869|1981|2332|2475|2668|3183|3184|3192|3303|3312|3315|3842|4615|4670|4869|4904|5073|5317|5393|5436|5578|5580|5976|6041|6233|6418|7311|7314|7431|7432|7529|7534|7538|7832|8021|8087|8125|8241|8313|8531|8570|8741|8761|9238|9261|9337|9513|9567|9698|9704|9967|10140|10236|10492|10605|10642|10643|10644|10949|11187|11340|22894|23016|23019|23034|23112|23367|23369|23404|2…	AKT1|APEX1|APOBEC1|ZFP36L1|ZFP36L2|CIRBP|MAPK14|DHX9|E2F1|EIF4G1|FMR1|MTOR|GDNF|HNRNPC|HNRNPD|HNRNPU|HSPA1A|HSPA8|HSPB1|TNPO1|MYD88|HNRNPM|NPM1|YBX1|PARN|PKP1|EXOSC9|POLR2G|PRKCA|PRKCD|UPF1|RNASEL|RPS27A|SET|UBA52|UBB|VIM|VIP|YWHAB|YWHAZ|ZFP36|BTG2|NUP214|FXR1|ANP32A|RBM10|AXIN2|YBX3|KHSRP|TNFSF13|PABPC4|TBRG4|MAPKAPK2|CNOT8|FXR2|GTPBP1|PUM1|DHX34|THRAP3|TOB1|HNRNPR|SYNCRIP|PAIP1|IGF2BP1|IGF2BP3|…
GO:0045814	negative regulation of gene expression, epigenetic	biological_process	94	8977.23	2.44002e-13	<0.002890173410404624	648|1786|1788|1789|2146|3005|3020|3021|3065|3066|3070|3146|3720|4152|4204|5252|5928|5931|5987|6688|6839|7141|7290|7320|7703|8085|8289|8294|8350|8351|8352|8353|8354|8355|8356|8357|8358|8359|8360|8361|8362|8363|8364|8365|8366|8367|8368|8370|8467|8493|8520|8726|8932|8968|9355|9555|9643|10014|10933|10943|11176|22823|22933|23304|23347|23378|23408|23409|23411|23512|26147|53615|54107|55051|55183|55506|5…	BMI1|DNMT1|DNMT3A|DNMT3B|EZH2|H1F0|H3F3A|H3F3B|HDAC1|HDAC2|HELLS|HMGB1|JARID2|MBD1|MECP2|PHF1|RBBP4|RBBP7|TRIM27|SPI1|SUV39H1|TNP1|HIRA|UBE2B|PCGF2|KMT2D|ARID1A|HIST1H4I|HIST1H3A|HIST1H3D|HIST1H3C|HIST1H3E|HIST1H3I|HIST1H3G|HIST1H3J|HIST1H3H|HIST1H3B|HIST1H4A|HIST1H4D|HIST1H4F|HIST1H4K|HIST1H4J|HIST1H4C|HIST1H4H|HIST1H4B|HIST1H4E|HIST1H4L|HIST2H4A|SMARCA5|PPM1D|HAT1|EED|MBD2|HIST1H3F|LHX2|H2AFY|M…
GO:0001085	RNA polymerase II transcription factor binding	molecular_function	136	19746.5	2.5118e-13	<0.002890173410404624	196|367|468|473|582|583|585|1108|1385|1386|1387|1499|1660|1822|1959|2002|2033|2067|2072|2091|2099|2353|2623|2626|2627|2932|2957|2958|2960|2961|3059|3065|3066|3172|3192|3397|3398|3399|3400|3429|3516|3670|3725|4005|4088|4089|4205|4760|4772|4780|4808|5307|5308|5309|5393|5449|5465|5467|5468|5925|5932|5933|5934|6667|6688|6722|6774|6872|6873|6878|6879|6883|6886|6908|6911|6925|6926|6934|7003|7004|7005|7…	AHR|AR|ATF4|RERE|BBS1|BBS2|BBS4|CHD4|CREB1|ATF2|CREBBP|CTNNB1|DHX9|ATN1|EGR2|ELK1|EP300|ERCC1|ERCC4|FBL|ESR1|FOS|GATA1|GATA4|GATA6|GSK3B|GTF2A1|GTF2A2|GTF2E1|GTF2E2|HCLS1|HDAC1|HDAC2|HNF4A|HNRNPU|ID1|ID2|ID3|ID4|IFI27|RBPJ|ISL1|JUN|LMO2|SMAD3|SMAD4|MEF2A|NEUROD1|NFATC1|NFE2L2|NHLH2|PITX1|PITX2|PITX3|EXOSC9|POU1F1|PPARA|PPARD|PPARG|RB1|RBBP8|RBL1|RBL2|SP1|SPI1|SRF|STAT3|TAF1|TAF2|TAF6|TAF7|TAF12|T…
GO:1902806	regulation of cell cycle G1/S phase transition	biological_process	159	27838.4	2.54977e-13	<0.002890173410404624	199|301|328|472|493|581|595|596|637|835|891|894|896|983|990|995|1017|1026|1027|1030|1032|1263|1543|1647|1654|1820|1869|1874|1981|2033|2146|2255|2273|2735|2765|2810|3275|3276|3373|3398|3741|4193|4194|4221|4582|4848|4849|4850|5111|5311|5325|5356|5371|5591|5720|5721|5728|5777|5925|5933|5934|5962|6118|6154|6347|6659|6790|6872|7015|7027|7029|7325|7465|7832|8318|8450|8451|8558|8738|9314|9337|9510|9928|…	AIF1|ANXA1|APEX1|ATM|ATP2B4|BAX|CCND1|BCL2|BID|CASP2|CCNB1|CCND2|CCND3|CDK1|CDC6|CDC25C|CDK2|CDKN1A|CDKN1B|CDKN2B|CDKN2D|PLK3|CYP1A1|GADD45A|DDX3X|ARID3A|E2F1|E2F4|EIF4G1|EP300|EZH2|FGF10|FHL1|GLI1|GML|SFN|PRMT2|PRMT1|HYAL1|ID2|KCNA5|MDM2|MDM4|MEN1|MUC1|CNOT2|CNOT3|CNOT4|PCNA|PKD2|PLAGL1|PLRG1|PML|PRKDC|PSME1|PSME2|PTEN|PTPN6|RB1|RBL1|RBL2|RDX|RPA2|RPL26|CCL2|SOX4|AURKA|TAF1|TERT|TFDP1|TFDP2|UBE2…
GO:0000226	microtubule cytoskeleton organization	biological_process	398	201704	2.573e-13	<0.002890173410404624	387|402|546|583|585|636|667|672|675|810|827|859|891|983|991|1017|1020|1058|1062|1068|1069|1070|1104|1107|1263|1267|1400|1410|1453|1499|1605|1639|1641|1647|1739|1769|1778|1783|1855|1874|2009|2011|2241|2242|2255|2258|2316|2597|2622|2801|3064|3796|3832|3833|3837|3925|3993|3996|4000|4130|4131|4133|4134|4135|4137|4139|4140|4204|4281|4287|4292|4342|4605|4627|4659|4744|4747|4751|4869|4926|4957|5048|5080…	RHOA|ARL2|ATRX|BBS2|BBS4|BICD1|DST|BRCA1|BRCA2|CALML3|CAPN6|CAV3|CCNB1|CDK1|CDC20|CDK2|CDK5|CENPA|CENPE|CETN1|CETN2|CETN3|RCC1|CHD3|PLK3|CNP|CRMP1|CRYAB|CSNK1D|CTNNB1|DAG1|DCTN1|DCX|GADD45A|DLG1|DNAH8|DYNC1H1|DYNC1LI2|DVL1|E2F4|EML1|MARK2|FER|FES|FGF10|FGF13|FLNA|GAPDH|GAS8|GOLGA2|HTT|KIF2A|KIF11|KIFC1|KPNB1|STMN1|LLGL2|LLGL1|LMNA|MAP1A|MAP1B|MAP2|MAP4|MAP6|MAPT|MARK1|MARK3|MECP2|MID1|ATXN3|MLH1|…
GO:0043487	regulation of RNA stability	biological_process	115	14876.6	2.73693e-13	<0.002890173410404624	207|328|339|677|678|1153|1432|1660|1736|1797|1869|1981|2332|2475|2668|3183|3184|3192|3303|3312|3315|3842|4615|4670|4869|4904|5073|5393|5578|5580|5976|6041|6233|6418|7133|7311|7314|7431|7432|7529|7534|7538|8021|8087|8125|8241|8313|8531|8570|8741|8761|9238|9261|9513|9698|9887|9967|10236|10492|10605|10642|10643|10644|10949|11340|22894|23016|23034|23293|23367|23369|23381|23404|23435|23589|26058|26135…	AKT1|APEX1|APOBEC1|ZFP36L1|ZFP36L2|CIRBP|MAPK14|DHX9|DKC1|DXO|E2F1|EIF4G1|FMR1|MTOR|GDNF|HNRNPC|HNRNPD|HNRNPU|HSPA1A|HSPA8|HSPB1|TNPO1|MYD88|HNRNPM|NPM1|YBX1|PARN|EXOSC9|PRKCA|PRKCD|UPF1|RNASEL|RPS27A|SET|TNFRSF1B|UBA52|UBB|VIM|VIP|YWHAB|YWHAZ|ZFP36|NUP214|FXR1|ANP32A|RBM10|AXIN2|YBX3|KHSRP|TNFSF13|PABPC4|TBRG4|MAPKAPK2|FXR2|PUM1|SMG7|THRAP3|HNRNPR|SYNCRIP|PAIP1|IGF2BP1|IGF2BP3|IGF2BP2|HNRNPA0|EX…
GO:0030008	TRAPP complex	cellular_component	12	67.4	2.94024e-13	<0.002890173410404624	6399|7109|22878|27095|51112|51399|51693|58485|60684|83696|126003|100128327|	TRAPPC2|TRAPPC10|TRAPPC8|TRAPPC3|TRAPPC12|TRAPPC4|TRAPPC2L|TRAPPC1|TRAPPC11|TRAPPC9|TRAPPC5|TRAPPC3L|
GO:0035102	PRC1 complex	cellular_component	15	125.32	3.03033e-13	<0.002890173410404624	648|1911|1912|6015|6045|7703|8535|10336|23492|57332|80012|84108|84333|84733|84759|	BMI1|PHC1|PHC2|RING1|RNF2|PCGF2|CBX4|PCGF3|CBX7|CBX8|PHC3|PCGF6|PCGF5|CBX2|PCGF1|
GO:0005657	replication fork	cellular_component	65	4312.96	3.04582e-13	<0.002890173410404624	604|641|988|1786|2073|3014|4172|4683|4796|5111|5356|5422|5424|5425|5429|5557|5558|5813|5814|5889|5890|5892|5981|5982|5983|5984|5985|6117|6118|6119|7150|7158|7320|7486|7507|7516|7517|8318|8467|8914|9031|10286|10714|11169|23649|27339|29128|29935|29980|50485|51659|54465|54962|55388|55929|56852|56897|56916|57804|80119|83637|84083|84296|92797|253714|	BCL6|BLM|CDC5L|DNMT1|ERCC5|H2AFX|MCM3|NBN|TONSL|PCNA|PLRG1|POLA1|POLD1|POLD2|POLH|PRIM1|PRIM2|PURA|PURB|RAD51C|RAD51B|RAD51D|RFC1|RFC2|RFC3|RFC4|RFC5|RPA1|RPA2|RPA3|TOP1|TP53BP1|UBE2B|WRN|XPA|XRCC2|XRCC3|CDC45|SMARCA5|TIMELESS|BAZ1B|BCAS2|POLD3|WDHD1|POLA2|PRPF19|UHRF1|RPA4|DONSON|SMARCAL1|GINS2|ETAA1|TIPIN|MCM10|DMAP1|RAD18|WRNIP1|SMARCAD1|POLD4|PIF1|ZMIZ2|ZRANB3|GINS4|HELB|MMS22L|
GO:0051098	regulation of binding	biological_process	349	145199	3.46318e-13	<0.002890173410404624	25|60|118|119|142|154|166|177|207|267|284|302|304|348|408|409|567|578|581|596|602|627|650|652|805|808|857|948|1020|1025|1054|1193|1203|1398|1400|1452|1454|1460|1488|1499|1522|1540|1565|1601|1636|1649|1660|1663|1854|1855|1869|1950|1965|1981|2011|2033|2035|2043|2068|2071|2072|2280|2296|2332|2622|2623|2625|2641|2801|2932|2959|2962|3001|3005|3066|3077|3078|3080|3084|3146|3148|3162|3200|3280|3297|3300…	ABL1|ACTB|ADD1|ADD2|PARP1|ADRB2|AES|AGER|AKT1|AMFR|ANGPT1|ANXA2|ANXA2P2|APOE|ARRB1|ARRB2|B2M|BAK1|BAX|BCL2|BCL3|BDNF|BMP2|BMP4|CALM2|CALM3|CAV1|CD36|CDK5|CDK9|CEBPG|CLIC2|CLN5|CRK|CRMP1|CSNK1A1|CSNK1E|CSNK2B|CTBP2|CTNNB1|CTSZ|CYLD|CYP2D6|DAB2|ACE|DDIT3|DHX9|DDX11|DUT|DVL1|E2F1|EGF|EIF2S1|EIF4G1|MARK2|EP300|EPB41|EPHA4|ERCC2|ERCC3|ERCC4|FKBP1A|FOXC1|FMR1|GAS8|GATA1|GATA3|GCG|GOLGA2|GSK3B|GTF2B|GTF…
GO:0031503	protein-containing complex localization	biological_process	238	65192.8	3.66226e-13	<0.002890173410404624	163|332|403|472|545|1739|1740|1741|1742|1759|1785|1977|1984|2060|2288|2733|3087|3092|3181|3192|3267|3692|3797|3798|3800|3842|3921|4092|4116|4117|4218|4686|4869|4927|4928|5036|5108|5433|5649|5813|5901|5903|5976|6059|6103|6209|6396|6421|6426|6427|6428|6429|6430|6431|6432|6616|6741|6809|7014|7127|7175|7248|7307|7430|7884|7919|8021|8086|8100|8106|8189|8480|8563|8636|8655|8683|8766|8867|8943|8976|9211…	AP2B1|BIRC5|ARL3|ATM|ATR|DLG1|DLG2|DLG3|DLG4|DNM1|DNM2|EIF4E|EIF5A|EPS15|FKBP4|GLE1|HHEX|HIP1|HNRNPA2B1|HNRNPU|AGFG1|EIF6|KIF3C|KIF5A|KIF5C|TNPO1|RPSA|SMAD7|MAGOH|MAK|RAB8A|NCBP1|NPM1|NUP88|NUP98|PA2G4|PCM1|POLR2D|RELN|PURA|RAN|RANBP2|UPF1|ABCE1|RPGR|RPS15|SEC13|SFPQ|SRSF1|SRSF2|SRSF3|SRSF4|SRSF5|SRSF6|SRSF7|SNAP25|SSB|STX3|TERF2|TNFAIP2|TPR|TSC1|U2AF1|EZR|SLBP|DDX39B|NUP214|AAAS|IFT88|PABPN1|SYM…
GO:0043021	ribonucleoprotein complex binding	molecular_function	119	16543.9	4.00511e-13	<0.002890173410404624	339|708|1460|1654|1655|1660|1938|1965|1975|1984|2107|2146|2332|2475|3192|3309|3508|3692|3921|3954|4193|4528|4830|4869|4931|5018|5292|5499|5935|6041|6059|6176|6185|6626|6629|6631|6632|6634|6726|6728|6729|6730|6731|7374|7458|7917|8225|8260|8531|9147|9271|9728|9775|9887|10084|10196|10209|10289|10419|10421|10465|11052|23107|23246|23293|23381|23468|23481|24148|25875|25929|26046|26121|26284|27044|27335…	APOBEC1|C1QBP|CSNK2B|DDX3X|DDX5|DHX9|EEF2|EIF2S1|EIF4B|EIF5A|ETF1|EZH2|FMR1|MTOR|HNRNPU|HSPA5|IGHMBP2|EIF6|RPSA|LETM1|MDM2|MTIF2|NME1|NPM1|NVL|OXA1L|PIM1|PPP1CA|RBM3|RNASEL|ABCE1|RPLP1|RPN2|SNRPA|SNRPB2|SNRPC|SNRPD1|SNRPD3|SRP9|SRP19|SRP54|SRP68|SRP72|UNG|EIF4H|BAG6|GTPBP6|NAA10|YBX3|NEMF|PIWIL1|SECISBP2L|EIF4A3|SMG7|PQBP1|PRMT3|EIF1|EIF1B|PRMT5|CD2BP2|PPIH|CPSF6|MRPS27|BOP1|SMG6|SMG5|CBX5|PES1|P…
GO:0042773	ATP synthesis coupled electron transport	biological_process	76	5851.8	4.14828e-13	<0.002890173410404624	637|1327|1329|1337|1339|1350|1352|1355|1537|1738|4204|4512|4513|4514|4519|4535|4536|4538|4539|4540|4694|4695|4696|4697|4698|4700|4701|4702|4704|4705|4706|4707|4708|4709|4710|4711|4712|4713|4714|4715|4716|4718|4719|4720|4722|4723|4724|4725|4726|4728|4729|4731|6389|6391|6392|6622|6901|7381|7384|7386|7388|9377|9512|10229|27089|29796|51103|54205|54949|55967|57017|84701|374291|388753|790955|100128525|	BID|COX4I1|COX5B|COX6A1|COX6A2|COX7C|COX10|COX15|CYC1|DLD|MECP2|COX1|COX2|COX3|CYTB|ND1|ND2|ND4|ND4L|ND5|NDUFA1|NDUFA2|NDUFA3|NDUFA4|NDUFA5|NDUFA6|NDUFA7|NDUFA8|NDUFA9|NDUFA10|NDUFAB1|NDUFB1|NDUFB2|NDUFB3|NDUFB4|NDUFB5|NDUFB6|NDUFB7|NDUFB8|NDUFB9|NDUFB10|NDUFC2|NDUFS1|NDUFS2|NDUFS3|NDUFV1|NDUFS4|NDUFS5|NDUFS6|NDUFS8|NDUFV2|NDUFV3|SDHA|SDHC|SDHD|SNCA|TAZ|UQCRB|UQCRC1|UQCRFS1|UQCRH|COX5A|PMPCB|COQ7…
GO:0032392	DNA geometric change	biological_process	68	4904.99	4.17405e-13	<0.002890173410404624	301|546|641|1105|1106|1107|1108|1161|1653|1654|1660|1663|1763|2068|2071|2074|2547|3146|3148|3149|3159|3181|3508|4171|4173|4175|4176|4683|5813|5888|5965|6117|6118|6594|6832|7486|7520|7978|8318|8438|8607|9400|9401|9557|9837|10111|10146|10856|10973|22907|23064|25788|25913|29935|50485|51659|51750|54617|56897|57680|80119|83990|84083|84296|92797|170506|254394|100302090|	ANXA1|ATRX|BLM|CHD1|CHD2|CHD3|CHD4|ERCC8|DDX1|DDX3X|DHX9|DDX11|DNA2|ERCC2|ERCC3|ERCC6|XRCC6|HMGB1|HMGB2|HMGB3|HMGA1|HNRNPA2B1|IGHMBP2|MCM2|MCM4|MCM6|MCM7|NBN|PURA|RAD51|RECQL|RPA1|RPA2|SMARCA1|SUPV3L1|WRN|XRCC5|MTERF1|CDC45|RAD54L|RUVBL1|RECQL5|RECQL4|CHD1L|GINS1|RAD50|G3BP1|RUVBL2|ASCC3|DHX30|SETX|RAD54B|POT1|RPA4|SMARCAL1|GINS2|RTEL1|INO80|WRNIP1|CHD8|PIF1|BRIP1|ZRANB3|GINS4|HELB|DHX36|MCM9|DDX…
GO:0006335	DNA replication-dependent nucleosome assembly	biological_process	32	821.11	4.52369e-13	<0.002890173410404624	4678|5928|8208|8294|8350|8351|8352|8353|8354|8355|8356|8357|8358|8359|8360|8361|8362|8363|8364|8365|8366|8367|8368|8370|8520|8968|10036|25842|55723|79711|121504|554313|	NASP|RBBP4|CHAF1B|HIST1H4I|HIST1H3A|HIST1H3D|HIST1H3C|HIST1H3E|HIST1H3I|HIST1H3G|HIST1H3J|HIST1H3H|HIST1H3B|HIST1H4A|HIST1H4D|HIST1H4F|HIST1H4K|HIST1H4J|HIST1H4C|HIST1H4H|HIST1H4B|HIST1H4E|HIST1H4L|HIST2H4A|HAT1|HIST1H3F|CHAF1A|ASF1A|ASF1B|IPO4|HIST4H4|HIST2H4B|
GO:0034723	DNA replication-dependent nucleosome organization	biological_process	32	821.11	4.52369e-13	<0.002890173410404624	4678|5928|8208|8294|8350|8351|8352|8353|8354|8355|8356|8357|8358|8359|8360|8361|8362|8363|8364|8365|8366|8367|8368|8370|8520|8968|10036|25842|55723|79711|121504|554313|	NASP|RBBP4|CHAF1B|HIST1H4I|HIST1H3A|HIST1H3D|HIST1H3C|HIST1H3E|HIST1H3I|HIST1H3G|HIST1H3J|HIST1H3H|HIST1H3B|HIST1H4A|HIST1H4D|HIST1H4F|HIST1H4K|HIST1H4J|HIST1H4C|HIST1H4H|HIST1H4B|HIST1H4E|HIST1H4L|HIST2H4A|HAT1|HIST1H3F|CHAF1A|ASF1A|ASF1B|IPO4|HIST4H4|HIST2H4B|
GO:0032508	DNA duplex unwinding	biological_process	59	3649.51	4.76301e-13	<0.002890173410404624	301|546|641|1105|1106|1107|1108|1161|1653|1654|1660|1663|1763|2068|2071|2074|2547|3159|3508|4171|4173|4175|4176|4683|5813|5888|5965|6117|6118|6832|7486|7520|8318|8607|9400|9401|9557|9837|10111|10146|10856|10973|22907|23064|25788|25913|29935|51659|51750|54617|57680|80119|83990|84083|84296|92797|170506|254394|100302090|	ANXA1|ATRX|BLM|CHD1|CHD2|CHD3|CHD4|ERCC8|DDX1|DDX3X|DHX9|DDX11|DNA2|ERCC2|ERCC3|ERCC6|XRCC6|HMGA1|IGHMBP2|MCM2|MCM4|MCM6|MCM7|NBN|PURA|RAD51|RECQL|RPA1|RPA2|SUPV3L1|WRN|XRCC5|CDC45|RUVBL1|RECQL5|RECQL4|CHD1L|GINS1|RAD50|G3BP1|RUVBL2|ASCC3|DHX30|SETX|RAD54B|POT1|RPA4|GINS2|RTEL1|INO80|CHD8|PIF1|BRIP1|ZRANB3|GINS4|HELB|DHX36|MCM9|DDX11L8|
GO:2000045	regulation of G1/S transition of mitotic cell cycle	biological_process	146	23339.2	4.76422e-13	<0.002890173410404624	199|301|328|472|581|595|596|637|835|891|894|896|983|990|995|1017|1026|1027|1030|1263|1543|1647|1654|1820|1869|1874|1981|2033|2146|2255|2273|2765|2810|3275|3276|3373|3398|3741|4193|4194|4582|4848|4849|4850|5111|5311|5325|5356|5371|5591|5720|5721|5728|5777|5925|5933|5934|5962|6118|6154|6347|6659|6790|7015|7027|7029|7325|7465|7832|8318|8450|8451|8558|8738|9314|9337|9510|9928|10106|10197|10217|10263|…	AIF1|ANXA1|APEX1|ATM|BAX|CCND1|BCL2|BID|CASP2|CCNB1|CCND2|CCND3|CDK1|CDC6|CDC25C|CDK2|CDKN1A|CDKN1B|CDKN2B|PLK3|CYP1A1|GADD45A|DDX3X|ARID3A|E2F1|E2F4|EIF4G1|EP300|EZH2|FGF10|FHL1|GML|SFN|PRMT2|PRMT1|HYAL1|ID2|KCNA5|MDM2|MDM4|MUC1|CNOT2|CNOT3|CNOT4|PCNA|PKD2|PLAGL1|PLRG1|PML|PRKDC|PSME1|PSME2|PTEN|PTPN6|RB1|RBL1|RBL2|RDX|RPA2|RPL26|CCL2|SOX4|AURKA|TERT|TFDP1|TFDP2|UBE2E2|WEE1|BTG2|CDC45|CUL4B|CUL4…
GO:0036503	ERAD pathway	biological_process	77	6535.95	4.89879e-13	<0.002890173410404624	267|550|1861|3300|3309|4189|4287|5706|6048|6388|6396|6400|6449|6782|7184|7327|7415|7466|7844|7917|7993|8975|9024|9354|9695|9709|10206|10273|10277|10299|10613|10869|10952|10956|11160|11236|11253|23190|23197|23753|26232|26270|27248|29954|29978|29979|51009|51465|51528|51608|54431|54557|54788|55139|55298|55432|55666|55741|55757|56886|57003|57333|79139|80020|80267|80700|81502|83590|84236|84447|91147|9…	AMFR|AUP1|TOR1A|DNAJB2|HSPA5|DNAJB9|ATXN3|PSMC6|RNF5|SDF2|SEC13|SEL1L|SGTA|HSPA13|HSP90B1|UBE2G2|VCP|WFS1|RNF103|BAG6|UBXN8|USP13|BRSK2|UBE4A|EDEM1|HERPUD1|TRIM13|STUB1|UBE4B|MARCH6|ERLIN1|USP19|SEC61B|OS9|ERLIN2|RNF139|MAN1B1|UBXN4|FAF2|SDF2L1|FBXO2|FBXO6|ERLEC1|POMT2|UBQLN2|UBQLN1|DERL2|UBE2J1|JKAMP|GET4|DNAJC10|SGTB|DNAJB12|ANKZF1|RNF121|YOD1|NPLOC4|EDEM2|UGGT2|UGGT1|CCDC47|RCN3|DERL1|FOXRED2|…
GO:0031490	chromatin DNA binding	molecular_function	113	13360.8	4.95312e-13	<0.002890173410404624	60|81|86|328|474|604|639|1058|1104|1108|1660|2033|2146|2303|2309|2623|3005|3006|3007|3008|3009|3010|3015|3020|3021|3024|3065|3066|3150|3151|3183|3192|3297|3642|4088|4654|4656|4851|5187|5469|5914|5927|5928|5970|6256|6597|6598|6599|6601|6603|6605|6722|6774|7067|7068|7403|7404|7546|7552|7799|8091|8290|8350|8351|8352|8353|8354|8355|8356|8357|8358|8932|8968|8971|9219|9324|9555|9575|10473|10664|10856|1…	ACTB|ACTN4|ACTL6A|APEX1|ATOH1|BCL6|PRDM1|CENPA|RCC1|CHD4|DHX9|EP300|EZH2|FOXC2|FOXO3|GATA1|H1F0|HIST1H1C|HIST1H1D|HIST1H1E|HIST1H1B|HIST1H1T|H2AFZ|H3F3A|H3F3B|HIST1H1A|HDAC1|HDAC2|HMGN1|HMGN2|HNRNPC|HNRNPU|HSF1|INSM1|SMAD3|MYOD1|MYOG|NOTCH1|PER1|MED1|RARA|KDM5A|RBBP4|RELA|RXRA|SMARCA4|SMARCB1|SMARCC1|SMARCC2|SMARCD2|SMARCE1|SRF|STAT3|THRA|THRB|KDM6A|UTY|ZIC2|ZNF711|PRDM2|HMGA2|HIST3H3|HIST1H3A|HI…
GO:0008540	proteasome regulatory particle, base subcomplex	cellular_component	11	53.05	5.16209e-13	<0.002890173410404624	5700|5701|5702|5705|5706|5707|5708|5710|5711|5715|5716|	PSMC1|PSMC2|PSMC3|PSMC5|PSMC6|PSMD1|PSMD2|PSMD4|PSMD5|PSMD9|PSMD10|
GO:0030880	RNA polymerase complex	cellular_component	108	12373.9	5.25064e-13	<0.002890173410404624	661|902|1022|2067|2068|2071|2072|2648|2957|2958|2959|2960|2961|2962|2963|2965|2966|2967|2968|4172|4331|4646|5422|5430|5431|5432|5433|5434|5435|5436|5437|5438|5439|5440|5441|5442|5557|5558|5828|6023|6872|6873|6874|6875|6877|6878|6879|6880|6881|6882|6883|6884|6908|6917|7015|8295|8464|8725|9400|9519|9533|9646|10474|10621|10622|10623|10629|11036|11128|23168|23248|23649|25885|27097|27297|30834|51082|5…	POLR3D|CCNH|CDK7|ERCC1|ERCC2|ERCC3|ERCC4|KAT2A|GTF2A1|GTF2A2|GTF2B|GTF2E1|GTF2E2|GTF2F1|GTF2F2|GTF2H1|GTF2H2|GTF2H3|GTF2H4|MCM3|MNAT1|MYO6|POLA1|POLR2A|POLR2B|POLR2C|POLR2D|POLR2E|POLR2F|POLR2G|POLR2H|POLR2I|POLR2J|POLR2K|POLR2L|POLRMT|PRIM1|PRIM2|PEX2|RMRP|TAF1|TAF2|TAF4|TAF4B|TAF5|TAF6|TAF7|TAF9|TAF10|TAF11|TAF12|TAF13|TBP|TCEA1|TERT|TRRAP|SUPT3H|URI1|RECQL5|TBPL1|POLR1C|CTR9|TADA3|POLR3F|POLR3…
GO:0030518	intracellular steroid hormone receptor signaling pathway	biological_process	75	5698.12	5.62798e-13	<0.002890173410404624	367|387|672|811|898|1022|1499|1616|1655|1667|2099|2100|2274|2288|2852|2908|3301|3717|4246|4734|4824|5241|5245|5458|5469|5901|5925|6047|6294|6714|6879|7041|7337|7533|8031|8202|8204|8289|8554|8648|9063|9282|9325|9440|9604|9862|9967|9968|9969|9970|10025|10413|10432|10474|10498|10521|10524|10891|23054|23426|23543|23558|29079|51366|51389|55818|56937|57658|79039|90390|112398|133522|140880|158800|728358|	AR|RHOA|BRCA1|CALR|CCNE1|CDK7|CTNNB1|DAXX|DDX5|DEFA1|ESR1|ESR2|FHL2|FKBP4|GPER1|NR3C1|DNAJA1|JAK2|SCGB2A1|NEDD4|NKX3-1|PGR|PHB|POU4F2|MED1|RAN|RB1|RNF4|SAFB|SRC|TAF7|TGFB1I1|UBE3A|YWHAH|NCOA4|NCOA3|NRIP1|ARID1A|PIAS1|NCOA1|PIAS2|MED14|TRIP4|MED17|RNF14|MED24|THRAP3|MED12|MED13|NR1I3|MED16|YAP1|RBM14|TADA3|CARM1|DDX17|KAT5|PPARGC1A|NCOA6|GRIP1|RBFOX2|WBP2|MED4|UBR5|RWDD1|KDM3A|PMEPA1|CALCOCO1|DDX5…
GO:0008094	DNA-dependent ATPase activity	molecular_function	83	7260.43	5.63922e-13	<0.002890173410404624	301|546|641|902|1022|1105|1106|1107|1108|1654|1660|1663|1763|2068|2071|2074|2186|2547|2956|2965|2966|2967|2968|3508|4173|4175|4176|4331|4436|4437|4438|4439|4683|5884|5888|5889|5890|5892|5928|5965|5981|5982|5983|5984|5985|6594|6595|6597|7153|7155|7486|7516|7517|7520|8458|8607|9400|9401|9557|10111|10146|10721|10856|10973|11144|22907|25788|50485|51750|54617|54821|55193|56852|56897|57680|63922|79075|…	ANXA1|ATRX|BLM|CCNH|CDK7|CHD1|CHD2|CHD3|CHD4|DDX3X|DHX9|DDX11|DNA2|ERCC2|ERCC3|ERCC6|BPTF|XRCC6|MSH6|GTF2H1|GTF2H2|GTF2H3|GTF2H4|IGHMBP2|MCM4|MCM6|MCM7|MNAT1|MSH2|MSH3|MSH4|MSH5|NBN|RAD17|RAD51|RAD51C|RAD51B|RAD51D|RBBP4|RECQL|RFC1|RFC2|RFC3|RFC4|RFC5|SMARCA1|SMARCA2|SMARCA4|TOP2A|TOP2B|WRN|XRCC2|XRCC3|XRCC5|TTF2|RUVBL1|RECQL5|RECQL4|CHD1L|RAD50|G3BP1|POLQ|RUVBL2|ASCC3|DMC1|DHX30|RAD54B|SMARCAL1|…
GO:0031398	positive regulation of protein ubiquitination	biological_process	102	11901.7	5.8314e-13	<0.002890173410404624	154|284|329|330|331|408|409|554|648|672|754|857|991|1025|2280|2801|2931|3309|4092|4101|5300|5347|5414|5601|5716|5728|5861|6187|6502|7189|7314|7321|7332|7334|7337|7466|7965|8312|8555|8767|8877|8915|9111|9112|9646|9810|10016|10210|10273|10892|11065|11170|22976|23028|23142|23640|25898|26191|26272|27338|29979|51256|51343|51438|54165|54602|54778|55208|55215|55294|55743|56254|57162|57561|57761|59343|64…	ADRB2|ANGPT1|BIRC2|BIRC3|XIAP|ARRB1|ARRB2|AVPR2|BMI1|BRCA1|PTTG1IP|CAV1|CDC20|CDK9|FKBP1A|GOLGA2|GSK3A|HSPA5|SMAD7|MAGEA2|PIN1|PLK1|SEPT4|MAPK9|PSMD10|PTEN|RAB1A|RPS2|SKP2|TRAF6|UBB|UBE2D1|UBE2L3|UBE2N|UBE3A|WFS1|AIMP2|AXIN1|CDC14B|RIPK2|SPHK1|BCL10|NMI|MTA1|CTR9|RNF40|PDCD6|TOPORS|STUB1|MALT1|UBE2C|FAM107A|PAXIP1|KDM1A|DCUN1D4|HSPBP1|RCHY1|PTPN22|FBXO4|UBE2S|UBQLN1|TBC1D7|FZR1|MAGEC2|DCUN1D1|NDF…
GO:0031123	RNA 3'-end processing	biological_process	114	15468.1	6.1286e-13	<0.002890173410404624	1477|1478|1479|1736|2091|2926|3028|3921|4116|4686|5073|5393|5433|6227|6426|6427|6428|6429|6430|6431|6432|6741|6832|7307|7884|7919|8106|8189|8563|8683|9295|9775|9785|9877|9939|9984|10189|10212|10250|10569|10768|10898|10914|10921|10978|11051|11052|11338|11340|22794|22828|22916|23016|23144|23283|23404|25888|25896|26024|26097|26173|26512|26986|29101|29894|51010|51095|51362|51585|51692|51728|53981|545…	CSTF1|CSTF2|CSTF3|DKC1|FBL|GRSF1|HSD17B10|RPSA|MAGOH|NCBP1|PARN|EXOSC9|POLR2D|RPS21|SRSF1|SRSF2|SRSF3|SRSF4|SRSF5|SRSF6|SRSF7|SSB|SUPV3L1|U2AF1|SLBP|DDX39B|PABPN1|SYMPK|THOC5|SRSF9|SRSF11|EIF4A3|DHX38|ZC3H11A|RBM8A|THOC1|ALYREF|DDX39A|SRRM1|SLU7|AHCYL1|CPSF4|PAPOLA|RNPS1|CLP1|NUDT21|CPSF6|U2AF2|EXOSC8|CASC3|SCAF8|NCBP2|EXOSC7|ZC3H3|CSTF2T|EXOSC2|ZNF473|INTS7|PTCD1|CHTOP|INTS1|INTS6|PABPC1|SSU72|C…
GO:0043065	positive regulation of apoptotic process	biological_process	588	432048	6.23221e-13	<0.002890173410404624	25|29|101|102|133|135|166|183|186|207|220|274|301|308|317|322|323|324|355|356|387|388|408|409|429|467|468|472|572|578|580|581|596|598|604|637|638|650|652|655|658|664|665|666|668|694|706|708|815|817|834|835|836|837|838|841|842|843|857|885|943|958|959|997|998|1019|1020|1029|1075|1268|1285|1385|1386|1411|1493|1495|1499|1512|1522|1540|1545|1611|1612|1613|1647|1649|1654|1676|1723|1728|1785|1843|1848|1…	ABL1|ABR|ADAM8|ADAM10|ADM|ADORA2A|AES|AGT|AGTR2|AKT1|ALDH1A3|BIN1|ANXA1|ANXA5|APAF1|APBB1|APBB2|APC|FAS|FASLG|RHOA|RHOB|ARRB1|ARRB2|ASCL1|ATF3|ATF4|ATM|BAD|BAK1|BARD1|BAX|BCL2|BCL2L1|BCL6|BID|BIK|BMP2|BMP4|BMP7|BMPR1B|BNIP3|BNIP3L|BOK|FOXL2|BTG1|TSPO|C1QBP|CAMK2A|CAMK2D|CASP1|CASP2|CASP3|CASP4|CASP5|CASP8|CASP9|CASP10|CAV1|CCK|TNFRSF8|CD40|CD40LG|CDC34|CDC42|CDK4|CDK5|CDKN2A|CTSC|CNR1|COL4A3|CREB…
GO:0032434	regulation of proteasomal ubiquitin-dependent protein catabolic process	biological_process	116	15200.2	6.23423e-13	<0.002890173410404624	207|369|857|863|1050|1191|1263|1452|1453|1454|1601|1855|2272|2629|2729|2768|2931|2932|3077|3093|3300|3303|3304|3326|4092|4130|4193|4534|4780|5347|5601|5663|5716|5886|5887|6135|6386|6449|6469|6599|6613|6790|6815|6872|6880|7336|7341|7415|7480|7874|7917|8078|8473|8554|9097|9529|9604|9655|9683|9709|9781|9817|9978|10134|10221|10273|10425|10755|10769|11011|11146|11315|22933|23274|23376|23429|23640|2582…	AKT1|ARAF|CAV1|CBFA2T3|CEBPA|CLU|PLK3|CSNK1A1|CSNK1D|CSNK1E|DAB2|DVL1|FHIT|GBA|GCLC|GNA12|GSK3A|GSK3B|HFE|UBE2K|DNAJB2|HSPA1A|HSPA1B|HSP90AB1|SMAD7|MAP1A|MDM2|MTM1|NFE2L2|PLK1|MAPK9|PSEN1|PSMD10|RAD23A|RAD23B|RPL11|SDCBP|SGTA|SHH|SMARCC1|SUMO2|AURKA|STYX|TAF1|TAF9|UBE2V2|SUMO1|VCP|WNT10B|USP7|BAG6|USP5|OGT|PIAS1|USP14|BAG5|RNF14|SOCS5|N4BP1|HERPUD1|RNF144A|KEAP1|RBX1|BCAP31|TRIB1|STUB1|ARIH2|GIPC…
GO:1904949	ATPase complex	cellular_component	98	10302	6.39868e-13	<0.002890173410404624	20|86|476|477|478|479|480|481|482|483|496|1107|1108|1457|2186|3065|3066|4798|5348|5350|5826|5925|5928|5931|5977|5981|5984|6548|6594|6595|6597|6598|6599|6601|6602|6603|6604|6605|6760|7391|7415|7528|8089|8110|8193|8289|8295|8467|8607|9112|9219|9437|10042|10058|10347|10445|10467|10524|10847|10856|10902|11177|11194|23439|23512|26038|26039|26060|27443|29844|51341|51377|51412|51773|53615|54108|54556|54…	ABCA2|ACTL6A|ATP1A1|ATP1A2|ATP1A3|ATP12A|ATP1A4|ATP1B1|ATP1B2|ATP1B3|ATP4B|CHD3|CHD4|CSNK2A1|BPTF|HDAC1|HDAC2|NFRKB|FXYD1|PLN|ABCD4|RB1|RBBP4|RBBP7|DPF2|RFC1|RFC4|SLC9A1|SMARCA1|SMARCA2|SMARCA4|SMARCB1|SMARCC1|SMARCC2|SMARCD1|SMARCD2|SMARCD3|SMARCE1|SS18|USF1|VCP|YY1|YEATS4|DPF3|DPF1|ARID1A|TRRAP|SMARCA5|RUVBL1|MTA1|MTA2|NCR1|HMGXB4|ABCB6|ABCA7|MCRS1|ZNHIT1|KAT5|SRCAP|RUVBL2|BRD8|BAZ1A|ABCB8|ATP1…
GO:0031331	positive regulation of cellular catabolic process	biological_process	330	131297	6.48942e-13	<0.002890173410404624	89|101|150|154|207|208|215|225|337|344|348|405|472|572|581|664|665|677|678|754|857|859|863|957|975|1050|1075|1191|1263|1374|1452|1453|1454|1601|1612|1634|1797|1855|1950|2021|2103|2168|2185|2308|2332|2629|2729|2773|2819|2822|2931|2932|3064|3091|3099|3146|3162|3184|3297|3300|3303|3304|3320|3356|3458|3479|3553|3565|3630|3643|3667|3791|3949|4035|4036|4092|4193|4210|4287|4478|4780|5027|5045|5049|5207|…	ACTN3|ADAM8|ADRA2A|ADRB2|AKT1|AKT2|ABCD1|ABCD2|APOA4|APOC2|APOE|ARNT|ATM|BAD|BAX|BNIP3|BNIP3L|ZFP36L1|ZFP36L2|PTTG1IP|CAV1|CAV3|CBFA2T3|ENTPD5|CD81|CEBPA|CTSC|CLU|PLK3|CPT1A|CSNK1A1|CSNK1D|CSNK1E|DAB2|DAPK1|DCN|DXO|DVL1|EGF|ENDOG|ESRRB|FABP1|PTK2B|FOXO1|FMR1|GBA|GCLC|GNAI3|GPD1|GPLD1|GSK3A|GSK3B|HTT|HIF1A|HK2|HMGB1|HMOX1|HNRNPD|HSF1|DNAJB2|HSPA1A|HSPA1B|HSP90AA1|HTR2A|IFNG|IGF1|IL1B|IL4|INS|INSR|…
GO:0051219	phosphoprotein binding	molecular_function	82	6723.22	6.51918e-13	<0.002890173410404624	25|27|407|408|867|868|1398|1399|1455|1807|2035|2268|2288|2475|2810|2885|3055|3482|3667|3932|4067|4281|4734|5048|5295|5296|5300|5311|5327|5336|5589|5594|5595|5774|5777|5781|5921|5925|6295|6452|6461|6464|6622|6714|6850|7409|7410|7442|7525|7529|7531|7535|8440|8503|8535|8725|8945|9021|9967|10670|11043|23168|23624|26119|26228|26608|27324|29110|53358|54840|55011|55294|56961|64092|84295|84867|84918|8495…	ABL1|ABL2|ARR3|ARRB1|CBL|CBLB|CRK|CRKL|CSNK1G2|DPYS|EPB41|FGR|FKBP4|MTOR|SFN|GRB2|HCK|IGF2R|IRS1|LCK|LYN|MID1|NEDD4|PAFAH1B1|PIK3R1|PIK3R2|PIN1|PKD2|PLAT|PLCG2|PRKCSH|MAPK1|MAPK3|PTPN3|PTPN6|PTPN11|RASA1|RB1|SAG|SH3BP2|SHB|SHC1|SNCA|SRC|SYK|VAV1|VAV2|TRPV1|YES1|YWHAB|YWHAE|ZAP70|NCK2|PIK3R3|CBX4|URI1|BTRC|SOCS3|THRAP3|RRAGA|MID2|RTF1|CBLC|LDLRAP1|STAP1|TBL2|TOX3|TBK1|SHC3|APTX|PIH1D1|FBXW7|SHD|SA…
GO:0005686	U2 snRNP	cellular_component	21	301.46	6.55642e-13	<0.002890173410404624	6066|6627|6628|6629|6632|6633|6634|6635|6637|6638|8175|10291|10992|23451|27336|51634|51639|83443|84844|90324|100130932|	RNU2-1|SNRPA1|SNRPB|SNRPB2|SNRPD1|SNRPD2|SNRPD3|SNRPE|SNRPG|SNRPN|SF3A2|SF3A1|SF3B2|SF3B1|HTATSF1|RBMX2|SF3B6|SF3B5|PHF5A|CCDC97|SNRPGP15|
GO:0005484	SNAP receptor activity	molecular_function	30	710.53	7.48654e-13	<0.002890173410404624	662|2054|6616|6804|6809|6810|6811|6845|8417|8675|8676|8677|8773|9342|9482|9527|9554|9570|10228|10490|10652|23673|51272|53407|55014|112755|116841|143187|203062|415117|	BNIP1|STX2|SNAP25|STX1A|STX3|STX4|STX5|VAMP7|STX7|STX16|STX11|STX10|SNAP23|SNAP29|STX8|GOSR1|SEC22B|GOSR2|STX6|VTI1B|YKT6|STX12|BET1L|STX18|STX17|STX1B|SNAP47|VTI1A|TSNARE1|STX19|
GO:0006296	nucleotide-excision repair, DNA incision, 5'-to lesion	biological_process	36	1083.82	7.66925e-13	<0.002890173410404624	142|1642|1643|2067|2068|2071|2072|2073|2965|2966|2967|2968|4913|5111|5424|5425|5981|5982|5983|5984|5985|6117|6118|6119|6233|7311|7314|7507|8450|8451|9557|9978|10714|51426|57804|404672|	PARP1|DDB1|DDB2|ERCC1|ERCC2|ERCC3|ERCC4|ERCC5|GTF2H1|GTF2H2|GTF2H3|GTF2H4|NTHL1|PCNA|POLD1|POLD2|RFC1|RFC2|RFC3|RFC4|RFC5|RPA1|RPA2|RPA3|RPS27A|UBA52|UBB|XPA|CUL4B|CUL4A|CHD1L|RBX1|POLD3|POLK|POLD4|GTF2H5|
GO:0043240	Fanconi anaemia nuclear complex	cellular_component	8	86.81	7.80115e-13	<0.002890173410404624	2175|2176|2178|2187|2188|2189|55120|57697|	FANCA|FANCC|FANCE|FANCB|FANCF|FANCG|FANCL|FANCM|
GO:0070822	Sin3-type complex	cellular_component	15	151.88	8.1803e-13	<0.002890173410404624	1457|3065|3066|3622|5928|9611|10933|23309|23493|25855|25942|57649|64426|79595|84312|	CSNK2A1|HDAC1|HDAC2|ING2|RBBP4|NCOR1|MORF4L1|SIN3B|HEY2|BRMS1|SIN3A|PHF12|SUDS3|SAP130|BRMS1L|
GO:0045862	positive regulation of proteolysis	biological_process	325	132200	8.65892e-13	<0.002890173410404624	101|150|207|317|348|355|356|387|408|444|572|578|581|637|666|668|825|834|836|837|838|841|842|843|857|859|863|885|1050|1075|1191|1263|1285|1378|1432|1452|1453|1454|1512|1601|1611|1612|1654|1855|1942|1944|1950|2023|2043|2149|2152|2161|2185|2192|2264|2332|2335|2534|2629|2729|2822|2852|2902|2903|2904|2931|2932|2934|3066|3092|3146|3249|3297|3300|3303|3304|3329|3336|3428|3429|3458|3553|3717|3735|3818|39…	ADAM8|ADRA2A|AKT1|APAF1|APOE|FAS|FASLG|RHOA|ARRB1|ASPH|BAD|BAK1|BAX|BID|BOK|FOXL2|CAPN3|CASP1|CASP3|CASP4|CASP5|CASP8|CASP9|CASP10|CAV1|CAV3|CBFA2T3|CCK|CEBPA|CTSC|CLU|PLK3|COL4A3|CR1|MAPK14|CSNK1A1|CSNK1D|CSNK1E|CTSH|DAB2|DAP|DAPK1|DDX3X|DVL1|EFNA1|EFNA3|EGF|ENO1|EPHA4|F2R|F3|F12|PTK2B|FBLN1|FGFR4|FMR1|FN1|FYN|GBA|GCLC|GPLD1|GPER1|GRIN1|GRIN2A|GRIN2B|GSK3A|GSK3B|GSN|HDAC2|HIP1|HMGB1|HPN|HSF1|DNA…
GO:0006513	protein monoubiquitination	biological_process	58	3287.09	9.04892e-13	<0.002890173410404624	648|867|1642|1643|4591|4734|5193|5896|6015|6045|6500|6737|7251|7320|7323|7324|7703|8450|8454|9148|9646|9810|9978|10075|10210|10277|10336|23295|23327|23429|25827|29089|29128|51322|51514|54623|54880|54926|55120|55284|55658|56254|56852|56970|59349|63893|79577|84108|84333|84541|84678|84759|84861|90025|90850|123169|151636|165918|	BMI1|CBL|DDB1|DDB2|TRIM37|NEDD4|PEX12|RAG1|RING1|RNF2|SKP1|TRIM21|TSG101|UBE2B|UBE2D3|UBE2E1|PCGF2|CUL4B|CUL1|NEURL1|CTR9|RNF40|RBX1|HUWE1|TOPORS|UBE4B|PCGF3|MGRN1|NEDD4L|RYBP|FBXL2|UBE2T|UHRF1|WAC|DTL|PAF1|BCOR|UBE2R2|FANCL|UBE2W|RNF126|RNF20|RAD18|ATXN7L3|KLHL12|UBE2O|CDC73|PCGF6|PCGF5|KBTBD8|KDM2B|PCGF1|KLHL22|UBE3D|ZNF598|LEO1|DTX3L|RNF168|
GO:0019774	proteasome core complex, beta-subunit complex	cellular_component	10	40.56	9.05816e-13	<0.002890173410404624	5689|5690|5691|5692|5693|5694|5695|5696|5698|5699|	PSMB1|PSMB2|PSMB3|PSMB4|PSMB5|PSMB6|PSMB7|PSMB8|PSMB9|PSMB10|
GO:1901796	regulation of signal transduction by p53 class mediator	biological_process	124	17461.7	9.22252e-13	<0.002890173410404624	207|472|545|596|624|754|960|972|1017|1111|1263|1432|1457|1459|1460|1655|1859|2033|3090|3190|3622|4193|4194|4282|4487|4582|4839|5300|5366|5371|5457|5458|5600|5716|6125|6135|6154|6201|6591|6615|6749|6790|6794|6872|6873|6874|6875|6877|6878|6879|6880|6881|6882|6883|6884|6908|7159|7161|7291|7314|7862|7994|8148|8444|8445|8550|8626|8805|9212|9349|9521|9891|10269|10419|10614|10848|11198|11200|22974|23028…	AKT1|ATM|ATR|BCL2|BDKRB2|PTTG1IP|CD44|CD74|CDK2|CHEK1|PLK3|MAPK14|CSNK2A1|CSNK2A2|CSNK2B|DDX5|DYRK1A|EP300|HIC1|HNRNPK|ING2|MDM2|MDM4|MIF|MSX1|MUC1|NOP2|PIN1|PMAIP1|PML|POU4F1|POU4F2|MAPK11|PSMD10|RPL5|RPL11|RPL26|RPS7|SNAI2|SNAI1|SSRP1|AURKA|STK11|TAF1|TAF2|TAF4|TAF4B|TAF5|TAF6|TAF7|TAF9|TAF10|TAF11|TAF12|TAF13|TBP|TP53BP2|TP73|TWIST1|UBB|BRPF1|KAT6A|TAF15|DYRK3|DYRK2|MAPKAPK5|TP63|TRIM24|AURKB|…
GO:0005689	U12-type spliceosomal complex	cellular_component	27	556.64	1.03456e-12	<0.002890173410404624	1665|4904|6628|6632|6633|6634|6635|6636|6637|8233|10081|10262|10992|11066|23450|23451|51639|51690|55285|55599|55954|79622|83443|84844|85437|154007|100130932|	DHX15|YBX1|SNRPB|SNRPD1|SNRPD2|SNRPD3|SNRPE|SNRPF|SNRPG|ZRSR2|PDCD7|SF3B4|SF3B2|SNRNP35|SF3B3|SF3B1|SF3B6|LSM7|RBM41|RNPC3|ZMAT5|SNRNP25|SF3B5|PHF5A|ZCRB1|SNRNP48|SNRPGP15|
GO:0035601	protein deacylation	biological_process	69	4635.91	1.05479e-12	<0.002890173410404624	1107|1108|2005|3065|3066|4287|5187|5245|5538|5926|5928|5931|5978|6299|6421|6907|8819|8841|8864|9112|9219|9643|9734|9759|10013|10014|10284|10362|10432|10434|10933|10943|11107|11176|11313|22933|23028|23186|23309|23408|23409|23410|23411|25855|25942|26090|51104|51317|51547|51548|51564|51742|53615|54531|55869|56916|57504|57708|64426|79685|79718|79885|81926|83933|84312|90665|127018|138151|151507|	CHD3|CHD4|ELK4|HDAC1|HDAC2|ATXN3|PER1|PHB|PPT1|ARID4A|RBBP4|RBBP7|REST|SALL1|SFPQ|TBL1X|SAP30|HDAC3|PER2|MTA1|MTA2|MORF4L2|HDAC9|HDAC4|HDAC6|HDAC5|SAP18|HMG20B|RBM14|LYPLA1|MORF4L1|MSL3|PRDM5|BAZ2A|LYPLA2|SIRT2|KDM1A|RCOR1|SIN3B|SIRT5|SIRT4|SIRT3|SIRT1|BRMS1|SIN3A|ABHD12|ABHD17B|PHF21A|SIRT7|SIRT6|HDAC7|ARID4B|MBD3|MIER2|HDAC8|SMARCAD1|MTA3|MIER1|SUDS3|SAP30L|TBL1XR1|HDAC11|ABHD17A|HDAC10|BRMS1L|…
GO:0000152	nuclear ubiquitin ligase complex	cellular_component	41	1628.39	1.10077e-12	<0.002890173410404624	580|648|672|701|991|996|1911|1912|6015|6045|7703|8535|8697|8881|9616|9820|9978|10336|10393|10459|11065|23492|25847|25906|27338|29882|29945|51343|51433|51434|51529|57332|64682|79184|80012|84108|84333|84733|84759|119504|246184|	BARD1|BMI1|BRCA1|BUB1B|CDC20|CDC27|PHC1|PHC2|RING1|RNF2|PCGF2|CBX4|CDC23|CDC16|RNF7|CUL7|RBX1|PCGF3|ANAPC10|MAD2L2|UBE2C|CBX7|ANAPC13|ANAPC15|UBE2S|ANAPC2|ANAPC4|FZR1|ANAPC5|ANAPC7|ANAPC11|CBX8|ANAPC1|BRCC3|PHC3|PCGF6|PCGF5|CBX2|PCGF1|ANAPC16|CDC26|
GO:0043130	ubiquitin binding	molecular_function	70	5088.42	1.15256e-12	<0.002890173410404624	329|550|1163|1164|3300|3315|4077|4088|4193|4734|5886|5887|7128|7153|7251|7319|7334|7345|7347|7852|8078|8480|8517|8878|8975|9025|9184|9246|9373|10013|10040|10600|10616|11047|11124|22933|22954|23197|23636|25793|26043|29761|51028|51035|51160|51271|51366|54472|55072|55294|55611|55666|55968|57599|57787|58476|64771|64844|78990|81858|83932|84301|91544|93343|116143|130617|137886|165324|165918|414301|	BIRC2|AUP1|CKS1B|CKS2|DNAJB2|HSPB1|NBR1|SMAD3|MDM2|NEDD4|RAD23A|RAD23B|TNFAIP3|TOP2A|TSG101|UBE2A|UBE2N|UCHL1|UCHL3|CXCR4|USP5|RAE1|IKBKG|SQSTM1|USP13|RNF8|BUB3|UBE2L6|PLAA|HDAC6|TOM1L1|USP16|RBCK1|ADRM1|FAF1|SIRT2|TRIM32|FAF2|NUP62|FBXO7|UBXN7|USP25|VPS36|UBXN1|VPS28|UBAP1|UBR5|TOLLIP|RNF31|FBXW7|OTUB1|NPLOC4|NSFL1C|WDR48|MARK4|TP53INP2|C6orf106|MARCH7|OTUB2|SHARPIN|SPRTN|DDI2|UBXN11|MVB12A|WDR9…
GO:0017101	aminoacyl-tRNA synthetase multienzyme complex	cellular_component	12	70.22	1.19159e-12	<0.002890173410404624	1615|2058|3376|3735|4141|5859|5917|7965|8565|9255|9521|51520|	DARS|EPRS|IARS|KARS|MARS|QARS|RARS|AIMP2|YARS|AIMP1|EEF1E1|LARS|
GO:0072331	signal transduction by p53 class mediator	biological_process	115	14185.9	1.2264e-12	<0.002890173410404624	472|546|581|602|666|672|835|891|983|995|1017|1026|1027|1263|1647|1655|1820|1869|1870|1874|2033|2272|2305|2309|2765|2810|3094|3276|3428|4101|4193|4194|4282|4436|4582|4646|4683|4848|4849|4850|5111|5164|5325|5366|5371|5457|5458|5934|6154|6659|6672|6790|6794|7023|7027|7029|7159|7161|7832|7917|8445|8493|8626|8738|9100|9337|10210|10397|10498|10514|10524|10538|10769|11200|22938|22976|23019|23368|23378|2…	ATM|ATRX|BAX|BCL3|BOK|BRCA1|CASP2|CCNB1|CDK1|CDC25C|CDK2|CDKN1A|CDKN1B|PLK3|GADD45A|DDX5|ARID3A|E2F1|E2F2|E2F4|EP300|FHIT|FOXM1|FOXO3|GML|SFN|HINT1|PRMT1|IFI16|MAGEA2|MDM2|MDM4|MIF|MSH2|MUC1|MYO6|NBN|CNOT2|CNOT3|CNOT4|PCNA|PDK2|PLAGL1|PMAIP1|PML|POU4F1|POU4F2|RBL2|RPL26|SOX4|SP100|AURKA|STK11|TFAP4|TFDP1|TFDP2|TP53BP2|TP73|BTG2|BAG6|DYRK2|PPM1D|TP63|CRADD|USP10|CNOT8|TOPORS|NDRG1|CARM1|MYBBP1A|KA…
GO:0060968	regulation of gene silencing	biological_process	110	12673	1.35527e-12	<0.002890173410404624	339|652|1017|1655|1660|1786|1981|2099|2332|3005|3006|3007|3008|3009|3010|3020|3021|3024|3159|4613|5253|5430|5431|5432|5433|5434|5435|5436|5437|5438|5439|5440|5441|5460|5468|5530|5604|5605|6023|6774|6895|7015|7040|7290|7538|8087|8294|8318|8350|8351|8352|8353|8354|8355|8356|8357|8358|8359|8360|8361|8362|8363|8364|8365|8366|8367|8368|8370|8968|8971|8994|9611|9612|9698|9869|10155|10269|10526|23133|23…	APOBEC1|BMP4|CDK2|DDX5|DHX9|DNMT1|EIF4G1|ESR1|FMR1|H1F0|HIST1H1C|HIST1H1D|HIST1H1E|HIST1H1B|HIST1H1T|H3F3A|H3F3B|HIST1H1A|HMGA1|MYCN|PHF2|POLR2A|POLR2B|POLR2C|POLR2D|POLR2E|POLR2F|POLR2G|POLR2H|POLR2I|POLR2J|POLR2K|POLR2L|POU5F1|PPARG|PPP3CA|MAP2K1|MAP2K2|RMRP|STAT3|TARBP2|TERT|TGFB1|HIRA|ZFP36|FXR1|HIST1H4I|CDC45|HIST1H3A|HIST1H3D|HIST1H3C|HIST1H3E|HIST1H3I|HIST1H3G|HIST1H3J|HIST1H3H|HIST1H3B|HI…
GO:0030914	STAGA complex	cellular_component	12	70.51	1.37316e-12	<0.002890173410404624	2648|6880|6881|6883|8295|8464|9913|10474|10629|27097|93624|117143|	KAT2A|TAF9|TAF10|TAF12|TRRAP|SUPT3H|SUPT7L|TADA3|TAF6L|TAF5L|TADA2B|TADA1|
GO:0008180	COP9 signalosome	cellular_component	33	1091.07	1.47206e-12	<0.002890173410404624	2037|2873|2885|3303|3304|3305|3309|3310|3311|3326|4627|5335|7111|8533|8655|9318|9840|10211|10409|10920|10980|10987|11180|27040|30968|50813|51138|51517|64708|85440|154796|154810|387357|	EPB41L2|GPS1|GRB2|HSPA1A|HSPA1B|HSPA1L|HSPA5|HSPA6|HSPA7|HSP90AB1|MYH9|PLCG1|TMOD1|COPS3|DYNLL1|COPS2|TESPA1|FLOT1|BASP1|COPS8|COPS6|COPS5|WDR6|LAT|STOML2|COPS7A|COPS4|NCKIPSD|COPS7B|DOCK7|AMOT|AMOTL1|THEMIS|
GO:0006294	nucleotide-excision repair, preincision complex assembly	biological_process	28	609.23	1.47622e-12	<0.002890173410404624	142|902|1022|1069|1642|1643|2068|2071|2073|2965|2966|2967|2968|4331|5887|6117|6118|6119|6233|7311|7314|7507|7508|8450|8451|9557|9978|404672|	PARP1|CCNH|CDK7|CETN2|DDB1|DDB2|ERCC2|ERCC3|ERCC5|GTF2H1|GTF2H2|GTF2H3|GTF2H4|MNAT1|RAD23B|RPA1|RPA2|RPA3|RPS27A|UBA52|UBB|XPA|XPC|CUL4B|CUL4A|CHD1L|RBX1|GTF2H5|
GO:0043044	ATP-dependent chromatin remodeling	biological_process	78	6578.51	1.51276e-12	<0.002890173410404624	60|86|1058|1060|1108|2491|3065|3066|3183|4678|4869|5757|5928|5931|6594|6597|6598|6599|6601|6603|6605|6944|7141|7142|8289|8294|8359|8360|8361|8362|8363|8364|8365|8366|8367|8368|8370|8467|8607|8932|9025|9219|9271|10467|10847|11339|23198|23421|26038|27443|50511|51773|53615|54069|54107|54617|55166|55193|55320|55355|55839|56916|57459|57680|64105|64946|79019|79172|79682|80152|81611|91687|121504|144108|…	ACTB|ACTL6A|CENPA|CENPC|CHD4|CENPI|HDAC1|HDAC2|HNRNPC|NASP|NPM1|PTMA|RBBP4|RBBP7|SMARCA1|SMARCA4|SMARCB1|SMARCC1|SMARCC2|SMARCD2|SMARCE1|VPS72|TNP1|TNP2|ARID1A|HIST1H4I|HIST1H4A|HIST1H4D|HIST1H4F|HIST1H4K|HIST1H4J|HIST1H4C|HIST1H4H|HIST1H4B|HIST1H4E|HIST1H4L|HIST2H4A|SMARCA5|RUVBL1|MBD2|RNF8|MTA2|PIWIL1|ZNHIT1|SRCAP|OIP5|PSME4|ITGB3BP|CHD5|CECR2|SYCP3|RSF1|MBD3|MIS18A|POLE3|INO80|CENPQ|PBRM1|MIS1…
GO:0016574	histone ubiquitination	biological_process	39	1309.92	1.52632e-12	<0.002890173410404624	648|1642|1643|1911|4591|5896|6015|6045|6500|7319|7320|7324|7334|7703|8450|9025|9646|9810|10075|10336|23304|23326|23429|23512|29128|51322|54623|54880|56254|56970|57332|79577|84108|84333|84678|84759|123169|151636|165918|	BMI1|DDB1|DDB2|PHC1|TRIM37|RAG1|RING1|RNF2|SKP1|UBE2A|UBE2B|UBE2E1|UBE2N|PCGF2|CUL4B|RNF8|CTR9|RNF40|HUWE1|PCGF3|UBR2|USP22|RYBP|SUZ12|UHRF1|WAC|PAF1|BCOR|RNF20|ATXN7L3|CBX8|CDC73|PCGF6|PCGF5|KDM2B|PCGF1|LEO1|DTX3L|RNF168|
GO:0046540	U4/U6 x U5 tri-snRNP complex	cellular_component	29	717.29	1.66967e-12	<0.002890173410404624	6628|6633|6635|6638|8559|9092|9128|9129|9343|10465|10594|10713|10907|11157|23020|23658|24148|25804|26121|26827|26831|26832|26835|27258|51690|51691|54957|57819|153527|	SNRPB|SNRPD2|SNRPE|SNRPN|PRPF18|SART1|PRPF4|PRPF3|EFTUD2|PPIH|PRPF8|USP39|TXNL4A|LSM6|SNRNP200|LSM5|PRPF6|LSM4|PRPF31|RNU6-1|RNU5A-1|RNU5B-1|RNU4-1|LSM3|LSM7|LSM8|TXNL4B|LSM2|ZMAT2|
GO:0097526	spliceosomal tri-snRNP complex	cellular_component	29	717.29	1.66967e-12	<0.002890173410404624	6628|6633|6635|6638|8559|9092|9128|9129|9343|10465|10594|10713|10907|11157|23020|23658|24148|25804|26121|26827|26831|26832|26835|27258|51690|51691|54957|57819|153527|	SNRPB|SNRPD2|SNRPE|SNRPN|PRPF18|SART1|PRPF4|PRPF3|EFTUD2|PPIH|PRPF8|USP39|TXNL4A|LSM6|SNRNP200|LSM5|PRPF6|LSM4|PRPF31|RNU6-1|RNU5A-1|RNU5B-1|RNU4-1|LSM3|LSM7|LSM8|TXNL4B|LSM2|ZMAT2|
GO:0043596	nuclear replication fork	cellular_component	41	1468.63	1.73178e-12	<0.002890173410404624	988|2073|4172|4796|5111|5356|5422|5424|5425|5557|5558|5813|5814|6117|6118|6119|7150|7486|7507|8318|8467|8914|9031|10286|10714|11169|23649|27339|29935|50485|51659|54465|54962|55388|56916|57804|83637|84083|84296|92797|253714|	CDC5L|ERCC5|MCM3|TONSL|PCNA|PLRG1|POLA1|POLD1|POLD2|PRIM1|PRIM2|PURA|PURB|RPA1|RPA2|RPA3|TOP1|WRN|XPA|CDC45|SMARCA5|TIMELESS|BAZ1B|BCAS2|POLD3|WDHD1|POLA2|PRPF19|RPA4|SMARCAL1|GINS2|ETAA1|TIPIN|MCM10|SMARCAD1|POLD4|ZMIZ2|ZRANB3|GINS4|HELB|MMS22L|
GO:0042769	DNA damage response, detection of DNA damage	biological_process	36	1163.6	1.73898e-12	<0.002890173410404624	142|1642|3301|4750|5111|5424|5425|5981|5982|5983|5984|5985|6117|6118|6119|6188|6233|6659|7311|7314|7320|7398|8091|8450|8451|9978|10714|11284|51514|56852|57599|57804|60488|64949|64963|64965|	PARP1|DDB1|DNAJA1|NEK1|PCNA|POLD1|POLD2|RFC1|RFC2|RFC3|RFC4|RFC5|RPA1|RPA2|RPA3|RPS3|RPS27A|SOX4|UBA52|UBB|UBE2B|USP1|HMGA2|CUL4B|CUL4A|RBX1|POLD3|PNKP|DTL|RAD18|WDR48|POLD4|MRPS35|MRPS26|MRPS11|MRPS9|
GO:0042555	MCM complex	cellular_component	11	55.21	1.7449e-12	<0.002890173410404624	4171|4172|4173|4174|4175|4176|4796|79892|84515|253714|254394|	MCM2|MCM3|MCM4|MCM5|MCM6|MCM7|TONSL|MCMBP|MCM8|MMS22L|MCM9|
GO:0018205	peptidyl-lysine modification	biological_process	247	76122.4	1.79878e-12	<0.002890173410404624	86|322|408|538|675|1386|1387|1491|1725|1810|1959|2033|2122|2138|2145|2146|2647|2648|2653|2959|3006|3007|3008|3054|3662|3713|4015|4016|4017|4193|4204|4221|4297|4654|4706|4826|5187|5351|5352|5371|5447|5903|5926|5929|5977|5987|6018|6419|6612|6613|6688|6839|6871|6872|6877|6880|6881|6883|6885|7052|7329|7341|7403|7703|7737|7799|7862|7917|7994|8085|8089|8110|8193|8202|8295|8464|8473|8520|8535|8554|8607|…	ACTL6A|APBB1|ARRB1|ATP7A|BRCA2|ATF2|CREBBP|CTH|DHPS|DR1|EGR2|EP300|MECOM|EYA1|EZH1|EZH2|BLOC1S1|KAT2A|GCSH|GTF2B|HIST1H1C|HIST1H1D|HIST1H1E|HCFC1|IRF4|IVL|LOX|LOXL1|LOXL2|MDM2|MECP2|MEN1|KMT2A|MYOD1|NDUFAB1|NNAT|PER1|PLOD1|PLOD2|PML|POR|RANBP2|ARID4A|RBBP5|DPF2|TRIM27|RLF|SETMAR|SUMO3|SUMO2|SPI1|SUV39H1|TADA2A|TAF1|TAF5|TAF9|TAF10|TAF12|MAP3K7|TGM2|UBE2I|SUMO1|KDM6A|PCGF2|RNF113A|PRDM2|BRPF1|BAG6…
GO:0098732	macromolecule deacylation	biological_process	70	4801.8	1.92504e-12	<0.002890173410404624	1107|1108|2005|3065|3066|4287|5187|5245|5538|5926|5928|5931|5978|6299|6421|6907|8819|8841|8864|9112|9219|9374|9643|9734|9759|10013|10014|10284|10362|10432|10434|10933|10943|11107|11176|11313|22933|23028|23186|23309|23408|23409|23410|23411|25855|25942|26090|51104|51317|51547|51548|51564|51742|53615|54531|55869|56916|57504|57708|64426|79685|79718|79885|81926|83933|84312|90665|127018|138151|151507|	CHD3|CHD4|ELK4|HDAC1|HDAC2|ATXN3|PER1|PHB|PPT1|ARID4A|RBBP4|RBBP7|REST|SALL1|SFPQ|TBL1X|SAP30|HDAC3|PER2|MTA1|MTA2|PPT2|MORF4L2|HDAC9|HDAC4|HDAC6|HDAC5|SAP18|HMG20B|RBM14|LYPLA1|MORF4L1|MSL3|PRDM5|BAZ2A|LYPLA2|SIRT2|KDM1A|RCOR1|SIN3B|SIRT5|SIRT4|SIRT3|SIRT1|BRMS1|SIN3A|ABHD12|ABHD17B|PHF21A|SIRT7|SIRT6|HDAC7|ARID4B|MBD3|MIER2|HDAC8|SMARCAD1|MTA3|MIER1|SUDS3|SAP30L|TBL1XR1|HDAC11|ABHD17A|HDAC10|BR…
GO:0051983	regulation of chromosome segregation	biological_process	95	9921.54	1.92689e-12	<0.002890173410404624	324|472|546|699|701|891|990|991|996|998|1062|1063|1457|1459|1499|1663|1778|1843|1894|2237|3192|3550|4085|4288|4342|4751|4926|5347|5885|5925|6421|7175|7272|7517|7756|8260|8313|8379|8658|8678|8697|9183|9184|9212|9232|9319|9555|9698|9700|9787|10403|10459|10460|10615|10664|10783|11004|22933|23137|23369|25836|25906|26271|29127|29945|51143|51433|51451|51529|54908|55755|55781|55795|55869|55920|56155|568…	APC|ATM|ATRX|BUB1|BUB1B|CCNB1|CDC6|CDC20|CDC27|CDC42|CENPE|CENPF|CSNK2A1|CSNK2A2|CTNNB1|DDX11|DYNC1H1|DUSP1|ECT2|FEN1|HNRNPU|IK|MAD2L1|MKI67|MOS|NEK2|NUMA1|PLK1|RAD21|RB1|SFPQ|TPR|TTK|XRCC3|ZNF207|NAA10|AXIN2|MAD1L1|TNKS|BECN1|CDC23|ZW10|BUB3|AURKB|PTTG1|TRIP13|H2AFY|PUM1|ESPL1|DLGAP5|NDC80|MAD2L2|TACC3|SPAG5|CTCF|NEK6|KIF2C|SIRT2|SMC5|PUM2|NIPBL|ANAPC15|FBXO5|RACGAP1|ANAPC4|DYNC1LI1|ANAPC5|LCMT1…
GO:0019903	protein phosphatase binding	molecular_function	126	17527.2	2.19277e-12	<0.002890173410404624	207|286|493|572|596|634|933|988|996|1000|1027|1432|1436|1445|1499|1741|1742|2029|2064|2241|2308|2324|2648|2885|2962|3156|3476|3672|3716|3718|3728|3783|3784|3932|3958|4137|4217|4233|4751|5295|5296|5468|5499|5501|5507|5520|5532|5609|5747|5770|5829|5967|6098|6118|6198|6531|6548|6647|6772|6774|6778|6780|6801|6992|7184|7186|7187|7415|8036|8546|8572|8631|8660|8724|8826|8877|8897|9110|9258|9451|9495|964…	AKT1|ANK1|ATP2B4|BAD|BCL2|CEACAM1|CD22|CDC5L|CDC27|CDH2|CDKN1B|MAPK14|CSF1R|CSK|CTNNB1|DLG3|DLG4|ENSA|ERBB2|FER|FOXO1|FLT4|KAT2A|GRB2|GTF2F1|HMGCR|IGBP1|ITGA1|JAK1|JAK3|JUP|KCNN4|KCNQ1|LCK|LGALS3|MAPT|MAP3K5|MET|NEK2|PIK3R1|PIK3R2|PPARG|PPP1CA|PPP1CC|PPP1R3C|PPP2R2A|PPP3CB|MAP2K7|PTK2|PTPN1|PXN|REG1A|ROS1|RPA2|RPS6KB1|SLC6A3|SLC9A1|SOD1|STAT1|STAT3|STAT6|STAU1|STRN|PPP1R11|HSP90B1|TRAF2|TRAF3|VCP…
GO:0043549	regulation of kinase activity	biological_process	780	777144	2.24127e-12	<0.002890173410404624	25|60|93|101|103|104|116|134|135|136|148|150|151|152|154|177|183|197|207|238|283|284|324|348|387|399|408|493|566|572|595|627|634|641|650|652|655|673|727|728|796|801|805|808|836|857|859|867|868|887|890|891|894|896|898|899|900|901|902|904|905|920|958|959|972|975|983|990|993|994|995|1020|1022|1026|1027|1028|1029|1030|1031|1032|1033|1050|1062|1116|1136|1139|1154|1163|1164|1191|1236|1326|1353|1398|139…	ABL1|ACTB|ACVR2B|ADAM8|ADAR|ADARB1|ADCYAP1|ADORA1|ADORA2A|ADORA2B|ADRA1A|ADRA2A|ADRA2B|ADRA2C|ADRB2|AGER|AGT|AHSG|AKT1|ALK|ANG|ANGPT1|APC|APOE|RHOA|RHOH|ARRB1|ATP2B4|AZU1|BAD|CCND1|BDNF|CEACAM1|BLM|BMP2|BMP4|BMP7|BRAF|C5|C5AR1|CALCA|CALM1|CALM2|CALM3|CASP3|CAV1|CAV3|CBL|CBLB|CCKBR|CCNA2|CCNB1|CCND2|CCND3|CCNE1|CCNF|CCNG1|CCNG2|CCNH|CCNT1|CCNT2|CD4|CD40|CD40LG|CD74|CD81|CDK1|CDC6|CDC25A|CDC25B|CDC…
GO:1904837	beta-catenin-TCF complex assembly	biological_process	29	665.91	2.45112e-12	<0.002890173410404624	607|1387|1499|2033|3065|4221|4609|5929|6597|6932|6934|7015|7088|7089|7090|7091|8085|8295|8313|8607|9070|10524|26108|51176|79577|83439|90780|123169|283149|	BCL9|CREBBP|CTNNB1|EP300|HDAC1|MEN1|MYC|RBBP5|SMARCA4|TCF7|TCF7L2|TERT|TLE1|TLE2|TLE3|TLE4|KMT2D|TRRAP|AXIN2|RUVBL1|ASH2L|KAT5|PYGO1|LEF1|CDC73|TCF7L1|PYGO2|LEO1|BCL9L|
GO:0016605	PML body	cellular_component	94	9293.59	2.46594e-12	<0.002890173410404624	406|545|546|641|1025|1613|1616|2000|2475|2872|3297|3646|3669|4034|4101|4149|4261|4683|4778|5371|5598|5728|5888|5925|5987|6047|6049|6117|6118|6304|6497|6612|6613|6670|6672|6693|6934|6996|7015|7156|7181|7290|7329|7341|7704|7750|7874|7994|8554|8878|9063|9641|9683|9994|10114|10210|10626|10636|10891|11073|11200|11315|23001|23137|23411|23468|23515|26036|26287|26993|27252|28996|29855|51567|51588|54778|5…	ARNTL|ATR|ATRX|BLM|CDK9|DAPK3|DAXX|ELF4|MTOR|MKNK2|HSF1|EIF3E|ISG20|LRCH4|MAGEA2|MAX|CIITA|NBN|NFE2|PML|MAPK7|PTEN|RAD51|RB1|TRIM27|RNF4|RNF6|RPA1|RPA2|SATB1|SKI|SUMO3|SUMO2|SP3|SP100|SPN|TCF7L2|TDG|TERT|TOP3A|NR2C1|HIRA|UBE2I|SUMO1|ZBTB16|ZMYM2|USP7|KAT6A|PIAS1|SQSTM1|PIAS2|IKBKE|N4BP1|CASP8AP2|HIPK3|TOPORS|TRIM16|RGS14|PPARGC1A|TOPBP1|CHEK2|PARK7|WDFY3|SMC5|SIRT1|CBX5|MORC3|ZNF451|ANKRD2|AKAP8L…
GO:0016573	histone acetylation	biological_process	105	11985	2.47419e-12	<0.002890173410404624	86|322|408|675|1386|1387|1810|2033|2648|2959|3054|3662|4204|4297|4654|5187|5977|6688|6871|6872|6877|6880|6881|6883|6885|7703|7862|7994|8089|8110|8193|8202|8295|8464|8473|8520|8607|8648|8850|8861|9085|9329|9426|9575|9643|9767|9913|10269|10445|10474|10524|10626|10629|10847|10856|10902|10933|10943|11091|11143|11177|23326|23338|23522|23774|26038|26122|27097|27154|51147|51176|51200|51230|51562|51616|5…	ACTL6A|APBB1|ARRB1|BRCA2|ATF2|CREBBP|DR1|EP300|KAT2A|GTF2B|HCFC1|IRF4|MECP2|KMT2A|MYOD1|PER1|DPF2|SPI1|TADA2A|TAF1|TAF5|TAF9|TAF10|TAF12|MAP3K7|PCGF2|BRPF1|KAT6A|YEATS4|DPF3|DPF1|NCOA3|TRRAP|SUPT3H|OGT|HAT1|RUVBL1|NCOA1|KAT2B|LDB1|CDY1|GTF3C4|CDY2A|CLOCK|MORF4L2|JADE3|SUPT7L|ZMPSTE24|MCRS1|TADA3|KAT5|TRIM16|TAF6L|SRCAP|RUVBL2|BRD8|MORF4L1|MSL3|WDR5|KAT7|BAZ1A|USP22|JADE2|KAT6B|BRD1|CHD5|EPC2|TAF5…
GO:0071900	regulation of protein serine/threonine kinase activity	biological_process	464	263186	2.59044e-12	<0.002890173410404624	25|60|101|134|136|150|151|154|177|207|238|324|348|387|408|493|595|641|650|652|655|673|727|728|801|805|808|836|857|859|890|891|894|896|898|899|900|901|902|904|905|958|959|972|975|983|990|993|995|1022|1026|1027|1028|1029|1030|1031|1032|1033|1050|1139|1163|1164|1326|1398|1399|1432|1436|1445|1464|1616|1647|1654|1815|1843|1844|1845|1846|1847|1848|1849|1850|1852|1856|1857|1902|1906|1908|1950|1991|2043|…	ABL1|ACTB|ADAM8|ADORA1|ADORA2B|ADRA2A|ADRA2B|ADRB2|AGER|AKT1|ALK|APC|APOE|RHOA|ARRB1|ATP2B4|CCND1|BLM|BMP2|BMP4|BMP7|BRAF|C5|C5AR1|CALM1|CALM2|CALM3|CASP3|CAV1|CAV3|CCNA2|CCNB1|CCND2|CCND3|CCNE1|CCNF|CCNG1|CCNG2|CCNH|CCNT1|CCNT2|CD40|CD40LG|CD74|CD81|CDK1|CDC6|CDC25A|CDC25C|CDK7|CDKN1A|CDKN1B|CDKN1C|CDKN2A|CDKN2B|CDKN2C|CDKN2D|CDKN3|CEBPA|CHRNA7|CKS1B|CKS2|MAP3K8|CRK|CRKL|MAPK14|CSF1R|CSK|CSPG4|D…
GO:0016363	nuclear matrix	cellular_component	105	11751.5	2.63871e-12	<0.002890173410404624	240|641|790|862|1051|1063|1072|1073|1161|1460|1609|1788|1791|1822|2672|3141|3181|3192|3717|3856|4001|4152|4221|4287|4602|4670|4841|4926|4968|5119|5371|5422|5580|5590|5687|5885|6002|6041|6304|6310|6314|6421|6678|6732|7011|7041|7431|7528|7919|8089|8243|8328|8507|8520|8573|8607|9126|9360|9612|9782|9984|10178|10238|10250|10270|10274|10296|10565|10580|10735|10856|11260|11331|22828|22938|22944|22976|23…	ALOX5|BLM|CAD|RUNX1T1|CEBPB|CENPF|CFL1|CFL2|ERCC8|CSNK2B|DGKQ|DNMT3A|DNTT|ATN1|GFI1|HLCS|HNRNPA2B1|HNRNPU|JAK2|KRT8|LMNB1|MBD1|MEN1|ATXN3|MYB|HNRNPM|NONO|NUMA1|OGG1|CHMP1A|PML|POLA1|PRKCD|PRKCZ|PSMA6|RAD21|RGS12|RNASEL|SATB1|ATXN1|ATXN7|SFPQ|SPARC|SRPK1|TEP1|TGFB1I1|VIM|YY1|DDX39B|YEATS4|SMC1A|GFI1B|ENC1|HAT1|CASK|RUVBL1|SMC3|PPIG|NCOR2|MATR3|THOC1|TENM1|DCAF7|SRRM1|AKAP8|STAG1|MAEA|ARFGEF1|SORBS…
GO:0033276	transcription factor TFTC complex	cellular_component	14	109.7	2.7635e-12	<0.002890173410404624	2648|6873|6874|6877|6878|6879|6880|6881|6883|8295|8464|10474|27097|51616|	KAT2A|TAF2|TAF4|TAF5|TAF6|TAF7|TAF9|TAF10|TAF12|TRRAP|SUPT3H|TADA3|TAF5L|TAF9B|
GO:1902562	H4 histone acetyltransferase complex	cellular_component	39	1475.67	2.89026e-12	<0.002890173410404624	60|86|1810|2648|3054|6885|8089|8295|8607|8850|9643|9898|10445|10474|10524|10856|10902|10933|10943|11091|26009|26122|51562|54107|54556|54934|55167|55257|55683|55689|55929|56655|57634|64769|80314|84148|151507|284058|339287|	ACTB|ACTL6A|DR1|KAT2A|HCFC1|MAP3K7|YEATS4|TRRAP|RUVBL1|KAT2B|MORF4L2|UBAP2L|MCRS1|TADA3|KAT5|RUVBL2|BRD8|MORF4L1|MSL3|WDR5|ZZZ3|EPC2|MBIP|POLE3|ING3|KANSL2|MSL2|MRGBP|KANSL3|YEATS2|DMAP1|POLE4|EP400|MEAF6|EPC1|KAT8|MSL3P1|KANSL1|MSL1|
GO:0006301	postreplication repair	biological_process	46	2199.55	2.90892e-12	<0.002890173410404624	672|4436|5111|5424|5425|5427|5429|5980|5981|5982|5983|5984|5985|6117|6118|6119|6233|7311|7314|7319|7320|7334|7335|7336|7415|9100|9246|9636|10459|10714|11201|22890|25898|51426|51455|51514|55339|55666|56852|57804|83932|124739|197370|201973|353497|389898|	BRCA1|MSH2|PCNA|POLD1|POLD2|POLE2|POLH|REV3L|RFC1|RFC2|RFC3|RFC4|RFC5|RPA1|RPA2|RPA3|RPS27A|UBA52|UBB|UBE2A|UBE2B|UBE2N|UBE2V1|UBE2V2|VCP|USP10|UBE2L6|ISG15|MAD2L2|POLD3|POLI|ZBTB1|RCHY1|POLK|REV1|DTL|WDR33|NPLOC4|RAD18|POLD4|SPRTN|USP43|NSMCE1|PRIMPOL|POLN|UBE2NL|
GO:0033683	nucleotide-excision repair, DNA incision	biological_process	38	1243.04	2.99716e-12	<0.002890173410404624	142|1642|1643|2067|2068|2071|2072|2073|2965|2966|2967|2968|4913|4968|5111|5424|5425|5981|5982|5983|5984|5985|6117|6118|6119|6233|7311|7314|7507|8450|8451|9557|9978|10714|22909|51426|57804|404672|	PARP1|DDB1|DDB2|ERCC1|ERCC2|ERCC3|ERCC4|ERCC5|GTF2H1|GTF2H2|GTF2H3|GTF2H4|NTHL1|OGG1|PCNA|POLD1|POLD2|RFC1|RFC2|RFC3|RFC4|RFC5|RPA1|RPA2|RPA3|RPS27A|UBA52|UBB|XPA|CUL4B|CUL4A|CHD1L|RBX1|POLD3|FAN1|POLK|POLD4|GTF2H5|
GO:0005669	transcription factor TFIID complex	cellular_component	37	1170.21	3.0498e-12	<0.002890173410404624	2067|2068|2071|2072|2957|2958|2959|2960|2961|2962|2966|2967|2968|6872|6873|6874|6875|6877|6878|6879|6880|6881|6882|6883|6884|6908|6917|8464|9519|10629|51616|54457|83860|129685|138474|387332|404672|	ERCC1|ERCC2|ERCC3|ERCC4|GTF2A1|GTF2A2|GTF2B|GTF2E1|GTF2E2|GTF2F1|GTF2H2|GTF2H3|GTF2H4|TAF1|TAF2|TAF4|TAF4B|TAF5|TAF6|TAF7|TAF9|TAF10|TAF11|TAF12|TAF13|TBP|TCEA1|SUPT3H|TBPL1|TAF6L|TAF9B|TAF7L|TAF3|TAF8|TAF1L|TBPL2|GTF2H5|
GO:0031056	regulation of histone modification	biological_process	137	20578.8	3.10582e-12	<0.002890173410404624	408|472|546|604|672|817|891|1025|1111|1487|1499|1786|1789|2332|2624|2625|2641|2648|2672|3009|3481|3553|3622|3670|3720|3976|4000|4089|4204|4297|4302|4524|4582|4602|4674|4842|5079|5081|5252|5587|5595|5599|5927|6418|6497|6591|6598|6622|6688|6720|6830|6871|6879|7040|7291|7320|7334|7349|7422|7936|8473|8726|8986|9252|9320|9474|9555|9646|9682|9733|9757|9810|10269|10270|10467|10474|10664|10782|10856|1089…	ARRB1|ATM|ATRX|BCL6|BRCA1|CAMK2D|CCNB1|CDK9|CHEK1|CTBP1|CTNNB1|DNMT1|DNMT3B|FMR1|GATA2|GATA3|GCG|KAT2A|GFI1|HIST1H1B|IGF2|IL1B|ING2|ISL1|JARID2|LIF|LMNA|SMAD4|MECP2|KMT2A|MLLT6|MTHFR|MUC1|MYB|NAP1L2|NOS1|PAX5|PAX7|PHF1|PRKD1|MAPK3|MAPK8|KDM5A|SET|SKI|SNAI2|SMARCB1|SNCA|SPI1|SREBF1|SUPT6H|TADA2A|TAF7|TGFB1|TWIST1|UBE2B|UBE2N|UCN|VEGFA|NELFE|OGT|EED|RPS6KA4|RPS6KA5|TRIP12|ATG5|H2AFY|CTR9|KDM4A|SART…
GO:0072546	ER membrane protein complex	cellular_component	10	42.51	3.2119e-12	<0.002890173410404624	9694|10328|23065|51016|51234|55831|56851|83460|93380|284361|	EMC2|EMC8|EMC1|EMC9|EMC4|EMC3|EMC7|EMC6|MMGT1|EMC10|
GO:0038093	Fc receptor signaling pathway	biological_process	137	20586.2	3.38586e-12	<0.002890173410404624	25|60|71|695|801|917|919|998|1147|1398|1793|2205|2206|2207|2209|2212|2213|2214|2241|2268|2353|2534|2885|3055|3071|3320|3326|3497|3500|3501|3502|3503|3514|3537|3551|3702|3725|3815|3937|3984|4067|4214|4620|4641|4651|4690|4772|4773|4775|4790|5058|5062|5170|5284|5290|5291|5295|5296|5335|5336|5338|5530|5532|5534|5580|5581|5588|5594|5595|5599|5601|5602|5747|5879|5970|6464|6654|6714|6850|6885|7006|7189|…	ABL1|ACTB|ACTG1|BTK|CALM1|CD3G|CD247|CDC42|CHUK|CRK|DOCK1|FCER1A|MS4A2|FCER1G|FCGR1A|FCGR2A|FCGR2B|FCGR3A|FER|FGR|FOS|FYN|GRB2|HCK|NCKAP1L|HSP90AA1|HSP90AB1|IGHE|IGHG1|IGHG2|IGHG3|IGHG4|IGKC|IGLC1|IKBKB|ITK|JUN|KIT|LCP2|LIMK1|LYN|MAP3K1|MYH2|MYO1C|MYO10|NCK1|NFATC1|NFATC2|NFATC3|NFKB1|PAK1|PAK2|PDPK1|PIGR|PIK3CA|PIK3CB|PIK3R1|PIK3R2|PLCG1|PLCG2|PLD2|PPP3CA|PPP3CB|PPP3R1|PRKCD|PRKCE|PRKCQ|MAPK1|MA…
GO:0043687	post-translational protein modification	biological_process	338	138453	4.01493e-12	<0.002890173410404624	102|174|197|213|258|334|335|336|338|348|462|652|718|720|813|899|1000|1114|1121|1122|1154|1161|1356|1435|1462|1471|1642|1643|2034|2153|2200|2243|2266|2335|2346|2519|2621|2719|2822|2873|3053|3091|3270|3371|3484|3486|3487|3488|3490|3569|3698|3827|3895|3912|3913|3915|3956|4008|4052|4148|4218|4221|4240|4738|4924|5034|5179|5265|5589|5611|5624|5682|5683|5684|5685|5686|5687|5688|5689|5690|5691|5692|5693|…	ADAM10|AFP|AHSG|ALB|AMBN|APLP2|APOA1|APOA2|APOB|APOE|SERPINC1|BMP4|C3|C4A|CALU|CCNF|CDH2|CHGB|CHM|CHML|CISH|ERCC8|CP|CSF1|VCAN|CST3|DDB1|DDB2|EPAS1|F5|FBN1|FGA|FGG|FN1|FOLH1|FUCA2|GAS6|GPC3|GPLD1|GPS1|SERPIND1|HIF1A|HRC|TNC|IGFBP1|IGFBP3|IGFBP4|IGFBP5|IGFBP7|IL6|ITIH2|KNG1|KTN1|LAMB1|LAMB2|LAMC1|LGALS1|LMO7|LTBP1|MATN3|RAB8A|MEN1|MFGE8|NEDD8|NUCB1|P4HB|PENK|SERPINA1|PRKCSH|DNAJC3|PROC|PSMA1|PSMA2…
GO:0099513	polymeric cytoskeletal fiber	cellular_component	616	475999	4.1066e-12	<0.002890173410404624	58|70|71|87|88|89|135|143|199|301|324|332|357|393|395|403|547|631|636|667|801|805|808|827|832|889|908|983|996|1020|1062|1155|1213|1238|1393|1452|1453|1540|1548|1613|1639|1641|1656|1674|1739|1759|1768|1769|1770|1778|1780|1781|1783|1785|1808|1809|1832|1855|2009|2010|2011|2017|2039|2125|2258|2288|2312|2316|2534|2620|2622|2670|2801|2852|3055|3192|3619|3728|3796|3797|3798|3799|3800|3801|3831|3832|3833…	ACTA1|ACTC1|ACTG1|ACTN1|ACTN2|ACTN3|ADORA2A|PARP4|AIF1|ANXA1|APC|BIRC5|SHROOM2|ARHGAP4|ARHGAP6|ARL3|KIF1A|BFSP1|BICD1|DST|CALM1|CALM2|CALM3|CAPN6|CAPZB|KRIT1|CCT6A|CDK1|CDC27|CDK5|CENPE|TBCB|CLTC|ACKR2|CRHBP|CSNK1A1|CSNK1D|CYLD|CYP2A6|DAPK3|DCTN1|DCX|DDX6|DES|DLG1|DNM1|DNAH6|DNAH8|DNAH9|DYNC1H1|DYNC1I1|DYNC1I2|DYNC1LI2|DNM2|DPYSL2|DPYSL3|DSP|DVL1|EML1|EMD|MARK2|CTTN|DMTN|EVPL|FGF13|FKBP4|FLG|FLNA…
GO:0007098	centrosome cycle	biological_process	76	6273.15	4.5059e-12	<0.002890173410404624	402|585|672|675|983|1017|1068|1069|1070|1107|1499|1639|1647|2242|2801|3832|4659|4751|4869|4957|5108|5311|5347|6491|6566|6790|7405|7516|8409|9371|9475|9639|9662|9696|9738|9793|9851|10733|10806|11127|11190|22995|23032|23177|23224|23354|23636|25914|26005|50855|51175|51199|54801|54820|54875|54930|55125|55142|55559|55722|55755|55835|79441|80254|81565|84446|84552|84612|93323|115106|116840|117178|153241…	ARL2|BBS4|BRCA1|BRCA2|CDK1|CDK2|CETN1|CETN2|CETN3|CHD3|CTNNB1|DCTN1|GADD45A|FES|GOLGA2|KIF11|PPP1R12A|NEK2|NPM1|ODF2|PCM1|PKD2|PLK1|STIL|SLC16A1|AURKA|UVRAG|XRCC2|UXT|KIF3B|ROCK2|ARHGEF10|CEP135|CROCC|CCP110|CKAP5|KIAA0753|PLK4|SDCCAG8|KIF3A|CEP250|CEP152|USP33|CEP68|SYNE2|HAUS5|NUP62|RTTN|C2CD3|PARD6A|TUBE1|NIN|HAUS6|NDE1|CNTLN|HAUS4|CEP192|HAUS2|HAUS7|CEP72|CDK5RAP2|CENPJ|HAUS3|CEP63|NDEL1|BRSK…
GO:0006302	double-strand break repair	biological_process	168	36031.2	4.54534e-12	<0.002890173410404624	142|322|472|580|641|672|675|1653|1763|2067|2072|2138|2140|2187|2237|2547|3014|3364|3980|3981|4292|4436|4683|4796|5422|5591|5885|5888|5889|5890|5892|5893|5932|5965|6117|6118|6119|6419|6421|7158|7334|7336|7341|7405|7415|7486|7515|7516|7517|7518|7520|7528|8290|8294|8317|8318|8359|8360|8361|8362|8363|8364|8365|8366|8367|8368|8370|8438|8924|9025|9112|9156|9319|9400|9401|9656|9907|9937|9985|10038|10039…	PARP1|APBB1|ATM|BARD1|BLM|BRCA1|BRCA2|DDX1|DNA2|ERCC1|ERCC4|EYA1|EYA3|FANCB|FEN1|XRCC6|H2AFX|HUS1|LIG3|LIG4|MLH1|MSH2|NBN|TONSL|POLA1|PRKDC|RAD21|RAD51|RAD51C|RAD51B|RAD51D|RAD52|RBBP8|RECQL|RPA1|RPA2|RPA3|SETMAR|SFPQ|TP53BP1|UBE2N|UBE2V2|SUMO1|UVRAG|VCP|WRN|XRCC1|XRCC2|XRCC3|XRCC4|XRCC5|YY1|HIST3H3|HIST1H4I|CDC7|CDC45|HIST1H4A|HIST1H4D|HIST1H4F|HIST1H4K|HIST1H4J|HIST1H4C|HIST1H4H|HIST1H4B|HIST1H…
GO:0000921	septin ring assembly	biological_process	14	111.6	5.63846e-12	<0.002890173410404624	989|1731|4735|5413|5414|10801|23157|23176|54443|55752|55964|124404|151011|346288|	SEPT7|SEPT1|SEPT2|SEPT5|SEPT4|SEPT9|SEPT6|SEPT8|ANLN|SEPT11|SEPT3|SEPT12|SEPT10|SEPT14|
GO:0005940	septin ring	cellular_component	13	91.84	6.65059e-12	<0.002890173410404624	989|1731|4735|5413|5414|10801|23157|23176|55752|55964|124404|151011|346288|	SEPT7|SEPT1|SEPT2|SEPT5|SEPT4|SEPT9|SEPT6|SEPT8|SEPT11|SEPT3|SEPT12|SEPT10|SEPT14|
GO:0031105	septin complex	cellular_component	13	91.84	6.65059e-12	<0.002890173410404624	989|1731|4735|5413|5414|10801|23157|23176|55752|55964|124404|151011|346288|	SEPT7|SEPT1|SEPT2|SEPT5|SEPT4|SEPT9|SEPT6|SEPT8|SEPT11|SEPT3|SEPT12|SEPT10|SEPT14|
GO:0032160	septin filament array	cellular_component	13	91.84	6.65059e-12	<0.002890173410404624	989|1731|4735|5413|5414|10801|23157|23176|55752|55964|124404|151011|346288|	SEPT7|SEPT1|SEPT2|SEPT5|SEPT4|SEPT9|SEPT6|SEPT8|SEPT11|SEPT3|SEPT12|SEPT10|SEPT14|
GO:0030330	DNA damage response, signal transduction by p53 class mediator	biological_process	75	5784.36	6.68917e-12	<0.002890173410404624	472|546|581|602|672|835|891|983|995|1017|1026|1027|1263|1647|1820|1869|1874|2033|2305|2309|2765|2810|3276|4193|4194|4282|4582|4646|4683|4848|4849|4850|5111|5325|5371|5934|6154|6659|6672|6790|7023|7027|7029|7832|8493|8738|9100|9337|10397|10498|10524|10538|10769|11200|22976|23019|25904|25946|27330|28984|28996|29883|51065|51147|51499|51512|55367|55571|57060|57472|79733|83667|85456|144455|246175|	ATM|ATRX|BAX|BCL3|BRCA1|CASP2|CCNB1|CDK1|CDC25C|CDK2|CDKN1A|CDKN1B|PLK3|GADD45A|ARID3A|E2F1|E2F4|EP300|FOXM1|FOXO3|GML|SFN|PRMT1|MDM2|MDM4|MIF|MUC1|MYO6|NBN|CNOT2|CNOT3|CNOT4|PCNA|PLAGL1|PML|RBL2|RPL26|SOX4|SP100|AURKA|TFAP4|TFDP1|TFDP2|BTG2|PPM1D|CRADD|USP10|CNOT8|NDRG1|CARM1|KAT5|BATF|PLK2|CHEK2|PAXIP1|CNOT1|CNOT10|ZNF385A|RPS6KA6|RGCC|HIPK2|CNOT7|RPS27L|ING4|TRIAP1|GTSE1|PIDD1|CNOT11|PCBP4|CNO…
GO:0030433	ubiquitin-dependent ERAD pathway	biological_process	60	3717.18	6.70339e-12	<0.002890173410404624	267|550|3300|3309|4189|5706|6048|6396|6400|6449|6782|7184|7327|7415|7466|7844|7917|7993|9354|9695|10206|10273|10277|10299|10613|10869|10952|10956|11160|11253|23190|23197|26232|26270|27248|29978|29979|51009|51465|51528|54431|54557|55139|55298|55432|55666|55741|57003|79139|80020|80267|83590|84447|91147|91319|91445|92305|118424|201595|285533|	AMFR|AUP1|DNAJB2|HSPA5|DNAJB9|PSMC6|RNF5|SEC13|SEL1L|SGTA|HSPA13|HSP90B1|UBE2G2|VCP|WFS1|RNF103|BAG6|UBXN8|UBE4A|EDEM1|TRIM13|STUB1|UBE4B|MARCH6|ERLIN1|USP19|SEC61B|OS9|ERLIN2|MAN1B1|UBXN4|FAF2|FBXO2|FBXO6|ERLEC1|UBQLN2|UBQLN1|DERL2|UBE2J1|JKAMP|DNAJC10|SGTB|ANKZF1|RNF121|YOD1|NPLOC4|EDEM2|CCDC47|DERL1|FOXRED2|EDEM3|TMUB1|SYVN1|TMEM67|DERL3|RNF185|TMEM129|UBE2J2|STT3B|RNF175|
GO:0061630	ubiquitin protein ligase activity	molecular_function	199	46390.5	6.77407e-12	<0.002890173410404624	267|329|330|331|867|868|998|2188|3093|4193|4194|4591|4734|5469|5896|5897|5930|5987|6045|6047|6048|6049|6477|6478|6500|6502|6596|6992|7189|7337|7428|7844|8065|8315|8450|8451|8453|8454|8805|8945|9148|9354|9412|9442|9443|9477|9604|9616|9666|9781|9867|9870|9968|9978|10075|10193|10206|10210|10273|10277|10293|10299|10425|10612|11059|11060|11236|11342|22888|22954|23024|23072|23077|23291|23295|23304|2332…	AMFR|BIRC2|BIRC3|XIAP|CBL|CBLB|CDC42|FANCF|UBE2K|MDM2|MDM4|TRIM37|NEDD4|MED1|RAG1|RAG2|RBBP6|TRIM27|RNF2|RNF4|RNF5|RNF6|SIAH1|SIAH2|SKP1|SKP2|HLTF|PPP1R11|TRAF6|UBE3A|VHL|RNF103|CUL5|BRAP|CUL4B|CUL4A|CUL2|CUL1|TRIM24|BTRC|NEURL1|UBE4A|MED21|MED27|MED7|MED20|RNF14|RNF7|DZIP3|RNF144A|PJA2|AREL1|MED12|RBX1|HUWE1|RNF41|TRIM13|TOPORS|STUB1|UBE4B|TRAIP|MARCH6|ARIH2|TRIM3|WWP1|WWP2|RNF139|RNF13|UBOX5|TR…
GO:0018209	peptidyl-serine modification	biological_process	172	33611.7	6.8853e-12	<0.002890173410404624	142|207|208|472|545|596|633|814|815|817|891|983|1017|1020|1147|1195|1432|1452|1453|1454|1455|1456|1457|1459|1609|1634|1760|1812|1859|2011|2056|2081|2475|2589|2590|2591|2621|2872|2932|3551|3611|4139|4140|4294|5062|5155|5165|5170|5310|5347|5562|5563|5566|5578|5579|5580|5581|5582|5583|5584|5585|5586|5587|5588|5590|5591|5593|5594|5595|5598|5599|5601|5603|5605|5613|6197|6198|6300|6446|6714|6789|6790|6…	PARP1|AKT1|AKT2|ATM|ATR|BCL2|BGN|CAMK4|CAMK2A|CAMK2D|CCNB1|CDK1|CDK2|CDK5|CHUK|CLK1|MAPK14|CSNK1A1|CSNK1D|CSNK1E|CSNK1G2|CSNK1G3|CSNK2A1|CSNK2A2|DGKQ|DCN|DMPK|DRD1|DYRK1A|MARK2|EPO|ERN1|MTOR|GALNT1|GALNT2|GALNT3|GAS6|MKNK2|GSK3B|IKBKB|ILK|MARK1|MARK3|MAP3K10|PAK2|PDGFB|PDK3|PDPK1|PKD1|PLK1|PRKAA1|PRKAA2|PRKACA|PRKCA|PRKCB|PRKCD|PRKCE|PRKCG|PRKCH|PRKCI|PKN1|PKN2|PRKD1|PRKCQ|PRKCZ|PRKDC|PRKG2|MAPK1…
GO:1903052	positive regulation of proteolysis involved in cellular protein catabolic process	biological_process	110	14041.9	7.25941e-12	<0.002890173410404624	207|857|859|863|1050|1075|1191|1263|1452|1453|1454|1601|1855|1950|2185|2332|2629|2729|2931|2932|3300|3303|3304|4092|4193|4287|4780|5347|5601|5663|5700|5701|5702|5704|5705|5706|5716|5728|5747|5886|6449|6613|6790|6872|7336|7341|7415|7917|8078|8312|8554|8975|9104|9532|9604|9655|9695|9709|9781|9810|9817|9978|9992|10134|10221|10273|10425|10769|11236|22933|23640|25820|25897|25898|26259|26263|28951|2895…	AKT1|CAV1|CAV3|CBFA2T3|CEBPA|CTSC|CLU|PLK3|CSNK1A1|CSNK1D|CSNK1E|DAB2|DVL1|EGF|PTK2B|FMR1|GBA|GCLC|GSK3A|GSK3B|DNAJB2|HSPA1A|HSPA1B|SMAD7|MDM2|ATXN3|NFE2L2|PLK1|MAPK9|PSEN1|PSMC1|PSMC2|PSMC3|PSMC4|PSMC5|PSMC6|PSMD10|PTEN|PTK2|RAD23A|SGTA|SUMO2|AURKA|TAF1|UBE2V2|SUMO1|VCP|BAG6|USP5|AXIN1|PIAS1|USP13|RGN|BAG2|RNF14|SOCS5|EDEM1|HERPUD1|RNF144A|RNF40|KEAP1|RBX1|KCNE2|BCAP31|TRIB1|STUB1|ARIH2|PLK2|RNF…
GO:0003697	single-stranded DNA binding	molecular_function	99	11576.7	7.60123e-12	<0.002890173410404624	301|641|675|1408|1660|1663|2067|2072|2073|3146|3148|3178|3181|3190|3192|3297|3329|3507|3508|4137|4173|4175|4176|4292|4436|4437|4830|4904|5093|5395|5433|5436|5437|5457|5557|5558|5813|5814|5886|5887|5888|5890|5892|5893|5932|5937|6117|6118|6119|6419|6742|7013|7014|7150|7247|7257|7508|7555|8318|8880|9361|9401|10051|10111|10128|10592|10623|10635|10923|11144|11277|23168|23635|23648|25913|25939|29935|50…	ANXA1|BLM|BRCA2|CRY2|DHX9|DDX11|ERCC1|ERCC4|ERCC5|HMGB1|HMGB2|HNRNPA1|HNRNPA2B1|HNRNPK|HNRNPU|HSF1|HSPD1|IGHM|IGHMBP2|MAPT|MCM4|MCM6|MCM7|MLH1|MSH2|MSH3|NME1|YBX1|PCBP1|PMS2|POLR2D|POLR2G|POLR2H|POU4F1|PRIM1|PRIM2|PURA|PURB|RAD23A|RAD23B|RAD51|RAD51B|RAD51D|RAD52|RBBP8|RBMS1|RPA1|RPA2|RPA3|SETMAR|SSBP1|TERF1|TERF2|TOP1|TSN|TSNAX|XPC|CNBP|CDC45|FUBP1|LONP1|RECQL4|SMC4|RAD50|LRPPRC|SMC2|POLR3C|RAD5…
GO:0007017	microtubule-based process	biological_process	570	416298	7.72112e-12	<0.002890173410404624	320|387|402|403|546|547|583|585|636|667|672|675|810|827|859|891|983|991|998|1017|1020|1058|1062|1068|1069|1070|1104|1107|1176|1201|1263|1267|1400|1410|1453|1499|1605|1639|1641|1647|1739|1740|1768|1769|1770|1778|1780|1781|1783|1855|1874|2009|2011|2241|2242|2255|2258|2316|2319|2332|2597|2622|2647|2801|3064|3091|3192|3312|3315|3796|3797|3798|3799|3800|3801|3831|3832|3833|3835|3837|3842|3895|3925|399…	APBA1|RHOA|ARL2|ARL3|ATRX|KIF1A|BBS2|BBS4|BICD1|DST|BRCA1|BRCA2|CALML3|CAPN6|CAV3|CCNB1|CDK1|CDC20|CDC42|CDK2|CDK5|CENPA|CENPE|CETN1|CETN2|CETN3|RCC1|CHD3|AP3S1|CLN3|PLK3|CNP|CRMP1|CRYAB|CSNK1D|CTNNB1|DAG1|DCTN1|DCX|GADD45A|DLG1|DLG2|DNAH6|DNAH8|DNAH9|DYNC1H1|DYNC1I1|DYNC1I2|DYNC1LI2|DVL1|E2F4|EML1|MARK2|FER|FES|FGF10|FGF13|FLNA|FLOT2|FMR1|GAPDH|GAS8|BLOC1S1|GOLGA2|HTT|HIF1A|HNRNPU|HSPA8|HSPB1|KI…
GO:0032206	positive regulation of telomere maintenance	biological_process	50	2425.04	8.76696e-12	<0.002890173410404624	472|545|546|908|1499|1736|2067|3178|3181|3184|4216|4683|4751|5073|5371|5514|5570|5588|5594|5595|5609|6950|7203|7520|8550|8658|9212|10111|10574|10575|10576|10694|11284|22948|25913|26272|26354|51548|51750|65057|79008|79035|79618|80351|84464|92345|140609|170506|225689|548593|	ATM|ATR|ATRX|CCT6A|CTNNB1|DKC1|ERCC1|HNRNPA1|HNRNPA2B1|HNRNPD|MAP3K4|NBN|NEK2|PARN|PML|PPP1R10|PKIB|PRKCQ|MAPK1|MAPK3|MAP2K7|TCP1|CCT3|XRCC5|MAPKAPK5|TNKS|AURKB|RAD50|CCT7|CCT4|CCT2|CCT8|PNKP|CCT5|POT1|FBXO4|GNL3|SIRT6|RTEL1|ACD|SLX1B|NABP2|HMBOX1|TNKS2|SLX4|NAF1|NEK7|DHX36|MAPK15|SLX1A|
GO:1905269	positive regulation of chromatin organization	biological_process	92	8942.37	9.12934e-12	<0.002890173410404624	408|472|604|672|891|1025|1487|1499|1786|1789|2332|2625|2641|2648|3009|3553|3622|3670|3720|3976|4000|4089|4204|4297|4582|4602|4674|4842|5081|5252|5587|5595|6591|6598|6720|6871|6886|7040|7175|7334|7422|7936|8473|8726|8986|9252|9646|9733|9810|9869|10155|10270|10856|10891|11143|22823|22938|22976|23028|23168|23411|23476|23558|25836|25865|25942|26053|26097|26147|26993|29117|50943|51043|51548|54623|5501…	ARRB1|ATM|BCL6|BRCA1|CCNB1|CDK9|CTBP1|CTNNB1|DNMT1|DNMT3B|FMR1|GATA3|GCG|KAT2A|HIST1H1B|IL1B|ING2|ISL1|JARID2|LIF|LMNA|SMAD4|MECP2|KMT2A|MUC1|MYB|NAP1L2|NOS1|PAX7|PHF1|PRKD1|MAPK3|SNAI2|SMARCB1|SREBF1|TADA2A|TAL1|TGFB1|TPR|UBE2N|VEGFA|NELFE|OGT|EED|RPS6KA4|RPS6KA5|CTR9|SART3|RNF40|SETDB1|TRIM28|AKAP8|RUVBL2|PPARGC1A|KAT7|MTF2|SNW1|PAXIP1|KDM1A|RTF1|SIRT1|BRD4|WBP2|NIPBL|PRKD2|SIN3A|AUTS2|CHTOP|PH…
GO:0000159	protein phosphatase type 2A complex	cellular_component	20	314.51	9.14036e-12	<0.002890173410404624	5515|5516|5518|5519|5520|5521|5522|5523|5525|5526|5527|5528|5529|6801|28227|29888|29966|51278|54205|55844|	PPP2CA|PPP2CB|PPP2R1A|PPP2R1B|PPP2R2A|PPP2R2B|PPP2R2C|PPP2R3A|PPP2R5A|PPP2R5B|PPP2R5C|PPP2R5D|PPP2R5E|STRN|PPP2R3B|STRN4|STRN3|IER5|CYCS|PPP2R2D|
GO:0072401	signal transduction involved in DNA integrity checkpoint	biological_process	67	4851.44	9.41676e-12	<0.002890173410404624	472|581|672|835|891|983|988|995|1017|1026|1027|1111|1263|1647|1820|1869|1874|2033|2765|2810|3276|4193|4194|4582|4848|4849|4850|5111|5325|5347|5371|5591|5934|6154|6659|6790|7027|7029|7832|8555|8738|9337|10498|10769|11200|23019|25904|25946|27339|28984|29086|29883|51343|51499|51512|51514|51720|55367|55571|57060|57472|79184|79733|85456|144455|246175|348654|	ATM|BAX|BRCA1|CASP2|CCNB1|CDK1|CDC5L|CDC25C|CDK2|CDKN1A|CDKN1B|CHEK1|PLK3|GADD45A|ARID3A|E2F1|E2F4|EP300|GML|SFN|PRMT1|MDM2|MDM4|MUC1|CNOT2|CNOT3|CNOT4|PCNA|PLAGL1|PLK1|PML|PRKDC|RBL2|RPL26|SOX4|AURKA|TFDP1|TFDP2|BTG2|CDC14B|CRADD|CNOT8|CARM1|PLK2|CHEK2|CNOT1|CNOT10|ZNF385A|PRPF19|RGCC|BABAM1|CNOT7|FZR1|TRIAP1|GTSE1|DTL|UIMC1|PIDD1|CNOT11|PCBP4|CNOT6|BRCC3|E2F8|TNKS1BP1|E2F7|CNOT6L|GEN1|
GO:0072422	signal transduction involved in DNA damage checkpoint	biological_process	67	4851.44	9.41676e-12	<0.002890173410404624	472|581|672|835|891|983|988|995|1017|1026|1027|1111|1263|1647|1820|1869|1874|2033|2765|2810|3276|4193|4194|4582|4848|4849|4850|5111|5325|5347|5371|5591|5934|6154|6659|6790|7027|7029|7832|8555|8738|9337|10498|10769|11200|23019|25904|25946|27339|28984|29086|29883|51343|51499|51512|51514|51720|55367|55571|57060|57472|79184|79733|85456|144455|246175|348654|	ATM|BAX|BRCA1|CASP2|CCNB1|CDK1|CDC5L|CDC25C|CDK2|CDKN1A|CDKN1B|CHEK1|PLK3|GADD45A|ARID3A|E2F1|E2F4|EP300|GML|SFN|PRMT1|MDM2|MDM4|MUC1|CNOT2|CNOT3|CNOT4|PCNA|PLAGL1|PLK1|PML|PRKDC|RBL2|RPL26|SOX4|AURKA|TFDP1|TFDP2|BTG2|CDC14B|CRADD|CNOT8|CARM1|PLK2|CHEK2|CNOT1|CNOT10|ZNF385A|PRPF19|RGCC|BABAM1|CNOT7|FZR1|TRIAP1|GTSE1|DTL|UIMC1|PIDD1|CNOT11|PCBP4|CNOT6|BRCC3|E2F8|TNKS1BP1|E2F7|CNOT6L|GEN1|
GO:0098800	inner mitochondrial membrane protein complex	cellular_component	113	19748	1.06534e-11	<0.002890173410404624	293|617|1327|1329|1337|1339|1347|1350|1537|4508|4509|4512|4513|4514|4519|4535|4536|4538|4539|4540|4694|4695|4696|4697|4698|4700|4701|4702|4704|4705|4706|4707|4708|4709|4710|4711|4712|4713|4714|4715|4716|4718|4719|4720|4722|4723|4724|4725|4726|4728|4729|4731|6389|6390|6391|6392|6622|6687|7381|7384|7385|7386|7388|9167|9377|9512|10105|10245|10367|10440|10939|10989|11315|26515|26519|27089|29090|29103…	SLC25A6|BCS1L|COX4I1|COX5B|COX6A1|COX6A2|COX7A2|COX7C|CYC1|ATP6|ATP8|COX1|COX2|COX3|CYTB|ND1|ND2|ND4|ND4L|ND5|NDUFA1|NDUFA2|NDUFA3|NDUFA4|NDUFA5|NDUFA6|NDUFA7|NDUFA8|NDUFA9|NDUFA10|NDUFAB1|NDUFB1|NDUFB2|NDUFB3|NDUFB4|NDUFB5|NDUFB6|NDUFB7|NDUFB8|NDUFB9|NDUFB10|NDUFC2|NDUFS1|NDUFS2|NDUFS3|NDUFV1|NDUFS4|NDUFS5|NDUFS6|NDUFS8|NDUFV2|NDUFV3|SDHA|SDHB|SDHC|SDHD|SNCA|SPG7|UQCRB|UQCRC1|UQCRC2|UQCRFS1|UQCR…
GO:0003688	DNA replication origin binding	molecular_function	17	187.57	1.258e-11	<0.002890173410404624	990|1660|1663|3329|4171|4174|4998|4999|5000|5001|5422|8318|11143|23594|23595|55388|83743|	CDC6|DHX9|DDX11|HSPD1|MCM2|MCM5|ORC1|ORC2|ORC4|ORC5|POLA1|CDC45|KAT7|ORC6|ORC3|MCM10|GRWD1|
GO:0061659	ubiquitin-like protein ligase activity	molecular_function	204	48912.9	1.28989e-11	<0.002890173410404624	267|329|330|331|867|868|998|2188|3093|4193|4194|4591|4734|5469|5896|5897|5930|5987|6045|6047|6048|6049|6477|6478|6500|6502|6596|6992|7189|7337|7428|7844|8065|8315|8450|8451|8453|8454|8554|8805|8945|9063|9148|9354|9412|9442|9443|9477|9604|9616|9666|9781|9867|9870|9968|9978|10075|10193|10206|10210|10273|10277|10293|10299|10425|10612|11059|11060|11236|11342|22888|22954|23024|23072|23077|23291|23295|…	AMFR|BIRC2|BIRC3|XIAP|CBL|CBLB|CDC42|FANCF|UBE2K|MDM2|MDM4|TRIM37|NEDD4|MED1|RAG1|RAG2|RBBP6|TRIM27|RNF2|RNF4|RNF5|RNF6|SIAH1|SIAH2|SKP1|SKP2|HLTF|PPP1R11|TRAF6|UBE3A|VHL|RNF103|CUL5|BRAP|CUL4B|CUL4A|CUL2|CUL1|PIAS1|TRIM24|BTRC|PIAS2|NEURL1|UBE4A|MED21|MED27|MED7|MED20|RNF14|RNF7|DZIP3|RNF144A|PJA2|AREL1|MED12|RBX1|HUWE1|RNF41|TRIM13|TOPORS|STUB1|UBE4B|TRAIP|MARCH6|ARIH2|TRIM3|WWP1|WWP2|RNF139|RN…
GO:0019005	SCF ubiquitin ligase complex	cellular_component	50	2539.39	1.29995e-11	<0.002890173410404624	899|1163|1164|6468|6500|6502|6737|8454|8945|9616|9978|23194|23291|25793|25820|25827|26224|26231|26232|26233|26234|26235|26259|26260|26268|26270|26272|54461|54620|54850|55031|55294|55336|64839|79176|79791|80028|80176|84727|84961|90864|92369|93611|114907|115290|126433|144699|146330|200933|222235|	CCNF|CKS1B|CKS2|FBXW4|SKP1|SKP2|TRIM21|CUL1|BTRC|RNF7|RBX1|FBXL7|FBXW11|FBXO7|ARIH1|FBXL2|FBXL3|LRRC29|FBXO2|FBXL6|FBXL5|FBXL4|FBXW8|FBXO25|FBXO9|FBXO6|FBXO4|FBXW5|FBXL19|FBXL12|USP47|FBXW7|FBXL8|FBXL17|FBXL15|FBXO31|FBXL18|SPSB1|SPSB2|FBXL20|SPSB3|SPSB4|FBXO44|FBXO32|FBXO17|FBXO27|FBXL14|FBXL16|FBXO45|FBXL13|
GO:0001784	phosphotyrosine residue binding	molecular_function	40	1416.22	1.33318e-11	<0.002890173410404624	25|27|867|868|1398|1399|2268|2885|3055|3667|3932|5295|5296|5336|5594|5595|5774|5777|5781|5921|6452|6461|6464|6850|7409|7410|7525|7535|8440|8503|9021|23624|26119|26228|53358|56961|64092|84867|90525|126669|	ABL1|ABL2|CBL|CBLB|CRK|CRKL|FGR|GRB2|HCK|IRS1|LCK|PIK3R1|PIK3R2|PLCG2|MAPK1|MAPK3|PTPN3|PTPN6|PTPN11|RASA1|SH3BP2|SHB|SHC1|SYK|VAV1|VAV2|YES1|ZAP70|NCK2|PIK3R3|SOCS3|CBLC|LDLRAP1|STAP1|SHC3|SHD|SAMSN1|PTPN5|SHF|SHE|
GO:1903312	negative regulation of mRNA metabolic process	biological_process	65	4570.3	1.50693e-11	<0.002890173410404624	339|580|708|904|1025|1153|1432|1660|1859|1869|2332|2475|2668|3181|3183|3184|3190|3192|4615|4904|5317|5725|6429|6431|6432|6433|6829|7432|7538|7936|8241|8313|8531|8683|9261|9646|9704|9810|9967|10140|10284|10492|10605|10642|10772|10921|10949|11187|11338|23367|23435|26986|27316|51594|55544|56254|56853|79048|79171|79882|90806|114609|135295|166863|221662|	APOBEC1|BARD1|C1QBP|CCNT1|CDK9|CIRBP|MAPK14|DHX9|DYRK1A|E2F1|FMR1|MTOR|GDNF|HNRNPA2B1|HNRNPC|HNRNPD|HNRNPK|HNRNPU|MYD88|YBX1|PKP1|PTBP1|SRSF4|SRSF6|SRSF7|SFSWAP|SUPT5H|VIP|ZFP36|NELFE|RBM10|AXIN2|YBX3|SRSF9|MAPKAPK2|CTR9|DHX34|RNF40|THRAP3|TOB1|SAP18|SYNCRIP|PAIP1|IGF2BP1|SRSF10|RNPS1|HNRNPA0|PKP3|U2AF2|LARP1|TARDBP|PABPC1|RBMX|NBAS|RBM38|RNF20|CELF4|SECISBP2|RBM42|ZC3H14|ANGEL2|TIRAP|SRSF12|RBM4…
GO:1901800	positive regulation of proteasomal protein catabolic process	biological_process	97	10704.1	1.77953e-11	<0.002890173410404624	207|857|863|1050|1191|1263|1452|1453|1454|1601|1855|2332|2629|2729|2931|2932|3300|3303|3304|4092|4193|4287|4780|5347|5601|5663|5700|5701|5702|5704|5705|5706|5716|5886|6449|6613|6790|6872|7336|7341|7415|7917|8078|8554|8975|9532|9604|9655|9695|9709|9781|9810|9817|9978|9992|10134|10221|10273|10425|10769|22933|23640|25820|25897|25898|26259|26263|28951|29978|29979|51667|54467|55070|55212|55294|55741|5…	AKT1|CAV1|CBFA2T3|CEBPA|CLU|PLK3|CSNK1A1|CSNK1D|CSNK1E|DAB2|DVL1|FMR1|GBA|GCLC|GSK3A|GSK3B|DNAJB2|HSPA1A|HSPA1B|SMAD7|MDM2|ATXN3|NFE2L2|PLK1|MAPK9|PSEN1|PSMC1|PSMC2|PSMC3|PSMC4|PSMC5|PSMC6|PSMD10|RAD23A|SGTA|SUMO2|AURKA|TAF1|UBE2V2|SUMO1|VCP|BAG6|USP5|PIAS1|USP13|BAG2|RNF14|SOCS5|EDEM1|HERPUD1|RNF144A|RNF40|KEAP1|RBX1|KCNE2|BCAP31|TRIB1|STUB1|ARIH2|PLK2|SIRT2|HSPBP1|ARIH1|RNF19A|RCHY1|FBXW8|FBXO2…
GO:0070498	interleukin-1-mediated signaling pathway	biological_process	49	2234.41	1.92371e-11	<0.002890173410404624	1147|1326|1958|3551|3552|3553|3554|3556|3557|3654|3656|4215|4615|4790|4792|5595|5970|6233|6500|6885|7189|7311|7314|7334|7335|7850|8454|8517|8767|8808|8878|8945|8986|9252|9978|10392|10454|11213|23118|23236|23291|51135|54472|57161|57162|64127|79155|246330|257397|	CHUK|MAP3K8|EGR1|IKBKB|IL1A|IL1B|IL1R1|IL1RAP|IL1RN|IRAK1|IRAK2|MAP3K3|MYD88|NFKB1|NFKBIA|MAPK3|RELA|RPS27A|SKP1|MAP3K7|TRAF6|UBA52|UBB|UBE2N|UBE2V1|IL1R2|CUL1|IKBKG|RIPK2|IL1RL2|SQSTM1|BTRC|RPS6KA4|RPS6KA5|RBX1|NOD1|TAB1|IRAK3|TAB2|PLCB1|FBXW11|IRAK4|TOLLIP|PELI2|PELI1|NOD2|TNIP2|PELI3|TAB3|
GO:0000726	non-recombinational repair	biological_process	67	5497.65	1.96037e-11	<0.002890173410404624	472|580|641|672|2067|2072|2547|3014|3980|3981|4292|4683|5422|5591|5893|5932|6419|7158|7334|7336|7341|7405|7515|7518|7520|8290|8294|8359|8360|8361|8362|8363|8364|8365|8366|8367|8368|8370|8924|9025|9656|9937|10111|10213|10524|10721|22976|22992|27339|27343|27434|29086|51341|51444|51588|51720|55183|64421|64858|79008|79184|79840|84464|121504|165918|548593|554313|	ATM|BARD1|BLM|BRCA1|ERCC1|ERCC4|XRCC6|H2AFX|LIG3|LIG4|MLH1|NBN|POLA1|PRKDC|RAD52|RBBP8|SETMAR|TP53BP1|UBE2N|UBE2V2|SUMO1|UVRAG|XRCC1|XRCC4|XRCC5|HIST3H3|HIST1H4I|HIST1H4A|HIST1H4D|HIST1H4F|HIST1H4K|HIST1H4J|HIST1H4C|HIST1H4H|HIST1H4B|HIST1H4E|HIST1H4L|HIST2H4A|HERC2|RNF8|MDC1|DCLRE1A|RAD50|PSMD14|KAT5|POLQ|PAXIP1|KDM2A|PRPF19|POLL|POLM|BABAM1|ZBTB7A|RNF138|PIAS4|UIMC1|RIF1|DCLRE1C|DCLRE1B|SLX1B|B…
GO:0032156	septin cytoskeleton	cellular_component	14	115.07	2.01978e-11	<0.002890173410404624	989|1731|4735|5413|5414|5597|10801|23157|23176|55752|55964|124404|151011|346288|	SEPT7|SEPT1|SEPT2|SEPT5|SEPT4|MAPK6|SEPT9|SEPT6|SEPT8|SEPT11|SEPT3|SEPT12|SEPT10|SEPT14|
GO:0018394	peptidyl-lysine acetylation	biological_process	113	14111	2.02605e-11	<0.002890173410404624	86|322|408|675|1386|1387|1810|2033|2647|2648|2959|3054|3662|4204|4297|4654|5187|5447|5977|6688|6871|6872|6877|6880|6881|6883|6885|7703|7862|7917|7994|8089|8110|8193|8202|8295|8464|8473|8520|8607|8648|8850|8861|9027|9085|9329|9426|9575|9643|9767|9913|10269|10445|10474|10524|10626|10629|10847|10856|10902|10933|10943|11091|11143|11177|23326|23338|23411|23522|23774|26038|26122|27097|27154|51147|51176…	ACTL6A|APBB1|ARRB1|BRCA2|ATF2|CREBBP|DR1|EP300|BLOC1S1|KAT2A|GTF2B|HCFC1|IRF4|MECP2|KMT2A|MYOD1|PER1|POR|DPF2|SPI1|TADA2A|TAF1|TAF5|TAF9|TAF10|TAF12|MAP3K7|PCGF2|BRPF1|BAG6|KAT6A|YEATS4|DPF3|DPF1|NCOA3|TRRAP|SUPT3H|OGT|HAT1|RUVBL1|NCOA1|KAT2B|LDB1|NAT8|CDY1|GTF3C4|CDY2A|CLOCK|MORF4L2|JADE3|SUPT7L|ZMPSTE24|MCRS1|TADA3|KAT5|TRIM16|TAF6L|SRCAP|RUVBL2|BRD8|MORF4L1|MSL3|WDR5|KAT7|BAZ1A|USP22|JADE2|SIR…
GO:0003690	double-stranded DNA binding	molecular_function	867	939197	2.10465e-11	<0.002890173410404624	60|81|86|142|165|196|326|328|367|401|405|406|429|430|463|466|467|468|474|571|579|604|639|668|688|860|861|864|988|990|1025|1044|1045|1046|1050|1051|1052|1053|1054|1059|1060|1106|1108|1316|1385|1386|1387|1388|1390|1396|1406|1407|1408|1482|1523|1602|1628|1647|1649|1660|1663|1745|1746|1748|1749|1761|1788|1820|1869|1870|1871|1874|1876|1877|1958|1959|1961|1997|1999|2000|2001|2002|2004|2005|2019|2023|20…	ACTB|ACTN4|ACTL6A|PARP1|AEBP1|AHR|AIRE|APEX1|AR|PHOX2A|ARNT|ARNTL|ASCL1|ASCL2|ZFHX3|ATF1|ATF3|ATF4|ATOH1|BACH1|NKX3-2|BCL6|PRDM1|FOXL2|KLF5|RUNX2|RUNX1|RUNX3|CDC5L|CDC6|CDK9|CDX1|CDX2|CDX4|CEBPA|CEBPB|CEBPD|CEBPE|CEBPG|CENPB|CENPC|CHD2|CHD4|KLF6|CREB1|ATF2|CREBBP|ATF6B|CREM|CRIP1|CRX|CRY1|CRY2|NKX2-5|CUX1|DACH1|DBP|GADD45A|DDIT3|DHX9|DDX11|DLX1|DLX2|DLX4|DLX5|DMRT1|DNMT3A|ARID3A|E2F1|E2F2|E2F3|E2…
GO:0051129	negative regulation of cellular component organization	biological_process	638	518798	2.19326e-11	<0.002890173410404624	81|94|112|118|119|120|142|207|292|324|329|335|336|337|339|341|344|345|347|348|367|382|387|393|395|396|409|472|546|551|567|585|598|652|655|664|666|672|699|701|706|753|822|829|830|832|857|859|899|952|961|991|998|1020|1063|1111|1191|1400|1410|1445|1471|1487|1522|1600|1630|1636|1654|1676|1716|1742|1761|1785|1786|1789|1803|1809|1859|1901|1902|1942|1946|1948|1949|2033|2039|2042|2043|2045|2048|2059|2067…	ACTN4|ACVRL1|ADCY6|ADD1|ADD2|ADD3|PARP1|AKT1|SLC25A5|APC|BIRC2|APOA1|APOA2|APOA4|APOBEC1|APOC1|APOC2|APOC3|APOD|APOE|AR|ARF6|RHOA|ARHGAP4|ARHGAP6|ARHGDIA|ARRB2|ATM|ATRX|AVP|B2M|BBS4|BCL2L1|BMP4|BMP7|BNIP3|BOK|BRCA1|BUB1|BUB1B|TSPO|LDLRAD4|CAPG|CAPZA1|CAPZA2|CAPZB|CAV1|CAV3|CCNF|CD38|CD47|CDC20|CDC42|CDK5|CENPF|CHEK1|CLU|CRMP1|CRYAB|CSK|CST3|CTBP1|CTSZ|DAB1|DCC|ACE|DDX3X|DFFA|DGUOK|DLG4|DMRT1|DNM2…
GO:0045859	regulation of protein kinase activity	biological_process	712	640776	2.22999e-11	<0.002890173410404624	25|60|93|101|103|104|116|134|135|136|148|150|151|152|154|177|183|207|238|283|284|324|348|387|408|493|566|595|627|634|641|650|652|655|673|727|728|796|801|805|808|836|857|859|867|868|890|891|894|896|898|899|900|901|902|904|905|920|958|959|972|975|983|990|993|994|995|1020|1022|1026|1027|1028|1029|1030|1031|1032|1033|1050|1062|1116|1136|1139|1163|1164|1191|1236|1326|1398|1399|1432|1435|1436|1445|1460…	ABL1|ACTB|ACVR2B|ADAM8|ADAR|ADARB1|ADCYAP1|ADORA1|ADORA2A|ADORA2B|ADRA1A|ADRA2A|ADRA2B|ADRA2C|ADRB2|AGER|AGT|AKT1|ALK|ANG|ANGPT1|APC|APOE|RHOA|ARRB1|ATP2B4|AZU1|CCND1|BDNF|CEACAM1|BLM|BMP2|BMP4|BMP7|BRAF|C5|C5AR1|CALCA|CALM1|CALM2|CALM3|CASP3|CAV1|CAV3|CBL|CBLB|CCNA2|CCNB1|CCND2|CCND3|CCNE1|CCNF|CCNG1|CCNG2|CCNH|CCNT1|CCNT2|CD4|CD40|CD40LG|CD74|CD81|CDK1|CDC6|CDC25A|CDC25B|CDC25C|CDK5|CDK7|CDKN1A…
GO:0017056	structural constituent of nuclear pore	molecular_function	23	439.46	2.34499e-11	<0.002890173410404624	4927|4928|7175|8021|9631|9688|9883|9972|10204|23165|23279|23511|23636|53371|54830|55706|55746|57122|65109|65110|79902|129401|100101267|	NUP88|NUP98|TPR|NUP214|NUP155|NUP93|POM121|NUP153|NUTF2|NUP205|NUP160|NUP188|NUP62|NUP54|NUP62CL|NDC1|NUP133|NUP107|UPF3B|UPF3A|NUP85|NUP35|POM121C|
GO:0061695	transferase complex, transferring phosphorus-containing groups	cellular_component	248	71252.7	2.41819e-11	<0.002890173410404624	90|91|92|93|94|595|661|890|891|894|896|898|899|900|901|902|904|905|983|1017|1019|1020|1021|1022|1025|1026|1032|1147|1154|1163|1164|1763|2067|2068|2071|2072|2081|2648|2957|2958|2959|2960|2961|2962|2963|2965|2966|2967|2968|3480|3551|3643|3645|3667|4172|4217|4331|4646|5207|5211|5213|5214|5218|5255|5256|5257|5260|5261|5286|5287|5289|5290|5291|5293|5294|5295|5296|5315|5422|5424|5425|5426|5427|5428|543…	ACVR1|ACVR1B|ACVR2A|ACVR2B|ACVRL1|CCND1|POLR3D|CCNA2|CCNB1|CCND2|CCND3|CCNE1|CCNF|CCNG1|CCNG2|CCNH|CCNT1|CCNT2|CDK1|CDK2|CDK4|CDK5|CDK6|CDK7|CDK9|CDKN1A|CDKN2D|CHUK|CISH|CKS1B|CKS2|DNA2|ERCC1|ERCC2|ERCC3|ERCC4|ERN1|KAT2A|GTF2A1|GTF2A2|GTF2B|GTF2E1|GTF2E2|GTF2F1|GTF2F2|GTF2H1|GTF2H2|GTF2H3|GTF2H4|IGF1R|IKBKB|INSR|INSRR|IRS1|MCM3|MAP3K5|MNAT1|MYO6|PFKFB1|PFKL|PFKM|PFKP|CDK14|PHKA1|PHKA2|PHKB|PHKG1|…
GO:0008135	translation factor activity, RNA binding	molecular_function	82	7606.3	2.4486e-11	<0.002890173410404624	23|1915|1917|1933|1936|1937|1938|1939|1964|1965|1967|1968|1973|1974|1975|1977|1981|1982|1983|1984|2107|2935|2966|2967|3646|3692|4528|5188|6664|7284|7458|8562|8661|8662|8663|8664|8665|8666|8667|8668|8669|8672|8890|8891|8892|8893|8894|9086|9470|9567|9617|9669|10102|10209|10289|10480|10767|10987|23708|27161|27335|28985|29904|51386|54505|54516|54676|56648|60678|64506|80315|80325|83939|84285|84340|854…	ABCF1|EEF1A1|EEF1A2|EEF1B2|EEF1D|EEF1G|EEF2|EIF2D|EIF1AX|EIF2S1|EIF2B1|EIF2S3|EIF4A1|EIF4A2|EIF4B|EIF4E|EIF4G1|EIF4G2|EIF5|EIF5A|ETF1|GSPT1|GTF2H2|GTF2H3|EIF3E|EIF6|MTIF2|GATB|SOX11|TUFM|EIF4H|DENR|EIF3A|EIF3B|EIF3C|EIF3D|EIF3F|EIF3G|EIF3H|EIF3I|EIF3J|EIF4G3|EIF2B4|EIF2B3|EIF2B2|EIF2B5|EIF2S2|EIF1AY|EIF4E2|GTPBP1|MTRF1|EIF5B|TSFM|EIF1|EIF1B|EIF3M|HBS1L|COPS5|GSPT2|AGO2|EIF3K|MCTS1|EEF2K|EIF3L|DHX…
GO:0001933	negative regulation of protein phosphorylation	biological_process	379	176387	2.65286e-11	<0.002890173410404624	25|103|104|135|207|259|284|324|348|408|409|467|578|581|624|634|652|655|753|801|805|808|836|857|859|867|868|891|1026|1027|1028|1029|1031|1050|1399|1411|1445|1540|1605|1609|1647|1739|1756|1813|1843|1844|1845|1846|1847|1848|1849|1850|1852|1855|1942|1981|2022|2039|2041|2048|2122|2150|2167|2192|2218|2305|2308|2475|2629|2633|2764|2776|2810|2852|2873|2874|2889|2950|3082|3087|3156|3301|3315|3476|3480|348…	ABL1|ADAR|ADARB1|ADORA2A|AKT1|AMBP|ANGPT1|APC|APOE|ARRB1|ARRB2|ATF3|BAK1|BAX|BDKRB2|CEACAM1|BMP4|BMP7|LDLRAD4|CALM1|CALM2|CALM3|CASP3|CAV1|CAV3|CBL|CBLB|CCNB1|CDKN1A|CDKN1B|CDKN1C|CDKN2A|CDKN2C|CEBPA|CRKL|CRYBA1|CSK|CYLD|DAG1|DGKQ|GADD45A|DLG1|DMD|DRD2|DUSP1|DUSP2|DUSP3|DUSP4|DUSP5|DUSP6|DUSP7|DUSP8|DUSP9|DVL1|EFNA1|EIF4G1|ENG|DMTN|EPHA1|EPHB2|MECOM|F2RL1|FABP4|FBLN1|FKTN|FOXM1|FOXO1|MTOR|GBA|GBP…
GO:0070507	regulation of microtubule cytoskeleton organization	biological_process	167	32183.7	2.88631e-11	<0.002890173410404624	25|324|387|402|636|672|859|899|1068|1069|1111|1213|1499|1540|1639|1778|1859|1946|2011|2042|2242|2258|2288|2648|2770|2932|3192|3303|3304|3832|3925|4133|4135|4137|4204|4233|4281|4591|4682|4751|4869|4926|5048|5058|5119|5310|5314|5347|5562|5563|5879|6047|6188|6249|6491|6622|6683|6790|6904|7175|7517|8045|8243|8480|8850|8851|9126|9181|9475|9525|10013|10015|10039|10142|10263|10274|10297|10300|10382|1043…	ABL1|APC|RHOA|ARL2|BICD1|BRCA1|CAV3|CCNF|CETN1|CETN2|CHEK1|CLTC|CTNNB1|CYLD|DCTN1|DYNC1H1|DYRK1A|EFNA5|MARK2|EPHA3|FES|FGF13|FKBP4|KAT2A|GNAI1|GSK3B|HNRNPU|HSPA1A|HSPA1B|KIF11|STMN1|MAP2|MAP6|MAPT|MECP2|MET|MID1|TRIM37|NUBP1|NEK2|NPM1|NUMA1|PAFAH1B1|PAK1|CHMP1A|PKD1|PKHD1|PLK1|PRKAA1|PRKAA2|RAC1|RNF4|RPS3|CLIP1|STIL|SNCA|SPAST|AURKA|TBCD|TPR|XRCC3|RASSF7|SMC1A|RAE1|KAT2B|CDK5R1|SMC3|ARHGEF2|ROCK2…
GO:2001242	regulation of intrinsic apoptotic signaling pathway	biological_process	153	27612.9	2.99996e-11	<0.002890173410404624	142|207|572|581|596|597|598|599|624|637|666|754|857|960|972|1032|1191|1540|1649|1654|2023|2056|2876|3065|3091|3190|3301|3303|3315|3622|3630|3651|3932|4102|4170|4193|4282|4318|4487|4582|4690|4722|4780|4824|4841|4976|5034|5326|5329|5366|5414|5598|5743|5770|5771|5883|6135|6154|6188|6201|6279|6280|6387|6421|6423|6477|6498|6591|6615|6647|6648|6714|6880|7009|7178|7314|7417|7466|7494|8382|8440|8531|8575…	PARP1|AKT1|BAD|BAX|BCL2|BCL2A1|BCL2L1|BCL2L2|BDKRB2|BID|BOK|PTTG1IP|CAV1|CD44|CD74|CDKN2D|CLU|CYLD|DDIT3|DDX3X|ENO1|EPO|GPX1|HDAC1|HIF1A|HNRNPK|DNAJA1|HSPA1A|HSPB1|ING2|INS|PDX1|LCK|MAGEA3|MCL1|MDM2|MIF|MMP9|MSX1|MUC1|NCK1|NDUFS3|NFE2L2|NKX3-1|NONO|OPA1|P4HB|PLAGL2|PLAUR|PMAIP1|SEPT4|MAPK7|PTGS2|PTPN1|PTPN2|RAD9A|RPL11|RPL26|RPS3|RPS7|S100A8|S100A9|CXCL12|SFPQ|SFRP2|SIAH1|SKIL|SNAI2|SNAI1|SOD1|SO…
GO:0018393	internal peptidyl-lysine acetylation	biological_process	110	13369.4	3.0252e-11	<0.002890173410404624	86|322|408|675|1386|1387|1810|2033|2648|2959|3054|3662|4204|4297|4654|5187|5447|5977|6688|6871|6872|6877|6880|6881|6883|6885|7703|7862|7917|7994|8089|8110|8193|8202|8295|8464|8473|8520|8607|8648|8850|8861|9027|9085|9329|9426|9575|9643|9767|9913|10269|10445|10474|10524|10626|10629|10847|10856|10902|10933|10943|11091|11143|11177|23326|23338|23522|23774|26038|26122|27097|27154|51147|51176|51200|5123…	ACTL6A|APBB1|ARRB1|BRCA2|ATF2|CREBBP|DR1|EP300|KAT2A|GTF2B|HCFC1|IRF4|MECP2|KMT2A|MYOD1|PER1|POR|DPF2|SPI1|TADA2A|TAF1|TAF5|TAF9|TAF10|TAF12|MAP3K7|PCGF2|BRPF1|BAG6|KAT6A|YEATS4|DPF3|DPF1|NCOA3|TRRAP|SUPT3H|OGT|HAT1|RUVBL1|NCOA1|KAT2B|LDB1|NAT8|CDY1|GTF3C4|CDY2A|CLOCK|MORF4L2|JADE3|SUPT7L|ZMPSTE24|MCRS1|TADA3|KAT5|TRIM16|TAF6L|SRCAP|RUVBL2|BRD8|MORF4L1|MSL3|WDR5|KAT7|BAZ1A|USP22|JADE2|KAT6B|BRD1|…
GO:0006475	internal protein amino acid acetylation	biological_process	115	14665.7	3.07917e-11	<0.002890173410404624	86|322|408|675|1386|1387|1810|1962|2033|2648|2959|3054|3662|4137|4191|4204|4297|4654|5105|5187|5447|5977|6688|6871|6872|6877|6880|6881|6883|6885|7703|7862|7917|7994|8089|8110|8193|8202|8260|8295|8464|8473|8520|8607|8648|8850|8861|9027|9085|9329|9426|9575|9643|9767|9913|10269|10445|10474|10524|10626|10629|10847|10856|10902|10933|10943|11091|11143|11177|23326|23338|23522|23774|26038|26122|27097|271…	ACTL6A|APBB1|ARRB1|BRCA2|ATF2|CREBBP|DR1|EHHADH|EP300|KAT2A|GTF2B|HCFC1|IRF4|MAPT|MDH2|MECP2|KMT2A|MYOD1|PCK1|PER1|POR|DPF2|SPI1|TADA2A|TAF1|TAF5|TAF9|TAF10|TAF12|MAP3K7|PCGF2|BRPF1|BAG6|KAT6A|YEATS4|DPF3|DPF1|NCOA3|NAA10|TRRAP|SUPT3H|OGT|HAT1|RUVBL1|NCOA1|KAT2B|LDB1|NAT8|CDY1|GTF3C4|CDY2A|CLOCK|MORF4L2|JADE3|SUPT7L|ZMPSTE24|MCRS1|TADA3|KAT5|TRIM16|TAF6L|SRCAP|RUVBL2|BRD8|MORF4L1|MSL3|WDR5|KAT7|B…
GO:0034708	methyltransferase complex	cellular_component	112	14140.8	3.13315e-11	<0.002890173410404624	1207|1876|2079|2145|2146|2186|3054|3066|3276|3720|4149|4221|4234|4297|4591|5252|5927|5928|5929|5931|5978|6045|6628|6632|6633|6634|6635|6636|6637|6872|6874|6878|6879|6880|7391|7403|7404|8085|8242|8284|8607|8726|8731|9070|9589|9682|9734|9739|9757|10419|10445|10765|10785|10856|11091|11108|22823|22847|22976|23030|23054|23067|23081|23091|23126|23135|23269|23411|23468|23512|26036|26121|26147|26168|2704…	CLNS1A|E2F6|ERH|EZH1|EZH2|BPTF|HCFC1|HDAC2|PRMT1|JARID2|MAX|MEN1|METTL1|KMT2A|TRIM37|PHF1|KDM5A|RBBP4|RBBP5|RBBP7|REST|RNF2|SNRPB|SNRPD1|SNRPD2|SNRPD3|SNRPE|SNRPF|SNRPG|TAF1|TAF4|TAF6|TAF7|TAF9|USF1|KDM6A|UTY|KMT2D|KDM5C|KDM5D|RUVBL1|EED|RNMT|ASH2L|WTAP|KDM4A|HDAC9|SETD1A|KMT2B|PRMT5|MCRS1|KDM5B|WDR4|RUVBL2|WDR5|PRDM4|MTF2|ZNF507|PAXIP1|KDM4B|NCOA6|SETD1B|KDM4C|ZC3H13|POGZ|KDM6B|MGA|SIRT1|CBX5|SU…
GO:0006297	nucleotide-excision repair, DNA gap filling	biological_process	22	358.96	3.19376e-11	<0.002890173410404624	3978|3980|3981|5111|5424|5425|5426|5981|5982|5983|5984|5985|6117|6118|6119|6233|7311|7314|7515|10714|51426|57804|	LIG1|LIG3|LIG4|PCNA|POLD1|POLD2|POLE|RFC1|RFC2|RFC3|RFC4|RFC5|RPA1|RPA2|RPA3|RPS27A|UBA52|UBB|XRCC1|POLD3|POLK|POLD4|
[truncated: 13,721 more rows]
