# Supplementary material for: PIGNON: a protein–protein interaction-guided functional enrichment analysis for quantitative proteomics
Source: BMC Bioinformatics. 2021 Jun 4;22:302. doi: 10.1186/s12859-021-04042-6 (PMC8178832; doi:10.1186/s12859-021-04042-6)
Supplement: Supplementary file 10 — Additional file 10: Table S8. PIGNON results on HER2+/HR+ expression-weighted STRING network with weighted sampling [file 12859_2021_4042_MOESM10_ESM.xlsx]

## Sheet: 2021.02.04.08.21.31.Her2vHR_Str
Supplementary Table S8: PIGNON results on HER2+/HR+ expression-weighted STRING network with weighted sampling
GO-term	Name	Category	NumberOfProteinsInNetwork	P-value	FDR	ProteinAccessions	ProteinNames
GO:0000377	RNA splicing, via transesterification reactions with bulged adenosine as nucleophile	biological_process	278	3.14753e-173	<0.0012575101299427134	988|1207|1477|1478|1479|1653|1655|1659|1660|1665|1993|1994|2483|2521|2962|2963|3178|3181|3183|3184|3185|3187|3188|3189|3190|3191|3192|3312|3550|4116|4236|4670|4686|4809|4857|4858|4904|5093|5094|5356|5411|5431|5432|5433|5434|5435|5436|5437|5438|5439|5440|5441|5546|5725|5936|6421|6426|6427|6428|6429|6430|6431|6432|6433|6434|6606|6607|6625|6626|6627|6628|6629|6631|6632|6633|6634|6635|6636|6637|6638|…	CDC5L|CLNS1A|CSTF1|CSTF2|CSTF3|DDX1|DDX5|DHX8|DHX9|DHX15|ELAVL2|ELAVL1|FRG1|FUS|GTF2F1|GTF2F2|HNRNPA1|HNRNPA2B1|HNRNPC|HNRNPD|HNRNPF|HNRNPH1|HNRNPH2|HNRNPH3|HNRNPK|HNRNPL|HNRNPU|HSPA8|IK|MAGOH|MFAP1|HNRNPM|NCBP1|SNU13|NOVA1|NOVA2|YBX1|PCBP1|PCBP2|PLRG1|PNN|POLR2B|POLR2C|POLR2D|POLR2E|POLR2F|POLR2G|POLR2H|POLR2I|POLR2J|POLR2K|POLR2L|PRCC|PTBP1|RBM4|SFPQ|SRSF1|SRSF2|SRSF3|SRSF4|SRSF5|SRSF6|SRSF7|SF…
GO:0000398	mRNA splicing, via spliceosome	biological_process	278	3.14753e-173	<0.0012575101299427134	988|1207|1477|1478|1479|1653|1655|1659|1660|1665|1993|1994|2483|2521|2962|2963|3178|3181|3183|3184|3185|3187|3188|3189|3190|3191|3192|3312|3550|4116|4236|4670|4686|4809|4857|4858|4904|5093|5094|5356|5411|5431|5432|5433|5434|5435|5436|5437|5438|5439|5440|5441|5546|5725|5936|6421|6426|6427|6428|6429|6430|6431|6432|6433|6434|6606|6607|6625|6626|6627|6628|6629|6631|6632|6633|6634|6635|6636|6637|6638|…	CDC5L|CLNS1A|CSTF1|CSTF2|CSTF3|DDX1|DDX5|DHX8|DHX9|DHX15|ELAVL2|ELAVL1|FRG1|FUS|GTF2F1|GTF2F2|HNRNPA1|HNRNPA2B1|HNRNPC|HNRNPD|HNRNPF|HNRNPH1|HNRNPH2|HNRNPH3|HNRNPK|HNRNPL|HNRNPU|HSPA8|IK|MAGOH|MFAP1|HNRNPM|NCBP1|SNU13|NOVA1|NOVA2|YBX1|PCBP1|PCBP2|PLRG1|PNN|POLR2B|POLR2C|POLR2D|POLR2E|POLR2F|POLR2G|POLR2H|POLR2I|POLR2J|POLR2K|POLR2L|PRCC|PTBP1|RBM4|SFPQ|SRSF1|SRSF2|SRSF3|SRSF4|SRSF5|SRSF6|SRSF7|SF…
GO:0000375	RNA splicing, via transesterification reactions	biological_process	281	3.36739e-173	<0.0012575101299427134	988|1207|1477|1478|1479|1653|1655|1659|1660|1665|1993|1994|2483|2521|2962|2963|3178|3181|3183|3184|3185|3187|3188|3189|3190|3191|3192|3312|3550|4116|4236|4670|4686|4809|4857|4858|4904|5093|5094|5356|5411|5431|5432|5433|5434|5435|5436|5437|5438|5439|5440|5441|5546|5725|5936|6421|6426|6427|6428|6429|6430|6431|6432|6433|6434|6606|6607|6625|6626|6627|6628|6629|6631|6632|6633|6634|6635|6636|6637|6638|…	CDC5L|CLNS1A|CSTF1|CSTF2|CSTF3|DDX1|DDX5|DHX8|DHX9|DHX15|ELAVL2|ELAVL1|FRG1|FUS|GTF2F1|GTF2F2|HNRNPA1|HNRNPA2B1|HNRNPC|HNRNPD|HNRNPF|HNRNPH1|HNRNPH2|HNRNPH3|HNRNPK|HNRNPL|HNRNPU|HSPA8|IK|MAGOH|MFAP1|HNRNPM|NCBP1|SNU13|NOVA1|NOVA2|YBX1|PCBP1|PCBP2|PLRG1|PNN|POLR2B|POLR2C|POLR2D|POLR2E|POLR2F|POLR2G|POLR2H|POLR2I|POLR2J|POLR2K|POLR2L|PRCC|PTBP1|RBM4|SFPQ|SRSF1|SRSF2|SRSF3|SRSF4|SRSF5|SRSF6|SRSF7|SF…
GO:1990904	ribonucleoprotein complex	cellular_component	817	2.91437e-138	<0.0012575101299427134	23|81|103|143|190|328|347|406|580|672|677|705|740|811|821|988|998|1025|1153|1452|1511|1512|1618|1653|1654|1655|1656|1659|1660|1665|1736|1780|1859|1938|1939|1965|1975|1977|1981|1994|2058|2078|2091|2332|2483|2521|2553|2690|2886|2926|2975|3028|3039|3040|3178|3181|3182|3183|3184|3185|3187|3188|3189|3190|3191|3192|3236|3297|3303|3304|3312|3396|3508|3550|3608|3609|3646|3692|3837|3921|3958|3981|4076|411…	ABCF1|ACTN4|ADAR|PARP4|NR0B1|APEX1|APOD|ARNTL|BARD1|BRCA1|ZFP36L1|BYSL|MRPL49|CALR|CANX|CDC5L|CDC42|CDK9|CIRBP|CSNK1A1|CTSG|CTSH|DAZL|DDX1|DDX3X|DDX5|DDX6|DHX8|DHX9|DHX15|DKC1|DYNC1I1|DYRK1A|EEF2|EIF2D|EIF2S1|EIF4B|EIF4E|EIF4G1|ELAVL1|EPRS|ERG|FBL|FMR1|FRG1|FUS|GABPB1|GHR|GRB7|GRSF1|GTF3C1|HSD17B10|HBA1|HBA2|HNRNPA1|HNRNPA2B1|HNRNPAB|HNRNPC|HNRNPD|HNRNPF|HNRNPH1|HNRNPH2|HNRNPH3|HNRNPK|HNRNPL|HNRN…
GO:0008380	RNA splicing	biological_process	375	2.85351e-137	<0.0012575101299427134	676|708|988|1207|1477|1478|1479|1653|1655|1659|1660|1665|1993|1994|2081|2332|2334|2483|2521|2962|2963|3178|3181|3183|3184|3185|3187|3188|3189|3190|3191|3192|3312|3550|3958|4116|4154|4236|4670|4686|4809|4841|4857|4858|4904|5093|5094|5356|5411|5431|5432|5433|5434|5435|5436|5437|5438|5439|5440|5441|5511|5515|5518|5546|5725|5936|6100|6421|6426|6427|6428|6429|6430|6431|6432|6433|6434|6606|6607|6625|66…	BRDT|C1QBP|CDC5L|CLNS1A|CSTF1|CSTF2|CSTF3|DDX1|DDX5|DHX8|DHX9|DHX15|ELAVL2|ELAVL1|ERN1|FMR1|AFF2|FRG1|FUS|GTF2F1|GTF2F2|HNRNPA1|HNRNPA2B1|HNRNPC|HNRNPD|HNRNPF|HNRNPH1|HNRNPH2|HNRNPH3|HNRNPK|HNRNPL|HNRNPU|HSPA8|IK|LGALS3|MAGOH|MBNL1|MFAP1|HNRNPM|NCBP1|SNU13|NONO|NOVA1|NOVA2|YBX1|PCBP1|PCBP2|PLRG1|PNN|POLR2B|POLR2C|POLR2D|POLR2E|POLR2F|POLR2G|POLR2H|POLR2I|POLR2J|POLR2K|POLR2L|PPP1R8|PPP2CA|PPP2R1A…
GO:0044391	ribosomal subunit	cellular_component	176	1.46371e-136	<0.0012575101299427134	740|1654|1939|1981|3039|3040|3396|3921|4706|4736|5935|6122|6123|6124|6125|6128|6129|6130|6132|6133|6135|6136|6137|6138|6141|6142|6143|6144|6146|6147|6152|6154|6155|6156|6157|6158|6159|6160|6161|6164|6166|6167|6168|6169|6170|6171|6173|6175|6176|6181|6182|6183|6187|6188|6189|6191|6193|6194|6202|6203|6204|6205|6206|6207|6208|6209|6210|6217|6222|6223|6224|6227|6228|6229|6230|6231|6234|6235|6838|7818|…	MRPL49|DDX3X|EIF2D|EIF4G1|HBA1|HBA2|MRPL58|RPSA|NDUFAB1|RPL10A|RBM3|RPL3|RPL3L|RPL4|RPL5|RPL6|RPL7|RPL7A|RPL8|RPL9|RPL11|RPL12|RPL13|RPL15|RPL18|RPL18A|RPL19|RPL21|RPL22|RPL23A|RPL24|RPL26|RPL27|RPL30|RPL27A|RPL28|RPL29|RPL31|RPL32|RPL34|RPL36AL|RPL37|RPL37A|RPL38|RPL39|RPL41|RPL36A|RPLP0|RPLP1|RPLP2|MRPL12|MRPS12|RPS2|RPS3|RPS3A|RPS4X|RPS5|RPS6|RPS8|RPS9|RPS10|RPS11|RPS12|RPS13|RPS14|RPS15|RPS15…
GO:0003735	structural constituent of ribosome	molecular_function	144	4.60404e-134	<0.0012575101299427134	740|3921|4701|4736|6122|6123|6124|6125|6128|6129|6130|6132|6133|6135|6136|6137|6138|6141|6142|6143|6144|6146|6147|6152|6154|6155|6156|6157|6158|6159|6160|6161|6164|6166|6167|6168|6169|6170|6171|6173|6175|6176|6181|6182|6183|6187|6188|6189|6191|6193|6194|6202|6203|6204|6205|6206|6207|6208|6209|6210|6217|6222|6223|6224|6227|6228|6229|6231|6234|6235|7818|9045|9349|9553|9801|10240|10573|10884|11222|1…	MRPL49|RPSA|NDUFA7|RPL10A|RPL3|RPL3L|RPL4|RPL5|RPL6|RPL7|RPL7A|RPL8|RPL9|RPL11|RPL12|RPL13|RPL15|RPL18|RPL18A|RPL19|RPL21|RPL22|RPL23A|RPL24|RPL26|RPL27|RPL30|RPL27A|RPL28|RPL29|RPL31|RPL32|RPL34|RPL36AL|RPL37|RPL37A|RPL38|RPL39|RPL41|RPL36A|RPLP0|RPLP1|RPLP2|MRPL12|MRPS12|RPS2|RPS3|RPS3A|RPS4X|RPS5|RPS6|RPS8|RPS9|RPS10|RPS11|RPS12|RPS13|RPS14|RPS15|RPS15A|RPS16|RPS18|RPS19|RPS20|RPS21|RPS23|RPS2…
GO:0016071	mRNA metabolic process	biological_process	641	6.10547e-130	<0.0012575101299427134	103|104|105|339|405|468|472|676|677|678|708|728|902|988|1022|1054|1207|1477|1478|1479|1649|1653|1655|1656|1659|1660|1665|1736|1797|1981|1993|1994|1996|2068|2069|2071|2081|2107|2301|2316|2332|2334|2483|2521|2926|2935|2962|2963|2965|2966|2967|2968|3091|3178|3181|3183|3184|3185|3187|3188|3189|3190|3191|3192|3297|3303|3304|3312|3550|3646|3921|3958|4005|4116|4154|4236|4292|4331|4343|4656|4670|4686|473…	ADAR|ADARB1|ADARB2|APOBEC1|ARNT|ATF4|ATM|BRDT|ZFP36L1|ZFP36L2|C1QBP|C5AR1|CCNH|CDC5L|CDK7|CEBPG|CLNS1A|CSTF1|CSTF2|CSTF3|DDIT3|DDX1|DDX5|DDX6|DHX8|DHX9|DHX15|DKC1|DXO|EIF4G1|ELAVL2|ELAVL1|ELAVL4|ERCC2|EREG|ERCC3|ERN1|ETF1|FOXE3|FLNA|FMR1|AFF2|FRG1|FUS|GRSF1|GSPT1|GTF2F1|GTF2F2|GTF2H1|GTF2H2|GTF2H3|GTF2H4|HIF1A|HNRNPA1|HNRNPA2B1|HNRNPC|HNRNPD|HNRNPF|HNRNPH1|HNRNPH2|HNRNPH3|HNRNPK|HNRNPL|HNRNPU|HSF…
GO:0006412	translation	biological_process	348	7.58466e-130	<0.0012575101299427134	16|23|327|438|740|833|1615|1654|1725|1734|1915|1917|1933|1936|1937|1938|1939|1964|1965|1967|1968|1973|1974|1975|1977|1978|1979|1981|1982|1983|1984|2058|2107|2193|2617|2678|2686|2687|2935|2966|2967|3035|3376|3396|3508|3646|3692|3735|3921|4141|4528|4677|4701|4736|5018|5188|5464|5610|5859|5917|5936|6059|6122|6123|6124|6125|6128|6129|6130|6132|6133|6135|6136|6137|6138|6141|6142|6143|6144|6146|6147|61…	AARS|ABCF1|APEH|ASMT|MRPL49|CARS|DARS|DDX3X|DHPS|DIO2|EEF1A1|EEF1A2|EEF1B2|EEF1D|EEF1G|EEF2|EIF2D|EIF1AX|EIF2S1|EIF2B1|EIF2S3|EIF4A1|EIF4A2|EIF4B|EIF4E|EIF4EBP1|EIF4EBP2|EIF4G1|EIF4G2|EIF5|EIF5A|EPRS|ETF1|FARSA|GARS|GGT1|GGT7|GGT5|GSPT1|GTF2H2|GTF2H3|HARS|IARS|MRPL58|IGHMBP2|EIF3E|EIF6|KARS|RPSA|MARS|MTIF2|NARS|NDUFA7|RPL10A|OXA1L|GATB|PPA1|EIF2AK2|QARS|RARS|RBM4|ABCE1|RPL3|RPL3L|RPL4|RPL5|RPL6|R…
GO:0000184	nuclear-transcribed mRNA catabolic process, nonsense-mediated decay	biological_process	107	3.63875e-127	<0.0012575101299427134	1981|2107|2935|3646|3921|4116|4686|4736|5073|5394|5515|5518|5520|5976|6122|6124|6125|6128|6129|6130|6132|6133|6135|6136|6137|6138|6141|6142|6143|6144|6146|6147|6152|6154|6155|6156|6157|6158|6159|6160|6161|6164|6167|6168|6169|6170|6171|6173|6175|6176|6181|6187|6188|6189|6191|6193|6194|6202|6203|6204|6205|6206|6207|6208|6209|6210|6217|6222|6223|6224|6227|6228|6229|6230|6231|6234|6235|6499|9045|9349…	EIF4G1|ETF1|GSPT1|EIF3E|RPSA|MAGOH|NCBP1|RPL10A|PARN|EXOSC10|PPP2CA|PPP2R1A|PPP2R2A|UPF1|RPL3|RPL4|RPL5|RPL6|RPL7|RPL7A|RPL8|RPL9|RPL11|RPL12|RPL13|RPL15|RPL18|RPL18A|RPL19|RPL21|RPL22|RPL23A|RPL24|RPL26|RPL27|RPL30|RPL27A|RPL28|RPL29|RPL31|RPL32|RPL34|RPL37|RPL37A|RPL38|RPL39|RPL41|RPL36A|RPLP0|RPLP1|RPLP2|RPS2|RPS3|RPS3A|RPS4X|RPS5|RPS6|RPS8|RPS9|RPS10|RPS11|RPS12|RPS13|RPS14|RPS15|RPS15A|RPS16…
GO:0042254	ribosome biogenesis	biological_process	263	1.10455e-126	<0.0012575101299427134	14|705|708|1654|1736|2091|2483|2971|3669|3692|3921|4736|4809|4839|4869|4927|4931|5036|5393|5394|5822|5901|6041|6059|6122|6123|6125|6128|6129|6130|6135|6136|6147|6152|6154|6155|6169|6175|6187|6193|6194|6202|6203|6204|6208|6209|6217|6223|6227|6229|6234|6838|6839|7248|7514|8568|8602|8780|8945|9045|9092|9136|9188|9221|9277|9326|9724|9790|9816|9875|10171|10199|10200|10360|10412|10436|10438|10521|10528…	AAMP|BYSL|C1QBP|DDX3X|DKC1|FBL|FRG1|GTF3A|ISG20|EIF6|RPSA|RPL10A|SNU13|NOP2|NPM1|NUP88|NVL|PA2G4|EXOSC9|EXOSC10|PWP2|RAN|RNASEL|ABCE1|RPL3|RPL3L|RPL5|RPL6|RPL7|RPL7A|RPL11|RPL12|RPL23A|RPL24|RPL26|RPL27|RPL38|RPLP0|RPS2|RPS5|RPS6|RPS8|RPS9|RPS10|RPS14|RPS15|RPS16|RPS19|RPS21|RPS24|RPS28|SURF6|SUV39H1|TSC1|XPO1|RRP1|NOP14|RIOK3|BTRC|RPL14|SART1|RRP9|DDX21|NOLC1|WDR46|ZNHIT3|UTP14C|BMS1|URB2|URB1|R…
GO:0022613	ribonucleoprotein complex biogenesis	biological_process	410	6.51431e-125	<0.0012575101299427134	14|103|705|708|1153|1207|1653|1654|1656|1660|1736|1778|1939|1965|1968|1975|1983|2091|2483|2886|2971|3326|3646|3669|3692|3921|4137|4686|4736|4809|4839|4869|4927|4931|5036|5393|5394|5433|5822|5901|6041|6059|6122|6123|6125|6128|6129|6130|6135|6136|6147|6152|6154|6155|6169|6175|6187|6193|6194|6202|6203|6204|6208|6209|6217|6223|6227|6228|6229|6234|6426|6430|6431|6433|6606|6607|6628|6631|6632|6633|6634…	AAMP|ADAR|BYSL|C1QBP|CIRBP|CLNS1A|DDX1|DDX3X|DDX6|DHX9|DKC1|DYNC1H1|EIF2D|EIF2S1|EIF2S3|EIF4B|EIF5|FBL|FRG1|GRB7|GTF3A|HSP90AB1|EIF3E|ISG20|EIF6|RPSA|MAPT|NCBP1|RPL10A|SNU13|NOP2|NPM1|NUP88|NVL|PA2G4|EXOSC9|EXOSC10|POLR2D|PWP2|RAN|RNASEL|ABCE1|RPL3|RPL3L|RPL5|RPL6|RPL7|RPL7A|RPL11|RPL12|RPL23A|RPL24|RPL26|RPL27|RPL38|RPLP0|RPS2|RPS5|RPS6|RPS8|RPS9|RPS10|RPS14|RPS15|RPS16|RPS19|RPS21|RPS23|RPS24|R…
GO:0005840	ribosome	cellular_component	218	9.03324e-120	<0.0012575101299427134	23|190|328|347|740|821|1654|1660|1938|1939|1981|2332|3039|3040|3396|3921|4504|4690|4701|4706|4736|5610|5935|6122|6123|6124|6125|6128|6129|6130|6132|6133|6135|6136|6137|6138|6141|6142|6143|6144|6146|6147|6152|6154|6155|6156|6157|6158|6159|6160|6161|6164|6166|6167|6168|6169|6170|6171|6173|6175|6176|6181|6182|6183|6187|6188|6189|6191|6193|6194|6202|6203|6204|6205|6206|6207|6208|6209|6210|6217|6222|6…	ABCF1|NR0B1|APEX1|APOD|MRPL49|CANX|DDX3X|DHX9|EEF2|EIF2D|EIF4G1|FMR1|HBA1|HBA2|MRPL58|RPSA|MT3|NCK1|NDUFA7|NDUFAB1|RPL10A|EIF2AK2|RBM3|RPL3|RPL3L|RPL4|RPL5|RPL6|RPL7|RPL7A|RPL8|RPL9|RPL11|RPL12|RPL13|RPL15|RPL18|RPL18A|RPL19|RPL21|RPL22|RPL23A|RPL24|RPL26|RPL27|RPL30|RPL27A|RPL28|RPL29|RPL31|RPL32|RPL34|RPL36AL|RPL37|RPL37A|RPL38|RPL39|RPL41|RPL36A|RPLP0|RPLP1|RPLP2|MRPL12|MRPS12|RPS2|RPS3|RPS3A|…
GO:0006413	translational initiation	biological_process	131	1.57704e-118	<0.0012575101299427134	1654|1939|1964|1965|1967|1968|1973|1974|1975|1977|1978|1981|1982|1983|3646|3692|3921|4528|4736|5936|6059|6122|6124|6125|6128|6129|6130|6132|6133|6135|6136|6137|6138|6141|6142|6143|6144|6146|6147|6152|6154|6155|6156|6157|6158|6159|6160|6161|6164|6167|6168|6169|6170|6171|6173|6175|6176|6181|6187|6188|6189|6191|6193|6194|6202|6203|6204|6205|6206|6207|6208|6209|6210|6217|6222|6223|6224|6227|6228|6229…	DDX3X|EIF2D|EIF1AX|EIF2S1|EIF2B1|EIF2S3|EIF4A1|EIF4A2|EIF4B|EIF4E|EIF4EBP1|EIF4G1|EIF4G2|EIF5|EIF3E|EIF6|RPSA|MTIF2|RPL10A|RBM4|ABCE1|RPL3|RPL4|RPL5|RPL6|RPL7|RPL7A|RPL8|RPL9|RPL11|RPL12|RPL13|RPL15|RPL18|RPL18A|RPL19|RPL21|RPL22|RPL23A|RPL24|RPL26|RPL27|RPL30|RPL27A|RPL28|RPL29|RPL31|RPL32|RPL34|RPL37|RPL37A|RPL38|RPL39|RPL41|RPL36A|RPLP0|RPLP1|RPLP2|RPS2|RPS3|RPS3A|RPS4X|RPS5|RPS6|RPS8|RPS9|RPS…
GO:0006397	mRNA processing	biological_process	442	5.23789e-117	<0.0012575101299427134	103|104|105|339|676|677|708|902|988|1022|1207|1477|1478|1479|1653|1655|1659|1660|1665|1993|1994|1996|2068|2071|2081|2332|2334|2483|2521|2926|2962|2963|2965|2966|2967|2968|3178|3181|3183|3184|3185|3187|3188|3189|3190|3191|3192|3297|3312|3550|3958|4116|4154|4236|4331|4670|4686|4809|4841|4857|4858|4904|5093|5094|5356|5411|5431|5432|5433|5434|5435|5436|5437|5438|5439|5440|5441|5511|5546|5566|5725|593…	ADAR|ADARB1|ADARB2|APOBEC1|BRDT|ZFP36L1|C1QBP|CCNH|CDC5L|CDK7|CLNS1A|CSTF1|CSTF2|CSTF3|DDX1|DDX5|DHX8|DHX9|DHX15|ELAVL2|ELAVL1|ELAVL4|ERCC2|ERCC3|ERN1|FMR1|AFF2|FRG1|FUS|GRSF1|GTF2F1|GTF2F2|GTF2H1|GTF2H2|GTF2H3|GTF2H4|HNRNPA1|HNRNPA2B1|HNRNPC|HNRNPD|HNRNPF|HNRNPH1|HNRNPH2|HNRNPH3|HNRNPK|HNRNPL|HNRNPU|HSF1|HSPA8|IK|LGALS3|MAGOH|MBNL1|MFAP1|MNAT1|HNRNPM|NCBP1|SNU13|NONO|NOVA1|NOVA2|YBX1|PCBP1|PCBP2…
GO:0097711	ciliary basal body-plasma membrane docking	biological_process	91	6.75048e-116	<0.0012575101299427134	983|1069|1453|1454|1639|1778|1781|4751|4867|4957|5048|5108|5116|5347|5518|5566|5577|7277|7283|7531|7532|7840|7846|8481|8636|8655|8766|9657|9662|9702|9738|9793|9814|10121|10142|10382|10383|10540|10733|10806|11064|11116|11190|11258|22832|22897|22919|22981|22994|22995|23332|23354|26005|26123|27077|51134|51259|54801|54806|54820|54903|54930|55125|55142|55559|55722|55755|55835|57545|57787|79441|79598|7…	CDK1|CETN2|CSNK1D|CSNK1E|DCTN1|DYNC1H1|DYNC1I2|NEK2|NPHP1|ODF2|PAFAH1B1|PCM1|PCNT|PLK1|PPP2R1A|PRKACA|PRKAR2B|TUBA4A|TUBG1|YWHAE|YWHAG|ALMS1|TUBA1A|OFD1|SSNA1|DYNLL1|RAB11A|IQCB1|CEP135|CEP57|CCP110|CKAP5|SFI1|ACTR1A|AKAP9|TUBB4A|TUBB4B|DCTN2|PLK4|SDCCAG8|CNTRL|FGFR1OP|CEP250|DCTN3|CEP162|CEP164|MAPRE1|NINL|CEP131|CEP152|CLASP1|HAUS5|C2CD3|TCTN3|B9D1|CEP83|TMEM216|HAUS6|AHI1|NDE1|MKS1|HAUS4|CEP19…
GO:0006364	rRNA processing	biological_process	191	1.953e-115	<0.0012575101299427134	705|1736|2091|2483|3669|3921|4736|4809|4839|4931|5036|5393|5394|5822|6041|6125|6129|6130|6135|6154|6155|6187|6194|6202|6203|6208|6209|6217|6223|6227|6229|6234|6839|8568|8602|8780|8945|9045|9092|9136|9188|9221|9277|9326|9724|9790|9875|10171|10199|10200|10360|10412|10436|10438|10521|10528|10607|10775|10813|10885|10969|11056|11103|11157|11224|11340|22803|22894|22984|23016|23076|23160|23195|23212|232…	BYSL|DKC1|FBL|FRG1|ISG20|RPSA|RPL10A|SNU13|NOP2|NVL|PA2G4|EXOSC9|EXOSC10|PWP2|RNASEL|RPL5|RPL7|RPL7A|RPL11|RPL26|RPL27|RPS2|RPS6|RPS8|RPS9|RPS14|RPS15|RPS16|RPS19|RPS21|RPS24|RPS28|SUV39H1|RRP1|NOP14|RIOK3|BTRC|RPL14|SART1|RRP9|DDX21|NOLC1|WDR46|ZNHIT3|UTP14C|BMS1|URB1|RCL1|MPHOSPH10|MPHOSPH6|NPM3|NSA2|EMG1|C1D|DDX17|NOP56|TBL3|POP4|UTP14A|WDR3|EBNA1BP2|DDX52|KRR1|LSM6|RPL35|EXOSC8|XRN2|DIS3|PDCD…
GO:0070125	mitochondrial translational elongation	biological_process	87	4.927e-115	<0.0012575101299427134	740|3396|5018|6182|6183|7284|7818|9553|9801|10102|10240|10573|10884|11222|23107|26284|26589|28957|28973|28977|28998|29074|29088|29093|51021|51023|51069|51073|51081|51116|51253|51258|51263|51264|51318|51373|51642|51649|51650|54148|54460|54534|54948|54998|55037|55052|55168|55173|56945|57129|60488|63875|63931|64432|64928|64949|64951|64960|64963|64965|64968|64969|64975|64976|64978|64979|64981|64983|6…	MRPL49|MRPL58|OXA1L|MRPL12|MRPS12|TUFM|DAP3|MRPL33|MRPL19|TSFM|MRPS31|MRPL28|MRPS30|MRPL3|MRPS27|ERAL1|MRPL46|MRPS28|MRPS18B|MRPL42|MRPL13|MRPL18|MRPL15|MRPL22|MRPS16|MRPS18C|MRPL2|MRPL4|MRPS7|MRPS2|MRPL37|MRPL51|MRPL30|MRPL27|MRPL35|MRPS17|MRPL48|MRPS23|MRPS33|MRPL39|MRPS21|MRPL50|MRPL16|AURKAIP1|PTCD3|MRPL20|MRPS18A|MRPS10|MRPS22|MRPL47|MRPS35|MRPL17|MRPS14|MRPS25|MRPL14|MRPS26|MRPS24|MRPS15|MR…
GO:0070126	mitochondrial translational termination	biological_process	88	1.1114e-113	<0.0012575101299427134	740|3396|5018|6182|6183|7818|9553|9617|9801|10240|10573|10884|11222|23107|26284|26589|28957|28973|28977|28998|29074|29088|29093|51021|51023|51069|51073|51081|51116|51253|51258|51263|51264|51318|51373|51642|51649|51650|54148|54460|54516|54534|54948|54998|55037|55052|55168|55173|56945|57129|60488|63875|63931|64432|64928|64949|64951|64960|64963|64965|64968|64969|64975|64976|64978|64979|64981|64983|6…	MRPL49|MRPL58|OXA1L|MRPL12|MRPS12|DAP3|MRPL33|MTRF1|MRPL19|MRPS31|MRPL28|MRPS30|MRPL3|MRPS27|ERAL1|MRPL46|MRPS28|MRPS18B|MRPL42|MRPL13|MRPL18|MRPL15|MRPL22|MRPS16|MRPS18C|MRPL2|MRPL4|MRPS7|MRPS2|MRPL37|MRPL51|MRPL30|MRPL27|MRPL35|MRPS17|MRPL48|MRPS23|MRPS33|MRPL39|MRPS21|MTRF1L|MRPL50|MRPL16|AURKAIP1|PTCD3|MRPL20|MRPS18A|MRPS10|MRPS22|MRPL47|MRPS35|MRPL17|MRPS14|MRPS25|MRPL14|MRPS26|MRPS24|MRPS15…
GO:0035579	specific granule membrane	cellular_component	90	3.09141e-111	<0.0012575101299427134	101|102|221|634|683|719|932|945|948|961|963|966|1084|1088|1143|1535|1536|2040|2204|2358|3163|3683|3684|3685|3689|3903|4973|5023|5328|5329|5337|5787|5795|5906|5912|6515|6518|6616|6793|6843|7133|7226|8514|8560|8649|8673|8694|8773|8907|9522|9725|9761|10043|10396|10555|10857|10970|11001|11322|22918|23250|23352|23601|28956|51382|53831|54918|55004|55754|57126|57153|64114|64386|79895|80331|81619|84329|9…	ADAM8|ADAM10|ALDH3B1|CEACAM1|BST1|C3AR1|MS4A3|CD33|CD36|CD47|CD53|CD59|CEACAM3|CEACAM8|CHRNB4|CYBA|CYBB|STOM|FCAR|FPR2|HMOX2|ITGAL|ITGAM|ITGAV|ITGB2|LAIR1|OLR1|P2RX1|PLAU|PLAUR|PLD1|PTPRB|PTPRJ|RAP1A|RAP2B|SLC2A3|SLC2A5|SNAP25|STK10|VAMP1|TNFRSF1B|TRPM2|KCNAB2|DEGS1|LAMTOR3|VAMP8|DGAT1|SNAP23|AP1M1|SCAMP1|TMEM63A|MLEC|TOM1|ATP8A1|AGPAT2|PGRMC1|CKAP4|SLC27A2|TMC6|CD93|ATP11A|UBR4|CLEC5A|LAMTOR2|AT…
GO:0043043	peptide biosynthetic process	biological_process	367	3.88159e-111	<0.0012575101299427134	16|23|327|438|740|833|1615|1654|1725|1734|1756|1915|1917|1933|1936|1937|1938|1939|1964|1965|1967|1968|1973|1974|1975|1977|1978|1979|1981|1982|1983|1984|1991|2058|2107|2193|2617|2678|2686|2687|2730|2935|2966|2967|3029|3035|3376|3396|3508|3646|3692|3735|3921|4141|4258|4528|4677|4701|4736|5018|5045|5122|5125|5188|5464|5610|5859|5917|5936|6059|6122|6123|6124|6125|6128|6129|6130|6132|6133|6135|6136|61…	AARS|ABCF1|APEH|ASMT|MRPL49|CARS|DARS|DDX3X|DHPS|DIO2|DMD|EEF1A1|EEF1A2|EEF1B2|EEF1D|EEF1G|EEF2|EIF2D|EIF1AX|EIF2S1|EIF2B1|EIF2S3|EIF4A1|EIF4A2|EIF4B|EIF4E|EIF4EBP1|EIF4EBP2|EIF4G1|EIF4G2|EIF5|EIF5A|ELANE|EPRS|ETF1|FARSA|GARS|GGT1|GGT7|GGT5|GCLM|GSPT1|GTF2H2|GTF2H3|HAGH|HARS|IARS|MRPL58|IGHMBP2|EIF3E|EIF6|KARS|RPSA|MARS|MGST2|MTIF2|NARS|NDUFA7|RPL10A|OXA1L|FURIN|PCSK1|PCSK5|GATB|PPA1|EIF2AK2|QARS…
GO:0035578	azurophil granule lumen	cellular_component	88	2.44365e-106	<0.0012575101299427134	12|47|175|302|383|410|411|566|671|718|1075|1511|1667|1668|1727|1778|1991|2171|2444|2512|2517|2519|2588|2665|2717|2720|2760|2799|2896|2990|3074|3614|4069|4125|4332|4353|5005|5036|5476|5580|5611|5657|5707|5834|6036|6037|6278|6317|6386|7276|7415|8635|8804|8836|9588|9798|10097|10383|10487|10493|10576|10577|10694|11240|23197|23526|23593|25801|29108|29952|51316|51816|54472|55313|55860|56729|58485|79980…	SERPINA3|ACLY|AGA|ANXA2|ARG1|ARSA|ARSB|AZU1|BPI|C3|CTSC|CTSG|DEFA1|DEFA3|CYB5R3|DYNC1H1|ELANE|FABP5|FRK|FTL|FUCA1|FUCA2|GALNS|GDI2|GLA|GLB1|GM2A|GNS|GRN|GUSB|HEXB|IMPDH1|LYZ|MAN2B1|MNDA|MPO|ORM2|PA2G4|CTSA|PRKCD|DNAJC3|PRTN3|PSMD1|PYGB|RNASE2|RNASE3|S100A7|SERPINB3|SDCBP|TTR|VCP|RNASET2|CREG1|GGH|PRDX6|IST1|ACTR2|TUBB4B|CAP1|VAT1|CCT2|NPC2|CCT8|PADI2|FAF2|ARHGAP45|HEBP2|GCA|PYCARD|DPP7|PLAC8|ADA2…
GO:0006415	translational termination	biological_process	94	3.94629e-106	<0.0012575101299427134	327|740|2107|2935|3396|5018|6059|6182|6183|7818|9553|9617|9801|10240|10573|10884|11222|23107|23708|26284|26589|28957|28973|28977|28998|29074|29088|29093|51021|51023|51069|51073|51081|51116|51253|51258|51263|51264|51318|51373|51642|51649|51650|54148|54460|54516|54534|54948|54998|55037|55052|55168|55173|56945|57129|60488|63875|63931|64432|64928|64949|64951|64960|64963|64965|64968|64969|64975|64976|…	APEH|MRPL49|ETF1|GSPT1|MRPL58|OXA1L|ABCE1|MRPL12|MRPS12|DAP3|MRPL33|MTRF1|MRPL19|MRPS31|MRPL28|MRPS30|MRPL3|MRPS27|GSPT2|ERAL1|MRPL46|MRPS28|MRPS18B|MRPL42|MRPL13|MRPL18|MRPL15|MRPL22|MRPS16|MRPS18C|MRPL2|MRPL4|MRPS7|MRPS2|MRPL37|MRPL51|MRPL30|MRPL27|MRPL35|MRPS17|MRPL48|MRPS23|MRPS33|MRPL39|MRPS21|MTRF1L|MRPL50|MRPL16|AURKAIP1|PTCD3|MRPL20|MRPS18A|MRPS10|MRPS22|MRPL47|MRPS35|MRPL17|MRPS14|MRPS25…
GO:0006396	RNA processing	biological_process	809	4.56555e-106	<0.0012575101299427134	16|103|104|105|339|676|677|705|708|902|988|1022|1207|1477|1478|1479|1653|1655|1659|1660|1665|1736|1787|1993|1994|1996|2068|2071|2081|2091|2332|2334|2483|2521|2926|2962|2963|2965|2966|2967|2968|3028|3178|3181|3183|3184|3185|3187|3188|3189|3190|3191|3192|3297|3312|3550|3669|3735|3921|3958|4086|4087|4088|4116|4154|4234|4236|4331|4670|4686|4736|4809|4839|4841|4857|4858|4904|4931|5036|5073|5093|5094|5…	AARS|ADAR|ADARB1|ADARB2|APOBEC1|BRDT|ZFP36L1|BYSL|C1QBP|CCNH|CDC5L|CDK7|CLNS1A|CSTF1|CSTF2|CSTF3|DDX1|DDX5|DHX8|DHX9|DHX15|DKC1|TRDMT1|ELAVL2|ELAVL1|ELAVL4|ERCC2|ERCC3|ERN1|FBL|FMR1|AFF2|FRG1|FUS|GRSF1|GTF2F1|GTF2F2|GTF2H1|GTF2H2|GTF2H3|GTF2H4|HSD17B10|HNRNPA1|HNRNPA2B1|HNRNPC|HNRNPD|HNRNPF|HNRNPH1|HNRNPH2|HNRNPH3|HNRNPK|HNRNPL|HNRNPU|HSF1|HSPA8|IK|ISG20|KARS|RPSA|LGALS3|SMAD1|SMAD2|SMAD3|MAGOH|M…
GO:0005681	spliceosomal complex	cellular_component	175	6.19614e-106	<0.0012575101299427134	103|988|1153|1655|1659|1665|2483|3178|3181|3183|3185|3187|3189|3190|3192|3312|3550|3958|4116|4236|4670|4809|4904|5356|5411|5511|5935|5976|6009|6426|6434|6625|6626|6627|6628|6629|6631|6632|6633|6634|6635|6636|6637|6638|6936|7307|7536|7737|7919|8175|8220|8227|8233|8449|8458|8487|8539|8559|8896|8899|9092|9128|9129|9343|9410|9416|9716|9785|9939|10081|10181|10189|10236|10250|10262|10283|10285|10286|10…	ADAR|CDC5L|CIRBP|DDX5|DHX8|DHX15|FRG1|HNRNPA1|HNRNPA2B1|HNRNPC|HNRNPF|HNRNPH1|HNRNPH3|HNRNPK|HNRNPU|HSPA8|IK|LGALS3|MAGOH|MFAP1|HNRNPM|SNU13|YBX1|PLRG1|PNN|PPP1R8|RBM3|UPF1|RHEB|SRSF1|TRA2B|SNRNP70|SNRPA|SNRPA1|SNRPB|SNRPB2|SNRPC|SNRPD1|SNRPD2|SNRPD3|SNRPE|SNRPF|SNRPG|SNRPN|GCFC2|U2AF1|SF1|RNF113A|DDX39B|SF3A2|ESS2|AKAP17A|ZRSR2|DHX16|TTF2|GEMIN2|API5|PRPF18|BUD31|PRPF4B|SART1|PRPF4|PRPF3|EFTUD2|…
GO:0006614	SRP-dependent cotranslational protein targeting to membrane	biological_process	85	4.96778e-104	<0.0012575101299427134	3921|4736|6122|6124|6125|6128|6129|6130|6132|6133|6135|6136|6137|6138|6141|6142|6143|6144|6146|6147|6152|6154|6155|6156|6157|6158|6159|6160|6161|6164|6167|6168|6169|6170|6171|6173|6175|6176|6181|6187|6188|6189|6191|6193|6194|6202|6203|6204|6205|6206|6207|6208|6209|6210|6217|6222|6223|6224|6227|6228|6229|6230|6231|6234|6235|6726|6727|6728|6729|6730|6734|6747|9045|9349|9697|10952|11224|11231|23471|…	RPSA|RPL10A|RPL3|RPL4|RPL5|RPL6|RPL7|RPL7A|RPL8|RPL9|RPL11|RPL12|RPL13|RPL15|RPL18|RPL18A|RPL19|RPL21|RPL22|RPL23A|RPL24|RPL26|RPL27|RPL30|RPL27A|RPL28|RPL29|RPL31|RPL32|RPL34|RPL37|RPL37A|RPL38|RPL39|RPL41|RPL36A|RPLP0|RPLP1|RPLP2|RPS2|RPS3|RPS3A|RPS4X|RPS5|RPS6|RPS8|RPS9|RPS10|RPS11|RPS12|RPS13|RPS14|RPS15|RPS15A|RPS16|RPS18|RPS19|RPS20|RPS21|RPS23|RPS24|RPS25|RPS26|RPS28|RPS29|SRP9|SRP14|SRP19…
GO:0006613	cotranslational protein targeting to membrane	biological_process	89	2.40615e-103	<0.0012575101299427134	3921|4736|6122|6124|6125|6128|6129|6130|6132|6133|6135|6136|6137|6138|6141|6142|6143|6144|6146|6147|6152|6154|6155|6156|6157|6158|6159|6160|6161|6164|6167|6168|6169|6170|6171|6173|6175|6176|6181|6187|6188|6189|6191|6193|6194|6202|6203|6204|6205|6206|6207|6208|6209|6210|6217|6222|6223|6224|6227|6228|6229|6230|6231|6234|6235|6726|6727|6728|6729|6730|6734|6745|6746|6747|7095|9045|9349|9697|10952|112…	RPSA|RPL10A|RPL3|RPL4|RPL5|RPL6|RPL7|RPL7A|RPL8|RPL9|RPL11|RPL12|RPL13|RPL15|RPL18|RPL18A|RPL19|RPL21|RPL22|RPL23A|RPL24|RPL26|RPL27|RPL30|RPL27A|RPL28|RPL29|RPL31|RPL32|RPL34|RPL37|RPL37A|RPL38|RPL39|RPL41|RPL36A|RPLP0|RPLP1|RPLP2|RPS2|RPS3|RPS3A|RPS4X|RPS5|RPS6|RPS8|RPS9|RPS10|RPS11|RPS12|RPS13|RPS14|RPS15|RPS15A|RPS16|RPS18|RPS19|RPS20|RPS21|RPS23|RPS24|RPS25|RPS26|RPS28|RPS29|SRP9|SRP14|SRP19…
GO:0022626	cytosolic ribosome	cellular_component	101	1.19028e-99	<0.0012575101299427134	347|1654|1939|1981|3039|3040|3921|4736|5610|6122|6123|6124|6125|6128|6129|6130|6132|6133|6135|6136|6137|6138|6141|6142|6143|6144|6146|6147|6152|6154|6155|6156|6157|6158|6159|6160|6161|6164|6166|6167|6168|6169|6170|6171|6173|6175|6176|6181|6187|6188|6189|6191|6193|6194|6202|6203|6204|6205|6206|6207|6208|6209|6210|6217|6222|6223|6224|6227|6228|6229|6230|6231|6234|6235|6838|8260|9045|9349|9451|9513|…	APOD|DDX3X|EIF2D|EIF4G1|HBA1|HBA2|RPSA|RPL10A|EIF2AK2|RPL3|RPL3L|RPL4|RPL5|RPL6|RPL7|RPL7A|RPL8|RPL9|RPL11|RPL12|RPL13|RPL15|RPL18|RPL18A|RPL19|RPL21|RPL22|RPL23A|RPL24|RPL26|RPL27|RPL30|RPL27A|RPL28|RPL29|RPL31|RPL32|RPL34|RPL36AL|RPL37|RPL37A|RPL38|RPL39|RPL41|RPL36A|RPLP0|RPLP1|RPLP2|RPS2|RPS3|RPS3A|RPS4X|RPS5|RPS6|RPS8|RPS9|RPS10|RPS11|RPS12|RPS13|RPS14|RPS15|RPS15A|RPS16|RPS18|RPS19|RPS20|RP…
GO:0032543	mitochondrial translation	biological_process	109	3.44076e-99	<0.0012575101299427134	740|2617|3035|3396|4528|4701|5018|5188|6182|6183|7284|7818|9553|9617|9801|10102|10240|10352|10573|10884|11222|23107|26284|26589|28957|28973|28977|28998|29074|29088|29093|51001|51021|51023|51067|51069|51073|51081|51116|51253|51258|51263|51264|51318|51373|51642|51649|51650|54148|54460|54516|54534|54948|54998|55037|55052|55168|55173|55278|55699|56945|57038|57129|57505|60488|63875|63931|64432|64928|6…	MRPL49|GARS|HARS|MRPL58|MTIF2|NDUFA7|OXA1L|GATB|MRPL12|MRPS12|TUFM|DAP3|MRPL33|MTRF1|MRPL19|TSFM|MRPS31|WARS2|MRPL28|MRPS30|MRPL3|MRPS27|ERAL1|MRPL46|MRPS28|MRPS18B|MRPL42|MRPL13|MRPL18|MRPL15|MRPL22|MTERF3|MRPS16|MRPS18C|YARS2|MRPL2|MRPL4|MRPS7|MRPS2|MRPL37|MRPL51|MRPL30|MRPL27|MRPL35|MRPS17|MRPL48|MRPS23|MRPS33|MRPL39|MRPS21|MTRF1L|MRPL50|MRPL16|AURKAIP1|PTCD3|MRPL20|MRPS18A|MRPS10|QRSL1|IARS2|…
GO:0000956	nuclear-transcribed mRNA catabolic process	biological_process	181	1.10814e-96	<0.0012575101299427134	472|677|678|1655|1656|1797|1981|2107|2935|3646|3921|4116|4292|4686|4736|4848|4849|4850|5073|5393|5394|5433|5436|5515|5518|5520|5976|6122|6124|6125|6128|6129|6130|6132|6133|6135|6136|6137|6138|6141|6142|6143|6144|6146|6147|6152|6154|6155|6156|6157|6158|6159|6160|6161|6164|6167|6168|6169|6170|6171|6173|6175|6176|6181|6187|6188|6189|6191|6193|6194|6202|6203|6204|6205|6206|6207|6208|6209|6210|6217|62…	ATM|ZFP36L1|ZFP36L2|DDX5|DDX6|DXO|EIF4G1|ETF1|GSPT1|EIF3E|RPSA|MAGOH|MLH1|NCBP1|RPL10A|CNOT2|CNOT3|CNOT4|PARN|EXOSC9|EXOSC10|POLR2D|POLR2G|PPP2CA|PPP2R1A|PPP2R2A|UPF1|RPL3|RPL4|RPL5|RPL6|RPL7|RPL7A|RPL8|RPL9|RPL11|RPL12|RPL13|RPL15|RPL18|RPL18A|RPL19|RPL21|RPL22|RPL23A|RPL24|RPL26|RPL27|RPL30|RPL27A|RPL28|RPL29|RPL31|RPL32|RPL34|RPL37|RPL37A|RPL38|RPL39|RPL41|RPL36A|RPLP0|RPLP1|RPLP2|RPS2|RPS3|RP…
GO:0016072	rRNA metabolic process	biological_process	216	1.2984e-95	<0.0012575101299427134	283|705|1736|2091|2483|2971|2975|2976|3669|3921|4137|4141|4736|4809|4839|4931|5036|5393|5394|5822|6041|6125|6129|6130|6135|6154|6155|6187|6194|6202|6203|6208|6209|6217|6223|6227|6229|6234|6839|8568|8602|8780|8945|9014|9045|9092|9136|9188|9221|9277|9326|9328|9329|9330|9724|9790|9875|10171|10199|10200|10360|10412|10436|10438|10521|10528|10595|10607|10775|10813|10849|10885|10927|10969|11056|11103|11…	ANG|BYSL|DKC1|FBL|FRG1|GTF3A|GTF3C1|GTF3C2|ISG20|RPSA|MAPT|MARS|RPL10A|SNU13|NOP2|NVL|PA2G4|EXOSC9|EXOSC10|PWP2|RNASEL|RPL5|RPL7|RPL7A|RPL11|RPL26|RPL27|RPS2|RPS6|RPS8|RPS9|RPS14|RPS15|RPS16|RPS19|RPS21|RPS24|RPS28|SUV39H1|RRP1|NOP14|RIOK3|BTRC|TAF1B|RPL14|SART1|RRP9|DDX21|NOLC1|WDR46|ZNHIT3|GTF3C5|GTF3C4|GTF3C3|UTP14C|BMS1|URB1|RCL1|MPHOSPH10|MPHOSPH6|NPM3|NSA2|EMG1|C1D|DDX17|NOP56|ERN2|TBL3|POP…
GO:0045047	protein targeting to ER	biological_process	97	1.37814e-94	<0.0012575101299427134	439|3921|4736|5372|5373|6122|6124|6125|6128|6129|6130|6132|6133|6135|6136|6137|6138|6141|6142|6143|6144|6146|6147|6152|6154|6155|6156|6157|6158|6159|6160|6161|6164|6167|6168|6169|6170|6171|6173|6175|6176|6181|6187|6188|6189|6191|6193|6194|6202|6203|6204|6205|6206|6207|6208|6209|6210|6217|6222|6223|6224|6227|6228|6229|6230|6231|6234|6235|6449|6726|6727|6728|6729|6730|6734|6747|7095|9045|9349|9697|…	ASNA1|RPSA|RPL10A|PMM1|PMM2|RPL3|RPL4|RPL5|RPL6|RPL7|RPL7A|RPL8|RPL9|RPL11|RPL12|RPL13|RPL15|RPL18|RPL18A|RPL19|RPL21|RPL22|RPL23A|RPL24|RPL26|RPL27|RPL30|RPL27A|RPL28|RPL29|RPL31|RPL32|RPL34|RPL37|RPL37A|RPL38|RPL39|RPL41|RPL36A|RPLP0|RPLP1|RPLP2|RPS2|RPS3|RPS3A|RPS4X|RPS5|RPS6|RPS8|RPS9|RPS10|RPS11|RPS12|RPS13|RPS14|RPS15|RPS15A|RPS16|RPS18|RPS19|RPS20|RPS21|RPS23|RPS24|RPS25|RPS26|RPS28|RPS29|…
GO:0000313	organellar ribosome	cellular_component	86	4.57721e-91	<0.0012575101299427134	740|3396|4701|4706|6182|6183|7818|9553|9801|10240|10573|10884|11222|23107|26164|26589|28957|28973|28977|28998|29074|29088|29093|51021|51023|51069|51073|51081|51116|51253|51258|51263|51264|51318|51373|51642|51650|54148|54460|54534|54948|55052|55168|55173|56945|57129|60488|63875|63899|63931|64928|64949|64951|64960|64963|64965|64968|64969|64975|64976|64978|64979|64981|64983|65003|65005|65080|65993|7…	MRPL49|MRPL58|NDUFA7|NDUFAB1|MRPL12|MRPS12|DAP3|MRPL33|MRPL19|MRPS31|MRPL28|MRPS30|MRPL3|MRPS27|MTG2|MRPL46|MRPS28|MRPS18B|MRPL42|MRPL13|MRPL18|MRPL15|MRPL22|MRPS16|MRPS18C|MRPL2|MRPL4|MRPS7|MRPS2|MRPL37|MRPL51|MRPL30|MRPL27|MRPL35|MRPS17|MRPL48|MRPS33|MRPL39|MRPS21|MRPL50|MRPL16|MRPL20|MRPS18A|MRPS10|MRPS22|MRPL47|MRPS35|MRPL17|NSUN3|MRPS14|MRPL14|MRPS26|MRPS24|MRPS15|MRPS11|MRPS9|MRPS6|MRPS5|MR…
GO:0005761	mitochondrial ribosome	cellular_component	86	4.57721e-91	<0.0012575101299427134	740|3396|4701|4706|6182|6183|7818|9553|9801|10240|10573|10884|11222|23107|26164|26589|28957|28973|28977|28998|29074|29088|29093|51021|51023|51069|51073|51081|51116|51253|51258|51263|51264|51318|51373|51642|51650|54148|54460|54534|54948|55052|55168|55173|56945|57129|60488|63875|63899|63931|64928|64949|64951|64960|64963|64965|64968|64969|64975|64976|64978|64979|64981|64983|65003|65005|65080|65993|7…	MRPL49|MRPL58|NDUFA7|NDUFAB1|MRPL12|MRPS12|DAP3|MRPL33|MRPL19|MRPS31|MRPL28|MRPS30|MRPL3|MRPS27|MTG2|MRPL46|MRPS28|MRPS18B|MRPL42|MRPL13|MRPL18|MRPL15|MRPL22|MRPS16|MRPS18C|MRPL2|MRPL4|MRPS7|MRPS2|MRPL37|MRPL51|MRPL30|MRPL27|MRPL35|MRPS17|MRPL48|MRPS33|MRPL39|MRPS21|MRPL50|MRPL16|MRPL20|MRPS18A|MRPS10|MRPS22|MRPL47|MRPS35|MRPL17|NSUN3|MRPS14|MRPL14|MRPS26|MRPS24|MRPS15|MRPS11|MRPS9|MRPS6|MRPS5|MR…
GO:0070821	tertiary granule membrane	cellular_component	71	3.09407e-88	<0.0012575101299427134	101|102|527|634|945|961|963|966|1088|1143|1315|1535|1536|2040|2204|2207|2358|2548|3684|3687|3689|3903|4893|4973|5269|5328|5337|5724|5787|5912|6515|6556|6616|6843|7226|8514|8649|8655|8673|8773|8972|8987|9725|10159|10288|11314|11322|22918|23218|23250|23352|23601|28956|51552|53831|57126|57826|79895|81619|84418|84443|138050|140885|160364|170482|196527|199675|258010|338339|441864|100049587|	ADAM8|ADAM10|ATP6V0C|CEACAM1|CD33|CD47|CD53|CD59|CEACAM8|CHRNB4|COPB1|CYBA|CYBB|STOM|FCAR|FCER1G|FPR2|GAA|ITGAM|ITGAX|ITGB2|LAIR1|NRAS|OLR1|SERPINB6|PLAU|PLD1|PTAFR|PTPRB|RAP2B|SLC2A3|SLC11A1|SNAP25|VAMP1|TRPM2|KCNAB2|LAMTOR3|DYNLL1|VAMP8|SNAP23|MGAM|STBD1|TMEM63A|ATP6AP2|LILRB2|CD300A|TMC6|CD93|NBEAL2|ATP11A|UBR4|CLEC5A|LAMTOR2|RAB14|GPR84|CD177|RAP2C|ATP8B4|TSPAN14|CYSTM1|FRMPD3|HGSNAT|SIRPA|CL…
GO:0000209	protein polyubiquitination	biological_process	232	1.04362e-87	<0.0012575101299427134	267|329|580|596|642|672|865|867|899|996|997|1161|1643|3093|3429|4008|4012|4734|5071|5930|5987|6047|6048|6049|6468|6477|6478|6500|6502|6737|6872|7064|7128|7174|7186|7189|7267|7319|7320|7321|7322|7323|7324|7325|7326|7327|7328|7332|7334|7335|7336|8452|8454|8658|8697|8881|8945|9025|9320|9354|9520|9604|9666|9690|9781|9870|9978|10013|10075|10193|10210|10273|10277|10299|10393|10425|10475|10477|10517|106…	AMFR|BIRC2|BARD1|BCL2|BLMH|BRCA1|CBFB|CBL|CCNF|CDC27|CDC34|ERCC8|DDB2|UBE2K|IFI27|LMO7|LNPEP|NEDD4|PRKN|RBBP6|TRIM27|RNF4|RNF5|RNF6|FBXW4|SIAH1|SIAH2|SKP1|SKP2|TRIM21|TAF1|THOP1|TNFAIP3|TPP2|TRAF2|TRAF6|TTC3|UBE2A|UBE2B|UBE2D1|UBE2D2|UBE2D3|UBE2E1|UBE2E2|UBE2G1|UBE2G2|UBE2H|UBE2L3|UBE2N|UBE2V1|UBE2V2|CUL3|CUL1|TNKS|CDC23|CDC16|BTRC|RNF8|TRIP12|UBE4A|NPEPPS|RNF14|DZIP3|UBE3C|RNF144A|AREL1|RBX1|HDA…
GO:0072599	establishment of protein localization to endoplasmic reticulum	biological_process	101	2.00681e-87	<0.0012575101299427134	439|3921|4736|5372|5373|6122|6124|6125|6128|6129|6130|6132|6133|6135|6136|6137|6138|6141|6142|6143|6144|6146|6147|6152|6154|6155|6156|6157|6158|6159|6160|6161|6164|6167|6168|6169|6170|6171|6173|6175|6176|6181|6187|6188|6189|6191|6193|6194|6202|6203|6204|6205|6206|6207|6208|6209|6210|6217|6222|6223|6224|6227|6228|6229|6230|6231|6234|6235|6262|6449|6726|6727|6728|6729|6730|6734|6747|7095|9045|9349|…	ASNA1|RPSA|RPL10A|PMM1|PMM2|RPL3|RPL4|RPL5|RPL6|RPL7|RPL7A|RPL8|RPL9|RPL11|RPL12|RPL13|RPL15|RPL18|RPL18A|RPL19|RPL21|RPL22|RPL23A|RPL24|RPL26|RPL27|RPL30|RPL27A|RPL28|RPL29|RPL31|RPL32|RPL34|RPL37|RPL37A|RPL38|RPL39|RPL41|RPL36A|RPLP0|RPLP1|RPLP2|RPS2|RPS3|RPS3A|RPS4X|RPS5|RPS6|RPS8|RPS9|RPS10|RPS11|RPS12|RPS13|RPS14|RPS15|RPS15A|RPS16|RPS18|RPS19|RPS20|RPS21|RPS23|RPS24|RPS25|RPS26|RPS28|RPS29|…
GO:0009301	snRNA transcription	biological_process	69	1.05118e-84	<0.0012575101299427134	904|905|1022|1025|2957|2958|2959|2960|2961|2962|2963|4686|5431|5432|5433|5434|5435|5436|5437|5438|5439|5440|5441|5451|5452|6617|6618|6619|6621|6667|6877|6878|6880|6882|6884|6908|7702|8178|8812|10302|22916|22936|23248|23379|25896|26173|26512|51593|51808|54973|55174|55197|55656|55726|55756|57117|57508|58490|64859|65123|79035|79664|79871|80237|80789|81556|84524|92105|129685|	CCNT1|CCNT2|CDK7|CDK9|GTF2A1|GTF2A2|GTF2B|GTF2E1|GTF2E2|GTF2F1|GTF2F2|NCBP1|POLR2B|POLR2C|POLR2D|POLR2E|POLR2F|POLR2G|POLR2H|POLR2I|POLR2J|POLR2K|POLR2L|POU2F1|POU2F2|SNAPC1|SNAPC2|SNAPC3|SNAPC4|SP1|TAF5|TAF6|TAF9|TAF11|TAF13|TBP|ZNF143|ELL|CCNK|SNAPC5|NCBP2|ELL2|RPRD2|ICE1|INTS7|INTS1|INTS6|SRRT|PHAX|INTS11|INTS10|RPRD1A|INTS8|INTS13|INTS9|INTS12|INTS2|RPRD1B|NABP1|INTS3|NABP2|ICE2|RPAP2|ELL3|IN…
GO:0042795	snRNA transcription by RNA polymerase II	biological_process	69	1.05118e-84	<0.0012575101299427134	904|905|1022|1025|2957|2958|2959|2960|2961|2962|2963|4686|5431|5432|5433|5434|5435|5436|5437|5438|5439|5440|5441|5451|5452|6617|6618|6619|6621|6667|6877|6878|6880|6882|6884|6908|7702|8178|8812|10302|22916|22936|23248|23379|25896|26173|26512|51593|51808|54973|55174|55197|55656|55726|55756|57117|57508|58490|64859|65123|79035|79664|79871|80237|80789|81556|84524|92105|129685|	CCNT1|CCNT2|CDK7|CDK9|GTF2A1|GTF2A2|GTF2B|GTF2E1|GTF2E2|GTF2F1|GTF2F2|NCBP1|POLR2B|POLR2C|POLR2D|POLR2E|POLR2F|POLR2G|POLR2H|POLR2I|POLR2J|POLR2K|POLR2L|POU2F1|POU2F2|SNAPC1|SNAPC2|SNAPC3|SNAPC4|SP1|TAF5|TAF6|TAF9|TAF11|TAF13|TBP|ZNF143|ELL|CCNK|SNAPC5|NCBP2|ELL2|RPRD2|ICE1|INTS7|INTS1|INTS6|SRRT|PHAX|INTS11|INTS10|RPRD1A|INTS8|INTS13|INTS9|INTS12|INTS2|RPRD1B|NABP1|INTS3|NABP2|ICE2|RPAP2|ELL3|IN…
GO:0015934	large ribosomal subunit	cellular_component	113	4.22116e-84	<0.0012575101299427134	740|3396|4706|4736|5935|6122|6123|6124|6125|6128|6129|6130|6132|6133|6135|6136|6137|6138|6141|6142|6143|6144|6146|6147|6152|6154|6155|6156|6157|6158|6159|6160|6161|6164|6166|6167|6168|6169|6170|6171|6173|6175|6176|6181|6182|6838|9045|9349|9513|9553|9801|10573|10884|11222|11224|23521|25873|25929|26589|28977|28998|29074|29088|29093|51069|51073|51121|51187|51253|51258|51263|51264|51318|51642|54148|5…	MRPL49|MRPL58|NDUFAB1|RPL10A|RBM3|RPL3|RPL3L|RPL4|RPL5|RPL6|RPL7|RPL7A|RPL8|RPL9|RPL11|RPL12|RPL13|RPL15|RPL18|RPL18A|RPL19|RPL21|RPL22|RPL23A|RPL24|RPL26|RPL27|RPL30|RPL27A|RPL28|RPL29|RPL31|RPL32|RPL34|RPL36AL|RPL37|RPL37A|RPL38|RPL39|RPL41|RPL36A|RPLP0|RPLP1|RPLP2|MRPL12|SURF6|RPL14|RPL23|FXR2|MRPL33|MRPL19|MRPL28|MRPS30|MRPL3|RPL35|RPL13A|RPL36|GEMIN5|MRPL46|MRPL42|MRPL13|MRPL18|MRPL15|MRPL22…
GO:0071013	catalytic step 2 spliceosome	cellular_component	85	6.09492e-84	<0.0012575101299427134	988|1655|1659|2483|3178|3181|3183|3185|3187|3190|3192|4116|4670|5356|5411|6426|6627|6628|6629|6632|6633|6634|6635|6636|6637|6638|7307|8175|8220|8896|8899|9092|9343|9410|9416|9716|9785|9939|10189|10236|10250|10283|10286|10291|10450|10492|10569|10594|10946|10992|22913|22938|23020|23398|23450|23451|23517|23524|24144|24148|25949|26986|27258|27316|27339|51340|51362|51428|51503|51639|51645|51690|53938|…	CDC5L|DDX5|DHX8|FRG1|HNRNPA1|HNRNPA2B1|HNRNPC|HNRNPF|HNRNPH1|HNRNPK|HNRNPU|MAGOH|HNRNPM|PLRG1|PNN|SRSF1|SNRPA1|SNRPB|SNRPB2|SNRPD1|SNRPD2|SNRPD3|SNRPE|SNRPF|SNRPG|SNRPN|U2AF1|SF3A2|ESS2|BUD31|PRPF4B|SART1|EFTUD2|SNRNP40|DDX23|AQR|DHX38|RBM8A|ALYREF|HNRNPR|SRRM1|CWC27|BCAS2|SF3A1|PPIE|SYNCRIP|SLU7|PRPF8|SF3A3|SF3B2|RALY|SNW1|SNRNP200|PPWD1|SF3B3|SF3B1|MTREX|SRRM2|TFIP11|PRPF6|SYF2|PABPC1|LSM3|RBMX…
GO:0006402	mRNA catabolic process	biological_process	197	1.1336e-83	<0.0012575101299427134	472|677|678|1655|1656|1797|1981|2081|2107|2935|3303|3304|3646|3921|4116|4292|4686|4736|4848|4849|4850|5073|5393|5394|5433|5436|5515|5518|5520|5976|6050|6122|6124|6125|6128|6129|6130|6132|6133|6135|6136|6137|6138|6141|6142|6143|6144|6146|6147|6152|6154|6155|6156|6157|6158|6159|6160|6161|6164|6167|6168|6169|6170|6171|6173|6175|6176|6181|6187|6188|6189|6191|6193|6194|6202|6203|6204|6205|6206|6207|62…	ATM|ZFP36L1|ZFP36L2|DDX5|DDX6|DXO|EIF4G1|ERN1|ETF1|GSPT1|HSPA1A|HSPA1B|EIF3E|RPSA|MAGOH|MLH1|NCBP1|RPL10A|CNOT2|CNOT3|CNOT4|PARN|EXOSC9|EXOSC10|POLR2D|POLR2G|PPP2CA|PPP2R1A|PPP2R2A|UPF1|RNH1|RPL3|RPL4|RPL5|RPL6|RPL7|RPL7A|RPL8|RPL9|RPL11|RPL12|RPL13|RPL15|RPL18|RPL18A|RPL19|RPL21|RPL22|RPL23A|RPL24|RPL26|RPL27|RPL30|RPL27A|RPL28|RPL29|RPL31|RPL32|RPL34|RPL37|RPL37A|RPL38|RPL39|RPL41|RPL36A|RPLP0|…
GO:0030684	preribosome	cellular_component	71	2.45035e-82	<0.0012575101299427134	705|2091|3692|4809|5822|8568|8602|8780|8945|9136|9277|9724|9790|10199|10412|10436|10528|10607|10813|10885|10969|11103|22884|22984|23076|23212|23246|23481|25879|25983|26155|26156|27042|27340|27341|28987|51018|51042|51077|51096|51118|51388|51602|54663|55127|55272|55720|55759|55781|55813|56342|57050|65083|65095|79050|79954|80135|81887|83732|84261|84294|84549|84916|84946|88745|90441|92856|117246|1344…	BYSL|FBL|EIF6|SNU13|PWP2|RRP1|NOP14|RIOK3|BTRC|RRP9|WDR46|UTP14C|BMS1|MPHOSPH10|NSA2|EMG1|NOP56|TBL3|UTP14A|WDR3|EBNA1BP2|KRR1|WDR37|PDCD11|RRP1B|RRS1|BOP1|PES1|DCAF13|NGDN|NOC2L|RSL1D1|UTP25|UTP20|RRP7A|NOB1|RRP15|ZNF593|FCF1|UTP18|UTP11|NIP7|NOP58|WDR74|HEATR1|IMP3|TSR1|WDR12|RIOK2|UTP6|PPAN|UTP3|NOL6|KRI1|NOC4L|NOL10|RPF1|LAS1L|RIOK1|FBXW9|UTP23|MAK16|UTP4|LTV1|RRP36|ZNF622|IMP4|FTSJ3|WDR36|SR…
GO:0034774	secretory granule lumen	cellular_component	303	3.06319e-81	<0.0012575101299427134	1|2|12|26|30|47|81|87|88|175|178|197|210|230|240|272|302|317|335|350|353|383|410|411|566|671|710|718|820|847|978|1075|1116|1118|1191|1265|1432|1460|1476|1509|1511|1512|1521|1522|1621|1654|1667|1668|1669|1670|1675|1727|1774|1778|1893|1915|1938|1991|1992|2153|2157|2162|2171|2219|2244|2266|2268|2277|2352|2444|2512|2517|2519|2547|2588|2621|2641|2665|2695|2717|2720|2760|2799|2821|2896|2919|2922|2934|2…	A1BG|A2M|SERPINA3|AOC1|ACAA1|ACLY|ACTN4|ACTN1|ACTN2|AGA|AGL|AHSG|ALAD|ALDOC|ALOX5|AMPD3|ANXA2|APAF1|APOA1|APOH|APRT|ARG1|ARSA|ARSB|AZU1|BPI|SERPING1|C3|CAMP|CAT|CDA|CTSC|CHI3L1|CHIT1|CLU|CNN2|MAPK14|CSNK2B|CSTB|CTSD|CTSG|CTSH|CTSW|CTSZ|DBH|DDX3X|DEFA1|DEFA3|DEFA4|DEFA5|CFD|CYB5R3|DNASE1L1|DYNC1H1|ECM1|EEF1A1|EEF2|ELANE|SERPINB1|F5|F8|F13A1|FABP5|FCN1|FGB|FGG|FGR|VEGFD|FOLR3|FRK|FTL|FUCA1|FUCA2|XR…
GO:0031983	vesicle lumen	cellular_component	320	6.91062e-81	<0.0012575101299427134	1|2|12|26|30|47|81|87|88|100|175|178|197|210|230|240|272|302|317|335|338|348|350|353|356|383|410|411|566|671|710|718|811|820|847|978|1075|1116|1118|1191|1265|1432|1460|1476|1509|1511|1512|1521|1522|1621|1654|1667|1668|1669|1670|1675|1727|1774|1778|1893|1915|1938|1991|1992|2153|2157|2162|2171|2219|2244|2266|2268|2277|2352|2444|2512|2517|2519|2547|2588|2621|2641|2665|2695|2717|2720|2760|2799|2821|2…	A1BG|A2M|SERPINA3|AOC1|ACAA1|ACLY|ACTN4|ACTN1|ACTN2|ADA|AGA|AGL|AHSG|ALAD|ALDOC|ALOX5|AMPD3|ANXA2|APAF1|APOA1|APOB|APOE|APOH|APRT|FASLG|ARG1|ARSA|ARSB|AZU1|BPI|SERPING1|C3|CALR|CAMP|CAT|CDA|CTSC|CHI3L1|CHIT1|CLU|CNN2|MAPK14|CSNK2B|CSTB|CTSD|CTSG|CTSH|CTSW|CTSZ|DBH|DDX3X|DEFA1|DEFA3|DEFA4|DEFA5|CFD|CYB5R3|DNASE1L1|DYNC1H1|ECM1|EEF1A1|EEF2|ELANE|SERPINB1|F5|F8|F13A1|FABP5|FCN1|FGB|FGG|FGR|VEGFD|FOL…
GO:0060205	cytoplasmic vesicle lumen	cellular_component	320	6.91062e-81	<0.0012575101299427134	1|2|12|26|30|47|81|87|88|100|175|178|197|210|230|240|272|302|317|335|338|348|350|353|356|383|410|411|566|671|710|718|811|820|847|978|1075|1116|1118|1191|1265|1432|1460|1476|1509|1511|1512|1521|1522|1621|1654|1667|1668|1669|1670|1675|1727|1774|1778|1893|1915|1938|1991|1992|2153|2157|2162|2171|2219|2244|2266|2268|2277|2352|2444|2512|2517|2519|2547|2588|2621|2641|2665|2695|2717|2720|2760|2799|2821|2…	A1BG|A2M|SERPINA3|AOC1|ACAA1|ACLY|ACTN4|ACTN1|ACTN2|ADA|AGA|AGL|AHSG|ALAD|ALDOC|ALOX5|AMPD3|ANXA2|APAF1|APOA1|APOB|APOE|APOH|APRT|FASLG|ARG1|ARSA|ARSB|AZU1|BPI|SERPING1|C3|CALR|CAMP|CAT|CDA|CTSC|CHI3L1|CHIT1|CLU|CNN2|MAPK14|CSNK2B|CSTB|CTSD|CTSG|CTSH|CTSW|CTSZ|DBH|DDX3X|DEFA1|DEFA3|DEFA4|DEFA5|CFD|CYB5R3|DNASE1L1|DYNC1H1|ECM1|EEF1A1|EEF2|ELANE|SERPINB1|F5|F8|F13A1|FABP5|FCN1|FGB|FGG|FGR|VEGFD|FOL…
GO:0140053	mitochondrial gene expression	biological_process	134	7.1687e-80	<0.0012575101299427134	740|2309|2617|3028|3035|3396|4528|4701|5018|5188|5442|6182|6183|6832|7019|7284|7818|7978|9238|9553|9617|9692|9801|10102|10240|10352|10573|10884|11222|23107|25821|26284|26589|28957|28973|28977|28998|29074|29088|29093|51001|51021|51023|51067|51069|51073|51081|51095|51116|51253|51258|51263|51264|51318|51373|51642|51649|51650|51654|54148|54460|54516|54534|54802|54931|54948|54998|55006|55037|55052|551…	MRPL49|FOXO3|GARS|HSD17B10|HARS|MRPL58|MTIF2|NDUFA7|OXA1L|GATB|POLRMT|MRPL12|MRPS12|SUPV3L1|TFAM|TUFM|DAP3|MTERF1|TBRG4|MRPL33|MTRF1|KIAA0391|MRPL19|TSFM|MRPS31|WARS2|MRPL28|MRPS30|MRPL3|MRPS27|MTO1|ERAL1|MRPL46|MRPS28|MRPS18B|MRPL42|MRPL13|MRPL18|MRPL15|MRPL22|MTERF3|MRPS16|MRPS18C|YARS2|MRPL2|MRPL4|MRPS7|TRNT1|MRPS2|MRPL37|MRPL51|MRPL30|MRPL27|MRPL35|MRPS17|MRPL48|MRPS23|MRPS33|CDK5RAP1|MRPL39|…
GO:0035580	specific granule lumen	cellular_component	58	7.16999e-79	<0.0012575101299427134	26|30|383|671|820|1116|1118|1265|1509|1522|1669|1774|1991|2352|2444|2919|3240|3608|3728|3837|3934|4057|4069|4317|4758|4790|5004|5005|5199|5768|5777|5806|5873|6590|6709|6947|7077|7414|8836|8993|10321|10394|10562|10855|23071|23191|25797|25852|54472|56729|56954|79792|80184|84514|84766|116844|124583|126014|	AOC1|ACAA1|ARG1|BPI|CAMP|CHI3L1|CHIT1|CNN2|CTSD|CTSZ|DEFA4|DNASE1L1|ELANE|FOLR3|FRK|CXCL1|HP|ILF2|JUP|KPNB1|LCN2|LTF|LYZ|MMP8|NEU1|NFKB1|ORM1|ORM2|CFP|QSOX1|PTPN6|PTX3|RAB27A|SLPI|SPTAN1|TCN1|TIMP2|VCL|GGH|PGLYRP1|CRISP3|PRG3|OLFM4|HPSE|ERP44|CYFIP1|QPCT|ARMC8|TOLLIP|RETN|NIT2|GSDMD|CEP290|GHDC|CRACR2A|LRG1|CANT1|OSCAR|
GO:0005766	primary lysosome	cellular_component	150	7.67683e-79	<0.0012575101299427134	12|47|55|175|302|311|383|410|411|527|566|671|684|718|719|967|968|1075|1088|1511|1650|1667|1668|1669|1727|1778|1991|2040|2171|2357|2444|2512|2517|2519|2548|2588|2665|2683|2717|2720|2760|2799|2896|2990|3073|3074|3614|3916|3920|4033|4069|4125|4257|4332|4353|4680|4718|5005|5036|5284|5476|5547|5580|5611|5657|5660|5663|5707|5834|5878|5908|6036|6037|6278|6317|6386|6809|6813|6836|6845|7276|7415|8417|8635…	SERPINA3|ACLY|ACPP|AGA|ANXA2|ANXA11|ARG1|ARSA|ARSB|ATP6V0C|AZU1|BPI|BST2|C3|C3AR1|CD63|CD68|CTSC|CEACAM8|CTSG|DDOST|DEFA1|DEFA3|DEFA4|CYB5R3|DYNC1H1|ELANE|STOM|FABP5|FPR1|FRK|FTL|FUCA1|FUCA2|GAA|GALNS|GDI2|B4GALT1|GLA|GLB1|GM2A|GNS|GRN|GUSB|HEXA|HEXB|IMPDH1|LAMP1|LAMP2|LRMP|LYZ|MAN2B1|MGST1|MNDA|MPO|CEACAM6|NDUFC2|ORM2|PA2G4|PIGR|CTSA|PRCP|PRKCD|DNAJC3|PRTN3|PSAP|PSEN1|PSMD1|PYGB|RAB5C|RAP1B|RNAS…
GO:0042582	azurophil granule	cellular_component	150	7.67683e-79	<0.0012575101299427134	12|47|55|175|302|311|383|410|411|527|566|671|684|718|719|967|968|1075|1088|1511|1650|1667|1668|1669|1727|1778|1991|2040|2171|2357|2444|2512|2517|2519|2548|2588|2665|2683|2717|2720|2760|2799|2896|2990|3073|3074|3614|3916|3920|4033|4069|4125|4257|4332|4353|4680|4718|5005|5036|5284|5476|5547|5580|5611|5657|5660|5663|5707|5834|5878|5908|6036|6037|6278|6317|6386|6809|6813|6836|6845|7276|7415|8417|8635…	SERPINA3|ACLY|ACPP|AGA|ANXA2|ANXA11|ARG1|ARSA|ARSB|ATP6V0C|AZU1|BPI|BST2|C3|C3AR1|CD63|CD68|CTSC|CEACAM8|CTSG|DDOST|DEFA1|DEFA3|DEFA4|CYB5R3|DYNC1H1|ELANE|STOM|FABP5|FPR1|FRK|FTL|FUCA1|FUCA2|GAA|GALNS|GDI2|B4GALT1|GLA|GLB1|GM2A|GNS|GRN|GUSB|HEXA|HEXB|IMPDH1|LAMP1|LAMP2|LRMP|LYZ|MAN2B1|MGST1|MNDA|MPO|CEACAM6|NDUFC2|ORM2|PA2G4|PIGR|CTSA|PRCP|PRKCD|DNAJC3|PRTN3|PSAP|PSEN1|PSMD1|PYGB|RAB5C|RAP1B|RNAS…
GO:0006414	translational elongation	biological_process	115	1.0344e-78	<0.0012575101299427134	740|1734|1915|1917|1933|1936|1937|1938|1984|3396|5018|6176|6181|6182|6183|7284|7818|9147|9553|9567|9728|9801|10102|10240|10399|10573|10767|10884|11222|23107|26046|26284|26589|28957|28973|28977|28998|29074|29088|29093|29904|51021|51023|51069|51073|51081|51091|51116|51253|51258|51263|51264|51318|51373|51642|51649|51650|51714|54148|54460|54534|54676|54948|54952|54998|55037|55052|55168|55173|56648|56…	MRPL49|DIO2|EEF1A1|EEF1A2|EEF1B2|EEF1D|EEF1G|EEF2|EIF5A|MRPL58|OXA1L|RPLP1|RPLP2|MRPL12|MRPS12|TUFM|DAP3|NEMF|MRPL33|GTPBP1|SECISBP2L|MRPL19|TSFM|MRPS31|RACK1|MRPL28|HBS1L|MRPS30|MRPL3|MRPS27|LTN1|ERAL1|MRPL46|MRPS28|MRPS18B|MRPL42|MRPL13|MRPL18|MRPL15|MRPL22|EEF2K|MRPS16|MRPS18C|MRPL2|MRPL4|MRPS7|SEPSECS|MRPS2|MRPL37|MRPL51|MRPL30|MRPL27|MRPL35|MRPS17|MRPL48|MRPS23|MRPS33|SELENOT|MRPL39|MRPS21|M…
GO:0043687	post-translational protein modification	biological_process	342	5.72729e-78	<0.0012575101299427134	102|174|197|258|265|334|335|336|338|348|462|652|718|720|813|899|1000|1114|1121|1154|1161|1356|1435|1462|1471|1642|1643|1758|2034|2153|2200|2266|2346|2519|2621|2719|2822|2873|3053|3091|3270|3371|3484|3486|3487|3488|3490|3491|3698|3895|3912|3913|3915|3956|4008|4052|4148|4218|4221|4240|4241|4738|4924|5034|5179|5265|5589|5611|5624|5682|5683|5684|5685|5686|5687|5688|5689|5690|5691|5692|5693|5694|5695|…	ADAM10|AFP|AHSG|AMBN|AMELX|APLP2|APOA1|APOA2|APOB|APOE|SERPINC1|BMP4|C3|C4A|CALU|CCNF|CDH2|CHGB|CHM|CISH|ERCC8|CP|CSF1|VCAN|CST3|DDB1|DDB2|DMP1|EPAS1|F5|FBN1|FGG|FOLH1|FUCA2|GAS6|GPC3|GPLD1|GPS1|SERPIND1|HIF1A|HRC|TNC|IGFBP1|IGFBP3|IGFBP4|IGFBP5|IGFBP7|CCN1|ITIH2|KTN1|LAMB1|LAMB2|LAMC1|LGALS1|LMO7|LTBP1|MATN3|RAB8A|MEN1|MFGE8|MELTF|NEDD8|NUCB1|P4HB|PENK|SERPINA1|PRKCSH|DNAJC3|PROC|PSMA1|PSMA2|PSM…
GO:0006406	mRNA export from nucleus	biological_process	103	1.02312e-77	<0.0012575101299427134	1977|1984|2733|3087|3181|3267|4116|4686|4927|4928|5433|5903|5976|6426|6427|6428|6429|6430|6431|6432|7175|7307|7884|7919|8021|8086|8106|8189|8480|8563|8683|9295|9631|9688|9785|9818|9883|9887|9939|9972|9984|10189|10212|10250|10482|10569|10762|10898|10921|11097|11269|11338|22794|22916|23049|23144|23165|23225|23279|23293|23381|23511|23636|26019|26097|29107|29118|29890|29894|51362|51634|51692|53371|53…	EIF4E|EIF5A|GLE1|HHEX|HNRNPA2B1|AGFG1|MAGOH|NCBP1|NUP88|NUP98|POLR2D|RANBP2|UPF1|SRSF1|SRSF2|SRSF3|SRSF4|SRSF5|SRSF6|SRSF7|TPR|U2AF1|SLBP|DDX39B|NUP214|AAAS|PABPN1|SYMPK|RAE1|THOC5|SRSF9|SRSF11|NUP155|NUP93|DHX38|NUP58|POM121|SMG7|RBM8A|NUP153|THOC1|ALYREF|DDX39A|SRRM1|NXF1|SLU7|NUP50|CPSF4|RNPS1|NUPL2|DDX19B|U2AF2|CASC3|NCBP2|SMG1|ZC3H3|NUP205|NUP210|NUP160|SMG6|SMG5|NUP188|NUP62|UPF2|CHTOP|NXT1…
GO:0071427	mRNA-containing ribonucleoprotein complex export from nucleus	biological_process	103	1.02312e-77	<0.0012575101299427134	1977|1984|2733|3087|3181|3267|4116|4686|4927|4928|5433|5903|5976|6426|6427|6428|6429|6430|6431|6432|7175|7307|7884|7919|8021|8086|8106|8189|8480|8563|8683|9295|9631|9688|9785|9818|9883|9887|9939|9972|9984|10189|10212|10250|10482|10569|10762|10898|10921|11097|11269|11338|22794|22916|23049|23144|23165|23225|23279|23293|23381|23511|23636|26019|26097|29107|29118|29890|29894|51362|51634|51692|53371|53…	EIF4E|EIF5A|GLE1|HHEX|HNRNPA2B1|AGFG1|MAGOH|NCBP1|NUP88|NUP98|POLR2D|RANBP2|UPF1|SRSF1|SRSF2|SRSF3|SRSF4|SRSF5|SRSF6|SRSF7|TPR|U2AF1|SLBP|DDX39B|NUP214|AAAS|PABPN1|SYMPK|RAE1|THOC5|SRSF9|SRSF11|NUP155|NUP93|DHX38|NUP58|POM121|SMG7|RBM8A|NUP153|THOC1|ALYREF|DDX39A|SRRM1|NXF1|SLU7|NUP50|CPSF4|RNPS1|NUPL2|DDX19B|U2AF2|CASC3|NCBP2|SMG1|ZC3H3|NUP205|NUP210|NUP160|SMG6|SMG5|NUP188|NUP62|UPF2|CHTOP|NXT1…
GO:0005684	U2-type spliceosomal complex	cellular_component	77	1.53496e-77	<0.0012575101299427134	988|1659|1665|3550|4236|4809|5356|6625|6627|6628|6629|6631|6632|6633|6634|6635|6636|6637|6638|6936|7737|8175|8559|8896|9092|9128|9129|9343|9410|9716|10286|10291|10450|10594|10907|11066|11157|11193|11338|22938|23450|23451|23524|23658|24144|24148|25766|25804|25949|26121|27258|27288|27336|27339|51340|51362|51503|51631|51645|51690|51691|51747|55015|55234|55660|55692|55696|55702|56949|57703|57819|8344…	CDC5L|DHX8|DHX15|IK|MFAP1|SNU13|PLRG1|SNRNP70|SNRPA1|SNRPB|SNRPB2|SNRPC|SNRPD1|SNRPD2|SNRPD3|SNRPE|SNRPF|SNRPG|SNRPN|GCFC2|RNF113A|SF3A2|PRPF18|BUD31|SART1|PRPF4|PRPF3|EFTUD2|SNRNP40|AQR|BCAS2|SF3A1|PPIE|PRPF8|TXNL4A|SNRNP35|LSM6|WBP4|U2AF2|SNW1|SF3B3|SF3B1|SRRM2|LSM5|TFIP11|PRPF6|PRPF40B|LSM4|SYF2|PRPF31|LSM3|RBMXL2|HTATSF1|PRPF19|CRNKL1|CDC40|CWC15|LUC7L2|PPIL1|LSM7|LSM8|LUC7L3|PRPF39|SMU1|PRPF…
GO:0031093	platelet alpha granule lumen	cellular_component	59	2.29338e-76	<0.0012575101299427134	1|2|12|81|87|88|197|710|1191|1675|2153|2157|2162|2244|2266|2277|2621|3082|3273|3479|3481|3671|5004|5005|5054|5154|5155|5196|5265|5340|5345|5473|5552|5627|5768|6678|7040|7042|7043|7044|7057|7076|7114|7423|7424|7450|10490|10916|22915|29789|51097|51368|51571|54676|54863|78991|83706|139322|374354|	A1BG|A2M|SERPINA3|ACTN4|ACTN1|ACTN2|AHSG|SERPING1|CLU|CFD|F5|F8|F13A1|FGB|FGG|VEGFD|GAS6|HGF|HRG|IGF1|IGF2|ISLR|ORM1|ORM2|SERPINE1|PDGFA|PDGFB|PF4|SERPINA1|PLG|SERPINF2|PPBP|SRGN|PROS1|QSOX1|SPARC|TGFB1|TGFB2|TGFB3|LEFTY2|THBS1|TIMP1|TMSB4X|VEGFB|VEGFC|VWF|VTI1B|MAGED2|MMRN1|OLA1|SCCPDH|TEX264|FAM49B|GTPBP2|TOR4A|PCYOX1L|FERMT3|APOOL|NHLRC2|
GO:0006405	RNA export from nucleus	biological_process	124	4.14024e-76	<0.0012575101299427134	1977|1984|2733|3087|3178|3181|3267|3692|3921|4116|4686|4869|4927|4928|5036|5433|5901|5903|5976|6059|6209|6426|6427|6428|6429|6430|6431|6432|6741|7175|7248|7307|7514|7884|7919|8021|8086|8106|8189|8480|8563|8683|9295|9631|9688|9785|9818|9883|9887|9939|9972|9984|10189|10212|10250|10482|10569|10762|10898|10921|11097|11260|11269|11338|22794|22916|23049|23144|23165|23212|23225|23279|23293|23381|23511|2…	EIF4E|EIF5A|GLE1|HHEX|HNRNPA1|HNRNPA2B1|AGFG1|EIF6|RPSA|MAGOH|NCBP1|NPM1|NUP88|NUP98|PA2G4|POLR2D|RAN|RANBP2|UPF1|ABCE1|RPS15|SRSF1|SRSF2|SRSF3|SRSF4|SRSF5|SRSF6|SRSF7|SSB|TPR|TSC1|U2AF1|XPO1|SLBP|DDX39B|NUP214|AAAS|PABPN1|SYMPK|RAE1|THOC5|SRSF9|SRSF11|NUP155|NUP93|DHX38|NUP58|POM121|SMG7|RBM8A|NUP153|THOC1|ALYREF|DDX39A|SRRM1|NXF1|SLU7|NUP50|CPSF4|RNPS1|NUPL2|XPOT|DDX19B|U2AF2|CASC3|NCBP2|SMG1|Z…
GO:0051276	chromosome organization	biological_process	992	7.53227e-76	<0.0012575101299427134	86|142|301|322|328|408|472|473|545|546|641|648|675|676|699|701|890|891|898|983|991|1017|1029|1058|1060|1062|1063|1069|1105|1106|1107|1108|1111|1161|1386|1387|1499|1613|1616|1642|1643|1653|1654|1660|1663|1677|1736|1763|1786|1788|1810|1812|1911|2005|2067|2068|2070|2071|2072|2074|2091|2099|2122|2138|2139|2140|2145|2146|2177|2186|2237|2491|2547|2623|2625|2648|2669|2852|2873|2879|2908|2956|2959|3005|3…	ACTL6A|PARP1|ANXA1|APBB1|APEX1|ARRB1|ATM|RERE|ATR|ATRX|BLM|BMI1|BRCA2|BRDT|BUB1|BUB1B|CCNA2|CCNB1|CCNE1|CDK1|CDC20|CDK2|CDKN2A|CENPA|CENPC|CENPE|CENPF|CETN2|CHD1|CHD2|CHD3|CHD4|CHEK1|ERCC8|ATF2|CREBBP|CTNNB1|DAPK3|DAXX|DDB1|DDB2|DDX1|DDX3X|DHX9|DDX11|DFFB|DKC1|DNA2|DNMT1|DNMT3A|DR1|DRD1|PHC1|ELK4|ERCC1|ERCC2|EYA4|ERCC3|ERCC4|ERCC6|FBL|ESR1|MECOM|EYA1|EYA2|EYA3|EZH1|EZH2|FANCD2|BPTF|FEN1|CENPI|XRC…
GO:0044427	chromosomal part	cellular_component	908	9.21027e-76	<0.0012575101299427134	86|142|324|328|332|367|401|408|472|545|546|604|641|661|672|675|699|701|824|860|864|891|894|983|988|989|1017|1019|1025|1029|1051|1058|1059|1060|1062|1063|1104|1107|1108|1111|1385|1386|1387|1452|1457|1459|1460|1499|1616|1639|1642|1656|1660|1663|1676|1677|1763|1780|1783|1786|1788|1791|1857|1869|1874|1912|2067|2072|2099|2117|2146|2186|2237|2241|2316|2332|2491|2547|2551|2625|2648|2956|3005|3006|3007|3…	ACTL6A|PARP1|APC|APEX1|BIRC5|AR|PHOX2A|ARRB1|ATM|ATR|ATRX|BCL6|BLM|POLR3D|BRCA1|BRCA2|BUB1|BUB1B|CAPN2|RUNX2|RUNX3|CCNB1|CCND2|CDK1|CDC5L|SEPT7|CDK2|CDK4|CDK9|CDKN2A|CEBPB|CENPA|CENPB|CENPC|CENPE|CENPF|RCC1|CHD3|CHD4|CHEK1|CREB1|ATF2|CREBBP|CSNK1A1|CSNK2A1|CSNK2A2|CSNK2B|CTNNB1|DAXX|DCTN1|DDB1|DDX6|DHX9|DDX11|DFFA|DFFB|DNA2|DYNC1I1|DYNC1LI2|DNMT1|DNMT3A|DNTT|DVL3|E2F1|E2F4|PHC2|ERCC1|ERCC4|ESR1|E…
GO:0071166	ribonucleoprotein complex localization	biological_process	122	1.82798e-75	<0.0012575101299427134	1977|1984|2733|3087|3181|3267|3692|3921|4116|4686|4869|4927|4928|5036|5433|5901|5903|5976|6059|6209|6426|6427|6428|6429|6430|6431|6432|6741|7175|7248|7307|7514|7884|7919|8021|8086|8106|8189|8480|8563|8683|9295|9631|9688|9785|9818|9883|9887|9939|9972|9984|10189|10212|10250|10482|10569|10762|10898|10921|11097|11260|11269|11338|22794|22916|23049|23144|23165|23212|23225|23279|23293|23381|23511|23636|…	EIF4E|EIF5A|GLE1|HHEX|HNRNPA2B1|AGFG1|EIF6|RPSA|MAGOH|NCBP1|NPM1|NUP88|NUP98|PA2G4|POLR2D|RAN|RANBP2|UPF1|ABCE1|RPS15|SRSF1|SRSF2|SRSF3|SRSF4|SRSF5|SRSF6|SRSF7|SSB|TPR|TSC1|U2AF1|XPO1|SLBP|DDX39B|NUP214|AAAS|PABPN1|SYMPK|RAE1|THOC5|SRSF9|SRSF11|NUP155|NUP93|DHX38|NUP58|POM121|SMG7|RBM8A|NUP153|THOC1|ALYREF|DDX39A|SRRM1|NXF1|SLU7|NUP50|CPSF4|RNPS1|NUPL2|XPOT|DDX19B|U2AF2|CASC3|NCBP2|SMG1|ZC3H3|NUP…
GO:0000786	nucleosome	cellular_component	103	3.33394e-75	<0.0012575101299427134	1058|3005|3006|3007|3008|3009|3010|3012|3013|3014|3015|3017|3018|3020|3021|3024|3662|5619|5620|6655|7141|7142|7994|8290|8294|8329|8330|8332|8334|8335|8336|8337|8338|8339|8340|8341|8342|8343|8344|8345|8346|8347|8348|8349|8350|8351|8352|8353|8354|8355|8356|8357|8358|8359|8360|8361|8362|8363|8364|8365|8366|8367|8368|8369|8370|8968|8969|8970|8971|9555|23522|50809|54145|54737|55506|55766|58531|83740|8…	CENPA|H1F0|HIST1H1C|HIST1H1D|HIST1H1E|HIST1H1B|HIST1H1T|HIST1H2AE|HIST1H2AD|H2AFX|H2AFZ|HIST1H2BD|HIST1H2BB|H3F3A|H3F3B|HIST1H1A|IRF4|PRM1|PRM2|SOS2|TNP1|TNP2|KAT6A|HIST3H3|HIST1H4I|HIST1H2AI|HIST1H2AK|HIST1H2AL|HIST1H2AC|HIST1H2AB|HIST1H2AM|HIST2H2AA3|HIST2H2AC|HIST1H2BG|HIST1H2BL|HIST1H2BN|HIST1H2BM|HIST1H2BF|HIST1H2BE|HIST1H2BH|HIST1H2BI|HIST1H2BC|HIST1H2BO|HIST2H2BE|HIST1H3A|HIST1H3D|HIST1H3C…
GO:0071426	ribonucleoprotein complex export from nucleus	biological_process	121	6.69128e-75	<0.0012575101299427134	1977|1984|2733|3087|3181|3267|3692|3921|4116|4686|4869|4927|4928|5036|5433|5901|5903|5976|6059|6209|6426|6427|6428|6429|6430|6431|6432|6741|7175|7248|7307|7514|7884|7919|8021|8086|8106|8189|8480|8563|8683|9295|9631|9688|9785|9818|9883|9887|9939|9972|9984|10189|10212|10250|10482|10569|10762|10898|10921|11097|11260|11269|11338|22794|22916|23049|23144|23165|23212|23225|23279|23293|23381|23511|23636|…	EIF4E|EIF5A|GLE1|HHEX|HNRNPA2B1|AGFG1|EIF6|RPSA|MAGOH|NCBP1|NPM1|NUP88|NUP98|PA2G4|POLR2D|RAN|RANBP2|UPF1|ABCE1|RPS15|SRSF1|SRSF2|SRSF3|SRSF4|SRSF5|SRSF6|SRSF7|SSB|TPR|TSC1|U2AF1|XPO1|SLBP|DDX39B|NUP214|AAAS|PABPN1|SYMPK|RAE1|THOC5|SRSF9|SRSF11|NUP155|NUP93|DHX38|NUP58|POM121|SMG7|RBM8A|NUP153|THOC1|ALYREF|DDX39A|SRRM1|NXF1|SLU7|NUP50|CPSF4|RNPS1|NUPL2|XPOT|DDX19B|U2AF2|CASC3|NCBP2|SMG1|ZC3H3|NUP…
GO:0044815	DNA packaging complex	cellular_component	111	2.72857e-72	<0.0012575101299427134	1058|3005|3006|3007|3008|3009|3010|3012|3013|3014|3015|3017|3018|3020|3021|3024|3662|5619|5620|6655|7141|7142|7994|8290|8294|8329|8330|8332|8334|8335|8336|8337|8338|8339|8340|8341|8342|8343|8344|8345|8346|8347|8348|8349|8350|8351|8352|8353|8354|8355|8356|8357|8358|8359|8360|8361|8362|8363|8364|8365|8366|8367|8368|8369|8370|8968|8969|8970|8971|9555|9918|10051|10592|23310|23397|23522|29781|50809|54…	CENPA|H1F0|HIST1H1C|HIST1H1D|HIST1H1E|HIST1H1B|HIST1H1T|HIST1H2AE|HIST1H2AD|H2AFX|H2AFZ|HIST1H2BD|HIST1H2BB|H3F3A|H3F3B|HIST1H1A|IRF4|PRM1|PRM2|SOS2|TNP1|TNP2|KAT6A|HIST3H3|HIST1H4I|HIST1H2AI|HIST1H2AK|HIST1H2AL|HIST1H2AC|HIST1H2AB|HIST1H2AM|HIST2H2AA3|HIST2H2AC|HIST1H2BG|HIST1H2BL|HIST1H2BN|HIST1H2BM|HIST1H2BF|HIST1H2BE|HIST1H2BH|HIST1H2BI|HIST1H2BC|HIST1H2BO|HIST2H2BE|HIST1H3A|HIST1H3D|HIST1H3C…
GO:0022625	cytosolic large ribosomal subunit	cellular_component	56	7.15377e-72	<0.0012575101299427134	4736|6122|6123|6124|6125|6128|6129|6130|6132|6133|6135|6136|6137|6138|6141|6142|6143|6144|6146|6147|6152|6154|6155|6156|6157|6158|6159|6160|6161|6164|6166|6167|6168|6169|6170|6171|6173|6175|6176|6181|6838|9045|9349|9513|11224|23521|25873|25929|51121|51187|65008|90441|116832|140801|200916|285855|	RPL10A|RPL3|RPL3L|RPL4|RPL5|RPL6|RPL7|RPL7A|RPL8|RPL9|RPL11|RPL12|RPL13|RPL15|RPL18|RPL18A|RPL19|RPL21|RPL22|RPL23A|RPL24|RPL26|RPL27|RPL30|RPL27A|RPL28|RPL29|RPL31|RPL32|RPL34|RPL36AL|RPL37|RPL37A|RPL38|RPL39|RPL41|RPL36A|RPLP0|RPLP1|RPLP2|SURF6|RPL14|RPL23|FXR2|RPL35|RPL13A|RPL36|GEMIN5|RPL26L1|RSL24D1|MRPL1|ZNF622|RPL39L|RPL10L|RPL22L1|RPL7L1|
GO:0043312	neutrophil degranulation	biological_process	466	9.60111e-72	<0.0012575101299427134	1|12|26|30|47|55|101|102|161|175|178|197|210|221|230|240|272|290|302|306|317|327|353|383|387|391|410|411|427|527|535|566|634|671|683|684|718|719|728|820|823|847|929|932|945|948|960|961|963|965|966|967|968|976|978|1075|1084|1088|1116|1118|1143|1265|1315|1378|1432|1460|1471|1476|1508|1509|1511|1512|1520|1522|1535|1536|1604|1650|1654|1667|1669|1675|1727|1729|1774|1778|1823|1828|1832|1915|1938|1991|1…	A1BG|SERPINA3|AOC1|ACAA1|ACLY|ACPP|ADAM8|ADAM10|AP2A2|AGA|AGL|AHSG|ALAD|ALDH3B1|ALDOC|ALOX5|AMPD3|ANPEP|ANXA2|ANXA3|APAF1|APEH|APRT|ARG1|RHOA|RHOG|ARSA|ARSB|ASAH1|ATP6V0C|ATP6V0A1|AZU1|CEACAM1|BPI|BST1|BST2|C3|C3AR1|C5AR1|CAMP|CAPN1|CAT|CD14|MS4A3|CD33|CD36|CD44|CD47|CD53|CD58|CD59|CD63|CD68|ADGRE5|CDA|CTSC|CEACAM3|CEACAM8|CHI3L1|CHIT1|CHRNB4|CNN2|COPB1|CR1|MAPK14|CSNK2B|CST3|CSTB|CTSB|CTSD|CTSG|…
GO:0098798	mitochondrial protein complex	cellular_component	264	1.80309e-71	<0.0012575101299427134	293|498|506|509|513|514|515|516|517|518|521|522|539|581|593|594|617|740|1327|1329|1337|1339|1346|1347|1350|1537|1629|1737|1763|3028|3030|3396|4508|4509|4512|4513|4514|4519|4535|4536|4537|4538|4539|4540|4580|4694|4695|4696|4697|4698|4700|4701|4702|4704|4705|4706|4707|4708|4709|4710|4711|4712|4713|4714|4715|4716|4717|4718|4719|4720|4722|4723|4724|4725|4726|4728|4729|4731|5163|5164|5428|5442|6182|61…	SLC25A6|ATP5F1A|ATP5F1B|ATP5F1C|ATP5F1D|ATP5F1E|ATP5PB|ATP5MC1|ATP5MC2|ATP5MC3|ATP5ME|ATP5PF|ATP5PO|BAX|BCKDHA|BCKDHB|BCS1L|MRPL49|COX4I1|COX5B|COX6A1|COX6A2|COX7A1|COX7A2|COX7C|CYC1|DBT|DLAT|DNA2|HSD17B10|HADHA|MRPL58|ATP6|ATP8|COX1|COX2|COX3|CYTB|ND1|ND2|ND3|ND4|ND4L|ND5|MTX1|NDUFA1|NDUFA2|NDUFA3|NDUFA4|NDUFA5|NDUFA6|NDUFA7|NDUFA8|NDUFA9|NDUFA10|NDUFAB1|NDUFB1|NDUFB2|NDUFB3|NDUFB4|NDUFB5|NDUFB6…
GO:0002446	neutrophil mediated immunity	biological_process	474	2.22029e-71	<0.0012575101299427134	1|12|26|30|47|55|101|102|161|175|178|197|210|221|230|240|272|290|302|306|317|327|353|383|387|391|410|411|427|527|535|566|634|671|683|684|718|719|728|820|823|847|929|932|945|948|960|961|963|965|966|967|968|976|978|1075|1084|1088|1116|1118|1143|1265|1315|1378|1432|1460|1471|1476|1508|1509|1511|1512|1520|1522|1535|1536|1604|1636|1650|1654|1667|1669|1675|1727|1729|1774|1778|1823|1828|1832|1915|1938|1…	A1BG|SERPINA3|AOC1|ACAA1|ACLY|ACPP|ADAM8|ADAM10|AP2A2|AGA|AGL|AHSG|ALAD|ALDH3B1|ALDOC|ALOX5|AMPD3|ANPEP|ANXA2|ANXA3|APAF1|APEH|APRT|ARG1|RHOA|RHOG|ARSA|ARSB|ASAH1|ATP6V0C|ATP6V0A1|AZU1|CEACAM1|BPI|BST1|BST2|C3|C3AR1|C5AR1|CAMP|CAPN1|CAT|CD14|MS4A3|CD33|CD36|CD44|CD47|CD53|CD58|CD59|CD63|CD68|ADGRE5|CDA|CTSC|CEACAM3|CEACAM8|CHI3L1|CHIT1|CHRNB4|CNN2|COPB1|CR1|MAPK14|CSNK2B|CST3|CSTB|CTSB|CTSD|CTSG|…
GO:1904724	tertiary granule lumen	cellular_component	53	3.80317e-71	<0.0012575101299427134	230|427|820|978|1118|1265|1471|1476|1509|1512|1520|2352|2495|2919|3043|3240|3417|3608|4048|4057|4069|4317|4318|5004|5199|5236|5473|5646|5768|5777|5806|6709|6947|7077|7130|8836|8993|10321|10394|10562|23191|25797|25840|25852|28988|51125|51646|56954|79792|116844|124583|126014|388698|	ALDOC|ASAH1|CAMP|CDA|CHIT1|CNN2|CST3|CSTB|CTSD|CTSH|CTSS|FOLR3|FTH1|CXCL1|HBB|HP|IDH1|ILF2|LTA4H|LTF|LYZ|MMP8|MMP9|ORM1|CFP|PGM1|PPBP|PRSS3|QSOX1|PTPN6|PTX3|SPTAN1|TCN1|TIMP2|TNFAIP6|GGH|PGLYRP1|CRISP3|PRG3|OLFM4|CYFIP1|QPCT|METTL7A|ARMC8|DBNL|GOLGA7|YPEL5|NIT2|GSDMD|LRG1|CANT1|OSCAR|FLG2|
GO:0002283	neutrophil activation involved in immune response	biological_process	470	2.05712e-70	<0.0012575101299427134	1|12|26|30|47|55|101|102|161|175|178|197|210|221|230|240|272|290|302|306|317|327|353|383|387|391|410|411|427|527|535|566|634|671|683|684|718|719|728|820|823|847|929|932|945|948|960|961|963|965|966|967|968|976|978|1075|1084|1088|1116|1118|1143|1265|1315|1378|1432|1460|1471|1476|1508|1509|1511|1512|1520|1522|1535|1536|1604|1650|1654|1667|1669|1675|1727|1729|1773|1774|1776|1778|1823|1828|1832|1915|1…	A1BG|SERPINA3|AOC1|ACAA1|ACLY|ACPP|ADAM8|ADAM10|AP2A2|AGA|AGL|AHSG|ALAD|ALDH3B1|ALDOC|ALOX5|AMPD3|ANPEP|ANXA2|ANXA3|APAF1|APEH|APRT|ARG1|RHOA|RHOG|ARSA|ARSB|ASAH1|ATP6V0C|ATP6V0A1|AZU1|CEACAM1|BPI|BST1|BST2|C3|C3AR1|C5AR1|CAMP|CAPN1|CAT|CD14|MS4A3|CD33|CD36|CD44|CD47|CD53|CD58|CD59|CD63|CD68|ADGRE5|CDA|CTSC|CEACAM3|CEACAM8|CHI3L1|CHIT1|CHRNB4|CNN2|COPB1|CR1|MAPK14|CSNK2B|CST3|CSTB|CTSB|CTSD|CTSG|…
GO:0036230	granulocyte activation	biological_process	483	3.08031e-70	<0.0012575101299427134	1|12|26|30|47|55|101|102|161|175|178|197|210|221|230|240|272|290|302|306|317|327|353|383|387|391|410|411|427|527|535|566|634|671|683|684|718|719|728|820|823|847|929|932|945|948|960|961|963|965|966|967|968|976|978|1075|1084|1088|1116|1118|1143|1265|1315|1378|1432|1460|1471|1476|1508|1509|1511|1512|1520|1522|1535|1536|1604|1650|1654|1667|1669|1675|1727|1729|1773|1774|1776|1778|1823|1828|1832|1915|1…	A1BG|SERPINA3|AOC1|ACAA1|ACLY|ACPP|ADAM8|ADAM10|AP2A2|AGA|AGL|AHSG|ALAD|ALDH3B1|ALDOC|ALOX5|AMPD3|ANPEP|ANXA2|ANXA3|APAF1|APEH|APRT|ARG1|RHOA|RHOG|ARSA|ARSB|ASAH1|ATP6V0C|ATP6V0A1|AZU1|CEACAM1|BPI|BST1|BST2|C3|C3AR1|C5AR1|CAMP|CAPN1|CAT|CD14|MS4A3|CD33|CD36|CD44|CD47|CD53|CD58|CD59|CD63|CD68|ADGRE5|CDA|CTSC|CEACAM3|CEACAM8|CHI3L1|CHIT1|CHRNB4|CNN2|COPB1|CR1|MAPK14|CSNK2B|CST3|CSTB|CTSB|CTSD|CTSG|…
GO:0006119	oxidative phosphorylation	biological_process	102	3.98907e-70	<0.0012575101299427134	498|506|509|513|514|515|521|522|539|637|1327|1329|1337|1339|1350|1352|1355|1537|1738|2395|2631|4204|4436|4508|4509|4512|4513|4514|4519|4535|4536|4537|4538|4539|4540|4694|4695|4696|4697|4698|4700|4701|4702|4704|4705|4706|4707|4708|4709|4710|4711|4712|4713|4714|4715|4716|4717|4718|4719|4720|4722|4723|4724|4725|4726|4728|4729|4731|6389|6391|6392|6622|6834|6901|7381|7384|7385|7386|7388|9377|9512|9551…	ATP5F1A|ATP5F1B|ATP5F1C|ATP5F1D|ATP5F1E|ATP5PB|ATP5ME|ATP5PF|ATP5PO|BID|COX4I1|COX5B|COX6A1|COX6A2|COX7C|COX10|COX15|CYC1|DLD|FXN|NIPSNAP2|MECP2|MSH2|ATP6|ATP8|COX1|COX2|COX3|CYTB|ND1|ND2|ND3|ND4|ND4L|ND5|NDUFA1|NDUFA2|NDUFA3|NDUFA4|NDUFA5|NDUFA6|NDUFA7|NDUFA8|NDUFA9|NDUFA10|NDUFAB1|NDUFB1|NDUFB2|NDUFB3|NDUFB4|NDUFB5|NDUFB6|NDUFB7|NDUFB8|NDUFB9|NDUFB10|NDUFC1|NDUFC2|NDUFS1|NDUFS2|NDUFS3|NDUFV1|ND…
GO:0042119	neutrophil activation	biological_process	478	4.41505e-70	<0.0012575101299427134	1|12|26|30|47|55|101|102|161|175|178|197|210|221|230|240|272|290|302|306|317|327|353|383|387|391|410|411|427|527|535|566|634|671|683|684|718|719|728|820|823|847|929|932|945|948|960|961|963|965|966|967|968|976|978|1075|1084|1088|1116|1118|1143|1265|1315|1378|1432|1460|1471|1476|1508|1509|1511|1512|1520|1522|1535|1536|1604|1650|1654|1667|1669|1675|1727|1729|1773|1774|1776|1778|1823|1828|1832|1915|1…	A1BG|SERPINA3|AOC1|ACAA1|ACLY|ACPP|ADAM8|ADAM10|AP2A2|AGA|AGL|AHSG|ALAD|ALDH3B1|ALDOC|ALOX5|AMPD3|ANPEP|ANXA2|ANXA3|APAF1|APEH|APRT|ARG1|RHOA|RHOG|ARSA|ARSB|ASAH1|ATP6V0C|ATP6V0A1|AZU1|CEACAM1|BPI|BST1|BST2|C3|C3AR1|C5AR1|CAMP|CAPN1|CAT|CD14|MS4A3|CD33|CD36|CD44|CD47|CD53|CD58|CD59|CD63|CD68|ADGRE5|CDA|CTSC|CEACAM3|CEACAM8|CHI3L1|CHIT1|CHRNB4|CNN2|COPB1|CR1|MAPK14|CSNK2B|CST3|CSTB|CTSB|CTSD|CTSG|…
GO:0006283	transcription-coupled nucleotide-excision repair	biological_process	66	4.56785e-70	<0.0012575101299427134	902|1022|1161|1642|2067|2068|2071|2072|2074|2873|2965|2966|2967|2968|3150|3978|3980|4331|5111|5424|5425|5431|5432|5433|5434|5435|5436|5437|5438|5439|5440|5441|5981|5982|5983|5984|5985|6117|6118|6119|6917|7507|7515|7874|8450|8451|8533|9318|9716|9978|10450|10714|10920|10980|10987|27339|50813|51138|51426|56949|57461|57654|57804|64708|91603|404672|	CCNH|CDK7|ERCC8|DDB1|ERCC1|ERCC2|ERCC3|ERCC4|ERCC6|GPS1|GTF2H1|GTF2H2|GTF2H3|GTF2H4|HMGN1|LIG1|LIG3|MNAT1|PCNA|POLD1|POLD2|POLR2B|POLR2C|POLR2D|POLR2E|POLR2F|POLR2G|POLR2H|POLR2I|POLR2J|POLR2K|POLR2L|RFC1|RFC2|RFC3|RFC4|RFC5|RPA1|RPA2|RPA3|TCEA1|XPA|XRCC1|USP7|CUL4B|CUL4A|COPS3|COPS2|AQR|RBX1|PPIE|POLD3|COPS8|COPS6|COPS5|PRPF19|COPS7A|COPS4|POLK|XAB2|ISY1|UVSSA|POLD4|COPS7B|ZNF830|GTF2H5|
GO:0035577	azurophil granule membrane	cellular_component	56	6.17874e-70	<0.0012575101299427134	55|527|566|684|719|967|968|1088|1650|2040|2357|2548|2683|3916|3920|4033|4257|4680|4718|5284|5547|5660|5663|5878|5908|6836|6845|8673|8876|8895|8904|9145|9218|9342|9545|10043|10396|10970|11010|23200|23317|23385|25798|54918|55004|55754|79888|80331|84061|127829|150372|154664|326624|353189|374395|401258|	ACPP|ATP6V0C|AZU1|BST2|C3AR1|CD63|CD68|CEACAM8|DDOST|STOM|FPR1|GAA|B4GALT1|LAMP1|LAMP2|LRMP|MGST1|CEACAM6|NDUFC2|PIGR|PRCP|PSAP|PSEN1|RAB5C|RAP1B|SURF4|VAMP7|VAMP8|VNN1|CPNE3|CPNE1|SYNGR1|VAPA|SNAP29|RAB3D|TOM1|ATP8A1|CKAP4|GLIPR1|ATP11B|DNAJC13|NCSTN|BRI3|CMTM6|LAMTOR1|TMEM30A|LPCAT1|DNAJC5|MAGT1|ARL8A|NFAM1|ABCA13|RAB37|SLCO4C1|TMEM179B|RAB44|
GO:0042581	specific granule	cellular_component	155	1.40532e-69	<0.0012575101299427134	26|30|101|102|221|306|311|383|634|671|683|719|820|932|945|948|961|963|966|1084|1088|1116|1118|1143|1182|1265|1509|1522|1535|1536|1669|1774|1991|2040|2204|2352|2358|2444|2919|3163|3240|3608|3683|3684|3685|3689|3728|3837|3903|3934|4057|4069|4317|4758|4790|4973|5004|5005|5023|5199|5328|5329|5337|5768|5777|5787|5795|5806|5873|5906|5912|6515|6518|6590|6616|6709|6793|6809|6810|6813|6814|6843|6947|7077|…	AOC1|ACAA1|ADAM8|ADAM10|ALDH3B1|ANXA3|ANXA11|ARG1|CEACAM1|BPI|BST1|C3AR1|CAMP|MS4A3|CD33|CD36|CD47|CD53|CD59|CEACAM3|CEACAM8|CHI3L1|CHIT1|CHRNB4|CLCN3|CNN2|CTSD|CTSZ|CYBA|CYBB|DEFA4|DNASE1L1|ELANE|STOM|FCAR|FOLR3|FPR2|FRK|CXCL1|HMOX2|HP|ILF2|ITGAL|ITGAM|ITGAV|ITGB2|JUP|KPNB1|LAIR1|LCN2|LTF|LYZ|MMP8|NEU1|NFKB1|OLR1|ORM1|ORM2|P2RX1|CFP|PLAU|PLAUR|PLD1|QSOX1|PTPN6|PTPRB|PTPRJ|PTX3|RAB27A|RAP1A|RAP2B…
GO:0070469	respiratory chain	cellular_component	98	5.53709e-69	<0.0012575101299427134	617|1327|1329|1337|1339|1346|1347|1350|1351|1355|1537|4512|4513|4514|4519|4535|4536|4537|4538|4539|4540|4541|4694|4695|4696|4697|4698|4700|4701|4702|4704|4705|4706|4707|4708|4709|4710|4711|4712|4713|4714|4715|4716|4717|4718|4719|4720|4722|4723|4724|4725|4726|4728|4729|4731|5018|6389|6390|6391|6392|6622|6834|7381|7384|7385|7386|7388|9167|9377|9512|10975|11315|23530|25994|27089|29796|51079|51103|54…	BCS1L|COX4I1|COX5B|COX6A1|COX6A2|COX7A1|COX7A2|COX7C|COX8A|COX15|CYC1|COX1|COX2|COX3|CYTB|ND1|ND2|ND3|ND4|ND4L|ND5|ND6|NDUFA1|NDUFA2|NDUFA3|NDUFA4|NDUFA5|NDUFA6|NDUFA7|NDUFA8|NDUFA9|NDUFA10|NDUFAB1|NDUFB1|NDUFB2|NDUFB3|NDUFB4|NDUFB5|NDUFB6|NDUFB7|NDUFB8|NDUFB9|NDUFB10|NDUFC1|NDUFC2|NDUFS1|NDUFS2|NDUFS3|NDUFV1|NDUFS4|NDUFS5|NDUFS6|NDUFS8|NDUFV2|NDUFV3|OXA1L|SDHA|SDHB|SDHC|SDHD|SNCA|SURF1|UQCRB|UQC…
GO:0006281	DNA repair	biological_process	469	1.13444e-68	<0.0012575101299427134	25|86|142|143|322|328|472|545|546|580|641|672|675|902|983|988|1017|1022|1025|1032|1069|1111|1137|1161|1454|1642|1643|1647|1653|1663|1763|2067|2068|2070|2071|2072|2074|2138|2139|2140|2175|2176|2177|2178|2187|2188|2189|2237|2305|2547|2873|2956|2965|2966|2967|2968|3014|3146|3148|3150|3159|3297|3364|3508|3835|3978|3980|3981|4157|4221|4255|4292|4331|4350|4361|4436|4437|4438|4439|4521|4595|4683|4796|47…	ABL1|ACTL6A|PARP1|PARP4|APBB1|APEX1|ATM|ATR|ATRX|BARD1|BLM|BRCA1|BRCA2|CCNH|CDK1|CDC5L|CDK2|CDK7|CDK9|CDKN2D|CETN2|CHEK1|CHRNA4|ERCC8|CSNK1E|DDB1|DDB2|GADD45A|DDX1|DDX11|DNA2|ERCC1|ERCC2|EYA4|ERCC3|ERCC4|ERCC6|EYA1|EYA2|EYA3|FANCA|FANCC|FANCD2|FANCE|FANCB|FANCF|FANCG|FEN1|FOXM1|XRCC6|GPS1|MSH6|GTF2H1|GTF2H2|GTF2H3|GTF2H4|H2AFX|HMGB1|HMGB2|HMGN1|HMGA1|HSF1|HUS1|IGHMBP2|KIF22|LIG1|LIG3|LIG4|MC1R|ME…
GO:0006401	RNA catabolic process	biological_process	227	1.20356e-68	<0.0012575101299427134	472|677|678|1655|1656|1763|1797|1981|2081|2107|2237|2935|3184|3303|3304|3646|3669|3921|4116|4292|4686|4736|4848|4849|4850|4939|5073|5393|5394|5433|5436|5511|5515|5518|5520|5976|6036|6037|6039|6050|6122|6124|6125|6128|6129|6130|6132|6133|6135|6136|6137|6138|6141|6142|6143|6144|6146|6147|6152|6154|6155|6156|6157|6158|6159|6160|6161|6164|6167|6168|6169|6170|6171|6173|6175|6176|6181|6187|6188|6189|61…	ATM|ZFP36L1|ZFP36L2|DDX5|DDX6|DNA2|DXO|EIF4G1|ERN1|ETF1|FEN1|GSPT1|HNRNPD|HSPA1A|HSPA1B|EIF3E|ISG20|RPSA|MAGOH|MLH1|NCBP1|RPL10A|CNOT2|CNOT3|CNOT4|OAS2|PARN|EXOSC9|EXOSC10|POLR2D|POLR2G|PPP1R8|PPP2CA|PPP2R1A|PPP2R2A|UPF1|RNASE2|RNASE3|RNASE6|RNH1|RPL3|RPL4|RPL5|RPL6|RPL7|RPL7A|RPL8|RPL9|RPL11|RPL12|RPL13|RPL15|RPL18|RPL18A|RPL19|RPL21|RPL22|RPL23A|RPL24|RPL26|RPL27|RPL30|RPL27A|RPL28|RPL29|RPL31|…
GO:0070972	protein localization to endoplasmic reticulum	biological_process	122	1.8486e-68	<0.0012575101299427134	287|439|2901|3309|3638|3921|4253|4736|5372|5373|6122|6124|6125|6128|6129|6130|6132|6133|6135|6136|6137|6138|6141|6142|6143|6144|6146|6147|6152|6154|6155|6156|6157|6158|6159|6160|6161|6164|6167|6168|6169|6170|6171|6173|6175|6176|6181|6187|6188|6189|6191|6193|6194|6202|6203|6204|6205|6206|6207|6208|6209|6210|6217|6222|6223|6224|6227|6228|6229|6230|6231|6234|6235|6262|6449|6726|6727|6728|6729|6730|6…	ANK2|ASNA1|GRIK5|HSPA5|INSIG1|RPSA|MIA2|RPL10A|PMM1|PMM2|RPL3|RPL4|RPL5|RPL6|RPL7|RPL7A|RPL8|RPL9|RPL11|RPL12|RPL13|RPL15|RPL18|RPL18A|RPL19|RPL21|RPL22|RPL23A|RPL24|RPL26|RPL27|RPL30|RPL27A|RPL28|RPL29|RPL31|RPL32|RPL34|RPL37|RPL37A|RPL38|RPL39|RPL41|RPL36A|RPLP0|RPLP1|RPLP2|RPS2|RPS3|RPS3A|RPS4X|RPS5|RPS6|RPS8|RPS9|RPS10|RPS11|RPS12|RPS13|RPS14|RPS15|RPS15A|RPS16|RPS18|RPS19|RPS20|RPS21|RPS23|R…
GO:0005746	mitochondrial respiratory chain	cellular_component	89	6.38097e-68	<0.0012575101299427134	617|1327|1329|1337|1339|1346|1347|1350|1355|1537|4512|4513|4514|4519|4535|4536|4537|4538|4539|4540|4694|4695|4696|4697|4698|4700|4701|4702|4704|4705|4706|4707|4708|4709|4710|4711|4712|4713|4714|4715|4716|4717|4718|4719|4720|4722|4723|4724|4725|4726|4728|4729|4731|5018|6389|6390|6391|6392|6622|6834|7381|7384|7385|7386|7388|9167|9377|9512|11315|23530|27089|29796|51079|51103|54539|55101|55572|55967|…	BCS1L|COX4I1|COX5B|COX6A1|COX6A2|COX7A1|COX7A2|COX7C|COX15|CYC1|COX1|COX2|COX3|CYTB|ND1|ND2|ND3|ND4|ND4L|ND5|NDUFA1|NDUFA2|NDUFA3|NDUFA4|NDUFA5|NDUFA6|NDUFA7|NDUFA8|NDUFA9|NDUFA10|NDUFAB1|NDUFB1|NDUFB2|NDUFB3|NDUFB4|NDUFB5|NDUFB6|NDUFB7|NDUFB8|NDUFB9|NDUFB10|NDUFC1|NDUFC2|NDUFS1|NDUFS2|NDUFS3|NDUFV1|NDUFS4|NDUFS5|NDUFS6|NDUFS8|NDUFV2|NDUFV3|OXA1L|SDHA|SDHB|SDHC|SDHD|SNCA|SURF1|UQCRB|UQCRC1|UQCRC2…
GO:0002444	myeloid leukocyte mediated immunity	biological_process	494	2.7536e-67	<0.0012575101299427134	1|12|26|30|47|55|101|102|161|175|178|197|210|221|230|240|272|290|302|306|317|327|353|383|387|391|410|411|427|527|535|566|634|671|683|684|695|718|719|728|820|823|847|867|929|932|945|948|960|961|963|965|966|967|968|976|978|1075|1084|1088|1113|1116|1118|1143|1265|1315|1378|1432|1460|1471|1476|1508|1509|1511|1512|1520|1522|1535|1536|1604|1636|1650|1654|1667|1669|1675|1727|1729|1774|1778|1823|1828|183…	A1BG|SERPINA3|AOC1|ACAA1|ACLY|ACPP|ADAM8|ADAM10|AP2A2|AGA|AGL|AHSG|ALAD|ALDH3B1|ALDOC|ALOX5|AMPD3|ANPEP|ANXA2|ANXA3|APAF1|APEH|APRT|ARG1|RHOA|RHOG|ARSA|ARSB|ASAH1|ATP6V0C|ATP6V0A1|AZU1|CEACAM1|BPI|BST1|BST2|BTK|C3|C3AR1|C5AR1|CAMP|CAPN1|CAT|CBL|CD14|MS4A3|CD33|CD36|CD44|CD47|CD53|CD58|CD59|CD63|CD68|ADGRE5|CDA|CTSC|CEACAM3|CEACAM8|CHGA|CHI3L1|CHIT1|CHRNB4|CNN2|COPB1|CR1|MAPK14|CSNK2B|CST3|CSTB|CT…
GO:0019886	antigen processing and presentation of exogenous peptide antigen via MHC class II	biological_process	96	3.50191e-67	<0.0012575101299427134	160|161|162|163|164|375|821|829|830|832|972|1062|1173|1174|1175|1211|1213|1509|1510|1514|1515|1520|1639|1778|1780|1781|1783|1785|2207|2213|3108|3109|3111|3112|3113|3115|3117|3118|3119|3120|3122|3123|3127|3796|3797|3798|3831|3832|3835|3902|5641|6396|6456|6712|7189|7879|8655|8722|8905|8907|9371|9493|9632|9871|10053|10120|10121|10427|10437|10484|10540|10671|10802|11004|11127|11258|22872|22920|24137|…	AP2A1|AP2A2|AP1B1|AP2B1|AP1G1|ARF1|CANX|CAPZA1|CAPZA2|CAPZB|CD74|CENPE|AP2M1|AP1S1|AP2S1|CLTA|CLTC|CTSD|CTSE|CTSL|CTSV|CTSS|DCTN1|DYNC1H1|DYNC1I1|DYNC1I2|DYNC1LI2|DNM2|FCER1G|FCGR2B|HLA-DMA|HLA-DMB|HLA-DOA|HLA-DOB|HLA-DPA1|HLA-DPB1|HLA-DQA1|HLA-DQA2|HLA-DQB1|HLA-DQB2|HLA-DRA|HLA-DRB1|HLA-DRB5|KIF2A|KIF3C|KIF5A|KLC1|KIF11|KIF22|LAG3|LGMN|SEC13|SH3GL2|SPTBN2|TRAF6|RAB7A|DYNLL1|CTSF|AP1S2|AP1M1|KIF3…
GO:0098803	respiratory chain complex	cellular_component	84	8.31089e-67	<0.0012575101299427134	617|1327|1329|1337|1339|1350|1351|1537|4512|4513|4514|4519|4535|4536|4537|4538|4539|4540|4694|4695|4696|4697|4698|4700|4701|4702|4704|4705|4706|4707|4708|4709|4710|4711|4712|4713|4714|4715|4716|4717|4718|4719|4720|4722|4723|4724|4725|4726|4728|4729|4731|6389|6390|6391|6392|6622|7381|7384|7385|7386|7388|9377|9512|11315|27089|29796|51079|51103|54539|55101|55572|55967|56901|56964|84419|84701|90871|1…	BCS1L|COX4I1|COX5B|COX6A1|COX6A2|COX7C|COX8A|CYC1|COX1|COX2|COX3|CYTB|ND1|ND2|ND3|ND4|ND4L|ND5|NDUFA1|NDUFA2|NDUFA3|NDUFA4|NDUFA5|NDUFA6|NDUFA7|NDUFA8|NDUFA9|NDUFA10|NDUFAB1|NDUFB1|NDUFB2|NDUFB3|NDUFB4|NDUFB5|NDUFB6|NDUFB7|NDUFB8|NDUFB9|NDUFB10|NDUFC1|NDUFC2|NDUFS1|NDUFS2|NDUFS3|NDUFV1|NDUFS4|NDUFS5|NDUFS6|NDUFS8|NDUFV2|NDUFV3|SDHA|SDHB|SDHC|SDHD|SNCA|UQCRB|UQCRC1|UQCRC2|UQCRFS1|UQCRH|COX5A|PMPCB…
GO:0043299	leukocyte degranulation	biological_process	486	1.02599e-66	<0.0012575101299427134	1|12|26|30|47|55|101|102|161|175|178|197|210|221|230|240|272|290|302|306|317|327|353|383|387|391|410|411|427|527|535|566|634|671|683|684|695|718|719|728|820|823|847|867|929|932|945|948|960|961|963|965|966|967|968|976|978|1075|1084|1088|1113|1116|1118|1143|1265|1315|1378|1432|1460|1471|1476|1508|1509|1511|1512|1520|1522|1535|1536|1604|1650|1654|1667|1669|1675|1727|1729|1774|1778|1823|1828|1832|191…	A1BG|SERPINA3|AOC1|ACAA1|ACLY|ACPP|ADAM8|ADAM10|AP2A2|AGA|AGL|AHSG|ALAD|ALDH3B1|ALDOC|ALOX5|AMPD3|ANPEP|ANXA2|ANXA3|APAF1|APEH|APRT|ARG1|RHOA|RHOG|ARSA|ARSB|ASAH1|ATP6V0C|ATP6V0A1|AZU1|CEACAM1|BPI|BST1|BST2|BTK|C3|C3AR1|C5AR1|CAMP|CAPN1|CAT|CBL|CD14|MS4A3|CD33|CD36|CD44|CD47|CD53|CD58|CD59|CD63|CD68|ADGRE5|CDA|CTSC|CEACAM3|CEACAM8|CHGA|CHI3L1|CHIT1|CHRNB4|CNN2|COPB1|CR1|MAPK14|CSNK2B|CST3|CSTB|CT…
GO:0002495	antigen processing and presentation of peptide antigen via MHC class II	biological_process	97	1.16266e-66	<0.0012575101299427134	160|161|162|163|164|375|821|829|830|832|972|1062|1173|1174|1175|1211|1213|1509|1510|1514|1515|1520|1639|1778|1780|1781|1783|1785|2207|2213|3108|3109|3111|3112|3113|3115|3117|3118|3119|3120|3122|3123|3127|3796|3797|3798|3831|3832|3835|3902|5641|6396|6456|6712|7189|7879|8655|8722|8905|8907|9371|9493|9632|9871|10053|10120|10121|10427|10437|10484|10540|10671|10802|11004|11127|11258|22872|22920|24137|…	AP2A1|AP2A2|AP1B1|AP2B1|AP1G1|ARF1|CANX|CAPZA1|CAPZA2|CAPZB|CD74|CENPE|AP2M1|AP1S1|AP2S1|CLTA|CLTC|CTSD|CTSE|CTSL|CTSV|CTSS|DCTN1|DYNC1H1|DYNC1I1|DYNC1I2|DYNC1LI2|DNM2|FCER1G|FCGR2B|HLA-DMA|HLA-DMB|HLA-DOA|HLA-DOB|HLA-DPA1|HLA-DPB1|HLA-DQA1|HLA-DQA2|HLA-DQB1|HLA-DQB2|HLA-DRA|HLA-DRB1|HLA-DRB5|KIF2A|KIF3C|KIF5A|KLC1|KIF11|KIF22|LAG3|LGMN|SEC13|SH3GL2|SPTBN2|TRAF6|RAB7A|DYNLL1|CTSF|AP1S2|AP1M1|KIF3…
GO:0002504	antigen processing and presentation of peptide or polysaccharide antigen via MHC class II	biological_process	97	1.16266e-66	<0.0012575101299427134	160|161|162|163|164|375|821|829|830|832|972|1062|1173|1174|1175|1211|1213|1509|1510|1514|1515|1520|1639|1778|1780|1781|1783|1785|2207|2213|3108|3109|3111|3112|3113|3115|3117|3118|3119|3120|3122|3123|3127|3796|3797|3798|3831|3832|3835|3902|5641|6396|6456|6712|7189|7879|8655|8722|8905|8907|9371|9493|9632|9871|10053|10120|10121|10427|10437|10484|10540|10671|10802|11004|11127|11258|22872|22920|24137|…	AP2A1|AP2A2|AP1B1|AP2B1|AP1G1|ARF1|CANX|CAPZA1|CAPZA2|CAPZB|CD74|CENPE|AP2M1|AP1S1|AP2S1|CLTA|CLTC|CTSD|CTSE|CTSL|CTSV|CTSS|DCTN1|DYNC1H1|DYNC1I1|DYNC1I2|DYNC1LI2|DNM2|FCER1G|FCGR2B|HLA-DMA|HLA-DMB|HLA-DOA|HLA-DOB|HLA-DPA1|HLA-DPB1|HLA-DQA1|HLA-DQA2|HLA-DQB1|HLA-DQB2|HLA-DRA|HLA-DRB1|HLA-DRB5|KIF2A|KIF3C|KIF5A|KLC1|KIF11|KIF22|LAG3|LGMN|SEC13|SH3GL2|SPTBN2|TRAF6|RAB7A|DYNLL1|CTSF|AP1S2|AP1M1|KIF3…
GO:0070268	cornification	biological_process	111	3.52481e-66	<0.0012575101299427134	823|826|1041|1475|1823|1824|1825|1828|1829|1830|1832|2125|2312|3713|3728|3848|3849|3850|3851|3852|3853|3854|3855|3856|3857|3858|3859|3860|3861|3866|3868|3872|3875|3880|3881|3882|3883|3884|3886|3887|3888|3889|3890|3891|3892|4014|5045|5046|5266|5317|5318|5493|5652|6698|6699|6700|6701|6703|6704|6705|6706|6707|6768|7051|7062|8502|8687|8688|8689|9119|9333|11005|11187|23254|23581|25818|25984|26085|4384…	CAPN1|CAPNS1|CDSN|CSTA|DSC1|DSC2|DSC3|DSG1|DSG2|DSG3|DSP|EVPL|FLG|IVL|JUP|KRT1|KRT2|KRT3|KRT4|KRT5|KRT6A|KRT6B|KRT7|KRT8|KRT9|KRT10|KRT12|KRT13|KRT14|KRT15|KRT16|KRT17|KRT18|KRT19|KRT31|KRT32|KRT33A|KRT33B|KRT35|KRT81|KRT82|KRT83|KRT84|KRT85|KRT86|LOR|FURIN|PCSK6|PI3|PKP1|PKP2|PPL|PRSS8|SPRR1A|SPRR1B|SPRR2A|SPRR2B|SPRR2D|SPRR2E|SPRR2F|SPRR2G|SPRR3|ST14|TGM1|TCHH|PKP4|KRT38|KRT37|KRT36|KRT75|TGM5|…
GO:0002275	myeloid cell activation involved in immune response	biological_process	499	2.10247e-65	<0.0012575101299427134	1|12|26|30|47|55|101|102|161|175|178|197|210|221|230|240|272|290|302|306|317|327|353|383|387|391|410|411|427|527|535|566|634|671|683|684|695|718|719|728|820|823|847|867|929|932|945|948|960|961|963|965|966|967|968|976|978|1075|1084|1088|1113|1116|1118|1143|1265|1315|1378|1432|1460|1471|1476|1508|1509|1511|1512|1520|1522|1535|1536|1604|1650|1654|1667|1669|1675|1727|1729|1773|1774|1776|1778|1823|182…	A1BG|SERPINA3|AOC1|ACAA1|ACLY|ACPP|ADAM8|ADAM10|AP2A2|AGA|AGL|AHSG|ALAD|ALDH3B1|ALDOC|ALOX5|AMPD3|ANPEP|ANXA2|ANXA3|APAF1|APEH|APRT|ARG1|RHOA|RHOG|ARSA|ARSB|ASAH1|ATP6V0C|ATP6V0A1|AZU1|CEACAM1|BPI|BST1|BST2|BTK|C3|C3AR1|C5AR1|CAMP|CAPN1|CAT|CBL|CD14|MS4A3|CD33|CD36|CD44|CD47|CD53|CD58|CD59|CD63|CD68|ADGRE5|CDA|CTSC|CEACAM3|CEACAM8|CHGA|CHI3L1|CHIT1|CHRNB4|CNN2|COPB1|CR1|MAPK14|CSNK2B|CST3|CSTB|CT…
GO:0098687	chromosomal region	cellular_component	342	1.56602e-64	<0.0012575101299427134	142|324|328|332|472|545|546|641|675|699|701|891|983|989|1017|1051|1058|1059|1060|1062|1063|1111|1452|1616|1639|1642|1763|1780|1783|1786|1788|2067|2072|2237|2332|2491|2547|3014|3018|3020|3021|3070|3104|3181|3192|3297|3619|3835|3981|4085|4171|4172|4173|4174|4175|4176|4221|4361|4436|4659|4683|4735|4751|4928|4998|4999|5000|5001|5048|5111|5253|5314|5347|5371|5424|5431|5499|5500|5501|5514|5515|5516|551…	PARP1|APC|APEX1|BIRC5|ATM|ATR|ATRX|BLM|BRCA2|BUB1|BUB1B|CCNB1|CDK1|SEPT7|CDK2|CEBPB|CENPA|CENPB|CENPC|CENPE|CENPF|CHEK1|CSNK1A1|DAXX|DCTN1|DDB1|DNA2|DYNC1I1|DYNC1LI2|DNMT1|DNMT3A|ERCC1|ERCC4|FEN1|FMR1|CENPI|XRCC6|H2AFX|HIST1H2BB|H3F3A|H3F3B|HELLS|ZBTB48|HNRNPA2B1|HNRNPU|HSF1|INCENP|KIF22|LIG4|MAD2L1|MCM2|MCM3|MCM4|MCM5|MCM6|MCM7|MEN1|MRE11|MSH2|PPP1R12A|NBN|SEPT2|NEK2|NUP98|ORC1|ORC2|ORC4|ORC5|PA…
GO:0034470	ncRNA processing	biological_process	356	1.69082e-64	<0.0012575101299427134	16|103|705|1653|1736|1787|2091|2483|2926|3028|3181|3669|3735|3921|4086|4087|4088|4234|4686|4736|4809|4839|4931|5036|5073|5393|5394|5822|6041|6125|6129|6130|6135|6154|6155|6187|6194|6202|6203|6208|6209|6217|6223|6227|6229|6234|6301|6741|6839|6894|6895|7737|8270|8518|8568|8575|8602|8780|8846|8945|9045|9092|9097|9136|9188|9221|9277|9326|9692|9724|9790|9836|9875|10171|10199|10200|10248|10360|10412|10…	AARS|ADAR|BYSL|DDX1|DKC1|TRDMT1|FBL|FRG1|GRSF1|HSD17B10|HNRNPA2B1|ISG20|KARS|RPSA|SMAD1|SMAD2|SMAD3|METTL1|NCBP1|RPL10A|SNU13|NOP2|NVL|PA2G4|PARN|EXOSC9|EXOSC10|PWP2|RNASEL|RPL5|RPL7|RPL7A|RPL11|RPL26|RPL27|RPS2|RPS6|RPS8|RPS9|RPS14|RPS15|RPS16|RPS19|RPS21|RPS24|RPS28|SARS|SSB|SUV39H1|TARBP1|TARBP2|RNF113A|LAGE3|ELP1|RRP1|PRKRA|NOP14|RIOK3|ALKBH1|BTRC|RPL14|SART1|USP14|RRP9|DDX21|NOLC1|WDR46|ZNHI…
GO:0002274	myeloid leukocyte activation	biological_process	552	3.15887e-64	<0.0012575101299427134	1|12|26|30|47|55|101|102|161|175|178|197|199|210|221|230|240|272|290|302|306|317|327|353|383|387|391|399|410|411|427|527|535|566|634|671|683|684|695|718|719|728|814|820|823|847|867|929|932|945|948|960|961|963|965|966|967|968|976|978|1075|1084|1088|1113|1116|1118|1143|1191|1265|1315|1378|1432|1435|1437|1460|1471|1476|1508|1509|1511|1512|1520|1522|1535|1536|1604|1650|1654|1667|1669|1675|1727|1729|1…	A1BG|SERPINA3|AOC1|ACAA1|ACLY|ACPP|ADAM8|ADAM10|AP2A2|AGA|AGL|AHSG|AIF1|ALAD|ALDH3B1|ALDOC|ALOX5|AMPD3|ANPEP|ANXA2|ANXA3|APAF1|APEH|APRT|ARG1|RHOA|RHOG|RHOH|ARSA|ARSB|ASAH1|ATP6V0C|ATP6V0A1|AZU1|CEACAM1|BPI|BST1|BST2|BTK|C3|C3AR1|C5AR1|CAMK4|CAMP|CAPN1|CAT|CBL|CD14|MS4A3|CD33|CD36|CD44|CD47|CD53|CD58|CD59|CD63|CD68|ADGRE5|CDA|CTSC|CEACAM3|CEACAM8|CHGA|CHI3L1|CHIT1|CHRNB4|CLU|CNN2|COPB1|CR1|MAPK14…
GO:0097525	spliceosomal snRNP complex	cellular_component	56	1.08644e-63	<0.0012575101299427134	4809|6625|6626|6627|6628|6629|6631|6632|6633|6634|6635|6636|6637|6638|7919|8175|8559|9092|9128|9129|9343|9410|9416|9733|10291|10421|10465|10594|10713|10907|10992|11157|23020|23451|23658|24148|25766|25804|26121|27258|27336|51631|51634|51639|51690|51691|51747|54957|55015|55660|55692|57819|83443|84844|90324|153527|	SNU13|SNRNP70|SNRPA|SNRPA1|SNRPB|SNRPB2|SNRPC|SNRPD1|SNRPD2|SNRPD3|SNRPE|SNRPF|SNRPG|SNRPN|DDX39B|SF3A2|PRPF18|SART1|PRPF4|PRPF3|EFTUD2|SNRNP40|DDX23|SART3|SF3A1|CD2BP2|PPIH|PRPF8|USP39|TXNL4A|SF3B2|LSM6|SNRNP200|SF3B1|LSM5|PRPF6|PRPF40B|LSM4|PRPF31|LSM3|HTATSF1|LUC7L2|RBMX2|SF3B6|LSM7|LSM8|LUC7L3|TXNL4B|PRPF39|PRPF40A|LUC7L|LSM2|SF3B5|PHF5A|CCDC97|ZMAT2|
GO:0042773	ATP synthesis coupled electron transport	biological_process	80	1.71814e-63	<0.0012575101299427134	637|1327|1329|1337|1339|1350|1352|1355|1537|1738|4204|4512|4513|4514|4519|4535|4536|4537|4538|4539|4540|4694|4695|4696|4697|4698|4700|4701|4702|4704|4705|4706|4707|4708|4709|4710|4711|4712|4713|4714|4715|4716|4717|4718|4719|4720|4722|4723|4724|4725|4726|4728|4729|4731|6389|6391|6392|6622|6901|7381|7384|7386|7388|9377|9512|10229|27089|29796|51103|54205|54949|55967|57017|84701|246269|374291|388753|…	BID|COX4I1|COX5B|COX6A1|COX6A2|COX7C|COX10|COX15|CYC1|DLD|MECP2|COX1|COX2|COX3|CYTB|ND1|ND2|ND3|ND4|ND4L|ND5|NDUFA1|NDUFA2|NDUFA3|NDUFA4|NDUFA5|NDUFA6|NDUFA7|NDUFA8|NDUFA9|NDUFA10|NDUFAB1|NDUFB1|NDUFB2|NDUFB3|NDUFB4|NDUFB5|NDUFB6|NDUFB7|NDUFB8|NDUFB9|NDUFB10|NDUFC1|NDUFC2|NDUFS1|NDUFS2|NDUFS3|NDUFV1|NDUFS4|NDUFS5|NDUFS6|NDUFS8|NDUFV2|NDUFV3|SDHA|SDHC|SDHD|SNCA|TAZ|UQCRB|UQCRC1|UQCRFS1|UQCRH|COX5A…
GO:0042775	mitochondrial ATP synthesis coupled electron transport	biological_process	79	3.6883e-63	<0.0012575101299427134	637|1327|1329|1337|1339|1350|1352|1355|1537|1738|4204|4512|4513|4514|4519|4535|4536|4537|4538|4539|4540|4694|4695|4696|4697|4698|4700|4701|4702|4704|4705|4706|4707|4708|4709|4710|4711|4712|4713|4714|4715|4716|4717|4718|4719|4720|4722|4723|4724|4725|4726|4728|4729|4731|6389|6391|6392|6622|6901|7381|7384|7386|7388|9377|9512|10229|27089|29796|51103|54205|54949|55967|57017|84701|246269|374291|440567|…	BID|COX4I1|COX5B|COX6A1|COX6A2|COX7C|COX10|COX15|CYC1|DLD|MECP2|COX1|COX2|COX3|CYTB|ND1|ND2|ND3|ND4|ND4L|ND5|NDUFA1|NDUFA2|NDUFA3|NDUFA4|NDUFA5|NDUFA6|NDUFA7|NDUFA8|NDUFA9|NDUFA10|NDUFAB1|NDUFB1|NDUFB2|NDUFB3|NDUFB4|NDUFB5|NDUFB6|NDUFB7|NDUFB8|NDUFB9|NDUFB10|NDUFC1|NDUFC2|NDUFS1|NDUFS2|NDUFS3|NDUFV1|NDUFS4|NDUFS5|NDUFS6|NDUFS8|NDUFV2|NDUFV3|SDHA|SDHC|SDHD|SNCA|TAZ|UQCRB|UQCRC1|UQCRFS1|UQCRH|COX5A…
GO:0030532	small nuclear ribonucleoprotein complex	cellular_component	63	1.2331e-62	<0.0012575101299427134	4809|6625|6626|6627|6628|6629|6631|6632|6633|6634|6635|6636|6637|6638|7919|8175|8559|9092|9128|9129|9343|9410|9416|9733|10291|10421|10465|10565|10569|10594|10713|10907|10992|11157|23020|23450|23451|23658|24148|25766|25804|26121|27258|27336|50628|51631|51634|51639|51690|51691|51747|54957|55015|55660|55692|57819|83443|84844|84967|90324|96764|134353|153527|	SNU13|SNRNP70|SNRPA|SNRPA1|SNRPB|SNRPB2|SNRPC|SNRPD1|SNRPD2|SNRPD3|SNRPE|SNRPF|SNRPG|SNRPN|DDX39B|SF3A2|PRPF18|SART1|PRPF4|PRPF3|EFTUD2|SNRNP40|DDX23|SART3|SF3A1|CD2BP2|PPIH|ARFGEF1|SLU7|PRPF8|USP39|TXNL4A|SF3B2|LSM6|SNRNP200|SF3B3|SF3B1|LSM5|PRPF6|PRPF40B|LSM4|PRPF31|LSM3|HTATSF1|GEMIN4|LUC7L2|RBMX2|SF3B6|LSM7|LSM8|LUC7L3|TXNL4B|PRPF39|PRPF40A|LUC7L|LSM2|SF3B5|PHF5A|LSM10|CCDC97|TGS1|LSM11|ZMAT2|
GO:0006325	chromatin organization	biological_process	674	2.68897e-62	<0.0012575101299427134	86|322|408|472|473|546|648|675|676|890|891|983|1017|1029|1058|1060|1105|1106|1107|1108|1111|1386|1387|1499|1613|1616|1642|1643|1663|1786|1788|1810|1812|1911|2005|2070|2091|2099|2122|2138|2139|2140|2145|2146|2186|2491|2623|2625|2648|2879|2908|2959|3005|3006|3007|3008|3009|3010|3012|3013|3014|3015|3017|3018|3020|3021|3024|3054|3065|3066|3070|3141|3146|3148|3149|3150|3159|3169|3170|3171|3183|3192|32…	ACTL6A|APBB1|ARRB1|ATM|RERE|ATRX|BMI1|BRCA2|BRDT|CCNA2|CCNB1|CDK1|CDK2|CDKN2A|CENPA|CENPC|CHD1|CHD2|CHD3|CHD4|CHEK1|ATF2|CREBBP|CTNNB1|DAPK3|DAXX|DDB1|DDB2|DDX11|DNMT1|DNMT3A|DR1|DRD1|PHC1|ELK4|EYA4|FBL|ESR1|MECOM|EYA1|EYA2|EYA3|EZH1|EZH2|BPTF|CENPI|GATA1|GATA3|KAT2A|GPX4|NR3C1|GTF2B|H1F0|HIST1H1C|HIST1H1D|HIST1H1E|HIST1H1B|HIST1H1T|HIST1H2AE|HIST1H2AD|H2AFX|H2AFZ|HIST1H2BD|HIST1H2BB|H3F3A|H3F3B|…
GO:0006901	vesicle coating	biological_process	66	3.13391e-62	<0.0012575101299427134	374|966|1075|1294|1453|1522|2153|2157|2348|2801|2890|3998|4905|5265|5537|5861|6396|6399|6811|7039|7109|8452|8615|8729|8775|9554|9570|9632|9871|9919|10016|10113|10175|10282|10342|10427|10484|10802|10959|10972|11196|22870|22872|23243|23256|26286|27095|51128|51399|51693|54732|55291|58485|59349|64689|79090|81876|84364|90411|122553|126003|128637|149111|254263|553115|111240474|	AREG|CD59|CTSC|COL7A1|CSNK1D|CTSZ|F5|F8|FOLR1|GOLGA2|GRIA1|LMAN1|NSF|SERPINA1|PPP6C|RAB1A|SEC13|TRAPPC2|STX5|TGFA|TRAPPC10|CUL3|USO1|GBF1|NAPA|SEC22B|GOSR2|SEC24C|SEC24D|SEC16A|PDCD6|PREB|CNIH1|BET1|TFG|SEC24B|SEC23A|SEC24A|TMED2|TMED10|SEC23IP|PPP6R1|SEC31A|ANKRD28|SCFD1|ARFGAP3|TRAPPC3|SAR1B|TRAPPC4|TRAPPC2L|TMED9|PPP6R3|TRAPPC1|KLHL12|GORASP1|TRAPPC6A|RAB1B|ARFGAP2|MCFD2|TRAPPC6B|TRAPPC5|TBC1D…
GO:0048207	vesicle targeting, rough ER to cis-Golgi	biological_process	62	6.09737e-62	<0.0012575101299427134	374|966|1075|1294|1453|1522|2153|2157|2348|2801|2890|3998|4905|5265|5537|5861|6396|6399|6811|7039|7109|8452|8615|8775|9554|9570|9632|9871|9919|10016|10113|10175|10282|10342|10427|10484|10802|10959|10972|11196|22870|22872|23243|23256|27095|51128|51399|51693|55291|58485|59349|64689|79090|81876|90411|122553|126003|128637|149111|254263|553115|111240474|	AREG|CD59|CTSC|COL7A1|CSNK1D|CTSZ|F5|F8|FOLR1|GOLGA2|GRIA1|LMAN1|NSF|SERPINA1|PPP6C|RAB1A|SEC13|TRAPPC2|STX5|TGFA|TRAPPC10|CUL3|USO1|NAPA|SEC22B|GOSR2|SEC24C|SEC24D|SEC16A|PDCD6|PREB|CNIH1|BET1|TFG|SEC24B|SEC23A|SEC24A|TMED2|TMED10|SEC23IP|PPP6R1|SEC31A|ANKRD28|SCFD1|TRAPPC3|SAR1B|TRAPPC4|TRAPPC2L|PPP6R3|TRAPPC1|KLHL12|GORASP1|TRAPPC6A|RAB1B|MCFD2|TRAPPC6B|TRAPPC5|TBC1D20|CNIH3|CNIH2|PEF1|CRYZL2P…
GO:0048208	COPII vesicle coating	biological_process	62	6.09737e-62	<0.0012575101299427134	374|966|1075|1294|1453|1522|2153|2157|2348|2801|2890|3998|4905|5265|5537|5861|6396|6399|6811|7039|7109|8452|8615|8775|9554|9570|9632|9871|9919|10016|10113|10175|10282|10342|10427|10484|10802|10959|10972|11196|22870|22872|23243|23256|27095|51128|51399|51693|55291|58485|59349|64689|79090|81876|90411|122553|126003|128637|149111|254263|553115|111240474|	AREG|CD59|CTSC|COL7A1|CSNK1D|CTSZ|F5|F8|FOLR1|GOLGA2|GRIA1|LMAN1|NSF|SERPINA1|PPP6C|RAB1A|SEC13|TRAPPC2|STX5|TGFA|TRAPPC10|CUL3|USO1|NAPA|SEC22B|GOSR2|SEC24C|SEC24D|SEC16A|PDCD6|PREB|CNIH1|BET1|TFG|SEC24B|SEC23A|SEC24A|TMED2|TMED10|SEC23IP|PPP6R1|SEC31A|ANKRD28|SCFD1|TRAPPC3|SAR1B|TRAPPC4|TRAPPC2L|PPP6R3|TRAPPC1|KLHL12|GORASP1|TRAPPC6A|RAB1B|MCFD2|TRAPPC6B|TRAPPC5|TBC1D20|CNIH3|CNIH2|PEF1|CRYZL2P…
GO:0043604	amide biosynthetic process	biological_process	472	6.47735e-62	<0.0012575101299427134	15|16|23|31|32|38|47|327|383|384|435|438|440|445|471|740|790|833|1050|1373|1615|1654|1719|1725|1734|1737|1738|1756|1915|1917|1933|1936|1937|1938|1939|1964|1965|1967|1968|1973|1974|1975|1977|1978|1979|1981|1982|1983|1984|1991|2055|2058|2107|2180|2181|2182|2193|2194|2356|2583|2617|2618|2629|2639|2643|2678|2686|2687|2730|2935|2966|2967|3029|3035|3376|3396|3508|3646|3692|3735|3921|4141|4258|4528|4677…	AANAT|AARS|ABCF1|ACACA|ACACB|ACAT1|ACLY|APEH|ARG1|ARG2|ASL|ASMT|ASNS|ASS1|ATIC|MRPL49|CAD|CARS|CEBPA|CPS1|DARS|DDX3X|DHFR|DHPS|DIO2|DLAT|DLD|DMD|EEF1A1|EEF1A2|EEF1B2|EEF1D|EEF1G|EEF2|EIF2D|EIF1AX|EIF2S1|EIF2B1|EIF2S3|EIF4A1|EIF4A2|EIF4B|EIF4E|EIF4EBP1|EIF4EBP2|EIF4G1|EIF4G2|EIF5|EIF5A|ELANE|CLN8|EPRS|ETF1|ACSL1|ACSL3|ACSL4|FARSA|FASN|FPGS|B4GALNT1|GARS|GART|GBA|GCDH|GCH1|GGT1|GGT7|GGT5|GCLM|GSPT1…
GO:0051028	mRNA transport	biological_process	143	7.48776e-62	<0.0012575101299427134	677|1660|1977|1984|2332|2733|3087|3178|3181|3267|3297|3800|4116|4600|4686|4927|4928|5433|5903|5976|6396|6426|6427|6428|6429|6430|6431|6432|6830|7175|7307|7514|7538|7884|7919|8021|8086|8106|8189|8480|8563|8570|8658|8683|8888|9284|9295|9444|9631|9688|9785|9818|9883|9887|9908|9939|9961|9972|9984|10128|10189|10204|10212|10250|10482|10569|10642|10643|10644|10762|10898|10921|11097|11269|11338|22794|229…	ZFP36L1|DHX9|EIF4E|EIF5A|FMR1|GLE1|HHEX|HNRNPA1|HNRNPA2B1|AGFG1|HSF1|KIF5C|MAGOH|MX2|NCBP1|NUP88|NUP98|POLR2D|RANBP2|UPF1|SEC13|SRSF1|SRSF2|SRSF3|SRSF4|SRSF5|SRSF6|SRSF7|SUPT6H|TPR|U2AF1|XPO1|ZFP36|SLBP|DDX39B|NUP214|AAAS|PABPN1|SYMPK|RAE1|THOC5|KHSRP|TNKS|SRSF9|MCM3AP|NPIPA1|SRSF11|QKI|NUP155|NUP93|DHX38|NUP58|POM121|SMG7|G3BP2|RBM8A|MVP|NUP153|THOC1|LRPPRC|ALYREF|NUTF2|DDX39A|SRRM1|NXF1|SLU7|IG…
GO:0090114	COPII-coated vesicle budding	biological_process	68	9.54e-62	<0.0012575101299427134	374|966|1075|1294|1453|1522|2153|2157|2348|2801|2890|3998|4905|5265|5537|5861|6396|6399|6811|7039|7109|8452|8615|8775|9217|9218|9554|9570|9632|9871|9919|10016|10113|10175|10282|10342|10427|10483|10484|10802|10959|10972|11196|22870|22872|23243|23256|25956|27095|51128|51399|51693|55291|56681|58485|59349|64689|79090|81876|90411|122553|126003|128637|149111|254263|375056|553115|111240474|	AREG|CD59|CTSC|COL7A1|CSNK1D|CTSZ|F5|F8|FOLR1|GOLGA2|GRIA1|LMAN1|NSF|SERPINA1|PPP6C|RAB1A|SEC13|TRAPPC2|STX5|TGFA|TRAPPC10|CUL3|USO1|NAPA|VAPB|VAPA|SEC22B|GOSR2|SEC24C|SEC24D|SEC16A|PDCD6|PREB|CNIH1|BET1|TFG|SEC24B|SEC23B|SEC23A|SEC24A|TMED2|TMED10|SEC23IP|PPP6R1|SEC31A|ANKRD28|SCFD1|SEC31B|TRAPPC3|SAR1B|TRAPPC4|TRAPPC2L|PPP6R3|SAR1A|TRAPPC1|KLHL12|GORASP1|TRAPPC6A|RAB1B|MCFD2|TRAPPC6B|TRAPPC5|TB…
GO:0098800	inner mitochondrial membrane protein complex	cellular_component	138	3.6734e-61	<0.0012575101299427134	293|498|506|509|513|514|515|516|517|518|521|522|539|617|1327|1329|1337|1339|1346|1347|1350|1537|4508|4509|4512|4513|4514|4519|4535|4536|4537|4538|4539|4540|4694|4695|4696|4697|4698|4700|4701|4702|4704|4705|4706|4707|4708|4709|4710|4711|4712|4713|4714|4715|4716|4717|4718|4719|4720|4722|4723|4724|4725|4726|4728|4729|4731|6389|6390|6391|6392|6622|6687|7381|7384|7385|7386|7388|9167|9377|9512|9551|955…	SLC25A6|ATP5F1A|ATP5F1B|ATP5F1C|ATP5F1D|ATP5F1E|ATP5PB|ATP5MC1|ATP5MC2|ATP5MC3|ATP5ME|ATP5PF|ATP5PO|BCS1L|COX4I1|COX5B|COX6A1|COX6A2|COX7A1|COX7A2|COX7C|CYC1|ATP6|ATP8|COX1|COX2|COX3|CYTB|ND1|ND2|ND3|ND4|ND4L|ND5|NDUFA1|NDUFA2|NDUFA3|NDUFA4|NDUFA5|NDUFA6|NDUFA7|NDUFA8|NDUFA9|NDUFA10|NDUFAB1|NDUFB1|NDUFB2|NDUFB3|NDUFB4|NDUFB5|NDUFB6|NDUFB7|NDUFB8|NDUFB9|NDUFB10|NDUFC1|NDUFC2|NDUFS1|NDUFS2|NDUFS3|N…
GO:0000278	mitotic cell cycle	biological_process	655	4.0802e-61	<0.0012575101299427134	25|90|91|288|324|375|387|388|389|403|472|581|585|586|595|598|641|672|675|699|701|805|808|815|835|890|891|894|896|898|899|900|901|983|984|988|989|990|991|993|994|995|996|997|1012|1017|1018|1019|1021|1026|1027|1029|1030|1031|1032|1033|1058|1060|1062|1063|1068|1069|1070|1072|1104|1112|1163|1164|1213|1263|1386|1453|1454|1639|1647|1719|1731|1739|1763|1778|1781|1785|1788|1820|1869|1874|1876|1894|1977|1…	ABL1|ACVR1|ACVR1B|ANK3|APC|ARF1|RHOA|RHOB|RHOC|ARL3|ATM|BAX|BBS4|BCAT1|CCND1|BCL2L1|BLM|BRCA1|BRCA2|BUB1|BUB1B|CALM2|CALM3|CAMK2A|CASP2|CCNA2|CCNB1|CCND2|CCND3|CCNE1|CCNF|CCNG1|CCNG2|CDK1|CDK11B|CDC5L|SEPT7|CDC6|CDC20|CDC25A|CDC25B|CDC25C|CDC27|CDC34|CDH13|CDK2|CDK3|CDK4|CDK6|CDKN1A|CDKN1B|CDKN2A|CDKN2B|CDKN2C|CDKN2D|CDKN3|CENPA|CENPC|CENPE|CENPF|CETN1|CETN2|CETN3|CFL1|RCC1|FOXN3|CKS1B|CKS2|CLTC|…
GO:0002478	antigen processing and presentation of exogenous peptide antigen	biological_process	120	7.23871e-61	<0.0012575101299427134	160|161|162|163|164|375|811|821|829|830|832|948|972|1062|1147|1173|1174|1175|1211|1213|1509|1510|1514|1515|1520|1639|1778|1780|1781|1783|1785|2207|2209|2213|2923|3105|3106|3107|3108|3109|3111|3112|3113|3115|3117|3118|3119|3120|3122|3123|3127|3133|3134|3135|3551|3685|3693|3796|3797|3798|3831|3832|3835|3902|4012|5641|6396|6456|6712|6890|6892|7189|7879|8517|8655|8673|8722|8773|8905|8907|9341|9371|94…	AP2A1|AP2A2|AP1B1|AP2B1|AP1G1|ARF1|CALR|CANX|CAPZA1|CAPZA2|CAPZB|CD36|CD74|CENPE|CHUK|AP2M1|AP1S1|AP2S1|CLTA|CLTC|CTSD|CTSE|CTSL|CTSV|CTSS|DCTN1|DYNC1H1|DYNC1I1|DYNC1I2|DYNC1LI2|DNM2|FCER1G|FCGR1A|FCGR2B|PDIA3|HLA-A|HLA-B|HLA-C|HLA-DMA|HLA-DMB|HLA-DOA|HLA-DOB|HLA-DPA1|HLA-DPB1|HLA-DQA1|HLA-DQA2|HLA-DQB1|HLA-DQB2|HLA-DRA|HLA-DRB1|HLA-DRB5|HLA-E|HLA-F|HLA-G|IKBKB|ITGAV|ITGB5|KIF2A|KIF3C|KIF5A|KLC1|…
GO:0044770	cell cycle phase transition	biological_process	254	1.06068e-60	<0.0012575101299427134	90|91|586|595|701|805|808|815|890|891|898|983|990|993|994|995|996|997|1017|1018|1019|1021|1026|1027|1029|1030|1031|1032|1033|1069|1104|1163|1164|1263|1453|1454|1639|1719|1778|1781|1785|1869|1874|1876|1977|1978|2029|2059|2103|2305|2672|2935|3398|3400|3624|3688|4149|4171|4172|4173|4174|4175|4176|4331|4678|4751|4863|4957|4998|4999|5000|5001|5048|5108|5111|5116|5218|5243|5347|5422|5426|5427|5471|5518…	ACVR1|ACVR1B|BCAT1|CCND1|BUB1B|CALM2|CALM3|CAMK2A|CCNA2|CCNB1|CCNE1|CDK1|CDC6|CDC25A|CDC25B|CDC25C|CDC27|CDC34|CDK2|CDK3|CDK4|CDK6|CDKN1A|CDKN1B|CDKN2A|CDKN2B|CDKN2C|CDKN2D|CDKN3|CETN2|RCC1|CKS1B|CKS2|PLK3|CSNK1D|CSNK1E|DCTN1|DHFR|DYNC1H1|DYNC1I2|DNM2|E2F1|E2F4|E2F6|EIF4E|EIF4EBP1|ENSA|EPS8|ESRRB|FOXM1|GFI1|GSPT1|ID2|ID4|INHBA|ITGB1|MAX|MCM2|MCM3|MCM4|MCM5|MCM6|MCM7|MNAT1|NASP|NEK2|NPAT|ODF2|ORC1…
GO:0019221	cytokine-mediated signaling pathway	biological_process	588	1.12516e-60	<0.0012575101299427134	103|240|246|301|302|329|330|332|356|375|572|583|585|595|596|598|604|608|634|643|684|759|815|816|817|818|821|829|834|836|867|920|939|941|942|943|944|948|958|959|960|970|972|998|1026|1050|1052|1072|1147|1154|1230|1232|1233|1234|1235|1236|1237|1238|1240|1265|1270|1271|1278|1316|1326|1398|1399|1435|1436|1437|1438|1439|1440|1441|1460|1489|1524|1796|1896|1901|1907|1958|2056|2057|2069|2152|2162|2180|218…	ADAR|ALOX5|ALOX15|ANXA1|ANXA2|BIRC2|BIRC3|BIRC5|FASLG|ARF1|BAD|BBS2|BBS4|CCND1|BCL2|BCL2L1|BCL6|TNFRSF17|CEACAM1|CXCR5|BST2|CA1|CAMK2A|CAMK2B|CAMK2D|CAMK2G|CANX|CAPZA1|CASP1|CASP3|CBL|CD4|CD27|CD80|CD86|TNFRSF8|TNFSF8|CD36|CD40|CD40LG|CD44|CD70|CD74|CDC42|CDKN1A|CEBPA|CEBPD|CFL1|CHUK|CISH|CCR1|CCR3|CCR4|CCR5|CCR6|CCR7|CCR8|ACKR2|CMKLR1|CNN2|CNTF|CNTFR|COL1A2|KLF6|MAP3K8|CRK|CRKL|CSF1|CSF1R|CSF2|C…
GO:0044772	mitotic cell cycle phase transition	biological_process	246	5.43877e-60	<0.0012575101299427134	90|91|586|595|701|805|808|815|890|891|898|983|990|993|994|995|996|997|1017|1018|1019|1021|1026|1027|1029|1030|1031|1032|1033|1069|1104|1163|1164|1263|1453|1454|1639|1719|1778|1781|1785|1869|1874|1876|1977|1978|2029|2059|2103|2305|2672|2935|3398|3400|3624|3688|4149|4171|4172|4173|4174|4175|4176|4331|4678|4751|4863|4957|4998|4999|5000|5001|5048|5108|5111|5116|5218|5243|5347|5422|5426|5427|5471|5518…	ACVR1|ACVR1B|BCAT1|CCND1|BUB1B|CALM2|CALM3|CAMK2A|CCNA2|CCNB1|CCNE1|CDK1|CDC6|CDC25A|CDC25B|CDC25C|CDC27|CDC34|CDK2|CDK3|CDK4|CDK6|CDKN1A|CDKN1B|CDKN2A|CDKN2B|CDKN2C|CDKN2D|CDKN3|CETN2|RCC1|CKS1B|CKS2|PLK3|CSNK1D|CSNK1E|DCTN1|DHFR|DYNC1H1|DYNC1I2|DNM2|E2F1|E2F4|E2F6|EIF4E|EIF4EBP1|ENSA|EPS8|ESRRB|FOXM1|GFI1|GSPT1|ID2|ID4|INHBA|ITGB1|MAX|MCM2|MCM3|MCM4|MCM5|MCM6|MCM7|MNAT1|NASP|NEK2|NPAT|ODF2|ORC1…
GO:0031124	mRNA 3'-end processing	biological_process	75	5.97606e-60	<0.0012575101299427134	1477|1478|1479|2926|4116|4686|5433|6426|6427|6428|6429|6430|6431|6432|7307|7884|7919|8106|8189|8563|8683|9295|9785|9939|9984|10189|10212|10250|10569|10768|10898|10914|10921|10978|11051|11052|11338|22794|22828|22916|23144|23283|25888|26097|26986|29101|29894|51362|51585|51692|53981|54623|55110|55149|55339|56903|57187|64282|64852|64895|65109|79228|79577|79869|80145|80336|81608|84271|84321|84324|8717…	CSTF1|CSTF2|CSTF3|GRSF1|MAGOH|NCBP1|POLR2D|SRSF1|SRSF2|SRSF3|SRSF4|SRSF5|SRSF6|SRSF7|U2AF1|SLBP|DDX39B|PABPN1|SYMPK|THOC5|SRSF9|SRSF11|DHX38|RBM8A|THOC1|ALYREF|DDX39A|SRRM1|SLU7|AHCYL1|CPSF4|PAPOLA|RNPS1|CLP1|NUDT21|CPSF6|U2AF2|CASC3|SCAF8|NCBP2|ZC3H3|CSTF2T|ZNF473|CHTOP|PABPC1|SSU72|CPSF1|CDC40|PCF11|CPSF3|CPSF2|PAF1|MAGOHB|MTPAP|WDR33|PAPOLB|THOC2|TENT4B|TUT1|PAPOLG|UPF3B|THOC6|CDC73|CPSF7|THOC…
GO:0006289	nucleotide-excision repair	biological_process	97	7.32074e-60	<0.0012575101299427134	142|675|902|1022|1069|1161|1642|1643|2067|2068|2071|2072|2074|2176|2873|2965|2966|2967|2968|3150|3364|3978|3980|3981|4331|4913|4968|5111|5424|5425|5426|5431|5432|5433|5434|5435|5436|5437|5438|5439|5440|5441|5886|5887|5932|5981|5982|5983|5984|5985|6117|6118|6119|6917|7507|7508|7515|7874|8450|8451|8533|9318|9557|9716|9978|10450|10463|10714|10920|10980|10987|11284|22909|23411|27339|27343|29935|50813…	PARP1|BRCA2|CCNH|CDK7|CETN2|ERCC8|DDB1|DDB2|ERCC1|ERCC2|ERCC3|ERCC4|ERCC6|FANCC|GPS1|GTF2H1|GTF2H2|GTF2H3|GTF2H4|HMGN1|HUS1|LIG1|LIG3|LIG4|MNAT1|NTHL1|OGG1|PCNA|POLD1|POLD2|POLE|POLR2B|POLR2C|POLR2D|POLR2E|POLR2F|POLR2G|POLR2H|POLR2I|POLR2J|POLR2K|POLR2L|RAD23A|RAD23B|RBBP8|RFC1|RFC2|RFC3|RFC4|RFC5|RPA1|RPA2|RPA3|TCEA1|XPA|XPC|XRCC1|USP7|CUL4B|CUL4A|COPS3|COPS2|CHD1L|AQR|RBX1|PPIE|SLC30A9|POLD3|C…
GO:0034707	chloride channel complex	cellular_component	48	1.10855e-59	<0.0012575101299427134	1080|1180|1181|1187|1188|1192|1193|1364|2554|2555|2556|2557|2558|2559|2560|2561|2562|2563|2564|2565|2566|2567|2568|2569|2570|2741|2742|2743|7439|8001|9022|23155|25932|26285|53405|54102|54831|55107|55879|57101|57348|65010|80727|94015|144453|196527|200959|266675|	CFTR|CLCN1|CLCN2|CLCNKA|CLCNKB|CLIC1|CLIC2|CLDN4|GABRA1|GABRA2|GABRA3|GABRA4|GABRA5|GABRA6|GABRB1|GABRB2|GABRB3|GABRD|GABRE|GABRG1|GABRG2|GABRG3|GABRP|GABRR1|GABRR2|GLRA1|GLRA2|GLRB|BEST1|GLRA3|CLIC3|CLCC1|CLIC4|CLDN17|CLIC5|CLIC6|BEST2|ANO1|GABRQ|ANO2|TTYH1|SLC26A6|TTYH3|TTYH2|BEST3|ANO6|GABRR3|BEST4|
GO:0120114	Sm-like protein family complex	cellular_component	74	1.72342e-59	<0.0012575101299427134	1207|4809|6606|6607|6625|6626|6627|6628|6629|6631|6632|6633|6634|6635|6636|6637|6638|7919|8175|8487|8559|9092|9128|9129|9343|9410|9416|9733|10291|10421|10465|10565|10569|10594|10713|10907|10992|11157|11171|11218|23020|23450|23451|23658|24148|25766|25804|25929|26121|27257|27258|27336|50628|51631|51634|51639|51690|51691|51747|54957|54960|55015|55660|55692|57819|79760|79833|83443|84844|84967|90324|9…	CLNS1A|SNU13|SMN1|SMN2|SNRNP70|SNRPA|SNRPA1|SNRPB|SNRPB2|SNRPC|SNRPD1|SNRPD2|SNRPD3|SNRPE|SNRPF|SNRPG|SNRPN|DDX39B|SF3A2|GEMIN2|PRPF18|SART1|PRPF4|PRPF3|EFTUD2|SNRNP40|DDX23|SART3|SF3A1|CD2BP2|PPIH|ARFGEF1|SLU7|PRPF8|USP39|TXNL4A|SF3B2|LSM6|STRAP|DDX20|SNRNP200|SF3B3|SF3B1|LSM5|PRPF6|PRPF40B|LSM4|GEMIN5|PRPF31|LSM1|LSM3|HTATSF1|GEMIN4|LUC7L2|RBMX2|SF3B6|LSM7|LSM8|LUC7L3|TXNL4B|GEMIN8|PRPF39|PRPF4…
GO:0048194	Golgi vesicle budding	biological_process	76	2.80646e-59	<0.0012575101299427134	374|966|1075|1294|1453|1522|2153|2157|2348|2801|2890|3998|4905|5265|5537|5584|5861|6396|6399|6811|7039|7109|8452|8615|8729|8775|9217|9218|9554|9570|9632|9871|9919|10016|10113|10175|10282|10342|10427|10483|10484|10802|10959|10972|11196|22870|22872|23243|23256|25956|26286|27095|51128|51399|51693|54732|55204|55291|56681|58485|59349|64083|64689|79090|81876|84364|90411|122553|126003|128637|149111|2542…	AREG|CD59|CTSC|COL7A1|CSNK1D|CTSZ|F5|F8|FOLR1|GOLGA2|GRIA1|LMAN1|NSF|SERPINA1|PPP6C|PRKCI|RAB1A|SEC13|TRAPPC2|STX5|TGFA|TRAPPC10|CUL3|USO1|GBF1|NAPA|VAPB|VAPA|SEC22B|GOSR2|SEC24C|SEC24D|SEC16A|PDCD6|PREB|CNIH1|BET1|TFG|SEC24B|SEC23B|SEC23A|SEC24A|TMED2|TMED10|SEC23IP|PPP6R1|SEC31A|ANKRD28|SCFD1|SEC31B|ARFGAP3|TRAPPC3|SAR1B|TRAPPC4|TRAPPC2L|TMED9|GOLPH3L|PPP6R3|SAR1A|TRAPPC1|KLHL12|GOLPH3|GORASP1|…
GO:0045055	regulated exocytosis	biological_process	664	3.01303e-59	<0.0012575101299427134	1|2|12|26|30|47|55|81|87|88|101|102|161|175|178|197|210|221|230|240|272|290|302|306|308|317|327|334|335|350|353|383|387|391|410|411|427|527|535|566|634|671|683|684|695|710|718|719|728|801|820|823|847|867|928|929|932|945|948|960|961|963|965|966|967|968|976|978|1020|1075|1084|1088|1113|1116|1118|1143|1191|1265|1315|1378|1393|1432|1460|1471|1476|1488|1508|1509|1511|1512|1520|1521|1522|1535|1536|1604…	A1BG|A2M|SERPINA3|AOC1|ACAA1|ACLY|ACPP|ACTN4|ACTN1|ACTN2|ADAM8|ADAM10|AP2A2|AGA|AGL|AHSG|ALAD|ALDH3B1|ALDOC|ALOX5|AMPD3|ANPEP|ANXA2|ANXA3|ANXA5|APAF1|APEH|APLP2|APOA1|APOH|APRT|ARG1|RHOA|RHOG|ARSA|ARSB|ASAH1|ATP6V0C|ATP6V0A1|AZU1|CEACAM1|BPI|BST1|BST2|BTK|SERPING1|C3|C3AR1|C5AR1|CALM1|CAMP|CAPN1|CAT|CBL|CD9|CD14|MS4A3|CD33|CD36|CD44|CD47|CD53|CD58|CD59|CD63|CD68|ADGRE5|CDA|CDK5|CTSC|CEACAM3|CEACA…
GO:0000315	organellar large ribosomal subunit	cellular_component	56	3.57777e-59	<0.0012575101299427134	740|3396|4706|6182|9553|9801|10573|10884|11222|26589|28977|28998|29074|29088|29093|51069|51073|51253|51258|51263|51264|51318|51642|54148|54534|54948|55052|55168|57129|63875|63899|64928|64975|64976|64978|64979|64981|64983|65003|65005|65080|78988|79590|84311|84545|84769|91574|115416|116540|116541|122704|124995|128308|130916|219927|387338|	MRPL49|MRPL58|NDUFAB1|MRPL12|MRPL33|MRPL19|MRPL28|MRPS30|MRPL3|MRPL46|MRPL42|MRPL13|MRPL18|MRPL15|MRPL22|MRPL2|MRPL4|MRPL37|MRPL51|MRPL30|MRPL27|MRPL35|MRPL48|MRPL39|MRPL50|MRPL16|MRPL20|MRPS18A|MRPL47|MRPL17|NSUN3|MRPL14|MRPL41|MRPL40|MRPL38|MRPL36|MRPL34|MRPL32|MRPL11|MRPL9|MRPL44|MRPL57|MRPL24|MRPL45|MRPL43|MPV17L2|C12orf65|MALSU1|MRPL53|MRPL54|MRPL52|MRPL10|MRPL55|MTERF4|MRPL21|NSUN4|
GO:0005762	mitochondrial large ribosomal subunit	cellular_component	56	3.57777e-59	<0.0012575101299427134	740|3396|4706|6182|9553|9801|10573|10884|11222|26589|28977|28998|29074|29088|29093|51069|51073|51253|51258|51263|51264|51318|51642|54148|54534|54948|55052|55168|57129|63875|63899|64928|64975|64976|64978|64979|64981|64983|65003|65005|65080|78988|79590|84311|84545|84769|91574|115416|116540|116541|122704|124995|128308|130916|219927|387338|	MRPL49|MRPL58|NDUFAB1|MRPL12|MRPL33|MRPL19|MRPL28|MRPS30|MRPL3|MRPL46|MRPL42|MRPL13|MRPL18|MRPL15|MRPL22|MRPL2|MRPL4|MRPL37|MRPL51|MRPL30|MRPL27|MRPL35|MRPL48|MRPL39|MRPL50|MRPL16|MRPL20|MRPS18A|MRPL47|MRPL17|NSUN3|MRPL14|MRPL41|MRPL40|MRPL38|MRPL36|MRPL34|MRPL32|MRPL11|MRPL9|MRPL44|MRPL57|MRPL24|MRPL45|MRPL43|MPV17L2|C12orf65|MALSU1|MRPL53|MRPL54|MRPL52|MRPL10|MRPL55|MTERF4|MRPL21|NSUN4|
GO:0032482	Rab protein signal transduction	biological_process	69	3.71857e-59	<0.0012575101299427134	2664|4218|5861|5862|5864|5865|5867|5868|5869|5870|5872|5873|5874|5878|7879|8766|8934|9230|9363|9364|9367|9545|9609|10890|10966|10981|11020|11021|11031|11158|11159|22931|23011|23682|25837|27314|51209|51277|51552|51560|51715|51762|53916|53917|54734|55647|57111|57403|57799|64284|64792|81876|83452|83871|84084|84932|115827|116442|142684|201475|282808|285282|326624|338382|339122|347517|376267|401258|40…	GDI1|RAB8A|RAB1A|RAB2A|RAB3A|RAB3B|RAB4A|RAB5A|RAB5B|RAB6A|RAB13|RAB27A|RAB27B|RAB5C|RAB7A|RAB11A|RAB29|RAB11B|RAB33A|RAB28|RAB9A|RAB3D|RAB36|RAB10|RAB40B|RAB32|IFT27|RAB35|RAB31|RABL2B|RABL2A|RAB18|RAB21|RAB38|RAB26|RAB30|RAB9B|DNAJC27|RAB14|RAB6B|RAB23|RAB8B|RAB4B|RAB24|RAB39A|RAB20|RAB25|RAB22A|RAB40C|RAB17|IFT22|RAB1B|RAB33B|RAB34|RAB6C|RAB2B|RAB3C|RAB39B|RAB40A|RAB12|RAB40AL|RABL3|RAB37|RAB7…
GO:0043574	peroxisomal transport	biological_process	63	5.33908e-59	<0.0012575101299427134	30|51|189|215|570|847|1384|1610|1891|1962|2053|3155|3416|3417|4358|4843|5189|5190|5191|5192|5194|5195|5264|5824|5828|5830|6342|7321|7322|7323|8239|8309|8310|8443|8504|8528|8540|9409|10005|10455|10901|10965|11001|23417|23600|26061|26063|51179|51268|51555|51762|54363|54469|54677|55670|55825|83752|122970|196743|219743|283927|373156|390916|	ACAA1|ACOX1|AGXT|ABCD1|BAAT|CAT|CRAT|DAO|ECH1|EHHADH|EPHX2|HMGCL|IDE|IDH1|MPV17|NOS2|PEX1|PEX6|PEX7|PEX10|PEX13|PEX14|PHYH|PEX19|PEX2|PEX5|SCP2|UBE2D1|UBE2D2|UBE2D3|USP9X|ACOX2|ACOX3|GNPAT|PEX3|DDO|AGPS|PEX16|ACOT8|ECI2|DHRS4|ACOT2|SLC27A2|MLYCD|AMACR|HACL1|DECR2|HAO2|PIPOX|PEX5L|RAB8B|HAO1|ZFAND6|CROT|PEX26|PECR|LONP2|ACOT4|PAOX|TYSND1|NUDT7|GSTK1|NUDT19|
GO:0016567	protein ubiquitination	biological_process	585	5.69455e-59	<0.0012575101299427134	267|329|330|331|373|408|409|580|596|642|648|672|865|867|899|991|996|997|998|1154|1161|1642|1643|1840|1877|1911|2188|3017|3018|3093|3429|4008|4012|4193|4194|4591|4734|4761|4780|4850|5071|5080|5111|5192|5194|5195|5347|5469|5591|5828|5830|5896|5897|5930|5987|6015|6045|6047|6048|6049|6468|6477|6478|6500|6502|6596|6737|6872|6921|6923|6992|7064|7126|7128|7174|7186|7187|7189|7251|7260|7267|7317|7318|731…	AMFR|BIRC2|BIRC3|XIAP|TRIM23|ARRB1|ARRB2|BARD1|BCL2|BLMH|BMI1|BRCA1|CBFB|CBL|CCNF|CDC20|CDC27|CDC34|CDC42|CISH|ERCC8|DDB1|DDB2|DTX1|E4F1|PHC1|FANCF|HIST1H2BD|HIST1H2BB|UBE2K|IFI27|LMO7|LNPEP|MDM2|MDM4|TRIM37|NEDD4|NEUROD2|NFE2L2|CNOT4|PRKN|PAX6|PCNA|PEX10|PEX13|PEX14|PLK1|MED1|PRKDC|PEX2|PEX5|RAG1|RAG2|RBBP6|TRIM27|RING1|RNF2|RNF4|RNF5|RNF6|FBXW4|SIAH1|SIAH2|SKP1|SKP2|HLTF|TRIM21|TAF1|ELOC|ELOB|P…
GO:0004842	ubiquitin-protein transferase activity	molecular_function	376	7.66221e-59	<0.0012575101299427134	267|329|330|331|373|580|672|867|899|997|998|1161|1643|2188|3093|4008|4193|4194|4591|4734|4850|5071|5080|5469|5896|5897|5930|5987|6045|6047|6048|6049|6468|6477|6478|6500|6502|6596|6737|6872|6921|6992|7126|7128|7186|7187|7189|7267|7318|7319|7320|7321|7322|7323|7324|7325|7326|7327|7328|7329|7332|7334|7335|7336|7428|7706|7732|7737|7844|8065|8315|8450|8451|8452|8453|8454|8697|8805|8916|8924|8925|8945|…	AMFR|BIRC2|BIRC3|XIAP|TRIM23|BARD1|BRCA1|CBL|CCNF|CDC34|CDC42|ERCC8|DDB2|FANCF|UBE2K|LMO7|MDM2|MDM4|TRIM37|NEDD4|CNOT4|PRKN|PAX6|MED1|RAG1|RAG2|RBBP6|TRIM27|RNF2|RNF4|RNF5|RNF6|FBXW4|SIAH1|SIAH2|SKP1|SKP2|HLTF|TRIM21|TAF1|ELOC|PPP1R11|TNFAIP1|TNFAIP3|TRAF2|TRAF3|TRAF6|TTC3|UBA7|UBE2A|UBE2B|UBE2D1|UBE2D2|UBE2D3|UBE2E1|UBE2E2|UBE2G1|UBE2G2|UBE2H|UBE2I|UBE2L3|UBE2N|UBE2V1|UBE2V2|VHL|TRIM25|RNF112|RN…
GO:0032446	protein modification by small protein conjugation	biological_process	633	1.40897e-58	<0.0012575101299427134	267|329|330|331|373|408|409|580|596|642|648|672|865|867|899|991|996|997|998|1154|1161|1642|1643|1840|1877|1911|1959|2138|2188|3017|3018|3093|3429|4008|4012|4193|4194|4591|4734|4738|4761|4780|4850|5071|5080|5111|5192|5194|5195|5347|5371|5469|5591|5828|5830|5896|5897|5903|5930|5987|6015|6045|6047|6048|6049|6468|6477|6478|6500|6502|6596|6612|6613|6737|6872|6921|6923|6992|7064|7126|7128|7174|7186|718…	AMFR|BIRC2|BIRC3|XIAP|TRIM23|ARRB1|ARRB2|BARD1|BCL2|BLMH|BMI1|BRCA1|CBFB|CBL|CCNF|CDC20|CDC27|CDC34|CDC42|CISH|ERCC8|DDB1|DDB2|DTX1|E4F1|PHC1|EGR2|EYA1|FANCF|HIST1H2BD|HIST1H2BB|UBE2K|IFI27|LMO7|LNPEP|MDM2|MDM4|TRIM37|NEDD4|NEDD8|NEUROD2|NFE2L2|CNOT4|PRKN|PAX6|PCNA|PEX10|PEX13|PEX14|PLK1|PML|MED1|PRKDC|PEX2|PEX5|RAG1|RAG2|RANBP2|RBBP6|TRIM27|RING1|RNF2|RNF4|RNF5|RNF6|FBXW4|SIAH1|SIAH2|SKP1|SKP2|H…
GO:0006518	peptide metabolic process	biological_process	491	1.6578e-58	<0.0012575101299427134	16|23|102|163|165|290|327|438|740|833|1081|1082|1191|1200|1203|1215|1359|1362|1363|1368|1369|1497|1511|1512|1522|1615|1636|1654|1725|1734|1756|1759|1785|1800|1859|1889|1915|1917|1933|1936|1937|1938|1939|1964|1965|1967|1968|1973|1974|1975|1977|1978|1979|1981|1982|1983|1984|1991|2028|2058|2060|2107|2193|2488|2539|2617|2678|2686|2687|2730|2739|2876|2879|2935|2936|2938|2939|2940|2941|2944|2946|2947|2…	AARS|ABCF1|ADAM10|AP2B1|AEBP1|ANPEP|APEH|ASMT|MRPL49|CARS|CGA|CGB3|CLU|TPP1|CLN5|CMA1|CPA3|CPD|CPE|CPM|CPN1|CTNS|CTSG|CTSH|CTSZ|DARS|ACE|DDX3X|DHPS|DIO2|DMD|DNM1|DNM2|DPEP1|DYRK1A|ECE1|EEF1A1|EEF1A2|EEF1B2|EEF1D|EEF1G|EEF2|EIF2D|EIF1AX|EIF2S1|EIF2B1|EIF2S3|EIF4A1|EIF4A2|EIF4B|EIF4E|EIF4EBP1|EIF4EBP2|EIF4G1|EIF4G2|EIF5|EIF5A|ELANE|ENPEP|EPRS|EPS15|ETF1|FARSA|FSHB|G6PD|GARS|GGT1|GGT7|GGT5|GCLM|GLO1…
GO:0006625	protein targeting to peroxisome	biological_process	62	2.05214e-58	<0.0012575101299427134	30|51|189|570|847|1384|1610|1891|1962|2053|3155|3416|3417|4358|4843|5189|5190|5191|5192|5194|5195|5264|5824|5828|5830|6342|7321|7322|7323|8239|8309|8310|8443|8504|8528|8540|9409|10005|10455|10901|10965|11001|23417|23600|26061|26063|51179|51268|51555|51762|54363|54469|54677|55670|55825|83752|122970|196743|219743|283927|373156|390916|	ACAA1|ACOX1|AGXT|BAAT|CAT|CRAT|DAO|ECH1|EHHADH|EPHX2|HMGCL|IDE|IDH1|MPV17|NOS2|PEX1|PEX6|PEX7|PEX10|PEX13|PEX14|PHYH|PEX19|PEX2|PEX5|SCP2|UBE2D1|UBE2D2|UBE2D3|USP9X|ACOX2|ACOX3|GNPAT|PEX3|DDO|AGPS|PEX16|ACOT8|ECI2|DHRS4|ACOT2|SLC27A2|MLYCD|AMACR|HACL1|DECR2|HAO2|PIPOX|PEX5L|RAB8B|HAO1|ZFAND6|CROT|PEX26|PECR|LONP2|ACOT4|PAOX|TYSND1|NUDT7|GSTK1|NUDT19|
GO:0072662	protein localization to peroxisome	biological_process	62	2.05214e-58	<0.0012575101299427134	30|51|189|570|847|1384|1610|1891|1962|2053|3155|3416|3417|4358|4843|5189|5190|5191|5192|5194|5195|5264|5824|5828|5830|6342|7321|7322|7323|8239|8309|8310|8443|8504|8528|8540|9409|10005|10455|10901|10965|11001|23417|23600|26061|26063|51179|51268|51555|51762|54363|54469|54677|55670|55825|83752|122970|196743|219743|283927|373156|390916|	ACAA1|ACOX1|AGXT|BAAT|CAT|CRAT|DAO|ECH1|EHHADH|EPHX2|HMGCL|IDE|IDH1|MPV17|NOS2|PEX1|PEX6|PEX7|PEX10|PEX13|PEX14|PHYH|PEX19|PEX2|PEX5|SCP2|UBE2D1|UBE2D2|UBE2D3|USP9X|ACOX2|ACOX3|GNPAT|PEX3|DDO|AGPS|PEX16|ACOT8|ECI2|DHRS4|ACOT2|SLC27A2|MLYCD|AMACR|HACL1|DECR2|HAO2|PIPOX|PEX5L|RAB8B|HAO1|ZFAND6|CROT|PEX26|PECR|LONP2|ACOT4|PAOX|TYSND1|NUDT7|GSTK1|NUDT19|
GO:0072663	establishment of protein localization to peroxisome	biological_process	62	2.05214e-58	<0.0012575101299427134	30|51|189|570|847|1384|1610|1891|1962|2053|3155|3416|3417|4358|4843|5189|5190|5191|5192|5194|5195|5264|5824|5828|5830|6342|7321|7322|7323|8239|8309|8310|8443|8504|8528|8540|9409|10005|10455|10901|10965|11001|23417|23600|26061|26063|51179|51268|51555|51762|54363|54469|54677|55670|55825|83752|122970|196743|219743|283927|373156|390916|	ACAA1|ACOX1|AGXT|BAAT|CAT|CRAT|DAO|ECH1|EHHADH|EPHX2|HMGCL|IDE|IDH1|MPV17|NOS2|PEX1|PEX6|PEX7|PEX10|PEX13|PEX14|PHYH|PEX19|PEX2|PEX5|SCP2|UBE2D1|UBE2D2|UBE2D3|USP9X|ACOX2|ACOX3|GNPAT|PEX3|DDO|AGPS|PEX16|ACOT8|ECI2|DHRS4|ACOT2|SLC27A2|MLYCD|AMACR|HACL1|DECR2|HAO2|PIPOX|PEX5L|RAB8B|HAO1|ZFAND6|CROT|PEX26|PECR|LONP2|ACOT4|PAOX|TYSND1|NUDT7|GSTK1|NUDT19|
GO:0006368	transcription elongation from RNA polymerase II promoter	biological_process	72	2.49677e-58	<0.0012575101299427134	902|904|905|1022|1025|2068|2071|2962|2963|2965|2966|2967|2968|4298|4300|4331|4686|5431|5432|5433|5434|5435|5436|5437|5438|5439|5440|5441|6663|6749|6827|6829|6830|6917|6921|6923|6924|7469|7936|8178|8518|8621|8812|9150|9646|11047|11198|22916|22936|23168|25920|26610|27125|29072|51224|51497|51755|54623|55140|55193|55250|55677|55795|55840|56943|79577|80237|80349|84337|85403|123169|404672|	CCNH|CCNT1|CCNT2|CDK7|CDK9|ERCC2|ERCC3|GTF2F1|GTF2F2|GTF2H1|GTF2H2|GTF2H3|GTF2H4|MLLT1|MLLT3|MNAT1|NCBP1|POLR2B|POLR2C|POLR2D|POLR2E|POLR2F|POLR2G|POLR2H|POLR2I|POLR2J|POLR2K|POLR2L|SOX10|SSRP1|SUPT4H1|SUPT5H|SUPT6H|TCEA1|ELOC|ELOB|ELOA|NELFA|NELFE|ELL|ELP1|CDK13|CCNK|CTDP1|CTR9|ADRM1|SUPT16H|NCBP2|ELL2|RTF1|NELFB|ELP4|AFF4|SETD2|ELOA2|NELFCD|CDK12|PAF1|ELP3|PBRM1|ELP2|IWS1|PCID2|EAF2|ENY2|CDC73|…
GO:0015935	small ribosomal subunit	cellular_component	65	3.20112e-58	<0.0012575101299427134	1654|1939|1981|3039|3040|3921|6183|6187|6188|6189|6191|6193|6194|6202|6203|6204|6205|6206|6207|6208|6209|6210|6217|6222|6223|6224|6227|6228|6229|6230|6231|6234|6235|7818|10240|10399|23107|28957|28973|28977|28985|51021|51023|51065|51081|51116|51373|51650|54460|55168|55173|56945|60488|63931|64949|64951|64960|64963|64965|64968|64969|65993|83939|92259|113251|	DDX3X|EIF2D|EIF4G1|HBA1|HBA2|RPSA|MRPS12|RPS2|RPS3|RPS3A|RPS4X|RPS5|RPS6|RPS8|RPS9|RPS10|RPS11|RPS12|RPS13|RPS14|RPS15|RPS15A|RPS16|RPS18|RPS19|RPS20|RPS21|RPS23|RPS24|RPS25|RPS26|RPS28|RPS29|DAP3|MRPS31|RACK1|MRPS27|MRPS28|MRPS18B|MRPL42|MCTS1|MRPS16|MRPS18C|RPS27L|MRPS7|MRPS2|MRPS17|MRPS33|MRPS21|MRPS18A|MRPS10|MRPS22|MRPS35|MRPS14|MRPS26|MRPS24|MRPS15|MRPS11|MRPS9|MRPS6|MRPS5|MRPS34|EIF2A|MRPS…
GO:0070647	protein modification by small protein conjugation or removal	biological_process	872	4.62586e-58	<0.0012575101299427134	86|154|267|324|329|330|331|367|373|387|408|409|580|596|642|648|672|865|867|890|899|983|991|993|996|997|998|1080|1154|1161|1540|1642|1643|1840|1861|1877|1911|1959|2099|2138|2188|2625|2648|2873|3017|3018|3054|3091|3093|3429|3607|4008|4012|4086|4087|4088|4089|4092|4193|4194|4303|4591|4734|4738|4761|4780|4792|4798|4850|5071|5080|5111|5192|5194|5195|5347|5371|5423|5469|5591|5682|5683|5684|5685|5686|56…	ACTL6A|ADRB2|AMFR|APC|BIRC2|BIRC3|XIAP|AR|TRIM23|RHOA|ARRB1|ARRB2|BARD1|BCL2|BLMH|BMI1|BRCA1|CBFB|CBL|CCNA2|CCNF|CDK1|CDC20|CDC25A|CDC27|CDC34|CDC42|CFTR|CISH|ERCC8|CYLD|DDB1|DDB2|DTX1|TOR1A|E4F1|PHC1|EGR2|ESR1|EYA1|FANCF|GATA3|KAT2A|GPS1|HIST1H2BD|HIST1H2BB|HCFC1|HIF1A|UBE2K|IFI27|FOXK2|LMO7|LNPEP|SMAD1|SMAD2|SMAD3|SMAD4|SMAD7|MDM2|MDM4|FOXO4|TRIM37|NEDD4|NEDD8|NEUROD2|NFE2L2|NFKBIA|NFRKB|CNOT4|…
GO:0006888	ER to Golgi vesicle-mediated transport	biological_process	191	6.27677e-58	<0.0012575101299427134	286|287|288|372|374|378|632|829|830|832|966|1075|1294|1314|1315|1453|1522|1604|1639|1778|1780|1781|1783|2147|2153|2155|2157|2158|2159|2348|2621|2801|2804|2890|3998|4253|4905|5265|5537|5624|5627|5861|6396|6399|6709|6711|6712|6811|6845|7039|7109|7415|8452|8615|8655|8729|8775|8858|9117|9183|9217|9218|9276|9363|9382|9527|9554|9570|9632|9871|9919|10016|10113|10121|10134|10175|10282|10342|10427|10466|1…	ANK1|ANK2|ANK3|ARCN1|AREG|ARF4|BGLAP|CAPZA1|CAPZA2|CAPZB|CD59|CTSC|COL7A1|COPA|COPB1|CSNK1D|CTSZ|CD55|DCTN1|DYNC1H1|DYNC1I1|DYNC1I2|DYNC1LI2|F2|F5|F7|F8|F9|F10|FOLR1|GAS6|GOLGA2|GOLGB1|GRIA1|LMAN1|MIA2|NSF|SERPINA1|PPP6C|PROC|PROS1|RAB1A|SEC13|TRAPPC2|SPTAN1|SPTBN1|SPTBN2|STX5|VAMP7|TGFA|TRAPPC10|VCP|CUL3|USO1|DYNLL1|GBF1|NAPA|PROZ|SEC22C|ZW10|VAPB|VAPA|COPB2|RAB33A|COG1|GOSR1|SEC22B|GOSR2|SEC24C…
GO:0019787	ubiquitin-like protein transferase activity	molecular_function	401	1.19941e-57	<0.0012575101299427134	267|329|330|331|373|580|672|867|899|997|998|1161|1643|2188|3093|4008|4193|4194|4591|4734|4850|5071|5080|5371|5469|5896|5897|5903|5930|5987|6045|6047|6048|6049|6468|6477|6478|6500|6502|6596|6613|6737|6872|6921|6992|7126|7128|7186|7187|7189|7267|7318|7319|7320|7321|7322|7323|7324|7325|7326|7327|7328|7329|7332|7334|7335|7336|7341|7428|7706|7732|7737|7844|8065|8266|8315|8450|8451|8452|8453|8454|8535|…	AMFR|BIRC2|BIRC3|XIAP|TRIM23|BARD1|BRCA1|CBL|CCNF|CDC34|CDC42|ERCC8|DDB2|FANCF|UBE2K|LMO7|MDM2|MDM4|TRIM37|NEDD4|CNOT4|PRKN|PAX6|PML|MED1|RAG1|RAG2|RANBP2|RBBP6|TRIM27|RNF2|RNF4|RNF5|RNF6|FBXW4|SIAH1|SIAH2|SKP1|SKP2|HLTF|SUMO2|TRIM21|TAF1|ELOC|PPP1R11|TNFAIP1|TNFAIP3|TRAF2|TRAF3|TRAF6|TTC3|UBA7|UBE2A|UBE2B|UBE2D1|UBE2D2|UBE2D3|UBE2E1|UBE2E2|UBE2G1|UBE2G2|UBE2H|UBE2I|UBE2L3|UBE2N|UBE2V1|UBE2V2|SUM…
GO:0030120	vesicle coat	cellular_component	56	1.2908e-57	<0.0012575101299427134	160|161|163|164|372|1173|1174|1175|1211|1212|1213|1314|1315|2060|3092|6396|6572|8218|8301|8906|9026|9276|9632|9779|9871|10016|10427|10483|10484|10802|11276|11316|22818|22820|22872|22905|23149|23423|25956|25977|26286|26958|51014|51128|51226|54812|55707|56681|57410|59349|83988|84251|84364|115548|205428|553115|	AP2A1|AP2A2|AP2B1|AP1G1|ARCN1|AP2M1|AP1S1|AP2S1|CLTA|CLTB|CLTC|COPA|COPB1|EPS15|HIP1|SEC13|SLC18A3|CLTCL1|PICALM|AP1G2|HIP1R|COPB2|SEC24C|TBC1D5|SEC24D|PDCD6|SEC24B|SEC23B|SEC23A|SEC24A|SYNRG|COPE|COPZ1|COPG1|SEC31A|EPN2|FCHO1|TMED3|SEC31B|NECAP1|ARFGAP3|COPG2|TMED7|SAR1B|COPZ2|AFTPH|NECAP2|SAR1A|SCYL1|KLHL12|NCALD|SGIP1|ARFGAP2|FCHO2|DIPK2A|PEF1|
GO:1903047	mitotic cell cycle process	biological_process	571	1.51694e-57	<0.0012575101299427134	90|91|288|324|375|387|388|389|403|472|581|585|586|595|598|641|672|675|699|701|805|808|815|835|890|891|898|983|989|990|991|993|994|995|996|997|1017|1018|1019|1021|1026|1027|1029|1030|1031|1032|1033|1058|1060|1062|1063|1068|1069|1070|1072|1104|1112|1163|1164|1263|1386|1453|1454|1639|1647|1719|1731|1739|1763|1778|1781|1785|1820|1869|1874|1876|1894|1977|1978|2009|2010|2029|2059|2103|2255|2305|2316|26…	ACVR1|ACVR1B|ANK3|APC|ARF1|RHOA|RHOB|RHOC|ARL3|ATM|BAX|BBS4|BCAT1|CCND1|BCL2L1|BLM|BRCA1|BRCA2|BUB1|BUB1B|CALM2|CALM3|CAMK2A|CASP2|CCNA2|CCNB1|CCNE1|CDK1|SEPT7|CDC6|CDC20|CDC25A|CDC25B|CDC25C|CDC27|CDC34|CDK2|CDK3|CDK4|CDK6|CDKN1A|CDKN1B|CDKN2A|CDKN2B|CDKN2C|CDKN2D|CDKN3|CENPA|CENPC|CENPE|CENPF|CETN1|CETN2|CETN3|CFL1|RCC1|FOXN3|CKS1B|CKS2|PLK3|ATF2|CSNK1D|CSNK1E|DCTN1|GADD45A|DHFR|SEPT1|DLG1|DNA2…
GO:0006334	nucleosome assembly	biological_process	135	2.10194e-57	<0.0012575101299427134	546|1058|1060|1616|2491|3005|3006|3007|3008|3009|3010|3014|3017|3018|3020|3021|3024|3148|4171|4673|4674|4675|4676|4678|4869|5928|5931|6418|6662|7259|7290|7994|8208|8290|8294|8339|8340|8341|8342|8343|8344|8345|8346|8347|8348|8349|8350|8351|8352|8353|8354|8355|8356|8357|8358|8359|8360|8361|8362|8363|8364|8365|8366|8367|8368|8369|8370|8467|8520|8607|8968|8970|8971|9555|9733|10036|10541|11339|23270|2…	ATRX|CENPA|CENPC|DAXX|CENPI|H1F0|HIST1H1C|HIST1H1D|HIST1H1E|HIST1H1B|HIST1H1T|H2AFX|HIST1H2BD|HIST1H2BB|H3F3A|H3F3B|HIST1H1A|HMGB2|MCM2|NAP1L1|NAP1L2|NAP1L3|NAP1L4|NASP|NPM1|RBBP4|RBBP7|SET|SOX9|TSPYL1|HIRA|KAT6A|CHAF1B|HIST3H3|HIST1H4I|HIST1H2BG|HIST1H2BL|HIST1H2BN|HIST1H2BM|HIST1H2BF|HIST1H2BE|HIST1H2BH|HIST1H2BI|HIST1H2BC|HIST1H2BO|HIST2H2BE|HIST1H3A|HIST1H3D|HIST1H3C|HIST1H3E|HIST1H3I|HIST1H3…
GO:0002181	cytoplasmic translation	biological_process	62	2.10845e-57	<0.0012575101299427134	1939|1968|1975|1978|1981|1983|2107|2935|3646|4736|5936|6128|6132|6133|6135|6138|6141|6142|6143|6152|6154|6156|6159|6160|6161|6169|6170|6171|6173|6175|6176|6227|6228|6231|6234|6235|7458|8562|8661|8662|8663|8664|8665|8666|8667|8668|8669|10480|23708|24140|25873|27335|28985|51121|51182|51372|51386|51389|55854|90381|255308|728689|	EIF2D|EIF2S3|EIF4B|EIF4EBP1|EIF4G1|EIF5|ETF1|GSPT1|EIF3E|RPL10A|RBM4|RPL6|RPL8|RPL9|RPL11|RPL15|RPL18|RPL18A|RPL19|RPL24|RPL26|RPL30|RPL29|RPL31|RPL32|RPL38|RPL39|RPL41|RPL36A|RPLP0|RPLP1|RPS21|RPS23|RPS26|RPS28|RPS29|EIF4H|DENR|EIF3A|EIF3B|EIF3C|EIF3D|EIF3F|EIF3G|EIF3H|EIF3I|EIF3J|EIF3M|GSPT2|FTSJ1|RPL36|EIF3K|MCTS1|RPL26L1|HSPA14|TMA7|EIF3L|RWDD1|ZC3H15|TICRR|EIF2S3B|EIF3CL|
GO:0060337	type I interferon signaling pathway	biological_process	64	4.18667e-57	<0.0012575101299427134	103|684|1958|2537|2634|3105|3106|3107|3133|3134|3135|3394|3429|3430|3433|3434|3437|3439|3440|3441|3442|3443|3444|3445|3446|3447|3448|3449|3451|3452|3454|3455|3456|3654|3659|3660|3661|3662|3663|3664|3665|3669|3716|4599|4600|4615|4938|4939|4940|5696|6041|6672|6772|6773|7297|8519|8638|10379|10410|10581|25939|51447|54739|91543|	ADAR|BST2|EGR1|IFI6|GBP2|HLA-A|HLA-B|HLA-C|HLA-E|HLA-F|HLA-G|IRF8|IFI27|IFI35|IFIT2|IFIT1|IFIT3|IFNA1|IFNA2|IFNA4|IFNA5|IFNA6|IFNA7|IFNA8|IFNA10|IFNA13|IFNA14|IFNA16|IFNA17|IFNA21|IFNAR1|IFNAR2|IFNB1|IRAK1|IRF1|IRF2|IRF3|IRF4|IRF5|IRF6|IRF7|ISG20|JAK1|MX1|MX2|MYD88|OAS1|OAS2|OAS3|PSMB8|RNASEL|SP100|STAT1|STAT2|TYK2|IFITM1|OASL|IRF9|IFITM3|IFITM2|SAMHD1|IP6K2|XAF1|RSAD2|
GO:0071357	cellular response to type I interferon	biological_process	64	4.18667e-57	<0.0012575101299427134	103|684|1958|2537|2634|3105|3106|3107|3133|3134|3135|3394|3429|3430|3433|3434|3437|3439|3440|3441|3442|3443|3444|3445|3446|3447|3448|3449|3451|3452|3454|3455|3456|3654|3659|3660|3661|3662|3663|3664|3665|3669|3716|4599|4600|4615|4938|4939|4940|5696|6041|6672|6772|6773|7297|8519|8638|10379|10410|10581|25939|51447|54739|91543|	ADAR|BST2|EGR1|IFI6|GBP2|HLA-A|HLA-B|HLA-C|HLA-E|HLA-F|HLA-G|IRF8|IFI27|IFI35|IFIT2|IFIT1|IFIT3|IFNA1|IFNA2|IFNA4|IFNA5|IFNA6|IFNA7|IFNA8|IFNA10|IFNA13|IFNA14|IFNA16|IFNA17|IFNA21|IFNAR1|IFNAR2|IFNB1|IRAK1|IRF1|IRF2|IRF3|IRF4|IRF5|IRF6|IRF7|ISG20|JAK1|MX1|MX2|MYD88|OAS1|OAS2|OAS3|PSMB8|RNASEL|SP100|STAT1|STAT2|TYK2|IFITM1|OASL|IRF9|IFITM3|IFITM2|SAMHD1|IP6K2|XAF1|RSAD2|
GO:0034728	nucleosome organization	biological_process	169	5.70407e-57	<0.0012575101299427134	546|676|1058|1060|1616|2491|3005|3006|3007|3008|3009|3010|3014|3017|3018|3020|3021|3024|3148|3159|4171|4673|4674|4675|4676|4678|4778|4869|5757|5928|5931|6418|6597|6598|6599|6601|6602|6603|6604|6605|6662|6830|6944|7141|7142|7259|7290|7994|8208|8289|8290|8294|8339|8340|8341|8342|8343|8344|8345|8346|8347|8348|8349|8350|8351|8352|8353|8354|8355|8356|8357|8358|8359|8360|8361|8362|8363|8364|8365|8366|8…	ATRX|BRDT|CENPA|CENPC|DAXX|CENPI|H1F0|HIST1H1C|HIST1H1D|HIST1H1E|HIST1H1B|HIST1H1T|H2AFX|HIST1H2BD|HIST1H2BB|H3F3A|H3F3B|HIST1H1A|HMGB2|HMGA1|MCM2|NAP1L1|NAP1L2|NAP1L3|NAP1L4|NASP|NFE2|NPM1|PTMA|RBBP4|RBBP7|SET|SMARCA4|SMARCB1|SMARCC1|SMARCC2|SMARCD1|SMARCD2|SMARCD3|SMARCE1|SOX9|SUPT6H|VPS72|TNP1|TNP2|TSPYL1|HIRA|KAT6A|CHAF1B|ARID1A|HIST3H3|HIST1H4I|HIST1H2BG|HIST1H2BL|HIST1H2BN|HIST1H2BM|HIST1H2…
GO:0030662	coated vesicle membrane	cellular_component	161	7.81845e-57	<0.0012575101299427134	154|160|161|162|163|164|338|348|372|374|551|915|917|920|928|950|966|972|1080|1129|1173|1174|1175|1211|1212|1213|1314|1315|1839|2060|2209|2348|2535|2571|2572|2890|3092|3105|3106|3107|3113|3115|3117|3118|3119|3120|3122|3123|3127|3133|3134|3135|3312|3482|3575|3949|3998|4074|4646|4900|4920|5864|5868|6396|6456|6570|6572|6720|6721|6811|6844|6845|6857|7018|7037|7039|7306|7474|7855|8120|8218|8301|8322|85…	ADRB2|AP2A1|AP2A2|AP1B1|AP2B1|AP1G1|APOB|APOE|ARCN1|AREG|AVP|CD3D|CD3G|CD4|CD9|SCARB2|CD59|CD74|CFTR|CHRM2|AP2M1|AP1S1|AP2S1|CLTA|CLTB|CLTC|COPA|COPB1|HBEGF|EPS15|FCGR1A|FOLR1|FZD2|GAD1|GAD2|GRIA1|HIP1|HLA-A|HLA-B|HLA-C|HLA-DPA1|HLA-DPB1|HLA-DQA1|HLA-DQA2|HLA-DQB1|HLA-DQB2|HLA-DRA|HLA-DRB1|HLA-DRB5|HLA-E|HLA-F|HLA-G|HSPA8|IGF2R|IL7R|LDLR|LMAN1|M6PR|MYO6|NRGN|ROR2|RAB3A|RAB5A|SEC13|SH3GL2|SLC18A1|…
GO:0000502	proteasome complex	cellular_component	64	1.15854e-56	<0.0012575101299427134	3300|3315|3416|5682|5683|5684|5685|5686|5687|5688|5689|5690|5691|5692|5693|5694|5695|5696|5698|5699|5700|5701|5702|5704|5705|5706|5707|5708|5709|5710|5711|5713|5714|5715|5716|5717|5718|5719|5720|5721|5886|5887|7415|7466|9097|9352|9491|9690|9861|10197|10213|11047|23198|23392|29979|51377|56893|80227|84262|90637|122706|130617|143471|197131|	DNAJB2|HSPB1|IDE|PSMA1|PSMA2|PSMA3|PSMA4|PSMA5|PSMA6|PSMA7|PSMB1|PSMB2|PSMB3|PSMB4|PSMB5|PSMB6|PSMB7|PSMB8|PSMB9|PSMB10|PSMC1|PSMC2|PSMC3|PSMC4|PSMC5|PSMC6|PSMD1|PSMD2|PSMD3|PSMD4|PSMD5|PSMD7|PSMD8|PSMD9|PSMD10|PSMD11|PSMD12|PSMD13|PSME1|PSME2|RAD23A|RAD23B|VCP|WFS1|USP14|TXNL1|PSMF1|UBE3C|PSMD6|PSME3|PSMD14|ADRM1|PSME4|ECPAS|UBQLN1|UCHL5|UBQLN4|PAAF1|PSMG3|ZFAND2A|PSMB11|ZFAND2B|PSMA8|UBR1|
GO:0006890	retrograde vesicle-mediated transport, Golgi to ER	biological_process	83	1.25729e-56	<0.0012575101299427134	372|377|378|381|662|1062|1314|1315|3064|3796|3797|3798|3831|3832|3835|4905|5861|5870|6836|6892|7405|8729|8775|9183|9276|9371|9463|9493|9554|10079|10749|10945|10959|10960|10972|11004|11014|11015|11070|11079|11127|11316|22818|22820|22920|23256|23299|23423|23760|24137|25839|26153|26286|26958|29127|51014|51226|51290|51560|51594|51614|53407|54732|54943|55204|55738|55850|56992|57222|57410|60561|64083|6…	ARCN1|ARF3|ARF4|ARF5|BNIP1|CENPE|COPA|COPB1|HTT|KIF2A|KIF3C|KIF5A|KLC1|KIF11|KIF22|NSF|RAB1A|RAB6A|SURF4|TAPBP|UVRAG|GBF1|NAPA|ZW10|COPB2|KIF3B|PICK1|KIF23|SEC22B|ATP9A|KIF1C|KDELR1|TMED2|LMAN2|TMED10|KIF2C|KDELR2|KDELR3|TMEM115|RER1|KIF3A|COPE|COPZ1|COPG1|KIFAP3|SCFD1|BICD2|TMED3|PITPNB|KIF4A|COG4|KIF26A|ARFGAP3|COPG2|RACGAP1|TMED7|COPZ2|ERGIC2|RAB6B|NBAS|ERGIC3|STX18|TMED9|DNAJC28|GOLPH3L|ARFGA…
GO:0000228	nuclear chromosome	cellular_component	589	1.39634e-56	<0.0012575101299427134	86|120|142|328|332|367|401|472|545|546|641|661|672|675|699|701|860|864|891|983|988|1025|1045|1051|1058|1059|1060|1104|1107|1108|1111|1385|1387|1457|1499|1642|1660|1663|1676|1677|1763|1788|1791|1857|1869|1874|2067|2072|2099|2117|2146|2186|2237|2241|2547|2551|2625|2648|2956|3005|3006|3007|3008|3009|3010|3012|3013|3014|3015|3018|3020|3021|3024|3065|3066|3146|3148|3149|3183|3190|3192|3306|3364|3550|3…	ACTL6A|ADD3|PARP1|APEX1|BIRC5|AR|PHOX2A|ATM|ATR|ATRX|BLM|POLR3D|BRCA1|BRCA2|BUB1|BUB1B|RUNX2|RUNX3|CCNB1|CDK1|CDC5L|CDK9|CDX2|CEBPB|CENPA|CENPB|CENPC|RCC1|CHD3|CHD4|CHEK1|CREB1|CREBBP|CSNK2A1|CTNNB1|DDB1|DHX9|DDX11|DFFA|DFFB|DNA2|DNMT3A|DNTT|DVL3|E2F1|E2F4|ERCC1|ERCC4|ESR1|ETV3|EZH2|BPTF|FEN1|FER|XRCC6|GABPA|GATA3|KAT2A|MSH6|H1F0|HIST1H1C|HIST1H1D|HIST1H1E|HIST1H1B|HIST1H1T|HIST1H2AE|HIST1H2AD|H2…
GO:0019884	antigen processing and presentation of exogenous antigen	biological_process	127	2.79234e-56	<0.0012575101299427134	160|161|162|163|164|375|811|821|829|830|832|909|910|911|912|913|948|972|1062|1147|1173|1174|1175|1211|1213|1509|1510|1514|1515|1520|1639|1778|1780|1781|1783|1785|2207|2209|2213|2923|3105|3106|3107|3108|3109|3111|3112|3113|3115|3117|3118|3119|3120|3122|3123|3127|3133|3134|3135|3551|3685|3693|3796|3797|3798|3831|3832|3835|3902|4012|5641|5720|6396|6456|6712|6890|6892|7189|7879|8517|8546|8655|8673|87…	AP2A1|AP2A2|AP1B1|AP2B1|AP1G1|ARF1|CALR|CANX|CAPZA1|CAPZA2|CAPZB|CD1A|CD1B|CD1C|CD1D|CD1E|CD36|CD74|CENPE|CHUK|AP2M1|AP1S1|AP2S1|CLTA|CLTC|CTSD|CTSE|CTSL|CTSV|CTSS|DCTN1|DYNC1H1|DYNC1I1|DYNC1I2|DYNC1LI2|DNM2|FCER1G|FCGR1A|FCGR2B|PDIA3|HLA-A|HLA-B|HLA-C|HLA-DMA|HLA-DMB|HLA-DOA|HLA-DOB|HLA-DPA1|HLA-DPB1|HLA-DQA1|HLA-DQA2|HLA-DQB1|HLA-DQB2|HLA-DRA|HLA-DRB1|HLA-DRB5|HLA-E|HLA-F|HLA-G|IKBKB|ITGAV|ITGB…
GO:0000151	ubiquitin ligase complex	cellular_component	266	4.00756e-56	<0.0012575101299427134	550|580|648|672|701|899|991|996|1027|1161|1163|1164|1642|1643|1911|1912|2861|3301|3303|3304|3312|4008|4289|4734|5071|5356|5469|6015|6045|6400|6468|6500|6502|6737|6923|7126|7186|7319|7320|7321|7322|7323|7324|7332|7334|7335|7428|7703|8065|8315|8405|8445|8450|8451|8452|8453|8454|8507|8517|8535|8697|8816|8881|8945|9025|9246|9354|9412|9442|9443|9477|9577|9604|9616|9681|9730|9781|9810|9817|9820|9903|99…	AUP1|BARD1|BMI1|BRCA1|BUB1B|CCNF|CDC20|CDC27|CDKN1B|ERCC8|CKS1B|CKS2|DDB1|DDB2|PHC1|PHC2|GPR37|DNAJA1|HSPA1A|HSPA1B|HSPA8|LMO7|MKLN1|NEDD4|PRKN|PLRG1|MED1|RING1|RNF2|SEL1L|FBXW4|SKP1|SKP2|TRIM21|ELOB|TNFAIP1|TRAF2|UBE2A|UBE2B|UBE2D1|UBE2D2|UBE2D3|UBE2E1|UBE2L3|UBE2N|UBE2V1|VHL|PCGF2|CUL5|BRAP|SPOP|DYRK2|CUL4B|CUL4A|CUL3|CUL2|CUL1|ENC1|IKBKG|CBX4|CDC23|DCAF5|CDC16|BTRC|RNF8|UBE2L6|UBE4A|MED21|MED2…
GO:0010257	NADH dehydrogenase complex assembly	biological_process	64	1.40928e-55	<0.0012575101299427134	617|4535|4536|4537|4538|4540|4541|4694|4695|4696|4698|4700|4701|4702|4704|4705|4706|4707|4708|4709|4710|4711|4712|4713|4714|4715|4716|4717|4718|4719|4720|4722|4723|4724|4725|4726|4728|4729|4731|5018|6901|25915|28976|29078|29090|51079|51103|51295|51300|54539|55101|55471|55572|55744|55863|55967|79133|80224|90871|91942|126328|137682|284184|374291|	BCS1L|ND1|ND2|ND3|ND4|ND5|ND6|NDUFA1|NDUFA2|NDUFA3|NDUFA5|NDUFA6|NDUFA7|NDUFA8|NDUFA9|NDUFA10|NDUFAB1|NDUFB1|NDUFB2|NDUFB3|NDUFB4|NDUFB5|NDUFB6|NDUFB7|NDUFB8|NDUFB9|NDUFB10|NDUFC1|NDUFC2|NDUFS1|NDUFS2|NDUFS3|NDUFV1|NDUFS4|NDUFS5|NDUFS6|NDUFS8|NDUFV2|NDUFV3|OXA1L|TAZ|NDUFAF3|ACAD9|NDUFAF4|TIMM21|NDUFA13|NDUFAF1|ECSIT|TIMMDC1|NDUFB11|DMAC2|NDUFAF7|FOXRED1|COA1|TMEM126B|NDUFA12|NDUFAF5|NUBPL|DMAC1|N…
GO:0032981	mitochondrial respiratory chain complex I assembly	biological_process	64	1.40928e-55	<0.0012575101299427134	617|4535|4536|4537|4538|4540|4541|4694|4695|4696|4698|4700|4701|4702|4704|4705|4706|4707|4708|4709|4710|4711|4712|4713|4714|4715|4716|4717|4718|4719|4720|4722|4723|4724|4725|4726|4728|4729|4731|5018|6901|25915|28976|29078|29090|51079|51103|51295|51300|54539|55101|55471|55572|55744|55863|55967|79133|80224|90871|91942|126328|137682|284184|374291|	BCS1L|ND1|ND2|ND3|ND4|ND5|ND6|NDUFA1|NDUFA2|NDUFA3|NDUFA5|NDUFA6|NDUFA7|NDUFA8|NDUFA9|NDUFA10|NDUFAB1|NDUFB1|NDUFB2|NDUFB3|NDUFB4|NDUFB5|NDUFB6|NDUFB7|NDUFB8|NDUFB9|NDUFB10|NDUFC1|NDUFC2|NDUFS1|NDUFS2|NDUFS3|NDUFV1|NDUFS4|NDUFS5|NDUFS6|NDUFS8|NDUFV2|NDUFV3|OXA1L|TAZ|NDUFAF3|ACAD9|NDUFAF4|TIMM21|NDUFA13|NDUFAF1|ECSIT|TIMMDC1|NDUFB11|DMAC2|NDUFAF7|FOXRED1|COA1|TMEM126B|NDUFA12|NDUFAF5|NUBPL|DMAC1|N…
GO:0044454	nuclear chromosome part	cellular_component	551	1.96799e-55	<0.0012575101299427134	86|142|328|367|401|472|545|546|641|661|672|675|699|701|860|864|891|983|988|1025|1051|1058|1059|1060|1104|1107|1108|1385|1387|1457|1499|1642|1660|1663|1676|1677|1763|1788|1791|1857|1869|1874|2067|2072|2099|2117|2146|2186|2237|2241|2547|2551|2625|2648|2956|3005|3006|3007|3008|3009|3012|3013|3014|3015|3018|3020|3021|3024|3065|3066|3146|3148|3149|3183|3190|3306|3364|3619|3622|3659|3662|3725|3726|3727…	ACTL6A|PARP1|APEX1|AR|PHOX2A|ATM|ATR|ATRX|BLM|POLR3D|BRCA1|BRCA2|BUB1|BUB1B|RUNX2|RUNX3|CCNB1|CDK1|CDC5L|CDK9|CEBPB|CENPA|CENPB|CENPC|RCC1|CHD3|CHD4|CREB1|CREBBP|CSNK2A1|CTNNB1|DDB1|DHX9|DDX11|DFFA|DFFB|DNA2|DNMT3A|DNTT|DVL3|E2F1|E2F4|ERCC1|ERCC4|ESR1|ETV3|EZH2|BPTF|FEN1|FER|XRCC6|GABPA|GATA3|KAT2A|MSH6|H1F0|HIST1H1C|HIST1H1D|HIST1H1E|HIST1H1B|HIST1H2AE|HIST1H2AD|H2AFX|H2AFZ|HIST1H2BB|H3F3A|H3F3B…
GO:0048002	antigen processing and presentation of peptide antigen	biological_process	129	2.11166e-55	<0.0012575101299427134	160|161|162|163|164|375|811|821|829|830|832|948|972|1062|1147|1173|1174|1175|1211|1213|1509|1510|1514|1515|1520|1636|1639|1778|1780|1781|1783|1785|2207|2209|2213|2923|3105|3106|3107|3108|3109|3111|3112|3113|3115|3117|3118|3119|3120|3122|3123|3127|3133|3134|3135|3140|3551|3685|3693|3796|3797|3798|3831|3832|3835|3902|4012|5641|6396|6456|6556|6712|6890|6892|7189|7879|8517|8655|8673|8722|8773|8905|89…	AP2A1|AP2A2|AP1B1|AP2B1|AP1G1|ARF1|CALR|CANX|CAPZA1|CAPZA2|CAPZB|CD36|CD74|CENPE|CHUK|AP2M1|AP1S1|AP2S1|CLTA|CLTC|CTSD|CTSE|CTSL|CTSV|CTSS|ACE|DCTN1|DYNC1H1|DYNC1I1|DYNC1I2|DYNC1LI2|DNM2|FCER1G|FCGR1A|FCGR2B|PDIA3|HLA-A|HLA-B|HLA-C|HLA-DMA|HLA-DMB|HLA-DOA|HLA-DOB|HLA-DPA1|HLA-DPB1|HLA-DQA1|HLA-DQA2|HLA-DQB1|HLA-DQB2|HLA-DRA|HLA-DRB1|HLA-DRB5|HLA-E|HLA-F|HLA-G|MR1|IKBKB|ITGAV|ITGB5|KIF2A|KIF3C|KIF…
GO:1905369	endopeptidase complex	cellular_component	65	2.12566e-55	<0.0012575101299427134	3300|3315|3416|5682|5683|5684|5685|5686|5687|5688|5689|5690|5691|5692|5693|5694|5695|5696|5698|5699|5700|5701|5702|5704|5705|5706|5707|5708|5709|5710|5711|5713|5714|5715|5716|5717|5718|5719|5720|5721|5886|5887|7415|7466|9097|9352|9491|9690|9861|10197|10213|11047|23198|23392|27429|29979|51377|56893|80227|84262|90637|122706|130617|143471|197131|	DNAJB2|HSPB1|IDE|PSMA1|PSMA2|PSMA3|PSMA4|PSMA5|PSMA6|PSMA7|PSMB1|PSMB2|PSMB3|PSMB4|PSMB5|PSMB6|PSMB7|PSMB8|PSMB9|PSMB10|PSMC1|PSMC2|PSMC3|PSMC4|PSMC5|PSMC6|PSMD1|PSMD2|PSMD3|PSMD4|PSMD5|PSMD7|PSMD8|PSMD9|PSMD10|PSMD11|PSMD12|PSMD13|PSME1|PSME2|RAD23A|RAD23B|VCP|WFS1|USP14|TXNL1|PSMF1|UBE3C|PSMD6|PSME3|PSMD14|ADRM1|PSME4|ECPAS|HTRA2|UBQLN1|UCHL5|UBQLN4|PAAF1|PSMG3|ZFAND2A|PSMB11|ZFAND2B|PSMA8|UBR1|
GO:0007031	peroxisome organization	biological_process	73	2.55542e-55	<0.0012575101299427134	30|51|189|215|570|847|1384|1610|1891|1962|2053|3155|3416|3417|4358|4843|5189|5190|5191|5192|5194|5195|5264|5824|5825|5828|5830|6342|7321|7322|7323|8239|8309|8310|8443|8504|8528|8540|8799|8800|9409|10005|10059|10455|10901|10965|11001|11145|23417|23600|26061|26063|51024|51179|51268|51555|51762|54363|54469|54677|55670|55825|56947|65084|83752|92960|122970|196743|219743|283927|373156|390916|111240474|	ACAA1|ACOX1|AGXT|ABCD1|BAAT|CAT|CRAT|DAO|ECH1|EHHADH|EPHX2|HMGCL|IDE|IDH1|MPV17|NOS2|PEX1|PEX6|PEX7|PEX10|PEX13|PEX14|PHYH|PEX19|ABCD3|PEX2|PEX5|SCP2|UBE2D1|UBE2D2|UBE2D3|USP9X|ACOX2|ACOX3|GNPAT|PEX3|DDO|AGPS|PEX11B|PEX11A|PEX16|ACOT8|DNM1L|ECI2|DHRS4|ACOT2|SLC27A2|PLA2G16|MLYCD|AMACR|HACL1|DECR2|FIS1|HAO2|PIPOX|PEX5L|RAB8B|HAO1|ZFAND6|CROT|PEX26|PECR|MFF|TMEM135|LONP2|PEX11G|ACOT4|PAOX|TYSND1|NU…
GO:0006354	DNA-templated transcription, elongation	biological_process	75	2.58115e-55	<0.0012575101299427134	902|904|905|1022|1025|2068|2071|2074|2962|2963|2965|2966|2967|2968|4298|4300|4331|4686|5431|5432|5433|5434|5435|5436|5437|5438|5439|5440|5441|6663|6749|6827|6829|6830|6917|6919|6921|6923|6924|7469|7936|8178|8518|8621|8812|9150|9646|11047|11198|22916|22936|23168|25920|26610|27125|29072|51224|51497|51755|54623|55140|55193|55250|55677|55795|55840|56943|79577|79736|80237|80349|84337|85403|123169|4046…	CCNH|CCNT1|CCNT2|CDK7|CDK9|ERCC2|ERCC3|ERCC6|GTF2F1|GTF2F2|GTF2H1|GTF2H2|GTF2H3|GTF2H4|MLLT1|MLLT3|MNAT1|NCBP1|POLR2B|POLR2C|POLR2D|POLR2E|POLR2F|POLR2G|POLR2H|POLR2I|POLR2J|POLR2K|POLR2L|SOX10|SSRP1|SUPT4H1|SUPT5H|SUPT6H|TCEA1|TCEA2|ELOC|ELOB|ELOA|NELFA|NELFE|ELL|ELP1|CDK13|CCNK|CTDP1|CTR9|ADRM1|SUPT16H|NCBP2|ELL2|RTF1|NELFB|ELP4|AFF4|SETD2|ELOA2|NELFCD|CDK12|PAF1|ELP3|PBRM1|ELP2|IWS1|PCID2|EAF2…
GO:0098781	ncRNA transcription	biological_process	88	3.1215e-55	<0.0012575101299427134	283|904|905|1022|1025|2957|2958|2959|2960|2961|2962|2963|2971|2975|2976|4141|4686|5431|5432|5433|5434|5435|5436|5437|5438|5439|5440|5441|5451|5452|6617|6618|6619|6621|6667|6877|6878|6880|6882|6884|6908|7702|8178|8812|9014|9328|9329|9330|10302|10360|10849|10927|11189|22916|22936|23248|23379|25896|26173|26512|51547|51593|51808|54973|55174|55197|55656|55726|55756|57117|57508|58490|64859|65123|79035|…	ANG|CCNT1|CCNT2|CDK7|CDK9|GTF2A1|GTF2A2|GTF2B|GTF2E1|GTF2E2|GTF2F1|GTF2F2|GTF3A|GTF3C1|GTF3C2|MARS|NCBP1|POLR2B|POLR2C|POLR2D|POLR2E|POLR2F|POLR2G|POLR2H|POLR2I|POLR2J|POLR2K|POLR2L|POU2F1|POU2F2|SNAPC1|SNAPC2|SNAPC3|SNAPC4|SP1|TAF5|TAF6|TAF9|TAF11|TAF13|TBP|ZNF143|ELL|CCNK|TAF1B|GTF3C5|GTF3C4|GTF3C3|SNAPC5|NPM3|CD3EAP|SPIN1|CELF3|NCBP2|ELL2|RPRD2|ICE1|INTS7|INTS1|INTS6|SIRT7|SRRT|PHAX|INTS11|INT…
GO:0008137	NADH dehydrogenase (ubiquinone) activity	molecular_function	46	3.2297e-55	<0.0012575101299427134	4535|4536|4537|4538|4539|4540|4541|4694|4695|4696|4697|4698|4700|4701|4702|4704|4705|4706|4707|4708|4709|4710|4711|4712|4713|4714|4715|4716|4717|4718|4719|4720|4722|4723|4724|4725|4726|4728|4729|4731|51079|55967|56964|91942|374291|100532726|	ND1|ND2|ND3|ND4|ND4L|ND5|ND6|NDUFA1|NDUFA2|NDUFA3|NDUFA4|NDUFA5|NDUFA6|NDUFA7|NDUFA8|NDUFA9|NDUFA10|NDUFAB1|NDUFB1|NDUFB2|NDUFB3|NDUFB4|NDUFB5|NDUFB6|NDUFB7|NDUFB8|NDUFB9|NDUFB10|NDUFC1|NDUFC2|NDUFS1|NDUFS2|NDUFS3|NDUFV1|NDUFS4|NDUFS5|NDUFS6|NDUFS8|NDUFV2|NDUFV3|NDUFA13|NDUFA12|WDR93|NDUFAF2|NDUFS7|NDUFC2-KCTD14|
GO:0050136	NADH dehydrogenase (quinone) activity	molecular_function	46	3.2297e-55	<0.0012575101299427134	4535|4536|4537|4538|4539|4540|4541|4694|4695|4696|4697|4698|4700|4701|4702|4704|4705|4706|4707|4708|4709|4710|4711|4712|4713|4714|4715|4716|4717|4718|4719|4720|4722|4723|4724|4725|4726|4728|4729|4731|51079|55967|56964|91942|374291|100532726|	ND1|ND2|ND3|ND4|ND4L|ND5|ND6|NDUFA1|NDUFA2|NDUFA3|NDUFA4|NDUFA5|NDUFA6|NDUFA7|NDUFA8|NDUFA9|NDUFA10|NDUFAB1|NDUFB1|NDUFB2|NDUFB3|NDUFB4|NDUFB5|NDUFB6|NDUFB7|NDUFB8|NDUFB9|NDUFB10|NDUFC1|NDUFC2|NDUFS1|NDUFS2|NDUFS3|NDUFV1|NDUFS4|NDUFS5|NDUFS6|NDUFS8|NDUFV2|NDUFV3|NDUFA13|NDUFA12|WDR93|NDUFAF2|NDUFS7|NDUFC2-KCTD14|
GO:0006611	protein export from nucleus	biological_process	142	3.24264e-55	<0.0012575101299427134	811|1434|1959|1977|1984|2733|3087|3181|3267|3692|3921|4116|4686|4869|4927|4928|5036|5310|5433|5901|5903|5976|6059|6209|6426|6427|6428|6429|6430|6431|6432|6741|6815|7040|7248|7307|7514|7884|7919|8021|8086|8106|8189|8480|8498|8563|8683|9295|9631|9688|9785|9818|9883|9887|9939|9972|9984|10189|10204|10212|10250|10482|10569|10762|10768|10898|10921|11097|11260|11261|11269|11338|22794|22916|23039|23049|2…	CALR|CSE1L|EGR2|EIF4E|EIF5A|GLE1|HHEX|HNRNPA2B1|AGFG1|EIF6|RPSA|MAGOH|NCBP1|NPM1|NUP88|NUP98|PA2G4|PKD1|POLR2D|RAN|RANBP2|UPF1|ABCE1|RPS15|SRSF1|SRSF2|SRSF3|SRSF4|SRSF5|SRSF6|SRSF7|SSB|STYX|TGFB1|TSC1|U2AF1|XPO1|SLBP|DDX39B|NUP214|AAAS|PABPN1|SYMPK|RAE1|RANBP3|THOC5|SRSF9|SRSF11|NUP155|NUP93|DHX38|NUP58|POM121|SMG7|RBM8A|NUP153|THOC1|ALYREF|NUTF2|DDX39A|SRRM1|NXF1|SLU7|NUP50|AHCYL1|CPSF4|RNPS1|NU…
GO:0022618	ribonucleoprotein complex assembly	biological_process	213	5.12499e-55	<0.0012575101299427134	103|708|1153|1207|1653|1654|1656|1660|1778|1939|1965|1968|1975|1983|2886|3326|3646|3692|3921|4137|4686|4809|4839|4869|5433|6122|6123|6125|6128|6135|6136|6147|6152|6169|6175|6193|6204|6208|6209|6223|6228|6234|6426|6430|6431|6433|6606|6607|6628|6631|6632|6633|6634|6635|6636|6637|6732|6733|6880|6895|6936|7458|7536|7919|8175|8233|8487|8559|8562|8607|8661|8662|8663|8664|8665|8666|8667|8668|8669|8683|8…	ADAR|C1QBP|CIRBP|CLNS1A|DDX1|DDX3X|DDX6|DHX9|DYNC1H1|EIF2D|EIF2S1|EIF2S3|EIF4B|EIF5|GRB7|HSP90AB1|EIF3E|EIF6|RPSA|MAPT|NCBP1|SNU13|NOP2|NPM1|POLR2D|RPL3|RPL3L|RPL5|RPL6|RPL11|RPL12|RPL23A|RPL24|RPL38|RPLP0|RPS5|RPS10|RPS14|RPS15|RPS19|RPS23|RPS28|SRSF1|SRSF5|SRSF6|SFSWAP|SMN1|SMN2|SNRPB|SNRPC|SNRPD1|SNRPD2|SNRPD3|SNRPE|SNRPF|SNRPG|SRPK1|SRPK2|TAF9|TARBP2|GCFC2|EIF4H|SF1|DDX39B|SF3A2|ZRSR2|GEMIN2|…
GO:0000785	chromatin	cellular_component	536	9.87239e-55	<0.0012575101299427134	86|367|401|408|546|661|824|860|864|894|1019|1025|1029|1051|1058|1059|1060|1063|1104|1107|1108|1111|1385|1387|1457|1459|1460|1499|1656|1660|1663|1676|1677|1786|1788|1791|1857|1869|1874|1912|2099|2117|2146|2186|2241|2551|2625|2648|2956|3005|3006|3007|3008|3009|3010|3012|3013|3014|3015|3017|3018|3020|3021|3024|3065|3066|3070|3090|3141|3146|3148|3149|3150|3151|3159|3183|3190|3297|3619|3622|3646|3659|…	ACTL6A|AR|PHOX2A|ARRB1|ATRX|POLR3D|CAPN2|RUNX2|RUNX3|CCND2|CDK4|CDK9|CDKN2A|CEBPB|CENPA|CENPB|CENPC|CENPF|RCC1|CHD3|CHD4|CHEK1|CREB1|CREBBP|CSNK2A1|CSNK2A2|CSNK2B|CTNNB1|DDX6|DHX9|DDX11|DFFA|DFFB|DNMT1|DNMT3A|DNTT|DVL3|E2F1|E2F4|PHC2|ESR1|ETV3|EZH2|BPTF|FER|GABPA|GATA3|KAT2A|MSH6|H1F0|HIST1H1C|HIST1H1D|HIST1H1E|HIST1H1B|HIST1H1T|HIST1H2AE|HIST1H2AD|H2AFX|H2AFZ|HIST1H2BD|HIST1H2BB|H3F3A|H3F3B|HIST…
GO:0060333	interferon-gamma-mediated signaling pathway	biological_process	65	1.81464e-54	<0.0012575101299427134	815|816|817|818|960|2209|2633|2634|3105|3106|3107|3113|3115|3117|3118|3119|3120|3122|3123|3127|3133|3134|3135|3383|3394|3458|3459|3460|3659|3660|3661|3662|3663|3664|3665|3716|3717|4261|4281|4502|4684|4938|4939|4940|5371|5580|5724|6672|6737|6772|7412|7706|7726|8638|9111|10346|10379|10437|10475|11074|53840|55128|55223|81603|85363|	CAMK2A|CAMK2B|CAMK2D|CAMK2G|CD44|FCGR1A|GBP1|GBP2|HLA-A|HLA-B|HLA-C|HLA-DPA1|HLA-DPB1|HLA-DQA1|HLA-DQA2|HLA-DQB1|HLA-DQB2|HLA-DRA|HLA-DRB1|HLA-DRB5|HLA-E|HLA-F|HLA-G|ICAM1|IRF8|IFNG|IFNGR1|IFNGR2|IRF1|IRF2|IRF3|IRF4|IRF5|IRF6|IRF7|JAK1|JAK2|CIITA|MID1|MT2A|NCAM1|OAS1|OAS2|OAS3|PML|PRKCD|PTAFR|SP100|TRIM21|STAT1|VCAM1|TRIM25|TRIM26|OASL|NMI|TRIM22|IRF9|IFI30|TRIM38|TRIM31|TRIM34|TRIM68|TRIM62|TRIM…
GO:0048199	vesicle targeting, to, from or within Golgi	biological_process	69	2.59216e-54	<0.0012575101299427134	374|966|1075|1294|1453|1522|2153|2157|2348|2801|2890|3998|4905|5265|5537|5861|6396|6399|6811|7039|7109|8452|8615|8729|8775|9554|9570|9632|9871|9919|10016|10113|10175|10282|10342|10427|10484|10802|10959|10972|11196|22870|22872|23243|23256|26286|27095|51128|51399|51693|54732|55062|55291|55435|58485|59349|64689|79090|81876|84364|84984|90411|122553|126003|128637|149111|254263|553115|111240474|	AREG|CD59|CTSC|COL7A1|CSNK1D|CTSZ|F5|F8|FOLR1|GOLGA2|GRIA1|LMAN1|NSF|SERPINA1|PPP6C|RAB1A|SEC13|TRAPPC2|STX5|TGFA|TRAPPC10|CUL3|USO1|GBF1|NAPA|SEC22B|GOSR2|SEC24C|SEC24D|SEC16A|PDCD6|PREB|CNIH1|BET1|TFG|SEC24B|SEC23A|SEC24A|TMED2|TMED10|SEC23IP|PPP6R1|SEC31A|ANKRD28|SCFD1|ARFGAP3|TRAPPC3|SAR1B|TRAPPC4|TRAPPC2L|TMED9|WIPI1|PPP6R3|AP1AR|TRAPPC1|KLHL12|GORASP1|TRAPPC6A|RAB1B|ARFGAP2|CEP19|MCFD2|TRAP…
GO:0042274	ribosomal small subunit biogenesis	biological_process	58	3.33773e-54	<0.0012575101299427134	705|3921|4869|5822|6169|6193|6194|6202|6204|6208|6209|6217|6223|6227|6229|6234|6838|8602|8780|8945|9277|9790|10171|10436|10607|11157|23212|25879|25926|25983|26284|27042|27340|27341|28987|29777|51065|51081|55127|55226|55720|55781|55813|57050|57647|64434|64963|64965|65095|79954|83732|84294|84916|84946|88745|90121|115939|153443|	BYSL|RPSA|NPM1|PWP2|RPL38|RPS5|RPS6|RPS8|RPS10|RPS14|RPS15|RPS16|RPS19|RPS21|RPS24|RPS28|SURF6|NOP14|RIOK3|BTRC|WDR46|BMS1|RCL1|EMG1|TBL3|LSM6|RRS1|DCAF13|NOL11|NGDN|ERAL1|UTP25|UTP20|RRP7A|NOB1|ABT1|RPS27L|MRPS7|HEATR1|NAT10|TSR1|RIOK2|UTP6|UTP3|DHX37|NOM1|MRPS11|MRPS9|KRI1|NOL10|RIOK1|UTP23|UTP4|LTV1|RRP36|TSR2|TSR3|SRFBP1|
GO:0000086	G2/M transition of mitotic cell cycle	biological_process	121	4.07778e-54	<0.0012575101299427134	805|808|890|891|983|993|994|995|1017|1026|1030|1069|1263|1453|1454|1639|1778|1781|1785|2029|2103|2305|4751|4957|5048|5108|5116|5218|5243|5347|5518|5520|5566|5577|6500|6502|6790|6873|7164|7277|7283|7465|7480|7531|7532|7840|7846|8454|8481|8493|8636|8655|8945|9024|9088|9113|9133|9662|9702|9738|9793|9814|9833|10083|10121|10133|10142|10382|10383|10540|10657|10733|10763|10776|10806|11064|11113|11116|11…	CALM2|CALM3|CCNA2|CCNB1|CDK1|CDC25A|CDC25B|CDC25C|CDK2|CDKN1A|CDKN2B|CETN2|PLK3|CSNK1D|CSNK1E|DCTN1|DYNC1H1|DYNC1I2|DNM2|ENSA|ESRRB|FOXM1|NEK2|ODF2|PAFAH1B1|PCM1|PCNT|CDK14|ABCB1|PLK1|PPP2R1A|PPP2R2A|PRKACA|PRKAR2B|SKP1|SKP2|AURKA|TAF2|TPD52L1|TUBA4A|TUBG1|WEE1|WNT10B|YWHAE|YWHAG|ALMS1|TUBA1A|CUL1|OFD1|PPM1D|SSNA1|DYNLL1|BTRC|BRSK2|PKMYT1|LATS1|CCNB2|CEP135|CEP57|CCP110|CKAP5|SFI1|MELK|USH1C|ACTR…
GO:0034660	ncRNA metabolic process	biological_process	506	6.34959e-54	<0.0012575101299427134	16|103|283|705|833|904|905|1022|1025|1615|1653|1736|1787|2058|2091|2193|2483|2617|2926|2957|2958|2959|2960|2961|2962|2963|2971|2975|2976|3028|3035|3181|3376|3669|3735|3921|4086|4087|4088|4137|4141|4234|4603|4677|4686|4736|4809|4839|4931|5036|5073|5188|5393|5394|5431|5432|5433|5434|5435|5436|5437|5438|5439|5440|5441|5451|5452|5464|5822|5859|5901|5917|6041|6125|6129|6130|6135|6154|6155|6187|6194|62…	AARS|ADAR|ANG|BYSL|CARS|CCNT1|CCNT2|CDK7|CDK9|DARS|DDX1|DKC1|TRDMT1|EPRS|FBL|FARSA|FRG1|GARS|GRSF1|GTF2A1|GTF2A2|GTF2B|GTF2E1|GTF2E2|GTF2F1|GTF2F2|GTF3A|GTF3C1|GTF3C2|HSD17B10|HARS|HNRNPA2B1|IARS|ISG20|KARS|RPSA|SMAD1|SMAD2|SMAD3|MAPT|MARS|METTL1|MYBL1|NARS|NCBP1|RPL10A|SNU13|NOP2|NVL|PA2G4|PARN|GATB|EXOSC9|EXOSC10|POLR2B|POLR2C|POLR2D|POLR2E|POLR2F|POLR2G|POLR2H|POLR2I|POLR2J|POLR2K|POLR2L|POU2F…
GO:0006333	chromatin assembly or disassembly	biological_process	172	8.20942e-54	<0.0012575101299427134	546|1029|1058|1060|1107|1616|2491|3005|3006|3007|3008|3009|3010|3014|3017|3018|3020|3021|3024|3070|3146|3148|3159|4171|4673|4674|4675|4676|4678|4778|4869|5928|5931|6418|6597|6598|6599|6601|6602|6603|6604|6605|6662|7141|7259|7290|7994|8091|8208|8289|8290|8294|8339|8340|8341|8342|8343|8344|8345|8346|8347|8348|8349|8350|8351|8352|8353|8354|8355|8356|8357|8358|8359|8360|8361|8362|8363|8364|8365|8366|…	ATRX|CDKN2A|CENPA|CENPC|CHD3|DAXX|CENPI|H1F0|HIST1H1C|HIST1H1D|HIST1H1E|HIST1H1B|HIST1H1T|H2AFX|HIST1H2BD|HIST1H2BB|H3F3A|H3F3B|HIST1H1A|HELLS|HMGB1|HMGB2|HMGA1|MCM2|NAP1L1|NAP1L2|NAP1L3|NAP1L4|NASP|NFE2|NPM1|RBBP4|RBBP7|SET|SMARCA4|SMARCB1|SMARCC1|SMARCC2|SMARCD1|SMARCD2|SMARCD3|SMARCE1|SOX9|TNP1|TSPYL1|HIRA|KAT6A|HMGA2|CHAF1B|ARID1A|HIST3H3|HIST1H4I|HIST1H2BG|HIST1H2BL|HIST1H2BN|HIST1H2BM|HIST1…
GO:0044839	cell cycle G2/M phase transition	biological_process	123	1.39008e-53	<0.0012575101299427134	805|808|890|891|983|993|994|995|1017|1026|1030|1069|1263|1453|1454|1639|1778|1781|1785|2029|2103|2305|4751|4957|5048|5108|5116|5218|5243|5347|5518|5520|5566|5577|6500|6502|6790|6873|7164|7277|7283|7465|7480|7531|7532|7840|7846|8454|8481|8493|8636|8655|8945|9024|9088|9113|9133|9662|9702|9738|9793|9814|9833|10083|10121|10133|10142|10270|10382|10383|10540|10657|10733|10763|10776|10806|11064|11113|11…	CALM2|CALM3|CCNA2|CCNB1|CDK1|CDC25A|CDC25B|CDC25C|CDK2|CDKN1A|CDKN2B|CETN2|PLK3|CSNK1D|CSNK1E|DCTN1|DYNC1H1|DYNC1I2|DNM2|ENSA|ESRRB|FOXM1|NEK2|ODF2|PAFAH1B1|PCM1|PCNT|CDK14|ABCB1|PLK1|PPP2R1A|PPP2R2A|PRKACA|PRKAR2B|SKP1|SKP2|AURKA|TAF2|TPD52L1|TUBA4A|TUBG1|WEE1|WNT10B|YWHAE|YWHAG|ALMS1|TUBA1A|CUL1|OFD1|PPM1D|SSNA1|DYNLL1|BTRC|BRSK2|PKMYT1|LATS1|CCNB2|CEP135|CEP57|CCP110|CKAP5|SFI1|MELK|USH1C|ACTR…
GO:0030117	membrane coat	cellular_component	96	1.40476e-53	<0.0012575101299427134	160|161|162|163|164|372|1173|1174|1175|1176|1211|1212|1213|1314|1315|1759|2060|3092|3482|6336|6396|6572|8120|8218|8301|8546|8867|8905|8906|8907|9026|9179|9276|9632|9779|9871|10016|10053|10239|10427|10483|10484|10717|10802|10947|11154|11276|11316|22818|22820|22872|22905|23062|23149|23163|23339|23423|23431|25956|25977|26088|26276|26286|26958|26985|27072|27243|29082|51014|51128|51226|54812|55317|557…	AP2A1|AP2A2|AP1B1|AP2B1|AP1G1|ARCN1|AP2M1|AP1S1|AP2S1|AP3S1|CLTA|CLTB|CLTC|COPA|COPB1|DNM1|EPS15|HIP1|IGF2R|SCN10A|SEC13|SLC18A3|AP3B2|CLTCL1|PICALM|AP3B1|SYNJ1|AP1S2|AP1G2|AP1M1|HIP1R|AP4M1|COPB2|SEC24C|TBC1D5|SEC24D|PDCD6|AP1M2|AP3S2|SEC24B|SEC23B|SEC23A|AP4B1|SEC24A|AP3M2|AP4S1|SYNRG|COPE|COPZ1|COPG1|SEC31A|EPN2|GGA2|FCHO1|GGA3|VPS39|TMED3|AP4E1|SEC31B|NECAP1|GGA1|VPS33B|ARFGAP3|COPG2|AP3M1|VP…
GO:0048475	coated membrane	cellular_component	96	1.40476e-53	<0.0012575101299427134	160|161|162|163|164|372|1173|1174|1175|1176|1211|1212|1213|1314|1315|1759|2060|3092|3482|6336|6396|6572|8120|8218|8301|8546|8867|8905|8906|8907|9026|9179|9276|9632|9779|9871|10016|10053|10239|10427|10483|10484|10717|10802|10947|11154|11276|11316|22818|22820|22872|22905|23062|23149|23163|23339|23423|23431|25956|25977|26088|26276|26286|26958|26985|27072|27243|29082|51014|51128|51226|54812|55317|557…	AP2A1|AP2A2|AP1B1|AP2B1|AP1G1|ARCN1|AP2M1|AP1S1|AP2S1|AP3S1|CLTA|CLTB|CLTC|COPA|COPB1|DNM1|EPS15|HIP1|IGF2R|SCN10A|SEC13|SLC18A3|AP3B2|CLTCL1|PICALM|AP3B1|SYNJ1|AP1S2|AP1G2|AP1M1|HIP1R|AP4M1|COPB2|SEC24C|TBC1D5|SEC24D|PDCD6|AP1M2|AP3S2|SEC24B|SEC23B|SEC23A|AP4B1|SEC24A|AP3M2|AP4S1|SYNRG|COPE|COPZ1|COPG1|SEC31A|EPN2|GGA2|FCHO1|GGA3|VPS39|TMED3|AP4E1|SEC31B|NECAP1|GGA1|VPS33B|ARFGAP3|COPG2|AP3M1|VP…
GO:0006120	mitochondrial electron transport, NADH to ubiquinone	biological_process	44	2.03514e-53	<0.0012575101299427134	1738|4535|4536|4537|4538|4539|4540|4694|4695|4696|4697|4698|4700|4701|4702|4704|4705|4706|4707|4708|4709|4710|4711|4712|4713|4714|4715|4716|4717|4718|4719|4720|4722|4723|4724|4725|4726|4728|4729|4731|51103|57017|374291|100532726|	DLD|ND1|ND2|ND3|ND4|ND4L|ND5|NDUFA1|NDUFA2|NDUFA3|NDUFA4|NDUFA5|NDUFA6|NDUFA7|NDUFA8|NDUFA9|NDUFA10|NDUFAB1|NDUFB1|NDUFB2|NDUFB3|NDUFB4|NDUFB5|NDUFB6|NDUFB7|NDUFB8|NDUFB9|NDUFB10|NDUFC1|NDUFC2|NDUFS1|NDUFS2|NDUFS3|NDUFV1|NDUFS4|NDUFS5|NDUFS6|NDUFS8|NDUFV2|NDUFV3|NDUFAF1|COQ9|NDUFS7|NDUFC2-KCTD14|
GO:0006403	RNA localization	biological_process	201	7.10984e-53	<0.0012575101299427134	472|545|677|1660|1736|1977|1984|2091|2332|2733|3087|3178|3181|3192|3267|3297|3692|3800|3921|4116|4600|4686|4869|4927|4928|5036|5394|5433|5813|5901|5903|5976|6059|6209|6396|6421|6426|6427|6428|6429|6430|6431|6432|6741|6830|6950|7014|7048|7175|7248|7263|7307|7514|7528|7538|7884|7919|8021|8086|8106|8189|8480|8559|8563|8570|8658|8683|8888|9284|9295|9326|9444|9631|9688|9785|9793|9804|9818|9883|9887|99…	ATM|ATR|ZFP36L1|DHX9|DKC1|EIF4E|EIF5A|FBL|FMR1|GLE1|HHEX|HNRNPA1|HNRNPA2B1|HNRNPU|AGFG1|HSF1|EIF6|KIF5C|RPSA|MAGOH|MX2|NCBP1|NPM1|NUP88|NUP98|PA2G4|EXOSC10|POLR2D|PURA|RAN|RANBP2|UPF1|ABCE1|RPS15|SEC13|SFPQ|SRSF1|SRSF2|SRSF3|SRSF4|SRSF5|SRSF6|SRSF7|SSB|SUPT6H|TCP1|TERF2|TGFBR2|TPR|TSC1|TST|U2AF1|XPO1|YY1|ZFP36|SLBP|DDX39B|NUP214|AAAS|PABPN1|SYMPK|RAE1|PRPF18|THOC5|KHSRP|TNKS|SRSF9|MCM3AP|NPIPA1|S…
GO:0051236	establishment of RNA localization	biological_process	183	7.92025e-53	<0.0012575101299427134	472|545|677|1660|1977|1984|2332|2733|3087|3178|3181|3192|3267|3297|3692|3800|3921|4116|4600|4686|4869|4927|4928|5036|5433|5813|5901|5903|5976|6059|6209|6396|6421|6426|6427|6428|6429|6430|6431|6432|6741|6830|7014|7048|7175|7248|7263|7307|7514|7538|7884|7919|8021|8086|8106|8189|8480|8563|8570|8658|8683|8888|9284|9295|9444|9631|9688|9785|9793|9804|9818|9883|9887|9908|9939|9961|9972|9984|10073|10128|…	ATM|ATR|ZFP36L1|DHX9|EIF4E|EIF5A|FMR1|GLE1|HHEX|HNRNPA1|HNRNPA2B1|HNRNPU|AGFG1|HSF1|EIF6|KIF5C|RPSA|MAGOH|MX2|NCBP1|NPM1|NUP88|NUP98|PA2G4|POLR2D|PURA|RAN|RANBP2|UPF1|ABCE1|RPS15|SEC13|SFPQ|SRSF1|SRSF2|SRSF3|SRSF4|SRSF5|SRSF6|SRSF7|SSB|SUPT6H|TERF2|TGFBR2|TPR|TSC1|TST|U2AF1|XPO1|ZFP36|SLBP|DDX39B|NUP214|AAAS|PABPN1|SYMPK|RAE1|THOC5|KHSRP|TNKS|SRSF9|MCM3AP|NPIPA1|SRSF11|QKI|NUP155|NUP93|DHX38|CKAP…
GO:0016469	proton-transporting two-sector ATPase complex	cellular_component	48	8.53062e-53	<0.0012575101299427134	498|506|509|513|514|515|516|517|518|521|522|523|525|526|527|528|529|533|534|535|537|539|4508|4509|8992|9114|9296|9550|9551|9556|10105|10312|10476|10632|23545|27109|50617|51382|51606|84317|84833|90423|127124|147007|155066|245972|245973|267020|	ATP5F1A|ATP5F1B|ATP5F1C|ATP5F1D|ATP5F1E|ATP5PB|ATP5MC1|ATP5MC2|ATP5MC3|ATP5ME|ATP5PF|ATP6V1A|ATP6V1B1|ATP6V1B2|ATP6V0C|ATP6V1C1|ATP6V1E1|ATP6V0B|ATP6V1G2|ATP6V0A1|ATP6AP1|ATP5PO|ATP6|ATP8|ATP6V0E1|ATP6V0D1|ATP6V1F|ATP6V1G1|ATP5MF|ATP5MPL|PPIF|TCIRG1|ATP5PD|ATP5MG|ATP6V0A2|DMAC2L|ATP6V0A4|ATP6V1D|ATP6V1H|CCDC115|ATP5MD|ATP6V1E2|ATP6V1G3|TMEM199|ATP6V0E2|ATP6V0D2|ATP6V1C2|ATP5MGL|
GO:0050657	nucleic acid transport	biological_process	181	1.125e-52	<0.0012575101299427134	677|1660|1977|1984|2332|2733|3087|3178|3181|3192|3267|3297|3692|3800|3921|4116|4600|4686|4869|4927|4928|5036|5433|5813|5901|5903|5976|6059|6209|6396|6421|6426|6427|6428|6429|6430|6431|6432|6741|6830|7014|7048|7175|7248|7263|7307|7514|7538|7884|7919|8021|8086|8106|8189|8480|8563|8570|8658|8683|8888|9284|9295|9444|9631|9688|9785|9793|9804|9818|9883|9887|9908|9939|9961|9972|9984|10073|10128|10189|10…	ZFP36L1|DHX9|EIF4E|EIF5A|FMR1|GLE1|HHEX|HNRNPA1|HNRNPA2B1|HNRNPU|AGFG1|HSF1|EIF6|KIF5C|RPSA|MAGOH|MX2|NCBP1|NPM1|NUP88|NUP98|PA2G4|POLR2D|PURA|RAN|RANBP2|UPF1|ABCE1|RPS15|SEC13|SFPQ|SRSF1|SRSF2|SRSF3|SRSF4|SRSF5|SRSF6|SRSF7|SSB|SUPT6H|TERF2|TGFBR2|TPR|TSC1|TST|U2AF1|XPO1|ZFP36|SLBP|DDX39B|NUP214|AAAS|PABPN1|SYMPK|RAE1|THOC5|KHSRP|TNKS|SRSF9|MCM3AP|NPIPA1|SRSF11|QKI|NUP155|NUP93|DHX38|CKAP5|TOMM20…
GO:0050658	RNA transport	biological_process	181	1.125e-52	<0.0012575101299427134	677|1660|1977|1984|2332|2733|3087|3178|3181|3192|3267|3297|3692|3800|3921|4116|4600|4686|4869|4927|4928|5036|5433|5813|5901|5903|5976|6059|6209|6396|6421|6426|6427|6428|6429|6430|6431|6432|6741|6830|7014|7048|7175|7248|7263|7307|7514|7538|7884|7919|8021|8086|8106|8189|8480|8563|8570|8658|8683|8888|9284|9295|9444|9631|9688|9785|9793|9804|9818|9883|9887|9908|9939|9961|9972|9984|10073|10128|10189|10…	ZFP36L1|DHX9|EIF4E|EIF5A|FMR1|GLE1|HHEX|HNRNPA1|HNRNPA2B1|HNRNPU|AGFG1|HSF1|EIF6|KIF5C|RPSA|MAGOH|MX2|NCBP1|NPM1|NUP88|NUP98|PA2G4|POLR2D|PURA|RAN|RANBP2|UPF1|ABCE1|RPS15|SEC13|SFPQ|SRSF1|SRSF2|SRSF3|SRSF4|SRSF5|SRSF6|SRSF7|SSB|SUPT6H|TERF2|TGFBR2|TPR|TSC1|TST|U2AF1|XPO1|ZFP36|SLBP|DDX39B|NUP214|AAAS|PABPN1|SYMPK|RAE1|THOC5|KHSRP|TNKS|SRSF9|MCM3AP|NPIPA1|SRSF11|QKI|NUP155|NUP93|DHX38|CKAP5|TOMM20…
GO:0003954	NADH dehydrogenase activity	molecular_function	47	1.51907e-52	<0.0012575101299427134	1806|4535|4536|4537|4538|4539|4540|4541|4694|4695|4696|4697|4698|4700|4701|4702|4704|4705|4706|4707|4708|4709|4710|4711|4712|4713|4714|4715|4716|4717|4718|4719|4720|4722|4723|4724|4725|4726|4728|4729|4731|51079|55967|56964|91942|374291|100532726|	DPYD|ND1|ND2|ND3|ND4|ND4L|ND5|ND6|NDUFA1|NDUFA2|NDUFA3|NDUFA4|NDUFA5|NDUFA6|NDUFA7|NDUFA8|NDUFA9|NDUFA10|NDUFAB1|NDUFB1|NDUFB2|NDUFB3|NDUFB4|NDUFB5|NDUFB6|NDUFB7|NDUFB8|NDUFB9|NDUFB10|NDUFC1|NDUFC2|NDUFS1|NDUFS2|NDUFS3|NDUFV1|NDUFS4|NDUFS5|NDUFS6|NDUFS8|NDUFV2|NDUFV3|NDUFA13|NDUFA12|WDR93|NDUFAF2|NDUFS7|NDUFC2-KCTD14|
GO:0140056	organelle localization by membrane tethering	biological_process	161	1.88922e-52	<0.0012575101299427134	858|983|1069|1080|1453|1454|1488|1639|1778|1781|2054|3745|4218|4751|4867|4905|4957|5048|5108|5116|5341|5347|5518|5566|5577|5864|5865|6616|6804|6809|6810|6811|6812|6813|6814|6857|7277|7283|7531|7532|7840|7846|8417|8481|8541|8615|8636|8655|8673|8675|8676|8677|8766|9341|9342|9482|9545|9657|9662|9702|9738|9751|9793|9814|10121|10142|10228|10244|10382|10383|10490|10497|10540|10640|10652|10733|10806|108…	CAV2|CDK1|CETN2|CFTR|CSNK1D|CSNK1E|CTBP2|DCTN1|DYNC1H1|DYNC1I2|STX2|KCNB1|RAB8A|NEK2|NPHP1|NSF|ODF2|PAFAH1B1|PCM1|PCNT|PLEK|PLK1|PPP2R1A|PRKACA|PRKAR2B|RAB3A|RAB3B|SNAP25|STX1A|STX3|STX4|STX5|STXBP1|STXBP2|STXBP3|SYT1|TUBA4A|TUBG1|YWHAE|YWHAG|ALMS1|TUBA1A|STX7|OFD1|PPFIA3|USO1|SSNA1|DYNLL1|VAMP8|STX16|STX11|STX10|RAB11A|VAMP3|SNAP29|STX8|RAB3D|IQCB1|CEP135|CEP57|CCP110|SNPH|CKAP5|SFI1|ACTR1A|AKAP…
GO:0043161	proteasome-mediated ubiquitin-dependent protein catabolic process	biological_process	272	3.82675e-52	<0.0012575101299427134	267|329|406|408|409|550|701|891|899|983|991|996|997|1017|1161|1642|1649|2931|3300|3309|3429|4085|4189|4193|4734|4780|5071|5094|5347|5371|5516|5527|5682|5683|5684|5685|5686|5687|5688|5689|5690|5691|5692|5693|5694|5695|5696|5698|5699|5705|5706|5707|5708|5710|5713|5714|5718|5886|5887|6047|6048|6396|6400|6449|6468|6477|6478|6500|6502|6782|6790|6872|7126|7184|7319|7320|7321|7323|7324|7326|7327|7328|73…	AMFR|BIRC2|ARNTL|ARRB1|ARRB2|AUP1|BUB1B|CCNB1|CCNF|CDK1|CDC20|CDC27|CDC34|CDK2|ERCC8|DDB1|DDIT3|GSK3A|DNAJB2|HSPA5|IFI27|MAD2L1|DNAJB9|MDM2|NEDD4|NFE2L2|PRKN|PCBP2|PLK1|PML|PPP2CB|PPP2R5C|PSMA1|PSMA2|PSMA3|PSMA4|PSMA5|PSMA6|PSMA7|PSMB1|PSMB2|PSMB3|PSMB4|PSMB5|PSMB6|PSMB7|PSMB8|PSMB9|PSMB10|PSMC5|PSMC6|PSMD1|PSMD2|PSMD4|PSMD7|PSMD8|PSMD12|RAD23A|RAD23B|RNF4|RNF5|SEC13|SEL1L|SGTA|FBXW4|SIAH1|SIAH2|…
GO:0002443	leukocyte mediated immunity	biological_process	601	5.58517e-52	<0.0012575101299427134	1|12|26|30|47|55|101|102|161|175|178|182|197|210|221|230|240|272|290|302|306|317|325|326|327|353|383|387|391|410|411|427|527|535|566|602|634|671|683|684|695|708|710|712|714|716|717|718|719|720|721|722|725|727|728|729|730|731|732|735|820|823|847|867|925|929|932|939|945|948|959|960|961|963|965|966|967|968|972|976|978|1054|1075|1084|1088|1113|1116|1118|1130|1143|1191|1235|1265|1315|1378|1380|1401|14…	A1BG|SERPINA3|AOC1|ACAA1|ACLY|ACPP|ADAM8|ADAM10|AP2A2|AGA|AGL|JAG1|AHSG|ALAD|ALDH3B1|ALDOC|ALOX5|AMPD3|ANPEP|ANXA2|ANXA3|APAF1|APCS|AIRE|APEH|APRT|ARG1|RHOA|RHOG|ARSA|ARSB|ASAH1|ATP6V0C|ATP6V0A1|AZU1|BCL3|CEACAM1|BPI|BST1|BST2|BTK|C1QBP|SERPING1|C1QA|C1QC|C1S|C2|C3|C3AR1|C4A|C4B|C4BPA|C4BPB|C5|C5AR1|C6|C7|C8A|C8B|C9|CAMP|CAPN1|CAT|CBL|CD8A|CD14|MS4A3|CD27|CD33|CD36|CD40LG|CD44|CD47|CD53|CD58|CD59…
GO:0071826	ribonucleoprotein complex subunit organization	biological_process	227	6.07504e-52	<0.0012575101299427134	103|708|1153|1207|1653|1654|1656|1659|1660|1778|1939|1965|1968|1975|1983|2886|3326|3646|3692|3799|3831|3921|4137|4528|4686|4809|4839|4869|5433|6122|6123|6125|6128|6135|6136|6147|6152|6169|6175|6193|6204|6208|6209|6223|6228|6234|6426|6430|6431|6433|6606|6607|6628|6631|6632|6633|6634|6635|6636|6637|6732|6733|6880|6895|6936|7415|7458|7536|7919|8175|8233|8444|8487|8559|8562|8607|8661|8662|8663|8664|8…	ADAR|C1QBP|CIRBP|CLNS1A|DDX1|DDX3X|DDX6|DHX8|DHX9|DYNC1H1|EIF2D|EIF2S1|EIF2S3|EIF4B|EIF5|GRB7|HSP90AB1|EIF3E|EIF6|KIF5B|KLC1|RPSA|MAPT|MTIF2|NCBP1|SNU13|NOP2|NPM1|POLR2D|RPL3|RPL3L|RPL5|RPL6|RPL11|RPL12|RPL23A|RPL24|RPL38|RPLP0|RPS5|RPS10|RPS14|RPS15|RPS19|RPS23|RPS28|SRSF1|SRSF5|SRSF6|SFSWAP|SMN1|SMN2|SNRPB|SNRPC|SNRPD1|SNRPD2|SNRPD3|SNRPE|SNRPF|SNRPG|SRPK1|SRPK2|TAF9|TARBP2|GCFC2|VCP|EIF4H|SF1|…
GO:0030286	dynein complex	cellular_component	46	7.33789e-52	<0.0012575101299427134	1639|1767|1768|1769|1770|1778|1780|1781|1783|6990|6991|6993|7175|7802|8632|8655|8701|8723|10013|10126|10210|10540|23386|25981|27019|51143|51314|51626|55112|55567|56171|64446|79819|83544|83657|83658|89891|93233|126820|127602|140735|144132|146754|196385|201625|255758|	DCTN1|DNAH5|DNAH6|DNAH8|DNAH9|DYNC1H1|DYNC1I1|DYNC1I2|DYNC1LI2|DYNLT3|TCTE3|DYNLT1|TPR|DNALI1|DNAH17|DYNLL1|DNAH11|SNX4|HDAC6|DNAL4|TOPORS|DCTN2|NUDCD3|DNAH1|DNAI1|DYNC1LI1|NME8|DYNC2LI1|WDR60|DNAH3|DNAH7|DNAI2|WDR78|DNAL1|DYNLRB2|DYNLRB1|WDR34|CCDC114|WDR63|DNAH14|DYNLL2|DNHD1|DNAH2|DNAH10|DNAH12|TCTEX1D2|
GO:0035004	phosphatidylinositol 3-kinase activity	molecular_function	75	1.29289e-51	<0.0012575101299427134	472|685|930|940|941|942|1839|2064|2065|2066|2069|2099|2246|2247|2248|2249|2250|2251|2252|2253|2254|2255|2260|2261|2263|2264|2322|2323|2534|2549|2885|3082|3084|3667|3815|3932|4233|5154|5155|5156|5159|5286|5287|5288|5289|5290|5291|5293|5294|5295|5296|5781|7409|8074|8503|8660|8817|8822|8823|9365|9542|9846|9965|10818|23533|26281|27006|29851|30849|50852|54106|118788|145957|146850|152831|	ATM|BTC|CD19|CD28|CD80|CD86|HBEGF|ERBB2|ERBB3|ERBB4|EREG|ESR1|FGF1|FGF2|FGF3|FGF4|FGF5|FGF6|FGF7|FGF8|FGF9|FGF10|FGFR1|FGFR3|FGFR2|FGFR4|FLT3|FLT3LG|FYN|GAB1|GRB2|HGF|NRG1|IRS1|KIT|LCK|MET|PDGFA|PDGFB|PDGFRA|PDGFRB|PIK3C2A|PIK3C2B|PIK3C2G|PIK3C3|PIK3CA|PIK3CB|PIK3CD|PIK3CG|PIK3R1|PIK3R2|PTPN11|VAV1|FGF23|PIK3R3|IRS2|FGF18|FGF17|FGF16|KL|NRG2|GAB2|FGF19|FRS2|PIK3R5|FGF20|FGF22|ICOS|PIK3R4|TRAT1|TL…
GO:0006260	DNA replication	biological_process	199	1.83074e-51	<0.0012575101299427134	43|472|545|546|580|641|672|675|898|983|990|997|1017|1025|1111|1660|1663|1763|1854|1877|2237|2956|3159|3508|3978|3980|3981|4171|4172|4173|4174|4175|4176|4361|4437|4673|4678|4683|4774|4781|4782|4784|4796|4928|4998|4999|5000|5001|5111|5422|5423|5424|5425|5426|5427|5428|5429|5557|5558|5813|5884|5888|5928|5930|5931|5932|5937|5976|5980|5981|5982|5983|5984|5985|6117|6118|6119|6240|6241|6418|6419|6742|67…	ACHE|ATM|ATR|ATRX|BARD1|BLM|BRCA1|BRCA2|CCNE1|CDK1|CDC6|CDC34|CDK2|CDK9|CHEK1|DHX9|DDX11|DNA2|DUT|E4F1|FEN1|MSH6|HMGA1|IGHMBP2|LIG1|LIG3|LIG4|MCM2|MCM3|MCM4|MCM5|MCM6|MCM7|MRE11|MSH3|NAP1L1|NASP|NBN|NFIA|NFIB|NFIC|NFIX|TONSL|NUP98|ORC1|ORC2|ORC4|ORC5|PCNA|POLA1|POLB|POLD1|POLD2|POLE|POLE2|POLG|POLH|PRIM1|PRIM2|PURA|RAD17|RAD51|RBBP4|RBBP6|RBBP7|RBBP8|RBMS1|UPF1|REV3L|RFC1|RFC2|RFC3|RFC4|RFC5|RPA1…
GO:0032994	protein-lipid complex	cellular_component	39	3.00091e-51	<0.0012575101299427134	274|319|335|336|337|338|341|344|345|346|348|350|1071|1191|3069|3250|3931|3949|3990|4018|4481|5360|5444|6288|6289|6291|6653|7436|7941|8504|8542|51449|51599|55829|55911|55937|79135|116519|338328|	BIN1|APOF|APOA1|APOA2|APOA4|APOB|APOC1|APOC2|APOC3|APOC4|APOE|APOH|CETP|CLU|HDLBP|HPR|LCAT|LDLR|LIPC|LPA|MSR1|PLTP|PON1|SAA1|SAA2|SAA4|SORL1|VLDLR|PLA2G7|PEX3|APOL1|PCYOX1|LSR|SELENOS|APOBR|APOM|APOO|APOA5|GPIHBP1|
GO:0071824	protein-DNA complex subunit organization	biological_process	250	3.80873e-51	<0.0012575101299427134	142|546|676|902|1022|1058|1060|1062|1063|1069|1602|1616|1642|1643|1810|2068|2071|2491|2958|2959|2960|2965|2966|2967|2968|3005|3006|3007|3008|3009|3010|3014|3017|3018|3020|3021|3024|3070|3148|3159|4171|4331|4673|4674|4675|4676|4678|4778|4869|5757|5887|5888|5893|5928|5931|6117|6118|6119|6418|6597|6598|6599|6601|6602|6603|6604|6605|6662|6666|6830|6872|6873|6874|6875|6878|6879|6880|6882|6883|6908|692…	PARP1|ATRX|BRDT|CCNH|CDK7|CENPA|CENPC|CENPE|CENPF|CETN2|DACH1|DAXX|DDB1|DDB2|DR1|ERCC2|ERCC3|CENPI|GTF2A2|GTF2B|GTF2E1|GTF2H1|GTF2H2|GTF2H3|GTF2H4|H1F0|HIST1H1C|HIST1H1D|HIST1H1E|HIST1H1B|HIST1H1T|H2AFX|HIST1H2BD|HIST1H2BB|H3F3A|H3F3B|HIST1H1A|HELLS|HMGB2|HMGA1|MCM2|MNAT1|NAP1L1|NAP1L2|NAP1L3|NAP1L4|NASP|NFE2|NPM1|PTMA|RAD23B|RAD51|RAD52|RBBP4|RBBP7|RPA1|RPA2|RPA3|SET|SMARCA4|SMARCB1|SMARCC1|SMAR…
GO:0006887	exocytosis	biological_process	747	4.16959e-51	<0.0012575101299427134	1|2|12|26|30|47|55|81|87|88|101|102|161|175|178|197|210|221|230|240|272|286|290|302|306|308|317|327|334|335|350|353|383|387|391|410|411|427|527|535|566|634|671|683|684|695|710|718|719|728|801|820|823|847|867|928|929|932|945|948|960|961|963|965|966|967|968|976|978|1020|1075|1080|1084|1088|1113|1116|1118|1143|1191|1230|1265|1315|1378|1393|1432|1460|1471|1476|1488|1508|1509|1511|1512|1520|1521|1522|…	A1BG|A2M|SERPINA3|AOC1|ACAA1|ACLY|ACPP|ACTN4|ACTN1|ACTN2|ADAM8|ADAM10|AP2A2|AGA|AGL|AHSG|ALAD|ALDH3B1|ALDOC|ALOX5|AMPD3|ANK1|ANPEP|ANXA2|ANXA3|ANXA5|APAF1|APEH|APLP2|APOA1|APOH|APRT|ARG1|RHOA|RHOG|ARSA|ARSB|ASAH1|ATP6V0C|ATP6V0A1|AZU1|CEACAM1|BPI|BST1|BST2|BTK|SERPING1|C3|C3AR1|C5AR1|CALM1|CAMP|CAPN1|CAT|CBL|CD9|CD14|MS4A3|CD33|CD36|CD44|CD47|CD53|CD58|CD59|CD63|CD68|ADGRE5|CDA|CDK5|CTSC|CFTR|CEA…
GO:0051168	nuclear export	biological_process	151	1.01551e-50	<0.0012575101299427134	811|1434|1959|1977|1984|2733|3087|3178|3181|3267|3692|3921|4116|4686|4869|4927|4928|5036|5310|5433|5901|5903|5976|6059|6209|6310|6426|6427|6428|6429|6430|6431|6432|6741|6815|7040|7175|7248|7307|7514|7884|7919|8021|8086|8106|8189|8480|8498|8563|8683|9147|9295|9631|9688|9785|9818|9883|9887|9939|9972|9984|10189|10204|10212|10250|10482|10569|10762|10768|10898|10921|11097|11214|11260|11261|11269|11338…	CALR|CSE1L|EGR2|EIF4E|EIF5A|GLE1|HHEX|HNRNPA1|HNRNPA2B1|AGFG1|EIF6|RPSA|MAGOH|NCBP1|NPM1|NUP88|NUP98|PA2G4|PKD1|POLR2D|RAN|RANBP2|UPF1|ABCE1|RPS15|ATXN1|SRSF1|SRSF2|SRSF3|SRSF4|SRSF5|SRSF6|SRSF7|SSB|STYX|TGFB1|TPR|TSC1|U2AF1|XPO1|SLBP|DDX39B|NUP214|AAAS|PABPN1|SYMPK|RAE1|RANBP3|THOC5|SRSF9|NEMF|SRSF11|NUP155|NUP93|DHX38|NUP58|POM121|SMG7|RBM8A|NUP153|THOC1|ALYREF|NUTF2|DDX39A|SRRM1|NXF1|SLU7|NUP5…
GO:0022904	respiratory electron transport chain	biological_process	98	1.18327e-50	<0.0012575101299427134	637|1327|1329|1337|1339|1350|1352|1355|1537|1738|2110|2819|2820|4204|4512|4513|4514|4519|4535|4536|4537|4538|4539|4540|4694|4695|4696|4697|4698|4700|4701|4702|4704|4705|4706|4707|4708|4709|4710|4711|4712|4713|4714|4715|4716|4717|4718|4719|4720|4722|4723|4724|4725|4726|4728|4729|4731|6389|6390|6391|6392|6622|6901|7381|7384|7386|7388|7915|8604|9377|9512|10165|10229|10514|10891|11232|27089|29796|511…	BID|COX4I1|COX5B|COX6A1|COX6A2|COX7C|COX10|COX15|CYC1|DLD|ETFDH|GPD1|GPD2|MECP2|COX1|COX2|COX3|CYTB|ND1|ND2|ND3|ND4|ND4L|ND5|NDUFA1|NDUFA2|NDUFA3|NDUFA4|NDUFA5|NDUFA6|NDUFA7|NDUFA8|NDUFA9|NDUFA10|NDUFAB1|NDUFB1|NDUFB2|NDUFB3|NDUFB4|NDUFB5|NDUFB6|NDUFB7|NDUFB8|NDUFB9|NDUFB10|NDUFC1|NDUFC2|NDUFS1|NDUFS2|NDUFS3|NDUFV1|NDUFS4|NDUFS5|NDUFS6|NDUFS8|NDUFV2|NDUFV3|SDHA|SDHB|SDHC|SDHD|SNCA|TAZ|UQCRB|UQCRC…
GO:0048193	Golgi vesicle transport	biological_process	333	2.60827e-50	<0.0012575101299427134	160|164|286|287|288|372|373|374|375|377|378|381|400|403|582|583|632|662|829|830|832|966|1062|1075|1294|1314|1315|1453|1522|1523|1604|1639|1778|1780|1781|1783|1785|2060|2147|2153|2155|2157|2158|2159|2348|2580|2621|2801|2802|2803|2804|2890|3064|3482|3796|3797|3798|3831|3832|3835|3875|3916|3996|3998|4218|4253|4430|4644|4905|5265|5537|5584|5587|5624|5627|5861|5870|5877|6102|6272|6293|6396|6399|6642|6…	AP2A1|AP1G1|ANK1|ANK2|ANK3|ARCN1|TRIM23|AREG|ARF1|ARF3|ARF4|ARF5|ARL1|ARL3|BBS1|BBS2|BGLAP|BNIP1|CAPZA1|CAPZA2|CAPZB|CD59|CENPE|CTSC|COL7A1|COPA|COPB1|CSNK1D|CTSZ|CUX1|CD55|DCTN1|DYNC1H1|DYNC1I1|DYNC1I2|DYNC1LI2|DNM2|EPS15|F2|F5|F7|F8|F9|F10|FOLR1|GAK|GAS6|GOLGA2|GOLGA3|GOLGA4|GOLGB1|GRIA1|HTT|IGF2R|KIF2A|KIF3C|KIF5A|KLC1|KIF11|KIF22|KRT18|LAMP1|LLGL1|LMAN1|RAB8A|MIA2|MYO1B|MYO5A|NSF|SERPINA1|PPP…
GO:0034340	response to type I interferon	biological_process	69	3.05794e-50	<0.0012575101299427134	103|684|1958|2537|2634|3105|3106|3107|3133|3134|3135|3394|3429|3430|3433|3434|3437|3439|3440|3441|3442|3443|3444|3445|3446|3447|3448|3449|3451|3452|3454|3455|3456|3654|3659|3660|3661|3662|3663|3664|3665|3669|3716|4599|4600|4615|4938|4939|4940|5696|6041|6472|6672|6772|6773|7297|8519|8638|9641|10379|10410|10581|25939|29072|51447|54739|55337|81844|91543|	ADAR|BST2|EGR1|IFI6|GBP2|HLA-A|HLA-B|HLA-C|HLA-E|HLA-F|HLA-G|IRF8|IFI27|IFI35|IFIT2|IFIT1|IFIT3|IFNA1|IFNA2|IFNA4|IFNA5|IFNA6|IFNA7|IFNA8|IFNA10|IFNA13|IFNA14|IFNA16|IFNA17|IFNA21|IFNAR1|IFNAR2|IFNB1|IRAK1|IRF1|IRF2|IRF3|IRF4|IRF5|IRF6|IRF7|ISG20|JAK1|MX1|MX2|MYD88|OAS1|OAS2|OAS3|PSMB8|RNASEL|SHMT2|SP100|STAT1|STAT2|TYK2|IFITM1|OASL|IKBKE|IRF9|IFITM3|IFITM2|SAMHD1|SETD2|IP6K2|XAF1|C19orf66|TRIM56…
GO:0031497	chromatin assembly	biological_process	151	3.7319e-50	<0.0012575101299427134	546|1029|1058|1060|1616|2491|3005|3006|3007|3008|3009|3010|3014|3017|3018|3020|3021|3024|3070|3146|3148|3159|4171|4673|4674|4675|4676|4678|4869|5928|5931|6418|6662|7259|7290|7994|8091|8208|8290|8294|8339|8340|8341|8342|8343|8344|8345|8346|8347|8348|8349|8350|8351|8352|8353|8354|8355|8356|8357|8358|8359|8360|8361|8362|8363|8364|8365|8366|8367|8368|8369|8370|8467|8520|8607|8968|8970|8971|9555|9733|…	ATRX|CDKN2A|CENPA|CENPC|DAXX|CENPI|H1F0|HIST1H1C|HIST1H1D|HIST1H1E|HIST1H1B|HIST1H1T|H2AFX|HIST1H2BD|HIST1H2BB|H3F3A|H3F3B|HIST1H1A|HELLS|HMGB1|HMGB2|HMGA1|MCM2|NAP1L1|NAP1L2|NAP1L3|NAP1L4|NASP|NPM1|RBBP4|RBBP7|SET|SOX9|TSPYL1|HIRA|KAT6A|HMGA2|CHAF1B|HIST3H3|HIST1H4I|HIST1H2BG|HIST1H2BL|HIST1H2BN|HIST1H2BM|HIST1H2BF|HIST1H2BE|HIST1H2BH|HIST1H2BI|HIST1H2BC|HIST1H2BO|HIST2H2BE|HIST1H3A|HIST1H3D|HIS…
GO:0022406	membrane docking	biological_process	170	3.80959e-50	<0.0012575101299427134	858|983|1069|1080|1453|1454|1488|1639|1778|1781|2054|3383|3745|4218|4478|4751|4867|4905|4957|5048|5108|5116|5341|5347|5518|5566|5577|5864|5865|6093|6616|6804|6809|6810|6811|6812|6813|6814|6857|7277|7283|7412|7430|7531|7532|7840|7846|7879|8417|8481|8541|8615|8636|8655|8673|8675|8676|8677|8724|8766|9341|9342|9409|9482|9545|9657|9662|9702|9738|9751|9793|9814|10121|10142|10228|10244|10382|10383|10490…	CAV2|CDK1|CETN2|CFTR|CSNK1D|CSNK1E|CTBP2|DCTN1|DYNC1H1|DYNC1I2|STX2|ICAM1|KCNB1|RAB8A|MSN|NEK2|NPHP1|NSF|ODF2|PAFAH1B1|PCM1|PCNT|PLEK|PLK1|PPP2R1A|PRKACA|PRKAR2B|RAB3A|RAB3B|ROCK1|SNAP25|STX1A|STX3|STX4|STX5|STXBP1|STXBP2|STXBP3|SYT1|TUBA4A|TUBG1|VCAM1|EZR|YWHAE|YWHAG|ALMS1|TUBA1A|RAB7A|STX7|OFD1|PPFIA3|USO1|SSNA1|DYNLL1|VAMP8|STX16|STX11|STX10|SNX3|RAB11A|VAMP3|SNAP29|PEX16|STX8|RAB3D|IQCB1|CEP1…
GO:0001533	cornified envelope	cellular_component	65	9.21286e-50	<0.0012575101299427134	301|1041|1474|1475|1823|1824|1825|1828|1829|1830|1832|2125|2312|3713|3728|3848|3849|3858|4014|5266|5317|5318|5493|6698|6699|6700|6701|6703|6704|6705|6706|6707|7051|7062|8502|8796|11187|23254|26239|84518|84648|126638|147409|149018|163778|199834|254910|353131|353132|353133|353134|353135|353137|353139|353140|353141|353142|353143|353144|353145|388697|388698|574414|645027|100129271|	ANXA1|CDSN|CST6|CSTA|DSC1|DSC2|DSC3|DSG1|DSG2|DSG3|DSP|EVPL|FLG|IVL|JUP|KRT1|KRT2|KRT10|LOR|PI3|PKP1|PKP2|PPL|SPRR1A|SPRR1B|SPRR2A|SPRR2B|SPRR2D|SPRR2E|SPRR2F|SPRR2G|SPRR3|TGM1|TCHH|PKP4|SCEL|PKP3|KAZN|LCE2B|CNFN|LCE3D|RPTN|DSG4|LELP1|SPRR4|LCE4A|LCE5A|LCE1A|LCE1B|LCE1C|LCE1D|LCE1E|LCE1F|LCE2A|LCE2C|LCE2D|LCE3A|LCE3B|LCE3C|LCE3E|HRNR|FLG2|PRR9|EVPLL|C1orf68|
GO:0010498	proteasomal protein catabolic process	biological_process	299	1.16948e-49	<0.0012575101299427134	267|329|406|408|409|550|701|891|899|983|991|996|997|1017|1161|1642|1649|1861|2931|3300|3309|3429|4085|4189|4193|4734|4780|5071|5094|5347|5366|5371|5516|5527|5682|5683|5684|5685|5686|5687|5688|5689|5690|5691|5692|5693|5694|5695|5696|5698|5699|5705|5706|5707|5708|5710|5713|5714|5718|5886|5887|6047|6048|6388|6396|6400|6449|6468|6477|6478|6500|6502|6782|6790|6872|7126|7184|7319|7320|7321|7323|7324|73…	AMFR|BIRC2|ARNTL|ARRB1|ARRB2|AUP1|BUB1B|CCNB1|CCNF|CDK1|CDC20|CDC27|CDC34|CDK2|ERCC8|DDB1|DDIT3|TOR1A|GSK3A|DNAJB2|HSPA5|IFI27|MAD2L1|DNAJB9|MDM2|NEDD4|NFE2L2|PRKN|PCBP2|PLK1|PMAIP1|PML|PPP2CB|PPP2R5C|PSMA1|PSMA2|PSMA3|PSMA4|PSMA5|PSMA6|PSMA7|PSMB1|PSMB2|PSMB3|PSMB4|PSMB5|PSMB6|PSMB7|PSMB8|PSMB9|PSMB10|PSMC5|PSMC6|PSMD1|PSMD2|PSMD4|PSMD7|PSMD8|PSMD12|RAD23A|RAD23B|RNF4|RNF5|SDF2|SEC13|SEL1L|SGTA|…
GO:0042273	ribosomal large subunit biogenesis	biological_process	70	1.26404e-49	<0.0012575101299427134	14|2971|3692|4736|4809|4839|4869|4931|6122|6123|6125|6128|6129|6130|6135|6136|6147|6152|6154|6169|6175|6838|9045|9326|9875|10969|11224|22868|22907|23195|23212|23246|23481|23560|26155|26156|29997|51121|51154|51187|51388|51491|54475|54663|54680|55003|55027|55052|55153|55299|55651|55759|55794|56342|57002|57418|57495|65003|65008|79707|80135|81887|84154|84231|90441|115416|117246|140801|220064|285855|	AAMP|GTF3A|EIF6|RPL10A|SNU13|NOP2|NPM1|NVL|RPL3|RPL3L|RPL5|RPL6|RPL7|RPL7A|RPL11|RPL12|RPL23A|RPL24|RPL26|RPL38|RPLP0|SURF6|RPL14|ZNHIT3|URB1|EBNA1BP2|RPL35|FASTKD2|DHX30|MDN1|RRS1|BOP1|PES1|GTPBP4|NOC2L|RSL1D1|NOP53|RPL26L1|MRTO4|RSL24D1|NIP7|NOP16|NLE1|WDR74|ZNHIT6|PAK1IP1|HEATR3|MRPL20|SDAD1|BRIX1|NHP2|WDR12|DDX28|PPAN|YAE1|WDR18|NWD2|MRPL11|MRPL1|NOL9|RPF1|LAS1L|RPF2|TRAF7|ZNF622|MALSU1|FTSJ3…
GO:0006259	DNA metabolic process	biological_process	747	2.3628e-49	<0.0012575101299427134	25|43|86|142|143|146|322|328|339|472|545|546|580|641|672|675|836|875|898|902|959|983|988|990|997|1017|1022|1025|1032|1063|1069|1111|1137|1161|1235|1454|1490|1642|1643|1647|1653|1660|1663|1676|1677|1736|1763|1773|1774|1775|1776|1777|1786|1788|1789|1791|1854|1877|2021|2067|2068|2070|2071|2072|2074|2138|2139|2140|2146|2175|2176|2177|2178|2187|2188|2189|2237|2305|2353|2547|2778|2873|2956|2965|2966|29…	ABL1|ACHE|ACTL6A|PARP1|PARP4|ADRA1D|APBB1|APEX1|APOBEC1|ATM|ATR|ATRX|BARD1|BLM|BRCA1|BRCA2|CASP3|CBS|CCNE1|CCNH|CD40LG|CDK1|CDC5L|CDC6|CDC34|CDK2|CDK7|CDK9|CDKN2D|CENPF|CETN2|CHEK1|CHRNA4|ERCC8|CCR6|CSNK1E|CCN2|DDB1|DDB2|GADD45A|DDX1|DHX9|DDX11|DFFA|DFFB|DKC1|DNA2|DNASE1|DNASE1L1|DNASE1L2|DNASE1L3|DNASE2|DNMT1|DNMT3A|DNMT3B|DNTT|DUT|E4F1|ENDOG|ERCC1|ERCC2|EYA4|ERCC3|ERCC4|ERCC6|EYA1|EYA2|EYA3|EZH…
GO:0046934	phosphatidylinositol-4,5-bisphosphate 3-kinase activity	molecular_function	64	3.38918e-49	<0.0012575101299427134	685|930|940|941|942|1839|2064|2065|2066|2069|2099|2246|2247|2248|2249|2250|2251|2252|2253|2254|2255|2260|2261|2263|2264|2534|2549|2885|3082|3084|3667|3815|3932|4233|5154|5155|5156|5159|5290|5291|5293|5294|5295|5296|5781|7409|8074|8660|8817|8822|8823|9365|9542|9965|10818|23533|26281|27006|29851|50852|118788|145957|146850|152831|	BTC|CD19|CD28|CD80|CD86|HBEGF|ERBB2|ERBB3|ERBB4|EREG|ESR1|FGF1|FGF2|FGF3|FGF4|FGF5|FGF6|FGF7|FGF8|FGF9|FGF10|FGFR1|FGFR3|FGFR2|FGFR4|FYN|GAB1|GRB2|HGF|NRG1|IRS1|KIT|LCK|MET|PDGFA|PDGFB|PDGFRA|PDGFRB|PIK3CA|PIK3CB|PIK3CD|PIK3CG|PIK3R1|PIK3R2|PTPN11|VAV1|FGF23|IRS2|FGF18|FGF17|FGF16|KL|NRG2|FGF19|FRS2|PIK3R5|FGF20|FGF22|ICOS|TRAT1|PIK3AP1|NRG4|PIK3R6|KLB|
GO:0071103	DNA conformation change	biological_process	260	4.25854e-49	<0.0012575101299427134	301|546|641|891|983|1029|1058|1060|1105|1106|1107|1108|1161|1616|1653|1654|1660|1663|1677|1763|2068|2071|2074|2491|2547|2852|3005|3006|3007|3008|3009|3010|3014|3017|3018|3020|3021|3024|3070|3087|3146|3148|3149|3159|3181|3508|4171|4173|4175|4176|4361|4673|4674|4675|4676|4678|4683|4869|5119|5619|5620|5813|5888|5928|5931|5965|6117|6118|6418|6594|6662|6732|6832|6847|7141|7142|7150|7153|7155|7156|7259…	ANXA1|ATRX|BLM|CCNB1|CDK1|CDKN2A|CENPA|CENPC|CHD1|CHD2|CHD3|CHD4|ERCC8|DAXX|DDX1|DDX3X|DHX9|DDX11|DFFB|DNA2|ERCC2|ERCC3|ERCC6|CENPI|XRCC6|GPER1|H1F0|HIST1H1C|HIST1H1D|HIST1H1E|HIST1H1B|HIST1H1T|H2AFX|HIST1H2BD|HIST1H2BB|H3F3A|H3F3B|HIST1H1A|HELLS|HHEX|HMGB1|HMGB2|HMGB3|HMGA1|HNRNPA2B1|IGHMBP2|MCM2|MCM4|MCM6|MCM7|MRE11|NAP1L1|NAP1L2|NAP1L3|NAP1L4|NASP|NBN|NPM1|CHMP1A|PRM1|PRM2|PURA|RAD51|RBBP4|RBB…
GO:0034358	plasma lipoprotein particle	cellular_component	37	7.7883e-49	<0.0012575101299427134	319|335|336|337|338|341|344|345|346|348|350|1071|1191|3069|3250|3931|3949|3990|4018|4481|5360|5444|6288|6289|6291|6653|7436|7941|8542|51449|51599|55829|55911|55937|79135|116519|338328|	APOF|APOA1|APOA2|APOA4|APOB|APOC1|APOC2|APOC3|APOC4|APOE|APOH|CETP|CLU|HDLBP|HPR|LCAT|LDLR|LIPC|LPA|MSR1|PLTP|PON1|SAA1|SAA2|SAA4|SORL1|VLDLR|PLA2G7|APOL1|PCYOX1|LSR|SELENOS|APOBR|APOM|APOO|APOA5|GPIHBP1|
GO:1990777	lipoprotein particle	cellular_component	37	7.7883e-49	<0.0012575101299427134	319|335|336|337|338|341|344|345|346|348|350|1071|1191|3069|3250|3931|3949|3990|4018|4481|5360|5444|6288|6289|6291|6653|7436|7941|8542|51449|51599|55829|55911|55937|79135|116519|338328|	APOF|APOA1|APOA2|APOA4|APOB|APOC1|APOC2|APOC3|APOC4|APOE|APOH|CETP|CLU|HDLBP|HPR|LCAT|LDLR|LIPC|LPA|MSR1|PLTP|PON1|SAA1|SAA2|SAA4|SORL1|VLDLR|PLA2G7|APOL1|PCYOX1|LSR|SELENOS|APOBR|APOM|APOO|APOA5|GPIHBP1|
GO:0005747	mitochondrial respiratory chain complex I	cellular_component	51	9.76192e-49	<0.0012575101299427134	4535|4536|4537|4538|4539|4540|4694|4695|4696|4697|4698|4700|4701|4702|4704|4705|4706|4707|4708|4709|4710|4711|4712|4713|4714|4715|4716|4717|4718|4719|4720|4722|4723|4724|4725|4726|4728|4729|4731|6622|11315|51079|51103|54539|55101|55572|55967|56964|90871|126328|374291|	ND1|ND2|ND3|ND4|ND4L|ND5|NDUFA1|NDUFA2|NDUFA3|NDUFA4|NDUFA5|NDUFA6|NDUFA7|NDUFA8|NDUFA9|NDUFA10|NDUFAB1|NDUFB1|NDUFB2|NDUFB3|NDUFB4|NDUFB5|NDUFB6|NDUFB7|NDUFB8|NDUFB9|NDUFB10|NDUFC1|NDUFC2|NDUFS1|NDUFS2|NDUFS3|NDUFV1|NDUFS4|NDUFS5|NDUFS6|NDUFS8|NDUFV2|NDUFV3|SNCA|PARK7|NDUFA13|NDUFAF1|NDUFB11|DMAC2|FOXRED1|NDUFA12|WDR93|DMAC1|NDUFA11|NDUFS7|
GO:0030964	NADH dehydrogenase complex	cellular_component	51	9.76192e-49	<0.0012575101299427134	4535|4536|4537|4538|4539|4540|4694|4695|4696|4697|4698|4700|4701|4702|4704|4705|4706|4707|4708|4709|4710|4711|4712|4713|4714|4715|4716|4717|4718|4719|4720|4722|4723|4724|4725|4726|4728|4729|4731|6622|11315|51079|51103|54539|55101|55572|55967|56964|90871|126328|374291|	ND1|ND2|ND3|ND4|ND4L|ND5|NDUFA1|NDUFA2|NDUFA3|NDUFA4|NDUFA5|NDUFA6|NDUFA7|NDUFA8|NDUFA9|NDUFA10|NDUFAB1|NDUFB1|NDUFB2|NDUFB3|NDUFB4|NDUFB5|NDUFB6|NDUFB7|NDUFB8|NDUFB9|NDUFB10|NDUFC1|NDUFC2|NDUFS1|NDUFS2|NDUFS3|NDUFV1|NDUFS4|NDUFS5|NDUFS6|NDUFS8|NDUFV2|NDUFV3|SNCA|PARK7|NDUFA13|NDUFAF1|NDUFB11|DMAC2|FOXRED1|NDUFA12|WDR93|DMAC1|NDUFA11|NDUFS7|
GO:0045271	respiratory chain complex I	cellular_component	51	9.76192e-49	<0.0012575101299427134	4535|4536|4537|4538|4539|4540|4694|4695|4696|4697|4698|4700|4701|4702|4704|4705|4706|4707|4708|4709|4710|4711|4712|4713|4714|4715|4716|4717|4718|4719|4720|4722|4723|4724|4725|4726|4728|4729|4731|6622|11315|51079|51103|54539|55101|55572|55967|56964|90871|126328|374291|	ND1|ND2|ND3|ND4|ND4L|ND5|NDUFA1|NDUFA2|NDUFA3|NDUFA4|NDUFA5|NDUFA6|NDUFA7|NDUFA8|NDUFA9|NDUFA10|NDUFAB1|NDUFB1|NDUFB2|NDUFB3|NDUFB4|NDUFB5|NDUFB6|NDUFB7|NDUFB8|NDUFB9|NDUFB10|NDUFC1|NDUFC2|NDUFS1|NDUFS2|NDUFS3|NDUFV1|NDUFS4|NDUFS5|NDUFS6|NDUFS8|NDUFV2|NDUFV3|SNCA|PARK7|NDUFA13|NDUFAF1|NDUFB11|DMAC2|FOXRED1|NDUFA12|WDR93|DMAC1|NDUFA11|NDUFS7|
GO:0000118	histone deacetylase complex	cellular_component	58	1.56407e-48	<0.0012575101299427134	473|1107|1108|1457|2122|3065|3066|3094|3622|5928|5931|6886|7764|8204|8819|8841|8932|9112|9219|9611|9612|9734|9759|10013|10014|10284|10629|10933|23309|23314|23468|23493|25855|25942|26038|26060|51317|51341|51564|53615|54815|55198|55809|55869|57459|57504|57649|58516|64426|79595|79685|79718|79885|83933|84215|84312|91748|116092|	RERE|CHD3|CHD4|CSNK2A1|MECOM|HDAC1|HDAC2|HINT1|ING2|RBBP4|RBBP7|TAL1|ZNF217|NRIP1|SAP30|HDAC3|MBD2|MTA1|MTA2|NCOR1|NCOR2|HDAC9|HDAC4|HDAC6|HDAC5|SAP18|TAF6L|MORF4L1|SIN3B|SATB2|CBX5|HEY2|BRMS1|SIN3A|CHD5|APPL1|PHF21A|ZBTB7A|HDAC7|MBD3|GATAD2A|APPL2|TRERF1|HDAC8|GATAD2B|MTA3|PHF12|SINHCAF|SUDS3|SAP130|SAP30L|TBL1XR1|HDAC11|HDAC10|ZNF541|BRMS1L|ELMSAN1|DNTTIP1|
GO:0016591	RNA polymerase II, holoenzyme	cellular_component	80	1.78188e-48	<0.0012575101299427134	902|1022|2067|2068|2071|2072|2648|2957|2958|2959|2960|2961|2962|2963|2965|2966|2967|2968|4331|4646|5431|5432|5433|5434|5435|5436|5437|5438|5439|5440|5441|5828|6872|6873|6874|6875|6877|6878|6879|6880|6881|6882|6883|6884|6908|6917|8295|8464|8725|9400|9519|9646|10474|10629|11036|23168|23248|27097|51616|54457|54623|55197|55209|58490|64210|79577|79724|79871|80349|81488|83860|84181|123169|129685|138474…	CCNH|CDK7|ERCC1|ERCC2|ERCC3|ERCC4|KAT2A|GTF2A1|GTF2A2|GTF2B|GTF2E1|GTF2E2|GTF2F1|GTF2F2|GTF2H1|GTF2H2|GTF2H3|GTF2H4|MNAT1|MYO6|POLR2B|POLR2C|POLR2D|POLR2E|POLR2F|POLR2G|POLR2H|POLR2I|POLR2J|POLR2K|POLR2L|PEX2|TAF1|TAF2|TAF4|TAF4B|TAF5|TAF6|TAF7|TAF9|TAF10|TAF11|TAF12|TAF13|TBP|TCEA1|TRRAP|SUPT3H|URI1|RECQL5|TBPL1|CTR9|TADA3|TAF6L|GTF2A1L|RTF1|RPRD2|TAF5L|TAF9B|TAF7L|PAF1|RPRD1A|SETD5|RPRD1B|MMS19…
GO:0000790	nuclear chromatin	cellular_component	361	1.78513e-48	<0.0012575101299427134	86|367|401|546|661|860|864|1025|1051|1058|1059|1060|1104|1107|1108|1385|1387|1457|1499|1660|1663|1676|1677|1788|1791|1857|1869|1874|2099|2117|2146|2186|2241|2551|2625|2648|2956|3005|3006|3007|3008|3009|3012|3013|3014|3015|3020|3021|3024|3065|3066|3146|3148|3149|3183|3190|3622|3659|3662|3725|3726|3727|4084|4087|4088|4089|4149|4205|4208|4209|4221|4582|4654|4678|4772|4773|4798|5074|5080|5457|5458|54…	ACTL6A|AR|PHOX2A|ATRX|POLR3D|RUNX2|RUNX3|CDK9|CEBPB|CENPA|CENPB|CENPC|RCC1|CHD3|CHD4|CREB1|CREBBP|CSNK2A1|CTNNB1|DHX9|DDX11|DFFA|DFFB|DNMT3A|DNTT|DVL3|E2F1|E2F4|ESR1|ETV3|EZH2|BPTF|FER|GABPA|GATA3|KAT2A|MSH6|H1F0|HIST1H1C|HIST1H1D|HIST1H1E|HIST1H1B|HIST1H2AE|HIST1H2AD|H2AFX|H2AFZ|H3F3A|H3F3B|HIST1H1A|HDAC1|HDAC2|HMGB1|HMGB2|HMGB3|HNRNPC|HNRNPK|ING2|IRF1|IRF4|JUN|JUNB|JUND|MXD1|SMAD2|SMAD3|SMAD4|M…
GO:0030049	muscle filament sliding	biological_process	38	2.11101e-48	<0.0012575101299427134	58|70|88|89|1674|1756|4604|4606|4607|4620|4621|4622|4624|4625|4626|4632|4633|4634|4635|4637|4703|7111|7125|7134|7135|7136|7137|7138|7139|7140|7168|7169|7170|7171|7273|7431|8557|140465|	ACTA1|ACTC1|ACTN2|ACTN3|DES|DMD|MYBPC1|MYBPC2|MYBPC3|MYH2|MYH3|MYH4|MYH6|MYH7|MYH8|MYL1|MYL2|MYL3|MYL4|MYL6|NEB|TMOD1|TNNC2|TNNC1|TNNI1|TNNI2|TNNI3|TNNT1|TNNT2|TNNT3|TPM1|TPM2|TPM3|TPM4|TTN|VIM|TCAP|MYL6B|
GO:0033275	actin-myosin filament sliding	biological_process	38	2.11101e-48	<0.0012575101299427134	58|70|88|89|1674|1756|4604|4606|4607|4620|4621|4622|4624|4625|4626|4632|4633|4634|4635|4637|4703|7111|7125|7134|7135|7136|7137|7138|7139|7140|7168|7169|7170|7171|7273|7431|8557|140465|	ACTA1|ACTC1|ACTN2|ACTN3|DES|DMD|MYBPC1|MYBPC2|MYBPC3|MYH2|MYH3|MYH4|MYH6|MYH7|MYH8|MYL1|MYL2|MYL3|MYL4|MYL6|NEB|TMOD1|TNNC2|TNNC1|TNNI1|TNNI2|TNNI3|TNNT1|TNNT2|TNNT3|TPM1|TPM2|TPM3|TPM4|TTN|VIM|TCAP|MYL6B|
GO:0052813	phosphatidylinositol bisphosphate kinase activity	molecular_function	67	2.24302e-48	<0.0012575101299427134	685|930|940|941|942|1839|2064|2065|2066|2069|2099|2246|2247|2248|2249|2250|2251|2252|2253|2254|2255|2260|2261|2263|2264|2534|2549|2885|3082|3084|3667|3815|3932|4233|5154|5155|5156|5159|5290|5291|5293|5294|5295|5296|5781|7409|8074|8394|8395|8660|8817|8822|8823|9365|9542|9965|10818|23396|23533|26281|27006|29851|50852|118788|145957|146850|152831|	BTC|CD19|CD28|CD80|CD86|HBEGF|ERBB2|ERBB3|ERBB4|EREG|ESR1|FGF1|FGF2|FGF3|FGF4|FGF5|FGF6|FGF7|FGF8|FGF9|FGF10|FGFR1|FGFR3|FGFR2|FGFR4|FYN|GAB1|GRB2|HGF|NRG1|IRS1|KIT|LCK|MET|PDGFA|PDGFB|PDGFRA|PDGFRB|PIK3CA|PIK3CB|PIK3CD|PIK3CG|PIK3R1|PIK3R2|PTPN11|VAV1|FGF23|PIP5K1A|PIP5K1B|IRS2|FGF18|FGF17|FGF16|KL|NRG2|FGF19|FRS2|PIP5K1C|PIK3R5|FGF20|FGF22|ICOS|TRAT1|PIK3AP1|NRG4|PIK3R6|KLB|
GO:0006900	vesicle budding from membrane	biological_process	92	2.3761e-48	<0.0012575101299427134	302|374|375|966|1075|1173|1294|1453|1522|1759|1785|2153|2157|2348|2801|2890|3998|4905|5027|5265|5537|5584|5861|6281|6396|6399|6811|7039|7109|8301|8452|8546|8615|8724|8729|8775|8976|9217|9218|9554|9570|9632|9871|9919|10016|10113|10175|10282|10342|10427|10483|10484|10802|10959|10972|11196|22870|22872|23243|23256|25956|26052|26286|27095|27183|29082|51128|51399|51693|54732|54874|55204|55291|56681|584…	ANXA2|AREG|ARF1|CD59|CTSC|AP2M1|COL7A1|CSNK1D|CTSZ|DNM1|DNM2|F5|F8|FOLR1|GOLGA2|GRIA1|LMAN1|NSF|P2RX7|SERPINA1|PPP6C|PRKCI|RAB1A|S100A10|SEC13|TRAPPC2|STX5|TGFA|TRAPPC10|PICALM|CUL3|AP3B1|USO1|SNX3|GBF1|NAPA|WASL|VAPB|VAPA|SEC22B|GOSR2|SEC24C|SEC24D|SEC16A|PDCD6|PREB|CNIH1|BET1|TFG|SEC24B|SEC23B|SEC23A|SEC24A|TMED2|TMED10|SEC23IP|PPP6R1|SEC31A|ANKRD28|SCFD1|SEC31B|DNM3|ARFGAP3|TRAPPC3|VPS4A|CHMP4…
GO:0055029	nuclear DNA-directed RNA polymerase complex	cellular_component	102	3.34591e-48	<0.0012575101299427134	661|902|1022|2067|2068|2071|2072|2648|2957|2958|2959|2960|2961|2962|2963|2965|2966|2967|2968|4172|4331|4646|5422|5431|5432|5433|5434|5435|5436|5437|5438|5439|5440|5441|5557|5558|5828|6872|6873|6874|6875|6877|6878|6879|6880|6881|6882|6883|6884|6908|6917|8295|8464|8725|9400|9519|9646|10474|10621|10622|10623|10629|11036|11128|23168|23248|23649|25885|27097|27297|30834|51082|51616|51728|54457|54623|55…	POLR3D|CCNH|CDK7|ERCC1|ERCC2|ERCC3|ERCC4|KAT2A|GTF2A1|GTF2A2|GTF2B|GTF2E1|GTF2E2|GTF2F1|GTF2F2|GTF2H1|GTF2H2|GTF2H3|GTF2H4|MCM3|MNAT1|MYO6|POLA1|POLR2B|POLR2C|POLR2D|POLR2E|POLR2F|POLR2G|POLR2H|POLR2I|POLR2J|POLR2K|POLR2L|PRIM1|PRIM2|PEX2|TAF1|TAF2|TAF4|TAF4B|TAF5|TAF6|TAF7|TAF9|TAF10|TAF11|TAF12|TAF13|TBP|TCEA1|TRRAP|SUPT3H|URI1|RECQL5|TBPL1|CTR9|TADA3|POLR3F|POLR3G|POLR3C|TAF6L|GTF2A1L|POLR3A|R…
GO:0019882	antigen processing and presentation	biological_process	155	8.93052e-48	<0.0012575101299427134	160|161|162|163|164|375|811|821|829|830|832|909|910|911|912|913|925|948|972|1062|1147|1173|1174|1175|1211|1213|1509|1510|1512|1514|1515|1520|1636|1639|1778|1780|1781|1783|1785|2207|2209|2213|2923|3105|3106|3107|3108|3109|3111|3112|3113|3115|3117|3118|3119|3120|3122|3123|3127|3133|3134|3135|3140|3383|3551|3685|3693|3796|3797|3798|3831|3832|3835|3902|4012|5641|5696|5720|5865|5867|5869|5870|5873|597…	AP2A1|AP2A2|AP1B1|AP2B1|AP1G1|ARF1|CALR|CANX|CAPZA1|CAPZA2|CAPZB|CD1A|CD1B|CD1C|CD1D|CD1E|CD8A|CD36|CD74|CENPE|CHUK|AP2M1|AP1S1|AP2S1|CLTA|CLTC|CTSD|CTSE|CTSH|CTSL|CTSV|CTSS|ACE|DCTN1|DYNC1H1|DYNC1I1|DYNC1I2|DYNC1LI2|DNM2|FCER1G|FCGR1A|FCGR2B|PDIA3|HLA-A|HLA-B|HLA-C|HLA-DMA|HLA-DMB|HLA-DOA|HLA-DOB|HLA-DPA1|HLA-DPB1|HLA-DQA1|HLA-DQA2|HLA-DQB1|HLA-DQB2|HLA-DRA|HLA-DRB1|HLA-DRB5|HLA-E|HLA-F|HLA-G|MR…
GO:0065004	protein-DNA complex assembly	biological_process	216	9.08592e-48	<0.0012575101299427134	142|546|902|1022|1058|1060|1062|1063|1069|1602|1616|1642|1643|1810|2068|2071|2491|2958|2959|2965|2966|2967|2968|3005|3006|3007|3008|3009|3010|3014|3017|3018|3020|3021|3024|3070|3148|4171|4331|4673|4674|4675|4676|4678|4869|5887|5888|5893|5928|5931|6117|6118|6119|6418|6597|6598|6662|6666|6872|6873|6874|6875|6878|6879|6880|6882|6883|6908|6925|6928|7259|7290|7343|7507|7508|7994|8208|8290|8294|8318|83…	PARP1|ATRX|CCNH|CDK7|CENPA|CENPC|CENPE|CENPF|CETN2|DACH1|DAXX|DDB1|DDB2|DR1|ERCC2|ERCC3|CENPI|GTF2A2|GTF2B|GTF2H1|GTF2H2|GTF2H3|GTF2H4|H1F0|HIST1H1C|HIST1H1D|HIST1H1E|HIST1H1B|HIST1H1T|H2AFX|HIST1H2BD|HIST1H2BB|H3F3A|H3F3B|HIST1H1A|HELLS|HMGB2|MCM2|MNAT1|NAP1L1|NAP1L2|NAP1L3|NAP1L4|NASP|NPM1|RAD23B|RAD51|RAD52|RBBP4|RBBP7|RPA1|RPA2|RPA3|SET|SMARCA4|SMARCB1|SOX9|SOX12|TAF1|TAF2|TAF4|TAF4B|TAF6|TAF…
GO:0000775	chromosome, centromeric region	cellular_component	193	1.02874e-47	<0.0012575101299427134	324|332|546|699|701|891|989|1051|1058|1059|1060|1062|1063|1452|1616|1639|1780|1783|1786|1788|2332|2491|3070|3192|3297|3619|3835|4085|4659|4735|4751|4928|4999|5048|5253|5314|5347|5501|5515|5516|5518|5525|5527|5663|5664|5885|5905|6249|6396|6612|6615|6790|6795|6839|6847|6990|7158|7175|7272|7290|7405|7514|7756|8243|8379|8655|8658|8850|9031|9126|9183|9184|9212|9555|9682|9735|9770|9793|9918|9985|10274|…	APC|BIRC5|ATRX|BUB1|BUB1B|CCNB1|SEPT7|CEBPB|CENPA|CENPB|CENPC|CENPE|CENPF|CSNK1A1|DAXX|DCTN1|DYNC1I1|DYNC1LI2|DNMT1|DNMT3A|FMR1|CENPI|HELLS|HNRNPU|HSF1|INCENP|KIF22|MAD2L1|PPP1R12A|SEPT2|NEK2|NUP98|ORC2|PAFAH1B1|PHF2|PKHD1|PLK1|PPP1CC|PPP2CA|PPP2CB|PPP2R1A|PPP2R5A|PPP2R5C|PSEN1|PSEN2|RAD21|RANGAP1|CLIP1|SEC13|SUMO3|SNAI1|AURKA|AURKC|SUV39H1|SYCP1|DYNLT3|TP53BP1|TPR|TTK|HIRA|UVRAG|XPO1|ZNF207|SMC1…
GO:0031461	cullin-RING ubiquitin ligase complex	cellular_component	146	1.04565e-47	<0.0012575101299427134	701|899|991|996|1027|1161|1163|1164|1642|1643|5356|6468|6500|6502|6737|6923|7126|8065|8405|8450|8451|8452|8453|8454|8507|8697|8816|8881|8945|9616|9681|9730|9817|9820|9903|9978|10016|10238|10324|10393|10425|10444|10459|11065|11146|11275|23053|23113|23194|23291|23510|25793|25820|25827|25847|25853|25879|25906|26094|26133|26224|26232|26233|26234|26235|26249|26259|26260|26268|26270|26272|27252|27338|2…	BUB1B|CCNF|CDC20|CDC27|CDKN1B|ERCC8|CKS1B|CKS2|DDB1|DDB2|PLRG1|FBXW4|SKP1|SKP2|TRIM21|ELOB|TNFAIP1|CUL5|SPOP|CUL4B|CUL4A|CUL3|CUL2|CUL1|ENC1|CDC23|DCAF5|CDC16|BTRC|RNF7|DEPDC5|DCAF1|KEAP1|CUL7|KLHL21|RBX1|PDCD6|DCAF7|KLHL41|ANAPC10|ARIH2|ZER1|MAD2L2|UBE2C|GLMN|KLHL2|ZSWIM8|CUL9|FBXL7|FBXW11|KCTD2|FBXO7|ARIH1|FBXL2|ANAPC13|DCAF12|DCAF13|ANAPC15|DCAF4|TRPC4AP|FBXL3|FBXO2|FBXL6|FBXL5|FBXL4|KLHL3|FBX…
GO:0000428	DNA-directed RNA polymerase complex	cellular_component	103	1.07551e-47	<0.0012575101299427134	661|902|1022|2067|2068|2071|2072|2648|2957|2958|2959|2960|2961|2962|2963|2965|2966|2967|2968|4172|4331|4646|5422|5431|5432|5433|5434|5435|5436|5437|5438|5439|5440|5441|5442|5557|5558|5828|6872|6873|6874|6875|6877|6878|6879|6880|6881|6882|6883|6884|6908|6917|8295|8464|8725|9400|9519|9646|10474|10621|10622|10623|10629|11036|11128|23168|23248|23649|25885|27097|27297|30834|51082|51616|51728|54457|546…	POLR3D|CCNH|CDK7|ERCC1|ERCC2|ERCC3|ERCC4|KAT2A|GTF2A1|GTF2A2|GTF2B|GTF2E1|GTF2E2|GTF2F1|GTF2F2|GTF2H1|GTF2H2|GTF2H3|GTF2H4|MCM3|MNAT1|MYO6|POLA1|POLR2B|POLR2C|POLR2D|POLR2E|POLR2F|POLR2G|POLR2H|POLR2I|POLR2J|POLR2K|POLR2L|POLRMT|PRIM1|PRIM2|PEX2|TAF1|TAF2|TAF4|TAF4B|TAF5|TAF6|TAF7|TAF9|TAF10|TAF11|TAF12|TAF13|TBP|TCEA1|TRRAP|SUPT3H|URI1|RECQL5|TBPL1|CTR9|TADA3|POLR3F|POLR3G|POLR3C|TAF6L|GTF2A1L|P…
GO:0005788	endoplasmic reticulum lumen	cellular_component	286	1.11239e-47	<0.0012575101299427134	102|174|197|258|265|334|335|336|337|338|348|410|411|412|414|415|416|462|590|632|652|718|720|811|813|821|844|845|871|920|1000|1066|1075|1114|1277|1278|1280|1281|1282|1284|1285|1286|1287|1288|1289|1290|1291|1292|1293|1294|1295|1296|1297|1298|1300|1301|1302|1303|1305|1306|1307|1310|1356|1435|1462|1471|1522|1605|1622|1758|1861|1906|2098|2147|2153|2155|2157|2158|2159|2200|2266|2322|2326|2519|2621|2641…	ADAM10|AFP|AHSG|AMBN|AMELX|APLP2|APOA1|APOA2|APOA4|APOB|APOE|ARSA|ARSB|STS|ARSD|ARSE|ARSF|SERPINC1|BCHE|BGLAP|BMP4|C3|C4A|CALR|CALU|CANX|CASQ1|CASQ2|SERPINH1|CD4|CDH2|CES1|CTSC|CHGB|COL1A1|COL1A2|COL2A1|COL3A1|COL4A1|COL4A2|COL4A3|COL4A4|COL4A5|COL4A6|COL5A1|COL5A2|COL6A1|COL6A2|COL6A3|COL7A1|COL8A1|COL8A2|COL9A1|COL9A2|COL10A1|COL11A1|COL11A2|COL12A1|COL13A1|COL15A1|COL16A1|COL19A1|CP|CSF1|VCAN|…
GO:0004984	olfactory receptor activity	molecular_function	313	2.28357e-47	<0.0012575101299427134	4991|4992|4993|4994|4995|7932|8387|8388|8390|8392|8590|10798|23538|26188|26189|26212|26219|26246|26248|26333|26338|26339|26341|26476|26493|26494|26496|26497|26531|26534|26538|26539|26595|26648|26658|26659|26664|26682|26683|26686|26689|26692|26693|26707|26716|26735|26737|26740|79290|79310|79317|79334|79339|79346|79490|79501|79541|79544|79549|81050|81099|81127|81282|81285|81309|81318|81327|81341|81…	OR1D2|OR1F1|OR2C1|OR3A1|OR3A2|OR2H2|OR1E1|OR1E2|OR1G1|OR3A3|OR6A2|OR5I1|OR52A1|OR1C1|OR1A2|OR2B6|OR1J4|OR2L2|OR2K2|OR7A17|OR5L2|OR5K1|OR5H1|OR10J1|OR8B8|OR8G1|OR10A3|OR10D3|OR11A1|OR10G2|OR10H2|OR10H1|OR8B2|OR7E24|OR7C2|OR7A5|OR7C1|OR4F4|OR4F3|OR4E2|OR4D1|OR2W1|OR2V1|OR2J2|OR2H1|OR1L3|OR1L1|OR1J2|OR13A1|OR5H2|OR4K5|OR11H2|OR51B4|OR4C5|OR10G6|OR4F5|OR2A4|OR4K1|OR6J1|OR5AC2|OR4F17|OR4K15|OR51G2|OR5…
GO:0050911	detection of chemical stimulus involved in sensory perception of smell	biological_process	313	2.28357e-47	<0.0012575101299427134	4991|4992|4993|4994|4995|7932|8387|8388|8390|8392|8590|10798|23538|26188|26189|26212|26219|26246|26248|26333|26338|26339|26341|26476|26493|26494|26496|26497|26531|26534|26538|26539|26595|26648|26658|26659|26664|26682|26683|26686|26689|26692|26693|26707|26716|26735|26737|26740|79290|79310|79317|79334|79339|79346|79490|79501|79541|79544|79549|81050|81099|81127|81282|81285|81309|81318|81327|81341|81…	OR1D2|OR1F1|OR2C1|OR3A1|OR3A2|OR2H2|OR1E1|OR1E2|OR1G1|OR3A3|OR6A2|OR5I1|OR52A1|OR1C1|OR1A2|OR2B6|OR1J4|OR2L2|OR2K2|OR7A17|OR5L2|OR5K1|OR5H1|OR10J1|OR8B8|OR8G1|OR10A3|OR10D3|OR11A1|OR10G2|OR10H2|OR10H1|OR8B2|OR7E24|OR7C2|OR7A5|OR7C1|OR4F4|OR4F3|OR4E2|OR4D1|OR2W1|OR2V1|OR2J2|OR2H1|OR1L3|OR1L1|OR1J2|OR13A1|OR5H2|OR4K5|OR11H2|OR51B4|OR4C5|OR10G6|OR4F5|OR2A4|OR4K1|OR6J1|OR5AC2|OR4F17|OR4K15|OR51G2|OR5…
GO:0002366	leukocyte activation involved in immune response	biological_process	595	6.12645e-47	<0.0012575101299427134	1|12|25|26|30|47|55|100|101|102|161|175|178|197|210|221|230|240|272|290|302|306|317|327|353|383|387|391|410|411|427|527|535|538|566|602|634|671|683|684|695|718|719|728|820|823|847|867|911|929|932|945|948|959|960|961|963|965|966|967|968|976|978|1015|1075|1084|1088|1113|1116|1118|1143|1235|1265|1315|1378|1432|1460|1471|1476|1508|1509|1511|1512|1520|1522|1535|1536|1604|1650|1654|1667|1669|1675|1727|…	A1BG|SERPINA3|ABL1|AOC1|ACAA1|ACLY|ACPP|ADA|ADAM8|ADAM10|AP2A2|AGA|AGL|AHSG|ALAD|ALDH3B1|ALDOC|ALOX5|AMPD3|ANPEP|ANXA2|ANXA3|APAF1|APEH|APRT|ARG1|RHOA|RHOG|ARSA|ARSB|ASAH1|ATP6V0C|ATP6V0A1|ATP7A|AZU1|BCL3|CEACAM1|BPI|BST1|BST2|BTK|C3|C3AR1|C5AR1|CAMP|CAPN1|CAT|CBL|CD1C|CD14|MS4A3|CD33|CD36|CD40LG|CD44|CD47|CD53|CD58|CD59|CD63|CD68|ADGRE5|CDA|CDH17|CTSC|CEACAM3|CEACAM8|CHGA|CHI3L1|CHIT1|CHRNB4|CCR…
GO:0022627	cytosolic small ribosomal subunit	cellular_component	37	7.07791e-47	<0.0012575101299427134	1654|1939|1981|3039|3040|3921|6187|6188|6189|6191|6193|6194|6202|6203|6204|6205|6206|6207|6208|6209|6210|6217|6222|6223|6224|6227|6228|6229|6230|6231|6234|6235|10399|28985|51065|83939|113251|	DDX3X|EIF2D|EIF4G1|HBA1|HBA2|RPSA|RPS2|RPS3|RPS3A|RPS4X|RPS5|RPS6|RPS8|RPS9|RPS10|RPS11|RPS12|RPS13|RPS14|RPS15|RPS15A|RPS16|RPS18|RPS19|RPS20|RPS21|RPS23|RPS24|RPS25|RPS26|RPS28|RPS29|RACK1|MCTS1|RPS27L|EIF2A|LARP4|
GO:0032040	small-subunit processome	cellular_component	36	8.81496e-47	<0.0012575101299427134	2091|4809|5822|8602|8945|9136|9277|9724|10199|10436|10528|10607|10813|10885|11103|22984|25879|25983|27042|27340|51077|51096|51118|51602|55127|55272|55813|57050|65083|79050|79954|84294|84916|92856|134430|345630|	FBL|SNU13|PWP2|NOP14|BTRC|RRP9|WDR46|UTP14C|MPHOSPH10|EMG1|NOP56|TBL3|UTP14A|WDR3|KRR1|PDCD11|DCAF13|NGDN|UTP25|UTP20|FCF1|UTP18|UTP11|NOP58|HEATR1|IMP3|UTP6|UTP3|NOL6|NOC4L|NOL10|UTP23|UTP4|IMP4|WDR36|FBLL1|
GO:0002263	cell activation involved in immune response	biological_process	598	9.39189e-47	<0.0012575101299427134	1|12|25|26|30|47|55|100|101|102|161|175|178|197|210|221|230|240|272|290|302|306|317|327|353|383|387|391|410|411|427|527|535|538|566|602|634|671|683|684|695|718|719|728|820|823|847|867|911|929|932|945|948|959|960|961|963|965|966|967|968|976|978|1015|1075|1084|1088|1113|1116|1118|1143|1235|1265|1315|1378|1432|1460|1471|1476|1508|1509|1511|1512|1520|1522|1535|1536|1604|1650|1654|1667|1669|1675|1727|…	A1BG|SERPINA3|ABL1|AOC1|ACAA1|ACLY|ACPP|ADA|ADAM8|ADAM10|AP2A2|AGA|AGL|AHSG|ALAD|ALDH3B1|ALDOC|ALOX5|AMPD3|ANPEP|ANXA2|ANXA3|APAF1|APEH|APRT|ARG1|RHOA|RHOG|ARSA|ARSB|ASAH1|ATP6V0C|ATP6V0A1|ATP7A|AZU1|BCL3|CEACAM1|BPI|BST1|BST2|BTK|C3|C3AR1|C5AR1|CAMP|CAPN1|CAT|CBL|CD1C|CD14|MS4A3|CD33|CD36|CD40LG|CD44|CD47|CD53|CD58|CD59|CD63|CD68|ADGRE5|CDA|CDH17|CTSC|CEACAM3|CEACAM8|CHGA|CHI3L1|CHIT1|CHRNB4|CCR…
GO:0030020	extracellular matrix structural constituent conferring tensile strength	molecular_function	35	1.05731e-46	<0.0012575101299427134	1277|1278|1280|1281|1282|1284|1285|1287|1288|1289|1290|1291|1292|1293|1294|1295|1296|1297|1298|1300|1301|1302|1303|1305|1306|1307|7373|50509|80781|81578|85301|131873|255631|256076|340267|	COL1A1|COL1A2|COL2A1|COL3A1|COL4A1|COL4A2|COL4A3|COL4A5|COL4A6|COL5A1|COL5A2|COL6A1|COL6A2|COL6A3|COL7A1|COL8A1|COL8A2|COL9A1|COL9A2|COL10A1|COL11A1|COL11A2|COL12A1|COL13A1|COL15A1|COL16A1|COL14A1|COL5A3|COL18A1|COL21A1|COL27A1|COL6A6|COL24A1|COL6A5|COL28A1|
GO:0007187	G protein-coupled receptor signaling pathway, coupled to cyclic nucleotide second messenger	biological_process	230	1.42701e-46	<0.0012575101299427134	19|107|108|109|111|112|113|114|115|116|133|134|135|136|146|147|148|150|151|152|153|154|155|183|186|301|575|576|577|776|796|797|846|976|1113|1128|1129|1131|1132|1133|1230|1232|1268|1269|1325|1395|1812|1813|1814|1815|1816|1901|1902|1906|1909|2015|2316|2357|2358|2492|2550|2587|2641|2642|2691|2692|2740|2767|2768|2769|2770|2771|2773|2774|2775|2776|2778|2779|2780|2781|2827|2829|2847|2849|2852|2861|2865…	ABCA1|ADCY1|ADCY2|ADCY3|ADCY5|ADCY6|ADCY7|ADCY8|ADCY9|ADCYAP1|ADM|ADORA1|ADORA2A|ADORA2B|ADRA1D|ADRA1B|ADRA1A|ADRA2A|ADRA2B|ADRA2C|ADRB1|ADRB2|ADRB3|AGT|AGTR2|ANXA1|ADGRB1|ADGRB2|ADGRB3|CACNA1D|CALCA|CALCB|CASR|ADGRE5|CHGA|CHRM1|CHRM2|CHRM3|CHRM4|CHRM5|CCR1|CCR3|CNR1|CNR2|CORT|CRHR2|DRD1|DRD2|DRD3|DRD4|DRD5|S1PR1|LPAR1|EDN1|EDNRA|ADGRE1|FLNA|FPR1|FPR2|FSHR|GABBR1|GALR1|GCG|GCGR|GHRH|GHRHR|GLP1R|G…
GO:0032993	protein-DNA complex	cellular_component	195	2.58315e-46	<0.0012575101299427134	142|988|1058|1388|1482|1499|1649|2071|2099|2138|2353|2547|2623|2959|2960|2963|2967|3005|3006|3007|3008|3009|3010|3012|3013|3014|3015|3017|3018|3020|3021|3024|3087|3207|3662|3727|3728|4149|4172|4656|4778|4780|4796|4800|4801|4802|4869|5076|5111|5356|5422|5424|5425|5437|5469|5557|5558|5591|5619|5620|5813|5814|5893|5927|6117|6118|6119|6655|6666|6667|6670|6908|6910|6934|7013|7014|7015|7141|7142|7150|7…	PARP1|CDC5L|CENPA|ATF6B|NKX2-5|CTNNB1|DDIT3|ERCC3|ESR1|EYA1|FOS|XRCC6|GATA1|GTF2B|GTF2E1|GTF2F2|GTF2H3|H1F0|HIST1H1C|HIST1H1D|HIST1H1E|HIST1H1B|HIST1H1T|HIST1H2AE|HIST1H2AD|H2AFX|H2AFZ|HIST1H2BD|HIST1H2BB|H3F3A|H3F3B|HIST1H1A|HHEX|HOXA11|IRF4|JUND|JUP|MAX|MCM3|MYOG|NFE2|NFE2L2|TONSL|NFYA|NFYB|NFYC|NPM1|PAX2|PCNA|PLRG1|POLA1|POLD1|POLD2|POLR2H|MED1|PRIM1|PRIM2|PRKDC|PRM1|PRM2|PURA|PURB|RAD52|KDM5A…
GO:0046034	ATP metabolic process	biological_process	182	4.2474e-46	<0.0012575101299427134	116|142|204|205|230|272|477|481|498|506|509|513|514|515|516|517|518|521|522|523|525|526|539|572|637|669|957|1327|1329|1337|1339|1350|1352|1355|1497|1537|1738|2023|2026|2027|2395|2584|2631|2645|2821|2987|3098|3099|3101|3303|3304|3312|3939|3948|4204|4436|4508|4509|4512|4513|4514|4519|4535|4536|4537|4538|4539|4540|4621|4622|4624|4625|4626|4694|4695|4696|4697|4698|4700|4701|4702|4704|4705|4706|4707|4…	ADCYAP1|PARP1|AK2|AK4|ALDOC|AMPD3|ATP1A2|ATP1B1|ATP5F1A|ATP5F1B|ATP5F1C|ATP5F1D|ATP5F1E|ATP5PB|ATP5MC1|ATP5MC2|ATP5MC3|ATP5ME|ATP5PF|ATP6V1A|ATP6V1B1|ATP6V1B2|ATP5PO|BAD|BID|BPGM|ENTPD5|COX4I1|COX5B|COX6A1|COX6A2|COX7C|COX10|COX15|CTNS|CYC1|DLD|ENO1|ENO2|ENO3|FXN|GALK1|NIPSNAP2|GCK|GPI|GUK1|HK1|HK2|HK3|HSPA1A|HSPA1B|HSPA8|LDHA|LDHC|MECP2|MSH2|ATP6|ATP8|COX1|COX2|COX3|CYTB|ND1|ND2|ND3|ND4|ND4L|ND5…
GO:0030880	RNA polymerase complex	cellular_component	106	4.59881e-45	<0.0012575101299427134	661|902|1022|2067|2068|2071|2072|2648|2957|2958|2959|2960|2961|2962|2963|2965|2966|2967|2968|4172|4331|4646|5422|5431|5432|5433|5434|5435|5436|5437|5438|5439|5440|5441|5442|5557|5558|5828|6872|6873|6874|6875|6877|6878|6879|6880|6881|6882|6883|6884|6908|6917|7015|8295|8464|8725|9400|9519|9646|10474|10621|10622|10623|10629|11036|11128|23168|23248|23649|25885|27097|27297|30834|51082|51616|51728|5445…	POLR3D|CCNH|CDK7|ERCC1|ERCC2|ERCC3|ERCC4|KAT2A|GTF2A1|GTF2A2|GTF2B|GTF2E1|GTF2E2|GTF2F1|GTF2F2|GTF2H1|GTF2H2|GTF2H3|GTF2H4|MCM3|MNAT1|MYO6|POLA1|POLR2B|POLR2C|POLR2D|POLR2E|POLR2F|POLR2G|POLR2H|POLR2I|POLR2J|POLR2K|POLR2L|POLRMT|PRIM1|PRIM2|PEX2|TAF1|TAF2|TAF4|TAF4B|TAF5|TAF6|TAF7|TAF9|TAF10|TAF11|TAF12|TAF13|TBP|TCEA1|TERT|TRRAP|SUPT3H|URI1|RECQL5|TBPL1|CTR9|TADA3|POLR3F|POLR3G|POLR3C|TAF6L|GTF2…
GO:0031091	platelet alpha granule	cellular_component	83	6.5921e-45	<0.0012575101299427134	1|2|12|81|87|88|197|334|710|928|948|1191|1675|2153|2157|2162|2244|2266|2277|2621|3082|3273|3479|3481|3671|3674|3690|5004|5005|5054|5099|5104|5154|5155|5175|5196|5265|5270|5340|5345|5473|5552|5627|5768|6403|6622|6678|6812|6814|6845|7040|7042|7043|7044|7057|7058|7076|7114|7423|7424|7450|9749|10184|10490|10916|22915|26276|29789|51097|51368|51571|51706|54495|54676|54863|78991|83706|94121|135228|13932…	A1BG|A2M|SERPINA3|ACTN4|ACTN1|ACTN2|AHSG|APLP2|SERPING1|CD9|CD36|CLU|CFD|F5|F8|F13A1|FGB|FGG|VEGFD|GAS6|HGF|HRG|IGF1|IGF2|ISLR|ITGA2B|ITGB3|ORM1|ORM2|SERPINE1|PCDH7|SERPINA5|PDGFA|PDGFB|PECAM1|PF4|SERPINA1|SERPINE2|PLG|SERPINF2|PPBP|SRGN|PROS1|QSOX1|SELP|SNCA|SPARC|STXBP1|STXBP3|VAMP7|TGFB1|TGFB2|TGFB3|LEFTY2|THBS1|THBS2|TIMP1|TMSB4X|VEGFB|VEGFC|VWF|PHACTR2|LHFPL2|VTI1B|MAGED2|MMRN1|VPS33B|OLA1|S…
GO:0034097	response to cytokine	biological_process	972	1.02983e-44	<0.0012575101299427134	15|54|71|102|103|166|199|210|240|246|292|301|302|329|330|332|338|356|361|375|383|387|445|558|572|583|585|587|595|596|598|604|608|634|643|672|677|678|684|688|695|759|796|815|816|817|818|821|829|834|836|841|867|920|929|939|941|942|943|944|948|952|958|959|960|961|965|970|972|988|997|998|1019|1025|1026|1050|1051|1052|1072|1116|1147|1154|1230|1232|1233|1234|1235|1236|1237|1238|1240|1265|1270|1271|1277…	AANAT|ACP5|ACTG1|ADAM10|ADAR|AES|AIF1|ALAD|ALOX5|ALOX15|SLC25A5|ANXA1|ANXA2|BIRC2|BIRC3|BIRC5|APOB|FASLG|AQP4|ARF1|ARG1|RHOA|ASS1|AXL|BAD|BBS2|BBS4|BCAT2|CCND1|BCL2|BCL2L1|BCL6|TNFRSF17|CEACAM1|CXCR5|BRCA1|ZFP36L1|ZFP36L2|BST2|KLF5|BTK|CA1|CALCA|CAMK2A|CAMK2B|CAMK2D|CAMK2G|CANX|CAPZA1|CASP1|CASP3|CASP8|CBL|CD4|CD14|CD27|CD80|CD86|TNFRSF8|TNFSF8|CD36|CD38|CD40|CD40LG|CD44|CD47|CD58|CD70|CD74|CDC5L…
GO:0000788	nuclear nucleosome	cellular_component	38	1.11837e-44	<0.0012575101299427134	1058|3008|3020|3021|3662|7141|7142|8290|8294|8350|8351|8352|8353|8354|8355|8356|8357|8358|8359|8360|8361|8362|8363|8364|8365|8366|8367|8368|8370|8968|54737|83740|92815|121504|255626|474381|474382|554313|	CENPA|HIST1H1E|H3F3A|H3F3B|IRF4|TNP1|TNP2|HIST3H3|HIST1H4I|HIST1H3A|HIST1H3D|HIST1H3C|HIST1H3E|HIST1H3I|HIST1H3G|HIST1H3J|HIST1H3H|HIST1H3B|HIST1H4A|HIST1H4D|HIST1H4F|HIST1H4K|HIST1H4J|HIST1H4C|HIST1H4H|HIST1H4B|HIST1H4E|HIST1H4L|HIST2H4A|HIST1H3F|MPHOSPH8|H2AFB3|HIST3H2A|HIST4H4|HIST1H2BA|H2AFB2|H2AFB1|HIST2H4B|
GO:0008287	protein serine/threonine phosphatase complex	cellular_component	48	1.12156e-44	<0.0012575101299427134	3708|4659|4690|5499|5500|5501|5514|5515|5516|5518|5519|5520|5521|5522|5523|5524|5525|5526|5527|5528|5529|5530|5531|5532|5533|5534|6801|6992|8036|9878|9989|23399|23645|28227|29888|29966|51278|54205|55844|57223|57718|79660|80335|84687|84919|85407|151987|255919|	ITPR1|PPP1R12A|NCK1|PPP1CA|PPP1CB|PPP1CC|PPP1R10|PPP2CA|PPP2CB|PPP2R1A|PPP2R1B|PPP2R2A|PPP2R2B|PPP2R2C|PPP2R3A|PTPA|PPP2R5A|PPP2R5B|PPP2R5C|PPP2R5D|PPP2R5E|PPP3CA|PPP4C|PPP3CB|PPP3CC|PPP3R1|STRN|PPP1R11|SHOC2|TOX4|PPP4R1|CTDNEP1|PPP1R15A|PPP2R3B|STRN4|STRN3|IER5|CYCS|PPP2R2D|PPP4R3B|PPP4R4|PPP1R3B|WDR82|PPP1R9B|PPP1R15B|NKD1|PPP4R2|CNEP1R1|
GO:1903293	phosphatase complex	cellular_component	48	1.12156e-44	<0.0012575101299427134	3708|4659|4690|5499|5500|5501|5514|5515|5516|5518|5519|5520|5521|5522|5523|5524|5525|5526|5527|5528|5529|5530|5531|5532|5533|5534|6801|6992|8036|9878|9989|23399|23645|28227|29888|29966|51278|54205|55844|57223|57718|79660|80335|84687|84919|85407|151987|255919|	ITPR1|PPP1R12A|NCK1|PPP1CA|PPP1CB|PPP1CC|PPP1R10|PPP2CA|PPP2CB|PPP2R1A|PPP2R1B|PPP2R2A|PPP2R2B|PPP2R2C|PPP2R3A|PTPA|PPP2R5A|PPP2R5B|PPP2R5C|PPP2R5D|PPP2R5E|PPP3CA|PPP4C|PPP3CB|PPP3CC|PPP3R1|STRN|PPP1R11|SHOC2|TOX4|PPP4R1|CTDNEP1|PPP1R15A|PPP2R3B|STRN4|STRN3|IER5|CYCS|PPP2R2D|PPP4R3B|PPP4R4|PPP1R3B|WDR82|PPP1R9B|PPP1R15B|NKD1|PPP4R2|CNEP1R1|
GO:0007169	transmembrane receptor protein tyrosine kinase signaling pathway	biological_process	456	2.29675e-44	<0.0012575101299427134	25|71|154|160|161|163|208|238|284|285|324|374|378|387|523|525|526|527|528|529|533|534|535|537|558|613|624|627|640|685|780|819|836|858|867|916|920|924|925|926|998|1123|1136|1173|1175|1176|1277|1282|1284|1285|1287|1288|1398|1432|1435|1436|1442|1443|1444|1464|1490|1535|1536|1609|1759|1793|1796|1839|1942|1943|1944|1945|1946|1947|1949|1969|1978|1979|2041|2042|2043|2044|2045|2046|2047|2048|2049|2050|20…	ABL1|ACTG1|ADRB2|AP2A1|AP2A2|AP2B1|AKT2|ALK|ANGPT1|ANGPT2|APC|AREG|ARF4|RHOA|ATP6V1A|ATP6V1B1|ATP6V1B2|ATP6V0C|ATP6V1C1|ATP6V1E1|ATP6V0B|ATP6V1G2|ATP6V0A1|ATP6AP1|AXL|BCR|BDKRB2|BDNF|BLK|BTC|DDR1|CAMLG|CASP3|CAV2|CBL|CD3E|CD4|CD7|CD8A|CD8B|CDC42|CHN1|CHRNA3|AP2M1|AP2S1|AP3S1|COL1A1|COL4A1|COL4A2|COL4A3|COL4A5|COL4A6|CRK|MAPK14|CSF1|CSF1R|CSH1|CSH2|CSHL1|CSPG4|CCN2|CYBA|CYBB|DGKQ|DNM1|DOCK1|DOK1|H…
GO:0006418	tRNA aminoacylation for protein translation	biological_process	43	6.15123e-44	<0.0012575101299427134	16|833|1615|2058|2193|2617|3035|3376|3735|4141|4677|5464|5859|5917|6301|6897|7407|7453|7965|8565|9255|9521|10056|10352|10667|23438|25973|27068|51067|51520|54938|55152|55699|57038|57176|57505|79587|79731|80222|80755|92935|123283|124454|	AARS|CARS|DARS|EPRS|FARSA|GARS|HARS|IARS|KARS|MARS|NARS|PPA1|QARS|RARS|SARS|TARS|VARS|WARS|AIMP2|YARS|AIMP1|EEF1E1|FARSB|WARS2|FARS2|HARS2|PARS2|PPA2|YARS2|LARS|SARS2|DALRD3|IARS2|RARS2|VARS2|AARS2|CARS2|NARS2|TARS2|AARSD1|MARS2|TARSL2|EARS2|
GO:0007193	adenylate cyclase-inhibiting G protein-coupled receptor signaling pathway	biological_process	81	6.37203e-44	<0.0012575101299427134	107|108|109|111|112|113|114|115|134|150|846|1128|1129|1131|1132|1133|1325|1813|1814|1815|1901|1902|1906|1909|2316|2358|2550|2770|2771|2773|2774|2781|2847|2861|2865|2899|2912|2913|2914|2916|2917|2918|3350|3351|3352|3354|3355|3361|3640|4543|4883|4886|4887|4985|4986|4987|4988|5028|5064|5138|5660|5996|6752|8685|9283|9495|9590|11245|11251|11255|59340|60626|64805|120793|122042|138805|165140|196883|3465…	ADCY1|ADCY2|ADCY3|ADCY5|ADCY6|ADCY7|ADCY8|ADCY9|ADORA1|ADRA2A|CASR|CHRM1|CHRM2|CHRM3|CHRM4|CHRM5|CORT|DRD2|DRD3|DRD4|S1PR1|LPAR1|EDN1|EDNRA|FLNA|FPR2|GABBR1|GNAI1|GNAI2|GNAI3|GNAL|GNAZ|MCHR1|GPR37|FFAR3|GRIK3|GRM2|GRM3|GRM4|GRM6|GRM7|GRM8|HTR1A|HTR1B|HTR1D|HTR1E|HTR1F|HTR5A|INSL3|MTNR1A|NPR3|NPY1R|NPY2R|OPRD1|OPRK1|OPRL1|OPRM1|P2RY1|PALM|PDE2A|PSAP|RGS1|SSTR2|MARCO|GPR37L1|AKAP5|AKAP12|GPR176|PTG…
GO:0004812	aminoacyl-tRNA ligase activity	molecular_function	39	6.60318e-44	<0.0012575101299427134	16|833|1615|2058|2193|2617|3035|3376|3735|4141|4677|5859|5917|6301|6897|7407|7453|8565|10056|10352|10667|23438|25973|51067|51520|54938|55152|55699|57038|57176|57470|57505|79587|79731|80222|80755|92935|123283|124454|	AARS|CARS|DARS|EPRS|FARSA|GARS|HARS|IARS|KARS|MARS|NARS|QARS|RARS|SARS|TARS|VARS|WARS|YARS|FARSB|WARS2|FARS2|HARS2|PARS2|YARS2|LARS|SARS2|DALRD3|IARS2|RARS2|VARS2|LRRC47|AARS2|CARS2|NARS2|TARS2|AARSD1|MARS2|TARSL2|EARS2|
GO:0016875	ligase activity, forming carbon-oxygen bonds	molecular_function	39	6.60318e-44	<0.0012575101299427134	16|833|1615|2058|2193|2617|3035|3376|3735|4141|4677|5859|5917|6301|6897|7407|7453|8565|10056|10352|10667|23438|25973|51067|51520|54938|55152|55699|57038|57176|57470|57505|79587|79731|80222|80755|92935|123283|124454|	AARS|CARS|DARS|EPRS|FARSA|GARS|HARS|IARS|KARS|MARS|NARS|QARS|RARS|SARS|TARS|VARS|WARS|YARS|FARSB|WARS2|FARS2|HARS2|PARS2|YARS2|LARS|SARS2|DALRD3|IARS2|RARS2|VARS2|LRRC47|AARS2|CARS2|NARS2|TARS2|AARSD1|MARS2|TARSL2|EARS2|
GO:0005759	mitochondrial matrix	cellular_component	452	1.48564e-43	<0.0012575101299427134	18|33|34|35|36|37|38|50|189|205|211|217|219|275|292|318|384|402|498|501|506|509|513|514|515|549|587|593|594|598|622|686|708|740|844|891|983|1373|1385|1431|1583|1593|1629|1632|1666|1716|1737|1738|1743|1757|1763|1841|1892|2066|2108|2109|2110|2230|2232|2235|2271|2309|2356|2395|2617|2639|2647|2653|2731|2744|2746|2806|2876|2908|2926|2936|2954|3028|3029|3030|3032|3033|3155|3158|3313|3329|3336|3396|3418…	ABAT|ACADL|ACADM|ACADS|ACADSB|ACADVL|ACAT1|ACO2|AGXT|AK4|ALAS1|ALDH2|ALDH1B1|AMT|SLC25A5|NUDT2|ARG2|ARL2|ATP5F1A|ALDH7A1|ATP5F1B|ATP5F1C|ATP5F1D|ATP5F1E|ATP5PB|AUH|BCAT2|BCKDHA|BCKDHB|BCL2L1|BDH1|BTD|C1QBP|MRPL49|CASQ1|CCNB1|CDK1|CPS1|CREB1|CS|CYP11A1|CYP27A1|DBT|ECI1|DECR1|DGUOK|DLAT|DLD|DLST|SARDH|DNA2|DTYMK|ECHS1|ERBB4|ETFA|ETFB|ETFDH|FDX1|FDXR|FECH|FH|FOXO3|FPGS|FXN|GARS|GCDH|BLOC1S1|GCSH|GLD…
GO:0000152	nuclear ubiquitin ligase complex	cellular_component	43	2.00863e-43	<0.0012575101299427134	580|648|672|701|991|996|1911|1912|6015|6045|7703|8535|8697|8881|9577|9616|9820|9978|10336|10393|10459|11065|23492|25847|25906|27338|29882|29945|51343|51433|51434|51529|57332|64682|79184|80012|84108|84333|84733|84759|84893|119504|246184|	BARD1|BMI1|BRCA1|BUB1B|CDC20|CDC27|PHC1|PHC2|RING1|RNF2|PCGF2|CBX4|CDC23|CDC16|BABAM2|RNF7|CUL7|RBX1|PCGF3|ANAPC10|MAD2L2|UBE2C|CBX7|ANAPC13|ANAPC15|UBE2S|ANAPC2|ANAPC4|FZR1|ANAPC5|ANAPC7|ANAPC11|CBX8|ANAPC1|BRCC3|PHC3|PCGF6|PCGF5|CBX2|PCGF1|FBH1|ANAPC16|CDC26|
GO:0006323	DNA packaging	biological_process	192	2.96786e-43	<0.0012575101299427134	546|891|983|1029|1058|1060|1616|1677|2491|2852|3005|3006|3007|3008|3009|3010|3014|3017|3018|3020|3021|3024|3070|3146|3148|3159|4171|4673|4674|4675|4676|4678|4869|5119|5619|5620|5928|5931|6418|6662|6732|6847|7141|7142|7153|7259|7273|7290|7994|8091|8208|8260|8290|8294|8339|8340|8341|8342|8343|8344|8345|8346|8347|8348|8349|8350|8351|8352|8353|8354|8355|8356|8357|8358|8359|8360|8361|8362|8363|8364|83…	ATRX|CCNB1|CDK1|CDKN2A|CENPA|CENPC|DAXX|DFFB|CENPI|GPER1|H1F0|HIST1H1C|HIST1H1D|HIST1H1E|HIST1H1B|HIST1H1T|H2AFX|HIST1H2BD|HIST1H2BB|H3F3A|H3F3B|HIST1H1A|HELLS|HMGB1|HMGB2|HMGA1|MCM2|NAP1L1|NAP1L2|NAP1L3|NAP1L4|NASP|NPM1|CHMP1A|PRM1|PRM2|RBBP4|RBBP7|SET|SOX9|SRPK1|SYCP1|TNP1|TNP2|TOP2A|TSPYL1|TTN|HIRA|KAT6A|HMGA2|CHAF1B|NAA10|HIST3H3|HIST1H4I|HIST1H2BG|HIST1H2BL|HIST1H2BN|HIST1H2BM|HIST1H2BF|HIST…
GO:0009167	purine ribonucleoside monophosphate metabolic process	biological_process	218	4.35228e-43	<0.0012575101299427134	100|116|132|142|158|159|204|205|230|270|271|272|353|471|477|481|498|506|509|513|514|515|516|517|518|521|522|523|525|526|539|572|637|669|957|1327|1329|1337|1339|1350|1352|1355|1497|1537|1738|1739|1740|2023|2026|2027|2395|2584|2618|2631|2645|2821|2987|3098|3099|3101|3251|3303|3304|3312|3614|3615|3939|3948|4204|4354|4436|4508|4509|4512|4513|4514|4519|4535|4536|4537|4538|4539|4540|4621|4622|4624|4625…	ADA|ADCYAP1|ADK|PARP1|ADSL|ADSS|AK2|AK4|ALDOC|AMPD1|AMPD2|AMPD3|APRT|ATIC|ATP1A2|ATP1B1|ATP5F1A|ATP5F1B|ATP5F1C|ATP5F1D|ATP5F1E|ATP5PB|ATP5MC1|ATP5MC2|ATP5MC3|ATP5ME|ATP5PF|ATP6V1A|ATP6V1B1|ATP6V1B2|ATP5PO|BAD|BID|BPGM|ENTPD5|COX4I1|COX5B|COX6A1|COX6A2|COX7C|COX10|COX15|CTNS|CYC1|DLD|DLG1|DLG2|ENO1|ENO2|ENO3|FXN|GALK1|GART|NIPSNAP2|GCK|GPI|GUK1|HK1|HK2|HK3|HPRT1|HSPA1A|HSPA1B|HSPA8|IMPDH1|IMPDH2|…
GO:0009126	purine nucleoside monophosphate metabolic process	biological_process	219	4.80401e-43	<0.0012575101299427134	100|116|132|142|158|159|204|205|230|270|271|272|353|471|477|481|498|506|509|513|514|515|516|517|518|521|522|523|525|526|539|572|637|669|957|1327|1329|1337|1339|1350|1352|1355|1497|1537|1738|1739|1740|2023|2026|2027|2395|2584|2618|2631|2645|2821|2987|3098|3099|3101|3251|3303|3304|3312|3614|3615|3939|3948|4204|4354|4436|4508|4509|4512|4513|4514|4519|4535|4536|4537|4538|4539|4540|4621|4622|4624|4625…	ADA|ADCYAP1|ADK|PARP1|ADSL|ADSS|AK2|AK4|ALDOC|AMPD1|AMPD2|AMPD3|APRT|ATIC|ATP1A2|ATP1B1|ATP5F1A|ATP5F1B|ATP5F1C|ATP5F1D|ATP5F1E|ATP5PB|ATP5MC1|ATP5MC2|ATP5MC3|ATP5ME|ATP5PF|ATP6V1A|ATP6V1B1|ATP6V1B2|ATP5PO|BAD|BID|BPGM|ENTPD5|COX4I1|COX5B|COX6A1|COX6A2|COX7C|COX10|COX15|CTNS|CYC1|DLD|DLG1|DLG2|ENO1|ENO2|ENO3|FXN|GALK1|GART|NIPSNAP2|GCK|GPI|GUK1|HK1|HK2|HK3|HPRT1|HSPA1A|HSPA1B|HSPA8|IMPDH1|IMPDH2|…
GO:0045321	leukocyte activation	biological_process	870	4.99885e-43	<0.0012575101299427134	1|12|25|26|30|47|55|100|101|102|161|175|178|197|199|210|221|230|240|272|290|301|302|306|317|326|327|353|383|387|391|399|410|411|427|472|527|535|538|558|566|578|581|596|602|604|634|641|643|671|673|677|678|683|684|695|718|719|728|814|820|823|841|847|860|865|867|896|911|912|914|915|916|917|920|923|924|925|926|929|931|932|940|944|945|948|958|959|960|961|963|965|966|967|968|972|973|974|976|977|978|101…	A1BG|SERPINA3|ABL1|AOC1|ACAA1|ACLY|ACPP|ADA|ADAM8|ADAM10|AP2A2|AGA|AGL|AHSG|AIF1|ALAD|ALDH3B1|ALDOC|ALOX5|AMPD3|ANPEP|ANXA1|ANXA2|ANXA3|APAF1|AIRE|APEH|APRT|ARG1|RHOA|RHOG|RHOH|ARSA|ARSB|ASAH1|ATM|ATP6V0C|ATP6V0A1|ATP7A|AXL|AZU1|BAK1|BAX|BCL2|BCL3|BCL6|CEACAM1|BLM|CXCR5|BPI|BRAF|ZFP36L1|ZFP36L2|BST1|BST2|BTK|C3|C3AR1|C5AR1|CAMK4|CAMP|CAPN1|CASP8|CAT|RUNX2|CBFB|CBL|CCND3|CD1C|CD1D|CD2|CD3D|CD3E|CD…
GO:0030665	clathrin-coated vesicle membrane	cellular_component	97	5.73671e-43	<0.0012575101299427134	154|160|161|162|163|164|338|348|551|915|917|920|928|950|972|1080|1129|1173|1174|1175|1211|1212|1213|1839|2060|2209|2535|2571|2572|3092|3113|3115|3117|3118|3119|3120|3122|3123|3127|3312|3482|3575|3949|4074|4646|4900|4920|5864|5868|6456|6570|6572|6844|6845|6857|7018|7037|7306|7474|7855|8120|8218|8301|8322|8546|8673|8674|8906|8907|9026|9182|9341|9779|9856|10053|10618|11021|11276|22905|23149|25977|26…	ADRB2|AP2A1|AP2A2|AP1B1|AP2B1|AP1G1|APOB|APOE|AVP|CD3D|CD3G|CD4|CD9|SCARB2|CD74|CFTR|CHRM2|AP2M1|AP1S1|AP2S1|CLTA|CLTB|CLTC|HBEGF|EPS15|FCGR1A|FZD2|GAD1|GAD2|HIP1|HLA-DPA1|HLA-DPB1|HLA-DQA1|HLA-DQA2|HLA-DQB1|HLA-DQB2|HLA-DRA|HLA-DRB1|HLA-DRB5|HSPA8|IGF2R|IL7R|LDLR|M6PR|MYO6|NRGN|ROR2|RAB3A|RAB5A|SH3GL2|SLC18A1|SLC18A3|VAMP2|VAMP7|SYT1|TF|TFRC|TYRP1|WNT5A|FZD5|AP3B2|CLTCL1|PICALM|FZD4|AP3B1|VAMP8|…
GO:0003777	microtubule motor activity	molecular_function	80	8.28021e-43	<0.0012575101299427134	547|585|1062|1767|1768|1769|1770|1778|1780|1781|1783|3796|3797|3798|3799|3800|3801|3831|3832|3833|3834|3835|8632|8655|8701|9126|9371|9493|9585|9928|10112|10126|10513|10749|11004|11127|23046|23095|23303|24137|25981|26153|27019|51143|51626|55083|55112|55567|55582|55605|55614|56171|56992|57519|57576|63971|64446|64837|79819|81930|83657|83658|84643|89891|89953|90990|113220|124602|126820|127602|140735|…	KIF1A|BBS4|CENPE|DNAH5|DNAH6|DNAH8|DNAH9|DYNC1H1|DYNC1I1|DYNC1I2|DYNC1LI2|KIF2A|KIF3C|KIF5A|KIF5B|KIF5C|KIFC3|KLC1|KIF11|KIFC1|KIF25|KIF22|DNAH17|DYNLL1|DNAH11|SMC3|KIF3B|KIF23|KIF20B|KIF14|KIF20A|DNAL4|APPBP2|KIF1C|KIF2C|KIF3A|KIF21B|KIF1B|KIF13B|KIF4A|DNAH1|KIF26A|DNAI1|DYNC1LI1|DYNC2LI1|KIF26B|WDR60|DNAH3|KIF27|KIF21A|KIF16B|DNAH7|KIF15|STARD9|KIF17|KIF13A|DNAI2|KLC2|WDR78|KIF18A|DYNLRB2|DYNLR…
GO:0031201	SNARE complex	cellular_component	47	8.67566e-43	<0.0012575101299427134	662|2054|6616|6804|6809|6810|6811|6844|6845|6854|6857|8417|8447|8673|8675|8676|8677|8723|8773|8774|8775|9341|9342|9482|9515|9527|9554|9570|10228|10490|10652|10814|10815|23673|26258|51272|53407|55014|63908|112755|116841|134957|143187|203062|339302|415117|594855|	BNIP1|STX2|SNAP25|STX1A|STX3|STX4|STX5|VAMP2|VAMP7|SYN2|SYT1|STX7|DOC2B|VAMP8|STX16|STX11|STX10|SNX4|SNAP23|NAPG|NAPA|VAMP3|SNAP29|STX8|STXBP5L|GOSR1|SEC22B|GOSR2|STX6|VTI1B|YKT6|CPLX2|CPLX1|STX12|BLOC1S6|BET1L|STX18|STX17|NAPB|STX1B|SNAP47|STXBP5|VTI1A|TSNARE1|CPLX4|STX19|CPLX3|
GO:0006511	ubiquitin-dependent protein catabolic process	biological_process	465	1.42519e-42	<0.0012575101299427134	267|329|406|408|409|550|701|867|891|899|983|991|996|997|1017|1161|1540|1642|1649|2931|3093|3300|3309|3429|4085|4189|4193|4734|4738|4780|4850|5071|5094|5347|5371|5516|5527|5682|5683|5684|5685|5686|5687|5688|5689|5690|5691|5692|5693|5694|5695|5696|5698|5699|5701|5705|5706|5707|5708|5709|5710|5713|5714|5715|5717|5718|5719|5886|5887|5930|6047|6048|6049|6396|6400|6449|6468|6477|6478|6500|6502|6782|679…	AMFR|BIRC2|ARNTL|ARRB1|ARRB2|AUP1|BUB1B|CBL|CCNB1|CCNF|CDK1|CDC20|CDC27|CDC34|CDK2|ERCC8|CYLD|DDB1|DDIT3|GSK3A|UBE2K|DNAJB2|HSPA5|IFI27|MAD2L1|DNAJB9|MDM2|NEDD4|NEDD8|NFE2L2|CNOT4|PRKN|PCBP2|PLK1|PML|PPP2CB|PPP2R5C|PSMA1|PSMA2|PSMA3|PSMA4|PSMA5|PSMA6|PSMA7|PSMB1|PSMB2|PSMB3|PSMB4|PSMB5|PSMB6|PSMB7|PSMB8|PSMB9|PSMB10|PSMC2|PSMC5|PSMC6|PSMD1|PSMD2|PSMD3|PSMD4|PSMD7|PSMD8|PSMD9|PSMD11|PSMD12|PSMD13|…
GO:0003743	translation initiation factor activity	molecular_function	49	1.78567e-42	<0.0012575101299427134	1939|1964|1965|1967|1968|1973|1974|1975|1977|1981|1982|1983|3646|3692|4528|7458|8562|8661|8662|8663|8664|8665|8666|8667|8668|8669|8672|8890|8891|8892|8894|9470|9669|10209|10289|10480|10987|27161|27335|28985|51386|54505|83939|84285|219402|253314|255308|317649|728689|	EIF2D|EIF1AX|EIF2S1|EIF2B1|EIF2S3|EIF4A1|EIF4A2|EIF4B|EIF4E|EIF4G1|EIF4G2|EIF5|EIF3E|EIF6|MTIF2|EIF4H|DENR|EIF3A|EIF3B|EIF3C|EIF3D|EIF3F|EIF3G|EIF3H|EIF3I|EIF3J|EIF4G3|EIF2B4|EIF2B3|EIF2B2|EIF2S2|EIF4E2|EIF5B|EIF1|EIF1B|EIF3M|COPS5|AGO2|EIF3K|MCTS1|EIF3L|DHX29|EIF2A|EIF1AD|MTIF3|EIF4E1B|EIF2S3B|EIF4E3|EIF3CL|
GO:0030490	maturation of SSU-rRNA	biological_process	43	2.0399e-42	<0.0012575101299427134	705|3921|5822|6202|6208|6217|6223|6227|6234|8602|8780|8945|9277|9790|10171|10607|11157|23212|25879|25926|25983|27042|27340|28987|29777|55127|55226|55720|55781|55813|57050|57647|64963|64965|65095|79954|83732|84294|84916|88745|90121|115939|153443|	BYSL|RPSA|PWP2|RPS8|RPS14|RPS16|RPS19|RPS21|RPS28|NOP14|RIOK3|BTRC|WDR46|BMS1|RCL1|TBL3|LSM6|RRS1|DCAF13|NOL11|NGDN|UTP25|UTP20|NOB1|ABT1|HEATR1|NAT10|TSR1|RIOK2|UTP6|UTP3|DHX37|MRPS11|MRPS9|KRI1|NOL10|RIOK1|UTP23|UTP4|RRP36|TSR2|TSR3|SRFBP1|
GO:0019941	modification-dependent protein catabolic process	biological_process	470	2.22156e-42	<0.0012575101299427134	267|329|406|408|409|550|701|867|891|899|983|991|996|997|1017|1161|1540|1642|1649|2931|3093|3300|3309|3429|4085|4189|4193|4734|4738|4780|4850|5071|5094|5347|5371|5516|5527|5682|5683|5684|5685|5686|5687|5688|5689|5690|5691|5692|5693|5694|5695|5696|5698|5699|5701|5705|5706|5707|5708|5709|5710|5713|5714|5715|5717|5718|5719|5886|5887|5930|6047|6048|6049|6396|6400|6449|6468|6477|6478|6500|6502|6782|679…	AMFR|BIRC2|ARNTL|ARRB1|ARRB2|AUP1|BUB1B|CBL|CCNB1|CCNF|CDK1|CDC20|CDC27|CDC34|CDK2|ERCC8|CYLD|DDB1|DDIT3|GSK3A|UBE2K|DNAJB2|HSPA5|IFI27|MAD2L1|DNAJB9|MDM2|NEDD4|NEDD8|NFE2L2|CNOT4|PRKN|PCBP2|PLK1|PML|PPP2CB|PPP2R5C|PSMA1|PSMA2|PSMA3|PSMA4|PSMA5|PSMA6|PSMA7|PSMB1|PSMB2|PSMB3|PSMB4|PSMB5|PSMB6|PSMB7|PSMB8|PSMB9|PSMB10|PSMC2|PSMC5|PSMC6|PSMD1|PSMD2|PSMD3|PSMD4|PSMD7|PSMD8|PSMD9|PSMD11|PSMD12|PSMD13|…
GO:0009123	nucleoside monophosphate metabolic process	biological_process	253	2.29954e-42	<0.0012575101299427134	100|116|132|142|158|159|204|205|230|270|271|272|353|471|477|481|498|506|509|513|514|515|516|517|518|521|522|523|525|526|539|572|637|669|790|957|1327|1329|1337|1339|1350|1352|1355|1497|1537|1633|1635|1716|1723|1738|1739|1740|1841|1854|2023|2026|2027|2395|2584|2618|2631|2645|2821|2987|3098|3099|3101|3251|3303|3304|3312|3614|3615|3939|3948|4204|4354|4436|4508|4509|4512|4513|4514|4519|4535|4536|4537|…	ADA|ADCYAP1|ADK|PARP1|ADSL|ADSS|AK2|AK4|ALDOC|AMPD1|AMPD2|AMPD3|APRT|ATIC|ATP1A2|ATP1B1|ATP5F1A|ATP5F1B|ATP5F1C|ATP5F1D|ATP5F1E|ATP5PB|ATP5MC1|ATP5MC2|ATP5MC3|ATP5ME|ATP5PF|ATP6V1A|ATP6V1B1|ATP6V1B2|ATP5PO|BAD|BID|BPGM|CAD|ENTPD5|COX4I1|COX5B|COX6A1|COX6A2|COX7C|COX10|COX15|CTNS|CYC1|DCK|DCTD|DGUOK|DHODH|DLD|DLG1|DLG2|DTYMK|DUT|ENO1|ENO2|ENO3|FXN|GALK1|GART|NIPSNAP2|GCK|GPI|GUK1|HK1|HK2|HK3|HPRT1…
GO:0006302	double-strand break repair	biological_process	179	2.97288e-42	<0.0012575101299427134	142|322|472|580|641|672|675|1653|1763|2067|2072|2138|2140|2187|2237|2547|3014|3364|3980|3981|4292|4361|4436|4683|4796|5422|5591|5885|5888|5889|5890|5892|5893|5932|5965|6117|6118|6119|6419|6421|7158|7334|7336|7341|7405|7415|7468|7486|7515|7516|7517|7518|7520|7528|7979|8290|8294|8317|8318|8359|8360|8361|8362|8363|8364|8365|8366|8367|8368|8370|8438|8924|9025|9112|9156|9319|9400|9401|9577|9656|9665|9…	PARP1|APBB1|ATM|BARD1|BLM|BRCA1|BRCA2|DDX1|DNA2|ERCC1|ERCC4|EYA1|EYA3|FANCB|FEN1|XRCC6|H2AFX|HUS1|LIG3|LIG4|MLH1|MRE11|MSH2|NBN|TONSL|POLA1|PRKDC|RAD21|RAD51|RAD51C|RAD51B|RAD51D|RAD52|RBBP8|RECQL|RPA1|RPA2|RPA3|SETMAR|SFPQ|TP53BP1|UBE2N|UBE2V2|SUMO1|UVRAG|VCP|NSD2|WRN|XRCC1|XRCC2|XRCC3|XRCC4|XRCC5|YY1|SEM1|HIST3H3|HIST1H4I|CDC7|CDC45|HIST1H4A|HIST1H4D|HIST1H4F|HIST1H4K|HIST1H4J|HIST1H4C|HIST1H4H…
GO:0030055	cell-substrate junction	cellular_component	394	4.63449e-42	<0.0012575101299427134	70|71|81|87|88|89|102|118|214|301|308|309|375|382|387|388|390|391|402|527|575|667|682|811|823|824|847|857|858|859|867|928|950|960|966|975|976|977|998|1000|1012|1072|1213|1264|1265|1266|1464|1465|1466|1495|1499|1535|1605|1756|1785|1803|1969|2017|2022|2037|2185|2191|2195|2242|2261|2273|2274|2275|2314|2316|2317|2318|2319|2321|2535|2580|2665|2697|2768|2783|2886|2923|2934|3159|3190|3303|3304|3309|3312…	ACTC1|ACTG1|ACTN4|ACTN1|ACTN2|ACTN3|ADAM10|ADD1|ALCAM|ANXA1|ANXA5|ANXA6|ARF1|ARF6|RHOA|RHOB|RND3|RHOG|ARL2|ATP6V0C|ADGRB1|DST|BSG|CALR|CAPN1|CAPN2|CAT|CAV1|CAV2|CAV3|CBL|CD9|SCARB2|CD44|CD59|CD81|ADGRE5|CD151|CDC42|CDH2|CDH13|CFL1|CLTC|CNN1|CNN2|CNN3|CSPG4|CSRP1|CSRP2|CTNNA1|CTNNB1|CYBA|DAG1|DMD|DNM2|DPP4|EPHA2|CTTN|ENG|EPB41L2|PTK2B|FAP|FAT1|FES|FGFR3|FHL1|FHL2|FHL3|FLII|FLNA|FLNB|FLNC|FLOT2|FLT…
GO:0006261	DNA-dependent DNA replication	biological_process	117	4.91208e-42	<0.0012575101299427134	546|641|675|898|990|997|1025|1663|1763|2237|2956|3159|3978|3980|4171|4172|4173|4174|4175|4176|4361|4437|4796|4998|4999|5000|5001|5111|5422|5423|5424|5425|5426|5427|5428|5557|5558|5813|5888|5976|5980|5981|5982|5983|5984|5985|6117|6118|6119|6419|6742|7486|7884|8099|8317|8318|8882|8914|9093|9134|9837|9984|10189|10714|10721|11169|11177|11232|11284|23594|23595|23649|25939|29935|29980|50484|50485|51053…	ATRX|BLM|BRCA2|CCNE1|CDC6|CDC34|CDK9|DDX11|DNA2|FEN1|MSH6|HMGA1|LIG1|LIG3|MCM2|MCM3|MCM4|MCM5|MCM6|MCM7|MRE11|MSH3|TONSL|ORC1|ORC2|ORC4|ORC5|PCNA|POLA1|POLB|POLD1|POLD2|POLE|POLE2|POLG|PRIM1|PRIM2|PURA|RAD51|UPF1|REV3L|RFC1|RFC2|RFC3|RFC4|RFC5|RPA1|RPA2|RPA3|SETMAR|SSBP1|WRN|SLBP|CDK2AP1|CDC7|CDC45|ZPR1|TIMELESS|DNAJA3|CCNE2|GINS1|THOC1|ALYREF|POLD3|POLQ|WDHD1|BAZ1A|POLG2|PNKP|ORC6|ORC3|POLA2|SAM…
GO:0071345	cellular response to cytokine stimulus	biological_process	893	5.60791e-42	<0.0012575101299427134	71|103|199|210|240|246|292|301|302|329|330|332|338|356|361|375|383|387|445|558|572|583|585|587|595|596|598|604|608|634|643|672|677|678|684|688|695|759|796|815|816|817|818|821|829|834|836|867|920|939|941|942|943|944|948|958|959|960|961|965|970|972|988|997|998|1019|1025|1026|1050|1051|1052|1072|1116|1147|1154|1230|1232|1233|1234|1235|1236|1237|1238|1240|1265|1270|1271|1277|1278|1316|1326|1385|1393|…	ACTG1|ADAR|AIF1|ALAD|ALOX5|ALOX15|SLC25A5|ANXA1|ANXA2|BIRC2|BIRC3|BIRC5|APOB|FASLG|AQP4|ARF1|ARG1|RHOA|ASS1|AXL|BAD|BBS2|BBS4|BCAT2|CCND1|BCL2|BCL2L1|BCL6|TNFRSF17|CEACAM1|CXCR5|BRCA1|ZFP36L1|ZFP36L2|BST2|KLF5|BTK|CA1|CALCA|CAMK2A|CAMK2B|CAMK2D|CAMK2G|CANX|CAPZA1|CASP1|CASP3|CBL|CD4|CD27|CD80|CD86|TNFRSF8|TNFSF8|CD36|CD40|CD40LG|CD44|CD47|CD58|CD70|CD74|CDC5L|CDC34|CDC42|CDK4|CDK9|CDKN1A|CEBPA|CE…
GO:0009161	ribonucleoside monophosphate metabolic process	biological_process	232	6.1917e-42	<0.0012575101299427134	100|116|132|142|158|159|204|205|230|270|271|272|353|471|477|481|498|506|509|513|514|515|516|517|518|521|522|523|525|526|539|572|637|669|790|957|1327|1329|1337|1339|1350|1352|1355|1497|1537|1723|1738|1739|1740|2023|2026|2027|2395|2584|2618|2631|2645|2821|2987|3098|3099|3101|3251|3303|3304|3312|3614|3615|3939|3948|4204|4354|4436|4508|4509|4512|4513|4514|4519|4535|4536|4537|4538|4539|4540|4621|4622|…	ADA|ADCYAP1|ADK|PARP1|ADSL|ADSS|AK2|AK4|ALDOC|AMPD1|AMPD2|AMPD3|APRT|ATIC|ATP1A2|ATP1B1|ATP5F1A|ATP5F1B|ATP5F1C|ATP5F1D|ATP5F1E|ATP5PB|ATP5MC1|ATP5MC2|ATP5MC3|ATP5ME|ATP5PF|ATP6V1A|ATP6V1B1|ATP6V1B2|ATP5PO|BAD|BID|BPGM|CAD|ENTPD5|COX4I1|COX5B|COX6A1|COX6A2|COX7C|COX10|COX15|CTNS|CYC1|DHODH|DLD|DLG1|DLG2|ENO1|ENO2|ENO3|FXN|GALK1|GART|NIPSNAP2|GCK|GPI|GUK1|HK1|HK2|HK3|HPRT1|HSPA1A|HSPA1B|HSPA8|IMPD…
GO:0005925	focal adhesion	cellular_component	388	6.26616e-42	<0.0012575101299427134	70|71|81|87|88|89|102|118|214|301|308|309|375|382|387|388|390|391|402|527|575|667|682|811|823|824|847|857|858|859|867|928|950|960|966|975|976|977|998|1000|1012|1072|1213|1264|1265|1266|1464|1465|1466|1495|1499|1535|1605|1785|1803|1969|2017|2022|2037|2185|2191|2195|2242|2261|2273|2274|2275|2314|2316|2317|2318|2319|2321|2535|2580|2665|2697|2768|2783|2886|2923|2934|3159|3190|3303|3304|3309|3312|3313…	ACTC1|ACTG1|ACTN4|ACTN1|ACTN2|ACTN3|ADAM10|ADD1|ALCAM|ANXA1|ANXA5|ANXA6|ARF1|ARF6|RHOA|RHOB|RND3|RHOG|ARL2|ATP6V0C|ADGRB1|DST|BSG|CALR|CAPN1|CAPN2|CAT|CAV1|CAV2|CAV3|CBL|CD9|SCARB2|CD44|CD59|CD81|ADGRE5|CD151|CDC42|CDH2|CDH13|CFL1|CLTC|CNN1|CNN2|CNN3|CSPG4|CSRP1|CSRP2|CTNNA1|CTNNB1|CYBA|DAG1|DNM2|DPP4|EPHA2|CTTN|ENG|EPB41L2|PTK2B|FAP|FAT1|FES|FGFR3|FHL1|FHL2|FHL3|FLII|FLNA|FLNB|FLNC|FLOT2|FLT1|FZ…
GO:0000776	kinetochore	cellular_component	132	7.00173e-42	<0.0012575101299427134	324|332|699|701|891|989|1058|1060|1062|1063|1452|1639|1780|1783|2491|3192|3297|3619|3835|4085|4659|4735|4751|4928|4999|5048|5253|5347|5501|5663|5664|5905|6249|6396|6612|6990|7158|7175|7272|7514|7756|8243|8379|8655|8850|9183|9184|9212|9735|9770|9793|9985|10403|10428|10540|10615|10671|10910|11004|11130|11243|11258|23122|23157|23219|23279|23332|23421|23468|25909|25936|25942|26039|27085|51112|51143|5…	APC|BIRC5|BUB1|BUB1B|CCNB1|SEPT7|CENPA|CENPC|CENPE|CENPF|CSNK1A1|DCTN1|DYNC1I1|DYNC1LI2|CENPI|HNRNPU|HSF1|INCENP|KIF22|MAD2L1|PPP1R12A|SEPT2|NEK2|NUP98|ORC2|PAFAH1B1|PHF2|PLK1|PPP1CC|PSEN1|PSEN2|RANGAP1|CLIP1|SEC13|SUMO3|DYNLT3|TP53BP1|TPR|TTK|XPO1|ZNF207|SMC1A|MAD1L1|DYNLL1|KAT2B|ZW10|BUB3|AURKB|KNTC1|RASSF2|CKAP5|REC8|NDC80|CFDP1|DCTN2|SPAG5|DCTN6|SUGT1|KIF2C|ZWINT|PMF1|DCTN3|CLASP2|SEPT6|FBXO2…
GO:0030135	coated vesicle	cellular_component	262	8.22515e-42	<0.0012575101299427134	154|160|161|162|163|164|338|348|372|374|375|460|538|551|915|917|920|928|950|966|972|1075|1080|1129|1173|1174|1175|1211|1212|1213|1294|1314|1315|1522|1785|1839|1855|1856|1889|1906|2060|2153|2157|2209|2348|2535|2571|2572|2801|2890|3092|3105|3106|3107|3113|3115|3117|3118|3119|3120|3122|3123|3127|3133|3134|3135|3312|3329|3425|3482|3575|3949|3998|4035|4074|4218|4643|4646|4900|4920|4952|5045|5244|5265|…	ADRB2|AP2A1|AP2A2|AP1B1|AP2B1|AP1G1|APOB|APOE|ARCN1|AREG|ARF1|ASTN1|ATP7A|AVP|CD3D|CD3G|CD4|CD9|SCARB2|CD59|CD74|CTSC|CFTR|CHRM2|AP2M1|AP1S1|AP2S1|CLTA|CLTB|CLTC|COL7A1|COPA|COPB1|CTSZ|DNM2|HBEGF|DVL1|DVL2|ECE1|EDN1|EPS15|F5|F8|FCGR1A|FOLR1|FZD2|GAD1|GAD2|GOLGA2|GRIA1|HIP1|HLA-A|HLA-B|HLA-C|HLA-DPA1|HLA-DPB1|HLA-DQA1|HLA-DQA2|HLA-DQB1|HLA-DQB2|HLA-DRA|HLA-DRB1|HLA-DRB5|HLA-E|HLA-F|HLA-G|HSPA8|HSP…
GO:0043039	tRNA aminoacylation	biological_process	46	1.55288e-41	<0.0012575101299427134	16|833|1615|2058|2193|2617|3035|3376|3735|4141|4677|5188|5464|5859|5917|6301|6897|7407|7453|7965|8565|9255|9521|10056|10352|10667|23438|25973|27068|51067|51520|54938|55152|55278|55699|57038|57176|57505|79587|79731|80222|80755|92935|123283|124454|283459|	AARS|CARS|DARS|EPRS|FARSA|GARS|HARS|IARS|KARS|MARS|NARS|GATB|PPA1|QARS|RARS|SARS|TARS|VARS|WARS|AIMP2|YARS|AIMP1|EEF1E1|FARSB|WARS2|FARS2|HARS2|PARS2|PPA2|YARS2|LARS|SARS2|DALRD3|QRSL1|IARS2|RARS2|VARS2|AARS2|CARS2|NARS2|TARS2|AARSD1|MARS2|TARSL2|EARS2|GATC|
GO:0005924	cell-substrate adherens junction	cellular_component	391	2.78472e-41	<0.0012575101299427134	70|71|81|87|88|89|102|118|214|301|308|309|375|382|387|388|390|391|402|527|575|667|682|811|823|824|847|857|858|859|867|928|950|960|966|975|976|977|998|1000|1012|1072|1213|1264|1265|1266|1464|1465|1466|1495|1499|1535|1605|1785|1803|1969|2017|2022|2037|2185|2191|2195|2242|2261|2273|2274|2275|2314|2316|2317|2318|2319|2321|2535|2580|2665|2697|2768|2783|2886|2923|2934|3159|3190|3303|3304|3309|3312|3313…	ACTC1|ACTG1|ACTN4|ACTN1|ACTN2|ACTN3|ADAM10|ADD1|ALCAM|ANXA1|ANXA5|ANXA6|ARF1|ARF6|RHOA|RHOB|RND3|RHOG|ARL2|ATP6V0C|ADGRB1|DST|BSG|CALR|CAPN1|CAPN2|CAT|CAV1|CAV2|CAV3|CBL|CD9|SCARB2|CD44|CD59|CD81|ADGRE5|CD151|CDC42|CDH2|CDH13|CFL1|CLTC|CNN1|CNN2|CNN3|CSPG4|CSRP1|CSRP2|CTNNA1|CTNNB1|CYBA|DAG1|DNM2|DPP4|EPHA2|CTTN|ENG|EPB41L2|PTK2B|FAP|FAT1|FES|FGFR3|FHL1|FHL2|FHL3|FLII|FLNA|FLNB|FLNC|FLOT2|FLT1|FZ…
GO:0006296	nucleotide-excision repair, DNA incision, 5'-to lesion	biological_process	32	3.66018e-41	<0.0012575101299427134	142|1642|1643|2067|2068|2071|2072|2965|2966|2967|2968|4913|5111|5424|5425|5981|5982|5983|5984|5985|6117|6118|6119|7507|8450|8451|9557|9978|10714|51426|57804|404672|	PARP1|DDB1|DDB2|ERCC1|ERCC2|ERCC3|ERCC4|GTF2H1|GTF2H2|GTF2H3|GTF2H4|NTHL1|PCNA|POLD1|POLD2|RFC1|RFC2|RFC3|RFC4|RFC5|RPA1|RPA2|RPA3|XPA|CUL4B|CUL4A|CHD1L|RBX1|POLD3|POLK|POLD4|GTF2H5|
GO:0006974	cellular response to DNA damage stimulus	biological_process	715	3.71012e-41	<0.0012575101299427134	25|86|142|143|322|324|328|331|472|545|546|572|578|580|581|595|596|597|598|599|602|604|637|641|666|672|675|755|835|836|842|867|891|902|983|988|995|1017|1018|1022|1025|1026|1027|1032|1069|1111|1112|1137|1161|1263|1386|1396|1407|1432|1454|1642|1643|1647|1649|1653|1663|1763|1820|1869|1874|1969|2067|2068|2070|2071|2072|2074|2138|2139|2140|2175|2176|2177|2178|2187|2188|2189|2237|2305|2308|2309|2332|254…	ABL1|ACTL6A|PARP1|PARP4|APBB1|APC|APEX1|XIAP|ATM|ATR|ATRX|BAD|BAK1|BARD1|BAX|CCND1|BCL2|BCL2A1|BCL2L1|BCL2L2|BCL3|BCL6|BID|BLM|BOK|BRCA1|BRCA2|CFAP410|CASP2|CASP3|CASP9|CBL|CCNB1|CCNH|CDK1|CDC5L|CDC25C|CDK2|CDK3|CDK7|CDK9|CDKN1A|CDKN1B|CDKN2D|CETN2|CHEK1|FOXN3|CHRNA4|ERCC8|PLK3|ATF2|CRIP1|CRY1|MAPK14|CSNK1E|DDB1|DDB2|GADD45A|DDIT3|DDX1|DDX11|DNA2|ARID3A|E2F1|E2F4|EPHA2|ERCC1|ERCC2|EYA4|ERCC3|ERCC…
GO:0005669	transcription factor TFIID complex	cellular_component	37	5.43775e-41	<0.0012575101299427134	2067|2068|2071|2072|2957|2958|2959|2960|2961|2962|2966|2967|2968|6872|6873|6874|6875|6877|6878|6879|6880|6881|6882|6883|6884|6908|6917|8464|9519|10629|51616|54457|83860|129685|138474|387332|404672|	ERCC1|ERCC2|ERCC3|ERCC4|GTF2A1|GTF2A2|GTF2B|GTF2E1|GTF2E2|GTF2F1|GTF2H2|GTF2H3|GTF2H4|TAF1|TAF2|TAF4|TAF4B|TAF5|TAF6|TAF7|TAF9|TAF10|TAF11|TAF12|TAF13|TBP|TCEA1|SUPT3H|TBPL1|TAF6L|TAF9B|TAF7L|TAF3|TAF8|TAF1L|TBPL2|GTF2H5|
GO:0009205	purine ribonucleoside triphosphate metabolic process	biological_process	211	7.83993e-41	<0.0012575101299427134	116|142|204|205|230|272|387|477|481|498|506|509|513|514|515|516|517|518|521|522|523|525|526|539|572|637|669|957|1327|1329|1337|1339|1350|1352|1355|1497|1537|1738|2023|2026|2027|2395|2584|2631|2645|2773|2821|2987|3098|3099|3101|3303|3304|3312|3614|3615|3704|3939|3948|4204|4338|4436|4508|4509|4512|4513|4514|4519|4535|4536|4537|4538|4539|4540|4621|4622|4624|4625|4626|4694|4695|4696|4697|4698|4700|47…	ADCYAP1|PARP1|AK2|AK4|ALDOC|AMPD3|RHOA|ATP1A2|ATP1B1|ATP5F1A|ATP5F1B|ATP5F1C|ATP5F1D|ATP5F1E|ATP5PB|ATP5MC1|ATP5MC2|ATP5MC3|ATP5ME|ATP5PF|ATP6V1A|ATP6V1B1|ATP6V1B2|ATP5PO|BAD|BID|BPGM|ENTPD5|COX4I1|COX5B|COX6A1|COX6A2|COX7C|COX10|COX15|CTNS|CYC1|DLD|ENO1|ENO2|ENO3|FXN|GALK1|NIPSNAP2|GCK|GNAI3|GPI|GUK1|HK1|HK2|HK3|HSPA1A|HSPA1B|HSPA8|IMPDH1|IMPDH2|ITPA|LDHA|LDHC|MECP2|MOCS2|MSH2|ATP6|ATP8|COX1|COX…
GO:0005891	voltage-gated calcium channel complex	cellular_component	43	9.67976e-41	<0.0012575101299427134	773|774|775|776|777|778|779|781|782|783|784|785|786|2280|3306|4842|5142|5144|6261|8911|8912|8913|9254|9722|10368|10369|25858|27092|55799|57685|57828|59283|59284|59285|79820|93589|117144|117155|246329|257044|257062|347732|378807|	CACNA1A|CACNA1B|CACNA1C|CACNA1D|CACNA1E|CACNA1F|CACNA1S|CACNA2D1|CACNB1|CACNB2|CACNB3|CACNB4|CACNG1|FKBP1A|HSPA2|NOS1|PDE4B|PDE4D|RYR1|CACNA1I|CACNA1H|CACNA1G|CACNA2D2|NOS1AP|CACNG3|CACNG2|CATSPERZ|CACNG4|CACNA2D3|CACHD1|CATSPERG|CACNG8|CACNG7|CACNG6|CATSPERB|CACNA2D4|CATSPER1|CATSPER2|STAC3|CATSPERE|CATSPERD|CATSPER3|CATSPER4|
GO:0032200	telomere organization	biological_process	115	1.02458e-40	<0.0012575101299427134	142|328|472|545|641|898|1736|1763|2067|2072|2237|2547|3020|3021|3104|3326|3364|4361|4683|5111|5422|5424|5425|5557|5558|5591|5888|5889|5892|5976|5981|5982|5983|5984|5985|6117|6118|6119|6672|7011|7013|7014|7015|7486|7515|7517|7520|8290|8294|8350|8351|8352|8353|8354|8355|8356|8357|8358|8359|8360|8361|8362|8363|8364|8365|8366|8367|8368|8370|8968|9134|9156|9401|9887|9894|9937|10039|10111|10714|10728|2…	PARP1|APEX1|ATM|ATR|BLM|CCNE1|DKC1|DNA2|ERCC1|ERCC4|FEN1|XRCC6|H3F3A|H3F3B|ZBTB48|HSP90AB1|HUS1|MRE11|NBN|PCNA|POLA1|POLD1|POLD2|PRIM1|PRIM2|PRKDC|RAD51|RAD51C|RAD51D|UPF1|RFC1|RFC2|RFC3|RFC4|RFC5|RPA1|RPA2|RPA3|SP100|TEP1|TERF1|TERF2|TERT|WRN|XRCC1|XRCC3|XRCC5|HIST3H3|HIST1H4I|HIST1H3A|HIST1H3D|HIST1H3C|HIST1H3E|HIST1H3I|HIST1H3G|HIST1H3J|HIST1H3H|HIST1H3B|HIST1H4A|HIST1H4D|HIST1H4F|HIST1H4K|HIS…
GO:0005871	kinesin complex	cellular_component	51	1.13514e-40	<0.0012575101299427134	547|1062|3796|3797|3798|3799|3800|3801|3831|3832|3833|3834|3835|5048|7531|9371|9493|9585|9928|10112|10749|11004|11127|22920|23046|23095|23303|24137|26153|54820|55083|55582|55605|55614|56992|57576|63971|64837|81565|81930|84643|89953|90990|113220|118426|124602|146909|147700|221458|285643|374654|	KIF1A|CENPE|KIF2A|KIF3C|KIF5A|KIF5B|KIF5C|KIFC3|KLC1|KIF11|KIFC1|KIF25|KIF22|PAFAH1B1|YWHAE|KIF3B|KIF23|KIF20B|KIF14|KIF20A|KIF1C|KIF2C|KIF3A|KIFAP3|KIF21B|KIF1B|KIF13B|KIF4A|KIF26A|NDE1|KIF26B|KIF27|KIF21A|KIF16B|KIF15|KIF17|KIF13A|KLC2|NDEL1|KIF18A|KIF2B|KLC4|KIFC2|KIF12|BORCS5|KIF19|KIF18B|KLC3|KIF6|KIF4B|KIF7|
GO:0043038	amino acid activation	biological_process	47	1.25291e-40	<0.0012575101299427134	16|833|1615|2058|2193|2617|3035|3376|3735|4141|4677|5188|5464|5859|5917|6301|6897|7407|7453|7965|8565|9255|9521|10056|10352|10667|23438|25973|27068|51067|51520|54938|55152|55278|55699|57038|57176|57505|79587|79731|80222|80755|92935|123283|124454|132949|283459|	AARS|CARS|DARS|EPRS|FARSA|GARS|HARS|IARS|KARS|MARS|NARS|GATB|PPA1|QARS|RARS|SARS|TARS|VARS|WARS|AIMP2|YARS|AIMP1|EEF1E1|FARSB|WARS2|FARS2|HARS2|PARS2|PPA2|YARS2|LARS|SARS2|DALRD3|QRSL1|IARS2|RARS2|VARS2|AARS2|CARS2|NARS2|TARS2|AARSD1|MARS2|TARSL2|EARS2|AASDH|GATC|
GO:0010389	regulation of G2/M transition of mitotic cell cycle	biological_process	145	1.32838e-40	<0.0012575101299427134	472|595|641|672|891|983|990|993|994|995|1017|1019|1063|1069|1112|1453|1454|1639|1778|1781|2273|2956|3161|3306|3364|4204|4303|4361|4683|4751|4957|4998|5048|5087|5108|5116|5347|5518|5566|5569|5577|5884|5885|5889|5890|6500|6604|6790|7277|7283|7480|7531|7532|7840|7846|8091|8317|8454|8481|8636|8655|8766|8883|8929|9212|9344|9401|9525|9662|9702|9738|9793|9814|9928|9978|10121|10142|10382|10383|10540|1073…	ATM|CCND1|BLM|BRCA1|CCNB1|CDK1|CDC6|CDC25A|CDC25B|CDC25C|CDK2|CDK4|CENPF|CETN2|FOXN3|CSNK1D|CSNK1E|DCTN1|DYNC1H1|DYNC1I2|FHL1|MSH6|HMMR|HSPA2|HUS1|MECP2|FOXO4|MRE11|NBN|NEK2|ODF2|ORC1|PAFAH1B1|PBX1|PCM1|PCNT|PLK1|PPP2R1A|PRKACA|PKIA|PRKAR2B|RAD17|RAD21|RAD51C|RAD51B|SKP1|SMARCD3|AURKA|TUBA4A|TUBG1|WNT10B|YWHAE|YWHAG|ALMS1|TUBA1A|HMGA2|CDC7|CUL1|OFD1|SSNA1|DYNLL1|RAB11A|NAE1|PHOX2B|AURKB|TAOK2|REC…
GO:0019005	SCF ubiquitin ligase complex	cellular_component	51	1.62214e-40	<0.0012575101299427134	899|1163|1164|6468|6500|6502|6737|8454|8945|9616|9978|23194|23291|25793|25820|25827|26224|26232|26233|26234|26235|26259|26260|26268|26270|26272|54461|54850|55031|55101|55294|55336|64839|79791|80028|80176|84893|84961|90864|92369|93611|114907|115290|126433|144699|146330|162517|196394|200933|222235|554251|	CCNF|CKS1B|CKS2|FBXW4|SKP1|SKP2|TRIM21|CUL1|BTRC|RNF7|RBX1|FBXL7|FBXW11|FBXO7|ARIH1|FBXL2|FBXL3|FBXO2|FBXL6|FBXL5|FBXL4|FBXW8|FBXO25|FBXO9|FBXO6|FBXO4|FBXW5|FBXL12|USP47|DMAC2|FBXW7|FBXL8|FBXL17|FBXO31|FBXL18|SPSB1|FBH1|FBXL20|SPSB3|SPSB4|FBXO44|FBXO32|FBXO17|FBXO27|FBXL14|FBXL16|FBXO39|AMN1|FBXO45|FBXL13|FBXO48|
GO:0009144	purine nucleoside triphosphate metabolic process	biological_process	218	2.09518e-40	<0.0012575101299427134	100|116|132|142|204|205|230|272|387|477|481|498|506|509|513|514|515|516|517|518|521|522|523|525|526|539|572|637|669|957|1327|1329|1337|1339|1350|1352|1355|1497|1537|1716|1738|2023|2026|2027|2395|2584|2631|2645|2773|2821|2987|3098|3099|3101|3303|3304|3312|3614|3615|3704|3939|3948|4204|4338|4436|4508|4509|4512|4513|4514|4519|4521|4535|4536|4537|4538|4539|4540|4621|4622|4624|4625|4626|4694|4695|4696…	ADA|ADCYAP1|ADK|PARP1|AK2|AK4|ALDOC|AMPD3|RHOA|ATP1A2|ATP1B1|ATP5F1A|ATP5F1B|ATP5F1C|ATP5F1D|ATP5F1E|ATP5PB|ATP5MC1|ATP5MC2|ATP5MC3|ATP5ME|ATP5PF|ATP6V1A|ATP6V1B1|ATP6V1B2|ATP5PO|BAD|BID|BPGM|ENTPD5|COX4I1|COX5B|COX6A1|COX6A2|COX7C|COX10|COX15|CTNS|CYC1|DGUOK|DLD|ENO1|ENO2|ENO3|FXN|GALK1|NIPSNAP2|GCK|GNAI3|GPI|GUK1|HK1|HK2|HK3|HSPA1A|HSPA1B|HSPA8|IMPDH1|IMPDH2|ITPA|LDHA|LDHC|MECP2|MOCS2|MSH2|ATP6…
GO:0006335	DNA replication-dependent nucleosome assembly	biological_process	32	2.73802e-40	<0.0012575101299427134	4678|5928|8208|8294|8350|8351|8352|8353|8354|8355|8356|8357|8358|8359|8360|8361|8362|8363|8364|8365|8366|8367|8368|8370|8520|8968|10036|25842|55723|79711|121504|554313|	NASP|RBBP4|CHAF1B|HIST1H4I|HIST1H3A|HIST1H3D|HIST1H3C|HIST1H3E|HIST1H3I|HIST1H3G|HIST1H3J|HIST1H3H|HIST1H3B|HIST1H4A|HIST1H4D|HIST1H4F|HIST1H4K|HIST1H4J|HIST1H4C|HIST1H4H|HIST1H4B|HIST1H4E|HIST1H4L|HIST2H4A|HAT1|HIST1H3F|CHAF1A|ASF1A|ASF1B|IPO4|HIST4H4|HIST2H4B|
GO:0034723	DNA replication-dependent nucleosome organization	biological_process	32	2.73802e-40	<0.0012575101299427134	4678|5928|8208|8294|8350|8351|8352|8353|8354|8355|8356|8357|8358|8359|8360|8361|8362|8363|8364|8365|8366|8367|8368|8370|8520|8968|10036|25842|55723|79711|121504|554313|	NASP|RBBP4|CHAF1B|HIST1H4I|HIST1H3A|HIST1H3D|HIST1H3C|HIST1H3E|HIST1H3I|HIST1H3G|HIST1H3J|HIST1H3H|HIST1H3B|HIST1H4A|HIST1H4D|HIST1H4F|HIST1H4K|HIST1H4J|HIST1H4C|HIST1H4H|HIST1H4B|HIST1H4E|HIST1H4L|HIST2H4A|HAT1|HIST1H3F|CHAF1A|ASF1A|ASF1B|IPO4|HIST4H4|HIST2H4B|
GO:0044769	ATPase activity, coupled to transmembrane movement of ions, rotational mechanism	molecular_function	33	2.9228e-40	<0.0012575101299427134	498|506|509|513|514|515|516|517|518|523|526|527|528|529|533|535|537|539|8992|9114|9296|10312|10476|10632|23545|50617|51382|51606|90423|155066|245972|245973|267020|	ATP5F1A|ATP5F1B|ATP5F1C|ATP5F1D|ATP5F1E|ATP5PB|ATP5MC1|ATP5MC2|ATP5MC3|ATP6V1A|ATP6V1B2|ATP6V0C|ATP6V1C1|ATP6V1E1|ATP6V0B|ATP6V0A1|ATP6AP1|ATP5PO|ATP6V0E1|ATP6V0D1|ATP6V1F|TCIRG1|ATP5PD|ATP5MG|ATP6V0A2|ATP6V0A4|ATP6V1D|ATP6V1H|ATP6V1E2|ATP6V0E2|ATP6V0D2|ATP6V1C2|ATP5MGL|
GO:0071007	U2-type catalytic step 2 spliceosome	cellular_component	29	3.73868e-40	<0.0012575101299427134	988|1659|5356|6627|6628|6629|6632|6633|6634|6635|6636|8896|9343|9410|9716|10286|10450|10594|22938|23524|25949|27339|51340|51362|51503|51645|55696|56949|57703|	CDC5L|DHX8|PLRG1|SNRPA1|SNRPB|SNRPB2|SNRPD1|SNRPD2|SNRPD3|SNRPE|SNRPF|BUD31|EFTUD2|SNRNP40|AQR|BCAS2|PPIE|PRPF8|SNW1|SRRM2|SYF2|PRPF19|CRNKL1|CDC40|CWC15|PPIL1|RBM22|XAB2|CWC22|
GO:0009199	ribonucleoside triphosphate metabolic process	biological_process	216	4.36165e-40	<0.0012575101299427134	116|142|204|205|230|272|387|477|481|498|506|509|513|514|515|516|517|518|521|522|523|525|526|539|572|637|669|790|957|1327|1329|1337|1339|1350|1352|1355|1497|1537|1738|2023|2026|2027|2395|2584|2631|2645|2773|2821|2987|3098|3099|3101|3303|3304|3312|3614|3615|3704|3939|3948|4204|4338|4436|4508|4509|4512|4513|4514|4519|4535|4536|4537|4538|4539|4540|4621|4622|4624|4625|4626|4694|4695|4696|4697|4698|470…	ADCYAP1|PARP1|AK2|AK4|ALDOC|AMPD3|RHOA|ATP1A2|ATP1B1|ATP5F1A|ATP5F1B|ATP5F1C|ATP5F1D|ATP5F1E|ATP5PB|ATP5MC1|ATP5MC2|ATP5MC3|ATP5ME|ATP5PF|ATP6V1A|ATP6V1B1|ATP6V1B2|ATP5PO|BAD|BID|BPGM|CAD|ENTPD5|COX4I1|COX5B|COX6A1|COX6A2|COX7C|COX10|COX15|CTNS|CYC1|DLD|ENO1|ENO2|ENO3|FXN|GALK1|NIPSNAP2|GCK|GNAI3|GPI|GUK1|HK1|HK2|HK3|HSPA1A|HSPA1B|HSPA8|IMPDH1|IMPDH2|ITPA|LDHA|LDHC|MECP2|MOCS2|MSH2|ATP6|ATP8|COX1…
GO:0000781	chromosome, telomeric region	cellular_component	155	4.53491e-40	<0.0012575101299427134	142|328|472|545|546|641|675|983|1017|1111|1642|1763|2067|2072|2237|2547|3014|3018|3020|3021|3104|3181|3981|4171|4172|4173|4174|4175|4176|4221|4361|4436|4683|4998|4999|5000|5001|5111|5371|5424|5431|5499|5500|5501|5514|5591|5813|5884|5888|5892|5976|6117|6118|6672|6741|7011|7013|7014|7015|7158|7486|7515|7517|7520|8290|8294|8359|8360|8361|8362|8363|8364|8365|8366|8367|8368|8370|8520|8563|8658|9025|94…	PARP1|APEX1|ATM|ATR|ATRX|BLM|BRCA2|CDK1|CDK2|CHEK1|DDB1|DNA2|ERCC1|ERCC4|FEN1|XRCC6|H2AFX|HIST1H2BB|H3F3A|H3F3B|ZBTB48|HNRNPA2B1|LIG4|MCM2|MCM3|MCM4|MCM5|MCM6|MCM7|MEN1|MRE11|MSH2|NBN|ORC1|ORC2|ORC4|ORC5|PCNA|PML|POLD1|POLR2B|PPP1CA|PPP1CB|PPP1CC|PPP1R10|PRKDC|PURA|RAD17|RAD51|RAD51D|UPF1|RPA1|RPA2|SP100|SSB|TEP1|TERF1|TERF2|TERT|TP53BP1|WRN|XRCC1|XRCC3|XRCC5|HIST3H3|HIST1H4I|HIST1H4A|HIST1H4D|HI…
GO:0045333	cellular respiration	biological_process	153	6.20563e-40	<0.0012575101299427134	48|50|158|637|847|1327|1329|1337|1339|1350|1352|1355|1431|1537|1544|1737|1738|1743|2110|2271|2395|2647|2819|2820|3417|3418|3419|3420|3421|3658|4190|4191|4200|4204|4512|4513|4514|4519|4535|4536|4537|4538|4539|4540|4694|4695|4696|4697|4698|4700|4701|4702|4704|4705|4706|4707|4708|4709|4710|4711|4712|4713|4714|4715|4716|4717|4718|4719|4720|4722|4723|4724|4725|4726|4728|4729|4731|4776|4967|5018|5160|5…	ACO1|ACO2|ADSL|BID|CAT|COX4I1|COX5B|COX6A1|COX6A2|COX7C|COX10|COX15|CS|CYC1|CYP1A2|DLAT|DLD|DLST|ETFDH|FH|FXN|BLOC1S1|GPD1|GPD2|IDH1|IDH2|IDH3A|IDH3B|IDH3G|IREB2|MDH1|MDH2|ME2|MECP2|COX1|COX2|COX3|CYTB|ND1|ND2|ND3|ND4|ND4L|ND5|NDUFA1|NDUFA2|NDUFA3|NDUFA4|NDUFA5|NDUFA6|NDUFA7|NDUFA8|NDUFA9|NDUFA10|NDUFAB1|NDUFB1|NDUFB2|NDUFB3|NDUFB4|NDUFB5|NDUFB6|NDUFB7|NDUFB8|NDUFB9|NDUFB10|NDUFC1|NDUFC2|NDUFS1|N…
GO:0043632	modification-dependent macromolecule catabolic process	biological_process	481	6.90014e-40	<0.0012575101299427134	267|329|406|408|409|550|701|867|891|899|983|991|996|997|1017|1161|1540|1642|1649|2931|3093|3300|3309|3429|4085|4189|4193|4734|4738|4780|4850|5071|5094|5347|5371|5393|5394|5516|5527|5682|5683|5684|5685|5686|5687|5688|5689|5690|5691|5692|5693|5694|5695|5696|5698|5699|5701|5705|5706|5707|5708|5709|5710|5713|5714|5715|5717|5718|5719|5886|5887|5930|6047|6048|6049|6396|6400|6449|6468|6477|6478|6500|650…	AMFR|BIRC2|ARNTL|ARRB1|ARRB2|AUP1|BUB1B|CBL|CCNB1|CCNF|CDK1|CDC20|CDC27|CDC34|CDK2|ERCC8|CYLD|DDB1|DDIT3|GSK3A|UBE2K|DNAJB2|HSPA5|IFI27|MAD2L1|DNAJB9|MDM2|NEDD4|NEDD8|NFE2L2|CNOT4|PRKN|PCBP2|PLK1|PML|EXOSC9|EXOSC10|PPP2CB|PPP2R5C|PSMA1|PSMA2|PSMA3|PSMA4|PSMA5|PSMA6|PSMA7|PSMB1|PSMB2|PSMB3|PSMB4|PSMB5|PSMB6|PSMB7|PSMB8|PSMB9|PSMB10|PSMC2|PSMC5|PSMC6|PSMD1|PSMD2|PSMD3|PSMD4|PSMD7|PSMD8|PSMD9|PSMD11…
GO:0007200	phospholipase C-activating G protein-coupled receptor signaling pathway	biological_process	89	6.96122e-40	<0.0012575101299427134	88|147|148|150|183|185|719|728|796|846|886|887|1128|1129|1240|1241|1524|1812|1813|1816|1901|1902|1906|1910|2099|2149|2150|2151|2357|2358|2359|2767|2769|2828|2840|2841|2843|2846|2854|2856|2859|2911|2915|2925|3060|3062|3269|3356|3358|3579|3814|3973|4159|4829|4883|4985|4986|4987|4988|5028|5029|5030|5031|5032|5733|5745|6869|7052|8477|8811|9002|9290|9368|9456|9630|10161|10316|23566|23620|27202|27334|5…	ACTN2|ADRA1B|ADRA1A|ADRA2A|AGT|AGTR1|C3AR1|C5AR1|CALCA|CASR|CCKAR|CCKBR|CHRM1|CHRM2|CMKLR1|LTB4R|CX3CR1|DRD1|DRD2|DRD5|S1PR1|LPAR1|EDN1|EDNRB|ESR1|F2R|F2RL1|F2RL2|FPR1|FPR2|FPR3|GNA11|GNA15|GPR4|GPR17|GPR18|GPR20|LPAR4|GPR32|GPR33|GPR35|GRM1|GRM5|GRPR|HCRT|HCRTR2|HRH1|HTR2A|HTR2C|CXCR2|KISS1|LHCGR|MC3R|NMBR|NPR3|OPRD1|OPRK1|OPRL1|OPRM1|P2RY1|P2RY2|P2RY4|P2RY6|P2RY11|PTGER3|PTH1R|TACR1|TGM2|GPR65|…
GO:0009141	nucleoside triphosphate metabolic process	biological_process	236	1.28563e-39	<0.0012575101299427134	100|116|132|142|204|205|230|272|387|477|481|498|506|509|513|514|515|516|517|518|521|522|523|525|526|539|572|637|669|790|956|957|1327|1329|1337|1339|1350|1352|1355|1497|1537|1716|1738|1841|1854|2023|2026|2027|2395|2584|2631|2645|2773|2821|2987|3098|3099|3101|3303|3304|3312|3614|3615|3704|3939|3948|4204|4338|4436|4508|4509|4512|4513|4514|4519|4521|4535|4536|4537|4538|4539|4540|4621|4622|4624|4625|4…	ADA|ADCYAP1|ADK|PARP1|AK2|AK4|ALDOC|AMPD3|RHOA|ATP1A2|ATP1B1|ATP5F1A|ATP5F1B|ATP5F1C|ATP5F1D|ATP5F1E|ATP5PB|ATP5MC1|ATP5MC2|ATP5MC3|ATP5ME|ATP5PF|ATP6V1A|ATP6V1B1|ATP6V1B2|ATP5PO|BAD|BID|BPGM|CAD|ENTPD3|ENTPD5|COX4I1|COX5B|COX6A1|COX6A2|COX7C|COX10|COX15|CTNS|CYC1|DGUOK|DLD|DTYMK|DUT|ENO1|ENO2|ENO3|FXN|GALK1|NIPSNAP2|GCK|GNAI3|GPI|GUK1|HK1|HK2|HK3|HSPA1A|HSPA1B|HSPA8|IMPDH1|IMPDH2|ITPA|LDHA|LDHC|…
GO:0007188	adenylate cyclase-modulating G protein-coupled receptor signaling pathway	biological_process	197	1.85694e-39	<0.0012575101299427134	19|107|108|109|111|112|113|114|115|116|133|134|135|136|146|147|148|150|151|152|153|154|155|575|576|577|776|796|797|846|976|1113|1128|1129|1131|1132|1133|1232|1268|1325|1395|1812|1813|1814|1815|1816|1901|1902|1906|1909|2015|2316|2357|2358|2492|2550|2587|2641|2642|2691|2692|2740|2767|2768|2769|2770|2771|2773|2774|2775|2776|2778|2779|2780|2781|2827|2847|2849|2852|2861|2865|2869|2899|2912|2913|2914|2…	ABCA1|ADCY1|ADCY2|ADCY3|ADCY5|ADCY6|ADCY7|ADCY8|ADCY9|ADCYAP1|ADM|ADORA1|ADORA2A|ADORA2B|ADRA1D|ADRA1B|ADRA1A|ADRA2A|ADRA2B|ADRA2C|ADRB1|ADRB2|ADRB3|ADGRB1|ADGRB2|ADGRB3|CACNA1D|CALCA|CALCB|CASR|ADGRE5|CHGA|CHRM1|CHRM2|CHRM3|CHRM4|CHRM5|CCR3|CNR1|CORT|CRHR2|DRD1|DRD2|DRD3|DRD4|DRD5|S1PR1|LPAR1|EDN1|EDNRA|ADGRE1|FLNA|FPR1|FPR2|FSHR|GABBR1|GALR1|GCG|GCGR|GHRH|GHRHR|GLP1R|GNA11|GNA12|GNA15|GNAI1|GNA…
GO:0034724	DNA replication-independent nucleosome organization	biological_process	55	2.88548e-39	<0.0012575101299427134	546|1058|1060|2491|3020|3021|4678|4869|5928|5931|7290|8294|8359|8360|8361|8362|8363|8364|8365|8366|8367|8368|8370|8467|8520|8607|11198|11339|23421|23523|25842|29855|51773|54069|54107|55166|55320|55355|55723|55839|57082|64105|64946|79019|79172|79682|79711|80152|91687|121504|201254|378708|387103|401541|554313|	ATRX|CENPA|CENPC|CENPI|H3F3A|H3F3B|NASP|NPM1|RBBP4|RBBP7|HIRA|HIST1H4I|HIST1H4A|HIST1H4D|HIST1H4F|HIST1H4K|HIST1H4J|HIST1H4C|HIST1H4H|HIST1H4B|HIST1H4E|HIST1H4L|HIST2H4A|SMARCA5|HAT1|RUVBL1|SUPT16H|OIP5|ITGB3BP|CABIN1|ASF1A|UBN1|RSF1|MIS18A|POLE3|CENPQ|MIS18BP1|HJURP|ASF1B|CENPN|KNL1|CENPK|CENPH|CENPM|CENPO|CENPU|IPO4|CENPT|CENPL|HIST4H4|CENPX|CENPS|CENPW|CENPP|HIST2H4B|
GO:0016592	mediator complex	cellular_component	35	3.41183e-39	<0.0012575101299427134	892|1024|5469|6837|9282|9412|9440|9441|9442|9443|9477|9862|9967|9968|9969|10001|10025|10432|23097|23389|29079|51003|51586|54797|55090|55588|80306|84246|84868|90390|112950|116931|133522|219541|400569|	CCNC|CDK8|MED1|MED22|MED14|MED21|MED17|MED26|MED27|MED7|MED20|MED24|THRAP3|MED12|MED13|MED6|MED16|RBM14|CDK19|MED13L|MED4|MED31|MED15|MED18|MED9|MED29|MED28|MED10|HAVCR2|MED30|MED8|MED12L|PPARGC1B|MED19|MED11|
GO:0033683	nucleotide-excision repair, DNA incision	biological_process	34	3.52906e-39	<0.0012575101299427134	142|1642|1643|2067|2068|2071|2072|2965|2966|2967|2968|4913|4968|5111|5424|5425|5981|5982|5983|5984|5985|6117|6118|6119|7507|8450|8451|9557|9978|10714|22909|51426|57804|404672|	PARP1|DDB1|DDB2|ERCC1|ERCC2|ERCC3|ERCC4|GTF2H1|GTF2H2|GTF2H3|GTF2H4|NTHL1|OGG1|PCNA|POLD1|POLD2|RFC1|RFC2|RFC3|RFC4|RFC5|RPA1|RPA2|RPA3|XPA|CUL4B|CUL4A|CHD1L|RBX1|POLD3|FAN1|POLK|POLD4|GTF2H5|
GO:0005775	vacuolar lumen	cellular_component	166	3.82372e-39	<0.0012575101299427134	12|47|53|175|176|302|338|356|383|410|411|427|566|633|671|718|913|950|972|1075|1200|1462|1463|1464|1508|1509|1511|1513|1514|1515|1520|1634|1667|1668|1727|1778|1991|2171|2239|2262|2331|2444|2512|2517|2519|2548|2581|2588|2629|2638|2665|2694|2717|2719|2720|2760|2799|2817|2896|2990|2992|3073|3074|3312|3339|3373|3423|3425|3614|3920|3988|4060|4069|4125|4332|4353|4669|4758|4958|4969|5005|5036|5159|5275|5…	SERPINA3|ACLY|ACP2|AGA|ACAN|ANXA2|APOB|FASLG|ARG1|ARSA|ARSB|ASAH1|AZU1|BGN|BPI|C3|CD1E|SCARB2|CD74|CTSC|TPP1|VCAN|NCAN|CSPG4|CTSB|CTSD|CTSG|CTSK|CTSL|CTSV|CTSS|DCN|DEFA1|DEFA3|CYB5R3|DYNC1H1|ELANE|FABP5|GPC4|GPC5|FMOD|FRK|FTL|FUCA1|FUCA2|GAA|GALC|GALNS|GBA|GC|GDI2|CBLIF|GLA|GPC3|GLB1|GM2A|GNS|GPC1|GRN|GUSB|GYG1|HEXA|HEXB|HSPA8|HSPG2|HYAL1|IDS|IDUA|IMPDH1|LAMP2|LIPA|LUM|LYZ|MAN2B1|MNDA|MPO|NAGLU|N…
GO:0000723	telomere maintenance	biological_process	102	4.15861e-39	<0.0012575101299427134	142|328|472|545|641|898|1736|1763|2067|2072|2237|2547|3104|3326|3364|4361|4683|5111|5422|5424|5425|5557|5558|5591|5888|5889|5892|5976|5981|5982|5983|5984|5985|6117|6118|6119|6672|7011|7013|7014|7015|7486|7515|7517|7520|8290|8294|8359|8360|8361|8362|8363|8364|8365|8366|8367|8368|8370|9134|9156|9401|9887|9894|9937|10039|10111|10714|10728|23137|23293|23381|23649|24144|25913|26277|29935|50485|51750|5…	PARP1|APEX1|ATM|ATR|BLM|CCNE1|DKC1|DNA2|ERCC1|ERCC4|FEN1|XRCC6|ZBTB48|HSP90AB1|HUS1|MRE11|NBN|PCNA|POLA1|POLD1|POLD2|PRIM1|PRIM2|PRKDC|RAD51|RAD51C|RAD51D|UPF1|RFC1|RFC2|RFC3|RFC4|RFC5|RPA1|RPA2|RPA3|SP100|TEP1|TERF1|TERF2|TERT|WRN|XRCC1|XRCC3|XRCC5|HIST3H3|HIST1H4I|HIST1H4A|HIST1H4D|HIST1H4F|HIST1H4K|HIST1H4J|HIST1H4C|HIST1H4H|HIST1H4B|HIST1H4E|HIST1H4L|HIST2H4A|CCNE2|EXO1|RECQL4|SMG7|TELO2|DCLR…
GO:0005484	SNAP receptor activity	molecular_function	30	5.78567e-39	<0.0012575101299427134	662|2054|6616|6804|6809|6810|6811|6845|8417|8675|8676|8677|8773|9342|9482|9527|9554|9570|10228|10490|10652|23673|51272|53407|55014|112755|116841|143187|203062|415117|	BNIP1|STX2|SNAP25|STX1A|STX3|STX4|STX5|VAMP7|STX7|STX16|STX11|STX10|SNAP23|SNAP29|STX8|GOSR1|SEC22B|GOSR2|STX6|VTI1B|YKT6|STX12|BET1L|STX18|STX17|STX1B|SNAP47|VTI1A|TSNARE1|STX19|
GO:0006338	chromatin remodeling	biological_process	151	1.10954e-38	<0.0012575101299427134	86|473|546|676|1029|1058|1060|1105|1108|1616|1810|2099|2186|2491|2625|2648|3020|3021|3065|3066|3070|3146|3148|3149|3159|3169|3183|4602|4678|4869|5081|5757|5925|5928|5931|6304|6594|6595|6597|6598|6599|6601|6602|6603|6604|6605|6662|6827|6830|6871|6944|7141|7142|7150|7403|8091|8289|8294|8359|8360|8361|8362|8363|8364|8365|8366|8367|8368|8370|8467|8607|8626|8850|8932|9025|9031|9219|9271|9557|9759|1001…	ACTL6A|RERE|ATRX|BRDT|CDKN2A|CENPA|CENPC|CHD1|CHD4|DAXX|DR1|ESR1|BPTF|CENPI|GATA3|KAT2A|H3F3A|H3F3B|HDAC1|HDAC2|HELLS|HMGB1|HMGB2|HMGB3|HMGA1|FOXA1|HNRNPC|MYB|NASP|NPM1|PAX7|PTMA|RB1|RBBP4|RBBP7|SATB1|SMARCA1|SMARCA2|SMARCA4|SMARCB1|SMARCC1|SMARCC2|SMARCD1|SMARCD2|SMARCD3|SMARCE1|SOX9|SUPT4H1|SUPT6H|TADA2A|VPS72|TNP1|TNP2|TOP1|KDM6A|HMGA2|ARID1A|HIST1H4I|HIST1H4A|HIST1H4D|HIST1H4F|HIST1H4K|HIST1H…
GO:0043624	cellular protein complex disassembly	biological_process	131	1.24758e-38	<0.0012575101299427134	327|740|1072|1073|2107|2580|2935|3312|3396|3796|3925|4905|5018|5195|5756|6059|6182|6183|6455|6456|7429|7818|8775|8867|9525|9553|9617|9793|9801|9829|9948|10240|10300|10573|10884|11004|11034|11075|11222|11344|23107|23708|26284|26589|27183|28957|28973|28977|28998|29074|29088|29093|50861|51021|51023|51069|51073|51081|51116|51253|51258|51263|51264|51318|51373|51642|51649|51650|54148|54460|54516|54534|…	APEH|MRPL49|CFL1|CFL2|ETF1|GAK|GSPT1|HSPA8|MRPL58|KIF2A|STMN1|NSF|OXA1L|PEX14|TWF1|ABCE1|MRPL12|MRPS12|SH3GL1|SH3GL2|VIL1|DAP3|NAPA|SYNJ1|VPS4B|MRPL33|MTRF1|CKAP5|MRPL19|DNAJC6|WDR1|MRPS31|KATNB1|MRPL28|MRPS30|KIF2C|DSTN|STMN2|MRPL3|TWF2|MRPS27|GSPT2|ERAL1|MRPL46|VPS4A|MRPS28|MRPS18B|MRPL42|MRPL13|MRPL18|MRPL15|MRPL22|STMN3|MRPS16|MRPS18C|MRPL2|MRPL4|MRPS7|MRPS2|MRPL37|MRPL51|MRPL30|MRPL27|MRPL35…
GO:1902749	regulation of cell cycle G2/M phase transition	biological_process	161	1.87661e-38	<0.0012575101299427134	472|595|641|672|891|983|990|993|994|995|1017|1019|1063|1069|1111|1112|1453|1454|1639|1778|1781|2273|2956|3161|3306|3364|4204|4303|4361|4683|4751|4869|4957|4998|5048|5087|5108|5116|5347|5518|5566|5569|5577|5884|5885|5889|5890|6500|6604|6790|7277|7283|7480|7531|7532|7840|7846|8091|8317|8444|8454|8481|8555|8636|8655|8766|8883|8929|9212|9344|9401|9525|9555|9577|9662|9702|9738|9793|9814|9928|9978|1012…	ATM|CCND1|BLM|BRCA1|CCNB1|CDK1|CDC6|CDC25A|CDC25B|CDC25C|CDK2|CDK4|CENPF|CETN2|CHEK1|FOXN3|CSNK1D|CSNK1E|DCTN1|DYNC1H1|DYNC1I2|FHL1|MSH6|HMMR|HSPA2|HUS1|MECP2|FOXO4|MRE11|NBN|NEK2|NPM1|ODF2|ORC1|PAFAH1B1|PBX1|PCM1|PCNT|PLK1|PPP2R1A|PRKACA|PKIA|PRKAR2B|RAD17|RAD21|RAD51C|RAD51B|SKP1|SMARCD3|AURKA|TUBA4A|TUBG1|WNT10B|YWHAE|YWHAG|ALMS1|TUBA1A|HMGA2|CDC7|DYRK3|CUL1|OFD1|CDC14B|SSNA1|DYNLL1|RAB11A|NAE…
GO:0050907	detection of chemical stimulus involved in sensory perception	biological_process	361	2.54377e-38	<0.0012575101299427134	563|765|1469|1470|1472|2779|2780|4025|4991|4992|4993|4994|4995|5284|5304|5726|7442|7932|8387|8388|8390|8392|8590|8989|9033|9311|10798|23538|26188|26189|26212|26219|26246|26248|26333|26338|26339|26341|26476|26493|26494|26496|26497|26531|26534|26538|26539|26595|26648|26658|26659|26664|26682|26683|26686|26689|26692|26693|26707|26716|26735|26737|26740|50831|50832|50833|50834|50835|50836|50837|50838|5…	AZGP1|CA6|CST1|CST2|CST4|GNAT1|GNAT2|LPO|OR1D2|OR1F1|OR2C1|OR3A1|OR3A2|PIGR|PIP|TAS2R38|TRPV1|OR2H2|OR1E1|OR1E2|OR1G1|OR3A3|OR6A2|TRPA1|PKD2L1|ASIC3|OR5I1|OR52A1|OR1C1|OR1A2|OR2B6|OR1J4|OR2L2|OR2K2|OR7A17|OR5L2|OR5K1|OR5H1|OR10J1|OR8B8|OR8G1|OR10A3|OR10D3|OR11A1|OR10G2|OR10H2|OR10H1|OR8B2|OR7E24|OR7C2|OR7A5|OR7C1|OR4F4|OR4F3|OR4E2|OR4D1|OR2W1|OR2V1|OR2J2|OR2H1|OR1L3|OR1L1|OR1J2|TAS2R3|TAS2R4|TAS2…
GO:0002252	immune effector process	biological_process	889	2.9686e-38	<0.0012575101299427134	1|12|25|26|30|47|55|71|100|101|102|103|104|161|175|178|182|197|210|221|230|240|272|290|302|306|317|325|326|327|339|353|383|387|391|410|411|427|527|535|538|566|596|602|629|634|661|664|665|671|683|684|695|708|710|712|714|716|717|718|719|720|721|722|725|727|728|729|730|731|732|735|820|823|847|867|911|917|919|925|929|932|939|945|948|958|959|960|961|963|965|966|967|968|972|976|978|998|1015|1054|1075|1…	A1BG|SERPINA3|ABL1|AOC1|ACAA1|ACLY|ACPP|ACTG1|ADA|ADAM8|ADAM10|ADAR|ADARB1|AP2A2|AGA|AGL|JAG1|AHSG|ALAD|ALDH3B1|ALDOC|ALOX5|AMPD3|ANPEP|ANXA2|ANXA3|APAF1|APCS|AIRE|APEH|APOBEC1|APRT|ARG1|RHOA|RHOG|ARSA|ARSB|ASAH1|ATP6V0C|ATP6V0A1|ATP7A|AZU1|BCL2|BCL3|CFB|CEACAM1|POLR3D|BNIP3|BNIP3L|BPI|BST1|BST2|BTK|C1QBP|SERPING1|C1QA|C1QC|C1S|C2|C3|C3AR1|C4A|C4B|C4BPA|C4BPB|C5|C5AR1|C6|C7|C8A|C8B|C9|CAMP|CAPN1|…
GO:0006336	DNA replication-independent nucleosome assembly	biological_process	54	3.28292e-38	<0.0012575101299427134	546|1058|1060|2491|3020|3021|4678|4869|5928|5931|7290|8294|8359|8360|8361|8362|8363|8364|8365|8366|8367|8368|8370|8467|8520|8607|11339|23421|23523|25842|29855|51773|54069|54107|55166|55320|55355|55723|55839|57082|64105|64946|79019|79172|79682|79711|80152|91687|121504|201254|378708|387103|401541|554313|	ATRX|CENPA|CENPC|CENPI|H3F3A|H3F3B|NASP|NPM1|RBBP4|RBBP7|HIRA|HIST1H4I|HIST1H4A|HIST1H4D|HIST1H4F|HIST1H4K|HIST1H4J|HIST1H4C|HIST1H4H|HIST1H4B|HIST1H4E|HIST1H4L|HIST2H4A|SMARCA5|HAT1|RUVBL1|OIP5|ITGB3BP|CABIN1|ASF1A|UBN1|RSF1|MIS18A|POLE3|CENPQ|MIS18BP1|HJURP|ASF1B|CENPN|KNL1|CENPK|CENPH|CENPM|CENPO|CENPU|IPO4|CENPT|CENPL|HIST4H4|CENPX|CENPS|CENPW|CENPP|HIST2H4B|
GO:0000314	organellar small ribosomal subunit	cellular_component	28	3.39105e-38	<0.0012575101299427134	6183|7818|10240|23107|28957|28973|28977|51021|51023|51081|51116|51373|51650|54460|55168|55173|56945|60488|63931|64949|64951|64960|64963|64965|64968|64969|65993|92259|	MRPS12|DAP3|MRPS31|MRPS27|MRPS28|MRPS18B|MRPL42|MRPS16|MRPS18C|MRPS7|MRPS2|MRPS17|MRPS33|MRPS21|MRPS18A|MRPS10|MRPS22|MRPS35|MRPS14|MRPS26|MRPS24|MRPS15|MRPS11|MRPS9|MRPS6|MRPS5|MRPS34|MRPS36|
GO:0005763	mitochondrial small ribosomal subunit	cellular_component	28	3.39105e-38	<0.0012575101299427134	6183|7818|10240|23107|28957|28973|28977|51021|51023|51081|51116|51373|51650|54460|55168|55173|56945|60488|63931|64949|64951|64960|64963|64965|64968|64969|65993|92259|	MRPS12|DAP3|MRPS31|MRPS27|MRPS28|MRPS18B|MRPL42|MRPS16|MRPS18C|MRPS7|MRPS2|MRPS17|MRPS33|MRPS21|MRPS18A|MRPS10|MRPS22|MRPS35|MRPS14|MRPS26|MRPS24|MRPS15|MRPS11|MRPS9|MRPS6|MRPS5|MRPS34|MRPS36|
GO:0061650	ubiquitin-like protein conjugating enzyme activity	molecular_function	37	3.56387e-38	<0.0012575101299427134	997|3093|6872|7319|7320|7321|7322|7323|7324|7325|7326|7327|7328|7329|7332|7334|7335|7336|9246|9690|10477|11065|27338|51465|51619|54926|55284|55585|57448|63893|65264|89910|92912|118424|134111|140739|148581|	CDC34|UBE2K|TAF1|UBE2A|UBE2B|UBE2D1|UBE2D2|UBE2D3|UBE2E1|UBE2E2|UBE2G1|UBE2G2|UBE2H|UBE2I|UBE2L3|UBE2N|UBE2V1|UBE2V2|UBE2L6|UBE3C|UBE2E3|UBE2C|UBE2S|UBE2J1|UBE2D4|UBE2R2|UBE2W|UBE2Q1|BIRC6|UBE2O|UBE2Z|UBE3B|UBE2Q2|UBE2J2|UBE2QL1|UBE2F|UBE2U|
GO:0042788	polysomal ribosome	cellular_component	30	6.09571e-38	<0.0012575101299427134	190|1660|1938|2332|4736|6128|6130|6132|6135|6141|6142|6143|6152|6156|6160|6161|6169|6170|6171|6173|6227|6228|6231|6234|6235|8667|25873|55854|57532|87178|	NR0B1|DHX9|EEF2|FMR1|RPL10A|RPL6|RPL7A|RPL8|RPL11|RPL18|RPL18A|RPL19|RPL24|RPL30|RPL31|RPL32|RPL38|RPL39|RPL41|RPL36A|RPS21|RPS23|RPS26|RPS28|RPS29|EIF3H|RPL36|ZC3H15|NUFIP2|PNPT1|
GO:0005834	heterotrimeric G-protein complex	cellular_component	28	7.48495e-38	<0.0012575101299427134	2767|2768|2769|2770|2771|2773|2774|2775|2776|2778|2779|2780|2781|2785|2786|2787|2788|2790|2791|2792|2793|9630|10672|51764|54331|55970|94235|346562|	GNA11|GNA12|GNA15|GNAI1|GNAI2|GNAI3|GNAL|GNAO1|GNAQ|GNAS|GNAT1|GNAT2|GNAZ|GNG3|GNG4|GNG5|GNG7|GNG10|GNG11|GNGT1|GNGT2|GNA14|GNA13|GNG13|GNG2|GNG12|GNG8|GNAT3|
GO:1905360	GTPase complex	cellular_component	28	7.48495e-38	<0.0012575101299427134	2767|2768|2769|2770|2771|2773|2774|2775|2776|2778|2779|2780|2781|2785|2786|2787|2788|2790|2791|2792|2793|9630|10672|51764|54331|55970|94235|346562|	GNA11|GNA12|GNA15|GNAI1|GNAI2|GNAI3|GNAL|GNAO1|GNAQ|GNAS|GNAT1|GNAT2|GNAZ|GNG3|GNG4|GNG5|GNG7|GNG10|GNG11|GNGT1|GNGT2|GNA14|GNA13|GNG13|GNG2|GNG12|GNG8|GNAT3|
GO:0006903	vesicle targeting	biological_process	87	8.38889e-38	<0.0012575101299427134	374|966|1075|1294|1453|1522|2153|2157|2348|2801|2890|3998|4033|4905|5265|5413|5537|5663|5861|5871|6396|6399|6811|7039|7109|8452|8615|8729|8773|8775|9342|9554|9570|9632|9871|9919|10016|10053|10113|10175|10282|10342|10427|10484|10652|10802|10948|10959|10972|11196|22870|22871|22872|23122|23243|23256|23332|23513|26286|27095|51128|51399|51693|54732|55062|55291|55435|55717|55773|58485|59349|64149|64689…	AREG|CD59|CTSC|COL7A1|CSNK1D|CTSZ|F5|F8|FOLR1|GOLGA2|GRIA1|LMAN1|LRMP|NSF|SERPINA1|SEPT5|PPP6C|PSEN1|RAB1A|MAP4K2|SEC13|TRAPPC2|STX5|TGFA|TRAPPC10|CUL3|USO1|GBF1|SNAP23|NAPA|SNAP29|SEC22B|GOSR2|SEC24C|SEC24D|SEC16A|PDCD6|AP1M2|PREB|CNIH1|BET1|TFG|SEC24B|SEC23A|YKT6|SEC24A|STARD3|TMED2|TMED10|SEC23IP|PPP6R1|NLGN1|SEC31A|CLASP2|ANKRD28|SCFD1|CLASP1|SCRIB|ARFGAP3|TRAPPC3|SAR1B|TRAPPC4|TRAPPC2L|TMED9…
GO:0070820	tertiary granule	cellular_component	160	9.71386e-38	<0.0012575101299427134	101|102|161|230|387|427|527|535|634|820|945|961|963|965|966|978|1088|1118|1143|1265|1315|1378|1471|1476|1509|1512|1520|1535|1536|1604|1729|1823|1828|1832|2040|2204|2207|2352|2357|2358|2495|2548|2919|3043|3071|3240|3417|3608|3684|3687|3689|3903|3916|3920|3958|4048|4057|4069|4317|4318|4893|4973|5004|5199|5236|5269|5273|5317|5328|5337|5473|5547|5646|5724|5768|5777|5787|5799|5806|5879|5912|6515|6556|…	ADAM8|ADAM10|AP2A2|ALDOC|RHOA|ASAH1|ATP6V0C|ATP6V0A1|CEACAM1|CAMP|CD33|CD47|CD53|CD58|CD59|CDA|CEACAM8|CHIT1|CHRNB4|CNN2|COPB1|CR1|CST3|CSTB|CTSD|CTSH|CTSS|CYBA|CYBB|CD55|DIAPH1|DSC1|DSG1|DSP|STOM|FCAR|FCER1G|FOLR3|FPR1|FPR2|FTH1|GAA|CXCL1|HBB|NCKAP1L|HP|IDH1|ILF2|ITGAM|ITGAX|ITGB2|LAIR1|LAMP1|LAMP2|LGALS3|LTA4H|LTF|LYZ|MMP8|MMP9|NRAS|OLR1|ORM1|CFP|PGM1|SERPINB6|SERPINB10|PKP1|PLAU|PLD1|PPBP|PRCP…
GO:0044445	cytosolic part	cellular_component	230	1.07525e-37	<0.0012575101299427134	196|317|347|793|834|837|838|841|842|843|908|1147|1488|1605|1627|1654|1727|1939|1977|1981|2023|2026|2027|2395|2475|2647|2982|2983|3039|3040|3042|3043|3046|3047|3049|3050|3064|3257|3312|3416|3551|3921|4734|4736|5207|5211|5213|5214|5300|5331|5533|5582|5610|5704|5705|5706|5707|5708|5728|6122|6123|6124|6125|6128|6129|6130|6132|6133|6135|6136|6137|6138|6141|6142|6143|6144|6146|6147|6152|6154|6155|6156|…	AHR|APAF1|APOD|CALB1|CASP1|CASP4|CASP5|CASP8|CASP9|CASP10|CCT6A|CHUK|CTBP2|DAG1|DBN1|DDX3X|CYB5R3|EIF2D|EIF4E|EIF4G1|ENO1|ENO2|ENO3|FXN|MTOR|BLOC1S1|GUCY1A1|GUCY1B1|HBA1|HBA2|HBM|HBB|HBE1|HBG1|HBQ1|HBZ|HTT|HPS1|HSPA8|IDE|IKBKB|RPSA|NEDD4|RPL10A|PFKFB1|PFKL|PFKM|PFKP|PIN1|PLCB3|PPP3CC|PRKCG|EIF2AK2|PSMC4|PSMC5|PSMC6|PSMD1|PSMD2|PTEN|RPL3|RPL3L|RPL4|RPL5|RPL6|RPL7|RPL7A|RPL8|RPL9|RPL11|RPL12|RPL13|…
GO:0030118	clathrin coat	cellular_component	48	1.16006e-37	<0.0012575101299427134	160|161|162|163|164|1173|1174|1175|1211|1212|1213|2060|3092|3482|6336|6572|8218|8301|8546|8867|8906|8907|9026|9179|9779|10053|10717|10947|11276|22905|23062|23149|23163|25977|26088|26276|26985|27072|54812|55707|56479|58513|65082|80115|83988|84251|115548|132320|	AP2A1|AP2A2|AP1B1|AP2B1|AP1G1|AP2M1|AP1S1|AP2S1|CLTA|CLTB|CLTC|EPS15|HIP1|IGF2R|SCN10A|SLC18A3|CLTCL1|PICALM|AP3B1|SYNJ1|AP1G2|AP1M1|HIP1R|AP4M1|TBC1D5|AP1M2|AP4B1|AP3M2|SYNRG|EPN2|GGA2|FCHO1|GGA3|NECAP1|GGA1|VPS33B|AP3M1|VPS41|AFTPH|NECAP2|KCNQ5|EPS15L1|VPS33A|BAIAP2L2|NCALD|SGIP1|FCHO2|SCLT1|
GO:0005782	peroxisomal matrix	cellular_component	51	1.28555e-37	<0.0012575101299427134	30|51|189|570|847|1384|1428|1610|1891|1962|2053|2168|3155|3329|3416|3417|4843|5191|5264|5825|6342|8309|8310|8443|8528|8540|9380|10005|10455|10901|10965|23417|23600|25824|26061|51179|51268|54363|54677|55289|55711|83594|83752|84188|122970|196743|219743|283927|373156|390916|641372|	ACAA1|ACOX1|AGXT|BAAT|CAT|CRAT|CRYM|DAO|ECH1|EHHADH|EPHX2|FABP1|HMGCL|HSPD1|IDE|IDH1|NOS2|PEX7|PHYH|ABCD3|SCP2|ACOX2|ACOX3|GNPAT|DDO|AGPS|GRHPR|ACOT8|ECI2|DHRS4|ACOT2|MLYCD|AMACR|PRDX5|HACL1|HAO2|PIPOX|HAO1|CROT|ACOXL|FAR2|NUDT12|LONP2|FAR1|ACOT4|PAOX|TYSND1|NUDT7|GSTK1|NUDT19|ACOT6|
GO:0031907	microbody lumen	cellular_component	51	1.28555e-37	<0.0012575101299427134	30|51|189|570|847|1384|1428|1610|1891|1962|2053|2168|3155|3329|3416|3417|4843|5191|5264|5825|6342|8309|8310|8443|8528|8540|9380|10005|10455|10901|10965|23417|23600|25824|26061|51179|51268|54363|54677|55289|55711|83594|83752|84188|122970|196743|219743|283927|373156|390916|641372|	ACAA1|ACOX1|AGXT|BAAT|CAT|CRAT|CRYM|DAO|ECH1|EHHADH|EPHX2|FABP1|HMGCL|HSPD1|IDE|IDH1|NOS2|PEX7|PHYH|ABCD3|SCP2|ACOX2|ACOX3|GNPAT|DDO|AGPS|GRHPR|ACOT8|ECI2|DHRS4|ACOT2|MLYCD|AMACR|PRDX5|HACL1|HAO2|PIPOX|HAO1|CROT|ACOXL|FAR2|NUDT12|LONP2|FAR1|ACOT4|PAOX|TYSND1|NUDT7|GSTK1|NUDT19|ACOT6|
GO:0004386	helicase activity	molecular_function	142	1.34656e-37	<0.0012575101299427134	546|641|1105|1106|1107|1108|1653|1654|1655|1656|1659|1660|1662|1663|1665|1763|1973|1974|1975|2068|2071|2547|2963|3070|3508|4171|4172|4173|4174|4175|4176|4343|4361|4683|5965|5976|6499|6594|6595|6596|6597|6832|7458|7486|7520|7919|8318|8438|8449|8458|8467|8607|8886|9044|9188|9400|9401|9416|9557|9704|9716|9785|9837|9879|9931|10111|10146|10212|10521|10847|10856|10973|11056|11218|11269|11325|22907|2302…	ATRX|BLM|CHD1|CHD2|CHD3|CHD4|DDX1|DDX3X|DDX5|DDX6|DHX8|DHX9|DDX10|DDX11|DHX15|DNA2|EIF4A1|EIF4A2|EIF4B|ERCC2|ERCC3|XRCC6|GTF2F2|HELLS|IGHMBP2|MCM2|MCM3|MCM4|MCM5|MCM6|MCM7|MOV10|MRE11|NBN|RECQL|UPF1|SKIV2L|SMARCA1|SMARCA2|HLTF|SMARCA4|SUPV3L1|EIF4H|WRN|XRCC5|DDX39B|CDC45|RAD54L|DHX16|TTF2|SMARCA5|RUVBL1|DDX18|BTAF1|DDX21|RECQL5|RECQL4|DDX23|CHD1L|DHX34|AQR|DHX38|GINS1|DDX46|HELZ|RAD50|G3BP1|DDX39…
GO:1990204	oxidoreductase complex	cellular_component	107	1.62129e-37	<0.0012575101299427134	593|594|617|1535|1536|1537|1629|1737|1738|1743|2648|2653|2731|2819|2820|4512|4519|4535|4536|4537|4538|4539|4540|4688|4689|4694|4695|4696|4697|4698|4700|4701|4702|4704|4705|4706|4707|4708|4709|4710|4711|4712|4713|4714|4715|4716|4717|4718|4719|4720|4722|4723|4724|4725|4726|4728|4729|4731|4967|5033|5034|5160|5161|5162|5163|5164|6240|6389|6390|6391|6392|6622|7381|7384|7385|7386|7388|8050|9512|10295|1…	BCKDHA|BCKDHB|BCS1L|CYBA|CYBB|CYC1|DBT|DLAT|DLD|DLST|KAT2A|GCSH|GLDC|GPD1|GPD2|COX1|CYTB|ND1|ND2|ND3|ND4|ND4L|ND5|NCF2|NCF4|NDUFA1|NDUFA2|NDUFA3|NDUFA4|NDUFA5|NDUFA6|NDUFA7|NDUFA8|NDUFA9|NDUFA10|NDUFAB1|NDUFB1|NDUFB2|NDUFB3|NDUFB4|NDUFB5|NDUFB6|NDUFB7|NDUFB8|NDUFB9|NDUFB10|NDUFC1|NDUFC2|NDUFS1|NDUFS2|NDUFS3|NDUFV1|NDUFS4|NDUFS5|NDUFS6|NDUFS8|NDUFV2|NDUFV3|OGDH|P4HA1|P4HB|PDHA1|PDHA2|PDHB|PDK1|PDK…
GO:0012507	ER to Golgi transport vesicle membrane	cellular_component	57	1.64386e-37	<0.0012575101299427134	374|966|972|2348|2890|3105|3106|3107|3113|3115|3117|3118|3119|3120|3122|3123|3127|3133|3134|3135|3998|6396|6720|6721|6811|7039|8615|9554|9570|9632|9871|9919|10016|10175|10427|10483|10484|10490|10802|10959|10972|11196|22872|22937|25956|51014|51128|55014|56681|59349|90411|143187|149111|203547|254263|553115|111240474|	AREG|CD59|CD74|FOLR1|GRIA1|HLA-A|HLA-B|HLA-C|HLA-DPA1|HLA-DPB1|HLA-DQA1|HLA-DQA2|HLA-DQB1|HLA-DQB2|HLA-DRA|HLA-DRB1|HLA-DRB5|HLA-E|HLA-F|HLA-G|LMAN1|SEC13|SREBF1|SREBF2|STX5|TGFA|USO1|SEC22B|GOSR2|SEC24C|SEC24D|SEC16A|PDCD6|CNIH1|SEC24B|SEC23B|SEC23A|VTI1B|SEC24A|TMED2|TMED10|SEC23IP|SEC31A|SCAP|SEC31B|TMED7|SAR1B|STX17|SAR1A|KLHL12|MCFD2|VTI1A|CNIH3|VMA21|CNIH2|PEF1|CRYZL2P-SEC16B|
GO:0008135	translation factor activity, RNA binding	molecular_function	86	2.71786e-37	<0.0012575101299427134	23|1915|1917|1933|1936|1937|1938|1939|1964|1965|1967|1968|1973|1974|1975|1977|1981|1982|1983|1984|2107|2935|2966|2967|3396|3646|3692|4528|5188|6664|7284|7458|8562|8661|8662|8663|8664|8665|8666|8667|8668|8669|8672|8890|8891|8892|8894|9470|9567|9617|9669|10102|10209|10289|10480|10767|10985|10987|22849|23708|27161|27335|28985|29904|51386|54505|54516|54676|56648|60678|64506|79631|80315|80325|83939|84…	ABCF1|EEF1A1|EEF1A2|EEF1B2|EEF1D|EEF1G|EEF2|EIF2D|EIF1AX|EIF2S1|EIF2B1|EIF2S3|EIF4A1|EIF4A2|EIF4B|EIF4E|EIF4G1|EIF4G2|EIF5|EIF5A|ETF1|GSPT1|GTF2H2|GTF2H3|MRPL58|EIF3E|EIF6|MTIF2|GATB|SOX11|TUFM|EIF4H|DENR|EIF3A|EIF3B|EIF3C|EIF3D|EIF3F|EIF3G|EIF3H|EIF3I|EIF3J|EIF4G3|EIF2B4|EIF2B3|EIF2B2|EIF2S2|EIF4E2|GTPBP1|MTRF1|EIF5B|TSFM|EIF1|EIF1B|EIF3M|HBS1L|GCN1|COPS5|CPEB3|GSPT2|AGO2|EIF3K|MCTS1|EEF2K|EIF3L…
GO:0008094	DNA-dependent ATPase activity	molecular_function	83	2.88911e-37	<0.0012575101299427134	301|546|641|902|1022|1105|1106|1107|1108|1654|1660|1663|1763|2068|2071|2074|2186|2547|2956|2965|2966|2967|2968|3508|4173|4175|4176|4331|4361|4436|4437|4438|4439|4683|5884|5888|5889|5890|5892|5928|5965|5981|5982|5983|5984|5985|6594|6595|6597|7153|7155|7486|7516|7517|7520|8458|8607|9400|9401|9557|10111|10146|10721|10856|10973|11144|22907|23626|25788|50485|51750|54821|55193|56852|56897|63922|79075|8…	ANXA1|ATRX|BLM|CCNH|CDK7|CHD1|CHD2|CHD3|CHD4|DDX3X|DHX9|DDX11|DNA2|ERCC2|ERCC3|ERCC6|BPTF|XRCC6|MSH6|GTF2H1|GTF2H2|GTF2H3|GTF2H4|IGHMBP2|MCM4|MCM6|MCM7|MNAT1|MRE11|MSH2|MSH3|MSH4|MSH5|NBN|RAD17|RAD51|RAD51C|RAD51B|RAD51D|RBBP4|RECQL|RFC1|RFC2|RFC3|RFC4|RFC5|SMARCA1|SMARCA2|SMARCA4|TOP2A|TOP2B|WRN|XRCC2|XRCC3|XRCC5|TTF2|RUVBL1|RECQL5|RECQL4|CHD1L|RAD50|G3BP1|POLQ|RUVBL2|ASCC3|DMC1|DHX30|SPO11|RAD5…
GO:0005875	microtubule associated complex	cellular_component	141	3.18898e-37	<0.0012575101299427134	332|547|1062|1639|1767|1768|1769|1770|1778|1780|1781|1783|2009|2339|3796|3797|3798|3799|3800|3801|3831|3832|3833|3834|3835|4130|4131|4133|4134|4210|4281|5048|5829|6101|6780|6790|6795|6990|6991|6993|7175|7461|7531|7802|7804|8632|8655|8682|8701|8723|9053|9212|9371|9493|9585|9928|10013|10048|10112|10120|10121|10126|10210|10300|10513|10540|10671|10749|11004|11127|11258|11337|22920|23046|23095|23303|2…	BIRC5|KIF1A|CENPE|DCTN1|DNAH5|DNAH6|DNAH8|DNAH9|DYNC1H1|DYNC1I1|DYNC1I2|DYNC1LI2|EML1|FNTA|KIF2A|KIF3C|KIF5A|KIF5B|KIF5C|KIFC3|KLC1|KIF11|KIFC1|KIF25|KIF22|MAP1A|MAP1B|MAP2|MAP4|MEFV|MID1|PAFAH1B1|PXN|RP1|STAU1|AURKA|AURKC|DYNLT3|TCTE3|DYNLT1|TPR|CLIP2|YWHAE|DNALI1|LRP8|DNAH17|DYNLL1|PEA15|DNAH11|SNX4|MAP7|AURKB|KIF3B|KIF23|KIF20B|KIF14|HDAC6|RANBP9|KIF20A|ACTR1B|ACTR1A|DNAL4|TOPORS|KATNB1|APPBP2…
GO:0044455	mitochondrial membrane part	cellular_component	225	3.1929e-37	<0.0012575101299427134	291|293|498|506|509|513|514|515|516|517|518|521|522|539|578|617|622|637|664|1268|1327|1329|1337|1339|1346|1347|1350|1353|1355|1374|1537|1760|2110|3329|4067|4508|4509|4512|4513|4514|4519|4535|4536|4537|4538|4539|4540|4580|4694|4695|4696|4697|4698|4700|4701|4702|4704|4705|4706|4707|4708|4709|4710|4711|4712|4713|4714|4715|4716|4717|4718|4719|4720|4722|4723|4724|4725|4726|4728|4729|4731|4976|5018|524…	SLC25A4|SLC25A6|ATP5F1A|ATP5F1B|ATP5F1C|ATP5F1D|ATP5F1E|ATP5PB|ATP5MC1|ATP5MC2|ATP5MC3|ATP5ME|ATP5PF|ATP5PO|BAK1|BCS1L|BDH1|BID|BNIP3|CNR1|COX4I1|COX5B|COX6A1|COX6A2|COX7A1|COX7A2|COX7C|COX11|COX15|CPT1A|CYC1|DMPK|ETFDH|HSPD1|LYN|ATP6|ATP8|COX1|COX2|COX3|CYTB|ND1|ND2|ND3|ND4|ND4L|ND5|MTX1|NDUFA1|NDUFA2|NDUFA3|NDUFA4|NDUFA5|NDUFA6|NDUFA7|NDUFA8|NDUFA9|NDUFA10|NDUFAB1|NDUFB1|NDUFB2|NDUFB3|NDUFB4|ND…
GO:0071005	U2-type precatalytic spliceosome	cellular_component	27	3.21849e-37	<0.0012575101299427134	3550|4236|4809|6627|6628|6629|9092|9128|9129|10594|10907|11157|11193|23450|23451|23658|24148|25804|26121|27258|51690|51691|55234|57819|83443|84950|153527|	IK|MFAP1|SNU13|SNRPA1|SNRPB|SNRPB2|SART1|PRPF4|PRPF3|PRPF8|TXNL4A|LSM6|WBP4|SF3B3|SF3B1|LSM5|PRPF6|LSM4|PRPF31|LSM3|LSM7|LSM8|SMU1|LSM2|SF3B5|PRPF38A|ZMAT2|
GO:0071011	precatalytic spliceosome	cellular_component	27	3.21849e-37	<0.0012575101299427134	3550|4236|4809|6627|6628|6629|9092|9128|9129|10594|10907|11157|11193|23450|23451|23658|24148|25804|26121|27258|51690|51691|55234|57819|83443|84950|153527|	IK|MFAP1|SNU13|SNRPA1|SNRPB|SNRPB2|SART1|PRPF4|PRPF3|PRPF8|TXNL4A|LSM6|WBP4|SF3B3|SF3B1|LSM5|PRPF6|LSM4|PRPF31|LSM3|LSM7|LSM8|SMU1|LSM2|SF3B5|PRPF38A|ZMAT2|
GO:0031145	anaphase-promoting complex-dependent catabolic process	biological_process	33	3.25478e-37	<0.0012575101299427134	701|891|983|991|996|1017|4085|5347|6790|7321|7324|8452|8697|8881|9184|9212|9232|10393|11065|25906|26271|27338|29882|29945|51343|51433|51434|51529|64682|79791|84417|119504|246184|	BUB1B|CCNB1|CDK1|CDC20|CDC27|CDK2|MAD2L1|PLK1|AURKA|UBE2D1|UBE2E1|CUL3|CDC23|CDC16|BUB3|AURKB|PTTG1|ANAPC10|UBE2C|ANAPC15|FBXO5|UBE2S|ANAPC2|ANAPC4|FZR1|ANAPC5|ANAPC7|ANAPC11|ANAPC1|FBXO31|C2orf40|ANAPC16|CDC26|
GO:0051603	proteolysis involved in cellular protein catabolic process	biological_process	527	3.4841e-37	<0.0012575101299427134	49|267|329|406|408|409|550|701|824|841|867|891|899|983|991|996|997|1017|1075|1161|1508|1512|1513|1514|1515|1519|1520|1521|1522|1540|1642|1649|1861|2191|2931|3001|3093|3300|3309|3416|3429|4085|4189|4193|4734|4738|4780|4850|5071|5094|5347|5366|5371|5476|5516|5527|5611|5641|5682|5683|5684|5685|5686|5687|5688|5689|5690|5691|5692|5693|5694|5695|5696|5698|5699|5701|5705|5706|5707|5708|5709|5710|5713|57…	ACR|AMFR|BIRC2|ARNTL|ARRB1|ARRB2|AUP1|BUB1B|CAPN2|CASP8|CBL|CCNB1|CCNF|CDK1|CDC20|CDC27|CDC34|CDK2|CTSC|ERCC8|CTSB|CTSH|CTSK|CTSL|CTSV|CTSO|CTSS|CTSW|CTSZ|CYLD|DDB1|DDIT3|TOR1A|FAP|GSK3A|GZMA|UBE2K|DNAJB2|HSPA5|IDE|IFI27|MAD2L1|DNAJB9|MDM2|NEDD4|NEDD8|NFE2L2|CNOT4|PRKN|PCBP2|PLK1|PMAIP1|PML|CTSA|PPP2CB|PPP2R5C|DNAJC3|LGMN|PSMA1|PSMA2|PSMA3|PSMA4|PSMA5|PSMA6|PSMA7|PSMB1|PSMB2|PSMB3|PSMB4|PSMB5|PSM…
GO:0006363	termination of RNA polymerase I transcription	biological_process	29	3.55698e-37	<0.0012575101299427134	902|1022|2068|2071|2965|2966|2967|2968|4331|5434|5435|5437|5440|5441|6908|7270|7343|9013|9014|9015|10849|25885|30834|64425|79101|84172|221830|284119|404672|	CCNH|CDK7|ERCC2|ERCC3|GTF2H1|GTF2H2|GTF2H3|GTF2H4|MNAT1|POLR2E|POLR2F|POLR2H|POLR2K|POLR2L|TBP|TTF1|UBTF|TAF1C|TAF1B|TAF1A|CD3EAP|POLR1A|ZNRD1|POLR1E|TAF1D|POLR1B|TWISTNB|CAVIN1|GTF2H5|
GO:0061631	ubiquitin conjugating enzyme activity	molecular_function	35	4.17334e-37	<0.0012575101299427134	997|3093|6872|7319|7320|7321|7322|7323|7324|7325|7326|7327|7328|7332|7334|7335|7336|9246|9690|10477|11065|27338|51465|51619|54926|55284|55585|57448|63893|65264|89910|92912|118424|134111|148581|	CDC34|UBE2K|TAF1|UBE2A|UBE2B|UBE2D1|UBE2D2|UBE2D3|UBE2E1|UBE2E2|UBE2G1|UBE2G2|UBE2H|UBE2L3|UBE2N|UBE2V1|UBE2V2|UBE2L6|UBE3C|UBE2E3|UBE2C|UBE2S|UBE2J1|UBE2D4|UBE2R2|UBE2W|UBE2Q1|BIRC6|UBE2O|UBE2Z|UBE3B|UBE2Q2|UBE2J2|UBE2QL1|UBE2U|
GO:0060070	canonical Wnt signaling pathway	biological_process	82	6.46892e-37	<0.0012575101299427134	324|607|857|1001|1452|1454|1482|1499|1855|1856|1857|2253|2487|2535|2625|2735|2932|4040|4041|4286|4624|4929|5499|5626|5728|5868|5916|6259|6262|6382|6422|6423|6424|6425|6469|6794|6862|6932|6934|7403|7471|7472|7474|7476|7477|7478|7479|7480|7481|7482|7483|7484|7855|7976|8312|8321|8322|8323|8324|8325|8326|8613|9314|9968|10023|11211|23401|26108|51176|54361|55366|55681|64321|64840|80326|83439|85458|8978…	APC|BCL9|CAV1|CDH3|CSNK1A1|CSNK1E|NKX2-5|CTNNB1|DVL1|DVL2|DVL3|FGF8|FRZB|FZD2|GATA3|GLI1|GSK3B|LRP6|LRP5|MITF|MYH6|NR4A2|PPP1CA|PROP1|PTEN|RAB5A|RARG|RYK|RYR2|SDC1|SFRP1|SFRP2|SFRP4|SFRP5|SHH|STK11|TBXT|TCF7|TCF7L2|KDM6A|WNT1|WNT2|WNT5A|WNT7A|WNT7B|WNT8A|WNT8B|WNT10B|WNT11|WNT2B|WNT9A|WNT9B|FZD5|FZD3|AXIN1|FZD1|FZD4|FZD6|FZD7|FZD8|FZD9|PLPP3|KLF4|MED12|FRAT1|FZD10|FRAT2|PYGO1|LEF1|WNT4|LGR4|SCYL2…
GO:0034080	CENP-A containing nucleosome assembly	biological_process	44	1.25517e-36	<0.0012575101299427134	1058|1060|2491|4678|4869|5928|5931|8294|8359|8360|8361|8362|8363|8364|8365|8366|8367|8368|8370|8467|8607|11339|23421|51773|54069|54107|55166|55320|55355|55839|57082|64105|64946|79019|79172|79682|80152|91687|121504|201254|378708|387103|401541|554313|	CENPA|CENPC|CENPI|NASP|NPM1|RBBP4|RBBP7|HIST1H4I|HIST1H4A|HIST1H4D|HIST1H4F|HIST1H4K|HIST1H4J|HIST1H4C|HIST1H4H|HIST1H4B|HIST1H4E|HIST1H4L|HIST2H4A|SMARCA5|RUVBL1|OIP5|ITGB3BP|RSF1|MIS18A|POLE3|CENPQ|MIS18BP1|HJURP|CENPN|KNL1|CENPK|CENPH|CENPM|CENPO|CENPU|CENPT|CENPL|HIST4H4|CENPX|CENPS|CENPW|CENPP|HIST2H4B|
GO:0061641	CENP-A containing chromatin organization	biological_process	44	1.25517e-36	<0.0012575101299427134	1058|1060|2491|4678|4869|5928|5931|8294|8359|8360|8361|8362|8363|8364|8365|8366|8367|8368|8370|8467|8607|11339|23421|51773|54069|54107|55166|55320|55355|55839|57082|64105|64946|79019|79172|79682|80152|91687|121504|201254|378708|387103|401541|554313|	CENPA|CENPC|CENPI|NASP|NPM1|RBBP4|RBBP7|HIST1H4I|HIST1H4A|HIST1H4D|HIST1H4F|HIST1H4K|HIST1H4J|HIST1H4C|HIST1H4H|HIST1H4B|HIST1H4E|HIST1H4L|HIST2H4A|SMARCA5|RUVBL1|OIP5|ITGB3BP|RSF1|MIS18A|POLE3|CENPQ|MIS18BP1|HJURP|CENPN|KNL1|CENPK|CENPH|CENPM|CENPO|CENPU|CENPT|CENPL|HIST4H4|CENPX|CENPS|CENPW|CENPP|HIST2H4B|
GO:0008528	G protein-coupled peptide receptor activity	molecular_function	140	1.63427e-36	<0.0012575101299427134	117|185|186|552|553|623|624|643|680|886|887|1230|1232|1233|1234|1235|1236|1237|1238|1240|1241|1524|1909|1910|2149|2150|2151|2357|2358|2359|2492|2587|2642|2692|2696|2740|2811|2826|2829|2832|2833|2834|2837|2840|2847|2854|2859|2861|2862|2925|3061|3062|3577|3579|3973|4142|4157|4158|4159|4160|4161|4829|4881|4883|4886|4887|4889|4923|4935|4985|4986|4987|4988|5021|5540|5745|5746|6344|6751|6752|6753|6754|…	ADCYAP1R1|AGTR1|AGTR2|AVPR1A|AVPR1B|BDKRB1|BDKRB2|CXCR5|BRS3|CCKAR|CCKBR|CCR1|CCR3|CCR4|CCR5|CCR6|CCR7|CCR8|ACKR2|CMKLR1|LTB4R|CX3CR1|EDNRA|EDNRB|F2R|F2RL1|F2RL2|FPR1|FPR2|FPR3|FSHR|GALR1|GCGR|GHRHR|GIPR|GLP1R|GP1BA|CCR10|XCR1|NPBWR2|CXCR3|PRLHR|UTS2R|GPR17|MCHR1|GPR32|GPR35|GPR37|MLNR|GRPR|HCRTR1|HCRTR2|CXCR1|CXCR2|LHCGR|MAS1|MC1R|MC2R|MC3R|MC4R|MC5R|NMBR|NPR1|NPR3|NPY1R|NPY2R|NPY5R|NTSR1|GPR143…
GO:0070098	chemokine-mediated signaling pathway	biological_process	75	2.15018e-36	<0.0012575101299427134	643|1230|1232|1233|1234|1235|1236|1237|1238|1240|1524|2185|2532|2826|2829|2833|2840|2859|2919|2920|2921|3576|3577|3579|3627|4283|4352|5196|5197|5473|6346|6347|6348|6351|6352|6354|6355|6356|6357|6358|6359|6360|6361|6362|6363|6364|6366|6367|6368|6369|6370|6372|6373|6374|6375|6376|6387|6846|7032|7852|9034|9943|10344|10519|10563|10663|10803|10936|27347|51554|57007|64783|65125|414062|729230|	CXCR5|CCR1|CCR3|CCR4|CCR5|CCR6|CCR7|CCR8|ACKR2|CMKLR1|CX3CR1|PTK2B|ACKR1|CCR10|XCR1|CXCR3|GPR17|GPR35|CXCL1|CXCL2|CXCL3|CXCL8|CXCR1|CXCR2|CXCL10|CXCL9|MPL|PF4|PF4V1|PPBP|CCL1|CCL2|CCL3|CCL4|CCL5|CCL7|CCL8|CCL11|CCL13|CCL14|CCL15|CCL16|CCL17|CCL18|CCL19|CCL20|CCL21|CCL22|CCL23|CCL24|CCL25|CXCL6|CXCL11|CXCL5|XCL1|CX3CL1|CXCL12|XCL2|TFF2|CXCR4|CCRL2|OXSR1|CCL26|CIB1|CXCL13|CXCR6|CCR9|GPR75|STK39|ACK…
GO:0022402	cell cycle process	biological_process	909	3.0773e-36	<0.0012575101299427134	25|90|91|288|311|322|323|324|375|387|388|389|402|403|472|546|580|581|585|586|595|598|641|672|675|676|699|701|805|808|810|815|825|835|890|891|898|899|983|989|990|991|993|994|995|996|997|1017|1018|1019|1021|1022|1026|1027|1028|1029|1030|1031|1032|1033|1058|1060|1062|1063|1068|1069|1070|1072|1104|1107|1112|1163|1164|1263|1386|1453|1454|1499|1594|1618|1620|1639|1647|1649|1663|1718|1719|1731|1739|1763…	ABL1|ACVR1|ACVR1B|ANK3|ANXA11|APBB1|APBB2|APC|ARF1|RHOA|RHOB|RHOC|ARL2|ARL3|ATM|ATRX|BARD1|BAX|BBS4|BCAT1|CCND1|BCL2L1|BLM|BRCA1|BRCA2|BRDT|BUB1|BUB1B|CALM2|CALM3|CALML3|CAMK2A|CAPN3|CASP2|CCNA2|CCNB1|CCNE1|CCNF|CDK1|SEPT7|CDC6|CDC20|CDC25A|CDC25B|CDC25C|CDC27|CDC34|CDK2|CDK3|CDK4|CDK6|CDK7|CDKN1A|CDKN1B|CDKN1C|CDKN2A|CDKN2B|CDKN2C|CDKN2D|CDKN3|CENPA|CENPC|CENPE|CENPF|CETN1|CETN2|CETN3|CFL1|RCC1|…
GO:0005912	adherens junction	cellular_component	517	3.51216e-36	<0.0012575101299427134	70|71|81|87|88|89|102|118|182|214|301|302|308|309|324|357|375|382|387|388|390|391|402|421|488|527|575|634|659|667|682|811|823|824|847|857|858|859|867|928|950|960|966|975|976|977|998|999|1000|1001|1002|1003|1004|1005|1006|1007|1008|1009|1010|1012|1013|1015|1016|1072|1213|1264|1265|1266|1464|1465|1466|1495|1496|1499|1500|1501|1525|1535|1605|1656|1674|1739|1785|1803|1824|1832|1946|1969|1982|2017|202…	ACTC1|ACTG1|ACTN4|ACTN1|ACTN2|ACTN3|ADAM10|ADD1|JAG1|ALCAM|ANXA1|ANXA2|ANXA5|ANXA6|APC|SHROOM2|ARF1|ARF6|RHOA|RHOB|RND3|RHOG|ARL2|ARVCF|ATP2A2|ATP6V0C|ADGRB1|CEACAM1|BMPR2|DST|BSG|CALR|CAPN1|CAPN2|CAT|CAV1|CAV2|CAV3|CBL|CD9|SCARB2|CD44|CD59|CD81|ADGRE5|CD151|CDC42|CDH1|CDH2|CDH3|CDH4|CDH5|CDH6|CDH7|CDH8|CDH9|CDH10|CDH11|CDH12|CDH13|CDH15|CDH17|CDH18|CFL1|CLTC|CNN1|CNN2|CNN3|CSPG4|CSRP1|CSRP2|CTNN…
GO:0031055	chromatin remodeling at centromere	biological_process	48	3.61761e-36	<0.0012575101299427134	1058|1060|2491|3020|3021|3070|4678|4869|5928|5931|8294|8359|8360|8361|8362|8363|8364|8365|8366|8367|8368|8370|8467|8607|11339|23421|51773|54069|54107|55166|55320|55355|55839|57082|64105|64946|79019|79172|79682|80152|91687|121504|201161|201254|378708|387103|401541|554313|	CENPA|CENPC|CENPI|H3F3A|H3F3B|HELLS|NASP|NPM1|RBBP4|RBBP7|HIST1H4I|HIST1H4A|HIST1H4D|HIST1H4F|HIST1H4K|HIST1H4J|HIST1H4C|HIST1H4H|HIST1H4B|HIST1H4E|HIST1H4L|HIST2H4A|SMARCA5|RUVBL1|OIP5|ITGB3BP|RSF1|MIS18A|POLE3|CENPQ|MIS18BP1|HJURP|CENPN|KNL1|CENPK|CENPH|CENPM|CENPO|CENPU|CENPT|CENPL|HIST4H4|CENPV|CENPX|CENPS|CENPW|CENPP|HIST2H4B|
GO:0000462	maturation of SSU-rRNA from tricistronic rRNA transcript (SSU-rRNA, 5.8S rRNA, LSU-rRNA)	biological_process	33	4.18084e-36	<0.0012575101299427134	705|3921|5822|6202|6208|6217|6223|6227|8602|8945|9277|9790|10171|10607|23212|25879|25983|27042|27340|29777|55127|55720|55813|57050|57647|64963|64965|65095|79954|84294|84916|88745|90121|	BYSL|RPSA|PWP2|RPS8|RPS14|RPS16|RPS19|RPS21|NOP14|BTRC|WDR46|BMS1|RCL1|TBL3|RRS1|DCAF13|NGDN|UTP25|UTP20|ABT1|HEATR1|TSR1|UTP6|UTP3|DHX37|MRPS11|MRPS9|KRI1|NOL10|UTP23|UTP4|RRP36|TSR2|
GO:0033558	protein deacetylase activity	molecular_function	44	4.32609e-36	<0.0012575101299427134	1107|1108|3065|3066|5926|5928|5931|5978|6299|8819|8841|9112|9219|9734|9759|10013|10014|10284|10362|22933|23028|23186|23309|23408|23410|23411|25855|25942|51317|51547|51548|51564|51742|53615|54531|55869|57504|57708|64426|79685|79885|83933|84312|138151|	CHD3|CHD4|HDAC1|HDAC2|ARID4A|RBBP4|RBBP7|REST|SALL1|SAP30|HDAC3|MTA1|MTA2|HDAC9|HDAC4|HDAC6|HDAC5|SAP18|HMG20B|SIRT2|KDM1A|RCOR1|SIN3B|SIRT5|SIRT3|SIRT1|BRMS1|SIN3A|PHF21A|SIRT7|SIRT6|HDAC7|ARID4B|MBD3|MIER2|HDAC8|MTA3|MIER1|SUDS3|SAP30L|HDAC11|HDAC10|BRMS1L|NACC2|
GO:0004407	histone deacetylase activity	molecular_function	43	6.24399e-36	<0.0012575101299427134	1107|1108|3065|3066|5926|5928|5931|5978|6299|8819|8841|9112|9219|9734|9759|10013|10014|10284|10362|22933|23028|23186|23309|23410|23411|25855|25942|51317|51547|51548|51564|51742|53615|54531|55869|57504|57708|64426|79685|79885|83933|84312|138151|	CHD3|CHD4|HDAC1|HDAC2|ARID4A|RBBP4|RBBP7|REST|SALL1|SAP30|HDAC3|MTA1|MTA2|HDAC9|HDAC4|HDAC6|HDAC5|SAP18|HMG20B|SIRT2|KDM1A|RCOR1|SIN3B|SIRT3|SIRT1|BRMS1|SIN3A|PHF21A|SIRT7|SIRT6|HDAC7|ARID4B|MBD3|MIER2|HDAC8|MTA3|MIER1|SUDS3|SAP30L|HDAC11|HDAC10|BRMS1L|NACC2|
GO:0000726	non-recombinational repair	biological_process	73	6.85195e-36	<0.0012575101299427134	472|580|641|672|2067|2072|2547|3014|3980|3981|4292|4361|4683|5422|5591|5893|5932|6419|7158|7334|7336|7341|7405|7468|7515|7518|7520|8290|8294|8359|8360|8361|8362|8363|8364|8365|8366|8367|8368|8370|8924|9025|9577|9656|9937|10111|10213|10524|10721|22976|22992|27339|27343|27434|29086|51341|51444|51588|51720|55183|64421|78996|79008|79184|79840|84142|84464|91419|121504|165918|286257|548593|554313|	ATM|BARD1|BLM|BRCA1|ERCC1|ERCC4|XRCC6|H2AFX|LIG3|LIG4|MLH1|MRE11|NBN|POLA1|PRKDC|RAD52|RBBP8|SETMAR|TP53BP1|UBE2N|UBE2V2|SUMO1|UVRAG|NSD2|XRCC1|XRCC4|XRCC5|HIST3H3|HIST1H4I|HIST1H4A|HIST1H4D|HIST1H4F|HIST1H4K|HIST1H4J|HIST1H4C|HIST1H4H|HIST1H4B|HIST1H4E|HIST1H4L|HIST2H4A|HERC2|RNF8|BABAM2|MDC1|DCLRE1A|RAD50|PSMD14|KAT5|POLQ|PAXIP1|KDM2A|PRPF19|POLL|POLM|BABAM1|ZBTB7A|RNF138|PIAS4|UIMC1|RIF1|DCLRE…
GO:0044438	microbody part	cellular_component	98	9.36066e-36	<0.0012575101299427134	30|51|189|215|224|225|375|570|847|1384|1428|1610|1891|1962|2053|2168|2180|2181|2182|3155|3156|3329|3416|3417|3615|4257|4358|4843|5189|5190|5191|5192|5194|5195|5264|5605|5824|5825|5826|5827|5828|5830|6342|7265|8309|8310|8443|8504|8528|8540|8799|8800|9066|9380|9409|10005|10455|10478|10901|10965|11001|11145|11264|23417|23600|25824|26061|26063|50640|51024|51179|51268|51555|51762|54363|54677|55289|556…	ACAA1|ACOX1|AGXT|ABCD1|ALDH3A2|ABCD2|ARF1|BAAT|CAT|CRAT|CRYM|DAO|ECH1|EHHADH|EPHX2|FABP1|ACSL1|ACSL3|ACSL4|HMGCL|HMGCR|HSPD1|IDE|IDH1|IMPDH2|MGST1|MPV17|NOS2|PEX1|PEX6|PEX7|PEX10|PEX13|PEX14|PHYH|MAP2K2|PEX19|ABCD3|ABCD4|PXMP2|PEX2|PEX5|SCP2|TTC1|ACOX2|ACOX3|GNPAT|PEX3|DDO|AGPS|PEX11B|PEX11A|SYT7|GRHPR|PEX16|ACOT8|ECI2|SLC25A17|DHRS4|ACOT2|SLC27A2|PLA2G16|PXMP4|MLYCD|AMACR|PRDX5|HACL1|DECR2|PNPLA…
GO:0044439	peroxisomal part	cellular_component	98	9.36066e-36	<0.0012575101299427134	30|51|189|215|224|225|375|570|847|1384|1428|1610|1891|1962|2053|2168|2180|2181|2182|3155|3156|3329|3416|3417|3615|4257|4358|4843|5189|5190|5191|5192|5194|5195|5264|5605|5824|5825|5826|5827|5828|5830|6342|7265|8309|8310|8443|8504|8528|8540|8799|8800|9066|9380|9409|10005|10455|10478|10901|10965|11001|11145|11264|23417|23600|25824|26061|26063|50640|51024|51179|51268|51555|51762|54363|54677|55289|556…	ACAA1|ACOX1|AGXT|ABCD1|ALDH3A2|ABCD2|ARF1|BAAT|CAT|CRAT|CRYM|DAO|ECH1|EHHADH|EPHX2|FABP1|ACSL1|ACSL3|ACSL4|HMGCL|HMGCR|HSPD1|IDE|IDH1|IMPDH2|MGST1|MPV17|NOS2|PEX1|PEX6|PEX7|PEX10|PEX13|PEX14|PHYH|MAP2K2|PEX19|ABCD3|ABCD4|PXMP2|PEX2|PEX5|SCP2|TTC1|ACOX2|ACOX3|GNPAT|PEX3|DDO|AGPS|PEX11B|PEX11A|SYT7|GRHPR|PEX16|ACOT8|ECI2|SLC25A17|DHRS4|ACOT2|SLC27A2|PLA2G16|PXMP4|MLYCD|AMACR|PRDX5|HACL1|DECR2|PNPLA…
GO:0016303	1-phosphatidylinositol-3-kinase activity	molecular_function	46	9.53617e-36	<0.0012575101299427134	472|2246|2247|2248|2249|2250|2251|2252|2253|2254|2255|2260|2261|2263|2264|2322|2323|2549|2885|3667|5286|5287|5288|5289|5290|5291|5293|5294|5295|5296|5781|8074|8503|8660|8817|8822|8823|9365|9846|9965|10818|26281|27006|30849|54106|152831|	ATM|FGF1|FGF2|FGF3|FGF4|FGF5|FGF6|FGF7|FGF8|FGF9|FGF10|FGFR1|FGFR3|FGFR2|FGFR4|FLT3|FLT3LG|GAB1|GRB2|IRS1|PIK3C2A|PIK3C2B|PIK3C2G|PIK3C3|PIK3CA|PIK3CB|PIK3CD|PIK3CG|PIK3R1|PIK3R2|PTPN11|FGF23|PIK3R3|IRS2|FGF18|FGF17|FGF16|KL|GAB2|FGF19|FRS2|FGF20|FGF22|PIK3R4|TLR9|KLB|
GO:0043044	ATP-dependent chromatin remodeling	biological_process	78	1.21284e-35	<0.0012575101299427134	86|1058|1060|1108|2491|3065|3066|3183|4678|4869|5757|5928|5931|6594|6597|6598|6599|6601|6603|6605|6944|7141|7142|8289|8294|8359|8360|8361|8362|8363|8364|8365|8366|8367|8368|8370|8467|8607|8932|9025|9219|9271|10467|10847|11339|23198|23421|26038|27443|50511|51773|53615|54069|54107|55166|55193|55320|55355|55839|56916|57082|57459|64105|64946|79019|79172|79682|80152|81611|91687|121504|144108|201254|25…	ACTL6A|CENPA|CENPC|CHD4|CENPI|HDAC1|HDAC2|HNRNPC|NASP|NPM1|PTMA|RBBP4|RBBP7|SMARCA1|SMARCA4|SMARCB1|SMARCC1|SMARCC2|SMARCD2|SMARCE1|VPS72|TNP1|TNP2|ARID1A|HIST1H4I|HIST1H4A|HIST1H4D|HIST1H4F|HIST1H4K|HIST1H4J|HIST1H4C|HIST1H4H|HIST1H4B|HIST1H4E|HIST1H4L|HIST2H4A|SMARCA5|RUVBL1|MBD2|RNF8|MTA2|PIWIL1|ZNHIT1|SRCAP|OIP5|PSME4|ITGB3BP|CHD5|CECR2|SYCP3|RSF1|MBD3|MIS18A|POLE3|CENPQ|PBRM1|MIS18BP1|HJURP|…
GO:0044265	cellular macromolecule catabolic process	biological_process	816	1.55377e-35	<0.0012575101299427134	49|160|161|163|267|329|406|408|409|472|550|664|665|677|678|701|824|836|841|867|891|899|983|991|996|997|1017|1075|1161|1173|1175|1211|1213|1358|1508|1512|1513|1514|1515|1519|1520|1521|1522|1540|1642|1649|1655|1656|1676|1677|1763|1773|1774|1775|1776|1777|1797|1861|1981|1990|2021|2055|2081|2107|2191|2237|2817|2931|2935|3001|3005|3093|3146|3148|3184|3300|3303|3304|3309|3416|3429|3646|3669|3836|3837|3…	ACR|AP2A1|AP2A2|AP2B1|AMFR|BIRC2|ARNTL|ARRB1|ARRB2|ATM|AUP1|BNIP3|BNIP3L|ZFP36L1|ZFP36L2|BUB1B|CAPN2|CASP3|CASP8|CBL|CCNB1|CCNF|CDK1|CDC20|CDC27|CDC34|CDK2|CTSC|ERCC8|AP2M1|AP2S1|CLTA|CLTC|CPA2|CTSB|CTSH|CTSK|CTSL|CTSV|CTSO|CTSS|CTSW|CTSZ|CYLD|DDB1|DDIT3|DDX5|DDX6|DFFA|DFFB|DNA2|DNASE1|DNASE1L1|DNASE1L2|DNASE1L3|DNASE2|DXO|TOR1A|EIF4G1|CELA1|ENDOG|CLN8|ERN1|ETF1|FAP|FEN1|GPC1|GSK3A|GSPT1|GZMA|H1F…
GO:0070161	anchoring junction	cellular_component	533	1.56212e-35	<0.0012575101299427134	70|71|81|87|88|89|102|118|182|214|301|302|308|309|324|357|375|382|387|388|390|391|402|421|488|527|575|634|659|667|682|811|823|824|847|857|858|859|867|928|950|960|966|975|976|977|998|999|1000|1001|1002|1003|1004|1005|1006|1007|1008|1009|1010|1012|1013|1015|1016|1041|1072|1213|1264|1265|1266|1464|1465|1466|1495|1496|1499|1500|1501|1525|1535|1605|1656|1674|1739|1785|1803|1823|1824|1825|1828|1829|183…	ACTC1|ACTG1|ACTN4|ACTN1|ACTN2|ACTN3|ADAM10|ADD1|JAG1|ALCAM|ANXA1|ANXA2|ANXA5|ANXA6|APC|SHROOM2|ARF1|ARF6|RHOA|RHOB|RND3|RHOG|ARL2|ARVCF|ATP2A2|ATP6V0C|ADGRB1|CEACAM1|BMPR2|DST|BSG|CALR|CAPN1|CAPN2|CAT|CAV1|CAV2|CAV3|CBL|CD9|SCARB2|CD44|CD59|CD81|ADGRE5|CD151|CDC42|CDH1|CDH2|CDH3|CDH4|CDH5|CDH6|CDH7|CDH8|CDH9|CDH10|CDH11|CDH12|CDH13|CDH15|CDH17|CDH18|CDSN|CFL1|CLTC|CNN1|CNN2|CNN3|CSPG4|CSRP1|CSRP2…
GO:0033108	mitochondrial respiratory chain complex assembly	biological_process	95	1.97677e-35	<0.0012575101299427134	617|4535|4536|4537|4538|4540|4541|4694|4695|4696|4698|4700|4701|4702|4704|4705|4706|4707|4708|4709|4710|4711|4712|4713|4714|4715|4716|4717|4718|4719|4720|4722|4723|4724|4725|4726|4728|4729|4731|5018|6341|6834|6901|7019|7381|9997|10063|25813|25915|28958|28976|29078|29090|29796|51079|51103|51241|51295|51300|54539|54902|54949|55101|55245|55471|55572|55744|55863|55967|57001|57505|79072|79133|80224|83…	BCS1L|ND1|ND2|ND3|ND4|ND5|ND6|NDUFA1|NDUFA2|NDUFA3|NDUFA5|NDUFA6|NDUFA7|NDUFA8|NDUFA9|NDUFA10|NDUFAB1|NDUFB1|NDUFB2|NDUFB3|NDUFB4|NDUFB5|NDUFB6|NDUFB7|NDUFB8|NDUFB9|NDUFB10|NDUFC1|NDUFC2|NDUFS1|NDUFS2|NDUFS3|NDUFV1|NDUFS4|NDUFS5|NDUFS6|NDUFS8|NDUFV2|NDUFV3|OXA1L|SCO1|SURF1|TAZ|TFAM|UQCRB|SCO2|COX17|SAMM50|NDUFAF3|COA3|ACAD9|NDUFAF4|TIMM21|UQCR10|NDUFA13|NDUFAF1|COX16|ECSIT|TIMMDC1|NDUFB11|TTC19|S…
GO:0034508	centromere complex assembly	biological_process	52	2.10516e-35	<0.0012575101299427134	1058|1060|1062|1063|2491|3020|3021|3070|4678|4869|5928|5931|8294|8359|8360|8361|8362|8363|8364|8365|8366|8367|8368|8370|8467|8607|11339|23126|23421|51773|54069|54107|55166|55320|55355|55839|57082|64105|64946|79003|79019|79172|79682|80152|91687|121504|201161|201254|378708|387103|401541|554313|	CENPA|CENPC|CENPE|CENPF|CENPI|H3F3A|H3F3B|HELLS|NASP|NPM1|RBBP4|RBBP7|HIST1H4I|HIST1H4A|HIST1H4D|HIST1H4F|HIST1H4K|HIST1H4J|HIST1H4C|HIST1H4H|HIST1H4B|HIST1H4E|HIST1H4L|HIST2H4A|SMARCA5|RUVBL1|OIP5|POGZ|ITGB3BP|RSF1|MIS18A|POLE3|CENPQ|MIS18BP1|HJURP|CENPN|KNL1|CENPK|CENPH|MIS12|CENPM|CENPO|CENPU|CENPT|CENPL|HIST4H4|CENPV|CENPX|CENPS|CENPW|CENPP|HIST2H4B|
GO:1905368	peptidase complex	cellular_component	87	2.20172e-35	<0.0012575101299427134	2152|2155|3300|3315|3416|5682|5683|5684|5685|5686|5687|5688|5689|5690|5691|5692|5693|5694|5695|5696|5698|5699|5700|5701|5702|5704|5705|5706|5707|5708|5709|5710|5711|5713|5714|5715|5716|5717|5718|5719|5720|5721|5886|5887|6687|6878|6880|6883|7415|7466|8295|9097|9352|9491|9690|9789|9861|10197|10213|10474|10629|10939|11047|23198|23326|23392|23478|27429|28972|29979|51377|51616|55578|56893|56943|56970|…	F3|F7|DNAJB2|HSPB1|IDE|PSMA1|PSMA2|PSMA3|PSMA4|PSMA5|PSMA6|PSMA7|PSMB1|PSMB2|PSMB3|PSMB4|PSMB5|PSMB6|PSMB7|PSMB8|PSMB9|PSMB10|PSMC1|PSMC2|PSMC3|PSMC4|PSMC5|PSMC6|PSMD1|PSMD2|PSMD3|PSMD4|PSMD5|PSMD7|PSMD8|PSMD9|PSMD10|PSMD11|PSMD12|PSMD13|PSME1|PSME2|RAD23A|RAD23B|SPG7|TAF6|TAF9|TAF12|VCP|WFS1|TRRAP|USP14|TXNL1|PSMF1|UBE3C|SPCS2|PSMD6|PSME3|PSMD14|TADA3|TAF6L|AFG3L2|ADRM1|PSME4|USP22|ECPAS|SEC11A|…
GO:0000165	MAPK cascade	biological_process	302	2.28825e-35	<0.0012575101299427134	88|136|183|284|369|551|673|677|678|685|801|815|816|817|818|846|959|1147|1234|1326|1399|1410|1432|1437|1438|1439|1512|1616|1742|1839|1847|1848|1849|1852|2064|2065|2066|2069|2074|2081|2185|2246|2247|2248|2249|2250|2251|2252|2253|2254|2255|2258|2260|2261|2263|2264|2322|2323|2534|2668|2674|2675|2676|2873|2874|2885|2902|2903|2904|2905|2906|3082|3084|3297|3357|3479|3551|3553|3558|3559|3560|3561|3562|35…	ACTN2|ADORA2B|AGT|ANGPT1|ARAF|AVP|BRAF|ZFP36L1|ZFP36L2|BTC|CALM1|CAMK2A|CAMK2B|CAMK2D|CAMK2G|CASR|CD40LG|CHUK|CCR5|MAP3K8|CRKL|CRYAB|MAPK14|CSF2|CSF2RA|CSF2RB|CTSH|DAXX|DLG4|HBEGF|DUSP5|DUSP6|DUSP7|DUSP9|ERBB2|ERBB3|ERBB4|EREG|ERCC6|ERN1|PTK2B|FGF1|FGF2|FGF3|FGF4|FGF5|FGF6|FGF7|FGF8|FGF9|FGF10|FGF13|FGFR1|FGFR3|FGFR2|FGFR4|FLT3|FLT3LG|FYN|GDNF|GFRA1|GFRA2|GFRA3|GPS1|GPS2|GRB2|GRIN1|GRIN2A|GRIN2B|…
GO:0036258	multivesicular body assembly	biological_process	29	3.22069e-35	<0.0012575101299427134	5119|7251|8027|8766|9146|9525|9798|10015|10254|11267|25978|27183|27243|29082|51028|51160|51510|51534|55048|57132|79643|79720|84313|91782|92421|93343|128866|137492|155382|	CHMP1A|TSG101|STAM|RAB11A|HGS|VPS4B|IST1|PDCD6IP|STAM2|SNF8|CHMP2B|VPS4A|CHMP2A|CHMP4A|VPS36|VPS28|CHMP5|VTA1|VPS37C|CHMP1B|CHMP6|VPS37B|VPS25|CHMP7|CHMP4C|MVB12A|CHMP4B|VPS37A|VPS37D|
GO:0005689	U12-type spliceosomal complex	cellular_component	26	3.83328e-35	<0.0012575101299427134	1665|4904|6628|6632|6633|6634|6635|6636|6637|8233|10081|10262|10992|11066|23450|23451|51639|51690|55285|55599|55954|79622|83443|84844|85437|154007|	DHX15|YBX1|SNRPB|SNRPD1|SNRPD2|SNRPD3|SNRPE|SNRPF|SNRPG|ZRSR2|PDCD7|SF3B4|SF3B2|SNRNP35|SF3B3|SF3B1|SF3B6|LSM7|RBM41|RNPC3|ZMAT5|SNRNP25|SF3B5|PHF5A|ZCRB1|SNRNP48|
GO:0006091	generation of precursor metabolites and energy	biological_process	379	4.38777e-35	<0.0012575101299427134	37|38|48|50|51|124|125|126|127|128|130|131|155|158|178|208|216|217|219|230|231|291|314|316|434|444|498|506|509|513|514|515|521|522|539|551|552|622|637|669|847|862|1050|1109|1327|1329|1337|1339|1345|1346|1347|1350|1351|1352|1353|1355|1431|1528|1534|1535|1536|1537|1544|1588|1728|1737|1738|1743|2023|2026|2027|2108|2109|2110|2230|2232|2235|2271|2395|2475|2538|2548|2584|2631|2632|2642|2645|2647|2673|2…	ACADVL|ACAT1|ACO1|ACO2|ACOX1|ADH1A|ADH1B|ADH1C|ADH4|ADH5|ADH6|ADH7|ADRB3|ADSL|AGL|AKT2|ALDH1A1|ALDH2|ALDH1B1|ALDOC|AKR1B1|SLC25A4|AOC2|AOX1|ASIP|ASPH|ATP5F1A|ATP5F1B|ATP5F1C|ATP5F1D|ATP5F1E|ATP5PB|ATP5ME|ATP5PF|ATP5PO|AVP|AVPR1A|BDH1|BID|BPGM|CAT|RUNX1T1|CEBPA|AKR1C4|COX4I1|COX5B|COX6A1|COX6A2|COX6C|COX7A1|COX7A2|COX7C|COX8A|COX10|COX11|COX15|CS|CYB5A|CYB561|CYBA|CYBB|CYC1|CYP1A2|CYP19A1|NQO1|DLA…
GO:0034655	nucleobase-containing compound catabolic process	biological_process	379	5.20336e-35	<0.0012575101299427134	38|100|191|215|230|272|339|472|669|677|678|836|953|954|955|956|957|978|1267|1655|1656|1676|1677|1763|1773|1774|1775|1776|1777|1797|1806|1807|1854|1890|1981|2021|2023|2026|2027|2081|2107|2237|2584|2592|2645|2821|2876|2935|3005|3094|3098|3099|3101|3146|3148|3184|3251|3303|3304|3646|3669|3704|3836|3837|3921|3939|4116|4245|4292|4521|4686|4736|4848|4849|4850|4860|4907|4913|4939|4967|4968|5073|5136|513…	ACAT1|ADA|AHCY|ABCD1|ALDOC|AMPD3|APOBEC1|ATM|BPGM|ZFP36L1|ZFP36L2|CASP3|ENTPD1|ENTPD2|ENTPD6|ENTPD3|ENTPD5|CDA|CNP|DDX5|DDX6|DFFA|DFFB|DNA2|DNASE1|DNASE1L1|DNASE1L2|DNASE1L3|DNASE2|DXO|DPYD|DPYS|DUT|TYMP|EIF4G1|ENDOG|ENO1|ENO2|ENO3|ERN1|ETF1|FEN1|GALK1|GALT|GCK|GPI|GPX1|GSPT1|H1F0|HINT1|HK1|HK2|HK3|HMGB1|HMGB2|HNRNPD|HPRT1|HSPA1A|HSPA1B|EIF3E|ISG20|ITPA|KPNA1|KPNB1|RPSA|LDHA|MAGOH|MGAT1|MLH1|NUDT…
GO:0002576	platelet degranulation	biological_process	118	6.75825e-35	<0.0012575101299427134	1|2|12|81|87|88|197|308|334|335|350|710|801|928|948|967|1191|1521|1675|1893|2039|2153|2157|2162|2207|2244|2266|2277|2316|2621|3082|3273|3479|3481|3671|3674|3690|3699|3700|3920|3959|4067|5004|5005|5023|5054|5099|5154|5155|5175|5196|5265|5267|5340|5341|5345|5473|5552|5627|5660|5768|5874|5919|6403|6414|6647|6678|6694|6812|6813|6850|7018|7040|7042|7043|7044|7057|7076|7078|7094|7114|7123|7273|7277|741…	A1BG|A2M|SERPINA3|ACTN4|ACTN1|ACTN2|AHSG|ANXA5|APLP2|APOA1|APOH|SERPING1|CALM1|CD9|CD36|CD63|CLU|CTSW|CFD|ECM1|DMTN|F5|F8|F13A1|FCER1G|FGB|FGG|VEGFD|FLNA|GAS6|HGF|HRG|IGF1|IGF2|ISLR|ITGA2B|ITGB3|ITIH3|ITIH4|LAMP2|LGALS3BP|LYN|ORM1|ORM2|P2RX1|SERPINE1|PCDH7|PDGFA|PDGFB|PECAM1|PF4|SERPINA1|SERPINA4|PLG|PLEK|SERPINF2|PPBP|SRGN|PROS1|PSAP|QSOX1|RAB27B|RARRES2|SELP|SELENOP|SOD1|SPARC|SPP2|STXBP1|STXBP…
GO:0046540	U4/U6 x U5 tri-snRNP complex	cellular_component	26	1.01037e-34	<0.0012575101299427134	4809|6628|6633|6635|6638|8559|9092|9128|9129|9343|10465|10594|10713|10907|11157|23020|23658|24148|25804|26121|27258|51690|51691|54957|57819|153527|	SNU13|SNRPB|SNRPD2|SNRPE|SNRPN|PRPF18|SART1|PRPF4|PRPF3|EFTUD2|PPIH|PRPF8|USP39|TXNL4A|LSM6|SNRNP200|LSM5|PRPF6|LSM4|PRPF31|LSM3|LSM7|LSM8|TXNL4B|LSM2|ZMAT2|
GO:0097526	spliceosomal tri-snRNP complex	cellular_component	26	1.01037e-34	<0.0012575101299427134	4809|6628|6633|6635|6638|8559|9092|9128|9129|9343|10465|10594|10713|10907|11157|23020|23658|24148|25804|26121|27258|51690|51691|54957|57819|153527|	SNU13|SNRPB|SNRPD2|SNRPE|SNRPN|PRPF18|SART1|PRPF4|PRPF3|EFTUD2|PPIH|PRPF8|USP39|TXNL4A|LSM6|SNRNP200|LSM5|PRPF6|LSM4|PRPF31|LSM3|LSM7|LSM8|TXNL4B|LSM2|ZMAT2|
GO:0001653	peptide receptor activity	molecular_function	145	1.16685e-34	<0.0012575101299427134	117|185|186|552|553|623|624|643|680|886|887|1230|1232|1233|1234|1235|1236|1237|1238|1240|1241|1395|1524|1909|1910|2149|2150|2151|2357|2358|2359|2492|2587|2642|2692|2696|2740|2811|2826|2829|2832|2833|2834|2837|2840|2847|2854|2859|2861|2862|2925|2984|2986|3000|3061|3062|3577|3579|3973|4142|4157|4158|4159|4160|4161|4829|4881|4882|4883|4886|4887|4889|4923|4935|4985|4986|4987|4988|5021|5540|5745|5746|…	ADCYAP1R1|AGTR1|AGTR2|AVPR1A|AVPR1B|BDKRB1|BDKRB2|CXCR5|BRS3|CCKAR|CCKBR|CCR1|CCR3|CCR4|CCR5|CCR6|CCR7|CCR8|ACKR2|CMKLR1|LTB4R|CRHR2|CX3CR1|EDNRA|EDNRB|F2R|F2RL1|F2RL2|FPR1|FPR2|FPR3|FSHR|GALR1|GCGR|GHRHR|GIPR|GLP1R|GP1BA|CCR10|XCR1|NPBWR2|CXCR3|PRLHR|UTS2R|GPR17|MCHR1|GPR32|GPR35|GPR37|MLNR|GRPR|GUCY2C|GUCY2F|GUCY2D|HCRTR1|HCRTR2|CXCR1|CXCR2|LHCGR|MAS1|MC1R|MC2R|MC3R|MC4R|MC5R|NMBR|NPR1|NPR2|NPR…
GO:0042255	ribosome assembly	biological_process	58	1.34886e-34	<0.0012575101299427134	708|1654|3692|3921|4839|4869|6122|6123|6125|6128|6135|6136|6147|6152|6169|6175|6193|6204|6208|6209|6223|6234|22868|22907|23195|23212|23246|26284|26609|27341|29093|29777|29997|51001|51065|51081|51116|51119|51154|51187|51388|54475|55052|55299|55794|56342|57418|64963|65003|79631|80135|83939|84154|84231|84769|130916|140801|387338|	C1QBP|DDX3X|EIF6|RPSA|NOP2|NPM1|RPL3|RPL3L|RPL5|RPL6|RPL11|RPL12|RPL23A|RPL24|RPL38|RPLP0|RPS5|RPS10|RPS14|RPS15|RPS19|RPS28|FASTKD2|DHX30|MDN1|RRS1|BOP1|ERAL1|VCX|RRP7A|MRPL22|ABT1|NOP53|MTERF3|RPS27L|MRPS7|MRPS2|SBDS|MRTO4|RSL24D1|NIP7|NLE1|MRPL20|BRIX1|DDX28|PPAN|WDR18|MRPS11|MRPL11|EFL1|RPF1|EIF2A|RPF2|TRAF7|MPV17L2|MTERF4|RPL10L|NSUN4|
GO:0003684	damaged DNA binding	molecular_function	66	1.5135e-34	<0.0012575101299427134	328|641|672|1387|1408|1642|1643|2067|2068|2071|2072|2189|2237|2547|2956|2967|3014|3146|3148|4350|4436|4437|4438|4439|4595|4683|4968|5111|5423|5424|5429|5810|5886|5887|5932|6117|6118|6119|6188|6996|7158|7374|7486|7507|7508|7515|7520|8450|8626|9401|9937|10721|11201|11284|25913|29935|51426|51455|54840|55247|55693|56852|64421|79000|79661|252969|	APEX1|BLM|BRCA1|CREBBP|CRY2|DDB1|DDB2|ERCC1|ERCC2|ERCC3|ERCC4|FANCG|FEN1|XRCC6|MSH6|GTF2H3|H2AFX|HMGB1|HMGB2|MPG|MSH2|MSH3|MSH4|MSH5|MUTYH|NBN|OGG1|PCNA|POLB|POLD1|POLH|RAD1|RAD23A|RAD23B|RBBP8|RPA1|RPA2|RPA3|RPS3|TDG|TP53BP1|UNG|WRN|XPA|XPC|XRCC1|XRCC5|CUL4B|TP63|RECQL4|DCLRE1A|POLQ|POLI|PNKP|POT1|RPA4|POLK|REV1|APTX|NEIL3|KDM4D|RAD18|DCLRE1C|AUNIP|NEIL1|NEIL2|
GO:0030119	AP-type membrane coat adaptor complex	cellular_component	45	1.80031e-34	<0.0012575101299427134	160|161|162|163|164|1173|1174|1175|1176|2060|3092|6572|8120|8301|8546|8905|8906|8907|9026|9179|9779|10053|10239|10717|10947|11154|11276|23062|23149|23163|23339|23431|26088|26276|26985|27072|54812|55317|55745|57617|65082|84251|91056|115548|146705|	AP2A1|AP2A2|AP1B1|AP2B1|AP1G1|AP2M1|AP1S1|AP2S1|AP3S1|EPS15|HIP1|SLC18A3|AP3B2|PICALM|AP3B1|AP1S2|AP1G2|AP1M1|HIP1R|AP4M1|TBC1D5|AP1M2|AP3S2|AP4B1|AP3M2|AP4S1|SYNRG|GGA2|FCHO1|GGA3|VPS39|AP4E1|GGA1|VPS33B|AP3M1|VPS41|AFTPH|AP5S1|AP5M1|VPS18|VPS33A|SGIP1|AP5B1|FCHO2|TEPSIN|
GO:0000183	chromatin silencing at rDNA	biological_process	37	1.88184e-34	<0.0012575101299427134	3020|3021|6839|8294|8350|8351|8352|8353|8354|8355|8356|8357|8358|8359|8360|8361|8362|8363|8364|8365|8366|8367|8368|8370|8467|8932|8968|11176|22933|23378|23411|57673|121504|126961|333932|554313|653604|	H3F3A|H3F3B|SUV39H1|HIST1H4I|HIST1H3A|HIST1H3D|HIST1H3C|HIST1H3E|HIST1H3I|HIST1H3G|HIST1H3J|HIST1H3H|HIST1H3B|HIST1H4A|HIST1H4D|HIST1H4F|HIST1H4K|HIST1H4J|HIST1H4C|HIST1H4H|HIST1H4B|HIST1H4E|HIST1H4L|HIST2H4A|SMARCA5|MBD2|HIST1H3F|BAZ2A|SIRT2|RRP8|SIRT1|BEND3|HIST4H4|HIST2H3C|HIST2H3A|HIST2H4B|HIST2H3D|
GO:0034364	high-density lipoprotein particle	cellular_component	26	1.96813e-34	<0.0012575101299427134	319|335|336|337|341|344|345|346|348|350|1071|1191|3069|3250|3931|3990|5360|5444|6288|6289|6291|8542|55937|79135|116519|338328|	APOF|APOA1|APOA2|APOA4|APOC1|APOC2|APOC3|APOC4|APOE|APOH|CETP|CLU|HDLBP|HPR|LCAT|LIPC|PLTP|PON1|SAA1|SAA2|SAA4|APOL1|APOM|APOO|APOA5|GPIHBP1|
GO:0006303	double-strand break repair via nonhomologous end joining	biological_process	67	2.05342e-34	<0.0012575101299427134	472|580|641|672|2067|2072|2547|3014|3980|3981|4292|4361|4683|5422|5591|6419|7158|7334|7336|7341|7405|7468|7515|7518|7520|8290|8294|8359|8360|8361|8362|8363|8364|8365|8366|8367|8368|8370|8924|9025|9577|9656|9937|10111|10213|10524|10721|22976|22992|27339|27343|27434|29086|51341|51588|51720|55183|64421|78996|79184|79840|84142|91419|121504|165918|286257|554313|	ATM|BARD1|BLM|BRCA1|ERCC1|ERCC4|XRCC6|H2AFX|LIG3|LIG4|MLH1|MRE11|NBN|POLA1|PRKDC|SETMAR|TP53BP1|UBE2N|UBE2V2|SUMO1|UVRAG|NSD2|XRCC1|XRCC4|XRCC5|HIST3H3|HIST1H4I|HIST1H4A|HIST1H4D|HIST1H4F|HIST1H4K|HIST1H4J|HIST1H4C|HIST1H4H|HIST1H4B|HIST1H4E|HIST1H4L|HIST2H4A|HERC2|RNF8|BABAM2|MDC1|DCLRE1A|RAD50|PSMD14|KAT5|POLQ|PAXIP1|KDM2A|PRPF19|POLL|POLM|BABAM1|ZBTB7A|PIAS4|UIMC1|RIF1|DCLRE1C|CYREN|BRCC3|NHEJ…
GO:0006353	DNA-templated transcription, termination	biological_process	71	2.43641e-34	<0.0012575101299427134	902|1022|1477|1478|1479|1660|2068|2071|2965|2966|2967|2968|4150|4331|4686|5434|5435|5437|5440|5441|6606|6607|6628|6634|6635|6636|6637|6908|7270|7343|7884|7978|8106|8189|8458|9013|9014|9015|10419|10849|10898|10914|10978|11051|22803|22828|22916|23064|23283|25885|25888|29101|29894|30834|51585|51692|51728|53981|54797|55339|64425|79101|79869|80298|81608|84172|84967|134353|221830|284119|404672|	CCNH|CDK7|CSTF1|CSTF2|CSTF3|DHX9|ERCC2|ERCC3|GTF2H1|GTF2H2|GTF2H3|GTF2H4|MAZ|MNAT1|NCBP1|POLR2E|POLR2F|POLR2H|POLR2K|POLR2L|SMN1|SMN2|SNRPB|SNRPD3|SNRPE|SNRPF|SNRPG|TBP|TTF1|UBTF|SLBP|MTERF1|PABPN1|SYMPK|TTF2|TAF1C|TAF1B|TAF1A|PRMT5|CD3EAP|CPSF4|PAPOLA|CLP1|NUDT21|XRN2|SCAF8|NCBP2|SETX|CSTF2T|POLR1A|ZNF473|SSU72|CPSF1|ZNRD1|PCF11|CPSF3|POLR3K|CPSF2|MED18|WDR33|POLR1E|TAF1D|CPSF7|MTERF2|FIP1L1|POL…
GO:0044449	contractile fiber part	cellular_component	209	2.44034e-34	<0.0012575101299427134	58|70|81|87|88|148|274|286|287|288|375|493|667|775|776|779|801|805|808|825|832|844|845|859|1073|1410|1499|1605|1674|1756|2023|2274|2275|2280|2281|2316|2317|2318|2483|3270|3315|3611|3620|3728|3741|3753|3781|3856|3880|3998|4313|4534|4604|4606|4607|4619|4620|4621|4622|4624|4625|4626|4629|4632|4633|4634|4635|4636|4659|4660|4703|4842|4892|5058|5142|5175|5239|5339|5525|5530|5532|5664|5687|6261|6262|626…	ACTA1|ACTC1|ACTN4|ACTN1|ACTN2|ADRA1A|BIN1|ANK1|ANK2|ANK3|ARF1|ATP2B4|DST|CACNA1C|CACNA1D|CACNA1S|CALM1|CALM2|CALM3|CAPN3|CAPZB|CASQ1|CASQ2|CAV3|CFL2|CRYAB|CTNNB1|DAG1|DES|DMD|ENO1|FHL2|FHL3|FKBP1A|FKBP1B|FLNA|FLNB|FLNC|FRG1|HRC|HSPB1|ILK|IDO1|JUP|KCNA5|KCNE1|KCNN2|KRT8|KRT19|LMAN1|MMP2|MTM1|MYBPC1|MYBPC2|MYBPC3|MYH1|MYH2|MYH3|MYH4|MYH6|MYH7|MYH8|MYH11|MYL1|MYL2|MYL3|MYL4|MYL5|PPP1R12A|PPP1R12B|NE…
GO:0000777	condensed chromosome kinetochore	cellular_component	103	2.54628e-34	<0.0012575101299427134	332|699|701|891|989|1058|1060|1062|1063|1452|1780|3192|3297|3619|4085|4735|4751|4999|5253|5347|5501|5905|6990|7158|7756|8243|8379|9183|9184|9735|9770|9793|9985|10403|10428|10615|10671|11004|11130|11243|11258|23122|23157|23219|23332|23421|25909|25936|26039|51143|51490|54820|54821|54908|54984|55055|55320|55355|55746|55839|56155|57082|57122|57405|64105|64769|64946|79003|79019|79023|79172|79682|79902…	BIRC5|BUB1|BUB1B|CCNB1|SEPT7|CENPA|CENPC|CENPE|CENPF|CSNK1A1|DYNC1I1|HNRNPU|HSF1|INCENP|MAD2L1|SEPT2|NEK2|ORC2|PHF2|PLK1|PPP1CC|RANGAP1|DYNLT3|TP53BP1|ZNF207|SMC1A|MAD1L1|ZW10|BUB3|KNTC1|RASSF2|CKAP5|REC8|NDC80|CFDP1|SPAG5|DCTN6|KIF2C|ZWINT|PMF1|DCTN3|CLASP2|SEPT6|FBXO28|CLASP1|ITGB3BP|AHCTF1|NSL1|SS18L1|DYNC1LI1|SPOUT1|NDE1|ERCC6L|SPDL1|PINX1|ZWILCH|MIS18BP1|HJURP|NUP133|CENPN|TEX14|KNL1|NUP107|…
GO:0006913	nucleocytoplasmic transport	biological_process	254	2.55187e-34	<0.0012575101299427134	183|406|473|602|604|754|811|1020|1434|1812|1959|1977|1984|2254|2646|2733|3087|3178|3181|3267|3458|3692|3836|3837|3838|3839|3840|3841|3842|3843|3921|4000|4116|4321|4435|4504|4686|4760|4792|4869|4927|4928|4985|5036|5295|5310|5371|5433|5514|5530|5571|5901|5903|5976|6059|6209|6310|6426|6427|6428|6429|6430|6431|6432|6496|6606|6607|6628|6632|6633|6634|6635|6636|6637|6741|6774|6815|6850|7040|7175|7227|7…	AGT|ARNTL|RERE|BCL3|BCL6|PTTG1IP|CALR|CDK5|CSE1L|DRD1|EGR2|EIF4E|EIF5A|FGF9|GCKR|GLE1|HHEX|HNRNPA1|HNRNPA2B1|AGFG1|IFNG|EIF6|KPNA1|KPNB1|KPNA2|KPNA3|KPNA4|KPNA5|TNPO1|IPO5|RPSA|LMNA|MAGOH|MMP12|CITED1|MT3|NCBP1|NEUROD1|NFKBIA|NPM1|NUP88|NUP98|OPRD1|PA2G4|PIK3R1|PKD1|PML|POLR2D|PPP1R10|PPP3CA|PRKAG1|RAN|RANBP2|UPF1|ABCE1|RPS15|ATXN1|SRSF1|SRSF2|SRSF3|SRSF4|SRSF5|SRSF6|SRSF7|SIX3|SMN1|SMN2|SNRPB|SN…
GO:0051169	nuclear transport	biological_process	257	2.89262e-34	<0.0012575101299427134	183|406|473|602|604|754|811|1020|1434|1812|1959|1977|1984|2254|2646|2733|3087|3159|3178|3181|3267|3458|3692|3836|3837|3838|3839|3840|3841|3842|3843|3921|4000|4116|4321|4435|4504|4686|4760|4792|4869|4927|4928|4985|5036|5295|5310|5371|5433|5514|5530|5571|5901|5903|5976|6059|6209|6310|6426|6427|6428|6429|6430|6431|6432|6496|6606|6607|6628|6632|6633|6634|6635|6636|6637|6741|6774|6815|6850|7040|7175|7…	AGT|ARNTL|RERE|BCL3|BCL6|PTTG1IP|CALR|CDK5|CSE1L|DRD1|EGR2|EIF4E|EIF5A|FGF9|GCKR|GLE1|HHEX|HMGA1|HNRNPA1|HNRNPA2B1|AGFG1|IFNG|EIF6|KPNA1|KPNB1|KPNA2|KPNA3|KPNA4|KPNA5|TNPO1|IPO5|RPSA|LMNA|MAGOH|MMP12|CITED1|MT3|NCBP1|NEUROD1|NFKBIA|NPM1|NUP88|NUP98|OPRD1|PA2G4|PIK3R1|PKD1|PML|POLR2D|PPP1R10|PPP3CA|PRKAG1|RAN|RANBP2|UPF1|ABCE1|RPS15|ATXN1|SRSF1|SRSF2|SRSF3|SRSF4|SRSF5|SRSF6|SRSF7|SIX3|SMN1|SMN2|SN…
GO:0000784	nuclear chromosome, telomeric region	cellular_component	122	4.21102e-34	<0.0012575101299427134	142|328|472|545|546|675|983|1642|1763|2067|2072|2237|2547|3018|3020|3021|3981|4171|4172|4173|4174|4175|4176|4221|4361|4436|4683|4998|4999|5000|5001|5111|5371|5424|5431|5499|5500|5501|5514|5591|5813|5888|5892|5976|6117|6118|6672|6741|7013|7014|7015|7158|7515|7517|7520|8290|8294|8359|8360|8361|8362|8363|8364|8365|8366|8367|8368|8370|8520|8563|8658|9555|9878|9894|9937|9984|10111|10189|10951|11335|23…	PARP1|APEX1|ATM|ATR|ATRX|BRCA2|CDK1|DDB1|DNA2|ERCC1|ERCC4|FEN1|XRCC6|HIST1H2BB|H3F3A|H3F3B|LIG4|MCM2|MCM3|MCM4|MCM5|MCM6|MCM7|MEN1|MRE11|MSH2|NBN|ORC1|ORC2|ORC4|ORC5|PCNA|PML|POLD1|POLR2B|PPP1CA|PPP1CB|PPP1CC|PPP1R10|PRKDC|PURA|RAD51|RAD51D|UPF1|RPA1|RPA2|SP100|SSB|TERF1|TERF2|TERT|TP53BP1|XRCC1|XRCC3|XRCC5|HIST3H3|HIST1H4I|HIST1H4A|HIST1H4D|HIST1H4F|HIST1H4K|HIST1H4J|HIST1H4C|HIST1H4H|HIST1H4B|H…
GO:0035735	intraciliary transport involved in cilium assembly	biological_process	39	4.67219e-34	<0.0012575101299427134	3797|3842|5108|8100|8655|9321|9371|9742|11020|11127|22920|22994|23059|26146|26160|28981|51098|51626|51668|55081|55112|55764|56912|57539|57560|57576|57728|64792|79809|79989|80173|83657|83658|89891|90410|112752|117178|140735|150737|	KIF3C|TNPO1|PCM1|IFT88|DYNLL1|TRIP11|KIF3B|IFT140|IFT27|KIF3A|KIFAP3|CEP131|CLUAP1|TRAF3IP1|IFT172|IFT81|IFT52|DYNC2LI1|HSPB11|IFT57|WDR60|IFT122|IFT46|WDR35|IFT80|KIF17|WDR19|IFT22|TTC21B|TTC26|IFT74|DYNLRB2|DYNLRB1|WDR34|IFT20|IFT43|SSX2IP|DYNLL2|TTC30B|
GO:0052742	phosphatidylinositol kinase activity	molecular_function	52	5.46755e-34	<0.0012575101299427134	472|2246|2247|2248|2249|2250|2251|2252|2253|2254|2255|2260|2261|2263|2264|2322|2323|2549|2885|3667|5286|5287|5288|5289|5290|5291|5293|5294|5295|5296|5297|5298|5781|8074|8394|8395|8503|8660|8817|8822|8823|9365|9846|9965|10818|26281|27006|30849|54106|55300|55361|152831|	ATM|FGF1|FGF2|FGF3|FGF4|FGF5|FGF6|FGF7|FGF8|FGF9|FGF10|FGFR1|FGFR3|FGFR2|FGFR4|FLT3|FLT3LG|GAB1|GRB2|IRS1|PIK3C2A|PIK3C2B|PIK3C2G|PIK3C3|PIK3CA|PIK3CB|PIK3CD|PIK3CG|PIK3R1|PIK3R2|PI4KA|PI4KB|PTPN11|FGF23|PIP5K1A|PIP5K1B|PIK3R3|IRS2|FGF18|FGF17|FGF16|KL|GAB2|FGF19|FRS2|FGF20|FGF22|PIK3R4|TLR9|PI4K2B|PI4K2A|KLB|
GO:0007346	regulation of mitotic cell cycle	biological_process	549	5.84927e-34	<0.0012575101299427134	25|199|301|324|328|429|440|472|546|581|595|596|598|604|637|641|652|655|672|677|678|685|694|699|701|835|858|890|891|894|896|898|899|900|901|940|983|990|991|993|994|995|996|1017|1019|1026|1027|1028|1030|1062|1063|1069|1104|1111|1112|1163|1164|1213|1263|1386|1453|1454|1499|1540|1543|1613|1620|1639|1642|1647|1654|1739|1761|1778|1781|1814|1820|1843|1845|1869|1874|1877|1906|1908|1977|1978|1981|2068|206…	ABL1|AIF1|ANXA1|APC|APEX1|ASCL1|ASNS|ATM|ATRX|BAX|CCND1|BCL2|BCL2L1|BCL6|BID|BLM|BMP4|BMP7|BRCA1|ZFP36L1|ZFP36L2|BTC|BTG1|BUB1|BUB1B|CASP2|CAV2|CCNA2|CCNB1|CCND2|CCND3|CCNE1|CCNF|CCNG1|CCNG2|CD28|CDK1|CDC6|CDC20|CDC25A|CDC25B|CDC25C|CDC27|CDK2|CDK4|CDKN1A|CDKN1B|CDKN1C|CDKN2B|CENPE|CENPF|CETN2|RCC1|CHEK1|FOXN3|CKS1B|CKS2|CLTC|PLK3|ATF2|CSNK1D|CSNK1E|CTNNB1|CYLD|CYP1A1|DAPK3|BRINP1|DCTN1|DDB1|GADD…
GO:1990391	DNA repair complex	cellular_component	39	6.39421e-34	<0.0012575101299427134	472|1069|1070|1161|2067|2071|2072|2547|2956|3981|4292|4436|4437|4438|4439|5378|5395|5424|5591|5887|7158|7486|7507|7508|7515|7518|7520|23028|23186|27030|51317|64421|79840|84464|90141|91419|125150|126074|286257|	ATM|CETN2|CETN3|ERCC8|ERCC1|ERCC3|ERCC4|XRCC6|MSH6|LIG4|MLH1|MSH2|MSH3|MSH4|MSH5|PMS1|PMS2|POLD1|PRKDC|RAD23B|TP53BP1|WRN|XPA|XPC|XRCC1|XRCC4|XRCC5|KDM1A|RCOR1|MLH3|PHF21A|DCLRE1C|NHEJ1|SLX4|EFCAB11|ATP23|ZSWIM7|SWSAP1|PAXX|
GO:0098636	protein complex involved in cell adhesion	cellular_component	34	7.75723e-34	<0.0012575101299427134	683|940|941|3655|3672|3673|3674|3675|3676|3678|3679|3680|3681|3682|3683|3684|3685|3687|3688|3689|3690|3691|3693|3694|3695|3696|4067|8515|8516|9358|10077|11117|22801|255743|	BST1|CD28|CD80|ITGA6|ITGA1|ITGA2|ITGA2B|ITGA3|ITGA4|ITGA5|ITGA7|ITGA9|ITGAD|ITGAE|ITGAL|ITGAM|ITGAV|ITGAX|ITGB1|ITGB2|ITGB3|ITGB4|ITGB5|ITGB6|ITGB7|ITGB8|LYN|ITGA10|ITGA8|ITGBL1|TSPAN32|EMILIN1|ITGA11|NPNT|
GO:0022624	proteasome accessory complex	cellular_component	24	8.02843e-34	<0.0012575101299427134	5700|5701|5702|5704|5705|5706|5707|5708|5709|5710|5711|5713|5714|5715|5716|5717|5718|5719|5720|5721|9861|10197|10213|11047|	PSMC1|PSMC2|PSMC3|PSMC4|PSMC5|PSMC6|PSMD1|PSMD2|PSMD3|PSMD4|PSMD5|PSMD7|PSMD8|PSMD9|PSMD10|PSMD11|PSMD12|PSMD13|PSME1|PSME2|PSMD6|PSME3|PSMD14|ADRM1|
GO:0043292	contractile fiber	cellular_component	223	8.13601e-34	<0.0012575101299427134	58|70|71|81|87|88|148|274|286|287|288|375|493|667|775|776|779|800|801|805|808|825|832|844|845|859|1073|1410|1499|1605|1674|1756|2023|2274|2275|2280|2281|2316|2317|2318|2483|3270|3315|3611|3620|3728|3741|3753|3764|3781|3856|3880|3998|4313|4534|4604|4606|4607|4619|4620|4621|4622|4624|4625|4626|4629|4632|4633|4634|4635|4636|4654|4659|4660|4703|4842|4892|5058|5142|5175|5239|5339|5525|5530|5532|5664|5…	ACTA1|ACTC1|ACTG1|ACTN4|ACTN1|ACTN2|ADRA1A|BIN1|ANK1|ANK2|ANK3|ARF1|ATP2B4|DST|CACNA1C|CACNA1D|CACNA1S|CALD1|CALM1|CALM2|CALM3|CAPN3|CAPZB|CASQ1|CASQ2|CAV3|CFL2|CRYAB|CTNNB1|DAG1|DES|DMD|ENO1|FHL2|FHL3|FKBP1A|FKBP1B|FLNA|FLNB|FLNC|FRG1|HRC|HSPB1|ILK|IDO1|JUP|KCNA5|KCNE1|KCNJ8|KCNN2|KRT8|KRT19|LMAN1|MMP2|MTM1|MYBPC1|MYBPC2|MYBPC3|MYH1|MYH2|MYH3|MYH4|MYH6|MYH7|MYH8|MYH11|MYL1|MYL2|MYL3|MYL4|MYL5|MY…
GO:1901990	regulation of mitotic cell cycle phase transition	biological_process	331	8.76762e-34	<0.0012575101299427134	199|301|324|328|472|581|595|596|637|641|672|677|678|699|701|835|891|894|896|983|990|991|993|994|995|1017|1019|1026|1027|1028|1030|1062|1063|1069|1112|1263|1453|1454|1543|1639|1642|1647|1654|1778|1781|1820|1843|1869|1874|1981|2068|2071|2146|2255|2273|2765|2810|2956|3161|3275|3276|3306|3364|3373|3398|3550|3741|4085|4193|4194|4204|4303|4361|4582|4683|4751|4762|4848|4849|4850|4957|4998|5048|5087|5108…	AIF1|ANXA1|APC|APEX1|ATM|BAX|CCND1|BCL2|BID|BLM|BRCA1|ZFP36L1|ZFP36L2|BUB1|BUB1B|CASP2|CCNB1|CCND2|CCND3|CDK1|CDC6|CDC20|CDC25A|CDC25B|CDC25C|CDK2|CDK4|CDKN1A|CDKN1B|CDKN1C|CDKN2B|CENPE|CENPF|CETN2|FOXN3|PLK3|CSNK1D|CSNK1E|CYP1A1|DCTN1|DDB1|GADD45A|DDX3X|DYNC1H1|DYNC1I2|ARID3A|DUSP1|E2F1|E2F4|EIF4G1|ERCC2|ERCC3|EZH2|FGF10|FHL1|GML|SFN|MSH6|HMMR|PRMT2|PRMT1|HSPA2|HUS1|HYAL1|ID2|IK|KCNA5|MAD2L1|MDM…
GO:0036092	phosphatidylinositol-3-phosphate biosynthetic process	biological_process	53	1.06613e-33	<0.0012575101299427134	472|2246|2247|2248|2249|2250|2251|2252|2253|2254|2255|2260|2261|2263|2264|2322|2323|2549|2885|3631|3667|4952|5286|5287|5288|5289|5290|5291|5293|5294|5295|5296|5781|8074|8503|8660|8817|8821|8822|8823|8867|8871|9365|9846|9896|9965|10818|26281|27006|30849|54106|152831|200576|	ATM|FGF1|FGF2|FGF3|FGF4|FGF5|FGF6|FGF7|FGF8|FGF9|FGF10|FGFR1|FGFR3|FGFR2|FGFR4|FLT3|FLT3LG|GAB1|GRB2|INPP4A|IRS1|OCRL|PIK3C2A|PIK3C2B|PIK3C2G|PIK3C3|PIK3CA|PIK3CB|PIK3CD|PIK3CG|PIK3R1|PIK3R2|PTPN11|FGF23|PIK3R3|IRS2|FGF18|INPP4B|FGF17|FGF16|SYNJ1|SYNJ2|KL|GAB2|FIG4|FGF19|FRS2|FGF20|FGF22|PIK3R4|TLR9|KLB|PIKFYVE|
GO:0030016	myofibril	cellular_component	214	1.20053e-33	<0.0012575101299427134	58|70|71|81|87|88|148|274|286|287|288|375|493|667|775|776|779|800|801|805|808|825|832|844|845|859|1073|1410|1499|1605|1674|1756|2023|2274|2275|2280|2281|2316|2317|2318|2483|3270|3315|3611|3728|3741|3753|3764|3781|3856|3880|3998|4313|4534|4604|4606|4607|4619|4620|4621|4622|4624|4625|4626|4632|4633|4634|4635|4654|4659|4660|4703|4842|4892|5058|5142|5239|5339|5525|5530|5532|5664|5687|5756|6261|6262|6…	ACTA1|ACTC1|ACTG1|ACTN4|ACTN1|ACTN2|ADRA1A|BIN1|ANK1|ANK2|ANK3|ARF1|ATP2B4|DST|CACNA1C|CACNA1D|CACNA1S|CALD1|CALM1|CALM2|CALM3|CAPN3|CAPZB|CASQ1|CASQ2|CAV3|CFL2|CRYAB|CTNNB1|DAG1|DES|DMD|ENO1|FHL2|FHL3|FKBP1A|FKBP1B|FLNA|FLNB|FLNC|FRG1|HRC|HSPB1|ILK|JUP|KCNA5|KCNE1|KCNJ8|KCNN2|KRT8|KRT19|LMAN1|MMP2|MTM1|MYBPC1|MYBPC2|MYBPC3|MYH1|MYH2|MYH3|MYH4|MYH6|MYH7|MYH8|MYL1|MYL2|MYL3|MYL4|MYOD1|PPP1R12A|PPP…
GO:0009124	nucleoside monophosphate biosynthetic process	biological_process	116	1.6582e-33	<0.0012575101299427134	100|132|158|159|204|205|230|270|271|272|353|471|498|506|509|513|514|515|516|517|518|521|522|539|669|790|1329|1537|1633|1635|1716|1723|1854|2023|2026|2027|2584|2618|2631|2645|2821|3098|3099|3101|3251|3614|3615|3939|3948|4508|4509|4967|5198|5207|5208|5211|5213|5214|5223|5224|5230|5232|5236|5313|5315|5471|5631|5634|6470|6834|7040|7083|7084|7167|7298|7371|7372|7378|8833|9551|9605|10165|10476|10606|10…	ADA|ADK|ADSL|ADSS|AK2|AK4|ALDOC|AMPD1|AMPD2|AMPD3|APRT|ATIC|ATP5F1A|ATP5F1B|ATP5F1C|ATP5F1D|ATP5F1E|ATP5PB|ATP5MC1|ATP5MC2|ATP5MC3|ATP5ME|ATP5PF|ATP5PO|BPGM|CAD|COX5B|CYC1|DCK|DCTD|DGUOK|DHODH|DUT|ENO1|ENO2|ENO3|GALK1|GART|NIPSNAP2|GCK|GPI|HK1|HK2|HK3|HPRT1|IMPDH1|IMPDH2|LDHA|LDHC|ATP6|ATP8|OGDH|PFAS|PFKFB1|PFKFB2|PFKL|PFKM|PFKP|PGAM1|PGAM2|PGK1|PGK2|PGM1|PKLR|PKM|PPAT|PRPS1|PRPS2|SHMT1|SURF1|TGF…
GO:0007167	enzyme linked receptor protein signaling pathway	biological_process	645	1.80918e-33	<0.0012575101299427134	25|71|90|91|92|93|94|142|154|160|161|163|174|208|238|268|269|284|285|324|374|378|387|409|523|525|526|527|528|529|533|534|535|537|558|613|624|627|640|650|651|652|653|654|655|656|657|658|659|685|780|819|836|858|860|867|916|920|924|925|926|998|1003|1123|1136|1173|1175|1176|1277|1278|1281|1282|1284|1285|1287|1288|1385|1398|1432|1435|1436|1442|1443|1444|1464|1482|1489|1490|1535|1536|1609|1655|1759|179…	ABL1|ACTG1|ACVR1|ACVR1B|ACVR2A|ACVR2B|ACVRL1|PARP1|ADRB2|AP2A1|AP2A2|AP2B1|AFP|AKT2|ALK|AMH|AMHR2|ANGPT1|ANGPT2|APC|AREG|ARF4|RHOA|ARRB2|ATP6V1A|ATP6V1B1|ATP6V1B2|ATP6V0C|ATP6V1C1|ATP6V1E1|ATP6V0B|ATP6V1G2|ATP6V0A1|ATP6AP1|AXL|BCR|BDKRB2|BDNF|BLK|BMP2|BMP3|BMP4|BMP5|BMP6|BMP7|BMP8B|BMPR1A|BMPR1B|BMPR2|BTC|DDR1|CAMLG|CASP3|CAV2|RUNX2|CBL|CD3E|CD4|CD7|CD8A|CD8B|CDC42|CDH5|CHN1|CHRNA3|AP2M1|AP2S1|AP…
GO:0010243	response to organonitrogen compound	biological_process	858	1.83455e-33	<0.0012575101299427134	15|18|19|25|26|41|58|88|100|107|108|109|111|112|113|114|115|133|135|142|154|159|177|181|182|183|185|186|189|196|199|208|210|231|267|301|308|324|328|329|333|339|343|353|358|366|374|383|387|429|440|445|468|478|493|496|523|525|526|527|528|529|533|534|535|537|538|550|572|590|595|598|610|634|641|655|672|673|677|682|688|694|706|728|760|773|779|781|782|790|801|808|815|824|836|837|839|840|845|846|847|857…	AANAT|ABAT|ABCA1|ABL1|AOC1|ASIC1|ACTA1|ACTN2|ADA|ADCY1|ADCY2|ADCY3|ADCY5|ADCY6|ADCY7|ADCY8|ADCY9|ADM|ADORA2A|PARP1|ADRB2|ADSS|AGER|AGRP|JAG1|AGT|AGTR1|AGTR2|AGXT|AHR|AIF1|AKT2|ALAD|AKR1B1|AMFR|ANXA1|ANXA5|APC|APEX1|BIRC2|APLP1|APOBEC1|AQP8|APRT|AQP1|AQP9|AREG|ARG1|RHOA|ASCL1|ASNS|ASS1|ATF4|ATP1A3|ATP2B4|ATP4B|ATP6V1A|ATP6V1B1|ATP6V1B2|ATP6V0C|ATP6V1C1|ATP6V1E1|ATP6V0B|ATP6V1G2|ATP6V0A1|ATP6AP1|AT…
GO:0036257	multivesicular body organization	biological_process	30	1.90739e-33	<0.0012575101299427134	5119|5873|7251|8027|8766|9146|9525|9798|10015|10254|11267|25978|27183|27243|29082|51028|51160|51510|51534|55048|57132|79643|79720|84313|91782|92421|93343|128866|137492|155382|	CHMP1A|RAB27A|TSG101|STAM|RAB11A|HGS|VPS4B|IST1|PDCD6IP|STAM2|SNF8|CHMP2B|VPS4A|CHMP2A|CHMP4A|VPS36|VPS28|CHMP5|VTA1|VPS37C|CHMP1B|CHMP6|VPS37B|VPS25|CHMP7|CHMP4C|MVB12A|CHMP4B|VPS37A|VPS37D|
GO:0038093	Fc receptor signaling pathway	biological_process	109	2.14915e-33	<0.0012575101299427134	25|71|695|801|917|919|998|1147|1398|1793|2205|2206|2207|2209|2212|2213|2241|2268|2353|2534|2885|3071|3326|3551|3702|3725|3815|3937|3984|4067|4214|4620|4651|4690|4772|4773|4775|4790|5058|5062|5170|5284|5290|5291|5295|5296|5335|5336|5338|5530|5532|5534|5580|5581|5588|5599|5601|5602|5747|5879|5970|6464|6850|6885|7006|7189|7409|7410|7454|7456|7462|7525|8013|8398|8517|8976|9402|9844|9846|10006|10092|1…	ABL1|ACTG1|BTK|CALM1|CD3G|CD247|CDC42|CHUK|CRK|DOCK1|FCER1A|MS4A2|FCER1G|FCGR1A|FCGR2A|FCGR2B|FER|FGR|FOS|FYN|GRB2|NCKAP1L|HSP90AB1|IKBKB|ITK|JUN|KIT|LCP2|LIMK1|LYN|MAP3K1|MYH2|MYO10|NCK1|NFATC1|NFATC2|NFATC3|NFKB1|PAK1|PAK2|PDPK1|PIGR|PIK3CA|PIK3CB|PIK3R1|PIK3R2|PLCG1|PLCG2|PLD2|PPP3CA|PPP3CB|PPP3R1|PRKCD|PRKCE|PRKCQ|MAPK8|MAPK9|MAPK10|PTK2|RAC1|RELA|SHC1|SYK|MAP3K7|TEC|TRAF6|VAV1|VAV2|WAS|WIPF1…
GO:0006635	fatty acid beta-oxidation	biological_process	56	2.22097e-33	<0.0012575101299427134	30|33|34|35|37|38|39|51|215|225|549|1374|1375|1376|1384|1632|1666|1891|1892|1962|2108|2109|2110|2639|3030|3032|3033|3712|3952|5191|5467|5825|5828|6342|8309|8310|9370|10005|10449|10455|10478|11001|23600|26063|26275|27349|51102|54677|55268|55289|55862|56898|80724|83667|84129|126129|	ACAA1|ACADL|ACADM|ACADS|ACADVL|ACAT1|ACAT2|ACOX1|ABCD1|ABCD2|AUH|CPT1A|CPT1B|CPT2|CRAT|ECI1|DECR1|ECH1|ECHS1|EHHADH|ETFA|ETFB|ETFDH|GCDH|HADHA|HADHB|HADH|IVD|LEP|PEX7|PPARD|ABCD3|PEX2|SCP2|ACOX2|ACOX3|ADIPOQ|ACOT8|ACAA2|ECI2|SLC25A17|SLC27A2|AMACR|DECR2|HIBCH|MCAT|MECR|CROT|ECHDC2|ACOXL|ECHDC1|BDH2|ACAD10|SESN2|ACAD11|CPT1C|
GO:0000779	condensed chromosome, centromeric region	cellular_component	116	2.47886e-33	<0.0012575101299427134	332|546|699|701|891|989|1051|1058|1059|1060|1062|1063|1452|1780|3192|3297|3619|4085|4735|4751|4999|5253|5347|5501|5905|6790|6795|6990|7158|7756|8243|8379|9183|9184|9212|9735|9770|9793|9918|9985|10403|10428|10615|10671|11004|11130|11243|11258|11335|23122|23157|23219|23310|23332|23421|25909|25936|26039|51111|51143|51490|54820|54821|54908|54984|55055|55320|55355|55746|55839|56155|57082|57122|57405|6…	BIRC5|ATRX|BUB1|BUB1B|CCNB1|SEPT7|CEBPB|CENPA|CENPB|CENPC|CENPE|CENPF|CSNK1A1|DYNC1I1|HNRNPU|HSF1|INCENP|MAD2L1|SEPT2|NEK2|ORC2|PHF2|PLK1|PPP1CC|RANGAP1|AURKA|AURKC|DYNLT3|TP53BP1|ZNF207|SMC1A|MAD1L1|ZW10|BUB3|AURKB|KNTC1|RASSF2|CKAP5|NCAPD2|REC8|NDC80|CFDP1|SPAG5|DCTN6|KIF2C|ZWINT|PMF1|DCTN3|CBX3|CLASP2|SEPT6|FBXO28|NCAPD3|CLASP1|ITGB3BP|AHCTF1|NSL1|SS18L1|KMT5B|DYNC1LI1|SPOUT1|NDE1|ERCC6L|SPDL1…
GO:0070069	cytochrome complex	cellular_component	32	2.98522e-33	<0.0012575101299427134	617|1327|1329|1337|1339|1350|1351|1352|1355|1537|4512|4513|4514|4519|4697|7381|7384|7385|7386|7388|9377|9512|27089|29796|54658|56901|84419|84701|170712|341947|440567|790955|	BCS1L|COX4I1|COX5B|COX6A1|COX6A2|COX7C|COX8A|COX10|COX15|CYC1|COX1|COX2|COX3|CYTB|NDUFA4|UQCRB|UQCRC1|UQCRC2|UQCRFS1|UQCRH|COX5A|PMPCB|UQCRQ|UQCR10|UGT1A1|NDUFA4L2|C15orf48|COX4I2|COX7B2|COX8C|UQCRHL|UQCC3|
GO:0030134	COPII-coated ER to Golgi transport vesicle	cellular_component	87	3.36574e-33	<0.0012575101299427134	374|966|972|1075|1294|1522|2153|2157|2348|2801|2890|3105|3106|3107|3113|3115|3117|3118|3119|3120|3122|3123|3127|3133|3134|3135|3998|5265|6396|6720|6721|6811|7039|8615|9554|9570|9632|9871|9919|10016|10175|10427|10483|10484|10490|10802|10897|10959|10960|10972|11018|11196|22872|22937|23259|23392|23423|25956|50999|51014|51124|51128|51290|51614|54732|55014|56681|57216|59349|79748|81555|81562|83394|904…	AREG|CD59|CD74|CTSC|COL7A1|CTSZ|F5|F8|FOLR1|GOLGA2|GRIA1|HLA-A|HLA-B|HLA-C|HLA-DPA1|HLA-DPB1|HLA-DQA1|HLA-DQA2|HLA-DQB1|HLA-DQB2|HLA-DRA|HLA-DRB1|HLA-DRB5|HLA-E|HLA-F|HLA-G|LMAN1|SERPINA1|SEC13|SREBF1|SREBF2|STX5|TGFA|USO1|SEC22B|GOSR2|SEC24C|SEC24D|SEC16A|PDCD6|CNIH1|SEC24B|SEC23B|SEC23A|VTI1B|SEC24A|YIF1A|TMED2|LMAN2|TMED10|TMED1|SEC23IP|SEC31A|SCAP|DDHD2|ECPAS|TMED3|SEC31B|TMED5|TMED7|IER3IP1|…
GO:0016570	histone modification	biological_process	345	4.10592e-33	<0.0012575101299427134	86|322|408|472|648|675|890|891|983|1017|1107|1108|1111|1386|1387|1642|1643|1810|1812|1911|2005|2070|2091|2122|2138|2139|2140|2145|2146|2648|2959|3006|3007|3008|3054|3065|3066|3141|3275|3276|3662|3717|3720|4204|4221|4297|4504|4591|4654|5187|5245|5253|5536|5562|5563|5578|5580|5585|5896|5926|5927|5928|5929|5931|5977|5978|6015|6018|6045|6299|6304|6419|6421|6500|6688|6790|6795|6839|6871|6872|6877|6880…	ACTL6A|APBB1|ARRB1|ATM|BMI1|BRCA2|CCNA2|CCNB1|CDK1|CDK2|CHD3|CHD4|CHEK1|ATF2|CREBBP|DDB1|DDB2|DR1|DRD1|PHC1|ELK4|EYA4|FBL|MECOM|EYA1|EYA2|EYA3|EZH1|EZH2|KAT2A|GTF2B|HIST1H1C|HIST1H1D|HIST1H1E|HCFC1|HDAC1|HDAC2|HLCS|PRMT2|PRMT1|IRF4|JAK2|JARID2|MECP2|MEN1|KMT2A|MT3|TRIM37|MYOD1|PER1|PHB|PHF2|PPP5C|PRKAA1|PRKAA2|PRKCA|PRKCD|PKN1|RAG1|ARID4A|KDM5A|RBBP4|RBBP5|RBBP7|DPF2|REST|RING1|RLF|RNF2|SALL1|SAT…
GO:0006090	pyruvate metabolic process	biological_process	65	5.34144e-33	<0.0012575101299427134	189|230|669|682|1737|1738|2023|2026|2027|2584|2645|2739|2821|3029|3098|3099|3101|3939|3945|3948|4199|4200|4967|5091|5105|5106|5160|5161|5162|5207|5208|5211|5213|5214|5223|5224|5230|5232|5236|5313|5315|6566|7167|7416|8013|8050|9123|10873|10993|23539|25874|26330|51660|53632|55526|55753|63826|80201|83440|92483|112817|134526|283209|387712|441531|	AGXT|ALDOC|BPGM|BSG|DLAT|DLD|ENO1|ENO2|ENO3|GALK1|GCK|GLO1|GPI|HAGH|HK1|HK2|HK3|LDHA|LDHB|LDHC|ME1|ME2|OGDH|PC|PCK1|PCK2|PDHA1|PDHA2|PDHB|PFKFB1|PFKFB2|PFKL|PFKM|PFKP|PGAM1|PGAM2|PGK1|PGK2|PGM1|PKLR|PKM|SLC16A1|TPI1|VDAC1|NR4A3|PDHX|SLC16A3|ME3|SDS|SLC16A8|MPC2|GAPDHS|MPC1|PRKAG3|DHTKD1|OGDHL|SRR|HKDC1|ADPGK|LDHAL6B|HOGA1|ACOT12|PGM2L1|ENO4|PGAM4|
GO:0006360	transcription by RNA polymerase I	biological_process	35	5.53959e-33	<0.0012575101299427134	902|1022|2068|2071|2074|2965|2966|2967|2968|4331|5434|5435|5437|5440|5441|6597|6598|6908|7270|7343|9013|9014|9015|10849|11176|25885|30834|54700|55011|64425|79101|84172|221830|284119|404672|	CCNH|CDK7|ERCC2|ERCC3|ERCC6|GTF2H1|GTF2H2|GTF2H3|GTF2H4|MNAT1|POLR2E|POLR2F|POLR2H|POLR2K|POLR2L|SMARCA4|SMARCB1|TBP|TTF1|UBTF|TAF1C|TAF1B|TAF1A|CD3EAP|BAZ2A|POLR1A|ZNRD1|RRN3|PIH1D1|POLR1E|TAF1D|POLR1B|TWISTNB|CAVIN1|GTF2H5|
GO:0006294	nucleotide-excision repair, preincision complex assembly	biological_process	24	7.10996e-33	<0.0012575101299427134	142|902|1022|1069|1642|1643|2068|2071|2965|2966|2967|2968|4331|5887|6117|6118|6119|7507|7508|8450|8451|9557|9978|404672|	PARP1|CCNH|CDK7|CETN2|DDB1|DDB2|ERCC2|ERCC3|GTF2H1|GTF2H2|GTF2H3|GTF2H4|MNAT1|RAD23B|RPA1|RPA2|RPA3|XPA|XPC|CUL4B|CUL4A|CHD1L|RBX1|GTF2H5|
GO:0036452	ESCRT complex	cellular_component	25	9.07857e-33	<0.0012575101299427134	5119|7251|8027|9146|10254|11267|25978|27243|29082|51028|51160|51271|55048|57132|79643|79720|84313|89853|91782|92421|93343|128866|137492|155382|390595|	CHMP1A|TSG101|STAM|HGS|STAM2|SNF8|CHMP2B|CHMP2A|CHMP4A|VPS36|VPS28|UBAP1|VPS37C|CHMP1B|CHMP6|VPS37B|VPS25|MVB12B|CHMP7|CHMP4C|MVB12A|CHMP4B|VPS37A|VPS37D|UBAP1L|
GO:0006099	tricarboxylic acid cycle	biological_process	32	1.04298e-32	<0.0012575101299427134	48|50|1431|1737|1743|2271|3417|3418|3419|3420|3421|3658|4190|4191|4200|4967|5160|5161|5162|6389|6390|6391|6392|8801|8802|10873|23530|54949|55526|55753|81889|130752|	ACO1|ACO2|CS|DLAT|DLST|FH|IDH1|IDH2|IDH3A|IDH3B|IDH3G|IREB2|MDH1|MDH2|ME2|OGDH|PDHA1|PDHA2|PDHB|SDHA|SDHB|SDHC|SDHD|SUCLG2|SUCLG1|ME3|NNT|SDHAF2|DHTKD1|OGDHL|FAHD1|MDH1B|
GO:0048013	ephrin receptor signaling pathway	biological_process	75	1.3845e-32	<0.0012575101299427134	71|160|161|163|387|998|1123|1173|1175|1398|1759|1942|1943|1944|1945|1946|1947|1949|1969|2041|2042|2043|2044|2045|2046|2047|2048|2049|2050|2051|2534|2902|2904|4067|4313|4318|4690|4914|4916|5058|5063|5747|5781|5879|5921|6093|6383|6386|6453|6760|7074|7410|7525|8440|8851|8874|8976|8997|9475|10092|10093|10094|10095|10096|10097|10109|10451|10552|23294|25791|26037|28964|64283|284656|285220|	ACTG1|AP2A1|AP2A2|AP2B1|RHOA|CDC42|CHN1|AP2M1|AP2S1|CRK|DNM1|EFNA1|EFNA2|EFNA3|EFNA4|EFNA5|EFNB1|EFNB3|EPHA2|EPHA1|EPHA3|EPHA4|EPHA5|EPHA7|EPHA8|EPHB1|EPHB2|EPHB3|EPHB4|EPHB6|FYN|GRIN1|GRIN2B|LYN|MMP2|MMP9|NCK1|NTRK1|NTRK3|PAK1|PAK3|PTK2|PTPN11|RAC1|RASA1|ROCK1|SDC2|SDCBP|ITSN1|SS18|TIAM1|VAV2|YES1|NCK2|CDK5R1|ARHGEF7|WASL|KALRN|ROCK2|ARPC5|ARPC4|ARPC3|ARPC1B|ACTR3|ACTR2|ARPC2|VAV3|ARPC1A|ANKS1A|…
GO:0044665	MLL1/2 complex	cellular_component	28	1.59234e-32	<0.0012575101299427134	1876|3054|4149|4297|5929|6045|6872|6874|6878|6879|6880|8607|9070|10445|10856|11091|23269|26121|26168|27043|29915|51230|54881|81887|84148|124944|125476|284058|	E2F6|HCFC1|MAX|KMT2A|RBBP5|RNF2|TAF1|TAF4|TAF6|TAF7|TAF9|RUVBL1|ASH2L|MCRS1|RUVBL2|WDR5|MGA|PRPF31|SENP3|PELP1|HCFC2|PHF20|TEX10|LAS1L|KAT8|C17orf49|INO80C|KANSL1|
GO:0071339	MLL1 complex	cellular_component	28	1.59234e-32	<0.0012575101299427134	1876|3054|4149|4297|5929|6045|6872|6874|6878|6879|6880|8607|9070|10445|10856|11091|23269|26121|26168|27043|29915|51230|54881|81887|84148|124944|125476|284058|	E2F6|HCFC1|MAX|KMT2A|RBBP5|RNF2|TAF1|TAF4|TAF6|TAF7|TAF9|RUVBL1|ASH2L|MCRS1|RUVBL2|WDR5|MGA|PRPF31|SENP3|PELP1|HCFC2|PHF20|TEX10|LAS1L|KAT8|C17orf49|INO80C|KANSL1|
GO:0030136	clathrin-coated vesicle	cellular_component	166	1.79058e-32	<0.0012575101299427134	154|160|161|162|163|164|338|348|460|538|551|915|917|920|928|950|972|1080|1129|1173|1174|1175|1211|1212|1213|1785|1839|1855|1856|1889|1906|2060|2209|2348|2535|2571|2572|3092|3113|3115|3117|3118|3119|3120|3122|3123|3127|3312|3482|3575|3949|4035|4074|4218|4643|4646|4900|4920|4952|5045|5244|5286|5864|5868|5873|5874|6272|6439|6440|6441|6456|6517|6570|6572|6844|6845|6857|7018|7037|7306|7401|7450|7474|7…	ADRB2|AP2A1|AP2A2|AP1B1|AP2B1|AP1G1|APOB|APOE|ASTN1|ATP7A|AVP|CD3D|CD3G|CD4|CD9|SCARB2|CD74|CFTR|CHRM2|AP2M1|AP1S1|AP2S1|CLTA|CLTB|CLTC|DNM2|HBEGF|DVL1|DVL2|ECE1|EDN1|EPS15|FCGR1A|FOLR1|FZD2|GAD1|GAD2|HIP1|HLA-DPA1|HLA-DPB1|HLA-DQA1|HLA-DQA2|HLA-DQB1|HLA-DQB2|HLA-DRA|HLA-DRB1|HLA-DRB5|HSPA8|IGF2R|IL7R|LDLR|LRP1|M6PR|RAB8A|MYO1E|MYO6|NRGN|ROR2|OCRL|FURIN|ABCB4|PIK3C2A|RAB3A|RAB5A|RAB27A|RAB27B|SOR…
GO:0044843	cell cycle G1/S phase transition	biological_process	114	2.09757e-32	<0.0012575101299427134	90|91|586|595|815|890|898|990|993|997|1017|1018|1019|1021|1026|1027|1029|1031|1032|1033|1104|1263|1719|1869|1874|1876|1977|1978|2103|2672|2935|3398|3400|3624|3688|4149|4171|4172|4173|4174|4175|4176|4331|4678|4863|4998|4999|5000|5001|5111|5422|5426|5427|5471|5530|5537|5557|5558|5925|5932|6117|6118|6119|6194|6198|6241|6502|6881|7027|7029|7298|8065|8317|8318|8450|8451|8452|8453|8454|8462|8554|8882|8…	ACVR1|ACVR1B|BCAT1|CCND1|CAMK2A|CCNA2|CCNE1|CDC6|CDC25A|CDC34|CDK2|CDK3|CDK4|CDK6|CDKN1A|CDKN1B|CDKN2A|CDKN2C|CDKN2D|CDKN3|RCC1|PLK3|DHFR|E2F1|E2F4|E2F6|EIF4E|EIF4EBP1|ESRRB|GFI1|GSPT1|ID2|ID4|INHBA|ITGB1|MAX|MCM2|MCM3|MCM4|MCM5|MCM6|MCM7|MNAT1|NASP|NPAT|ORC1|ORC2|ORC4|ORC5|PCNA|POLA1|POLE|POLE2|PPAT|PPP3CA|PPP6C|PRIM1|PRIM2|RB1|RBBP8|RPA1|RPA2|RPA3|RPS6|RPS6KB1|RRM2|SKP2|TAF10|TFDP1|TFDP2|TYMS|C…
GO:0032940	secretion by cell	biological_process	930	2.17172e-32	<0.0012575101299427134	1|2|12|19|26|30|47|55|81|87|88|93|101|102|116|133|161|175|178|183|186|197|210|221|230|240|272|286|290|301|302|306|308|317|320|327|334|335|350|353|379|383|387|391|410|411|427|527|535|558|566|634|671|683|684|695|710|718|719|728|774|801|818|820|821|823|847|867|869|928|929|932|945|948|959|960|961|963|965|966|967|968|976|978|1020|1075|1080|1084|1088|1103|1113|1116|1118|1143|1191|1230|1236|1265|1315|13…	A1BG|A2M|SERPINA3|ABCA1|AOC1|ACAA1|ACLY|ACPP|ACTN4|ACTN1|ACTN2|ACVR2B|ADAM8|ADAM10|ADCYAP1|ADM|AP2A2|AGA|AGL|AGT|AGTR2|AHSG|ALAD|ALDH3B1|ALDOC|ALOX5|AMPD3|ANK1|ANPEP|ANXA1|ANXA2|ANXA3|ANXA5|APAF1|APBA1|APEH|APLP2|APOA1|APOH|APRT|ARL4D|ARG1|RHOA|RHOG|ARSA|ARSB|ASAH1|ATP6V0C|ATP6V0A1|AXL|AZU1|CEACAM1|BPI|BST1|BST2|BTK|SERPING1|C3|C3AR1|C5AR1|CACNA1B|CALM1|CAMK2G|CAMP|CANX|CAPN1|CAT|CBL|CBLN1|CD9|CD…
GO:0030686	90S preribosome	cellular_component	28	2.20649e-32	<0.0012575101299427134	5822|8602|8945|9790|10199|10607|10885|22884|23246|23481|26155|26156|27340|27341|51096|55127|55272|55759|55813|65083|65095|79050|84261|84916|88745|92856|134430|153443|	PWP2|NOP14|BTRC|BMS1|MPHOSPH10|TBL3|WDR3|WDR37|BOP1|PES1|NOC2L|RSL1D1|UTP20|RRP7A|UTP18|HEATR1|IMP3|WDR12|UTP6|NOL6|KRI1|NOC4L|FBXW9|UTP4|RRP36|IMP4|WDR36|SRFBP1|
GO:1902555	endoribonuclease complex	cellular_component	29	2.51688e-32	<0.0012575101299427134	1660|2081|3028|6895|7538|8575|9692|10248|10556|10557|10775|10799|10940|10978|11102|23405|26523|27161|29102|51367|54487|54913|54931|79042|79897|80746|192669|192670|283989|	DHX9|ERN1|HSD17B10|TARBP2|ZFP36|PRKRA|KIAA0391|POP7|RPP30|RPP38|POP4|RPP40|POP1|CLP1|RPP14|DICER1|AGO1|AGO2|DROSHA|POP5|DGCR8|RPP25|TRMT10C|TSEN34|RPP21|TSEN2|AGO3|AGO4|TSEN54|
GO:1905348	endonuclease complex	cellular_component	29	2.51688e-32	<0.0012575101299427134	1660|2081|3028|6895|7538|8575|9692|10248|10556|10557|10775|10799|10940|10978|11102|23405|26523|27161|29102|51367|54487|54913|54931|79042|79897|80746|192669|192670|283989|	DHX9|ERN1|HSD17B10|TARBP2|ZFP36|PRKRA|KIAA0391|POP7|RPP30|RPP38|POP4|RPP40|POP1|CLP1|RPP14|DICER1|AGO1|AGO2|DROSHA|POP5|DGCR8|RPP25|TRMT10C|TSEN34|RPP21|TSEN2|AGO3|AGO4|TSEN54|
GO:0030990	intraciliary transport particle	cellular_component	28	2.80211e-32	<0.0012575101299427134	8100|9742|11020|23059|26146|26160|28981|51098|51626|51668|55081|55764|56912|57539|57560|57576|57728|64792|79809|79989|80173|90410|92104|112752|127733|150737|199223|286827|	IFT88|IFT140|IFT27|CLUAP1|TRAF3IP1|IFT172|IFT81|IFT52|DYNC2LI1|HSPB11|IFT57|IFT122|IFT46|WDR35|IFT80|KIF17|WDR19|IFT22|TTC21B|TTC26|IFT74|IFT20|TTC30A|IFT43|UBXN10|TTC30B|TTC21A|TRIM59|
GO:0044257	cellular protein catabolic process	biological_process	558	2.86052e-32	<0.0012575101299427134	49|160|161|163|267|329|406|408|409|550|664|665|701|824|841|867|891|899|983|991|996|997|1017|1075|1161|1173|1175|1211|1213|1358|1508|1512|1513|1514|1515|1519|1520|1521|1522|1540|1642|1649|1861|2055|2191|2931|3001|3093|3300|3309|3416|3429|3920|4085|4101|4189|4193|4734|4738|4780|4850|5071|5094|5347|5366|5371|5476|5516|5527|5538|5611|5641|5682|5683|5684|5685|5686|5687|5688|5689|5690|5691|5692|5693|56…	ACR|AP2A1|AP2A2|AP2B1|AMFR|BIRC2|ARNTL|ARRB1|ARRB2|AUP1|BNIP3|BNIP3L|BUB1B|CAPN2|CASP8|CBL|CCNB1|CCNF|CDK1|CDC20|CDC27|CDC34|CDK2|CTSC|ERCC8|AP2M1|AP2S1|CLTA|CLTC|CPA2|CTSB|CTSH|CTSK|CTSL|CTSV|CTSO|CTSS|CTSW|CTSZ|CYLD|DDB1|DDIT3|TOR1A|CLN8|FAP|GSK3A|GZMA|UBE2K|DNAJB2|HSPA5|IDE|IFI27|LAMP2|MAD2L1|MAGEA2|DNAJB9|MDM2|NEDD4|NEDD8|NFE2L2|CNOT4|PRKN|PCBP2|PLK1|PMAIP1|PML|CTSA|PPP2CB|PPP2R5C|PPT1|DNAJC3…
GO:0009127	purine nucleoside monophosphate biosynthetic process	biological_process	91	3.13901e-32	<0.0012575101299427134	100|132|158|159|204|205|230|270|271|272|353|471|498|506|509|513|514|515|516|517|518|521|522|539|669|1329|1537|2023|2026|2027|2584|2618|2631|2645|2821|3098|3099|3101|3251|3614|3615|3939|3948|4508|4509|4967|5198|5207|5208|5211|5213|5214|5223|5224|5230|5232|5236|5313|5315|5471|5634|6834|7040|7167|8833|9551|9605|10165|10476|10606|10632|26289|26330|27109|30968|50808|51422|53632|55526|55753|64077|80201…	ADA|ADK|ADSL|ADSS|AK2|AK4|ALDOC|AMPD1|AMPD2|AMPD3|APRT|ATIC|ATP5F1A|ATP5F1B|ATP5F1C|ATP5F1D|ATP5F1E|ATP5PB|ATP5MC1|ATP5MC2|ATP5MC3|ATP5ME|ATP5PF|ATP5PO|BPGM|COX5B|CYC1|ENO1|ENO2|ENO3|GALK1|GART|NIPSNAP2|GCK|GPI|HK1|HK2|HK3|HPRT1|IMPDH1|IMPDH2|LDHA|LDHC|ATP6|ATP8|OGDH|PFAS|PFKFB1|PFKFB2|PFKL|PFKM|PFKP|PGAM1|PGAM2|PGK1|PGK2|PGM1|PKLR|PKM|PPAT|PRPS2|SURF1|TGFB1|TPI1|GMPS|ATP5MF|VPS9D1|SLC25A13|ATP5P…
GO:0009168	purine ribonucleoside monophosphate biosynthetic process	biological_process	91	3.13901e-32	<0.0012575101299427134	100|132|158|159|204|205|230|270|271|272|353|471|498|506|509|513|514|515|516|517|518|521|522|539|669|1329|1537|2023|2026|2027|2584|2618|2631|2645|2821|3098|3099|3101|3251|3614|3615|3939|3948|4508|4509|4967|5198|5207|5208|5211|5213|5214|5223|5224|5230|5232|5236|5313|5315|5471|5634|6834|7040|7167|8833|9551|9605|10165|10476|10606|10632|26289|26330|27109|30968|50808|51422|53632|55526|55753|64077|80201…	ADA|ADK|ADSL|ADSS|AK2|AK4|ALDOC|AMPD1|AMPD2|AMPD3|APRT|ATIC|ATP5F1A|ATP5F1B|ATP5F1C|ATP5F1D|ATP5F1E|ATP5PB|ATP5MC1|ATP5MC2|ATP5MC3|ATP5ME|ATP5PF|ATP5PO|BPGM|COX5B|CYC1|ENO1|ENO2|ENO3|GALK1|GART|NIPSNAP2|GCK|GPI|HK1|HK2|HK3|HPRT1|IMPDH1|IMPDH2|LDHA|LDHC|ATP6|ATP8|OGDH|PFAS|PFKFB1|PFKFB2|PFKL|PFKM|PFKP|PGAM1|PGAM2|PGK1|PGK2|PGM1|PKLR|PKM|PPAT|PRPS2|SURF1|TGFB1|TPI1|GMPS|ATP5MF|VPS9D1|SLC25A13|ATP5P…
GO:0007608	sensory perception of smell	biological_process	338	4.11206e-32	<0.0012575101299427134	109|582|585|1258|1260|1262|1813|2535|2774|4685|4975|4991|4992|4993|4994|4995|5141|6531|7932|8195|8387|8388|8390|8392|8590|10678|10798|10941|23538|26188|26189|26212|26219|26246|26248|26333|26338|26339|26341|26476|26493|26494|26496|26497|26531|26534|26538|26539|26595|26648|26658|26659|26664|26682|26683|26686|26689|26692|26693|26707|26716|26735|26737|26740|29989|29991|54831|79290|79310|79317|79334|7…	ADCY3|BBS1|BBS4|CNGB1|CNGA2|CNGA4|DRD2|FZD2|GNAL|NCAM2|OMP|OR1D2|OR1F1|OR2C1|OR3A1|OR3A2|PDE4A|SLC6A3|OR2H2|MKKS|OR1E1|OR1E2|OR1G1|OR3A3|OR6A2|B3GNT2|OR5I1|UGT2A1|OR52A1|OR1C1|OR1A2|OR2B6|OR1J4|OR2L2|OR2K2|OR7A17|OR5L2|OR5K1|OR5H1|OR10J1|OR8B8|OR8G1|OR10A3|OR10D3|OR11A1|OR10G2|OR10H2|OR10H1|OR8B2|OR7E24|OR7C2|OR7A5|OR7C1|OR4F4|OR4F3|OR4E2|OR4D1|OR2W1|OR2V1|OR2J2|OR2H1|OR1L3|OR1L1|OR1J2|OBP2B|OBP2…
GO:0009156	ribonucleoside monophosphate biosynthetic process	biological_process	105	5.92132e-32	<0.0012575101299427134	100|132|158|159|204|205|230|270|271|272|353|471|498|506|509|513|514|515|516|517|518|521|522|539|669|790|1329|1537|1723|2023|2026|2027|2584|2618|2631|2645|2821|3098|3099|3101|3251|3614|3615|3939|3948|4508|4509|4967|5198|5207|5208|5211|5213|5214|5223|5224|5230|5232|5236|5313|5315|5471|5631|5634|6834|7040|7167|7371|7372|7378|8833|9551|9605|10165|10476|10606|10632|26289|26330|27109|30968|50808|51422|…	ADA|ADK|ADSL|ADSS|AK2|AK4|ALDOC|AMPD1|AMPD2|AMPD3|APRT|ATIC|ATP5F1A|ATP5F1B|ATP5F1C|ATP5F1D|ATP5F1E|ATP5PB|ATP5MC1|ATP5MC2|ATP5MC3|ATP5ME|ATP5PF|ATP5PO|BPGM|CAD|COX5B|CYC1|DHODH|ENO1|ENO2|ENO3|GALK1|GART|NIPSNAP2|GCK|GPI|HK1|HK2|HK3|HPRT1|IMPDH1|IMPDH2|LDHA|LDHC|ATP6|ATP8|OGDH|PFAS|PFKFB1|PFKFB2|PFKL|PFKM|PFKP|PGAM1|PGAM2|PGK1|PGK2|PGM1|PKLR|PKM|PPAT|PRPS1|PRPS2|SURF1|TGFB1|TPI1|UCK2|UMPS|UPP1|GM…
GO:0002102	podosome	cellular_component	27	6.14211e-32	<0.0012575101299427134	101|2017|2934|3190|3936|5782|6455|6624|6840|7082|7171|7412|7414|7984|9181|9404|9644|9948|10097|23022|28988|50807|58480|83706|85477|134265|285590|	ADAM8|CTTN|GSN|HNRNPK|LCP1|PTPN12|SH3GL1|FSCN1|SVIL|TJP1|TPM4|VCAM1|VCL|ARHGEF5|ARHGEF2|LPXN|SH3PXD2A|WDR1|ACTR2|PALLD|DBNL|ASAP1|RHOU|FERMT3|SCIN|AFAP1L1|SH3PXD2B|
GO:0006361	transcription initiation from RNA polymerase I promoter	biological_process	33	6.35477e-32	<0.0012575101299427134	902|1022|2068|2071|2965|2966|2967|2968|4331|5434|5435|5437|5440|5441|6597|6598|6908|7343|9013|9014|9015|10849|11176|25885|30834|54700|55011|64425|79101|84172|221830|284119|404672|	CCNH|CDK7|ERCC2|ERCC3|GTF2H1|GTF2H2|GTF2H3|GTF2H4|MNAT1|POLR2E|POLR2F|POLR2H|POLR2K|POLR2L|SMARCA4|SMARCB1|TBP|UBTF|TAF1C|TAF1B|TAF1A|CD3EAP|BAZ2A|POLR1A|ZNRD1|RRN3|PIH1D1|POLR1E|TAF1D|POLR1B|TWISTNB|CAVIN1|GTF2H5|
GO:1901698	response to nitrogen compound	biological_process	944	7.174e-32	<0.0012575101299427134	15|18|19|25|26|41|58|88|100|107|108|109|111|112|113|114|115|133|135|142|154|156|159|177|181|182|183|185|186|189|196|199|208|210|231|267|301|308|324|328|329|333|339|343|353|358|366|374|383|387|429|440|445|468|478|493|496|523|525|526|527|528|529|533|534|535|537|538|546|550|572|590|595|598|610|634|641|655|672|673|677|682|688|694|706|728|760|773|779|781|782|790|801|808|815|824|836|837|839|840|845|846…	AANAT|ABAT|ABCA1|ABL1|AOC1|ASIC1|ACTA1|ACTN2|ADA|ADCY1|ADCY2|ADCY3|ADCY5|ADCY6|ADCY7|ADCY8|ADCY9|ADM|ADORA2A|PARP1|ADRB2|GRK2|ADSS|AGER|AGRP|JAG1|AGT|AGTR1|AGTR2|AGXT|AHR|AIF1|AKT2|ALAD|AKR1B1|AMFR|ANXA1|ANXA5|APC|APEX1|BIRC2|APLP1|APOBEC1|AQP8|APRT|AQP1|AQP9|AREG|ARG1|RHOA|ASCL1|ASNS|ASS1|ATF4|ATP1A3|ATP2B4|ATP4B|ATP6V1A|ATP6V1B1|ATP6V1B2|ATP6V0C|ATP6V1C1|ATP6V1E1|ATP6V0B|ATP6V1G2|ATP6V0A1|ATP6A…
GO:0006096	glycolytic process	biological_process	35	7.70806e-32	<0.0012575101299427134	230|669|2023|2026|2027|2584|2645|2821|3098|3099|3101|3939|4967|5207|5208|5211|5213|5214|5223|5224|5230|5232|5236|5313|5315|7167|26330|53632|55526|55753|80201|83440|283209|387712|441531|	ALDOC|BPGM|ENO1|ENO2|ENO3|GALK1|GCK|GPI|HK1|HK2|HK3|LDHA|OGDH|PFKFB1|PFKFB2|PFKL|PFKM|PFKP|PGAM1|PGAM2|PGK1|PGK2|PGM1|PKLR|PKM|TPI1|GAPDHS|PRKAG3|DHTKD1|OGDHL|HKDC1|ADPGK|PGM2L1|ENO4|PGAM4|
GO:0008305	integrin complex	cellular_component	32	1.00211e-31	<0.0012575101299427134	683|3655|3672|3673|3674|3675|3676|3678|3679|3680|3681|3682|3683|3684|3685|3687|3688|3689|3690|3691|3693|3694|3695|3696|4067|8515|8516|9358|10077|11117|22801|255743|	BST1|ITGA6|ITGA1|ITGA2|ITGA2B|ITGA3|ITGA4|ITGA5|ITGA7|ITGA9|ITGAD|ITGAE|ITGAL|ITGAM|ITGAV|ITGAX|ITGB1|ITGB2|ITGB3|ITGB4|ITGB5|ITGB6|ITGB7|ITGB8|LYN|ITGA10|ITGA8|ITGBL1|TSPAN32|EMILIN1|ITGA11|NPNT|
GO:0031519	PcG protein complex	cellular_component	48	1.0663e-31	<0.0012575101299427134	648|1457|1459|1460|1911|1912|2145|2146|3066|3720|4591|5252|5928|5931|6015|6045|6500|7528|7703|8314|8535|8726|9898|10336|10389|22823|23411|23429|23466|23492|23512|26147|29947|54880|55252|57332|80012|80816|84108|84333|84678|84733|84759|121536|132625|171023|404281|100170841|	BMI1|CSNK2A1|CSNK2A2|CSNK2B|PHC1|PHC2|EZH1|EZH2|HDAC2|JARID2|TRIM37|PHF1|RBBP4|RBBP7|RING1|RNF2|SKP1|YY1|PCGF2|BAP1|CBX4|EED|UBAP2L|PCGF3|SCML2|MTF2|SIRT1|RYBP|CBX6|CBX7|SUZ12|PHF19|DNMT3L|BCOR|ASXL2|CBX8|PHC3|ASXL3|PCGF6|PCGF5|KDM2B|CBX2|PCGF1|AEBP2|ZFP42|ASXL1|YY2|EPOP|
GO:0005732	small nucleolar ribonucleoprotein complex	cellular_component	22	1.24871e-31	<0.0012575101299427134	1736|2091|4809|6636|9136|9221|9410|10199|10248|10528|10556|10775|10940|11157|51367|51602|54433|54913|55505|55651|92345|345630|	DKC1|FBL|SNU13|SNRPF|RRP9|NOLC1|SNRNP40|MPHOSPH10|POP7|NOP56|RPP30|POP4|POP1|LSM6|POP5|NOP58|GAR1|RPP25|NOP10|NHP2|NAF1|FBLL1|
GO:0140097	catalytic activity, acting on DNA	molecular_function	171	1.35923e-31	<0.0012575101299427134	328|546|641|1105|1106|1107|1108|1653|1654|1660|1663|1677|1736|1763|1773|1774|1775|1776|1777|1786|1788|1789|1791|2021|2067|2068|2071|2072|2237|2547|3159|3508|3516|3669|3978|3980|3981|4173|4175|4176|4255|4350|4361|4595|4683|4830|4913|4968|5111|5422|5423|5424|5425|5426|5427|5428|5429|5810|5883|5888|5889|5932|5965|5980|6188|6419|6594|6832|6996|7011|7013|7014|7015|7150|7153|7155|7156|7374|7486|7515|75…	APEX1|ATRX|BLM|CHD1|CHD2|CHD3|CHD4|DDX1|DDX3X|DHX9|DDX11|DFFB|DKC1|DNA2|DNASE1|DNASE1L1|DNASE1L2|DNASE1L3|DNASE2|DNMT1|DNMT3A|DNMT3B|DNTT|ENDOG|ERCC1|ERCC2|ERCC3|ERCC4|FEN1|XRCC6|HMGA1|IGHMBP2|RBPJ|ISG20|LIG1|LIG3|LIG4|MCM4|MCM6|MCM7|MGMT|MPG|MRE11|MUTYH|NBN|NME1|NTHL1|OGG1|PCNA|POLA1|POLB|POLD1|POLD2|POLE|POLE2|POLG|POLH|RAD1|RAD9A|RAD51|RAD51C|RBBP8|RECQL|REV3L|RPS3|SETMAR|SMARCA1|SUPV3L1|TDG|T…
GO:0014070	response to organic cyclic compound	biological_process	820	1.4475e-31	<0.0012575101299427134	15|18|19|20|21|25|26|32|38|49|58|100|107|108|109|111|112|116|117|123|133|135|142|159|178|183|186|189|190|196|199|210|249|268|285|301|306|310|328|329|333|336|337|338|343|358|360|366|367|374|383|387|429|440|445|466|468|476|477|478|490|493|551|552|572|578|590|595|596|598|610|632|641|650|652|654|655|672|673|677|678|682|687|688|706|760|768|779|790|801|808|811|836|839|840|841|842|845|846|847|857|867|89…	AANAT|ABAT|ABCA1|ABCA2|ABCA3|ABL1|AOC1|ACACB|ACAT1|ACR|ACTA1|ADA|ADCY1|ADCY2|ADCY3|ADCY5|ADCY6|ADCYAP1|ADCYAP1R1|PLIN2|ADM|ADORA2A|PARP1|ADSS|AGL|AGT|AGTR2|AGXT|NR0B1|AHR|AIF1|ALAD|ALPL|AMH|ANGPT2|ANXA1|ANXA3|ANXA7|APEX1|BIRC2|APLP1|APOA2|APOA4|APOB|AQP8|AQP1|AQP3|AQP9|AR|AREG|ARG1|RHOA|ASCL1|ASNS|ASS1|ATF1|ATF4|ATP1A1|ATP1A2|ATP1A3|ATP2B1|ATP2B4|AVP|AVPR1A|BAD|BAK1|BCHE|CCND1|BCL2|BCL2L1|HCN2|BG…
GO:0044403	symbiont process	biological_process	631	1.71619e-31	<0.0012575101299427134	156|160|161|162|163|164|259|274|290|291|292|293|302|325|336|348|358|373|375|387|527|558|566|572|581|598|664|665|699|708|735|801|805|808|819|820|841|857|858|867|890|904|905|919|920|926|940|941|942|949|950|975|983|995|998|999|1050|1058|1072|1104|1105|1173|1174|1175|1232|1234|1315|1378|1380|1385|1387|1487|1488|1499|1500|1508|1511|1524|1525|1604|1605|1616|1642|1654|1656|1660|1663|1667|1739|1755|1781|…	GRK2|AP2A1|AP2A2|AP1B1|AP2B1|AP1G1|AMBP|BIN1|ANPEP|SLC25A4|SLC25A5|SLC25A6|ANXA2|APCS|APOA2|APOE|AQP1|TRIM23|ARF1|RHOA|ATP6V0C|AXL|AZU1|BAD|BAX|BCL2L1|BNIP3|BNIP3L|BUB1|C1QBP|C9|CALM1|CALM2|CALM3|CAMLG|CAMP|CASP8|CAV1|CAV2|CBL|CCNA2|CCNT1|CCNT2|CD247|CD4|CD8B|CD28|CD80|CD86|SCARB1|SCARB2|CD81|CDK1|CDC25C|CDC42|CDH1|CEBPA|CENPA|CFL1|RCC1|CHD1|AP2M1|AP1S1|AP2S1|CCR3|CCR5|COPB1|CR1|CR2|CREB1|CREBBP|…
GO:0003724	RNA helicase activity	molecular_function	47	1.82904e-31	<0.0012575101299427134	1653|1654|1655|1656|1659|1660|1662|1665|1973|1974|3508|4343|5976|6499|6832|7919|8449|8886|9188|9416|9704|9785|10146|10521|11218|22907|23020|23517|25788|29118|54456|54505|54606|55510|55760|56919|57062|57647|60625|64848|79039|79665|85441|90957|122402|165545|170506|	DDX1|DDX3X|DDX5|DDX6|DHX8|DHX9|DDX10|DHX15|EIF4A1|EIF4A2|IGHMBP2|MOV10|UPF1|SKIV2L|SUPV3L1|DDX39B|DHX16|DDX18|DDX21|DDX23|DHX34|DHX38|G3BP1|DDX17|DDX20|DHX30|SNRNP200|MTREX|RAD54B|DDX25|MOV10L1|DHX29|DDX56|DDX43|DHX32|DHX33|DDX24|DHX37|DHX35|YTHDC2|DDX54|DHX40|HELZ2|DHX57|TDRD9|DQX1|DHX36|
GO:0000082	G1/S transition of mitotic cell cycle	biological_process	113	2.10133e-31	<0.0012575101299427134	90|91|586|595|815|898|990|993|997|1017|1018|1019|1021|1026|1027|1029|1031|1032|1033|1104|1263|1719|1869|1874|1876|1977|1978|2103|2672|2935|3398|3400|3624|3688|4149|4171|4172|4173|4174|4175|4176|4331|4678|4863|4998|4999|5000|5001|5111|5422|5426|5427|5471|5530|5537|5557|5558|5925|5932|6117|6118|6119|6194|6198|6241|6502|6881|7027|7029|7298|8065|8317|8318|8450|8451|8452|8453|8454|8462|8554|8882|8900|…	ACVR1|ACVR1B|BCAT1|CCND1|CAMK2A|CCNE1|CDC6|CDC25A|CDC34|CDK2|CDK3|CDK4|CDK6|CDKN1A|CDKN1B|CDKN2A|CDKN2C|CDKN2D|CDKN3|RCC1|PLK3|DHFR|E2F1|E2F4|E2F6|EIF4E|EIF4EBP1|ESRRB|GFI1|GSPT1|ID2|ID4|INHBA|ITGB1|MAX|MCM2|MCM3|MCM4|MCM5|MCM6|MCM7|MNAT1|NASP|NPAT|ORC1|ORC2|ORC4|ORC5|PCNA|POLA1|POLE|POLE2|PPAT|PPP3CA|PPP6C|PRIM1|PRIM2|RB1|RBBP8|RPA1|RPA2|RPA3|RPS6|RPS6KB1|RRM2|SKP2|TAF10|TFDP1|TFDP2|TYMS|CUL5|CD…
GO:0046854	phosphatidylinositol phosphorylation	biological_process	104	2.33472e-31	<0.0012575101299427134	685|930|940|941|942|1154|1839|2064|2065|2066|2069|2099|2246|2247|2248|2249|2250|2251|2252|2253|2254|2255|2260|2261|2263|2264|2534|2549|2885|3082|3084|3612|3613|3628|3667|3815|3932|4233|5154|5155|5156|5159|5286|5287|5288|5289|5290|5291|5293|5294|5295|5296|5297|5298|5305|5781|7409|8074|8394|8395|8396|8503|8651|8660|8817|8822|8823|8835|9021|9306|9365|9542|9655|9807|9965|10380|10818|22979|23049|23167…	BTC|CD19|CD28|CD80|CD86|CISH|HBEGF|ERBB2|ERBB3|ERBB4|EREG|ESR1|FGF1|FGF2|FGF3|FGF4|FGF5|FGF6|FGF7|FGF8|FGF9|FGF10|FGFR1|FGFR3|FGFR2|FGFR4|FYN|GAB1|GRB2|HGF|NRG1|IMPA1|IMPA2|INPP1|IRS1|KIT|LCK|MET|PDGFA|PDGFB|PDGFRA|PDGFRB|PIK3C2A|PIK3C2B|PIK3C2G|PIK3C3|PIK3CA|PIK3CB|PIK3CD|PIK3CG|PIK3R1|PIK3R2|PI4KA|PI4KB|PIP4K2A|PTPN11|VAV1|FGF23|PIP5K1A|PIP5K1B|PIP4K2B|PIK3R3|SOCS1|IRS2|FGF18|FGF17|FGF16|SOCS2|…
GO:0016569	covalent chromatin modification	biological_process	356	2.38508e-31	<0.0012575101299427134	86|322|408|472|648|675|890|891|983|1017|1105|1107|1108|1111|1386|1387|1642|1643|1788|1810|1812|1911|2005|2070|2091|2122|2138|2139|2140|2145|2146|2648|2959|3006|3007|3008|3054|3065|3066|3070|3141|3275|3276|3662|3717|3720|4152|4204|4221|4297|4504|4591|4654|5187|5245|5253|5536|5562|5563|5578|5580|5585|5896|5926|5927|5928|5929|5931|5977|5978|6015|6018|6045|6299|6304|6419|6421|6500|6688|6790|6795|6839…	ACTL6A|APBB1|ARRB1|ATM|BMI1|BRCA2|CCNA2|CCNB1|CDK1|CDK2|CHD1|CHD3|CHD4|CHEK1|ATF2|CREBBP|DDB1|DDB2|DNMT3A|DR1|DRD1|PHC1|ELK4|EYA4|FBL|MECOM|EYA1|EYA2|EYA3|EZH1|EZH2|KAT2A|GTF2B|HIST1H1C|HIST1H1D|HIST1H1E|HCFC1|HDAC1|HDAC2|HELLS|HLCS|PRMT2|PRMT1|IRF4|JAK2|JARID2|MBD1|MECP2|MEN1|KMT2A|MT3|TRIM37|MYOD1|PER1|PHB|PHF2|PPP5C|PRKAA1|PRKAA2|PRKCA|PRKCD|PKN1|RAG1|ARID4A|KDM5A|RBBP4|RBBP5|RBBP7|DPF2|REST|R…
GO:0045814	negative regulation of gene expression, epigenetic	biological_process	93	2.4689e-31	<0.0012575101299427134	648|1786|1788|1789|2146|3005|3020|3021|3065|3066|3070|3146|3720|4152|4204|5252|5928|5931|5987|6688|6839|7141|7290|7320|7703|8085|8289|8294|8350|8351|8352|8353|8354|8355|8356|8357|8358|8359|8360|8361|8362|8363|8364|8365|8366|8367|8368|8370|8467|8493|8520|8726|8932|8968|9355|9555|10014|10933|10943|11176|22823|22933|23304|23347|23378|23408|23409|23411|23512|26147|53615|54107|55051|55183|55506|57169|…	BMI1|DNMT1|DNMT3A|DNMT3B|EZH2|H1F0|H3F3A|H3F3B|HDAC1|HDAC2|HELLS|HMGB1|JARID2|MBD1|MECP2|PHF1|RBBP4|RBBP7|TRIM27|SPI1|SUV39H1|TNP1|HIRA|UBE2B|PCGF2|KMT2D|ARID1A|HIST1H4I|HIST1H3A|HIST1H3D|HIST1H3C|HIST1H3E|HIST1H3I|HIST1H3G|HIST1H3J|HIST1H3H|HIST1H3B|HIST1H4A|HIST1H4D|HIST1H4F|HIST1H4K|HIST1H4J|HIST1H4C|HIST1H4H|HIST1H4B|HIST1H4E|HIST1H4L|HIST2H4A|SMARCA5|PPM1D|HAT1|EED|MBD2|HIST1H3F|LHX2|H2AFY|H…
GO:0043486	histone exchange	biological_process	58	2.53937e-31	<0.0012575101299427134	1058|1060|2491|4678|4869|5757|5928|5931|6944|7141|7142|8294|8359|8360|8361|8362|8363|8364|8365|8366|8367|8368|8370|8467|8607|9025|9271|10467|10847|11339|23198|23421|26038|50511|51773|54069|54107|55166|55320|55355|55839|57082|64105|64946|79019|79172|79682|80152|81611|91687|121504|144108|201254|255626|378708|387103|401541|554313|	CENPA|CENPC|CENPI|NASP|NPM1|PTMA|RBBP4|RBBP7|VPS72|TNP1|TNP2|HIST1H4I|HIST1H4A|HIST1H4D|HIST1H4F|HIST1H4K|HIST1H4J|HIST1H4C|HIST1H4H|HIST1H4B|HIST1H4E|HIST1H4L|HIST2H4A|SMARCA5|RUVBL1|RNF8|PIWIL1|ZNHIT1|SRCAP|OIP5|PSME4|ITGB3BP|CHD5|SYCP3|RSF1|MIS18A|POLE3|CENPQ|MIS18BP1|HJURP|CENPN|KNL1|CENPK|CENPH|CENPM|CENPO|CENPU|CENPT|ANP32E|CENPL|HIST4H4|SPTY2D1|CENPX|HIST1H2BA|CENPS|CENPW|CENPP|HIST2H4B|
GO:0030660	Golgi-associated vesicle membrane	cellular_component	105	2.60743e-31	<0.0012575101299427134	160|164|372|374|966|972|1080|1174|1211|1212|1213|1258|1260|1262|1314|1315|2348|2697|2890|3105|3106|3107|3113|3115|3117|3118|3119|3120|3122|3123|3127|3133|3134|3135|3998|4900|5297|5310|6010|6396|6572|6720|6721|6811|7039|8218|8615|8906|9182|9276|9554|9570|9632|9871|9919|10016|10175|10427|10483|10484|10490|10675|10802|10945|10959|10972|11196|11276|11316|22818|22820|22872|22937|23390|23423|23433|2595…	AP2A1|AP1G1|ARCN1|AREG|CD59|CD74|CFTR|AP1S1|CLTA|CLTB|CLTC|CNGB1|CNGA2|CNGA4|COPA|COPB1|FOLR1|GJA1|GRIA1|HLA-A|HLA-B|HLA-C|HLA-DPA1|HLA-DPB1|HLA-DQA1|HLA-DQA2|HLA-DQB1|HLA-DQB2|HLA-DRA|HLA-DRB1|HLA-DRB5|HLA-E|HLA-F|HLA-G|LMAN1|NRGN|PI4KA|PKD1|RHO|SEC13|SLC18A3|SREBF1|SREBF2|STX5|TGFA|CLTCL1|USO1|AP1G2|RASSF9|COPB2|SEC22B|GOSR2|SEC24C|SEC24D|SEC16A|PDCD6|CNIH1|SEC24B|SEC23B|SEC23A|VTI1B|CSPG5|SEC2…
GO:0022900	electron transport chain	biological_process	172	2.96917e-31	<0.0012575101299427134	128|217|231|314|316|444|498|637|1109|1327|1329|1337|1339|1345|1346|1347|1350|1351|1352|1353|1355|1528|1534|1535|1536|1537|1544|1588|1728|1738|2108|2109|2110|2230|2731|2745|2819|2820|2877|2936|3420|3620|4017|4129|4199|4200|4204|4512|4513|4514|4519|4535|4536|4537|4538|4539|4540|4688|4694|4695|4696|4697|4698|4700|4701|4702|4704|4705|4706|4707|4708|4709|4710|4711|4712|4713|4714|4715|4716|4717|4718|47…	ADH5|ALDH2|AKR1B1|AOC2|AOX1|ASPH|ATP5F1A|BID|AKR1C4|COX4I1|COX5B|COX6A1|COX6A2|COX6C|COX7A1|COX7A2|COX7C|COX8A|COX10|COX11|COX15|CYB5A|CYB561|CYBA|CYBB|CYC1|CYP1A2|CYP19A1|NQO1|DLD|ETFA|ETFB|ETFDH|FDX1|GLDC|GLRX|GPD1|GPD2|GPX2|GSR|IDH3B|IDO1|LOXL2|MAOB|ME1|ME2|MECP2|COX1|COX2|COX3|CYTB|ND1|ND2|ND3|ND4|ND4L|ND5|NCF2|NDUFA1|NDUFA2|NDUFA3|NDUFA4|NDUFA5|NDUFA6|NDUFA7|NDUFA8|NDUFA9|NDUFA10|NDUFAB1|NDU…
GO:0006370	7-methylguanosine mRNA capping	biological_process	32	3.96591e-31	<0.0012575101299427134	902|1022|2068|2071|2962|2963|2965|2966|2967|2968|4331|4686|5431|5432|5433|5434|5435|5436|5437|5438|5439|5440|5441|6829|8731|8732|22916|23070|55421|55783|83640|404672|	CCNH|CDK7|ERCC2|ERCC3|GTF2F1|GTF2F2|GTF2H1|GTF2H2|GTF2H3|GTF2H4|MNAT1|NCBP1|POLR2B|POLR2C|POLR2D|POLR2E|POLR2F|POLR2G|POLR2H|POLR2I|POLR2J|POLR2K|POLR2L|SUPT5H|RNMT|RNGTT|NCBP2|CMTR1|NCBP3|CMTR2|RAMAC|GTF2H5|
GO:0005844	polysome	cellular_component	70	4.32488e-31	<0.0012575101299427134	190|811|1618|1660|1938|1965|1975|1981|2332|2521|4440|4628|4733|4736|5682|5687|6128|6129|6130|6132|6135|6141|6142|6143|6152|6156|6160|6161|6169|6170|6171|6173|6188|6191|6194|6227|6228|6231|6234|6235|7411|7431|7458|8087|8667|9513|10445|10985|23367|25873|26019|26523|27161|51182|51389|55323|55364|55854|57532|60560|79727|84316|85451|87178|113251|122830|124540|129563|140801|440275|	NR0B1|CALR|DAZL|DHX9|EEF2|EIF2S1|EIF4B|EIF4G1|FMR1|FUS|MSI1|MYH10|DRG1|RPL10A|PSMA1|PSMA6|RPL6|RPL7|RPL7A|RPL8|RPL11|RPL18|RPL18A|RPL19|RPL24|RPL30|RPL31|RPL32|RPL38|RPL39|RPL41|RPL36A|RPS3|RPS4X|RPS6|RPS21|RPS23|RPS26|RPS28|RPS29|VBP1|VIM|EIF4H|FXR1|EIF3H|FXR2|MCRS1|GCN1|LARP1|RPL36|UPF2|AGO1|AGO2|HSPA14|RWDD1|LARP6|IMPACT|ZC3H15|NUFIP2|NAA35|LIN28A|NAA38|UNK|PNPT1|LARP4|NAA30|MSI2|DIS3L2|RPL10L…
GO:0006757	ATP generation from ADP	biological_process	36	4.48042e-31	<0.0012575101299427134	230|669|2023|2026|2027|2584|2645|2821|3098|3099|3101|3939|4967|5207|5208|5211|5213|5214|5223|5224|5230|5232|5236|5313|5315|7167|26330|53632|55526|55753|80201|83440|221264|283209|387712|441531|	ALDOC|BPGM|ENO1|ENO2|ENO3|GALK1|GCK|GPI|HK1|HK2|HK3|LDHA|OGDH|PFKFB1|PFKFB2|PFKL|PFKM|PFKP|PGAM1|PGAM2|PGK1|PGK2|PGM1|PKLR|PKM|TPI1|GAPDHS|PRKAG3|DHTKD1|OGDHL|HKDC1|ADPGK|AK9|PGM2L1|ENO4|PGAM4|
GO:0016032	viral process	biological_process	556	5.26851e-31	<0.0012575101299427134	156|160|161|162|163|164|259|274|290|291|292|293|336|348|373|375|387|527|558|572|581|598|664|665|699|708|819|841|857|858|890|904|905|919|920|926|940|941|942|949|950|975|983|995|998|1050|1058|1104|1173|1174|1175|1232|1234|1315|1378|1380|1385|1387|1487|1488|1499|1508|1524|1525|1604|1605|1616|1642|1654|1656|1660|1663|1739|1755|1781|1803|1859|1877|1939|1949|1969|1973|1974|1977|1981|2060|2068|2071|2192…	GRK2|AP2A1|AP2A2|AP1B1|AP2B1|AP1G1|AMBP|BIN1|ANPEP|SLC25A4|SLC25A5|SLC25A6|APOA2|APOE|TRIM23|ARF1|RHOA|ATP6V0C|AXL|BAD|BAX|BCL2L1|BNIP3|BNIP3L|BUB1|C1QBP|CAMLG|CASP8|CAV1|CAV2|CCNA2|CCNT1|CCNT2|CD247|CD4|CD8B|CD28|CD80|CD86|SCARB1|SCARB2|CD81|CDK1|CDC25C|CDC42|CEBPA|CENPA|RCC1|AP2M1|AP1S1|AP2S1|CCR3|CCR5|COPB1|CR1|CR2|CREB1|CREBBP|CTBP1|CTBP2|CTNNB1|CTSB|CX3CR1|CXADR|CD55|DAG1|DAXX|DDB1|DDX3X|DDX…
GO:0030667	secretory granule membrane	cellular_component	287	5.42815e-31	<0.0012575101299427134	21|55|101|102|161|221|290|310|334|387|391|527|535|566|634|682|683|684|719|728|762|857|858|928|929|932|945|948|952|960|961|963|965|966|967|968|976|1084|1088|1143|1179|1315|1378|1535|1536|1604|1621|1650|1729|1755|1823|1828|1832|2040|2171|2204|2207|2212|2319|2357|2358|2548|2683|3071|3163|3382|3482|3577|3579|3674|3683|3684|3685|3687|3689|3690|3708|3709|3710|3903|3916|3920|3958|4033|4179|4257|4311|468…	ABCA3|ACPP|ADAM8|ADAM10|AP2A2|ALDH3B1|ANPEP|ANXA7|APLP2|RHOA|RHOG|ATP6V0C|ATP6V0A1|AZU1|CEACAM1|BSG|BST1|BST2|C3AR1|C5AR1|CA4|CAV1|CAV2|CD9|CD14|MS4A3|CD33|CD36|CD38|CD44|CD47|CD53|CD58|CD59|CD63|CD68|ADGRE5|CEACAM3|CEACAM8|CHRNB4|CLCA1|COPB1|CR1|CYBA|CYBB|CD55|DBH|DDOST|DIAPH1|DMBT1|DSC1|DSG1|DSP|STOM|FABP5|FCAR|FCER1G|FCGR2A|FLOT2|FPR1|FPR2|GAA|B4GALT1|NCKAP1L|HMOX2|ICA1|IGF2R|CXCR1|CXCR2|ITGA2…
GO:0009725	response to hormone	biological_process	846	7.19494e-31	<0.0012575101299427134	15|20|21|31|38|49|58|88|107|108|109|111|112|113|114|115|116|117|133|142|148|150|156|178|181|183|185|186|189|190|199|208|210|231|249|283|301|302|306|308|324|328|336|338|339|353|358|367|374|383|387|434|440|445|476|477|478|490|523|525|526|527|528|529|533|534|535|537|551|552|553|572|583|585|590|595|596|632|634|652|654|655|672|673|677|678|682|687|694|706|760|768|790|801|808|811|815|836|841|842|847|857…	AANAT|ABCA2|ABCA3|ACACA|ACAT1|ACR|ACTA1|ACTN2|ADCY1|ADCY2|ADCY3|ADCY5|ADCY6|ADCY7|ADCY8|ADCY9|ADCYAP1|ADCYAP1R1|ADM|PARP1|ADRA1A|ADRA2A|GRK2|AGL|AGRP|AGT|AGTR1|AGTR2|AGXT|NR0B1|AIF1|AKT2|ALAD|AKR1B1|ALPL|ANG|ANXA1|ANXA2|ANXA3|ANXA5|APC|APEX1|APOA2|APOB|APOBEC1|APRT|AQP1|AR|AREG|ARG1|RHOA|ASIP|ASNS|ASS1|ATP1A1|ATP1A2|ATP1A3|ATP2B1|ATP6V1A|ATP6V1B1|ATP6V1B2|ATP6V0C|ATP6V1C1|ATP6V1E1|ATP6V0B|ATP6V1G…
GO:1901701	cellular response to oxygen-containing compound	biological_process	914	7.45481e-31	<0.0012575101299427134	15|19|25|26|27|31|88|107|108|109|111|112|113|114|115|128|142|154|156|177|183|185|186|196|199|208|231|301|308|324|328|333|337|338|339|343|353|358|359|366|367|383|387|388|445|468|472|478|490|493|523|525|526|527|528|529|533|534|535|537|538|552|558|572|598|610|613|632|634|641|664|672|677|687|688|695|706|760|773|781|782|815|824|834|837|842|846|857|858|890|891|923|929|941|942|948|949|958|983|988|990|99…	AANAT|ABCA1|ABL1|AOC1|ABL2|ACACA|ACTN2|ADCY1|ADCY2|ADCY3|ADCY5|ADCY6|ADCY7|ADCY8|ADCY9|ADH5|PARP1|ADRB2|GRK2|AGER|AGT|AGTR1|AGTR2|AHR|AIF1|AKT2|AKR1B1|ANXA1|ANXA5|APC|APEX1|APLP1|APOA4|APOB|APOBEC1|AQP8|APRT|AQP1|AQP2|AQP9|AR|ARG1|RHOA|RHOB|ASS1|ATF4|ATM|ATP1A3|ATP2B1|ATP2B4|ATP6V1A|ATP6V1B1|ATP6V1B2|ATP6V0C|ATP6V1C1|ATP6V1E1|ATP6V0B|ATP6V1G2|ATP6V0A1|ATP6AP1|ATP7A|AVPR1A|AXL|BAD|BCL2L1|HCN2|BCR|…
GO:0030017	sarcomere	cellular_component	193	9.5582e-31	<0.0012575101299427134	58|70|81|87|88|148|274|286|287|288|375|493|667|775|776|779|801|805|808|825|832|844|845|859|1073|1410|1499|1674|1756|2023|2274|2275|2280|2281|2316|2317|2318|2483|3270|3315|3611|3728|3741|3753|3781|3856|3880|3998|4313|4534|4604|4606|4607|4619|4620|4621|4622|4624|4625|4626|4632|4633|4634|4635|4659|4660|4703|4842|4892|5058|5142|5239|5525|5530|5532|5664|5687|6261|6262|6263|6271|6323|6331|6334|6513|652…	ACTA1|ACTC1|ACTN4|ACTN1|ACTN2|ADRA1A|BIN1|ANK1|ANK2|ANK3|ARF1|ATP2B4|DST|CACNA1C|CACNA1D|CACNA1S|CALM1|CALM2|CALM3|CAPN3|CAPZB|CASQ1|CASQ2|CAV3|CFL2|CRYAB|CTNNB1|DES|DMD|ENO1|FHL2|FHL3|FKBP1A|FKBP1B|FLNA|FLNB|FLNC|FRG1|HRC|HSPB1|ILK|JUP|KCNA5|KCNE1|KCNN2|KRT8|KRT19|LMAN1|MMP2|MTM1|MYBPC1|MYBPC2|MYBPC3|MYH1|MYH2|MYH3|MYH4|MYH6|MYH7|MYH8|MYL1|MYL2|MYL3|MYL4|PPP1R12A|PPP1R12B|NEB|NOS1|NRAP|PAK1|PDE4…
GO:0008009	chemokine activity	molecular_function	47	1.12193e-30	<0.0012575101299427134	727|2919|2920|2921|3576|3627|4283|5196|5197|5473|6346|6347|6348|6351|6352|6354|6355|6356|6357|6358|6359|6360|6361|6362|6363|6364|6366|6367|6368|6369|6370|6372|6373|6374|6375|6376|6387|6846|9547|10344|10563|10850|51192|56477|58191|387695|414062|	C5|CXCL1|CXCL2|CXCL3|CXCL8|CXCL10|CXCL9|PF4|PF4V1|PPBP|CCL1|CCL2|CCL3|CCL4|CCL5|CCL7|CCL8|CCL11|CCL13|CCL14|CCL15|CCL16|CCL17|CCL18|CCL19|CCL20|CCL21|CCL22|CCL23|CCL24|CCL25|CXCL6|CXCL11|CXCL5|XCL1|CX3CL1|CXCL12|XCL2|CXCL14|CCL26|CXCL13|CCL27|CKLF|CCL28|CXCL16|C10orf99|CCL3L3|
GO:0009452	7-methylguanosine RNA capping	biological_process	33	1.42247e-30	<0.0012575101299427134	902|1022|2068|2071|2962|2963|2965|2966|2967|2968|4331|4686|5431|5432|5433|5434|5435|5436|5437|5438|5439|5440|5441|6829|8731|8732|22916|23070|55421|55783|83640|96764|404672|	CCNH|CDK7|ERCC2|ERCC3|GTF2F1|GTF2F2|GTF2H1|GTF2H2|GTF2H3|GTF2H4|MNAT1|NCBP1|POLR2B|POLR2C|POLR2D|POLR2E|POLR2F|POLR2G|POLR2H|POLR2I|POLR2J|POLR2K|POLR2L|SUPT5H|RNMT|RNGTT|NCBP2|CMTR1|NCBP3|CMTR2|RAMAC|TGS1|GTF2H5|
GO:0036260	RNA capping	biological_process	33	1.42247e-30	<0.0012575101299427134	902|1022|2068|2071|2962|2963|2965|2966|2967|2968|4331|4686|5431|5432|5433|5434|5435|5436|5437|5438|5439|5440|5441|6829|8731|8732|22916|23070|55421|55783|83640|96764|404672|	CCNH|CDK7|ERCC2|ERCC3|GTF2F1|GTF2F2|GTF2H1|GTF2H2|GTF2H3|GTF2H4|MNAT1|NCBP1|POLR2B|POLR2C|POLR2D|POLR2E|POLR2F|POLR2G|POLR2H|POLR2I|POLR2J|POLR2K|POLR2L|SUPT5H|RNMT|RNGTT|NCBP2|CMTR1|NCBP3|CMTR2|RAMAC|TGS1|GTF2H5|
GO:0019395	fatty acid oxidation	biological_process	76	1.92441e-30	<0.0012575101299427134	30|33|34|35|37|38|39|51|131|215|224|225|239|549|1374|1375|1376|1384|1432|1632|1666|1891|1892|1962|2108|2109|2110|2639|3030|3032|3033|3712|3952|5191|5194|5264|5447|5467|5468|5562|5825|5828|6342|8309|8310|9370|10005|10449|10455|10478|10891|11001|23417|23600|26061|26063|26275|27349|51094|51102|51179|54363|54677|55268|55289|55825|55862|56898|79602|80724|83667|84129|114757|116285|126129|285440|	ACAA1|ACADL|ACADM|ACADS|ACADVL|ACAT1|ACAT2|ACOX1|ADH7|ABCD1|ALDH3A2|ABCD2|ALOX12|AUH|CPT1A|CPT1B|CPT2|CRAT|MAPK14|ECI1|DECR1|ECH1|ECHS1|EHHADH|ETFA|ETFB|ETFDH|GCDH|HADHA|HADHB|HADH|IVD|LEP|PEX7|PEX13|PHYH|POR|PPARD|PPARG|PRKAA1|ABCD3|PEX2|SCP2|ACOX2|ACOX3|ADIPOQ|ACOT8|ACAA2|ECI2|SLC25A17|PPARGC1A|SLC27A2|MLYCD|AMACR|HACL1|DECR2|HIBCH|MCAT|ADIPOR1|MECR|HAO2|HAO1|CROT|ECHDC2|ACOXL|PECR|ECHDC1|BDH2|…
GO:0030125	clathrin vesicle coat	cellular_component	27	1.97297e-30	<0.0012575101299427134	160|161|163|164|1173|1174|1175|1211|1212|1213|2060|3092|6572|8218|8301|8906|9026|9779|11276|22905|23149|25977|54812|55707|83988|84251|115548|	AP2A1|AP2A2|AP2B1|AP1G1|AP2M1|AP1S1|AP2S1|CLTA|CLTB|CLTC|EPS15|HIP1|SLC18A3|CLTCL1|PICALM|AP1G2|HIP1R|TBC1D5|SYNRG|EPN2|FCHO1|NECAP1|AFTPH|NECAP2|NCALD|SGIP1|FCHO2|
GO:0070979	protein K11-linked ubiquitination	biological_process	28	2.77218e-30	<0.0012575101299427134	996|5071|6047|7319|7320|7322|7323|7325|7328|7332|8697|8881|10393|10477|11065|25847|27338|29882|29945|51343|51433|51434|51529|51619|55284|64682|79102|246184|	CDC27|PRKN|RNF4|UBE2A|UBE2B|UBE2D2|UBE2D3|UBE2E2|UBE2H|UBE2L3|CDC23|CDC16|ANAPC10|UBE2E3|UBE2C|ANAPC13|UBE2S|ANAPC2|ANAPC4|FZR1|ANAPC5|ANAPC7|ANAPC11|UBE2D4|UBE2W|ANAPC1|RNF26|CDC26|
GO:0005839	proteasome core complex	cellular_component	21	2.85985e-30	<0.0012575101299427134	5682|5683|5684|5685|5686|5687|5688|5689|5690|5691|5692|5693|5694|5695|5696|5698|5699|9491|23198|122706|143471|	PSMA1|PSMA2|PSMA3|PSMA4|PSMA5|PSMA6|PSMA7|PSMB1|PSMB2|PSMB3|PSMB4|PSMB5|PSMB6|PSMB7|PSMB8|PSMB9|PSMB10|PSMF1|PSME4|PSMB11|PSMA8|
GO:0036297	interstrand cross-link repair	biological_process	45	3.0886e-30	<0.0012575101299427134	545|2067|2072|2175|2176|2177|2178|2187|2188|2189|2956|5888|5892|6117|6118|6119|7507|7517|9025|9937|10635|22909|55120|55159|55215|57697|64421|64710|64789|79008|80198|80233|84126|84464|84515|91442|146956|165918|199990|201254|254394|353497|375748|378708|548593|	ATR|ERCC1|ERCC4|FANCA|FANCC|FANCD2|FANCE|FANCB|FANCF|FANCG|MSH6|RAD51|RAD51D|RPA1|RPA2|RPA3|XPA|XRCC3|RNF8|DCLRE1A|RAD51AP1|FAN1|FANCL|RFWD3|FANCI|FANCM|DCLRE1C|NUCKS1|EXO5|SLX1B|MUS81|FAAP100|ATRIP|SLX4|MCM8|FAAP24|EME1|RNF168|FAAP20|CENPX|MCM9|POLN|ERCC6L2|CENPS|SLX1A|
GO:0016073	snRNA metabolic process	biological_process	96	3.11275e-30	<0.0012575101299427134	904|905|1022|1025|1736|2957|2958|2959|2960|2961|2962|2963|4686|5393|5431|5432|5433|5434|5435|5436|5437|5438|5439|5440|5441|5451|5452|6617|6618|6619|6621|6667|6877|6878|6880|6882|6884|6908|7702|8178|8812|10302|11340|22916|22936|23016|23248|23379|23404|25896|26173|26512|51010|51593|51808|54512|54973|55174|55197|55505|55511|55651|55656|55726|55756|56257|56915|57117|57508|58490|64852|64859|65123|7903…	CCNT1|CCNT2|CDK7|CDK9|DKC1|GTF2A1|GTF2A2|GTF2B|GTF2E1|GTF2E2|GTF2F1|GTF2F2|NCBP1|EXOSC9|POLR2B|POLR2C|POLR2D|POLR2E|POLR2F|POLR2G|POLR2H|POLR2I|POLR2J|POLR2K|POLR2L|POU2F1|POU2F2|SNAPC1|SNAPC2|SNAPC3|SNAPC4|SP1|TAF5|TAF6|TAF9|TAF11|TAF13|TBP|ZNF143|ELL|CCNK|SNAPC5|EXOSC8|NCBP2|ELL2|EXOSC7|RPRD2|ICE1|EXOSC2|INTS7|INTS1|INTS6|EXOSC3|SRRT|PHAX|EXOSC4|INTS11|INTS10|RPRD1A|NOP10|SAGE1|NHP2|INTS8|INTS1…
GO:0033176	proton-transporting V-type ATPase complex	cellular_component	24	3.20774e-30	<0.0012575101299427134	523|525|526|527|528|533|534|535|537|8992|9114|9296|9550|10312|23545|50617|51382|51606|84317|127124|147007|155066|245972|245973|	ATP6V1A|ATP6V1B1|ATP6V1B2|ATP6V0C|ATP6V1C1|ATP6V0B|ATP6V1G2|ATP6V0A1|ATP6AP1|ATP6V0E1|ATP6V0D1|ATP6V1F|ATP6V1G1|TCIRG1|ATP6V0A2|ATP6V0A4|ATP6V1D|ATP6V1H|CCDC115|ATP6V1G3|TMEM199|ATP6V0E2|ATP6V0D2|ATP6V1C2|
GO:0006352	DNA-templated transcription, initiation	biological_process	211	3.25334e-30	<0.0012575101299427134	190|367|581|595|860|865|892|902|1019|1022|1024|1025|1026|1387|1490|1602|1810|1870|1871|2063|2068|2071|2099|2100|2101|2103|2104|2494|2516|2649|2908|2957|2958|2959|2960|2961|2962|2963|2965|2966|2967|2968|2969|2975|3164|3172|3174|3516|4150|4306|4331|4853|4854|4855|4878|4929|5241|5431|5432|5433|5434|5435|5436|5437|5438|5439|5440|5441|5442|5465|5467|5468|5469|5914|5915|5916|6095|6096|6097|6256|6257|62…	NR0B1|AR|BAX|CCND1|RUNX2|CBFB|CCNC|CCNH|CDK4|CDK7|CDK8|CDK9|CDKN1A|CREBBP|CCN2|DACH1|DR1|E2F2|E2F3|NR2F6|ERCC2|ERCC3|ESR1|ESR2|ESRRA|ESRRB|ESRRG|NR5A2|NR5A1|NR6A1|NR3C1|GTF2A1|GTF2A2|GTF2B|GTF2E1|GTF2E2|GTF2F1|GTF2F2|GTF2H1|GTF2H2|GTF2H3|GTF2H4|GTF2I|GTF3C1|NR4A1|HNF4A|HNF4G|RBPJ|MAZ|NR3C2|MNAT1|NOTCH2|NOTCH3|NOTCH4|NPPA|NR4A2|PGR|POLR2B|POLR2C|POLR2D|POLR2E|POLR2F|POLR2G|POLR2H|POLR2I|POLR2J|POL…
GO:0016655	oxidoreductase activity, acting on NAD(P)H, quinone or similar compound as acceptor	molecular_function	60	3.84894e-30	<0.0012575101299427134	127|873|1109|1429|1645|1646|1728|4535|4536|4537|4538|4539|4540|4541|4694|4695|4696|4697|4698|4700|4701|4702|4704|4705|4706|4707|4708|4709|4710|4711|4712|4713|4714|4715|4716|4717|4718|4719|4720|4722|4723|4724|4725|4726|4728|4729|4731|4835|8644|9540|9946|10901|51079|51181|55967|56964|84869|91942|374291|100532726|	ADH4|CBR1|AKR1C4|CRYZ|AKR1C1|AKR1C2|NQO1|ND1|ND2|ND3|ND4|ND4L|ND5|ND6|NDUFA1|NDUFA2|NDUFA3|NDUFA4|NDUFA5|NDUFA6|NDUFA7|NDUFA8|NDUFA9|NDUFA10|NDUFAB1|NDUFB1|NDUFB2|NDUFB3|NDUFB4|NDUFB5|NDUFB6|NDUFB7|NDUFB8|NDUFB9|NDUFB10|NDUFC1|NDUFC2|NDUFS1|NDUFS2|NDUFS3|NDUFV1|NDUFS4|NDUFS5|NDUFS6|NDUFS8|NDUFV2|NDUFV3|NQO2|AKR1C3|TP53I3|CRYZL1|DHRS4|NDUFA13|DCXR|NDUFA12|WDR93|CBR4|NDUFAF2|NDUFS7|NDUFC2-KCTD14|
GO:0070461	SAGA-type complex	cellular_component	26	4.40953e-30	<0.0012575101299427134	2648|3054|6871|6873|6874|6877|6878|6879|6880|6881|6883|8295|8464|8850|9913|10474|10629|23326|27097|51616|55578|56943|56970|93624|112869|117143|	KAT2A|HCFC1|TADA2A|TAF2|TAF4|TAF5|TAF6|TAF7|TAF9|TAF10|TAF12|TRRAP|SUPT3H|KAT2B|SUPT7L|TADA3|TAF6L|USP22|TAF5L|TAF9B|SUPT20H|ENY2|ATXN7L3|TADA2B|SGF29|TADA1|
GO:0080008	Cul4-RING E3 ubiquitin ligase complex	cellular_component	33	4.45908e-30	<0.0012575101299427134	1027|1161|1642|1643|5356|8450|8451|8816|9616|9730|9978|10238|11146|25820|25853|25879|26094|26133|50717|51185|51514|54461|54876|55070|55827|64326|79016|79269|80067|80344|90379|139170|340578|	CDKN1B|ERCC8|DDB1|DDB2|PLRG1|CUL4B|CUL4A|DCAF5|RNF7|DCAF1|RBX1|DCAF7|GLMN|ARIH1|DCAF12|DCAF13|DCAF4|TRPC4AP|DCAF8|CRBN|DTL|FBXW5|DCAF16|DET1|DCAF6|COP1|DDA1|DCAF10|DCAF17|DCAF11|DCAF15|DCAF12L1|DCAF12L2|
GO:0070848	response to growth factor	biological_process	486	8.56157e-30	<0.0012575101299427134	90|91|92|93|94|142|268|269|285|301|306|317|356|383|387|409|429|463|538|627|632|650|652|653|654|655|656|657|658|659|673|677|678|790|796|836|846|847|857|860|864|867|890|960|988|997|1003|1277|1278|1280|1281|1284|1373|1385|1398|1399|1432|1453|1482|1490|1499|1524|1644|1655|1745|1783|1841|1845|1848|1869|1906|1915|1938|1954|1958|1960|1961|1969|2010|2022|2064|2066|2081|2116|2200|2241|2246|2247|2248|2249|…	ACVR1|ACVR1B|ACVR2A|ACVR2B|ACVRL1|PARP1|AMH|AMHR2|ANGPT2|ANXA1|ANXA3|APAF1|FASLG|ARG1|RHOA|ARRB2|ASCL1|ZFHX3|ATP7A|BDNF|BGLAP|BMP2|BMP4|BMP5|BMP6|BMP7|BMP8B|BMPR1A|BMPR1B|BMPR2|BRAF|ZFP36L1|ZFP36L2|CAD|CALCA|CASP3|CASR|CAT|CAV1|RUNX2|RUNX3|CBL|CCNA2|CD44|CDC5L|CDC34|CDH5|COL1A1|COL1A2|COL2A1|COL3A1|COL4A2|CPS1|CREB1|CRK|CRKL|MAPK14|CSNK1D|NKX2-5|CCN2|CTNNB1|CX3CR1|DDC|DDX5|DLX1|DYNC1LI2|DTYMK|DUS…
GO:0000793	condensed chromosome	cellular_component	220	8.57446e-30	<0.0012575101299427134	120|332|546|641|672|675|699|701|891|989|1017|1045|1051|1058|1059|1060|1062|1063|1104|1111|1452|1780|2103|2177|3010|3014|3146|3148|3192|3297|3306|3364|3619|3981|4085|4288|4292|4438|4735|4751|4999|5119|5253|5347|5501|5810|5883|5885|5888|5905|6002|6118|6419|6790|6795|6839|6847|6853|6990|7153|7158|7273|7283|7329|7756|8243|8379|8467|8468|8815|8940|9031|9126|9183|9184|9212|9555|9735|9770|9793|9918|9985…	ADD3|BIRC5|ATRX|BLM|BRCA1|BRCA2|BUB1|BUB1B|CCNB1|SEPT7|CDK2|CDX2|CEBPB|CENPA|CENPB|CENPC|CENPE|CENPF|RCC1|CHEK1|CSNK1A1|DYNC1I1|ESRRB|FANCD2|HIST1H1T|H2AFX|HMGB1|HMGB2|HNRNPU|HSF1|HSPA2|HUS1|INCENP|LIG4|MAD2L1|MKI67|MLH1|MSH4|SEPT2|NEK2|ORC2|CHMP1A|PHF2|PLK1|PPP1CC|RAD1|RAD9A|RAD21|RAD51|RANGAP1|RGS12|RPA2|SETMAR|AURKA|AURKC|SUV39H1|SYCP1|SYN1|DYNLT3|TOP2A|TP53BP1|TTN|TUBG1|UBE2I|ZNF207|SMC1A|MAD…
GO:1902562	H4 histone acetyltransferase complex	cellular_component	38	8.81163e-30	<0.0012575101299427134	86|1810|2648|3054|6885|8089|8295|8607|8850|9898|10445|10474|10524|10856|10902|10933|10943|11091|26009|26122|51562|54107|54556|54934|55167|55257|55683|55689|55929|56655|57325|64769|80314|84148|112869|151050|284058|339287|	ACTL6A|DR1|KAT2A|HCFC1|MAP3K7|YEATS4|TRRAP|RUVBL1|KAT2B|UBAP2L|MCRS1|TADA3|KAT5|RUVBL2|BRD8|MORF4L1|MSL3|WDR5|ZZZ3|EPC2|MBIP|POLE3|ING3|KANSL2|MSL2|MRGBP|KANSL3|YEATS2|DMAP1|POLE4|KAT14|MEAF6|EPC1|KAT8|SGF29|KANSL1L|KANSL1|MSL1|
GO:0000307	cyclin-dependent protein kinase holoenzyme complex	cellular_component	41	9.24326e-30	<0.0012575101299427134	595|890|891|894|896|898|899|900|901|902|904|905|983|1017|1019|1021|1022|1025|1026|1032|1163|1164|4331|5218|5925|8621|8812|8900|9133|9134|10309|10983|22938|51755|54619|56647|79616|79935|85417|219771|645121|	CCND1|CCNA2|CCNB1|CCND2|CCND3|CCNE1|CCNF|CCNG1|CCNG2|CCNH|CCNT1|CCNT2|CDK1|CDK2|CDK4|CDK6|CDK7|CDK9|CDKN1A|CDKN2D|CKS1B|CKS2|MNAT1|CDK14|RB1|CDK13|CCNK|CCNA1|CCNB2|CCNE2|CCNO|CCNI|SNW1|CDK12|CCNJ|BCCIP|CCNJL|CNTD2|CCNB3|CCNY|CCNI2|
GO:0006101	citrate metabolic process	biological_process	36	9.47823e-30	<0.0012575101299427134	47|48|50|1431|1737|1743|2271|2690|3417|3418|3419|3420|3421|3658|4190|4191|4200|4967|5160|5161|5162|6389|6390|6391|6392|6776|6777|8801|8802|10873|23530|54949|55526|55753|81889|130752|	ACLY|ACO1|ACO2|CS|DLAT|DLST|FH|GHR|IDH1|IDH2|IDH3A|IDH3B|IDH3G|IREB2|MDH1|MDH2|ME2|OGDH|PDHA1|PDHA2|PDHB|SDHA|SDHB|SDHC|SDHD|STAT5A|STAT5B|SUCLG2|SUCLG1|ME3|NNT|SDHAF2|DHTKD1|OGDHL|FAHD1|MDH1B|
GO:0042866	pyruvate biosynthetic process	biological_process	39	9.94885e-30	<0.0012575101299427134	189|230|669|2023|2026|2027|2584|2645|2821|3098|3099|3101|3939|4967|5207|5208|5211|5213|5214|5223|5224|5230|5232|5236|5313|5315|7167|10993|26330|53632|55526|55753|63826|80201|83440|112817|283209|387712|441531|	AGXT|ALDOC|BPGM|ENO1|ENO2|ENO3|GALK1|GCK|GPI|HK1|HK2|HK3|LDHA|OGDH|PFKFB1|PFKFB2|PFKL|PFKM|PFKP|PGAM1|PGAM2|PGK1|PGK2|PGM1|PKLR|PKM|TPI1|SDS|GAPDHS|PRKAG3|DHTKD1|OGDHL|SRR|HKDC1|ADPGK|HOGA1|PGM2L1|ENO4|PGAM4|
GO:0005643	nuclear pore	cellular_component	85	1.2079e-29	<0.0012575101299427134	1984|2733|3267|3836|3837|3839|3841|3843|4085|4600|4927|4928|5901|5902|5903|5905|6396|7175|7341|8021|8086|8379|8480|8498|8658|8888|9284|9631|9688|9818|9883|9961|9972|10073|10204|10482|10527|10762|11097|11260|11269|23039|23165|23225|23279|23299|23511|23633|23636|23742|25909|29107|30849|53371|54830|55161|55308|55706|55746|55795|55916|56648|56943|57097|57122|59343|64328|64901|79023|79902|81929|84220|…	EIF5A|GLE1|AGFG1|KPNA1|KPNB1|KPNA3|KPNA5|IPO5|MAD2L1|MX2|NUP88|NUP98|RAN|RANBP1|RANBP2|RANGAP1|SEC13|TPR|SUMO1|NUP214|AAAS|MAD1L1|RAE1|RANBP3|TNKS|MCM3AP|NPIPA1|NUP155|NUP93|NUP58|POM121|MVP|NUP153|SNUPN|NUTF2|NXF1|IPO7|NUP50|NUPL2|XPOT|DDX19B|XPO7|NUP205|NUP210|NUP160|BICD2|NUP188|KPNA6|NUP62|NPAP1|AHCTF1|NXT1|PIK3R4|NUP54|NUP62CL|TMEM33|DDX19A|NDC1|NUP133|PCID2|NXT2|EIF5A2|ENY2|PARP11|NUP107|SE…
GO:0048010	vascular endothelial growth factor receptor signaling pathway	biological_process	60	1.82995e-29	<0.0012575101299427134	387|558|998|1398|1432|1535|1536|1793|2185|2277|2321|2324|2534|3071|3315|3685|3690|3791|4688|4689|4690|5062|5228|5290|5291|5295|5296|5587|5747|5829|5879|6093|6461|7409|7410|7423|7424|7867|8440|8828|8829|9047|9261|9475|9564|9844|10006|10016|10163|10451|10458|10787|23191|23213|25759|25865|55845|63916|153090|653361|	RHOA|AXL|CDC42|CRK|MAPK14|CYBA|CYBB|DOCK1|PTK2B|VEGFD|FLT1|FLT4|FYN|NCKAP1L|HSPB1|ITGAV|ITGB3|KDR|NCF2|NCF4|NCK1|PAK2|PGF|PIK3CA|PIK3CB|PIK3R1|PIK3R2|PRKD1|PTK2|PXN|RAC1|ROCK1|SHB|VAV1|VAV2|VEGFB|VEGFC|MAPKAPK3|NCK2|NRP2|NRP1|SH2D2A|MAPKAPK2|ROCK2|BCAR1|ELMO1|ABI1|PDCD6|WASF2|VAV3|BAIAP2|NCKAP1|CYFIP1|SULF1|SHC2|PRKD2|BRK1|ELMO2|DAB2IP|NCF1|
GO:0030141	secretory granule	cellular_component	802	1.83609e-29	<0.0012575101299427134	1|2|12|21|26|30|47|49|55|56|81|87|88|101|102|161|175|178|197|210|221|230|240|272|290|302|306|310|311|317|327|334|335|350|353|354|383|387|391|410|411|427|527|535|538|551|566|634|671|675|682|683|684|710|718|719|728|762|811|820|823|847|857|858|928|929|932|945|948|952|960|961|963|965|966|967|968|976|978|998|1075|1084|1088|1102|1113|1114|1116|1118|1143|1179|1182|1191|1198|1215|1265|1277|1315|1359|1363…	A1BG|A2M|SERPINA3|ABCA3|AOC1|ACAA1|ACLY|ACR|ACPP|ACRV1|ACTN4|ACTN1|ACTN2|ADAM8|ADAM10|AP2A2|AGA|AGL|AHSG|ALAD|ALDH3B1|ALDOC|ALOX5|AMPD3|ANPEP|ANXA2|ANXA3|ANXA7|ANXA11|APAF1|APEH|APLP2|APOA1|APOH|APRT|KLK3|ARG1|RHOA|RHOG|ARSA|ARSB|ASAH1|ATP6V0C|ATP6V0A1|ATP7A|AVP|AZU1|CEACAM1|BPI|BRCA2|BSG|BST1|BST2|SERPING1|C3|C3AR1|C5AR1|CA4|CALR|CAMP|CAPN1|CAT|CAV1|CAV2|CD9|CD14|MS4A3|CD33|CD36|CD38|CD44|CD47|C…
GO:0008527	taste receptor activity	molecular_function	27	1.97251e-29	<0.0012575101299427134	5726|9033|50831|50832|50833|50834|50835|50836|50837|50838|50839|54429|80834|80835|83756|259285|259286|259289|259290|259292|259293|259294|259295|259296|338398|338557|342372|	TAS2R38|PKD2L1|TAS2R3|TAS2R4|TAS2R16|TAS2R1|TAS2R9|TAS2R8|TAS2R7|TAS2R13|TAS2R10|TAS2R5|TAS1R2|TAS1R1|TAS1R3|TAS2R39|TAS2R40|TAS2R43|TAS2R31|TAS2R46|TAS2R30|TAS2R19|TAS2R20|TAS2R50|TAS2R60|FFAR4|PKD1L3|
GO:0030198	extracellular matrix organization	biological_process	300	2.10625e-29	<0.0012575101299427134	2|101|102|176|302|323|538|602|633|649|682|780|871|960|961|999|1215|1277|1278|1280|1281|1282|1284|1285|1286|1287|1288|1289|1290|1291|1292|1293|1294|1295|1296|1297|1298|1300|1301|1302|1303|1305|1306|1307|1310|1311|1404|1462|1463|1490|1504|1511|1513|1514|1515|1520|1545|1605|1634|1758|1805|1842|1991|1999|2022|2068|2192|2199|2200|2201|2244|2247|2266|2294|2331|2620|2621|2670|2683|2824|3036|3037|3038|32…	A2M|ADAM8|ADAM10|ACAN|ANXA2|APBB2|ATP7A|BCL3|BGN|BMP1|BSG|DDR1|SERPINH1|CD44|CD47|CDH1|CMA1|COL1A1|COL1A2|COL2A1|COL3A1|COL4A1|COL4A2|COL4A3|COL4A4|COL4A5|COL4A6|COL5A1|COL5A2|COL6A1|COL6A2|COL6A3|COL7A1|COL8A1|COL8A2|COL9A1|COL9A2|COL10A1|COL11A1|COL11A2|COL12A1|COL13A1|COL15A1|COL16A1|COL19A1|COMP|HAPLN1|VCAN|NCAN|CCN2|CTRB1|CTSG|CTSK|CTSL|CTSV|CTSS|CYP1B1|DAG1|DCN|DMP1|DPT|ECM2|ELANE|ELF3|ENG|…
GO:0051983	regulation of chromosome segregation	biological_process	100	2.42128e-29	<0.0012575101299427134	324|472|546|699|701|891|990|991|996|998|1062|1063|1457|1459|1499|1663|1778|1843|1894|2237|3192|3550|4085|4288|4342|4751|4926|5347|5885|5925|6421|7175|7272|7517|7756|8260|8313|8379|8452|8658|8678|8697|9183|9184|9212|9232|9319|9555|9698|9700|9787|10403|10459|10460|10615|10664|10744|10783|11004|22933|23063|23137|23369|25836|25906|26271|29127|29945|51143|51433|51451|51529|54908|55719|55755|55781|5579…	APC|ATM|ATRX|BUB1|BUB1B|CCNB1|CDC6|CDC20|CDC27|CDC42|CENPE|CENPF|CSNK2A1|CSNK2A2|CTNNB1|DDX11|DYNC1H1|DUSP1|ECT2|FEN1|HNRNPU|IK|MAD2L1|MKI67|MOS|NEK2|NUMA1|PLK1|RAD21|RB1|SFPQ|TPR|TTK|XRCC3|ZNF207|NAA10|AXIN2|MAD1L1|CUL3|TNKS|BECN1|CDC23|ZW10|BUB3|AURKB|PTTG1|TRIP13|H2AFY|PUM1|ESPL1|DLGAP5|NDC80|MAD2L2|TACC3|SPAG5|CTCF|PTTG2|NEK6|KIF2C|SIRT2|WAPL|SMC5|PUM2|NIPBL|ANAPC15|FBXO5|RACGAP1|ANAPC4|DYNC1…
GO:0034440	lipid oxidation	biological_process	77	2.49006e-29	<0.0012575101299427134	30|33|34|35|37|38|39|51|131|215|224|225|239|549|1374|1375|1376|1384|1432|1632|1666|1891|1892|1962|2108|2109|2110|2639|3030|3032|3033|3712|3952|5191|5194|5264|5447|5467|5468|5562|5825|5828|6342|7941|8309|8310|9370|10005|10449|10455|10478|10891|11001|23417|23600|26061|26063|26275|27349|51094|51102|51179|54363|54677|55268|55289|55825|55862|56898|79602|80724|83667|84129|114757|116285|126129|285440|	ACAA1|ACADL|ACADM|ACADS|ACADVL|ACAT1|ACAT2|ACOX1|ADH7|ABCD1|ALDH3A2|ABCD2|ALOX12|AUH|CPT1A|CPT1B|CPT2|CRAT|MAPK14|ECI1|DECR1|ECH1|ECHS1|EHHADH|ETFA|ETFB|ETFDH|GCDH|HADHA|HADHB|HADH|IVD|LEP|PEX7|PEX13|PHYH|POR|PPARD|PPARG|PRKAA1|ABCD3|PEX2|SCP2|PLA2G7|ACOX2|ACOX3|ADIPOQ|ACOT8|ACAA2|ECI2|SLC25A17|PPARGC1A|SLC27A2|MLYCD|AMACR|HACL1|DECR2|HIBCH|MCAT|ADIPOR1|MECR|HAO2|HAO1|CROT|ECHDC2|ACOXL|PECR|ECHDC…
GO:0005697	telomerase holoenzyme complex	cellular_component	20	3.12011e-29	<0.0012575101299427134	1736|3183|3192|4931|6628|6634|6635|7011|7015|9887|10728|23293|23381|54433|54552|55135|55226|55505|55651|134353|	DKC1|HNRNPC|HNRNPU|NVL|SNRPB|SNRPD3|SNRPE|TEP1|TERT|SMG7|PTGES3|SMG6|SMG5|GAR1|GNL3L|WRAP53|NAT10|NOP10|NHP2|LSM11|
GO:0006476	protein deacetylation	biological_process	57	3.60243e-29	<0.0012575101299427134	1107|1108|2005|3065|3066|5187|5245|5926|5928|5931|5978|6299|6421|8819|8841|8864|9112|9219|9734|9759|10013|10014|10284|10362|10432|10933|10943|11107|11176|22933|23028|23186|23309|23408|23409|23410|23411|25855|25942|51317|51547|51548|51564|51742|53615|54531|55869|56916|57504|57708|64426|79685|79718|79885|83933|84312|138151|	CHD3|CHD4|ELK4|HDAC1|HDAC2|PER1|PHB|ARID4A|RBBP4|RBBP7|REST|SALL1|SFPQ|SAP30|HDAC3|PER2|MTA1|MTA2|HDAC9|HDAC4|HDAC6|HDAC5|SAP18|HMG20B|RBM14|MORF4L1|MSL3|PRDM5|BAZ2A|SIRT2|KDM1A|RCOR1|SIN3B|SIRT5|SIRT4|SIRT3|SIRT1|BRMS1|SIN3A|PHF21A|SIRT7|SIRT6|HDAC7|ARID4B|MBD3|MIER2|HDAC8|SMARCAD1|MTA3|MIER1|SUDS3|SAP30L|TBL1XR1|HDAC11|HDAC10|BRMS1L|NACC2|
GO:0008307	structural constituent of muscle	molecular_function	44	4.10016e-29	<0.0012575101299427134	88|89|444|825|1605|1756|3880|4604|4606|4607|4608|4626|4629|4632|4633|4634|4636|4637|4703|5339|6525|7168|7169|7171|7273|8048|8470|8557|8736|9172|9499|10398|10529|23336|23363|26287|27295|29895|56704|84033|91624|127294|140465|283284|	ACTN2|ACTN3|ASPH|CAPN3|DAG1|DMD|KRT19|MYBPC1|MYBPC2|MYBPC3|MYBPH|MYH8|MYH11|MYL1|MYL2|MYL3|MYL5|MYL6|NEB|PLEC|SMTN|TPM1|TPM2|TPM4|TTN|CSRP3|SORBS2|TCAP|MYOM1|MYOM2|MYOT|MYL9|NEBL|SYNM|OBSL1|ANKRD2|PDLIM3|MYLPF|JPH1|OBSCN|NEXN|MYOM3|MYL6B|IGSF22|
GO:0042611	MHC protein complex	cellular_component	21	4.71794e-29	<0.0012575101299427134	972|3105|3106|3107|3108|3109|3111|3112|3113|3115|3117|3118|3119|3120|3122|3123|3127|3133|3134|3135|3140|	CD74|HLA-A|HLA-B|HLA-C|HLA-DMA|HLA-DMB|HLA-DOA|HLA-DOB|HLA-DPA1|HLA-DPB1|HLA-DQA1|HLA-DQA2|HLA-DQB1|HLA-DQB2|HLA-DRA|HLA-DRB1|HLA-DRB5|HLA-E|HLA-F|HLA-G|MR1|
GO:0071363	cellular response to growth factor stimulus	biological_process	459	5.38179e-29	<0.0012575101299427134	90|91|92|93|94|142|268|269|285|301|317|383|387|409|538|627|632|650|652|653|654|655|656|657|658|659|673|677|678|790|796|836|846|847|857|860|867|890|960|988|1003|1277|1278|1280|1281|1284|1373|1385|1398|1399|1432|1453|1482|1490|1499|1524|1644|1655|1745|1783|1841|1845|1869|1906|1915|1938|1954|1958|1960|1961|2010|2022|2064|2066|2081|2116|2200|2246|2247|2248|2249|2250|2251|2252|2253|2254|2255|2257|2260…	ACVR1|ACVR1B|ACVR2A|ACVR2B|ACVRL1|PARP1|AMH|AMHR2|ANGPT2|ANXA1|APAF1|ARG1|RHOA|ARRB2|ATP7A|BDNF|BGLAP|BMP2|BMP4|BMP5|BMP6|BMP7|BMP8B|BMPR1A|BMPR1B|BMPR2|BRAF|ZFP36L1|ZFP36L2|CAD|CALCA|CASP3|CASR|CAT|CAV1|RUNX2|CBL|CCNA2|CD44|CDC5L|CDH5|COL1A1|COL1A2|COL2A1|COL3A1|COL4A2|CPS1|CREB1|CRK|CRKL|MAPK14|CSNK1D|NKX2-5|CCN2|CTNNB1|CX3CR1|DDC|DDX5|DLX1|DYNC1LI2|DTYMK|DUSP3|E2F1|EDN1|EEF1A1|EEF2|MEGF8|EGR1|…
GO:1990868	response to chemokine	biological_process	83	1.07129e-28	<0.0012575101299427134	387|643|1230|1232|1233|1234|1235|1236|1237|1238|1240|1524|1843|2185|2532|2826|2829|2833|2840|2859|2919|2920|2921|3576|3577|3579|3627|4283|4352|5196|5197|5473|5967|6346|6347|6348|6351|6352|6354|6355|6356|6357|6358|6359|6360|6361|6362|6363|6364|6366|6367|6368|6369|6370|6372|6373|6374|6375|6376|6387|6558|6846|7032|7852|9034|9750|9943|10344|10519|10563|10663|10803|10936|23143|27347|51554|57007|64783|…	RHOA|CXCR5|CCR1|CCR3|CCR4|CCR5|CCR6|CCR7|CCR8|ACKR2|CMKLR1|CX3CR1|DUSP1|PTK2B|ACKR1|CCR10|XCR1|CXCR3|GPR17|GPR35|CXCL1|CXCL2|CXCL3|CXCL8|CXCR1|CXCR2|CXCL10|CXCL9|MPL|PF4|PF4V1|PPBP|REG1A|CCL1|CCL2|CCL3|CCL4|CCL5|CCL7|CCL8|CCL11|CCL13|CCL14|CCL15|CCL16|CCL17|CCL18|CCL19|CCL20|CCL21|CCL22|CCL23|CCL24|CCL25|CXCL6|CXCL11|CXCL5|XCL1|CX3CL1|CXCL12|SLC12A2|XCL2|TFF2|CXCR4|CCRL2|RIPOR2|OXSR1|CCL26|CIB1|C…
GO:1990869	cellular response to chemokine	biological_process	83	1.07129e-28	<0.0012575101299427134	387|643|1230|1232|1233|1234|1235|1236|1237|1238|1240|1524|1843|2185|2532|2826|2829|2833|2840|2859|2919|2920|2921|3576|3577|3579|3627|4283|4352|5196|5197|5473|5967|6346|6347|6348|6351|6352|6354|6355|6356|6357|6358|6359|6360|6361|6362|6363|6364|6366|6367|6368|6369|6370|6372|6373|6374|6375|6376|6387|6558|6846|7032|7852|9034|9750|9943|10344|10519|10563|10663|10803|10936|23143|27347|51554|57007|64783|…	RHOA|CXCR5|CCR1|CCR3|CCR4|CCR5|CCR6|CCR7|CCR8|ACKR2|CMKLR1|CX3CR1|DUSP1|PTK2B|ACKR1|CCR10|XCR1|CXCR3|GPR17|GPR35|CXCL1|CXCL2|CXCL3|CXCL8|CXCR1|CXCR2|CXCL10|CXCL9|MPL|PF4|PF4V1|PPBP|REG1A|CCL1|CCL2|CCL3|CCL4|CCL5|CCL7|CCL8|CCL11|CCL13|CCL14|CCL15|CCL16|CCL17|CCL18|CCL19|CCL20|CCL21|CCL22|CCL23|CCL24|CCL25|CXCL6|CXCL11|CXCL5|XCL1|CX3CL1|CXCL12|SLC12A2|XCL2|TFF2|CXCR4|CCRL2|RIPOR2|OXSR1|CCL26|CIB1|C…
GO:0016575	histone deacetylation	biological_process	55	1.62183e-28	<0.0012575101299427134	1107|1108|2005|3065|3066|5187|5245|5926|5928|5931|5978|6299|6421|8819|8841|8864|9112|9219|9734|9759|10013|10014|10284|10362|10432|10933|10943|11107|11176|22933|23028|23186|23309|23410|23411|25855|25942|51317|51547|51548|51564|51742|53615|54531|55869|56916|57504|57708|64426|79685|79718|79885|83933|84312|138151|	CHD3|CHD4|ELK4|HDAC1|HDAC2|PER1|PHB|ARID4A|RBBP4|RBBP7|REST|SALL1|SFPQ|SAP30|HDAC3|PER2|MTA1|MTA2|HDAC9|HDAC4|HDAC6|HDAC5|SAP18|HMG20B|RBM14|MORF4L1|MSL3|PRDM5|BAZ2A|SIRT2|KDM1A|RCOR1|SIN3B|SIRT3|SIRT1|BRMS1|SIN3A|PHF21A|SIRT7|SIRT6|HDAC7|ARID4B|MBD3|MIER2|HDAC8|SMARCAD1|MTA3|MIER1|SUDS3|SAP30L|TBL1XR1|HDAC11|HDAC10|BRMS1L|NACC2|
GO:0006301	postreplication repair	biological_process	45	1.8236e-28	<0.0012575101299427134	672|4436|5111|5424|5425|5427|5429|5980|5981|5982|5983|5984|5985|6117|6118|6119|7319|7320|7334|7335|7336|7353|7415|7706|9100|9246|9768|10459|10714|11201|22890|25898|51426|51455|51514|55339|55666|56852|57804|83932|124739|197370|199990|201973|353497|	BRCA1|MSH2|PCNA|POLD1|POLD2|POLE2|POLH|REV3L|RFC1|RFC2|RFC3|RFC4|RFC5|RPA1|RPA2|RPA3|UBE2A|UBE2B|UBE2N|UBE2V1|UBE2V2|UFD1|VCP|TRIM25|USP10|UBE2L6|PCLAF|MAD2L2|POLD3|POLI|ZBTB1|RCHY1|POLK|REV1|DTL|WDR33|NPLOC4|RAD18|POLD4|SPRTN|USP43|NSMCE1|FAAP20|PRIMPOL|POLN|
GO:1901987	regulation of cell cycle phase transition	biological_process	364	1.94769e-28	<0.0012575101299427134	199|301|324|328|472|493|581|595|596|637|641|672|677|678|699|701|835|891|894|896|983|990|991|993|994|995|1017|1019|1026|1027|1028|1030|1032|1062|1063|1069|1111|1112|1263|1453|1454|1543|1639|1642|1647|1654|1778|1781|1820|1843|1869|1874|1981|2068|2071|2146|2255|2273|2735|2765|2810|2956|3161|3275|3276|3306|3364|3373|3398|3550|3741|4085|4193|4194|4204|4221|4303|4342|4361|4582|4683|4751|4762|4848|4849|…	AIF1|ANXA1|APC|APEX1|ATM|ATP2B4|BAX|CCND1|BCL2|BID|BLM|BRCA1|ZFP36L1|ZFP36L2|BUB1|BUB1B|CASP2|CCNB1|CCND2|CCND3|CDK1|CDC6|CDC20|CDC25A|CDC25B|CDC25C|CDK2|CDK4|CDKN1A|CDKN1B|CDKN1C|CDKN2B|CDKN2D|CENPE|CENPF|CETN2|CHEK1|FOXN3|PLK3|CSNK1D|CSNK1E|CYP1A1|DCTN1|DDB1|GADD45A|DDX3X|DYNC1H1|DYNC1I2|ARID3A|DUSP1|E2F1|E2F4|EIF4G1|ERCC2|ERCC3|EZH2|FGF10|FHL1|GLI1|GML|SFN|MSH6|HMMR|PRMT2|PRMT1|HSPA2|HUS1|HYAL…
GO:0072350	tricarboxylic acid metabolic process	biological_process	40	2.07405e-28	<0.0012575101299427134	47|48|50|445|1431|1737|1743|2271|2690|2746|3417|3418|3419|3420|3421|3658|4190|4191|4200|4967|5160|5161|5162|6389|6390|6391|6392|6569|6776|6777|8801|8802|10873|23409|23530|54949|55526|55753|81889|130752|	ACLY|ACO1|ACO2|ASS1|CS|DLAT|DLST|FH|GHR|GLUD1|IDH1|IDH2|IDH3A|IDH3B|IDH3G|IREB2|MDH1|MDH2|ME2|OGDH|PDHA1|PDHA2|PDHB|SDHA|SDHB|SDHC|SDHD|SLC34A1|STAT5A|STAT5B|SUCLG2|SUCLG1|ME3|SIRT4|NNT|SDHAF2|DHTKD1|OGDHL|FAHD1|MDH1B|
GO:0000387	spliceosomal snRNP assembly	biological_process	36	2.11081e-28	<0.0012575101299427134	1207|6606|6607|6628|6631|6632|6633|6634|6635|6636|6637|8487|9092|9129|9733|10073|10419|10421|10594|10772|11171|11218|24148|25804|25929|25980|26121|27339|50628|54496|54960|55696|79760|79833|96764|135295|	CLNS1A|SMN1|SMN2|SNRPB|SNRPC|SNRPD1|SNRPD2|SNRPD3|SNRPE|SNRPF|SNRPG|GEMIN2|SART1|PRPF3|SART3|SNUPN|PRMT5|CD2BP2|PRPF8|SRSF10|STRAP|DDX20|PRPF6|LSM4|GEMIN5|AAR2|PRPF31|PRPF19|GEMIN4|PRMT7|GEMIN8|RBM22|GEMIN7|GEMIN6|TGS1|SRSF12|
GO:0005838	proteasome regulatory particle	cellular_component	20	2.13546e-28	<0.0012575101299427134	5700|5701|5702|5705|5706|5707|5708|5709|5710|5711|5713|5714|5715|5716|5717|5718|5719|9861|10213|11047|	PSMC1|PSMC2|PSMC3|PSMC5|PSMC6|PSMD1|PSMD2|PSMD3|PSMD4|PSMD5|PSMD7|PSMD8|PSMD9|PSMD10|PSMD11|PSMD12|PSMD13|PSMD6|PSMD14|ADRM1|
GO:0006369	termination of RNA polymerase II transcription	biological_process	34	2.66188e-28	<0.0012575101299427134	1477|1478|1479|4150|4686|6628|6634|6635|6636|6637|7884|8106|8189|8458|10898|10914|10978|11051|22828|22916|23064|23283|25888|29101|29894|51585|51692|53981|54797|55339|79869|81608|84967|134353|	CSTF1|CSTF2|CSTF3|MAZ|NCBP1|SNRPB|SNRPD3|SNRPE|SNRPF|SNRPG|SLBP|PABPN1|SYMPK|TTF2|CPSF4|PAPOLA|CLP1|NUDT21|SCAF8|NCBP2|SETX|CSTF2T|ZNF473|SSU72|CPSF1|PCF11|CPSF3|CPSF2|MED18|WDR33|CPSF7|FIP1L1|LSM10|LSM11|
GO:0060968	regulation of gene silencing	biological_process	110	2.99679e-28	<0.0012575101299427134	339|652|1017|1655|1660|1786|1981|1994|2099|2332|3005|3006|3007|3008|3009|3010|3020|3021|3024|3159|4613|5253|5431|5432|5433|5434|5435|5436|5437|5438|5439|5440|5441|5460|5468|5530|5604|5605|6774|6895|7015|7040|7290|7538|8087|8294|8318|8350|8351|8352|8353|8354|8355|8356|8357|8358|8359|8360|8361|8362|8363|8364|8365|8366|8367|8368|8370|8968|8971|8994|9611|9612|9698|9869|10155|10269|10526|23133|23369|2…	APOBEC1|BMP4|CDK2|DDX5|DHX9|DNMT1|EIF4G1|ELAVL1|ESR1|FMR1|H1F0|HIST1H1C|HIST1H1D|HIST1H1E|HIST1H1B|HIST1H1T|H3F3A|H3F3B|HIST1H1A|HMGA1|MYCN|PHF2|POLR2B|POLR2C|POLR2D|POLR2E|POLR2F|POLR2G|POLR2H|POLR2I|POLR2J|POLR2K|POLR2L|POU5F1|PPARG|PPP3CA|MAP2K1|MAP2K2|STAT3|TARBP2|TERT|TGFB1|HIRA|ZFP36|FXR1|HIST1H4I|CDC45|HIST1H3A|HIST1H3D|HIST1H3C|HIST1H3E|HIST1H3I|HIST1H3G|HIST1H3J|HIST1H3H|HIST1H3B|HIST1H4…
GO:0009060	aerobic respiration	biological_process	71	3.2002e-28	<0.0012575101299427134	48|50|158|847|1327|1329|1337|1339|1350|1352|1355|1431|1737|1743|2271|2395|2647|3417|3418|3419|3420|3421|3658|4190|4191|4200|4512|4513|4514|4535|4538|4728|4967|5018|5160|5161|5162|6389|6390|6391|6392|6834|7349|7381|7384|7385|7388|8801|8802|9016|9377|9512|9650|10873|23410|23530|29796|54205|54949|55526|55753|56181|80025|81889|84701|113115|116228|130752|246269|374291|440567|	ACO1|ACO2|ADSL|CAT|COX4I1|COX5B|COX6A1|COX6A2|COX7C|COX10|COX15|CS|DLAT|DLST|FH|FXN|BLOC1S1|IDH1|IDH2|IDH3A|IDH3B|IDH3G|IREB2|MDH1|MDH2|ME2|COX1|COX2|COX3|ND1|ND4|NDUFS8|OGDH|OXA1L|PDHA1|PDHA2|PDHB|SDHA|SDHB|SDHC|SDHD|SURF1|UCN|UQCRB|UQCRC1|UQCRC2|UQCRH|SUCLG2|SUCLG1|SLC25A14|COX5A|PMPCB|MTFR1|ME3|SIRT3|NNT|UQCR10|CYCS|SDHAF2|DHTKD1|OGDHL|MTFR1L|PANK2|FAHD1|COX4I2|MTFR2|COX20|MDH1B|AFG1L|NDUFS7|U…
GO:0018108	peptidyl-tyrosine phosphorylation	biological_process	176	3.37757e-28	<0.0012575101299427134	25|27|238|558|613|640|660|685|695|780|1195|1196|1198|1436|1437|1438|1439|1445|1523|1839|1859|1947|1949|1969|2041|2042|2043|2044|2045|2046|2047|2048|2049|2050|2051|2064|2065|2066|2069|2185|2202|2241|2242|2246|2247|2248|2249|2250|2251|2252|2253|2254|2255|2260|2261|2263|2264|2268|2321|2322|2324|2444|2534|2690|3082|3084|3562|3563|3565|3567|3568|3595|3600|3643|3645|3702|3716|3717|3718|3791|3815|3932|3…	ABL1|ABL2|ALK|AXL|BCR|BLK|BMX|BTC|BTK|DDR1|CLK1|CLK2|CLK3|CSF1R|CSF2|CSF2RA|CSF2RB|CSK|CUX1|HBEGF|DYRK1A|EFNB1|EFNB3|EPHA2|EPHA1|EPHA3|EPHA4|EPHA5|EPHA7|EPHA8|EPHB1|EPHB2|EPHB3|EPHB4|EPHB6|ERBB2|ERBB3|ERBB4|EREG|PTK2B|EFEMP1|FER|FES|FGF1|FGF2|FGF3|FGF4|FGF5|FGF6|FGF7|FGF8|FGF9|FGF10|FGFR1|FGFR3|FGFR2|FGFR4|FGR|FLT1|FLT3|FLT4|FRK|FYN|GHR|HGF|NRG1|IL3|IL3RA|IL4|IL5|IL5RA|IL12RB2|IL15|INSR|INSRR|ITK…
GO:0030131	clathrin adaptor complex	cellular_component	30	3.57948e-28	<0.0012575101299427134	160|161|162|163|164|1173|1174|1175|2060|3092|6572|8301|8546|8906|8907|9026|9179|9779|10053|10717|10947|11276|23062|23149|23163|26088|26985|54812|84251|115548|	AP2A1|AP2A2|AP1B1|AP2B1|AP1G1|AP2M1|AP1S1|AP2S1|EPS15|HIP1|SLC18A3|PICALM|AP3B1|AP1G2|AP1M1|HIP1R|AP4M1|TBC1D5|AP1M2|AP4B1|AP3M2|SYNRG|GGA2|FCHO1|GGA3|GGA1|AP3M1|AFTPH|SGIP1|FCHO2|
GO:0046031	ADP metabolic process	biological_process	43	3.93826e-28	<0.0012575101299427134	204|205|230|272|572|669|2023|2026|2027|2584|2645|2821|3098|3099|3101|3939|4967|5207|5208|5211|5213|5214|5223|5224|5230|5232|5236|5313|5315|7167|26289|26330|50808|53343|53632|55526|55753|80201|83440|221264|283209|387712|441531|	AK2|AK4|ALDOC|AMPD3|BAD|BPGM|ENO1|ENO2|ENO3|GALK1|GCK|GPI|HK1|HK2|HK3|LDHA|OGDH|PFKFB1|PFKFB2|PFKL|PFKM|PFKP|PGAM1|PGAM2|PGK1|PGK2|PGM1|PKLR|PKM|TPI1|AK5|GAPDHS|AK3|NUDT9|PRKAG3|DHTKD1|OGDHL|HKDC1|ADPGK|AK9|PGM2L1|ENO4|PGAM4|
GO:0016266	O-glycan processing	biological_process	57	3.98499e-28	<0.0012575101299427134	2589|2590|2591|2650|4582|4584|4585|4586|4588|4589|6480|6482|6483|6484|6487|8693|9245|9334|10071|10164|10331|10610|10678|11226|11227|23509|26290|27090|29071|50614|51146|51301|51809|55568|55624|56667|56913|63917|79369|79623|79695|84002|93010|94025|114805|117248|118430|140453|143662|152002|192134|200958|283464|374907|394263|727897|727936|	GALNT1|GALNT2|GALNT3|GCNT1|MUC1|MUC3A|MUC4|MUC5AC|MUC6|MUC7|ST6GAL1|ST3GAL1|ST3GAL2|ST3GAL4|ST3GAL3|GALNT4|GCNT3|B4GALT5|MUC12|CHST4|B3GNT3|ST6GALNAC2|B3GNT2|GALNT6|GALNT5|POFUT1|GALNT8|ST6GALNAC4|C1GALT1C1|GALNT9|A4GNT|GCNT4|GALNT7|GALNT10|POMGNT1|MUC13|C1GALT1|GALNT11|B3GNT4|GALNT14|GALNT12|B3GNT5|B3GNT7|MUC16|GALNT13|GALNT15|MUCL1|MUC17|MUC15|XXYLT1|B3GNT6|MUC20|GXYLT1|B3GNT8|MUC21|MUC5B|GXYLT…
GO:0006165	nucleoside diphosphate phosphorylation	biological_process	51	4.09558e-28	<0.0012575101299427134	205|230|669|2023|2026|2027|2584|2645|2821|3098|3099|3101|3939|4830|4831|4832|4833|4967|5207|5208|5211|5213|5214|5223|5224|5230|5232|5236|5313|5315|7167|8382|8802|10201|26289|26330|29922|51727|53632|55526|55753|80201|83440|122481|129607|158067|221264|283209|347736|387712|441531|	AK4|ALDOC|BPGM|ENO1|ENO2|ENO3|GALK1|GCK|GPI|HK1|HK2|HK3|LDHA|NME1|NME2|NME3|NME4|OGDH|PFKFB1|PFKFB2|PFKL|PFKM|PFKP|PGAM1|PGAM2|PGK1|PGK2|PGM1|PKLR|PKM|TPI1|NME5|SUCLG1|NME6|AK5|GAPDHS|NME7|CMPK1|PRKAG3|DHTKD1|OGDHL|HKDC1|ADPGK|AK7|CMPK2|AK8|AK9|PGM2L1|NME9|ENO4|PGAM4|
GO:0046961	proton-transporting ATPase activity, rotational mechanism	molecular_function	22	4.37985e-28	<0.0012575101299427134	506|509|523|526|527|528|529|533|535|537|8992|9114|9296|10312|23545|50617|51382|51606|90423|155066|245972|245973|	ATP5F1B|ATP5F1C|ATP6V1A|ATP6V1B2|ATP6V0C|ATP6V1C1|ATP6V1E1|ATP6V0B|ATP6V0A1|ATP6AP1|ATP6V0E1|ATP6V0D1|ATP6V1F|TCIRG1|ATP6V0A2|ATP6V0A4|ATP6V1D|ATP6V1H|ATP6V1E2|ATP6V0E2|ATP6V0D2|ATP6V1C2|
GO:0006293	nucleotide-excision repair, preincision complex stabilization	biological_process	20	5.5105e-28	<0.0012575101299427134	142|1642|1643|2067|2068|2071|2072|2965|2966|2967|2968|6117|6118|6119|7507|8450|8451|9557|9978|404672|	PARP1|DDB1|DDB2|ERCC1|ERCC2|ERCC3|ERCC4|GTF2H1|GTF2H2|GTF2H3|GTF2H4|RPA1|RPA2|RPA3|XPA|CUL4B|CUL4A|CHD1L|RBX1|GTF2H5|
GO:1904837	beta-catenin-TCF complex assembly	biological_process	27	6.88105e-28	<0.0012575101299427134	607|1387|1499|3065|4221|5929|6597|6932|6934|7015|7088|7089|7090|7091|8085|8295|8313|8607|9070|10524|26108|51176|79577|83439|90780|123169|283149|	BCL9|CREBBP|CTNNB1|HDAC1|MEN1|RBBP5|SMARCA4|TCF7|TCF7L2|TERT|TLE1|TLE2|TLE3|TLE4|KMT2D|TRRAP|AXIN2|RUVBL1|ASH2L|KAT5|PYGO1|LEF1|CDC73|TCF7L1|PYGO2|LEO1|BCL9L|
GO:0005657	replication fork	cellular_component	67	7.18964e-28	<0.0012575101299427134	604|641|988|1786|3014|4172|4683|4796|5111|5356|5422|5424|5425|5429|5557|5558|5813|5814|5889|5890|5892|5981|5982|5983|5984|5985|6117|6118|6119|7150|7158|7320|7486|7507|7516|7517|8318|8467|8914|9031|10286|10714|11169|23649|27339|29128|29935|29980|50485|51507|51659|54465|54962|55086|55388|55929|56852|56897|56916|57804|80119|83637|84083|84296|92797|253714|389643|	BCL6|BLM|CDC5L|DNMT1|H2AFX|MCM3|NBN|TONSL|PCNA|PLRG1|POLA1|POLD1|POLD2|POLH|PRIM1|PRIM2|PURA|PURB|RAD51C|RAD51B|RAD51D|RFC1|RFC2|RFC3|RFC4|RFC5|RPA1|RPA2|RPA3|TOP1|TP53BP1|UBE2B|WRN|XPA|XRCC2|XRCC3|CDC45|SMARCA5|TIMELESS|BAZ1B|BCAS2|POLD3|WDHD1|POLA2|PRPF19|UHRF1|RPA4|DONSON|SMARCAL1|RTF2|GINS2|ETAA1|TIPIN|RADX|MCM10|DMAP1|RAD18|WRNIP1|SMARCAD1|POLD4|PIF1|ZMIZ2|ZRANB3|GINS4|HELB|MMS22L|NUGGC|
GO:0043062	extracellular structure organization	biological_process	343	7.746e-28	<0.0012575101299427134	2|19|101|102|176|183|185|302|323|335|336|337|338|341|344|345|346|348|375|538|602|633|649|682|780|871|947|949|960|961|999|1071|1215|1277|1278|1280|1281|1282|1284|1285|1286|1287|1288|1289|1290|1291|1292|1293|1294|1295|1296|1297|1298|1300|1301|1302|1303|1305|1306|1307|1310|1311|1404|1462|1463|1490|1504|1511|1513|1514|1515|1520|1545|1605|1634|1758|1805|1842|1991|1999|2022|2068|2181|2192|2199|2200|220…	A2M|ABCA1|ADAM8|ADAM10|ACAN|AGT|AGTR1|ANXA2|APBB2|APOA1|APOA2|APOA4|APOB|APOC1|APOC2|APOC3|APOC4|APOE|ARF1|ATP7A|BCL3|BGN|BMP1|BSG|DDR1|SERPINH1|CD34|SCARB1|CD44|CD47|CDH1|CETP|CMA1|COL1A1|COL1A2|COL2A1|COL3A1|COL4A1|COL4A2|COL4A3|COL4A4|COL4A5|COL4A6|COL5A1|COL5A2|COL6A1|COL6A2|COL6A3|COL7A1|COL8A1|COL8A2|COL9A1|COL9A2|COL10A1|COL11A1|COL11A2|COL12A1|COL13A1|COL15A1|COL16A1|COL19A1|COMP|HAPLN1|V…
GO:0044389	ubiquitin-like protein ligase binding	molecular_function	284	8.02214e-28	<0.0012575101299427134	71|91|292|324|408|409|527|596|637|666|672|811|841|843|875|891|958|1026|1051|1152|1191|1616|1629|1734|1741|1840|1959|2065|2185|2272|2308|2821|2861|2898|2932|3091|3093|3301|3303|3304|3305|3309|3312|3313|3326|3329|3716|3725|3757|4055|4067|4087|4088|4090|4091|4092|4101|4157|4160|4193|4281|4591|4654|4720|4738|4792|4804|5002|5036|5071|5080|5094|5187|5371|5460|5566|5567|5573|5576|5577|5684|5707|5798|582…	ACTG1|ACVR1B|SLC25A5|APC|ARRB1|ARRB2|ATP6V0C|BCL2|BID|BOK|BRCA1|CALR|CASP8|CASP10|CBS|CCNB1|CD40|CDKN1A|CEBPB|CKB|CLU|DAXX|DBT|DIO2|DLG3|DTX1|EGR2|ERBB3|PTK2B|FHIT|FOXO1|GPI|GPR37|GRIK2|GSK3B|HIF1A|UBE2K|DNAJA1|HSPA1A|HSPA1B|HSPA1L|HSPA5|HSPA8|HSPA9|HSP90AB1|HSPD1|JAK1|JUN|KCNH2|LTBR|LYN|SMAD2|SMAD3|SMAD5|SMAD6|SMAD7|MAGEA2|MC1R|MC4R|MDM2|MID1|TRIM37|MYOD1|NDUFS2|NEDD8|NFKBIA|NGFR|SLC22A18|PA2G4|…
GO:0006735	NADH regeneration	biological_process	22	8.03726e-28	<0.0012575101299427134	230|669|2023|2026|2027|2645|2821|3098|3099|3101|5211|5213|5214|5223|5224|5230|5313|5315|7167|26330|83440|283209|	ALDOC|BPGM|ENO1|ENO2|ENO3|GCK|GPI|HK1|HK2|HK3|PFKL|PFKM|PFKP|PGAM1|PGAM2|PGK1|PKLR|PKM|TPI1|GAPDHS|ADPGK|PGM2L1|
GO:0061621	canonical glycolysis	biological_process	22	8.03726e-28	<0.0012575101299427134	230|669|2023|2026|2027|2645|2821|3098|3099|3101|5211|5213|5214|5223|5224|5230|5313|5315|7167|26330|83440|283209|	ALDOC|BPGM|ENO1|ENO2|ENO3|GCK|GPI|HK1|HK2|HK3|PFKL|PFKM|PFKP|PGAM1|PGAM2|PGK1|PKLR|PKM|TPI1|GAPDHS|ADPGK|PGM2L1|
GO:0061718	glucose catabolic process to pyruvate	biological_process	22	8.03726e-28	<0.0012575101299427134	230|669|2023|2026|2027|2645|2821|3098|3099|3101|5211|5213|5214|5223|5224|5230|5313|5315|7167|26330|83440|283209|	ALDOC|BPGM|ENO1|ENO2|ENO3|GCK|GPI|HK1|HK2|HK3|PFKL|PFKM|PFKP|PGAM1|PGAM2|PGK1|PKLR|PKM|TPI1|GAPDHS|ADPGK|PGM2L1|
GO:0043603	cellular amide metabolic process	biological_process	721	8.22896e-28	<0.0012575101299427134	15|16|23|31|32|38|47|102|163|165|215|290|327|383|384|427|435|438|440|445|471|570|686|740|790|833|1050|1081|1082|1191|1200|1201|1203|1215|1359|1362|1363|1368|1369|1373|1497|1511|1512|1522|1559|1615|1622|1636|1654|1719|1725|1734|1737|1738|1743|1756|1759|1785|1800|1859|1889|1915|1917|1933|1936|1937|1938|1939|1964|1965|1967|1968|1973|1974|1975|1977|1978|1979|1981|1982|1983|1984|1991|2028|2055|2058|20…	AANAT|AARS|ABCF1|ACACA|ACACB|ACAT1|ACLY|ADAM10|AP2B1|AEBP1|ABCD1|ANPEP|APEH|ARG1|ARG2|ASAH1|ASL|ASMT|ASNS|ASS1|ATIC|BAAT|BTD|MRPL49|CAD|CARS|CEBPA|CGA|CGB3|CLU|TPP1|CLN3|CLN5|CMA1|CPA3|CPD|CPE|CPM|CPN1|CPS1|CTNS|CTSG|CTSH|CTSZ|CYP2C9|DARS|DBI|ACE|DDX3X|DHFR|DHPS|DIO2|DLAT|DLD|DLST|DMD|DNM1|DNM2|DPEP1|DYRK1A|ECE1|EEF1A1|EEF1A2|EEF1B2|EEF1D|EEF1G|EEF2|EIF2D|EIF1AX|EIF2S1|EIF2B1|EIF2S3|EIF4A1|EIF4A2…
GO:1901699	cellular response to nitrogen compound	biological_process	540	8.41931e-28	<0.0012575101299427134	15|25|26|58|88|107|108|109|111|112|113|114|115|142|154|156|177|183|185|186|196|199|208|231|308|324|328|333|339|343|353|358|366|383|445|468|478|493|523|525|526|527|528|529|533|534|535|537|538|546|598|610|634|641|672|677|688|760|773|779|781|782|815|824|836|837|839|840|845|846|857|858|859|890|948|988|990|999|1017|1019|1020|1051|1080|1128|1129|1131|1132|1133|1136|1137|1139|1141|1176|1277|1278|1281|12…	AANAT|ABL1|AOC1|ACTA1|ACTN2|ADCY1|ADCY2|ADCY3|ADCY5|ADCY6|ADCY7|ADCY8|ADCY9|PARP1|ADRB2|GRK2|AGER|AGT|AGTR1|AGTR2|AHR|AIF1|AKT2|AKR1B1|ANXA5|APC|APEX1|APLP1|APOBEC1|AQP8|APRT|AQP1|AQP9|ARG1|ASS1|ATF4|ATP1A3|ATP2B4|ATP6V1A|ATP6V1B1|ATP6V1B2|ATP6V0C|ATP6V1C1|ATP6V1E1|ATP6V0B|ATP6V1G2|ATP6V0A1|ATP6AP1|ATP7A|ATRX|BCL2L1|HCN2|CEACAM1|BLM|BRCA1|ZFP36L1|KLF5|CA2|CACNA1A|CACNA1S|CACNA2D1|CACNB1|CAMK2A|CA…
GO:0072594	establishment of protein localization to organelle	biological_process	393	8.65895e-28	<0.0012575101299427134	30|51|163|183|189|293|406|439|472|473|545|570|572|581|602|604|637|675|706|754|801|808|847|950|1191|1384|1434|1610|1649|1759|1785|1812|1891|1962|2053|2060|2254|2646|3009|3098|3099|3155|3308|3312|3329|3416|3417|3458|3836|3837|3838|3839|3840|3841|3842|3843|3916|3920|3921|4000|4285|4321|4358|4504|4734|4736|4792|4843|4927|4928|4985|5189|5190|5191|5192|5194|5195|5264|5295|5366|5371|5372|5373|5514|5530|…	ACAA1|ACOX1|AP2B1|AGT|AGXT|SLC25A6|ARNTL|ASNA1|ATM|RERE|ATR|BAAT|BAD|BAX|BCL3|BCL6|BID|BRCA2|TSPO|PTTG1IP|CALM1|CALM3|CAT|SCARB2|CLU|CRAT|CSE1L|DAO|DDIT3|DNM1|DNM2|DRD1|ECH1|EHHADH|EPHX2|EPS15|FGF9|GCKR|HIST1H1B|HK1|HK2|HMGCL|HSPA4|HSPA8|HSPD1|IDE|IDH1|IFNG|KPNA1|KPNB1|KPNA2|KPNA3|KPNA4|KPNA5|TNPO1|IPO5|LAMP1|LAMP2|RPSA|LMNA|MIPEP|MMP12|MPV17|MT3|NEDD4|RPL10A|NFKBIA|NOS2|NUP88|NUP98|OPRD1|PEX1|PE…
GO:0017144	drug metabolic process	biological_process	610	1.22145e-27	<0.0012575101299427134	15|30|38|43|47|48|50|51|54|55|100|116|124|125|126|127|128|130|131|132|133|142|158|159|174|186|189|204|205|215|216|217|219|221|222|224|230|231|262|272|275|316|337|353|384|438|440|477|481|498|506|509|513|514|515|516|517|518|521|522|523|525|526|538|539|570|572|590|622|633|635|637|669|686|790|847|873|875|883|957|1103|1109|1118|1152|1158|1159|1160|1312|1327|1329|1337|1339|1350|1352|1355|1369|1373|1431…	AANAT|ACAA1|ACAT1|ACHE|ACLY|ACO1|ACO2|ACOX1|ACP5|ACPP|ADA|ADCYAP1|ADH1A|ADH1B|ADH1C|ADH4|ADH5|ADH6|ADH7|ADK|ADM|PARP1|ADSL|ADSS|AFP|AGTR2|AGXT|AK2|AK4|ABCD1|ALDH1A1|ALDH2|ALDH1B1|ALDH3B1|ALDH3B2|ALDH3A2|ALDOC|AKR1B1|AMD1|AMPD3|AMT|AOX1|APOA4|APRT|ARG2|ASMT|ASNS|ATP1A2|ATP1B1|ATP5F1A|ATP5F1B|ATP5F1C|ATP5F1D|ATP5F1E|ATP5PB|ATP5MC1|ATP5MC2|ATP5MC3|ATP5ME|ATP5PF|ATP6V1A|ATP6V1B1|ATP6V1B2|ATP7A|ATP5PO…
GO:0051301	cell division	biological_process	472	1.5107e-27	<0.0012575101299427134	288|311|324|332|375|382|387|388|389|403|585|595|675|678|699|701|890|891|894|896|898|899|900|901|904|905|983|989|990|991|993|994|995|1017|1018|1019|1020|1021|1022|1058|1060|1062|1063|1068|1069|1070|1072|1104|1163|1164|1211|1213|1452|1638|1639|1731|1778|1877|1894|2029|2035|2037|2068|2103|2119|2258|2260|2263|2770|2771|2773|2801|2908|3070|3192|3214|3619|3622|3796|3815|3832|3833|3925|3978|3980|3981|39…	ANK3|ANXA11|APC|BIRC5|ARF1|ARF6|RHOA|RHOB|RHOC|ARL3|BBS4|CCND1|BRCA2|ZFP36L2|BUB1|BUB1B|CCNA2|CCNB1|CCND2|CCND3|CCNE1|CCNF|CCNG1|CCNG2|CCNT1|CCNT2|CDK1|SEPT7|CDC6|CDC20|CDC25A|CDC25B|CDC25C|CDK2|CDK3|CDK4|CDK5|CDK6|CDK7|CENPA|CENPC|CENPE|CENPF|CETN1|CETN2|CETN3|CFL1|RCC1|CKS1B|CKS2|CLTA|CLTC|CSNK1A1|DCT|DCTN1|SEPT1|DYNC1H1|E4F1|ECT2|ENSA|EPB41|EPB41L2|ERCC2|ESRRB|ETV5|FGF13|FGFR1|FGFR2|GNAI1|GNAI…
GO:0005743	mitochondrial inner membrane	cellular_component	448	1.63443e-27	<0.0012575101299427134	22|37|291|292|293|498|506|509|513|514|515|516|517|518|521|522|539|598|617|622|666|740|788|1159|1160|1267|1327|1329|1337|1339|1345|1346|1347|1350|1351|1352|1353|1355|1373|1376|1384|1468|1537|1583|1584|1585|1678|1723|2021|2110|2232|2235|2268|2356|2537|2628|2806|2820|3030|3032|3052|3283|3284|3329|3396|3954|3958|4067|4358|4508|4509|4512|4513|4514|4519|4535|4536|4537|4538|4539|4540|4541|4653|4694|4695…	ABCB7|ACADVL|SLC25A4|SLC25A5|SLC25A6|ATP5F1A|ATP5F1B|ATP5F1C|ATP5F1D|ATP5F1E|ATP5PB|ATP5MC1|ATP5MC2|ATP5MC3|ATP5ME|ATP5PF|ATP5PO|BCL2L1|BCS1L|BDH1|BOK|MRPL49|SLC25A20|CKMT1B|CKMT2|CNP|COX4I1|COX5B|COX6A1|COX6A2|COX6C|COX7A1|COX7A2|COX7C|COX8A|COX10|COX11|COX15|CPS1|CPT2|CRAT|SLC25A10|CYC1|CYP11A1|CYP11B1|CYP11B2|TIMM8A|DHODH|ENDOG|ETFDH|FDXR|FECH|FGR|FPGS|IFI6|GATM|GOT2|GPD2|HADHA|HADHB|HCCS|HSD3…
GO:0036379	myofilament	cellular_component	30	1.842e-27	<0.0012575101299427134	58|4604|4606|4607|7111|7125|7134|7135|7136|7137|7138|7139|7140|7168|7169|7170|7171|7273|8736|9172|22954|23363|25802|29765|29767|56203|80206|127294|283284|442721|	ACTA1|MYBPC1|MYBPC2|MYBPC3|TMOD1|TNNC2|TNNC1|TNNI1|TNNI2|TNNI3|TNNT1|TNNT2|TNNT3|TPM1|TPM2|TPM3|TPM4|TTN|MYOM1|MYOM2|TRIM32|OBSL1|LMOD1|TMOD4|TMOD2|LMOD3|FHOD3|MYOM3|IGSF22|LMOD2|
GO:1903311	regulation of mRNA metabolic process	biological_process	255	2.19911e-27	<0.0012575101299427134	328|339|580|677|678|708|891|904|984|1025|1153|1432|1655|1660|1859|1869|1981|1994|2332|2475|2668|3167|3178|3181|3183|3184|3190|3191|3192|3297|3303|3312|3315|3842|4116|4154|4343|4615|4654|4670|4686|4869|4904|4928|5073|5317|5393|5436|5578|5580|5725|5935|5936|5976|5978|6041|6294|6418|6426|6427|6428|6429|6430|6431|6432|6433|6434|6556|6625|6626|6651|6732|6733|6829|6830|7072|7431|7432|7514|7529|7534|753…	APEX1|APOBEC1|BARD1|ZFP36L1|ZFP36L2|C1QBP|CCNB1|CCNT1|CDK11B|CDK9|CIRBP|MAPK14|DDX5|DHX9|DYRK1A|E2F1|EIF4G1|ELAVL1|FMR1|MTOR|GDNF|HMX2|HNRNPA1|HNRNPA2B1|HNRNPC|HNRNPD|HNRNPK|HNRNPL|HNRNPU|HSF1|HSPA1A|HSPA8|HSPB1|TNPO1|MAGOH|MBNL1|MOV10|MYD88|MYOD1|HNRNPM|NCBP1|NPM1|YBX1|NUP98|PARN|PKP1|EXOSC9|POLR2G|PRKCA|PRKCD|PTBP1|RBM3|RBM4|UPF1|REST|RNASEL|SAFB|SET|SRSF1|SRSF2|SRSF3|SRSF4|SRSF5|SRSF6|SRSF7|SF…
GO:0023014	signal transduction by protein phosphorylation	biological_process	329	2.27956e-27	<0.0012575101299427134	88|136|183|284|369|551|673|677|678|685|801|815|816|817|818|846|959|1147|1234|1326|1399|1410|1432|1437|1438|1439|1512|1616|1742|1839|1847|1848|1849|1852|2064|2065|2066|2069|2074|2081|2185|2246|2247|2248|2249|2250|2251|2252|2253|2254|2255|2258|2260|2261|2263|2264|2322|2323|2534|2668|2674|2675|2676|2873|2874|2885|2902|2903|2904|2905|2906|3082|3084|3297|3357|3479|3551|3553|3558|3559|3560|3561|3562|35…	ACTN2|ADORA2B|AGT|ANGPT1|ARAF|AVP|BRAF|ZFP36L1|ZFP36L2|BTC|CALM1|CAMK2A|CAMK2B|CAMK2D|CAMK2G|CASR|CD40LG|CHUK|CCR5|MAP3K8|CRKL|CRYAB|MAPK14|CSF2|CSF2RA|CSF2RB|CTSH|DAXX|DLG4|HBEGF|DUSP5|DUSP6|DUSP7|DUSP9|ERBB2|ERBB3|ERBB4|EREG|ERCC6|ERN1|PTK2B|FGF1|FGF2|FGF3|FGF4|FGF5|FGF6|FGF7|FGF8|FGF9|FGF10|FGF13|FGFR1|FGFR3|FGFR2|FGFR4|FLT3|FLT3LG|FYN|GDNF|GFRA1|GFRA2|GFRA3|GPS1|GPS2|GRB2|GRIN1|GRIN2A|GRIN2B|…
GO:0008186	RNA-dependent ATPase activity	molecular_function	43	2.38046e-27	<0.0012575101299427134	1654|1655|1659|1660|1663|1665|1973|1974|3508|4343|5976|6499|6832|7919|8449|8886|9188|9416|9704|9785|10146|10521|11218|22907|23020|23517|29118|54456|54505|54606|55510|55760|56919|57647|60625|64848|79039|79665|85441|90957|122402|165545|170506|	DDX3X|DDX5|DHX8|DHX9|DDX11|DHX15|EIF4A1|EIF4A2|IGHMBP2|MOV10|UPF1|SKIV2L|SUPV3L1|DDX39B|DHX16|DDX18|DDX21|DDX23|DHX34|DHX38|G3BP1|DDX17|DDX20|DHX30|SNRNP200|MTREX|DDX25|MOV10L1|DHX29|DDX56|DDX43|DHX32|DHX33|DHX37|DHX35|YTHDC2|DDX54|DHX40|HELZ2|DHX57|TDRD9|DQX1|DHX36|
GO:0000027	ribosomal large subunit assembly	biological_process	30	2.49326e-27	<0.0012575101299427134	4839|6122|6123|6125|6128|6135|6136|6147|6152|6169|6175|22868|22907|23195|23212|23246|29997|51154|51187|54475|55052|55299|55794|56342|57418|65003|80135|84154|84231|140801|	NOP2|RPL3|RPL3L|RPL5|RPL6|RPL11|RPL12|RPL23A|RPL24|RPL38|RPLP0|FASTKD2|DHX30|MDN1|RRS1|BOP1|NOP53|MRTO4|RSL24D1|NLE1|MRPL20|BRIX1|DDX28|PPAN|WDR18|MRPL11|RPF1|RPF2|TRAF7|RPL10L|
GO:0009142	nucleoside triphosphate biosynthetic process	biological_process	93	2.56397e-27	<0.0012575101299427134	132|205|230|498|506|509|513|514|515|516|517|518|521|522|539|669|790|1329|1537|1841|2023|2026|2027|2584|2631|2645|2821|3098|3099|3101|3614|3615|3939|3948|4508|4509|4830|4831|4832|4833|4967|5207|5208|5211|5213|5214|5223|5224|5230|5232|5236|5313|5315|6834|7040|7167|7298|7371|8382|8802|9519|9551|9605|10165|10201|10476|10632|26289|26330|27109|29922|30968|51422|51727|53632|54963|55526|55753|56474|80201…	ADK|AK4|ALDOC|ATP5F1A|ATP5F1B|ATP5F1C|ATP5F1D|ATP5F1E|ATP5PB|ATP5MC1|ATP5MC2|ATP5MC3|ATP5ME|ATP5PF|ATP5PO|BPGM|CAD|COX5B|CYC1|DTYMK|ENO1|ENO2|ENO3|GALK1|NIPSNAP2|GCK|GPI|HK1|HK2|HK3|IMPDH1|IMPDH2|LDHA|LDHC|ATP6|ATP8|NME1|NME2|NME3|NME4|OGDH|PFKFB1|PFKFB2|PFKL|PFKM|PFKP|PGAM1|PGAM2|PGK1|PGK2|PGM1|PKLR|PKM|SURF1|TGFB1|TPI1|TYMS|UCK2|NME5|SUCLG1|TBPL1|ATP5MF|VPS9D1|SLC25A13|NME6|ATP5PD|ATP5MG|AK5|GA…
GO:1903039	positive regulation of leukocyte cell-cell adhesion	biological_process	196	2.82551e-27	<0.0012575101299427134	100|101|177|199|301|387|572|604|641|857|864|865|912|916|920|921|923|939|940|941|942|959|960|961|972|998|1236|1326|1445|1540|1604|1803|1947|1949|1960|1991|2056|2113|2319|2534|2625|2736|2737|2885|3037|3071|3109|3113|3115|3133|3135|3142|3146|3280|3329|3383|3458|3479|3481|3485|3549|3553|3558|3559|3565|3566|3570|3572|3574|3575|3592|3593|3594|3600|3606|3676|3707|3718|3932|3952|3956|3965|4067|4179|4602|…	ADA|ADAM8|AGER|AIF1|ANXA1|RHOA|BAD|BCL6|BLM|CAV1|RUNX3|CBFB|CD1D|CD3E|CD4|CD5|CD6|CD27|CD28|CD80|CD86|CD40LG|CD44|CD47|CD74|CDC42|CCR7|MAP3K8|CSK|CYLD|CD55|DPP4|EFNB1|EFNB3|EGR3|ELANE|EPO|ETS1|FLOT2|FYN|GATA3|GLI2|GLI3|GRB2|HAS2|NCKAP1L|HLA-DMB|HLA-DPA1|HLA-DPB1|HLA-E|HLA-G|HLX|HMGB1|HES1|HSPD1|ICAM1|IFNG|IGF1|IGF2|IGFBP2|IHH|IL1B|IL2|IL2RA|IL4|IL4R|IL6R|IL6ST|IL7|IL7R|IL12A|IL12B|IL12RB1|IL15|IL…
GO:0006342	chromatin silencing	biological_process	75	2.94217e-27	<0.0012575101299427134	648|1788|3005|3020|3021|3065|3066|3070|3146|4152|4204|6839|7141|7290|7320|7703|8085|8289|8294|8350|8351|8352|8353|8354|8355|8356|8357|8358|8359|8360|8361|8362|8363|8364|8365|8366|8367|8368|8370|8467|8493|8520|8726|8932|8968|10014|10933|10943|11176|22933|23304|23347|23378|23408|23409|23411|53615|54107|55051|55183|57169|57673|83989|84444|84759|85509|121504|125997|126961|284428|333932|554313|653604|…	BMI1|DNMT3A|H1F0|H3F3A|H3F3B|HDAC1|HDAC2|HELLS|HMGB1|MBD1|MECP2|SUV39H1|TNP1|HIRA|UBE2B|PCGF2|KMT2D|ARID1A|HIST1H4I|HIST1H3A|HIST1H3D|HIST1H3C|HIST1H3E|HIST1H3I|HIST1H3G|HIST1H3J|HIST1H3H|HIST1H3B|HIST1H4A|HIST1H4D|HIST1H4F|HIST1H4K|HIST1H4J|HIST1H4C|HIST1H4H|HIST1H4B|HIST1H4E|HIST1H4L|HIST2H4A|SMARCA5|PPM1D|HAT1|EED|MBD2|HIST1H3F|HDAC5|MORF4L1|MSL3|BAZ2A|SIRT2|UBR2|SMCHD1|RRP8|SIRT5|SIRT4|SIRT1|…
GO:0097549	chromatin organization involved in negative regulation of transcription	biological_process	75	2.94217e-27	<0.0012575101299427134	648|1788|3005|3020|3021|3065|3066|3070|3146|4152|4204|6839|7141|7290|7320|7703|8085|8289|8294|8350|8351|8352|8353|8354|8355|8356|8357|8358|8359|8360|8361|8362|8363|8364|8365|8366|8367|8368|8370|8467|8493|8520|8726|8932|8968|10014|10933|10943|11176|22933|23304|23347|23378|23408|23409|23411|53615|54107|55051|55183|57169|57673|83989|84444|84759|85509|121504|125997|126961|284428|333932|554313|653604|…	BMI1|DNMT3A|H1F0|H3F3A|H3F3B|HDAC1|HDAC2|HELLS|HMGB1|MBD1|MECP2|SUV39H1|TNP1|HIRA|UBE2B|PCGF2|KMT2D|ARID1A|HIST1H4I|HIST1H3A|HIST1H3D|HIST1H3C|HIST1H3E|HIST1H3I|HIST1H3G|HIST1H3J|HIST1H3H|HIST1H3B|HIST1H4A|HIST1H4D|HIST1H4F|HIST1H4K|HIST1H4J|HIST1H4C|HIST1H4H|HIST1H4B|HIST1H4E|HIST1H4L|HIST2H4A|SMARCA5|PPM1D|HAT1|EED|MBD2|HIST1H3F|HDAC5|MORF4L1|MSL3|BAZ2A|SIRT2|UBR2|SMCHD1|RRP8|SIRT5|SIRT4|SIRT1|…
GO:0000245	spliceosomal complex assembly	biological_process	57	3.22982e-27	<0.0012575101299427134	1653|4686|6426|6430|6431|6433|6606|6607|6631|6632|6633|6635|6637|6732|6733|6936|7536|7919|8175|8233|8487|8683|8996|9169|9416|10181|10291|10569|10658|10659|10713|10772|10907|10946|11168|11189|22889|23020|23064|23451|24148|26576|27316|27339|51340|51631|51747|55015|55692|56853|57461|58155|60677|60680|79833|91746|135295|	DDX1|NCBP1|SRSF1|SRSF5|SRSF6|SFSWAP|SMN1|SMN2|SNRPC|SNRPD1|SNRPD2|SNRPE|SNRPG|SRPK1|SRPK2|GCFC2|SF1|DDX39B|SF3A2|ZRSR2|GEMIN2|SRSF9|NOL3|SCAF11|DDX23|RBM5|SF3A1|SLU7|CELF1|CELF2|USP39|SRSF10|TXNL4A|SF3A3|PSIP1|CELF3|KHDC4|SNRNP200|SETX|SF3B1|PRPF6|SRPK3|RBMX|PRPF19|CRNKL1|LUC7L2|LUC7L3|PRPF39|LUC7L|CELF4|ISY1|PTBP2|CELF6|CELF5|GEMIN6|YTHDC1|SRSF12|
GO:0033044	regulation of chromosome organization	biological_process	322	3.5143e-27	<0.0012575101299427134	142|324|339|408|472|545|546|604|672|699|701|817|891|908|990|991|996|1025|1062|1063|1111|1487|1499|1663|1736|1786|1789|1843|2067|2072|2237|2332|2624|2625|2641|2648|2672|2966|3005|3006|3007|3008|3009|3010|3020|3021|3024|3159|3178|3181|3183|3184|3192|3481|3550|3553|3622|3670|3720|3976|3981|4000|4085|4089|4137|4171|4204|4216|4288|4297|4302|4331|4342|4361|4524|4582|4602|4674|4683|4751|4842|4926|5073|5…	PARP1|APC|APOBEC1|ARRB1|ATM|ATR|ATRX|BCL6|BRCA1|BUB1|BUB1B|CAMK2D|CCNB1|CCT6A|CDC6|CDC20|CDC27|CDK9|CENPE|CENPF|CHEK1|CTBP1|CTNNB1|DDX11|DKC1|DNMT1|DNMT3B|DUSP1|ERCC1|ERCC4|FEN1|FMR1|GATA2|GATA3|GCG|KAT2A|GFI1|GTF2H2|H1F0|HIST1H1C|HIST1H1D|HIST1H1E|HIST1H1B|HIST1H1T|H3F3A|H3F3B|HIST1H1A|HMGA1|HNRNPA1|HNRNPA2B1|HNRNPC|HNRNPD|HNRNPU|IGF2|IK|IL1B|ING2|ISL1|JARID2|LIF|LIG4|LMNA|MAD2L1|SMAD4|MAPT|MCM2…
GO:0061615	glycolytic process through fructose-6-phosphate	biological_process	23	3.56613e-27	<0.0012575101299427134	230|669|2023|2026|2027|2584|2645|2821|3098|3099|3101|5211|5213|5214|5223|5224|5230|5313|5315|7167|26330|83440|283209|	ALDOC|BPGM|ENO1|ENO2|ENO3|GALK1|GCK|GPI|HK1|HK2|HK3|PFKL|PFKM|PFKP|PGAM1|PGAM2|PGK1|PKLR|PKM|TPI1|GAPDHS|ADPGK|PGM2L1|
GO:0061620	glycolytic process through glucose-6-phosphate	biological_process	23	3.56613e-27	<0.0012575101299427134	230|669|2023|2026|2027|2584|2645|2821|3098|3099|3101|5211|5213|5214|5223|5224|5230|5313|5315|7167|26330|83440|283209|	ALDOC|BPGM|ENO1|ENO2|ENO3|GALK1|GCK|GPI|HK1|HK2|HK3|PFKL|PFKM|PFKP|PGAM1|PGAM2|PGK1|PKLR|PKM|TPI1|GAPDHS|ADPGK|PGM2L1|
[truncated: 13,772 more rows]
