# Supplementary material for: PIGNON: a protein–protein interaction-guided functional enrichment analysis for quantitative proteomics
Source: BMC Bioinformatics. 2021 Jun 4;22:302. doi: 10.1186/s12859-021-04042-6 (PMC8178832; doi:10.1186/s12859-021-04042-6)
Supplement: Supplementary file 12 — Additional File 12: Table S10. PIGNON results on unweighted STRING network with weighted sampling [file 12859_2021_4042_MOESM12_ESM.xlsx]

## Sheet: Sheet2
Supplemental Table S10: PIGNON results on unweighted STRING network with weighted sampling
GO-term	Name	Category	NumberOfProteinsInNetwork	P-value	FDR	ProteinAccessions	ProteinNames
GO:0000002	mitochondrial genome maintenance	biological_process	23	1.21123e-06	<2.638870563398865E-4	142|291|1763|1890|3980|4205|4358|4976|5428|6742|9093|9361|10000|11232|50484|55154|55186|56652|80119|83667|84275|92667|201973|	PARP1|SLC25A4|DNA2|TYMP|LIG3|MEF2A|MPV17|OPA1|POLG|SSBP1|DNAJA3|LONP1|AKT3|POLG2|RRM2B|MSTO1|SLC25A36|TWNK|PIF1|SESN2|SLC25A33|MGME1|PRIMPOL|
GO:0000012	single strand break repair	biological_process	7	1.26322e-06	<2.638870563398865E-4	3981|7141|7515|23411|54840|55775|200558|	LIG4|TNP1|XRCC1|SIRT1|APTX|TDP1|APLF|
GO:0000014	single-stranded DNA endodeoxyribonuclease activity	molecular_function	10	1.78301e-08	<2.638870563398865E-4	2021|2067|2072|4361|5932|6419|7515|9941|10111|64421|	ENDOG|ERCC1|ERCC4|MRE11|RBBP8|SETMAR|XRCC1|EXOG|RAD50|DCLRE1C|
GO:0000015	phosphopyruvate hydratase complex	cellular_component	4	2.94112e-07	<2.638870563398865E-4	2023|2026|2027|387712|	ENO1|ENO2|ENO3|ENO4|
GO:0000018	regulation of DNA recombination	biological_process	95	2.8125e-10	<2.638870563398865E-4	604|641|940|958|1111|2068|2071|2187|2956|3005|3006|3007|3008|3009|3010|3024|3558|3565|3575|3586|3836|3838|4292|4361|4436|4437|5531|5788|5888|6118|6778|6830|7014|7037|7040|7158|7292|7320|7374|7454|7468|7486|8741|8971|9400|9466|9984|10097|10111|10189|10459|10635|10721|11105|22976|23028|23347|23514|23529|29072|30009|50943|51010|51149|51548|51750|54386|54537|55010|55086|55135|55137|55183|56154|56916|…	BCL6|BLM|CD28|CD40|CHEK1|ERCC2|ERCC3|FANCB|MSH6|H1F0|HIST1H1C|HIST1H1D|HIST1H1E|HIST1H1B|HIST1H1T|HIST1H1A|IL2|IL4|IL7R|IL10|KPNA1|KPNA2|MLH1|MRE11|MSH2|MSH3|PPP4C|PTPRC|RAD51|RPA2|STAT6|SUPT6H|TERF2|TFRC|TGFB1|TP53BP1|TNFSF4|UBE2B|UNG|WAS|NSD2|WRN|TNFSF13|H1FX|RECQL5|IL27RA|THOC1|ACTR2|RAD50|ALYREF|MAD2L2|RAD51AP1|POLQ|PRDM7|PAXIP1|KDM1A|SMCHD1|SPIDR|CLCF1|SETD2|TBX21|FOXP3|EXOSC3|MRNIP|SIRT6|RT…
GO:0000019	regulation of mitotic recombination	biological_process	8	7.94139e-08	<2.638870563398865E-4	641|2068|2071|4292|4361|7014|10111|201516|	BLM|ERCC2|ERCC3|MLH1|MRE11|TERF2|RAD50|ZSCAN4|
GO:0000022	mitotic spindle elongation	biological_process	10	3.85351e-08	<2.638870563398865E-4	6795|8555|8556|9055|9212|9493|24137|29127|54627|285643|	AURKC|CDC14B|CDC14A|PRC1|AURKB|KIF23|KIF4A|RACGAP1|MAP10|KIF4B|
GO:0000023	maltose metabolic process	biological_process	3	0.00104717	0.003438272268185237	2548|2595|8972|	GAA|GANC|MGAM|
GO:0000026	alpha-1,2-mannosyltransferase activity	molecular_function	3	0.00104717	0.003438272268185237	79796|80235|440138|	ALG9|PIGZ|ALG11|
GO:0000027	ribosomal large subunit assembly	biological_process	30	1.80742e-37	<2.638870563398865E-4	4839|6122|6123|6125|6128|6135|6136|6147|6152|6169|6175|22868|22907|23195|23212|23246|29997|51154|51187|54475|55052|55299|55794|56342|57418|65003|80135|84154|84231|140801|	NOP2|RPL3|RPL3L|RPL5|RPL6|RPL11|RPL12|RPL23A|RPL24|RPL38|RPLP0|FASTKD2|DHX30|MDN1|RRS1|BOP1|NOP53|MRTO4|RSL24D1|NLE1|MRPL20|BRIX1|DDX28|PPAN|WDR18|MRPL11|RPF1|RPF2|TRAF7|RPL10L|
GO:0000028	ribosomal small subunit assembly	biological_process	14	6.88533e-19	<2.638870563398865E-4	3921|6169|6193|6204|6208|6209|6223|6234|26284|27341|29777|51065|51081|64963|	RPSA|RPL38|RPS5|RPS10|RPS14|RPS15|RPS19|RPS28|ERAL1|RRP7A|ABT1|RPS27L|MRPS7|MRPS11|
GO:0000030	mannosyltransferase activity	molecular_function	22	2.60276e-08	<2.638870563398865E-4	6388|8813|8818|9488|10195|10585|23333|29954|54344|55650|56052|79053|79087|79796|80235|85365|147991|200810|283417|286148|440138|644974|	SDF2|DPM1|DPM2|PIGB|ALG3|POMT1|DPY19L1|POMT2|DPM3|PIGV|ALG1|ALG8|ALG12|ALG9|PIGZ|ALG2|DPY19L3|ALG1L|DPY19L2|DPY19L4|ALG11|ALG1L2|
GO:0000033	alpha-1,3-mannosyltransferase activity	molecular_function	3	3.46653e-05	2.638870563398865E-4	10195|79053|85365|	ALG3|ALG8|ALG2|
GO:0000038	very long-chain fatty acid metabolic process	biological_process	29	3.10687e-12	<2.638870563398865E-4	30|51|215|225|5825|5828|6785|8529|9200|9524|10965|10998|10999|11001|23205|28965|51495|54898|60481|64834|66002|79071|79993|83401|122970|201562|253017|401494|641371|	ACAA1|ACOX1|ABCD1|ABCD2|ABCD3|PEX2|ELOVL4|CYP4F2|HACD1|TECR|ACOT2|SLC27A5|SLC27A4|SLC27A2|ACSBG1|SLC27A6|HACD3|ELOVL2|ELOVL5|ELOVL1|CYP4F12|ELOVL6|ELOVL7|ELOVL3|ACOT4|HACD2|TECRL|HACD4|ACOT1|
GO:0000041	transition metal ion transport	biological_process	119	2.98978e-09	<2.638870563398865E-4	22|392|475|523|525|526|527|528|529|533|534|535|537|538|540|1213|1317|1318|1356|1785|2288|2512|2694|3077|3263|3273|3658|3934|4057|4504|4891|5818|6341|6556|6947|6948|7018|7036|7037|7220|7222|7223|7224|7225|7226|7779|7780|7781|7782|7922|8029|8301|8992|9114|9230|9296|9311|9429|9550|9843|9914|9997|10058|10063|10312|10463|22853|23516|23545|25800|27032|27173|28982|29985|29986|30061|50617|51076|51310|513…	ABCB7|ARHGAP1|ATOX1|ATP6V1A|ATP6V1B1|ATP6V1B2|ATP6V0C|ATP6V1C1|ATP6V1E1|ATP6V0B|ATP6V1G2|ATP6V0A1|ATP6AP1|ATP7A|ATP7B|CLTC|SLC31A1|SLC31A2|CP|DNM2|FKBP4|FTL|CBLIF|HFE|HPX|HRG|IREB2|LCN2|LTF|MT3|SLC11A2|NECTIN1|SCO1|SLC11A1|TCN1|TCN2|TF|TFR2|TFRC|TRPC1|TRPC3|TRPC4|TRPC5|TRPC6|TRPM2|SLC30A1|SLC30A2|SLC30A3|SLC30A4|SLC39A7|CUBN|PICALM|ATP6V0E1|ATP6V0D1|RAB11B|ATP6V1F|ASIC3|ABCG2|ATP6V1G1|HEPH|ATP2C2…
GO:0000045	autophagosome assembly	biological_process	57	5.10235e-30	<2.638870563398865E-4	5289|5663|5861|7879|8408|8678|9140|9474|9706|9776|9821|9927|10533|11152|11337|11345|22863|22878|23130|23192|23241|23673|23710|25989|26100|29979|51715|55014|55054|55062|55102|55626|55968|56270|57154|57535|58476|60673|64422|79065|81631|81671|83452|83460|84557|84938|89849|94241|115201|137886|165324|171024|285180|345611|440026|440738|643246|	PIK3C3|PSEN1|RAB1A|RAB7A|ULK1|BECN1|ATG12|ATG5|ULK2|ATG13|RB1CC1|MFN2|ATG7|WDR45|GABARAP|GABARAPL2|ATG14|TRAPPC8|ATG2A|ATG4B|PACS2|STX12|GABARAPL1|ULK3|WIPI2|UBQLN1|RAB23|STX17|ATG16L1|WIPI1|ATG2B|AMBRA1|NSFL1C|WDR45B|SMURF1|KIAA1324|TP53INP2|ATG101|ATG3|ATG9A|MAP1LC3B|VMP1|RAB33B|EMC6|MAP1LC3A|ATG4C|ATG16L2|TP53INP1|ATG4A|UBXN2B|UBXN2A|SYNPO2|RUFY4|IRGM|TMEM41B|MAP1LC3C|MAP1LC3B2|
GO:0000048	peptidyltransferase activity	molecular_function	4	0.0031707	0.011602753195673549	2678|2686|2687|728441|	GGT1|GGT7|GGT5|GGT2|
GO:0000049	tRNA binding	molecular_function	55	1.66218e-16	<2.638870563398865E-4	16|833|1915|2193|3028|3376|3508|3735|4141|4234|5917|6741|6897|7015|8565|8846|9147|9255|10667|11260|23107|24138|26024|51067|51091|51095|54888|54931|54974|55621|55699|57505|57510|57604|60487|60678|63899|79693|80324|81627|83939|90353|91607|91801|92675|93587|112487|118672|124454|129450|146857|158234|221078|348180|440275|	AARS|CARS|EEF1A1|FARSA|HSD17B10|IARS|IGHMBP2|KARS|MARS|METTL1|RARS|SSB|TARS|TERT|YARS|ALKBH1|NEMF|AIMP1|FARS2|XPOT|MRPS27|IFIT5|PTCD1|YARS2|SEPSECS|TRNT1|NSUN2|TRMT10C|THG1L|TRMT1|IARS2|AARS2|XPO5|TRMT9B|TRMT11|EEFSEC|NSUN3|YRDC|PUS1|TRMT1L|EIF2A|CTU1|SLFN11|ALKBH8|DTD1|TRMT10A|DTD2|PSTK|EARS2|TYW5|SLFN13|TRMT10B|NSUN6|CTU2|EIF2AK4|
GO:0000050	urea cycle	biological_process	11	1.62532e-11	<2.638870563398865E-4	383|384|435|445|790|1050|1373|5009|10166|83884|162417|	ARG1|ARG2|ASL|ASS1|CAD|CEBPA|CPS1|OTC|SLC25A15|SLC25A2|NAGS|
GO:0000052	citrulline metabolic process	biological_process	7	1.1117e-07	<2.638870563398865E-4	445|790|1373|5009|5832|23564|23576|	ASS1|CAD|CPS1|OTC|ALDH18A1|DDAH2|DDAH1|
GO:0000054	ribosomal subunit export from nucleus	biological_process	14	1.47608e-15	<2.638870563398865E-4	3692|4869|4927|5036|5901|6059|6209|7514|23212|51042|51068|55153|56647|84946|	EIF6|NPM1|NUP88|PA2G4|RAN|ABCE1|RPS15|XPO1|RRS1|ZNF593|NMD3|SDAD1|BCCIP|LTV1|
GO:0000055	ribosomal large subunit export from nucleus	biological_process	10	1.19021e-10	<2.638870563398865E-4	4869|4927|5036|5901|7514|23212|51042|51068|55153|56647|	NPM1|NUP88|PA2G4|RAN|XPO1|RRS1|ZNF593|NMD3|SDAD1|BCCIP|
GO:0000056	ribosomal small subunit export from nucleus	biological_process	6	3.00216e-08	<2.638870563398865E-4	4869|4927|5901|6209|7514|84946|	NPM1|NUP88|RAN|RPS15|XPO1|LTV1|
GO:0000060	protein import into nucleus, translocation	biological_process	21	0.0227351	0.04872936861409484	406|602|604|2646|3458|3837|3842|4504|4792|4985|5901|6496|7040|8644|9702|10204|10952|11331|55696|116988|137735|	ARNTL|BCL3|BCL6|GCKR|IFNG|KPNB1|TNPO1|MT3|NFKBIA|OPRD1|RAN|SIX3|TGFB1|AKR1C3|CEP57|NUTF2|SEC61B|PHB2|RBM22|AGAP3|ABRA|
GO:0000062	fatty-acyl-CoA binding	molecular_function	20	0.000505449	0.003438272268185237	33|37|1622|2639|3030|3155|4329|6342|6646|8435|10455|11332|26027|28976|64746|79777|80339|91452|134526|414149|	ACADL|ACADVL|DBI|GCDH|HADHA|HMGCL|ALDH6A1|SCP2|SOAT1|SOAT2|ECI2|ACOT7|ACOT11|ACAD9|ACBD3|ACBD4|PNPLA3|ACBD5|ACOT12|ACBD7|
GO:0000064	L-ornithine transmembrane transporter activity	molecular_function	5	0.24901	0.30731670099946595	6541|6542|10166|83884|84889|	SLC7A1|SLC7A2|SLC25A15|SLC25A2|SLC7A3|
GO:0000070	mitotic sister chromatid segregation	biological_process	105	3.18969e-30	<2.638870563398865E-4	891|991|1060|1062|3619|3833|3834|3835|3837|4085|4751|5119|5347|5518|5901|5925|6795|7273|7283|7290|7756|8243|8379|8452|8555|8556|8678|8697|8766|9055|9183|9184|9212|9400|9493|9525|9700|9787|9918|9928|10051|10270|10300|10403|10464|10592|10615|11004|11044|11130|23047|23126|23212|23244|23310|23383|23397|23636|24137|25836|25936|25978|26993|27175|27183|27243|29082|29127|29781|51203|51510|54627|54908|549…	CCNB1|CDC20|CENPC|CENPE|INCENP|KIFC1|KIF25|KIF22|KPNB1|MAD2L1|NEK2|CHMP1A|PLK1|PPP2R1A|RAN|RB1|AURKC|TTN|TUBG1|HIRA|ZNF207|SMC1A|MAD1L1|CUL3|CDC14B|CDC14A|BECN1|CDC23|RAB11A|PRC1|ZW10|BUB3|AURKB|RECQL5|KIF23|VPS4B|ESPL1|DLGAP5|NCAPD2|KIF14|SMC4|AKAP8|KATNB1|NDC80|PIBF1|SMC2|SPAG5|KIF2C|TENT4A|ZWINT|PDS5B|POGZ|RRS1|PDS5A|NCAPD3|MAU2|NCAPH|NUP62|KIF4A|NIPBL|NSL1|CHMP2B|AKAP8L|TUBG2|VPS4A|CHMP2A|CHM…
GO:0000075	cell cycle checkpoint	biological_process	187	1.61849e-38	<2.638870563398865E-4	324|472|545|581|595|598|641|672|699|701|835|891|983|988|990|991|995|1017|1026|1027|1030|1063|1111|1112|1263|1386|1432|1647|1739|1763|1820|1869|1874|2765|2810|2956|3014|3276|3364|3550|4085|4193|4194|4303|4361|4436|4582|4683|4848|4849|4850|4998|5111|5325|5347|5371|5546|5591|5781|5810|5883|5884|5925|5934|6118|6152|6154|6194|6419|6659|6664|6790|7027|7029|7040|7153|7155|7158|7175|7272|7465|7483|7508|7…	APC|ATM|ATR|BAX|CCND1|BCL2L1|BLM|BRCA1|BUB1|BUB1B|CASP2|CCNB1|CDK1|CDC5L|CDC6|CDC20|CDC25C|CDK2|CDKN1A|CDKN1B|CDKN2B|CENPF|CHEK1|FOXN3|PLK3|ATF2|MAPK14|GADD45A|DLG1|DNA2|ARID3A|E2F1|E2F4|GML|SFN|MSH6|H2AFX|PRMT1|HUS1|IK|MAD2L1|MDM2|MDM4|FOXO4|MRE11|MSH2|MUC1|NBN|CNOT2|CNOT3|CNOT4|ORC1|PCNA|PLAGL1|PLK1|PML|PRCC|PRKDC|PTPN11|RAD1|RAD9A|RAD17|RB1|RBL2|RPA2|RPL24|RPL26|RPS6|SETMAR|SOX4|SOX11|AURKA|TF…
GO:0000076	DNA replication checkpoint	biological_process	16	7.80203e-19	<2.638870563398865E-4	990|1763|3364|4998|5883|5884|8318|8883|8914|11073|54962|63967|81620|90381|91603|135458|	CDC6|DNA2|HUS1|ORC1|RAD9A|RAD17|CDC45|NAE1|TIMELESS|TOPBP1|TIPIN|CLSPN|CDT1|TICRR|ZNF830|HUS1B|
GO:0000077	DNA damage checkpoint	biological_process	129	1.42076e-26	<2.638870563398865E-4	472|545|581|595|641|672|835|891|983|988|995|1017|1026|1027|1111|1112|1263|1386|1432|1647|1820|1869|1874|2765|2810|2956|3014|3276|3364|4193|4194|4303|4361|4436|4582|4683|4848|4849|4850|5111|5325|5347|5371|5591|5781|5810|5883|5884|5934|6118|6154|6659|6790|7027|7029|7158|7508|7832|8091|8555|8682|8738|9125|9337|9344|9575|9577|9656|10498|10769|11200|23019|25896|25904|25946|25949|25988|26058|26270|2733…	ATM|ATR|BAX|CCND1|BLM|BRCA1|CASP2|CCNB1|CDK1|CDC5L|CDC25C|CDK2|CDKN1A|CDKN1B|CHEK1|FOXN3|PLK3|ATF2|MAPK14|GADD45A|ARID3A|E2F1|E2F4|GML|SFN|MSH6|H2AFX|PRMT1|HUS1|MDM2|MDM4|FOXO4|MRE11|MSH2|MUC1|NBN|CNOT2|CNOT3|CNOT4|PCNA|PLAGL1|PLK1|PML|PRKDC|PTPN11|RAD1|RAD9A|RAD17|RBL2|RPA2|RPL26|SOX4|AURKA|TFDP1|TFDP2|TP53BP1|XPC|BTG2|HMGA2|CDC14B|PEA15|CRADD|CNOT9|CNOT8|TAOK2|CLOCK|BABAM2|MDC1|CARM1|PLK2|CHEK2…
GO:0000079	regulation of cyclin-dependent protein serine/threonine kinase activity	biological_process	83	1.06415e-25	<2.638870563398865E-4	324|595|641|836|890|891|894|896|898|899|900|901|902|904|905|990|993|995|1022|1026|1027|1028|1029|1030|1031|1032|1033|1050|1163|1164|1647|2810|2965|3087|3843|4221|4331|5155|5347|5629|5716|5728|7023|7026|7128|8812|8850|8851|8900|8941|9077|9088|9113|9133|9134|10309|10527|10614|10983|11140|22924|23560|25793|26524|27013|29950|51191|51654|54619|56647|79616|79935|80279|84722|85417|93649|124790|151195|21…	APC|CCND1|BLM|CASP3|CCNA2|CCNB1|CCND2|CCND3|CCNE1|CCNF|CCNG1|CCNG2|CCNH|CCNT1|CCNT2|CDC6|CDC25A|CDC25C|CDK7|CDKN1A|CDKN1B|CDKN1C|CDKN2A|CDKN2B|CDKN2C|CDKN2D|CDKN3|CEBPA|CKS1B|CKS2|GADD45A|SFN|GTF2H1|HHEX|IPO5|MEN1|MNAT1|PDGFB|PLK1|PROX1|PSMD10|PTEN|TFAP4|NR2F2|TNFAIP3|CCNK|KAT2B|CDK5R1|CCNA1|CDK5R2|DIRAS3|PKMYT1|LATS1|CCNB2|CCNE2|CCNO|IPO7|HEXIM1|CCNI|CDC37|MAPRE3|GTPBP4|FBXO7|LATS2|CNPPD1|SERTAD…
GO:0000082	G1/S transition of mitotic cell cycle	biological_process	113	8.06836e-45	<2.638870563398865E-4	90|91|586|595|815|898|990|993|997|1017|1018|1019|1021|1026|1027|1029|1031|1032|1033|1104|1263|1719|1869|1874|1876|1977|1978|2103|2672|2935|3398|3400|3624|3688|4149|4171|4172|4173|4174|4175|4176|4331|4678|4863|4998|4999|5000|5001|5111|5422|5426|5427|5471|5530|5537|5557|5558|5925|5932|6117|6118|6119|6194|6198|6241|6502|6881|7027|7029|7298|8065|8317|8318|8450|8451|8452|8453|8454|8462|8554|8882|8900|…	ACVR1|ACVR1B|BCAT1|CCND1|CAMK2A|CCNE1|CDC6|CDC25A|CDC34|CDK2|CDK3|CDK4|CDK6|CDKN1A|CDKN1B|CDKN2A|CDKN2C|CDKN2D|CDKN3|RCC1|PLK3|DHFR|E2F1|E2F4|E2F6|EIF4E|EIF4EBP1|ESRRB|GFI1|GSPT1|ID2|ID4|INHBA|ITGB1|MAX|MCM2|MCM3|MCM4|MCM5|MCM6|MCM7|MNAT1|NASP|NPAT|ORC1|ORC2|ORC4|ORC5|PCNA|POLA1|POLE|POLE2|PPAT|PPP3CA|PPP6C|PRIM1|PRIM2|RB1|RBBP8|RPA1|RPA2|RPA3|RPS6|RPS6KB1|RRM2|SKP2|TAF10|TFDP1|TFDP2|TYMS|CUL5|CD…
GO:0000083	regulation of transcription involved in G1/S transition of mitotic cell cycle	biological_process	27	8.57323e-17	<2.638870563398865E-4	898|990|1719|1869|1874|1876|2103|2672|3398|4863|4998|5111|5422|5925|6241|7027|7029|7298|8318|8462|8882|8900|23476|25988|26271|81620|144455|	CCNE1|CDC6|DHFR|E2F1|E2F4|E2F6|ESRRB|GFI1|ID2|NPAT|ORC1|PCNA|POLA1|RB1|RRM2|TFDP1|TFDP2|TYMS|CDC45|KLF11|ZPR1|CCNA1|BRD4|HINFP|FBXO5|CDT1|E2F7|
GO:0000086	G2/M transition of mitotic cell cycle	biological_process	121	4.60289e-79	<2.638870563398865E-4	805|808|890|891|983|993|994|995|1017|1026|1030|1069|1263|1453|1454|1639|1778|1781|1785|2029|2103|2305|4751|4957|5048|5108|5116|5218|5243|5347|5518|5520|5566|5577|6500|6502|6790|6873|7164|7277|7283|7465|7480|7531|7532|7840|7846|8454|8481|8493|8636|8655|8945|9024|9088|9113|9133|9662|9702|9738|9793|9814|9833|10083|10121|10133|10142|10382|10383|10540|10657|10733|10763|10776|10806|11064|11113|11116|11…	CALM2|CALM3|CCNA2|CCNB1|CDK1|CDC25A|CDC25B|CDC25C|CDK2|CDKN1A|CDKN2B|CETN2|PLK3|CSNK1D|CSNK1E|DCTN1|DYNC1H1|DYNC1I2|DNM2|ENSA|ESRRB|FOXM1|NEK2|ODF2|PAFAH1B1|PCM1|PCNT|CDK14|ABCB1|PLK1|PPP2R1A|PPP2R2A|PRKACA|PRKAR2B|SKP1|SKP2|AURKA|TAF2|TPD52L1|TUBA4A|TUBG1|WEE1|WNT10B|YWHAE|YWHAG|ALMS1|TUBA1A|CUL1|OFD1|PPM1D|SSNA1|DYNLL1|BTRC|BRSK2|PKMYT1|LATS1|CCNB2|CEP135|CEP57|CCP110|CKAP5|SFI1|MELK|USH1C|ACTR…
GO:0000096	sulfur amino acid metabolic process	biological_process	37	3.25796e-08	<2.638870563398865E-4	189|191|635|642|875|1036|1373|1491|1800|2678|2686|2687|2730|4143|4357|4482|4524|4548|4552|4594|6611|7263|9054|23743|25828|50507|51074|51449|55256|58478|78991|84245|84890|339896|441024|728441|102724560|	AGXT|AHCY|BHMT|BLMH|CBS|CDO1|CPS1|CTH|DPEP1|GGT1|GGT7|GGT5|GCLM|MAT1A|MPST|MSRA|MTHFR|MTR|MTRR|MMUT|SMS|TST|NFS1|BHMT2|TXN2|NOX4|APIP|PCYOX1|ADI1|ENOPH1|PCYOX1L|MRI1|ADO|GADL1|MTHFD2L|GGT2|CBSL|
GO:0000097	sulfur amino acid biosynthetic process	biological_process	18	1.90471e-06	<2.638870563398865E-4	635|875|1036|1491|2678|2686|2687|4524|4548|4552|23743|51074|55256|58478|84245|441024|728441|102724560|	BHMT|CBS|CDO1|CTH|GGT1|GGT7|GGT5|MTHFR|MTR|MTRR|BHMT2|APIP|ADI1|ENOPH1|MRI1|MTHFD2L|GGT2|CBSL|
GO:0000098	sulfur amino acid catabolic process	biological_process	14	8.06185e-05	3.616200578592093E-4	189|642|875|1036|1491|4143|4357|4552|7263|25828|51449|78991|84890|339896|	AGXT|BLMH|CBS|CDO1|CTH|MAT1A|MPST|MTRR|TST|TXN2|PCYOX1|PCYOX1L|ADO|GADL1|
GO:0000099	sulfur amino acid transmembrane transporter activity	molecular_function	7	3.22747e-05	2.638870563398865E-4	1497|6505|6509|6519|11136|23657|55238|	CTNS|SLC1A1|SLC1A4|SLC3A1|SLC7A9|SLC7A11|SLC38A7|
GO:0000101	sulfur amino acid transport	biological_process	6	0.000148767	3.616200578592093E-4	1497|6505|6509|6519|11136|55238|	CTNS|SLC1A1|SLC1A4|SLC3A1|SLC7A9|SLC38A7|
GO:0000103	sulfate assimilation	biological_process	3	0.0148353	0.04872936861409484	6820|9060|9061|	SULT2B1|PAPSS2|PAPSS1|
GO:0000104	succinate dehydrogenase activity	molecular_function	5	2.32628e-09	<2.638870563398865E-4	6389|6390|6391|6392|135154|	SDHA|SDHB|SDHC|SDHD|SDHAF4|
GO:0000109	nucleotide-excision repair complex	cellular_component	13	5.1036e-14	<2.638870563398865E-4	1069|1070|1161|2067|2071|2072|5424|5887|7507|7508|7515|84464|90141|	CETN2|CETN3|ERCC8|ERCC1|ERCC3|ERCC4|POLD1|RAD23B|XPA|XPC|XRCC1|SLX4|EFCAB11|
GO:0000110	nucleotide-excision repair factor 1 complex	cellular_component	3	3.46653e-05	2.638870563398865E-4	2067|2072|7507|	ERCC1|ERCC4|XPA|
GO:0000111	nucleotide-excision repair factor 2 complex	cellular_component	3	0.00104717	0.003438272268185237	1070|7508|90141|	CETN3|XPC|EFCAB11|
GO:0000118	histone deacetylase complex	cellular_component	58	4.63528e-80	<2.638870563398865E-4	473|1107|1108|1457|2122|3065|3066|3094|3622|5928|5931|6886|7764|8204|8819|8841|8932|9112|9219|9611|9612|9734|9759|10013|10014|10284|10629|10933|23309|23314|23468|23493|25855|25942|26038|26060|51317|51341|51564|53615|54815|55198|55809|55869|57459|57504|57649|58516|64426|79595|79685|79718|79885|83933|84215|84312|91748|116092|	RERE|CHD3|CHD4|CSNK2A1|MECOM|HDAC1|HDAC2|HINT1|ING2|RBBP4|RBBP7|TAL1|ZNF217|NRIP1|SAP30|HDAC3|MBD2|MTA1|MTA2|NCOR1|NCOR2|HDAC9|HDAC4|HDAC6|HDAC5|SAP18|TAF6L|MORF4L1|SIN3B|SATB2|CBX5|HEY2|BRMS1|SIN3A|CHD5|APPL1|PHF21A|ZBTB7A|HDAC7|MBD3|GATAD2A|APPL2|TRERF1|HDAC8|GATAD2B|MTA3|PHF12|SINHCAF|SUDS3|SAP130|SAP30L|TBL1XR1|HDAC11|HDAC10|ZNF541|BRMS1L|ELMSAN1|DNTTIP1|
GO:0000120	RNA polymerase I transcription factor complex	cellular_component	4	2.94112e-07	<2.638870563398865E-4	9014|9015|10849|79101|	TAF1B|TAF1A|CD3EAP|TAF1D|
GO:0000122	negative regulation of transcription by RNA polymerase II	biological_process	806	2.60874e-15	<2.638870563398865E-4	93|142|165|166|190|322|356|367|429|430|463|467|546|579|595|604|639|648|650|652|654|688|708|811|857|864|865|896|898|948|1017|1028|1045|1046|1050|1051|1263|1386|1387|1390|1407|1408|1428|1482|1487|1499|1523|1602|1649|1655|1739|1745|1746|1748|1761|1786|1788|1789|1810|1814|1822|1869|1870|1871|1874|1875|1876|1877|1906|1910|1942|1958|1990|1991|2005|2019|2023|2056|2063|2077|2099|2100|2101|2114|2117|2120|…	ACVR2B|PARP1|AEBP1|AES|NR0B1|APBB1|FASLG|AR|ASCL1|ASCL2|ZFHX3|ATF3|ATRX|NKX3-2|CCND1|BCL6|PRDM1|BMI1|BMP2|BMP4|BMP6|KLF5|C1QBP|CALR|CAV1|RUNX3|CBFB|CCND3|CCNE1|CD36|CDK2|CDKN1C|CDX2|CDX4|CEBPA|CEBPB|PLK3|ATF2|CREBBP|CREM|CRY1|CRY2|CRYM|NKX2-5|CTBP1|CTNNB1|CUX1|DACH1|DDIT3|DDX5|DLG1|DLX1|DLX2|DLX4|DMRT1|DNMT1|DNMT3A|DNMT3B|DR1|DRD3|ATN1|E2F1|E2F2|E2F3|E2F4|E2F5|E2F6|E4F1|EDN1|EDNRB|EFNA1|EGR1|CELA…
GO:0000123	histone acetyltransferase complex	cellular_component	77	1.84126e-48	<2.638870563398865E-4	86|1387|1810|2648|3054|5977|6871|6873|6874|6877|6878|6879|6880|6881|6883|6885|7862|7994|8089|8110|8193|8295|8464|8473|8607|8850|9767|9898|9913|10445|10474|10524|10629|10856|10902|10933|10943|11091|11143|23326|23338|23522|23774|26009|26122|27097|27154|51147|51230|51562|51616|51773|54107|54556|54934|55167|55257|55274|55578|55683|55689|55929|56655|56943|56970|57325|64769|79960|80314|84148|84289|9362…	ACTL6A|CREBBP|DR1|KAT2A|HCFC1|DPF2|TADA2A|TAF2|TAF4|TAF5|TAF6|TAF7|TAF9|TAF10|TAF12|MAP3K7|BRPF1|KAT6A|YEATS4|DPF3|DPF1|TRRAP|SUPT3H|OGT|RUVBL1|KAT2B|JADE3|UBAP2L|SUPT7L|MCRS1|TADA3|KAT5|TAF6L|RUVBL2|BRD8|MORF4L1|MSL3|WDR5|KAT7|USP22|JADE2|KAT6B|BRD1|ZZZ3|EPC2|TAF5L|BRPF3|ING4|PHF20|MBIP|TAF9B|RSF1|POLE3|ING3|KANSL2|MSL2|MRGBP|PHF10|SUPT20H|KANSL3|YEATS2|DMAP1|POLE4|ENY2|ATXN7L3|KAT14|MEAF6|JADE1…
GO:0000124	SAGA complex	cellular_component	13	1.98672e-26	<2.638870563398865E-4	6878|6880|6883|8295|10474|10629|23326|51616|55578|56943|56970|112869|117143|	TAF6|TAF9|TAF12|TRRAP|TADA3|TAF6L|USP22|TAF9B|SUPT20H|ENY2|ATXN7L3|SGF29|TADA1|
GO:0000125	PCAF complex	cellular_component	5	2.32628e-09	<2.638870563398865E-4	6871|6880|6881|8295|8850|	TADA2A|TAF9|TAF10|TRRAP|KAT2B|
GO:0000126	transcription factor TFIIIB complex	cellular_component	5	2.32628e-09	<2.638870563398865E-4	6908|9519|55290|55814|387332|	TBP|TBPL1|BRF2|BDP1|TBPL2|
GO:0000127	transcription factor TFIIIC complex	cellular_component	6	1.80214e-11	<2.638870563398865E-4	2975|2976|9328|9329|9330|112495|	GTF3C1|GTF3C2|GTF3C5|GTF3C4|GTF3C3|GTF3C6|
GO:0000132	establishment of mitotic spindle orientation	biological_process	23	3.71907e-06	<2.638870563398865E-4	1058|1639|2255|3064|4926|5048|5080|6993|9181|9183|10252|10253|10403|29899|54820|54908|55755|55968|56647|79648|81565|89958|137886|	CENPA|DCTN1|FGF10|HTT|NUMA1|PAFAH1B1|PAX6|DYNLT1|ARHGEF2|ZW10|SPRY1|SPRY2|NDC80|GPSM2|NDE1|SPDL1|CDK5RAP2|NSFL1C|BCCIP|MCPH1|NDEL1|SAPCD2|UBXN2B|
GO:0000137	Golgi cis cisterna	cellular_component	25	0.978506	0.9910475116311857	2801|3996|9528|23015|51062|51617|55512|55889|63941|64131|127845|283768|342096|440270|643699|653061|653073|653075|653125|653641|653643|653720|728047|728498|101059918|	GOLGA2|LLGL1|TMEM59|GOLGA8A|ATL1|NSG2|SMPD3|GOLGA6B|NECAB3|XYLT1|GOLT1A|GOLGA8G|GOLGA6A|GOLGA8B|GOLGA8N|GOLGA8S|GOLGA8J|GOLGA8T|GOLGA8K|GOLGA6C|GOLGA6D|GOLGA8M|GOLGA8O|GOLGA8H|GOLGA8R|
GO:0000138	Golgi trans cisterna	cellular_component	7	0.770598	0.8225898459783229	2683|9528|54432|78992|259230|283987|286451|	B4GALT1|TMEM59|YIPF1|YIPF2|SGMS1|HID1|YIPF6|
GO:0000139	Golgi membrane	cellular_component	716	0.999599	1.0	28|102|162|164|372|373|374|375|377|390|400|403|408|540|666|682|738|757|857|858|859|863|913|950|955|966|972|998|1075|1174|1182|1184|1201|1211|1213|1258|1260|1262|1294|1314|1315|1453|1522|1523|1571|1604|1718|1785|2013|2131|2132|2153|2157|2218|2348|2475|2523|2524|2525|2526|2527|2528|2529|2530|2572|2583|2589|2590|2591|2633|2634|2635|2650|2651|2683|2697|2734|2773|2800|2801|2802|2803|2804|2852|2890|291…	ABO|ADAM10|AP1B1|AP1G1|ARCN1|TRIM23|AREG|ARF1|ARF3|RND3|ARL1|ARL3|ARRB1|ATP7B|BOK|BSG|VPS51|TMEM50B|CAV1|CAV2|CAV3|CBFA2T3|CD1E|SCARB2|ENTPD6|CD59|CD74|CDC42|CTSC|AP1S1|CLCN3|CLCN5|CLN3|CLTA|CLTC|CNGB1|CNGA2|CNGA4|COL7A1|COPA|COPB1|CSNK1D|CTSZ|CUX1|CYP2E1|CD55|DHCR24|DNM2|EMP2|EXT1|EXT2|F5|F8|FKTN|FOLR1|MTOR|FUT1|FUT2|FUT3|FUT4|FUT5|FUT6|FUT7|FUT8|GAD2|B4GALNT1|GALNT1|GALNT2|GALNT3|GBP1|GBP2|GBP3…
GO:0000145	exocyst	cellular_component	17	2.25179e-23	<2.638870563398865E-4	4735|7127|10640|10890|11336|23233|23265|25924|29091|54536|55763|55770|60412|91828|149371|283849|100287171|	SEPT2|TNFAIP2|EXOC5|RAB10|EXOC3|EXOC6B|EXOC7|MYRIP|STXBP6|EXOC6|EXOC1|EXOC2|EXOC4|EXOC3L4|EXOC8|EXOC3L1|WASHC1|
GO:0000146	microfilament motor activity	molecular_function	19	2.10532e-12	<2.638870563398865E-4	4430|4620|4621|4622|4624|4625|4626|4627|4628|4642|4643|4644|4645|4646|4647|4650|4651|8735|80179|	MYO1B|MYH2|MYH3|MYH4|MYH6|MYH7|MYH8|MYH9|MYH10|MYO1D|MYO1E|MYO5A|MYO5B|MYO6|MYO7A|MYO9B|MYO10|MYH13|MYO19|
GO:0000147	actin cortical patch assembly	biological_process	6	0.000148767	3.616200578592093E-4	7454|7456|8976|84948|147179|644150|	WAS|WIPF1|WASL|TIGD5|WIPF2|WIPF3|
GO:0000149	SNARE binding	molecular_function	101	1.83062e-50	<2.638870563398865E-4	19|25|773|1612|2054|2801|4905|5771|5867|6293|6532|6616|6804|6809|6810|6811|6812|6813|6814|6844|6845|6857|6860|6861|7127|7405|8417|8447|8675|8676|8677|8766|8773|8774|8775|8938|9066|9341|9342|9482|9515|9554|9570|9632|9751|9810|9871|10228|10490|10497|10814|10815|10972|11132|11336|11345|23025|23208|23256|23557|23673|26258|51542|51594|51760|54732|55014|55610|55638|55787|55823|57586|57617|63908|79654|8…	ABCA1|ABL1|CACNA1A|DAPK1|STX2|GOLGA2|NSF|PTPN2|RAB4A|VPS52|SLC6A4|SNAP25|STX1A|STX3|STX4|STX5|STXBP1|STXBP2|STXBP3|VAMP2|VAMP7|SYT1|SYT4|SYT5|TNFAIP2|UVRAG|STX7|DOC2B|STX16|STX11|STX10|RAB11A|SNAP23|NAPG|NAPA|BAIAP3|SYT7|VAMP3|SNAP29|STX8|STXBP5L|SEC22B|GOSR2|SEC24C|SNPH|RNF40|SEC24D|STX6|VTI1B|UNC13B|CPLX2|CPLX1|TMED10|CAPN10|EXOC3|GABARAPL2|UNC13A|SYT11|SCFD1|SNAPIN|STX12|BLOC1S6|VPS54|NBAS|SYT…
GO:0000150	recombinase activity	molecular_function	3	0.101615	0.15971394517282478	3516|5888|11144|	RBPJ|RAD51|DMC1|
GO:0000151	ubiquitin ligase complex	cellular_component	266	5.03327e-103	<2.638870563398865E-4	550|580|648|672|701|899|991|996|1027|1161|1163|1164|1642|1643|1911|1912|2861|3301|3303|3304|3312|4008|4289|4734|5071|5356|5469|6015|6045|6400|6468|6500|6502|6737|6923|7126|7186|7319|7320|7321|7322|7323|7324|7332|7334|7335|7428|7703|8065|8315|8405|8445|8450|8451|8452|8453|8454|8507|8517|8535|8697|8816|8881|8945|9025|9246|9354|9412|9442|9443|9477|9577|9604|9616|9681|9730|9781|9810|9817|9820|9903|99…	AUP1|BARD1|BMI1|BRCA1|BUB1B|CCNF|CDC20|CDC27|CDKN1B|ERCC8|CKS1B|CKS2|DDB1|DDB2|PHC1|PHC2|GPR37|DNAJA1|HSPA1A|HSPA1B|HSPA8|LMO7|MKLN1|NEDD4|PRKN|PLRG1|MED1|RING1|RNF2|SEL1L|FBXW4|SKP1|SKP2|TRIM21|ELOB|TNFAIP1|TRAF2|UBE2A|UBE2B|UBE2D1|UBE2D2|UBE2D3|UBE2E1|UBE2L3|UBE2N|UBE2V1|VHL|PCGF2|CUL5|BRAP|SPOP|DYRK2|CUL4B|CUL4A|CUL3|CUL2|CUL1|ENC1|IKBKG|CBX4|CDC23|DCAF5|CDC16|BTRC|RNF8|UBE2L6|UBE4A|MED21|MED2…
GO:0000152	nuclear ubiquitin ligase complex	cellular_component	43	4.08266e-69	<2.638870563398865E-4	580|648|672|701|991|996|1911|1912|6015|6045|7703|8535|8697|8881|9577|9616|9820|9978|10336|10393|10459|11065|23492|25847|25906|27338|29882|29945|51343|51433|51434|51529|57332|64682|79184|80012|84108|84333|84733|84759|84893|119504|246184|	BARD1|BMI1|BRCA1|BUB1B|CDC20|CDC27|PHC1|PHC2|RING1|RNF2|PCGF2|CBX4|CDC23|CDC16|BABAM2|RNF7|CUL7|RBX1|PCGF3|ANAPC10|MAD2L2|UBE2C|CBX7|ANAPC13|ANAPC15|UBE2S|ANAPC2|ANAPC4|FZR1|ANAPC5|ANAPC7|ANAPC11|CBX8|ANAPC1|BRCC3|PHC3|PCGF6|PCGF5|CBX2|PCGF1|FBH1|ANAPC16|CDC26|
GO:0000153	cytoplasmic ubiquitin ligase complex	cellular_component	12	3.57192e-21	<2.638870563398865E-4	550|6400|6923|7428|8453|9978|10299|10956|23032|64422|84447|391104|	AUP1|SEL1L|ELOB|VHL|CUL2|RBX1|MARCH6|OS9|USP33|ATG3|SYVN1|VHLL|
GO:0000154	rRNA modification	biological_process	32	4.29839e-23	<2.638870563398865E-4	1736|2091|4839|10436|27079|27292|29960|51093|51106|51504|54433|55006|55178|55226|55505|55623|55651|55695|63899|64216|79066|79922|91893|92345|114049|115939|117246|130916|154743|196074|345630|387338|	DKC1|FBL|NOP2|EMG1|RPUSD2|DIMT1|MRM2|RRNAD1|TFB1M|TRMT112|GAR1|TRMT61B|MRM3|NAT10|NOP10|THUMPD1|NHP2|NSUN5|NSUN3|TFB2M|METTL16|MRM1|FDXACB1|NAF1|BUD23|TSR3|FTSJ3|MTERF4|BMT2|METTL15|FBLL1|NSUN4|
GO:0000155	phosphorelay sensor kinase activity	molecular_function	6	0.00783279	0.04872936861409484	3756|3757|23415|23416|27133|131096|	KCNH1|KCNH2|KCNH4|KCNH3|KCNH5|KCNH8|
GO:0000159	protein phosphatase type 2A complex	cellular_component	22	9.88887e-35	<2.638870563398865E-4	5515|5516|5518|5519|5520|5521|5522|5523|5524|5525|5526|5527|5528|5529|6801|28227|29888|29966|51278|54205|55844|85407|	PPP2CA|PPP2CB|PPP2R1A|PPP2R1B|PPP2R2A|PPP2R2B|PPP2R2C|PPP2R3A|PTPA|PPP2R5A|PPP2R5B|PPP2R5C|PPP2R5D|PPP2R5E|STRN|PPP2R3B|STRN4|STRN3|IER5|CYCS|PPP2R2D|NKD1|
GO:0000160	phosphorelay signal transduction system	biological_process	7	0.124307	0.18382931821760354	3756|3757|23415|23416|27133|64210|131096|	KCNH1|KCNH2|KCNH4|KCNH3|KCNH5|MMS19|KCNH8|
GO:0000164	protein phosphatase type 1 complex	cellular_component	10	2.20567e-18	<2.638870563398865E-4	4690|5499|5500|5501|6992|8036|23645|79660|84687|84919|	NCK1|PPP1CA|PPP1CB|PPP1CC|PPP1R11|SHOC2|PPP1R15A|PPP1R3B|PPP1R9B|PPP1R15B|
GO:0000165	MAPK cascade	biological_process	302	9.51562e-53	<2.638870563398865E-4	88|136|183|284|369|551|673|677|678|685|801|815|816|817|818|846|959|1147|1234|1326|1399|1410|1432|1437|1438|1439|1512|1616|1742|1839|1847|1848|1849|1852|2064|2065|2066|2069|2074|2081|2185|2246|2247|2248|2249|2250|2251|2252|2253|2254|2255|2258|2260|2261|2263|2264|2322|2323|2534|2668|2674|2675|2676|2873|2874|2885|2902|2903|2904|2905|2906|3082|3084|3297|3357|3479|3551|3553|3558|3559|3560|3561|3562|35…	ACTN2|ADORA2B|AGT|ANGPT1|ARAF|AVP|BRAF|ZFP36L1|ZFP36L2|BTC|CALM1|CAMK2A|CAMK2B|CAMK2D|CAMK2G|CASR|CD40LG|CHUK|CCR5|MAP3K8|CRKL|CRYAB|MAPK14|CSF2|CSF2RA|CSF2RB|CTSH|DAXX|DLG4|HBEGF|DUSP5|DUSP6|DUSP7|DUSP9|ERBB2|ERBB3|ERBB4|EREG|ERCC6|ERN1|PTK2B|FGF1|FGF2|FGF3|FGF4|FGF5|FGF6|FGF7|FGF8|FGF9|FGF10|FGF13|FGFR1|FGFR3|FGFR2|FGFR4|FLT3|FLT3LG|FYN|GDNF|GFRA1|GFRA2|GFRA3|GPS1|GPS2|GRB2|GRIN1|GRIN2A|GRIN2B|…
GO:0000172	ribonuclease MRP complex	cellular_component	6	1.80214e-11	<2.638870563398865E-4	10248|10556|10775|10940|51367|54913|	POP7|RPP30|POP4|POP1|POP5|RPP25|
GO:0000175	3'-5'-exoribonuclease activity	molecular_function	31	8.48373e-19	<2.638870563398865E-4	3669|4848|5073|5393|5394|9337|9924|22803|22894|23016|23019|23404|25819|25996|29883|51010|54512|56915|57472|79033|79650|81875|87178|112479|114034|115752|129563|154197|201626|246175|255967|	ISG20|CNOT2|PARN|EXOSC9|EXOSC10|CNOT8|PAN2|XRN2|DIS3|EXOSC7|CNOT1|EXOSC2|NOCT|REXO2|CNOT7|EXOSC3|EXOSC4|EXOSC5|CNOT6|ERI3|USB1|ISG20L2|PNPT1|ERI2|TOE1|DIS3L|DIS3L2|PNLDC1|PDE12|CNOT6L|PAN3|
GO:0000176	nuclear exosome (RNase complex)	cellular_component	17	1.08395e-26	<2.638870563398865E-4	4931|5393|5394|10200|10438|11340|22894|23016|23404|23517|51010|51013|54512|54663|56915|115752|118460|	NVL|EXOSC9|EXOSC10|MPHOSPH6|C1D|EXOSC8|DIS3|EXOSC7|EXOSC2|MTREX|EXOSC3|EXOSC1|EXOSC4|WDR74|EXOSC5|DIS3L|EXOSC6|
GO:0000177	cytoplasmic exosome (RNase complex)	cellular_component	14	4.22941e-25	<2.638870563398865E-4	5393|6832|9567|11340|22894|23016|23404|23589|51010|54512|56915|87178|115752|118460|	EXOSC9|SUPV3L1|GTPBP1|EXOSC8|DIS3|EXOSC7|EXOSC2|CARHSP1|EXOSC3|EXOSC4|EXOSC5|PNPT1|DIS3L|EXOSC6|
GO:0000178	exosome (RNase complex)	cellular_component	25	6.3307e-35	<2.638870563398865E-4	4931|5393|5394|6832|8570|9567|10200|10438|11340|22894|23016|23404|23517|23589|51010|51013|54512|54663|56915|57379|87178|115752|118460|129563|196441|	NVL|EXOSC9|EXOSC10|SUPV3L1|KHSRP|GTPBP1|MPHOSPH6|C1D|EXOSC8|DIS3|EXOSC7|EXOSC2|MTREX|CARHSP1|EXOSC3|EXOSC1|EXOSC4|WDR74|EXOSC5|AICDA|PNPT1|DIS3L|EXOSC6|DIS3L2|ZFC3H1|
GO:0000179	rRNA (adenine-N6,N6-)-dimethyltransferase activity	molecular_function	4	0.0152621	0.04872936861409484	27292|51093|51106|64216|	DIMT1|RRNAD1|TFB1M|TFB2M|
GO:0000182	rDNA binding	molecular_function	10	0.00283507	0.011602753195673549	2475|2975|9328|9555|56919|57521|57673|64061|84232|404672|	MTOR|GTF3C1|GTF3C5|H2AFY|DHX33|RPTOR|BEND3|TSPYL2|MAF1|GTF2H5|
GO:0000183	chromatin silencing at rDNA	biological_process	37	5.49806e-56	<2.638870563398865E-4	3020|3021|6839|8294|8350|8351|8352|8353|8354|8355|8356|8357|8358|8359|8360|8361|8362|8363|8364|8365|8366|8367|8368|8370|8467|8932|8968|11176|22933|23378|23411|57673|121504|126961|333932|554313|653604|	H3F3A|H3F3B|SUV39H1|HIST1H4I|HIST1H3A|HIST1H3D|HIST1H3C|HIST1H3E|HIST1H3I|HIST1H3G|HIST1H3J|HIST1H3H|HIST1H3B|HIST1H4A|HIST1H4D|HIST1H4F|HIST1H4K|HIST1H4J|HIST1H4C|HIST1H4H|HIST1H4B|HIST1H4E|HIST1H4L|HIST2H4A|SMARCA5|MBD2|HIST1H3F|BAZ2A|SIRT2|RRP8|SIRT1|BEND3|HIST4H4|HIST2H3C|HIST2H3A|HIST2H4B|HIST2H3D|
GO:0000184	nuclear-transcribed mRNA catabolic process, nonsense-mediated decay	biological_process	107	1.36438e-189	<2.638870563398865E-4	1981|2107|2935|3646|3921|4116|4686|4736|5073|5394|5515|5518|5520|5976|6122|6124|6125|6128|6129|6130|6132|6133|6135|6136|6137|6138|6141|6142|6143|6144|6146|6147|6152|6154|6155|6156|6157|6158|6159|6160|6161|6164|6167|6168|6169|6170|6171|6173|6175|6176|6181|6187|6188|6189|6191|6193|6194|6202|6203|6204|6205|6206|6207|6208|6209|6210|6217|6222|6223|6224|6227|6228|6229|6230|6231|6234|6235|6499|9045|9349…	EIF4G1|ETF1|GSPT1|EIF3E|RPSA|MAGOH|NCBP1|RPL10A|PARN|EXOSC10|PPP2CA|PPP2R1A|PPP2R2A|UPF1|RPL3|RPL4|RPL5|RPL6|RPL7|RPL7A|RPL8|RPL9|RPL11|RPL12|RPL13|RPL15|RPL18|RPL18A|RPL19|RPL21|RPL22|RPL23A|RPL24|RPL26|RPL27|RPL30|RPL27A|RPL28|RPL29|RPL31|RPL32|RPL34|RPL37|RPL37A|RPL38|RPL39|RPL41|RPL36A|RPLP0|RPLP1|RPLP2|RPS2|RPS3|RPS3A|RPS4X|RPS5|RPS6|RPS8|RPS9|RPS10|RPS11|RPS12|RPS13|RPS14|RPS15|RPS15A|RPS16…
GO:0000185	activation of MAPKKK activity	biological_process	10	0.00635509	0.04872936861409484	1647|4616|5871|8491|10454|10912|11183|11184|84231|153090|	GADD45A|GADD45B|MAP4K2|MAP4K3|TAB1|GADD45G|MAP4K5|MAP4K1|TRAF7|DAB2IP|
GO:0000186	activation of MAPKK activity	biological_process	49	5.87367e-09	<2.638870563398865E-4	134|652|673|1326|1398|1399|2074|2149|2889|2911|3717|4214|4215|4216|4217|4293|4294|4296|4342|4616|4803|4914|5610|5663|5894|6885|7046|7786|8649|8737|8754|8767|9020|9175|9344|9607|10746|10818|23043|28956|51347|51776|57498|57551|84451|120892|197259|203447|389840|	ADORA1|BMP4|BRAF|MAP3K8|CRK|CRKL|ERCC6|F2R|RAPGEF1|GRM1|JAK2|MAP3K1|MAP3K3|MAP3K4|MAP3K5|MAP3K9|MAP3K10|MAP3K11|MOS|GADD45B|NGF|NTRK1|EIF2AK2|PSEN1|RAF1|MAP3K7|TGFBR1|MAP3K12|LAMTOR3|RIPK1|ADAM9|RIPK2|MAP3K14|MAP3K13|TAOK2|CARTPT|MAP3K2|FRS2|TNIK|LAMTOR2|TAOK3|MAP3K20|KIDINS220|TAOK1|MAP3K21|LRRK2|MLKL|NRK|MAP3K15|
GO:0000187	activation of MAPK activity	biological_process	139	2.10101e-19	<2.638870563398865E-4	136|151|238|408|650|727|728|959|972|975|983|1139|1432|1464|1616|1815|1847|1848|1849|1852|1902|2074|2081|2246|2247|2255|2357|2690|2785|2911|2914|3082|3084|3479|3553|3643|3654|3656|3672|3735|3815|4217|4293|4294|4296|4342|4908|4916|5027|5063|5148|5149|5291|5319|5562|5585|5600|5602|5604|5605|5606|5607|5608|5609|5770|5781|5788|5871|5979|6288|6363|6416|6464|6647|6850|6885|6997|7039|7043|7057|7099|7161|…	ADORA2B|ADRA2B|ALK|ARRB1|BMP2|C5|C5AR1|CD40LG|CD74|CD81|CDK1|CHRNA7|MAPK14|CSPG4|DAXX|DRD4|DUSP5|DUSP6|DUSP7|DUSP9|LPAR1|ERCC6|ERN1|FGF1|FGF2|FGF10|FPR1|GHR|GNG3|GRM1|GRM4|HGF|NRG1|IGF1|IL1B|INSR|IRAK1|IRAK2|ITGA1|KARS|KIT|MAP3K5|MAP3K9|MAP3K10|MAP3K11|MOS|NTF3|NTRK3|P2RX7|PAK3|PDE6G|PDE6H|PIK3CB|PLA2G1B|PRKAA1|PKN1|MAPK11|MAPK10|MAP2K1|MAP2K2|MAP2K3|MAP2K5|MAP2K6|MAP2K7|PTPN1|PTPN11|PTPRC|MAP4K2…
GO:0000188	inactivation of MAPK activity	biological_process	26	9.93378e-05	3.616200578592093E-4	857|1843|1844|1845|1846|1847|1848|1849|1850|1852|2873|2874|5515|5518|5998|5999|11072|11221|51562|54900|56940|63904|80824|150290|161742|200734|	CAV1|DUSP1|DUSP2|DUSP3|DUSP4|DUSP5|DUSP6|DUSP7|DUSP8|DUSP9|GPS1|GPS2|PPP2CA|PPP2R1A|RGS3|RGS4|DUSP14|DUSP10|MBIP|LAX1|DUSP22|DUSP21|DUSP16|DUSP18|SPRED1|SPRED2|
GO:0000209	protein polyubiquitination	biological_process	232	5.61048e-164	<2.638870563398865E-4	267|329|580|596|642|672|865|867|899|996|997|1161|1643|3093|3429|4008|4012|4734|5071|5930|5987|6047|6048|6049|6468|6477|6478|6500|6502|6737|6872|7064|7128|7174|7186|7189|7267|7319|7320|7321|7322|7323|7324|7325|7326|7327|7328|7332|7334|7335|7336|8452|8454|8658|8697|8881|8945|9025|9320|9354|9520|9604|9666|9690|9781|9870|9978|10013|10075|10193|10210|10273|10277|10299|10393|10425|10475|10477|10517|106…	AMFR|BIRC2|BARD1|BCL2|BLMH|BRCA1|CBFB|CBL|CCNF|CDC27|CDC34|ERCC8|DDB2|UBE2K|IFI27|LMO7|LNPEP|NEDD4|PRKN|RBBP6|TRIM27|RNF4|RNF5|RNF6|FBXW4|SIAH1|SIAH2|SKP1|SKP2|TRIM21|TAF1|THOP1|TNFAIP3|TPP2|TRAF2|TRAF6|TTC3|UBE2A|UBE2B|UBE2D1|UBE2D2|UBE2D3|UBE2E1|UBE2E2|UBE2G1|UBE2G2|UBE2H|UBE2L3|UBE2N|UBE2V1|UBE2V2|CUL3|CUL1|TNKS|CDC23|CDC16|BTRC|RNF8|TRIP12|UBE4A|NPEPPS|RNF14|DZIP3|UBE3C|RNF144A|AREL1|RBX1|HDA…
GO:0000212	meiotic spindle organization	biological_process	13	4.16806e-05	2.638870563398865E-4	546|2801|4342|4627|5518|6790|7283|9700|9897|26271|27175|259266|347688|	ATRX|GOLGA2|MOS|MYH9|PPP2R1A|AURKA|TUBG1|ESPL1|WASHC5|FBXO5|TUBG2|ASPM|TUBB8|
GO:0000213	tRNA-intron endonuclease activity	molecular_function	4	2.94112e-07	<2.638870563398865E-4	79042|80746|116461|283989|	TSEN34|TSEN2|TSEN15|TSEN54|
GO:0000214	tRNA-intron endonuclease complex	cellular_component	4	2.94112e-07	<2.638870563398865E-4	10978|79042|80746|283989|	CLP1|TSEN34|TSEN2|TSEN54|
GO:0000217	DNA secondary structure binding	molecular_function	23	1.29478e-18	<2.638870563398865E-4	190|641|2956|3146|3148|3149|4221|4436|4437|5889|5890|5892|5932|7486|7508|7516|7517|7528|9401|25913|55247|56852|348654|	NR0B1|BLM|MSH6|HMGB1|HMGB2|HMGB3|MEN1|MSH2|MSH3|RAD51C|RAD51B|RAD51D|RBBP8|WRN|XPC|XRCC2|XRCC3|YY1|RECQL4|POT1|NEIL3|RAD18|GEN1|
GO:0000220	vacuolar proton-transporting V-type ATPase, V0 domain	cellular_component	4	2.94112e-07	<2.638870563398865E-4	535|10312|23545|50617|	ATP6V0A1|TCIRG1|ATP6V0A2|ATP6V0A4|
GO:0000221	vacuolar proton-transporting V-type ATPase, V1 domain	cellular_component	3	3.46653e-05	2.638870563398865E-4	528|51606|245973|	ATP6V1C1|ATP6V1H|ATP6V1C2|
GO:0000226	microtubule cytoskeleton organization	biological_process	429	1.07359e-10	<2.638870563398865E-4	387|402|546|583|585|667|672|675|810|827|859|891|983|991|1017|1020|1058|1062|1068|1069|1070|1104|1107|1263|1267|1400|1410|1453|1499|1605|1639|1647|1739|1767|1769|1778|1783|1855|1874|2009|2011|2241|2242|2255|2258|2316|2622|2801|3064|3796|3832|3833|3834|3837|3925|3993|3996|4000|4130|4131|4133|4134|4135|4137|4139|4140|4204|4281|4292|4342|4605|4627|4659|4744|4747|4751|4869|4926|4957|5048|5080|5108|511…	RHOA|ARL2|ATRX|BBS2|BBS4|DST|BRCA1|BRCA2|CALML3|CAPN6|CAV3|CCNB1|CDK1|CDC20|CDK2|CDK5|CENPA|CENPE|CETN1|CETN2|CETN3|RCC1|CHD3|PLK3|CNP|CRMP1|CRYAB|CSNK1D|CTNNB1|DAG1|DCTN1|GADD45A|DLG1|DNAH5|DNAH8|DYNC1H1|DYNC1LI2|DVL1|E2F4|EML1|MARK2|FER|FES|FGF10|FGF13|FLNA|GAS8|GOLGA2|HTT|KIF2A|KIF11|KIFC1|KIF25|KPNB1|STMN1|LLGL2|LLGL1|LMNA|MAP1A|MAP1B|MAP2|MAP4|MAP6|MAPT|MARK1|MARK3|MECP2|MID1|MLH1|MOS|MYBL2|…
GO:0000228	nuclear chromosome	cellular_component	589	1.14484e-99	<2.638870563398865E-4	86|120|142|328|332|367|401|472|545|546|641|661|672|675|699|701|860|864|891|983|988|1025|1045|1051|1058|1059|1060|1104|1107|1108|1111|1385|1387|1457|1499|1642|1660|1663|1676|1677|1763|1788|1791|1857|1869|1874|2067|2072|2099|2117|2146|2186|2237|2241|2547|2551|2625|2648|2956|3005|3006|3007|3008|3009|3010|3012|3013|3014|3015|3018|3020|3021|3024|3065|3066|3146|3148|3149|3183|3190|3192|3306|3364|3550|3…	ACTL6A|ADD3|PARP1|APEX1|BIRC5|AR|PHOX2A|ATM|ATR|ATRX|BLM|POLR3D|BRCA1|BRCA2|BUB1|BUB1B|RUNX2|RUNX3|CCNB1|CDK1|CDC5L|CDK9|CDX2|CEBPB|CENPA|CENPB|CENPC|RCC1|CHD3|CHD4|CHEK1|CREB1|CREBBP|CSNK2A1|CTNNB1|DDB1|DHX9|DDX11|DFFA|DFFB|DNA2|DNMT3A|DNTT|DVL3|E2F1|E2F4|ERCC1|ERCC4|ESR1|ETV3|EZH2|BPTF|FEN1|FER|XRCC6|GABPA|GATA3|KAT2A|MSH6|H1F0|HIST1H1C|HIST1H1D|HIST1H1E|HIST1H1B|HIST1H1T|HIST1H2AE|HIST1H2AD|H2…
GO:0000235	astral microtubule	cellular_component	8	0.0156062	0.04872936861409484	4926|5048|6990|79884|81930|84140|126731|146909|	NUMA1|PAFAH1B1|DYNLT3|MAP9|KIF18A|FAM161A|CCSAP|KIF18B|
GO:0000242	pericentriolar material	cellular_component	21	1.39431e-05	2.638870563398865E-4	585|3932|4750|5108|6950|7283|8444|8658|11158|22995|27175|27241|51175|51199|55112|55125|55755|64793|80351|84376|121441|	BBS4|LCK|NEK1|PCM1|TCP1|TUBG1|DYRK3|TNKS|RABL2B|CEP152|TUBG2|BBS9|TUBE1|NIN|WDR60|CEP192|CDK5RAP2|CEP85|TNKS2|HOOK3|NEDD1|
GO:0000243	commitment complex	cellular_component	9	9.04339e-09	<2.638870563398865E-4	6625|6631|6632|6634|11066|11338|27288|55015|139804|	SNRNP70|SNRPC|SNRPD1|SNRPD3|SNRNP35|U2AF2|RBMXL2|PRPF39|RBMXL3|
GO:0000245	spliceosomal complex assembly	biological_process	57	1.36274e-38	<2.638870563398865E-4	1653|4686|6426|6430|6431|6433|6606|6607|6631|6632|6633|6635|6637|6732|6733|6936|7536|7919|8175|8233|8487|8683|8996|9169|9416|10181|10291|10569|10658|10659|10713|10772|10907|10946|11168|11189|22889|23020|23064|23451|24148|26576|27316|27339|51340|51631|51747|55015|55692|56853|57461|58155|60677|60680|79833|91746|135295|	DDX1|NCBP1|SRSF1|SRSF5|SRSF6|SFSWAP|SMN1|SMN2|SNRPC|SNRPD1|SNRPD2|SNRPE|SNRPG|SRPK1|SRPK2|GCFC2|SF1|DDX39B|SF3A2|ZRSR2|GEMIN2|SRSF9|NOL3|SCAF11|DDX23|RBM5|SF3A1|SLU7|CELF1|CELF2|USP39|SRSF10|TXNL4A|SF3A3|PSIP1|CELF3|KHDC4|SNRNP200|SETX|SF3B1|PRPF6|SRPK3|RBMX|PRPF19|CRNKL1|LUC7L2|LUC7L3|PRPF39|LUC7L|CELF4|ISY1|PTBP2|CELF6|CELF5|GEMIN6|YTHDC1|SRSF12|
GO:0000253	3-keto sterol reductase activity	molecular_function	4	0.0152621	0.04872936861409484	874|10901|51478|79154|	CBR3|DHRS4|HSD17B7|DHRS11|
GO:0000254	C-4 methylsterol oxidase activity	molecular_function	3	0.101615	0.15971394517282478	6307|9023|10826|	MSMO1|CH25H|FAXDC2|
GO:0000255	allantoin metabolic process	biological_process	5	0.0305101	0.13048433048433047	2690|6776|6777|55821|646625|	GHR|STAT5A|STAT5B|ALLC|URAD|
GO:0000266	mitochondrial fission	biological_process	16	7.21806e-05	3.616200578592093E-4	1352|4599|4600|4976|5071|9650|10059|51024|51537|54332|54471|56181|56947|79594|91137|113115|	COX10|MX1|MX2|OPA1|PRKN|MTFR1|DNM1L|FIS1|MTFP1|GDAP1|MIEF1|MTFR1L|MFF|MUL1|SLC25A46|MTFR2|
GO:0000268	peroxisome targeting sequence binding	molecular_function	5	0.000262498	0.003438272268185237	5191|5824|5830|9577|51555|	PEX7|PEX19|PEX5|BABAM2|PEX5L|
GO:0000270	peptidoglycan metabolic process	biological_process	7	0.248225	0.29855427216400215	8993|57115|114770|114771|124912|129530|254773|	PGLYRP1|PGLYRP4|PGLYRP2|PGLYRP3|SPACA3|LYG1|LYG2|
GO:0000271	polysaccharide biosynthetic process	biological_process	40	0.157932	0.22416866909541897	178|208|2131|2132|2632|2992|2997|2998|3036|3037|3038|3340|5236|5239|5260|5261|5507|7360|8509|8864|8908|9334|9348|9572|9653|10331|10678|53632|55276|55454|55790|64579|79369|84002|84752|93010|192134|283209|374907|378884|	AGL|AKT2|EXT1|EXT2|GBE1|GYG1|GYS1|GYS2|HAS1|HAS2|HAS3|NDST1|PGM1|PGM5|PHKG1|PHKG2|PPP1R3C|UGP2|NDST2|PER2|GYG2|B4GALT5|NDST3|NR1D1|HS2ST1|B3GNT3|B3GNT2|PRKAG3|PGM2|CSGALNACT2|CSGALNACT1|NDST4|B3GNT4|B3GNT5|B3GNT9|B3GNT7|B3GNT6|PGM2L1|B3GNT8|NHLRC1|
GO:0000272	polysaccharide catabolic process	biological_process	16	2.91815e-09	<2.638870563398865E-4	178|313|1118|2538|2548|5213|5236|5834|5836|5837|8972|8987|9821|27159|55276|283209|	AGL|AOAH|CHIT1|G6PC|GAA|PFKM|PGM1|PYGB|PYGL|PYGM|MGAM|STBD1|RB1CC1|CHIA|PGM2|PGM2L1|
GO:0000275	mitochondrial proton-transporting ATP synthase complex, catalytic core F(1)	cellular_component	5	2.32628e-09	<2.638870563398865E-4	498|506|509|513|514|	ATP5F1A|ATP5F1B|ATP5F1C|ATP5F1D|ATP5F1E|
GO:0000276	mitochondrial proton-transporting ATP synthase complex, coupling factor F(o)	cellular_component	11	3.83412e-22	<2.638870563398865E-4	515|516|517|518|521|522|4509|9551|10476|10632|267020|	ATP5PB|ATP5MC1|ATP5MC2|ATP5MC3|ATP5ME|ATP5PF|ATP8|ATP5MF|ATP5PD|ATP5MG|ATP5MGL|
GO:0000278	mitotic cell cycle	biological_process	655	1.43022e-88	<2.638870563398865E-4	25|90|91|288|324|375|387|388|389|403|472|581|585|586|595|598|641|672|675|699|701|805|808|815|835|890|891|894|896|898|899|900|901|983|984|988|989|990|991|993|994|995|996|997|1012|1017|1018|1019|1021|1026|1027|1029|1030|1031|1032|1033|1058|1060|1062|1063|1068|1069|1070|1072|1104|1112|1163|1164|1213|1263|1386|1453|1454|1639|1647|1719|1731|1739|1763|1778|1781|1785|1788|1820|1869|1874|1876|1894|1977|1…	ABL1|ACVR1|ACVR1B|ANK3|APC|ARF1|RHOA|RHOB|RHOC|ARL3|ATM|BAX|BBS4|BCAT1|CCND1|BCL2L1|BLM|BRCA1|BRCA2|BUB1|BUB1B|CALM2|CALM3|CAMK2A|CASP2|CCNA2|CCNB1|CCND2|CCND3|CCNE1|CCNF|CCNG1|CCNG2|CDK1|CDK11B|CDC5L|SEPT7|CDC6|CDC20|CDC25A|CDC25B|CDC25C|CDC27|CDC34|CDH13|CDK2|CDK3|CDK4|CDK6|CDKN1A|CDKN1B|CDKN2A|CDKN2B|CDKN2C|CDKN2D|CDKN3|CENPA|CENPC|CENPE|CENPF|CETN1|CETN2|CETN3|CFL1|RCC1|FOXN3|CKS1B|CKS2|CLTC|…
GO:0000280	nuclear division	biological_process	271	8.69027e-32	<2.638870563398865E-4	387|472|641|676|699|701|891|898|991|994|1060|1062|1164|1618|2059|2069|2072|2175|2177|2316|2801|3297|3306|3619|3622|3796|3832|3833|3834|3835|3837|4085|4292|4361|4437|4438|4439|4603|4605|4751|5119|5347|5518|5573|5719|5885|5888|5889|5890|5892|5901|5925|6118|6152|6790|6795|6847|7013|7153|7155|7272|7273|7283|7290|7320|7756|7917|8243|8379|8452|8555|8556|8678|8697|8766|8900|9055|9134|9150|9183|9184|9212…	RHOA|ATM|BLM|BRDT|BUB1|BUB1B|CCNB1|CCNE1|CDC20|CDC25B|CENPC|CENPE|CKS2|DAZL|EPS8|EREG|ERCC4|FANCA|FANCD2|FLNA|GOLGA2|HSF1|HSPA2|INCENP|ING2|KIF2A|KIF11|KIFC1|KIF25|KIF22|KPNB1|MAD2L1|MLH1|MRE11|MSH3|MSH4|MSH5|MYBL1|MYBL2|NEK2|CHMP1A|PLK1|PPP2R1A|PRKAR1A|PSMD13|RAD21|RAD51|RAD51C|RAD51B|RAD51D|RAN|RB1|RPA2|RPL24|AURKA|AURKC|SYCP1|TERF1|TOP2A|TOP2B|TTK|TTN|TUBG1|HIRA|UBE2B|ZNF207|BAG6|SMC1A|MAD1L1|…
GO:0000281	mitotic cytokinesis	biological_process	78	1.767e-10	<2.638870563398865E-4	288|324|375|387|388|389|403|585|675|989|1058|1068|1069|1072|1731|1894|3619|3925|4628|4735|5119|5347|5413|5414|5921|6242|6651|6711|9094|9101|9493|9525|9700|9820|10015|10112|10617|10801|10899|11021|11113|23157|23176|23503|24137|25978|26586|27183|27243|29082|29127|51203|51429|51510|54443|54902|55165|55521|55752|55964|57132|79643|79884|81620|84445|90120|91782|92421|112574|114327|116840|124404|128866|…	ANK3|APC|ARF1|RHOA|RHOB|RHOC|ARL3|BBS4|BRCA2|SEPT7|CENPA|CETN1|CETN2|CFL1|SEPT1|ECT2|INCENP|STMN1|MYH10|SEPT2|CHMP1A|PLK1|SEPT5|SEPT4|RASA1|RTKN|SON|SPTBN1|UNC119|USP8|KIF23|VPS4B|ESPL1|CUL7|PDCD6IP|KIF20A|STAMBP|SEPT9|JTB|RAB35|CIT|SEPT6|SEPT8|ZFYVE26|KIF4A|CHMP2B|CKAP2|VPS4A|CHMP2A|CHMP4A|RACGAP1|NUSAP1|SNX9|CHMP5|ANLN|TTC19|CEP55|TRIM36|SEPT11|SEPT3|CHMP1B|CHMP6|MAP9|CDT1|LZTS2|TMEM250|CHMP7|C…
GO:0000285	1-phosphatidylinositol-3-phosphate 5-kinase activity	molecular_function	3	0.0148353	0.04872936861409484	8394|8395|200576|	PIP5K1A|PIP5K1B|PIKFYVE|
GO:0000287	magnesium ion binding	molecular_function	200	0.763703	0.8124687923532349	25|27|108|141|159|248|250|375|495|846|1017|1312|1326|1455|1797|1854|2011|2023|2026|2027|2053|2081|2139|2237|2669|2752|2770|2956|3155|3251|3417|3418|3419|3420|3421|3607|3612|3705|4139|4217|4436|4598|4830|4976|5105|5236|5238|5239|5313|5315|5347|5414|5464|5494|5495|5566|5567|5609|5631|5634|5635|5636|5723|5901|5911|6009|6195|6196|6197|6286|6300|6622|6732|6733|6788|6789|6794|6885|6996|7153|7465|7486|8…	ABL1|ABL2|ADCY2|ADPRH|ADSS|ALPI|ALPP|ARF1|ATP4A|CASR|CDK2|COMT|MAP3K8|CSNK1G2|DXO|DUT|MARK2|ENO1|ENO2|ENO3|EPHX2|ERN1|EYA2|FEN1|GEM|GLUL|GNAI1|MSH6|HMGCL|HPRT1|IDH1|IDH2|IDH3A|IDH3B|IDH3G|FOXK2|IMPA1|ITPK1|MARK1|MAP3K5|MSH2|MVK|NME1|OPA1|PCK1|PGM1|PGM3|PGM5|PKLR|PKM|PLK1|SEPT4|PPA1|PPM1A|PPM1B|PRKACA|PRKACB|MAP2K7|PRPS1|PRPS2|PRPSAP1|PRPSAP2|PSPH|RAN|RAP2A|RHEB|RPS6KA1|RPS6KA2|RPS6KA3|S100P|MAPK1…
GO:0000288	nuclear-transcribed mRNA catabolic process, deadenylation-dependent decay	biological_process	59	1.42254e-34	<2.638870563398865E-4	677|678|1656|4292|4848|4849|4850|5073|5393|5433|6499|7538|9125|9337|9652|9924|10767|11157|11340|22894|23016|23019|23034|23318|23404|23644|23658|25804|25819|25904|27257|27258|28960|29883|51010|51013|51690|54512|55095|55571|55802|56915|57472|57819|79670|80153|80349|85456|115024|118460|149041|154197|167227|196513|197135|201626|219988|246175|255967|	ZFP36L1|ZFP36L2|DDX6|MLH1|CNOT2|CNOT3|CNOT4|PARN|EXOSC9|POLR2D|SKIV2L|ZFP36|CNOT9|CNOT8|TTC37|PAN2|HBS1L|LSM6|EXOSC8|DIS3|EXOSC7|CNOT1|SAMD4A|TUT4|EXOSC2|EDC4|LSM5|LSM4|NOCT|CNOT10|LSM1|LSM3|DCPS|CNOT7|EXOSC3|EXOSC1|LSM7|EXOSC4|SAMD4B|CNOT11|DCP1A|EXOSC5|CNOT6|LSM2|TUT7|EDC3|WDR61|TNKS1BP1|NT5C3B|EXOSC6|RC3H1|PNLDC1|DCP2|DCP1B|PATL2|PDE12|PATL1|CNOT6L|PAN3|
GO:0000289	nuclear-transcribed mRNA poly(A) tail shortening	biological_process	22	3.52905e-16	<2.638870563398865E-4	4292|4848|4849|4850|5073|7538|9125|9337|9924|23019|23034|23318|25904|29883|55095|55571|57472|79670|85456|154197|246175|255967|	MLH1|CNOT2|CNOT3|CNOT4|PARN|ZFP36|CNOT9|CNOT8|PAN2|CNOT1|SAMD4A|TUT4|CNOT10|CNOT7|SAMD4B|CNOT11|CNOT6|TUT7|TNKS1BP1|PNLDC1|CNOT6L|PAN3|
GO:0000290	deadenylation-dependent decapping of nuclear-transcribed mRNA	biological_process	10	4.84252e-11	<2.638870563398865E-4	25819|27257|28960|29883|55802|167227|196513|197135|219988|255967|	NOCT|LSM1|DCPS|CNOT7|DCP1A|DCP2|DCP1B|PATL2|PATL1|PAN3|
GO:0000291	nuclear-transcribed mRNA catabolic process, exonucleolytic	biological_process	35	3.74697e-34	<2.638870563398865E-4	1656|5393|5436|6499|9337|9652|10767|11157|11340|22894|23016|23404|23644|23658|25804|27257|27258|28960|29883|51010|51013|51690|54512|55802|56915|57472|57819|80153|80349|115024|118460|129563|167227|196513|219988|	DDX6|EXOSC9|POLR2G|SKIV2L|CNOT8|TTC37|HBS1L|LSM6|EXOSC8|DIS3|EXOSC7|EXOSC2|EDC4|LSM5|LSM4|LSM1|LSM3|DCPS|CNOT7|EXOSC3|EXOSC1|LSM7|EXOSC4|DCP1A|EXOSC5|CNOT6|LSM2|EDC3|WDR61|NT5C3B|EXOSC6|DIS3L2|DCP2|DCP1B|PATL1|
GO:0000293	ferric-chelate reductase activity	molecular_function	3	0.00104717	0.003438272268185237	1534|79901|391059|	CYB561|CYBRD1|FRRS1|
GO:0000295	adenine nucleotide transmembrane transporter activity	molecular_function	14	0.441309	0.5192378430074303	215|291|292|293|10478|29957|51000|79085|83447|84912|114789|284427|284439|347734|	ABCD1|SLC25A4|SLC25A5|SLC25A6|SLC25A17|SLC25A24|SLC35B3|SLC25A23|SLC25A31|SLC35B4|SLC25A25|SLC25A41|SLC25A42|SLC35B2|
GO:0000298	endopolyphosphatase activity	molecular_function	4	0.0551488	0.13048433048433047	11163|11165|55190|170685|	NUDT4|NUDT3|NUDT11|NUDT10|
GO:0000302	response to reactive oxygen species	biological_process	179	4.59651e-21	<2.638870563398865E-4	25|100|301|328|337|347|348|358|374|383|388|538|558|572|578|596|664|695|836|847|890|983|1017|1147|1236|1263|1277|1398|1410|1421|1545|1571|1728|1785|1800|1843|1894|1906|1938|2074|2113|2146|2168|2176|2185|2241|2281|2308|2353|2395|2534|2775|2876|2950|2983|3039|3040|3043|3066|3162|3184|3240|3297|3329|3373|3725|3741|3747|3840|3934|3939|4137|4151|4193|4217|4314|4318|4353|4358|4504|4540|4541|4548|4602|47…	ABL1|ADA|ANXA1|APEX1|APOA4|APOD|APOE|AQP1|AREG|ARG1|RHOB|ATP7A|AXL|BAD|BAK1|BCL2|BNIP3|BTK|CASP3|CAT|CCNA2|CDK1|CDK2|CHUK|CCR7|PLK3|COL1A1|CRK|CRYAB|CRYGD|CYP1B1|CYP2E1|NQO1|DNM2|DPEP1|DUSP1|ECT2|EDN1|EEF2|ERCC6|ETS1|EZH2|FABP1|FANCC|PTK2B|FER|FKBP1B|FOXO1|FOS|FXN|FYN|GNAO1|GPX1|GSTP1|GUCY1B1|HBA1|HBA2|HBB|HDAC2|HMOX1|HNRNPD|HP|HSF1|HSPD1|HYAL1|JUN|KCNA5|KCNC2|KPNA4|LCN2|LDHA|MAPT|MB|MDM2|MAP3K5|…
GO:0000303	response to superoxide	biological_process	18	3.20244e-09	<2.638870563398865E-4	337|538|1728|2074|2176|4353|4504|4846|5052|6647|6648|6649|7001|7351|7352|9973|51022|54936|	APOA4|ATP7A|NQO1|ERCC6|FANCC|MPO|MT3|NOS3|PRDX1|SOD1|SOD2|SOD3|PRDX2|UCP2|UCP3|CCS|GLRX2|ADPRHL2|
GO:0000305	response to oxygen radical	biological_process	19	7.38606e-10	<2.638870563398865E-4	337|538|1728|2074|2176|4353|4504|4846|5052|6647|6648|6649|7001|7351|7352|9973|10587|51022|54936|	APOA4|ATP7A|NQO1|ERCC6|FANCC|MPO|MT3|NOS3|PRDX1|SOD1|SOD2|SOD3|PRDX2|UCP2|UCP3|CCS|TXNRD2|GLRX2|ADPRHL2|
GO:0000306	extrinsic component of vacuolar membrane	cellular_component	4	0.0031707	0.011602753195673549	7879|8408|23001|55697|	RAB7A|ULK1|WDFY3|VAC14|
GO:0000307	cyclin-dependent protein kinase holoenzyme complex	cellular_component	41	2.6564e-46	<2.638870563398865E-4	595|890|891|894|896|898|899|900|901|902|904|905|983|1017|1019|1021|1022|1025|1026|1032|1163|1164|4331|5218|5925|8621|8812|8900|9133|9134|10309|10983|22938|51755|54619|56647|79616|79935|85417|219771|645121|	CCND1|CCNA2|CCNB1|CCND2|CCND3|CCNE1|CCNF|CCNG1|CCNG2|CCNH|CCNT1|CCNT2|CDK1|CDK2|CDK4|CDK6|CDK7|CDK9|CDKN1A|CDKN2D|CKS1B|CKS2|MNAT1|CDK14|RB1|CDK13|CCNK|CCNA1|CCNB2|CCNE2|CCNO|CCNI|SNW1|CDK12|CCNJ|BCCIP|CCNJL|CNTD2|CCNB3|CCNY|CCNI2|
GO:0000309	nicotinamide-nucleotide adenylyltransferase activity	molecular_function	3	3.46653e-05	2.638870563398865E-4	23057|64802|349565|	NMNAT2|NMNAT1|NMNAT3|
GO:0000313	organellar ribosome	cellular_component	86	7.99695e-148	<2.638870563398865E-4	740|3396|4701|4706|6182|6183|7818|9553|9801|10240|10573|10884|11222|23107|26164|26589|28957|28973|28977|28998|29074|29088|29093|51021|51023|51069|51073|51081|51116|51253|51258|51263|51264|51318|51373|51642|51650|54148|54460|54534|54948|55052|55168|55173|56945|57129|60488|63875|63899|63931|64928|64949|64951|64960|64963|64965|64968|64969|64975|64976|64978|64979|64981|64983|65003|65005|65080|65993|7…	MRPL49|MRPL58|NDUFA7|NDUFAB1|MRPL12|MRPS12|DAP3|MRPL33|MRPL19|MRPS31|MRPL28|MRPS30|MRPL3|MRPS27|MTG2|MRPL46|MRPS28|MRPS18B|MRPL42|MRPL13|MRPL18|MRPL15|MRPL22|MRPS16|MRPS18C|MRPL2|MRPL4|MRPS7|MRPS2|MRPL37|MRPL51|MRPL30|MRPL27|MRPL35|MRPS17|MRPL48|MRPS33|MRPL39|MRPS21|MRPL50|MRPL16|MRPL20|MRPS18A|MRPS10|MRPS22|MRPL47|MRPS35|MRPL17|NSUN3|MRPS14|MRPL14|MRPS26|MRPS24|MRPS15|MRPS11|MRPS9|MRPS6|MRPS5|MR…
GO:0000314	organellar small ribosomal subunit	cellular_component	28	1.02843e-58	<2.638870563398865E-4	6183|7818|10240|23107|28957|28973|28977|51021|51023|51081|51116|51373|51650|54460|55168|55173|56945|60488|63931|64949|64951|64960|64963|64965|64968|64969|65993|92259|	MRPS12|DAP3|MRPS31|MRPS27|MRPS28|MRPS18B|MRPL42|MRPS16|MRPS18C|MRPS7|MRPS2|MRPS17|MRPS33|MRPS21|MRPS18A|MRPS10|MRPS22|MRPS35|MRPS14|MRPS26|MRPS24|MRPS15|MRPS11|MRPS9|MRPS6|MRPS5|MRPS34|MRPS36|
GO:0000315	organellar large ribosomal subunit	cellular_component	56	7.81055e-97	<2.638870563398865E-4	740|3396|4706|6182|9553|9801|10573|10884|11222|26589|28977|28998|29074|29088|29093|51069|51073|51253|51258|51263|51264|51318|51642|54148|54534|54948|55052|55168|57129|63875|63899|64928|64975|64976|64978|64979|64981|64983|65003|65005|65080|78988|79590|84311|84545|84769|91574|115416|116540|116541|122704|124995|128308|130916|219927|387338|	MRPL49|MRPL58|NDUFAB1|MRPL12|MRPL33|MRPL19|MRPL28|MRPS30|MRPL3|MRPL46|MRPL42|MRPL13|MRPL18|MRPL15|MRPL22|MRPL2|MRPL4|MRPL37|MRPL51|MRPL30|MRPL27|MRPL35|MRPL48|MRPL39|MRPL50|MRPL16|MRPL20|MRPS18A|MRPL47|MRPL17|NSUN3|MRPL14|MRPL41|MRPL40|MRPL38|MRPL36|MRPL34|MRPL32|MRPL11|MRPL9|MRPL44|MRPL57|MRPL24|MRPL45|MRPL43|MPV17L2|C12orf65|MALSU1|MRPL53|MRPL54|MRPL52|MRPL10|MRPL55|MTERF4|MRPL21|NSUN4|
GO:0000322	storage vacuole	cellular_component	3	0.702535	0.7610410094637224	6810|8874|201266|	STX4|ARHGEF7|SLC39A11|
GO:0000323	lytic vacuole	cellular_component	638	7.51353e-11	<2.638870563398865E-4	12|20|47|53|54|55|100|101|154|160|161|162|163|164|175|176|215|231|287|288|290|301|302|309|311|338|356|373|383|408|410|411|412|414|427|445|523|526|527|528|529|535|566|633|671|684|695|718|719|823|824|847|867|910|911|912|913|947|949|950|967|968|972|987|1075|1080|1088|1113|1118|1173|1174|1175|1184|1185|1186|1200|1201|1203|1211|1213|1291|1356|1393|1462|1463|1464|1486|1497|1508|1509|1511|1512|1513|1514…	SERPINA3|ABCA2|ACLY|ACP2|ACP5|ACPP|ADA|ADAM8|ADRB2|AP2A1|AP2A2|AP1B1|AP2B1|AP1G1|AGA|ACAN|ABCD1|AKR1B1|ANK2|ANK3|ANPEP|ANXA1|ANXA2|ANXA6|ANXA11|APOB|FASLG|TRIM23|ARG1|ARRB1|ARSA|ARSB|STS|ARSD|ASAH1|ASS1|ATP6V1A|ATP6V1B2|ATP6V0C|ATP6V1C1|ATP6V1E1|ATP6V0A1|AZU1|BGN|BPI|BST2|BTK|C3|C3AR1|CAPN1|CAPN2|CAT|CBL|CD1B|CD1C|CD1D|CD1E|CD34|SCARB1|SCARB2|CD63|CD68|CD74|LRBA|CTSC|CFTR|CEACAM8|CHGA|CHIT1|AP2M1…
GO:0000338	protein deneddylation	biological_process	10	5.4601e-20	<2.638870563398865E-4	1861|2873|8533|9318|10920|10980|10987|50813|51138|64708|	TOR1A|GPS1|COPS3|COPS2|COPS8|COPS6|COPS5|COPS7A|COPS4|COPS7B|
GO:0000339	RNA cap binding	molecular_function	17	3.31523e-14	<2.638870563398865E-4	1973|1977|4686|8664|8672|9470|10073|22916|23191|23367|24138|25929|27161|27257|28960|55421|392517|	EIF4A1|EIF4E|NCBP1|EIF3D|EIF4G3|EIF4E2|SNUPN|NCBP2|CYFIP1|LARP1|IFIT5|GEMIN5|AGO2|LSM1|DCPS|NCBP3|NCBP2L|
GO:0000340	RNA 7-methylguanosine cap binding	molecular_function	8	7.77419e-11	<2.638870563398865E-4	1977|4686|22916|23191|25929|27161|28960|55421|	EIF4E|NCBP1|NCBP2|CYFIP1|GEMIN5|AGO2|DCPS|NCBP3|
GO:0000346	transcription export complex	cellular_component	13	6.44832e-18	<2.638870563398865E-4	7919|8563|9984|10189|10482|26097|57187|79228|80145|84271|84321|84324|160419|	DDX39B|THOC5|THOC1|ALYREF|NXF1|CHTOP|THOC2|THOC6|THOC7|POLDIP3|THOC3|SARNP|C12orf50|
GO:0000347	THO complex	cellular_component	6	1.80214e-11	<2.638870563398865E-4	8563|9984|57187|79228|80145|84321|	THOC5|THOC1|THOC2|THOC6|THOC7|THOC3|
GO:0000375	RNA splicing, via transesterification reactions	biological_process	281	1.06718e-256	<2.638870563398865E-4	988|1207|1477|1478|1479|1653|1655|1659|1660|1665|1993|1994|2483|2521|2962|2963|3178|3181|3183|3184|3185|3187|3188|3189|3190|3191|3192|3312|3550|4116|4236|4670|4686|4809|4857|4858|4904|5093|5094|5356|5411|5431|5432|5433|5434|5435|5436|5437|5438|5439|5440|5441|5546|5725|5936|6421|6426|6427|6428|6429|6430|6431|6432|6433|6434|6606|6607|6625|6626|6627|6628|6629|6631|6632|6633|6634|6635|6636|6637|6638|…	CDC5L|CLNS1A|CSTF1|CSTF2|CSTF3|DDX1|DDX5|DHX8|DHX9|DHX15|ELAVL2|ELAVL1|FRG1|FUS|GTF2F1|GTF2F2|HNRNPA1|HNRNPA2B1|HNRNPC|HNRNPD|HNRNPF|HNRNPH1|HNRNPH2|HNRNPH3|HNRNPK|HNRNPL|HNRNPU|HSPA8|IK|MAGOH|MFAP1|HNRNPM|NCBP1|SNU13|NOVA1|NOVA2|YBX1|PCBP1|PCBP2|PLRG1|PNN|POLR2B|POLR2C|POLR2D|POLR2E|POLR2F|POLR2G|POLR2H|POLR2I|POLR2J|POLR2K|POLR2L|PRCC|PTBP1|RBM4|SFPQ|SRSF1|SRSF2|SRSF3|SRSF4|SRSF5|SRSF6|SRSF7|SF…
GO:0000377	RNA splicing, via transesterification reactions with bulged adenosine as nucleophile	biological_process	278	2.23637e-257	<2.638870563398865E-4	988|1207|1477|1478|1479|1653|1655|1659|1660|1665|1993|1994|2483|2521|2962|2963|3178|3181|3183|3184|3185|3187|3188|3189|3190|3191|3192|3312|3550|4116|4236|4670|4686|4809|4857|4858|4904|5093|5094|5356|5411|5431|5432|5433|5434|5435|5436|5437|5438|5439|5440|5441|5546|5725|5936|6421|6426|6427|6428|6429|6430|6431|6432|6433|6434|6606|6607|6625|6626|6627|6628|6629|6631|6632|6633|6634|6635|6636|6637|6638|…	CDC5L|CLNS1A|CSTF1|CSTF2|CSTF3|DDX1|DDX5|DHX8|DHX9|DHX15|ELAVL2|ELAVL1|FRG1|FUS|GTF2F1|GTF2F2|HNRNPA1|HNRNPA2B1|HNRNPC|HNRNPD|HNRNPF|HNRNPH1|HNRNPH2|HNRNPH3|HNRNPK|HNRNPL|HNRNPU|HSPA8|IK|MAGOH|MFAP1|HNRNPM|NCBP1|SNU13|NOVA1|NOVA2|YBX1|PCBP1|PCBP2|PLRG1|PNN|POLR2B|POLR2C|POLR2D|POLR2E|POLR2F|POLR2G|POLR2H|POLR2I|POLR2J|POLR2K|POLR2L|PRCC|PTBP1|RBM4|SFPQ|SRSF1|SRSF2|SRSF3|SRSF4|SRSF5|SRSF6|SRSF7|SF…
GO:0000379	tRNA-type intron splice site recognition and cleavage	biological_process	3	3.46653e-05	2.638870563398865E-4	79042|80746|283989|	TSEN34|TSEN2|TSEN54|
GO:0000380	alternative mRNA splicing, via spliceosome	biological_process	16	6.69196e-12	<2.638870563398865E-4	1655|1660|4670|6421|6426|6431|6433|8621|10084|10521|10569|23028|51319|56853|80004|84991|	DDX5|DHX9|HNRNPM|SFPQ|SRSF1|SRSF6|SFSWAP|CDK13|PQBP1|DDX17|SLU7|KDM1A|RSRC1|CELF4|ESRP2|RBM17|
GO:0000381	regulation of alternative mRNA splicing, via spliceosome	biological_process	62	2.15874e-28	<2.638870563398865E-4	1655|1859|2332|3178|3191|3192|4116|4154|4654|5725|5936|5978|6426|6427|6428|6429|6430|6431|6432|6434|8241|8683|9589|9733|9904|9939|9967|10150|10179|10181|10284|10521|10657|10658|10659|10772|10921|10929|11189|23543|27316|29890|51341|54033|54715|55234|55796|56853|58517|60677|60680|64783|83759|83989|84081|84530|84872|84991|135295|140890|146713|221662|	DDX5|DYRK1A|FMR1|HNRNPA1|HNRNPL|HNRNPU|MAGOH|MBNL1|MYOD1|PTBP1|RBM4|REST|SRSF1|SRSF2|SRSF3|SRSF4|SRSF5|SRSF6|SRSF7|TRA2B|RBM10|SRSF9|WTAP|SART3|RBM19|RBM8A|THRAP3|MBNL2|RBM7|RBM5|SAP18|DDX17|KHDRBS1|CELF1|CELF2|SRSF10|RNPS1|SRSF8|CELF3|RBFOX2|RBMX|RBM15B|ZBTB7A|RBM11|RBFOX1|SMU1|MBNL3|CELF4|RBM25|CELF6|CELF5|RBM15|RBM4B|FAM172A|NSRP1|SRRM4|ZC3H10|RBM17|SRSF12|SREK1|RBFOX3|RBM24|
GO:0000386	second spliceosomal transesterification activity	molecular_function	3	3.46653e-05	2.638870563398865E-4	8559|10569|10594|	PRPF18|SLU7|PRPF8|
GO:0000387	spliceosomal snRNP assembly	biological_process	36	1.71579e-41	<2.638870563398865E-4	1207|6606|6607|6628|6631|6632|6633|6634|6635|6636|6637|8487|9092|9129|9733|10073|10419|10421|10594|10772|11171|11218|24148|25804|25929|25980|26121|27339|50628|54496|54960|55696|79760|79833|96764|135295|	CLNS1A|SMN1|SMN2|SNRPB|SNRPC|SNRPD1|SNRPD2|SNRPD3|SNRPE|SNRPF|SNRPG|GEMIN2|SART1|PRPF3|SART3|SNUPN|PRMT5|CD2BP2|PRPF8|SRSF10|STRAP|DDX20|PRPF6|LSM4|GEMIN5|AAR2|PRPF31|PRPF19|GEMIN4|PRMT7|GEMIN8|RBM22|GEMIN7|GEMIN6|TGS1|SRSF12|
GO:0000389	mRNA 3'-splice site recognition	biological_process	6	8.77036e-10	<2.638870563398865E-4	7536|8175|10291|10569|10946|57461|	SF1|SF3A2|SF3A1|SLU7|SF3A3|ISY1|
GO:0000393	spliceosomal conformational changes to generate catalytic conformation	biological_process	5	2.32628e-09	<2.638870563398865E-4	8559|23020|27339|56949|57461|	PRPF18|SNRNP200|PRPF19|XAB2|ISY1|
GO:0000394	RNA splicing, via endonucleolytic cleavage and ligation	biological_process	11	6.56021e-09	<2.638870563398865E-4	1653|2081|10978|51493|51637|79042|80746|83707|116461|283989|339487|	DDX1|ERN1|CLP1|RTCB|RTRAF|TSEN34|TSEN2|TRPT1|TSEN15|TSEN54|ZBTB8OS|
GO:0000398	mRNA splicing, via spliceosome	biological_process	278	2.23637e-257	<2.638870563398865E-4	988|1207|1477|1478|1479|1653|1655|1659|1660|1665|1993|1994|2483|2521|2962|2963|3178|3181|3183|3184|3185|3187|3188|3189|3190|3191|3192|3312|3550|4116|4236|4670|4686|4809|4857|4858|4904|5093|5094|5356|5411|5431|5432|5433|5434|5435|5436|5437|5438|5439|5440|5441|5546|5725|5936|6421|6426|6427|6428|6429|6430|6431|6432|6433|6434|6606|6607|6625|6626|6627|6628|6629|6631|6632|6633|6634|6635|6636|6637|6638|…	CDC5L|CLNS1A|CSTF1|CSTF2|CSTF3|DDX1|DDX5|DHX8|DHX9|DHX15|ELAVL2|ELAVL1|FRG1|FUS|GTF2F1|GTF2F2|HNRNPA1|HNRNPA2B1|HNRNPC|HNRNPD|HNRNPF|HNRNPH1|HNRNPH2|HNRNPH3|HNRNPK|HNRNPL|HNRNPU|HSPA8|IK|MAGOH|MFAP1|HNRNPM|NCBP1|SNU13|NOVA1|NOVA2|YBX1|PCBP1|PCBP2|PLRG1|PNN|POLR2B|POLR2C|POLR2D|POLR2E|POLR2F|POLR2G|POLR2H|POLR2I|POLR2J|POLR2K|POLR2L|PRCC|PTBP1|RBM4|SFPQ|SRSF1|SRSF2|SRSF3|SRSF4|SRSF5|SRSF6|SRSF7|SF…
GO:0000400	four-way junction DNA binding	molecular_function	15	4.57257e-14	<2.638870563398865E-4	641|2956|3146|3148|3149|4221|4436|5889|5890|5892|7486|7516|7517|7528|348654|	BLM|MSH6|HMGB1|HMGB2|HMGB3|MEN1|MSH2|RAD51C|RAD51B|RAD51D|WRN|XRCC2|XRCC3|YY1|GEN1|
GO:0000403	Y-form DNA binding	molecular_function	5	1.00029e-05	2.638870563398865E-4	641|4221|5932|7486|56852|	BLM|MEN1|RBBP8|WRN|RAD18|
GO:0000405	bubble DNA binding	molecular_function	6	0.00045457	0.003438272268185237	641|3146|7486|7508|9401|55247|	BLM|HMGB1|WRN|XPC|RECQL4|NEIL3|
GO:0000407	phagophore assembly site	cellular_component	28	3.73607e-35	<2.638870563398865E-4	5289|7879|8408|8678|8878|8987|9140|9474|9706|9776|9821|10533|11152|22863|22878|23130|23673|25989|26100|53349|55054|55062|55102|56270|60673|64771|79065|81876|	PIK3C3|RAB7A|ULK1|BECN1|SQSTM1|STBD1|ATG12|ATG5|ULK2|ATG13|RB1CC1|ATG7|WDR45|ATG14|TRAPPC8|ATG2A|STX12|ULK3|WIPI2|ZFYVE1|ATG16L1|WIPI1|ATG2B|WDR45B|ATG101|C6orf106|ATG9A|RAB1B|
GO:0000408	EKC/KEOPS complex	cellular_component	6	1.80214e-11	<2.638870563398865E-4	8270|51002|55644|64172|84520|112858|	LAGE3|TPRKB|OSGEP|OSGEPL1|GON7|TP53RK|
GO:0000413	protein peptidyl-prolyl isomerization	biological_process	38	4.64262e-17	<2.638870563398865E-4	2280|2281|2287|2288|2289|4820|5300|5303|5478|5479|5480|5481|5524|5903|8468|9360|10105|10283|10450|10465|11328|23398|23759|23770|51303|51645|51661|53938|55033|60681|85313|285755|644591|645142|653505|653598|728945|730262|	FKBP1A|FKBP1B|FKBP3|FKBP4|FKBP5|NKTR|PIN1|PIN4|PPIA|PPIB|PPIC|PPID|PTPA|RANBP2|FKBP6|PPIG|PPIF|CWC27|PPIE|PPIH|FKBP9|PPWD1|PPIL2|FKBP8|FKBP11|PPIL1|FKBP7|PPIL3|FKBP14|FKBP10|PPIL4|PPIL6|PPIAL4G|PPIAL4D|PPIAL4A|PPIAL4C|PPIAL4F|PPIAL4E|
GO:0000414	regulation of histone H3-K36 methylation	biological_process	6	0.00329562	0.011602753195673549	22976|23476|54880|54904|55677|64324|	PAXIP1|BRD4|BCOR|NSD3|IWS1|NSD1|
GO:0000416	positive regulation of histone H3-K36 methylation	biological_process	3	0.0148353	0.04872936861409484	22976|23476|54904|	PAXIP1|BRD4|NSD3|
GO:0000421	autophagosome membrane	cellular_component	30	1.91942e-14	<2.638870563398865E-4	3920|5587|6185|7879|8408|9342|9583|10241|10548|11337|11345|22863|23001|23710|25851|51100|55014|55054|55062|55283|81631|81671|84557|89849|124997|157753|284417|345611|440738|643246|	LAMP2|PRKD1|RPN2|RAB7A|ULK1|SNAP29|ENTPD4|CALCOCO2|TM9SF1|GABARAP|GABARAPL2|ATG14|WDFY3|GABARAPL1|TECPR1|SH3GLB1|STX17|ATG16L1|WIPI1|MCOLN3|MAP1LC3B|VMP1|MAP1LC3A|ATG16L2|WDR81|TMEM74|TMEM150B|IRGM|MAP1LC3C|MAP1LC3B2|
GO:0000422	autophagy of mitochondrion	biological_process	37	2.14478e-32	<2.638870563398865E-4	664|1513|2011|5071|8678|8878|9140|9474|9776|9821|10533|10891|11152|11337|11345|22863|23130|23710|25793|26100|51024|55062|55102|55626|56270|64422|65018|65991|79065|81631|84557|84749|132671|139341|440738|493856|643246|	BNIP3|CTSK|MARK2|PRKN|BECN1|SQSTM1|ATG12|ATG5|ATG13|RB1CC1|ATG7|PPARGC1A|WDR45|GABARAP|GABARAPL2|ATG14|ATG2A|GABARAPL1|FBXO7|WIPI2|FIS1|WIPI1|ATG2B|AMBRA1|WDR45B|ATG3|PINK1|FUNDC2|ATG9A|MAP1LC3B|MAP1LC3A|USP30|SPATA18|FUNDC1|MAP1LC3C|CISD2|MAP1LC3B2|
GO:0000423	mitophagy	biological_process	6	8.77036e-10	<2.638870563398865E-4	5071|8678|8878|9776|22863|55626|	PRKN|BECN1|SQSTM1|ATG13|ATG14|AMBRA1|
GO:0000428	DNA-directed RNA polymerase complex	cellular_component	103	7.28127e-83	<2.638870563398865E-4	661|902|1022|2067|2068|2071|2072|2648|2957|2958|2959|2960|2961|2962|2963|2965|2966|2967|2968|4172|4331|4646|5422|5431|5432|5433|5434|5435|5436|5437|5438|5439|5440|5441|5442|5557|5558|5828|6872|6873|6874|6875|6877|6878|6879|6880|6881|6882|6883|6884|6908|6917|8295|8464|8725|9400|9519|9646|10474|10621|10622|10623|10629|11036|11128|23168|23248|23649|25885|27097|27297|30834|51082|51616|51728|54457|546…	POLR3D|CCNH|CDK7|ERCC1|ERCC2|ERCC3|ERCC4|KAT2A|GTF2A1|GTF2A2|GTF2B|GTF2E1|GTF2E2|GTF2F1|GTF2F2|GTF2H1|GTF2H2|GTF2H3|GTF2H4|MCM3|MNAT1|MYO6|POLA1|POLR2B|POLR2C|POLR2D|POLR2E|POLR2F|POLR2G|POLR2H|POLR2I|POLR2J|POLR2K|POLR2L|POLRMT|PRIM1|PRIM2|PEX2|TAF1|TAF2|TAF4|TAF4B|TAF5|TAF6|TAF7|TAF9|TAF10|TAF11|TAF12|TAF13|TBP|TCEA1|TRRAP|SUPT3H|URI1|RECQL5|TBPL1|CTR9|TADA3|POLR3F|POLR3G|POLR3C|TAF6L|GTF2A1L|P…
GO:0000429	carbon catabolite regulation of transcription from RNA polymerase II promoter	biological_process	4	4.74059e-06	<2.638870563398865E-4	3170|7391|7392|8648|	FOXA2|USF1|USF2|NCOA1|
GO:0000430	regulation of transcription from RNA polymerase II promoter by glucose	biological_process	3	0.00104717	0.003438272268185237	3170|7391|7392|	FOXA2|USF1|USF2|
GO:0000432	positive regulation of transcription from RNA polymerase II promoter by glucose	biological_process	3	0.00104717	0.003438272268185237	3170|7391|7392|	FOXA2|USF1|USF2|
GO:0000436	carbon catabolite activation of transcription from RNA polymerase II promoter	biological_process	4	4.74059e-06	<2.638870563398865E-4	3170|7391|7392|8648|	FOXA2|USF1|USF2|NCOA1|
GO:0000438	core TFIIH complex portion of holo TFIIH complex	cellular_component	3	3.46653e-05	2.638870563398865E-4	2966|2967|2968|	GTF2H2|GTF2H3|GTF2H4|
GO:0000439	transcription factor TFIIH core complex	cellular_component	8	9.80968e-16	<2.638870563398865E-4	2068|2071|2965|2966|2967|2968|404672|728340|	ERCC2|ERCC3|GTF2H1|GTF2H2|GTF2H3|GTF2H4|GTF2H5|GTF2H2C|
GO:0000444	MIS12/MIND type complex	cellular_component	4	2.94112e-07	<2.638870563398865E-4	11243|25936|79003|79980|	PMF1|NSL1|MIS12|DSN1|
GO:0000445	THO complex part of transcription export complex	cellular_component	6	1.80214e-11	<2.638870563398865E-4	8563|9984|57187|79228|80145|84321|	THOC5|THOC1|THOC2|THOC6|THOC7|THOC3|
GO:0000447	endonucleolytic cleavage in ITS1 to separate SSU-rRNA from 5.8S rRNA and LSU-rRNA from tricistronic rRNA transcript (SSU-rRNA, 5.8S rRNA, LSU-rRNA)	biological_process	8	5.77012e-12	<2.638870563398865E-4	3921|6227|8602|10171|23212|27340|29777|65095|	RPSA|RPS21|NOP14|RCL1|RRS1|UTP20|ABT1|KRI1|
GO:0000451	rRNA 2'-O-methylation	biological_process	4	4.74059e-06	<2.638870563398865E-4	29960|55178|79922|117246|	MRM2|MRM3|MRM1|FTSJ3|
GO:0000454	snoRNA guided rRNA pseudouridine synthesis	biological_process	3	3.46653e-05	2.638870563398865E-4	54433|55505|92345|	GAR1|NOP10|NAF1|
GO:0000459	exonucleolytic trimming involved in rRNA processing	biological_process	6	3.12051e-06	<2.638870563398865E-4	5393|11340|23016|23404|51010|79033|	EXOSC9|EXOSC8|EXOSC7|EXOSC2|EXOSC3|ERI3|
GO:0000460	maturation of 5.8S rRNA	biological_process	26	9.4685e-30	<2.638870563398865E-4	3921|5393|5394|6227|8602|9875|10171|10200|10438|11340|23016|23212|23246|23404|23481|23517|27340|29777|51010|54512|55759|65095|79033|79707|81887|117246|	RPSA|EXOSC9|EXOSC10|RPS21|NOP14|URB1|RCL1|MPHOSPH6|C1D|EXOSC8|EXOSC7|RRS1|BOP1|EXOSC2|PES1|MTREX|UTP20|ABT1|EXOSC3|EXOSC4|WDR12|KRI1|ERI3|NOL9|LAS1L|FTSJ3|
GO:0000462	maturation of SSU-rRNA from tricistronic rRNA transcript (SSU-rRNA, 5.8S rRNA, LSU-rRNA)	biological_process	33	2.68454e-53	<2.638870563398865E-4	705|3921|5822|6202|6208|6217|6223|6227|8602|8945|9277|9790|10171|10607|23212|25879|25983|27042|27340|29777|55127|55720|55813|57050|57647|64963|64965|65095|79954|84294|84916|88745|90121|	BYSL|RPSA|PWP2|RPS8|RPS14|RPS16|RPS19|RPS21|NOP14|BTRC|WDR46|BMS1|RCL1|TBL3|RRS1|DCAF13|NGDN|UTP25|UTP20|ABT1|HEATR1|TSR1|UTP6|UTP3|DHX37|MRPS11|MRPS9|KRI1|NOL10|UTP23|UTP4|RRP36|TSR2|
GO:0000463	maturation of LSU-rRNA from tricistronic rRNA transcript (SSU-rRNA, 5.8S rRNA, LSU-rRNA)	biological_process	13	6.05869e-15	<2.638870563398865E-4	6129|9326|9875|11224|23246|23481|23560|54680|55759|79707|84154|117246|285855|	RPL7|ZNHIT3|URB1|RPL35|BOP1|PES1|GTPBP4|ZNHIT6|WDR12|NOL9|RPF2|FTSJ3|RPL7L1|
GO:0000466	maturation of 5.8S rRNA from tricistronic rRNA transcript (SSU-rRNA, 5.8S rRNA, LSU-rRNA)	biological_process	20	4.48484e-21	<2.638870563398865E-4	3921|5393|6227|8602|9875|10171|11340|23016|23212|23246|23404|23481|27340|29777|51010|55759|65095|79033|79707|117246|	RPSA|EXOSC9|RPS21|NOP14|URB1|RCL1|EXOSC8|EXOSC7|RRS1|BOP1|EXOSC2|PES1|UTP20|ABT1|EXOSC3|WDR12|KRI1|ERI3|NOL9|FTSJ3|
GO:0000467	exonucleolytic trimming to generate mature 3'-end of 5.8S rRNA from tricistronic rRNA transcript (SSU-rRNA, 5.8S rRNA, LSU-rRNA)	biological_process	6	3.12051e-06	<2.638870563398865E-4	5393|11340|23016|23404|51010|79033|	EXOSC9|EXOSC8|EXOSC7|EXOSC2|EXOSC3|ERI3|
GO:0000469	cleavage involved in rRNA processing	biological_process	20	1.13492e-21	<2.638870563398865E-4	3921|5393|6227|8602|10171|11340|23016|23212|23246|23404|27340|28987|29777|51010|55651|65095|79033|79707|84294|88745|	RPSA|EXOSC9|RPS21|NOP14|RCL1|EXOSC8|EXOSC7|RRS1|BOP1|EXOSC2|UTP20|NOB1|ABT1|EXOSC3|NHP2|KRI1|ERI3|NOL9|UTP23|RRP36|
GO:0000470	maturation of LSU-rRNA	biological_process	20	3.19253e-25	<2.638870563398865E-4	4736|4809|6129|6130|9326|9875|11224|23246|23481|23560|26156|54680|55651|55759|65008|79707|81887|84154|117246|285855|	RPL10A|SNU13|RPL7|RPL7A|ZNHIT3|URB1|RPL35|BOP1|PES1|GTPBP4|RSL1D1|ZNHIT6|NHP2|WDR12|MRPL1|NOL9|LAS1L|RPF2|FTSJ3|RPL7L1|
GO:0000472	endonucleolytic cleavage to generate mature 5'-end of SSU-rRNA from (SSU-rRNA, 5.8S rRNA, LSU-rRNA)	biological_process	3	0.00104717	0.003438272268185237	8602|27340|29777|	NOP14|UTP20|ABT1|
GO:0000478	endonucleolytic cleavage involved in rRNA processing	biological_process	11	9.99995e-16	<2.638870563398865E-4	3921|6227|8602|10171|23212|23246|27340|29777|65095|79707|84294|	RPSA|RPS21|NOP14|RCL1|RRS1|BOP1|UTP20|ABT1|KRI1|NOL9|UTP23|
GO:0000479	endonucleolytic cleavage of tricistronic rRNA transcript (SSU-rRNA, 5.8S rRNA, LSU-rRNA)	biological_process	11	9.99995e-16	<2.638870563398865E-4	3921|6227|8602|10171|23212|23246|27340|29777|65095|79707|84294|	RPSA|RPS21|NOP14|RCL1|RRS1|BOP1|UTP20|ABT1|KRI1|NOL9|UTP23|
GO:0000480	endonucleolytic cleavage in 5'-ETS of tricistronic rRNA transcript (SSU-rRNA, 5.8S rRNA, LSU-rRNA)	biological_process	5	2.3731e-08	<2.638870563398865E-4	8602|10171|27340|29777|84294|	NOP14|RCL1|UTP20|ABT1|UTP23|
GO:0000491	small nucleolar ribonucleoprotein complex assembly	biological_process	11	1.66243e-14	<2.638870563398865E-4	4809|6880|8607|9326|10856|26747|54680|55011|55164|92345|120379|	SNU13|TAF9|RUVBL1|ZNHIT3|RUVBL2|NUFIP1|ZNHIT6|PIH1D1|SHQ1|NAF1|PIH1D2|
GO:0000492	box C/D snoRNP assembly	biological_process	9	2.22291e-13	<2.638870563398865E-4	4809|6880|8607|9326|10856|26747|54680|55011|120379|	SNU13|TAF9|RUVBL1|ZNHIT3|RUVBL2|NUFIP1|ZNHIT6|PIH1D1|PIH1D2|
GO:0000502	proteasome complex	cellular_component	64	8.16769e-84	<2.638870563398865E-4	3300|3315|3416|5682|5683|5684|5685|5686|5687|5688|5689|5690|5691|5692|5693|5694|5695|5696|5698|5699|5700|5701|5702|5704|5705|5706|5707|5708|5709|5710|5711|5713|5714|5715|5716|5717|5718|5719|5720|5721|5886|5887|7415|7466|9097|9352|9491|9690|9861|10197|10213|11047|23198|23392|29979|51377|56893|80227|84262|90637|122706|130617|143471|197131|	DNAJB2|HSPB1|IDE|PSMA1|PSMA2|PSMA3|PSMA4|PSMA5|PSMA6|PSMA7|PSMB1|PSMB2|PSMB3|PSMB4|PSMB5|PSMB6|PSMB7|PSMB8|PSMB9|PSMB10|PSMC1|PSMC2|PSMC3|PSMC4|PSMC5|PSMC6|PSMD1|PSMD2|PSMD3|PSMD4|PSMD5|PSMD7|PSMD8|PSMD9|PSMD10|PSMD11|PSMD12|PSMD13|PSME1|PSME2|RAD23A|RAD23B|VCP|WFS1|USP14|TXNL1|PSMF1|UBE3C|PSMD6|PSME3|PSMD14|ADRM1|PSME4|ECPAS|UBQLN1|UCHL5|UBQLN4|PAAF1|PSMG3|ZFAND2A|PSMB11|ZFAND2B|PSMA8|UBR1|
GO:0000506	glycosylphosphatidylinositol-N-acetylglucosaminyltransferase (GPI-GnT) complex	cellular_component	7	1.32604e-13	<2.638870563398865E-4	5277|5279|5283|8818|9091|51227|100996939|	PIGA|PIGC|PIGH|DPM2|PIGQ|PIGP|PYURF|
GO:0000578	embryonic axis specification	biological_process	36	0.0429106	0.13048433048433047	1499|3234|3975|4087|4089|4091|4435|4762|5046|5727|6491|6862|6911|6926|6997|7403|7471|7474|7476|7490|7855|9573|10409|10818|10959|23242|26005|57669|80319|92129|134701|140947|163589|201164|441478|497189|	CTNNB1|HOXD8|LHX1|SMAD2|SMAD4|SMAD6|CITED1|NEUROG1|PCSK6|PTCH1|STIL|TBXT|TBX6|TBX3|TDGF1|KDM6A|WNT1|WNT5A|WNT7A|WT1|FZD5|GDF3|BASP1|FRS2|TMED2|COBL|C2CD3|EPB41L5|CXXC4|RIPPLY1|RIPPLY2|DCANP1|TDRD5|PLD6|NRARP|TIFAB|
GO:0000700	mismatch base pair DNA N-glycosylase activity	molecular_function	4	4.74059e-06	<2.638870563398865E-4	4595|5111|6996|8930|	MUTYH|PCNA|TDG|MBD4|
GO:0000702	oxidized base lesion DNA N-glycosylase activity	molecular_function	5	1.00029e-05	2.638870563398865E-4	4595|4913|4968|6188|23583|	MUTYH|NTHL1|OGG1|RPS3|SMUG1|
GO:0000706	meiotic DNA double-strand break processing	biological_process	6	7.24075e-07	<2.638870563398865E-4	641|9156|23626|83990|84464|317761|	BLM|EXO1|SPO11|BRIP1|SLX4|C14orf39|
GO:0000710	meiotic mismatch repair	biological_process	3	3.46653e-05	2.638870563398865E-4	2067|2956|4437|	ERCC1|MSH6|MSH3|
GO:0000711	meiotic DNA repair synthesis	biological_process	3	0.0148353	0.04872936861409484	6847|56158|84690|	SYCP1|TEX12|SPATA22|
GO:0000712	resolution of meiotic recombination intermediates	biological_process	17	4.93779e-15	<2.638870563398865E-4	641|2072|4292|4438|7153|7155|56159|57697|80010|80198|84464|146956|158401|164045|197342|201254|378708|	BLM|ERCC4|MLH1|MSH4|TOP2A|TOP2B|TEX11|FANCM|RMI1|MUS81|SLX4|EME1|SHOC1|HFM1|EME2|CENPX|CENPS|
GO:0000715	nucleotide-excision repair, DNA damage recognition	biological_process	19	3.9128e-34	<2.638870563398865E-4	142|1069|1642|1643|2873|5887|7507|7508|8450|8451|8533|9318|9978|10920|10980|10987|50813|51138|64708|	PARP1|CETN2|DDB1|DDB2|GPS1|RAD23B|XPA|XPC|CUL4B|CUL4A|COPS3|COPS2|RBX1|COPS8|COPS6|COPS5|COPS7A|COPS4|COPS7B|
GO:0000720	pyrimidine dimer repair by nucleotide-excision repair	biological_process	3	0.0148353	0.04872936861409484	2067|3150|23411|	ERCC1|HMGN1|SIRT1|
GO:0000722	telomere maintenance via recombination	biological_process	13	1.40348e-15	<2.638870563398865E-4	2067|2072|5888|5889|6118|7011|7515|7517|10111|23137|29935|79677|286053|	ERCC1|ERCC4|RAD51|RAD51C|RPA2|TEP1|XRCC1|XRCC3|RAD50|SMC5|RPA4|SMC6|NSMCE2|
GO:0000723	telomere maintenance	biological_process	102	1.24959e-59	<2.638870563398865E-4	142|328|472|545|641|898|1736|1763|2067|2072|2237|2547|3104|3326|3364|4361|4683|5111|5422|5424|5425|5557|5558|5591|5888|5889|5892|5976|5981|5982|5983|5984|5985|6117|6118|6119|6672|7011|7013|7014|7015|7486|7515|7517|7520|8290|8294|8359|8360|8361|8362|8363|8364|8365|8366|8367|8368|8370|9134|9156|9401|9887|9894|9937|10039|10111|10714|10728|23137|23293|23381|23649|24144|25913|26277|29935|50485|51750|5…	PARP1|APEX1|ATM|ATR|BLM|CCNE1|DKC1|DNA2|ERCC1|ERCC4|FEN1|XRCC6|ZBTB48|HSP90AB1|HUS1|MRE11|NBN|PCNA|POLA1|POLD1|POLD2|PRIM1|PRIM2|PRKDC|RAD51|RAD51C|RAD51D|UPF1|RFC1|RFC2|RFC3|RFC4|RFC5|RPA1|RPA2|RPA3|SP100|TEP1|TERF1|TERF2|TERT|WRN|XRCC1|XRCC3|XRCC5|HIST3H3|HIST1H4I|HIST1H4A|HIST1H4D|HIST1H4F|HIST1H4K|HIST1H4J|HIST1H4C|HIST1H4H|HIST1H4B|HIST1H4E|HIST1H4L|HIST2H4A|CCNE2|EXO1|RECQL4|SMG7|TELO2|DCLR…
GO:0000724	double-strand break repair via homologous recombination	biological_process	87	5.20668e-44	<2.638870563398865E-4	142|641|672|675|2072|2187|2237|3014|3364|3980|4361|4683|4796|5888|5889|5890|5892|5893|5932|5965|6117|6118|6119|6421|7334|7486|7515|7516|7517|7528|7979|8317|8318|8438|9400|9401|9985|10111|10213|10635|10721|10933|11144|22909|23137|23503|23514|25788|25836|25939|27343|29935|51444|51659|55159|55218|55317|55693|57599|64710|64859|79000|79008|79035|79677|79728|80010|80198|84296|84464|84515|84893|113510|1…	PARP1|BLM|BRCA1|BRCA2|ERCC4|FANCB|FEN1|H2AFX|HUS1|LIG3|MRE11|NBN|TONSL|RAD51|RAD51C|RAD51B|RAD51D|RAD52|RBBP8|RECQL|RPA1|RPA2|RPA3|SFPQ|UBE2N|WRN|XRCC1|XRCC2|XRCC3|YY1|SEM1|CDC7|CDC45|RAD54L|RECQL5|RECQL4|REC8|RAD50|PSMD14|RAD51AP1|POLQ|MORF4L1|DMC1|FAN1|SMC5|ZFYVE26|SPIDR|RAD54B|NIPBL|SAMHD1|POLL|RPA4|RNF138|GINS2|RFWD3|EXD2|AP5S1|KDM4D|WDR48|NUCKS1|NABP1|AUNIP|SLX1B|NABP2|SMC6|PALB2|RMI1|MUS81|…
GO:0000725	recombinational repair	biological_process	88	1.8115e-44	<2.638870563398865E-4	142|641|672|675|2072|2187|2237|3014|3364|3980|4361|4683|4796|5888|5889|5890|5892|5893|5932|5965|6117|6118|6119|6421|7334|7486|7515|7516|7517|7528|7979|8317|8318|8438|9400|9401|9985|10111|10213|10635|10721|10933|11144|22909|23137|23503|23514|25788|25836|25939|27343|29935|51444|51659|55159|55218|55317|55693|57599|64710|64859|79000|79008|79035|79677|79728|80010|80198|83695|84296|84464|84515|84893|11…	PARP1|BLM|BRCA1|BRCA2|ERCC4|FANCB|FEN1|H2AFX|HUS1|LIG3|MRE11|NBN|TONSL|RAD51|RAD51C|RAD51B|RAD51D|RAD52|RBBP8|RECQL|RPA1|RPA2|RPA3|SFPQ|UBE2N|WRN|XRCC1|XRCC2|XRCC3|YY1|SEM1|CDC7|CDC45|RAD54L|RECQL5|RECQL4|REC8|RAD50|PSMD14|RAD51AP1|POLQ|MORF4L1|DMC1|FAN1|SMC5|ZFYVE26|SPIDR|RAD54B|NIPBL|SAMHD1|POLL|RPA4|RNF138|GINS2|RFWD3|EXD2|AP5S1|KDM4D|WDR48|NUCKS1|NABP1|AUNIP|SLX1B|NABP2|SMC6|PALB2|RMI1|MUS81|…
GO:0000726	non-recombinational repair	biological_process	73	8.01593e-59	<2.638870563398865E-4	472|580|641|672|2067|2072|2547|3014|3980|3981|4292|4361|4683|5422|5591|5893|5932|6419|7158|7334|7336|7341|7405|7468|7515|7518|7520|8290|8294|8359|8360|8361|8362|8363|8364|8365|8366|8367|8368|8370|8924|9025|9577|9656|9937|10111|10213|10524|10721|22976|22992|27339|27343|27434|29086|51341|51444|51588|51720|55183|64421|78996|79008|79184|79840|84142|84464|91419|121504|165918|286257|548593|554313|	ATM|BARD1|BLM|BRCA1|ERCC1|ERCC4|XRCC6|H2AFX|LIG3|LIG4|MLH1|MRE11|NBN|POLA1|PRKDC|RAD52|RBBP8|SETMAR|TP53BP1|UBE2N|UBE2V2|SUMO1|UVRAG|NSD2|XRCC1|XRCC4|XRCC5|HIST3H3|HIST1H4I|HIST1H4A|HIST1H4D|HIST1H4F|HIST1H4K|HIST1H4J|HIST1H4C|HIST1H4H|HIST1H4B|HIST1H4E|HIST1H4L|HIST2H4A|HERC2|RNF8|BABAM2|MDC1|DCLRE1A|RAD50|PSMD14|KAT5|POLQ|PAXIP1|KDM2A|PRPF19|POLL|POLM|BABAM1|ZBTB7A|RNF138|PIAS4|UIMC1|RIF1|DCLRE…
GO:0000727	double-strand break repair via break-induced replication	biological_process	5	1.55509e-06	<2.638870563398865E-4	8317|8318|51659|80198|84296|	CDC7|CDC45|GINS2|MUS81|GINS4|
GO:0000729	DNA double-strand break processing	biological_process	24	1.61614e-24	<2.638870563398865E-4	472|580|641|672|1763|4361|4683|5893|5932|6419|7334|7336|9156|10111|10524|23626|51444|55218|56916|79008|83990|84464|317761|548593|	ATM|BARD1|BLM|BRCA1|DNA2|MRE11|NBN|RAD52|RBBP8|SETMAR|UBE2N|UBE2V2|EXO1|RAD50|KAT5|SPO11|RNF138|EXD2|SMARCAD1|SLX1B|BRIP1|SLX4|C14orf39|SLX1A|
GO:0000730	DNA recombinase assembly	biological_process	4	5.61588e-05	3.616200578592093E-4	5888|5893|11144|157777|	RAD51|RAD52|DMC1|MCMDC2|
GO:0000731	DNA synthesis involved in DNA repair	biological_process	45	3.44016e-39	<2.638870563398865E-4	641|1032|5111|5422|5424|5425|5426|5427|5429|5980|5981|5982|5983|5984|5985|6117|6118|6119|6847|7353|7415|7486|7706|9100|9246|9768|10459|10714|11201|22890|23411|25898|51426|51455|51514|55666|56158|56897|57804|83932|84690|124739|199990|201973|353497|	BLM|CDKN2D|PCNA|POLA1|POLD1|POLD2|POLE|POLE2|POLH|REV3L|RFC1|RFC2|RFC3|RFC4|RFC5|RPA1|RPA2|RPA3|SYCP1|UFD1|VCP|WRN|TRIM25|USP10|UBE2L6|PCLAF|MAD2L2|POLD3|POLI|ZBTB1|SIRT1|RCHY1|POLK|REV1|DTL|NPLOC4|TEX12|WRNIP1|POLD4|SPRTN|SPATA22|USP43|FAAP20|PRIMPOL|POLN|
GO:0000733	DNA strand renaturation	biological_process	8	2.22016e-07	<2.638870563398865E-4	641|5965|6594|8438|9401|50485|56897|84083|	BLM|RECQL|SMARCA1|RAD54L|RECQL4|SMARCAL1|WRNIP1|ZRANB3|
GO:0000737	DNA catabolic process, endonucleolytic	biological_process	24	1.04855e-06	<2.638870563398865E-4	836|1676|1677|1773|1774|1775|1776|1777|2021|2237|3005|3146|3148|3836|3837|6419|9941|23405|23626|27443|58511|80198|84893|348654|	CASP3|DFFA|DFFB|DNASE1|DNASE1L1|DNASE1L2|DNASE1L3|DNASE2|ENDOG|FEN1|H1F0|HMGB1|HMGB2|KPNA1|KPNB1|SETMAR|EXOG|DICER1|SPO11|CECR2|DNASE2B|MUS81|FBH1|GEN1|
GO:0000738	DNA catabolic process, exonucleolytic	biological_process	4	0.151389	0.2213432604312083	3669|22803|79033|348654|	ISG20|XRN2|ERI3|GEN1|
GO:0000768	syncytium formation by plasma membrane fusion	biological_process	27	0.571571	0.6319808027923212	577|824|859|3756|4627|4654|4842|4868|5230|5232|6988|7471|8038|8912|9149|9644|22904|26509|30816|50937|51177|79805|81501|85461|135228|389827|405754|	ADGRB3|CAPN2|CAV3|KCNH1|MYH9|MYOD1|NOS1|NPHS1|PGK1|PGK2|TCTA|WNT1|ADAM12|CACNA1H|DYRK1B|SH3PXD2A|SBNO2|MYOF|ERVW-1|CDON|PLEKHO1|VASH2|DCSTAMP|TANC1|CD109|MYMK|ERVFRD-1|
GO:0000774	adenyl-nucleotide exchange factor activity	molecular_function	10	1.3818e-06	<2.638870563398865E-4	5216|9529|9530|9531|9532|10808|23640|64374|80273|134266|	PFN1|BAG5|BAG4|BAG3|BAG2|HSPH1|HSPBP1|SIL1|GRPEL1|GRPEL2|
GO:0000775	chromosome, centromeric region	cellular_component	193	1.00562e-80	<2.638870563398865E-4	324|332|546|699|701|891|989|1051|1058|1059|1060|1062|1063|1452|1616|1639|1780|1783|1786|1788|2332|2491|3070|3192|3297|3619|3835|4085|4659|4735|4751|4928|4999|5048|5253|5314|5347|5501|5515|5516|5518|5525|5527|5663|5664|5885|5905|6249|6396|6612|6615|6790|6795|6839|6847|6990|7158|7175|7272|7290|7405|7514|7756|8243|8379|8655|8658|8850|9031|9126|9183|9184|9212|9555|9682|9735|9770|9793|9918|9985|10274|…	APC|BIRC5|ATRX|BUB1|BUB1B|CCNB1|SEPT7|CEBPB|CENPA|CENPB|CENPC|CENPE|CENPF|CSNK1A1|DAXX|DCTN1|DYNC1I1|DYNC1LI2|DNMT1|DNMT3A|FMR1|CENPI|HELLS|HNRNPU|HSF1|INCENP|KIF22|MAD2L1|PPP1R12A|SEPT2|NEK2|NUP98|ORC2|PAFAH1B1|PHF2|PKHD1|PLK1|PPP1CC|PPP2CA|PPP2CB|PPP2R1A|PPP2R5A|PPP2R5C|PSEN1|PSEN2|RAD21|RANGAP1|CLIP1|SEC13|SUMO3|SNAI1|AURKA|AURKC|SUV39H1|SYCP1|DYNLT3|TP53BP1|TPR|TTK|HIRA|UVRAG|XPO1|ZNF207|SMC1…
GO:0000776	kinetochore	cellular_component	132	2.22869e-71	<2.638870563398865E-4	324|332|699|701|891|989|1058|1060|1062|1063|1452|1639|1780|1783|2491|3192|3297|3619|3835|4085|4659|4735|4751|4928|4999|5048|5253|5347|5501|5663|5664|5905|6249|6396|6612|6990|7158|7175|7272|7514|7756|8243|8379|8655|8850|9183|9184|9212|9735|9770|9793|9985|10403|10428|10540|10615|10671|10910|11004|11130|11243|11258|23122|23157|23219|23279|23332|23421|23468|25909|25936|25942|26039|27085|51112|51143|5…	APC|BIRC5|BUB1|BUB1B|CCNB1|SEPT7|CENPA|CENPC|CENPE|CENPF|CSNK1A1|DCTN1|DYNC1I1|DYNC1LI2|CENPI|HNRNPU|HSF1|INCENP|KIF22|MAD2L1|PPP1R12A|SEPT2|NEK2|NUP98|ORC2|PAFAH1B1|PHF2|PLK1|PPP1CC|PSEN1|PSEN2|RANGAP1|CLIP1|SEC13|SUMO3|DYNLT3|TP53BP1|TPR|TTK|XPO1|ZNF207|SMC1A|MAD1L1|DYNLL1|KAT2B|ZW10|BUB3|AURKB|KNTC1|RASSF2|CKAP5|REC8|NDC80|CFDP1|DCTN2|SPAG5|DCTN6|SUGT1|KIF2C|ZWINT|PMF1|DCTN3|CLASP2|SEPT6|FBXO2…
GO:0000777	condensed chromosome kinetochore	cellular_component	103	1.85326e-61	<2.638870563398865E-4	332|699|701|891|989|1058|1060|1062|1063|1452|1780|3192|3297|3619|4085|4735|4751|4999|5253|5347|5501|5905|6990|7158|7756|8243|8379|9183|9184|9735|9770|9793|9985|10403|10428|10615|10671|11004|11130|11243|11258|23122|23157|23219|23332|23421|25909|25936|26039|51143|51490|54820|54821|54908|54984|55055|55320|55355|55746|55839|56155|57082|57122|57405|64105|64769|64946|79003|79019|79023|79172|79682|79902…	BIRC5|BUB1|BUB1B|CCNB1|SEPT7|CENPA|CENPC|CENPE|CENPF|CSNK1A1|DYNC1I1|HNRNPU|HSF1|INCENP|MAD2L1|SEPT2|NEK2|ORC2|PHF2|PLK1|PPP1CC|RANGAP1|DYNLT3|TP53BP1|ZNF207|SMC1A|MAD1L1|ZW10|BUB3|KNTC1|RASSF2|CKAP5|REC8|NDC80|CFDP1|SPAG5|DCTN6|KIF2C|ZWINT|PMF1|DCTN3|CLASP2|SEPT6|FBXO28|CLASP1|ITGB3BP|AHCTF1|NSL1|SS18L1|DYNC1LI1|SPOUT1|NDE1|ERCC6L|SPDL1|PINX1|ZWILCH|MIS18BP1|HJURP|NUP133|CENPN|TEX14|KNL1|NUP107|…
GO:0000778	condensed nuclear chromosome kinetochore	cellular_component	14	4.22941e-25	<2.638870563398865E-4	699|701|891|1058|1060|5347|9985|10403|11243|55320|79003|79172|79980|83540|	BUB1|BUB1B|CCNB1|CENPA|CENPC|PLK1|REC8|NDC80|PMF1|MIS18BP1|MIS12|CENPO|DSN1|NUF2|
GO:0000779	condensed chromosome, centromeric region	cellular_component	116	1.30445e-59	<2.638870563398865E-4	332|546|699|701|891|989|1051|1058|1059|1060|1062|1063|1452|1780|3192|3297|3619|4085|4735|4751|4999|5253|5347|5501|5905|6790|6795|6990|7158|7756|8243|8379|9183|9184|9212|9735|9770|9793|9918|9985|10403|10428|10615|10671|11004|11130|11243|11258|11335|23122|23157|23219|23310|23332|23421|25909|25936|26039|51111|51143|51490|54820|54821|54908|54984|55055|55320|55355|55746|55839|56155|57082|57122|57405|6…	BIRC5|ATRX|BUB1|BUB1B|CCNB1|SEPT7|CEBPB|CENPA|CENPB|CENPC|CENPE|CENPF|CSNK1A1|DYNC1I1|HNRNPU|HSF1|INCENP|MAD2L1|SEPT2|NEK2|ORC2|PHF2|PLK1|PPP1CC|RANGAP1|AURKA|AURKC|DYNLT3|TP53BP1|ZNF207|SMC1A|MAD1L1|ZW10|BUB3|AURKB|KNTC1|RASSF2|CKAP5|NCAPD2|REC8|NDC80|CFDP1|SPAG5|DCTN6|KIF2C|ZWINT|PMF1|DCTN3|CBX3|CLASP2|SEPT6|FBXO28|NCAPD3|CLASP1|ITGB3BP|AHCTF1|NSL1|SS18L1|KMT5B|DYNC1LI1|SPOUT1|NDE1|ERCC6L|SPDL1…
GO:0000780	condensed nuclear chromosome, centromeric region	cellular_component	23	3.76363e-17	<2.638870563398865E-4	546|699|701|891|1058|1059|1060|5347|6790|6795|9212|9985|10403|11243|26039|51111|55320|79003|79172|79980|83540|84787|221711|	ATRX|BUB1|BUB1B|CCNB1|CENPA|CENPB|CENPC|PLK1|AURKA|AURKC|AURKB|REC8|NDC80|PMF1|SS18L1|KMT5B|MIS18BP1|MIS12|CENPO|DSN1|NUF2|KMT5C|SYCP2L|
GO:0000781	chromosome, telomeric region	cellular_component	155	1.67548e-62	<2.638870563398865E-4	142|328|472|545|546|641|675|983|1017|1111|1642|1763|2067|2072|2237|2547|3014|3018|3020|3021|3104|3181|3981|4171|4172|4173|4174|4175|4176|4221|4361|4436|4683|4998|4999|5000|5001|5111|5371|5424|5431|5499|5500|5501|5514|5591|5813|5884|5888|5892|5976|6117|6118|6672|6741|7011|7013|7014|7015|7158|7486|7515|7517|7520|8290|8294|8359|8360|8361|8362|8363|8364|8365|8366|8367|8368|8370|8520|8563|8658|9025|94…	PARP1|APEX1|ATM|ATR|ATRX|BLM|BRCA2|CDK1|CDK2|CHEK1|DDB1|DNA2|ERCC1|ERCC4|FEN1|XRCC6|H2AFX|HIST1H2BB|H3F3A|H3F3B|ZBTB48|HNRNPA2B1|LIG4|MCM2|MCM3|MCM4|MCM5|MCM6|MCM7|MEN1|MRE11|MSH2|NBN|ORC1|ORC2|ORC4|ORC5|PCNA|PML|POLD1|POLR2B|PPP1CA|PPP1CB|PPP1CC|PPP1R10|PRKDC|PURA|RAD17|RAD51|RAD51D|UPF1|RPA1|RPA2|SP100|SSB|TEP1|TERF1|TERF2|TERT|TP53BP1|WRN|XRCC1|XRCC3|XRCC5|HIST3H3|HIST1H4I|HIST1H4A|HIST1H4D|HI…
GO:0000782	telomere cap complex	cellular_component	12	1.32482e-21	<2.638870563398865E-4	2547|7013|7014|7015|7520|25913|26277|54386|65057|79991|283847|100134934|	XRCC6|TERF1|TERF2|TERT|XRCC5|POT1|TINF2|TERF2IP|ACD|STN1|TERB1|TEN1|
GO:0000783	nuclear telomere cap complex	cellular_component	12	1.32482e-21	<2.638870563398865E-4	2547|7013|7014|7015|7520|25913|26277|54386|65057|79991|283847|100134934|	XRCC6|TERF1|TERF2|TERT|XRCC5|POT1|TINF2|TERF2IP|ACD|STN1|TERB1|TEN1|
GO:0000784	nuclear chromosome, telomeric region	cellular_component	122	1.93436e-50	<2.638870563398865E-4	142|328|472|545|546|675|983|1642|1763|2067|2072|2237|2547|3018|3020|3021|3981|4171|4172|4173|4174|4175|4176|4221|4361|4436|4683|4998|4999|5000|5001|5111|5371|5424|5431|5499|5500|5501|5514|5591|5813|5888|5892|5976|6117|6118|6672|6741|7013|7014|7015|7158|7515|7517|7520|8290|8294|8359|8360|8361|8362|8363|8364|8365|8366|8367|8368|8370|8520|8563|8658|9555|9878|9894|9937|9984|10111|10189|10951|11335|23…	PARP1|APEX1|ATM|ATR|ATRX|BRCA2|CDK1|DDB1|DNA2|ERCC1|ERCC4|FEN1|XRCC6|HIST1H2BB|H3F3A|H3F3B|LIG4|MCM2|MCM3|MCM4|MCM5|MCM6|MCM7|MEN1|MRE11|MSH2|NBN|ORC1|ORC2|ORC4|ORC5|PCNA|PML|POLD1|POLR2B|PPP1CA|PPP1CB|PPP1CC|PPP1R10|PRKDC|PURA|RAD51|RAD51D|UPF1|RPA1|RPA2|SP100|SSB|TERF1|TERF2|TERT|TP53BP1|XRCC1|XRCC3|XRCC5|HIST3H3|HIST1H4I|HIST1H4A|HIST1H4D|HIST1H4F|HIST1H4K|HIST1H4J|HIST1H4C|HIST1H4H|HIST1H4B|H…
GO:0000785	chromatin	cellular_component	536	1.62892e-97	<2.638870563398865E-4	86|367|401|408|546|661|824|860|864|894|1019|1025|1029|1051|1058|1059|1060|1063|1104|1107|1108|1111|1385|1387|1457|1459|1460|1499|1656|1660|1663|1676|1677|1786|1788|1791|1857|1869|1874|1912|2099|2117|2146|2186|2241|2551|2625|2648|2956|3005|3006|3007|3008|3009|3010|3012|3013|3014|3015|3017|3018|3020|3021|3024|3065|3066|3070|3090|3141|3146|3148|3149|3150|3151|3159|3183|3190|3297|3619|3622|3646|3659|…	ACTL6A|AR|PHOX2A|ARRB1|ATRX|POLR3D|CAPN2|RUNX2|RUNX3|CCND2|CDK4|CDK9|CDKN2A|CEBPB|CENPA|CENPB|CENPC|CENPF|RCC1|CHD3|CHD4|CHEK1|CREB1|CREBBP|CSNK2A1|CSNK2A2|CSNK2B|CTNNB1|DDX6|DHX9|DDX11|DFFA|DFFB|DNMT1|DNMT3A|DNTT|DVL3|E2F1|E2F4|PHC2|ESR1|ETV3|EZH2|BPTF|FER|GABPA|GATA3|KAT2A|MSH6|H1F0|HIST1H1C|HIST1H1D|HIST1H1E|HIST1H1B|HIST1H1T|HIST1H2AE|HIST1H2AD|H2AFX|H2AFZ|HIST1H2BD|HIST1H2BB|H3F3A|H3F3B|HIST…
GO:0000786	nucleosome	cellular_component	103	1.36726e-137	<2.638870563398865E-4	1058|3005|3006|3007|3008|3009|3010|3012|3013|3014|3015|3017|3018|3020|3021|3024|3662|5619|5620|6655|7141|7142|7994|8290|8294|8329|8330|8332|8334|8335|8336|8337|8338|8339|8340|8341|8342|8343|8344|8345|8346|8347|8348|8349|8350|8351|8352|8353|8354|8355|8356|8357|8358|8359|8360|8361|8362|8363|8364|8365|8366|8367|8368|8369|8370|8968|8969|8970|8971|9555|23522|50809|54145|54737|55506|55766|58531|83740|8…	CENPA|H1F0|HIST1H1C|HIST1H1D|HIST1H1E|HIST1H1B|HIST1H1T|HIST1H2AE|HIST1H2AD|H2AFX|H2AFZ|HIST1H2BD|HIST1H2BB|H3F3A|H3F3B|HIST1H1A|IRF4|PRM1|PRM2|SOS2|TNP1|TNP2|KAT6A|HIST3H3|HIST1H4I|HIST1H2AI|HIST1H2AK|HIST1H2AL|HIST1H2AC|HIST1H2AB|HIST1H2AM|HIST2H2AA3|HIST2H2AC|HIST1H2BG|HIST1H2BL|HIST1H2BN|HIST1H2BM|HIST1H2BF|HIST1H2BE|HIST1H2BH|HIST1H2BI|HIST1H2BC|HIST1H2BO|HIST2H2BE|HIST1H3A|HIST1H3D|HIST1H3C…
GO:0000788	nuclear nucleosome	cellular_component	38	7.56422e-77	<2.638870563398865E-4	1058|3008|3020|3021|3662|7141|7142|8290|8294|8350|8351|8352|8353|8354|8355|8356|8357|8358|8359|8360|8361|8362|8363|8364|8365|8366|8367|8368|8370|8968|54737|83740|92815|121504|255626|474381|474382|554313|	CENPA|HIST1H1E|H3F3A|H3F3B|IRF4|TNP1|TNP2|HIST3H3|HIST1H4I|HIST1H3A|HIST1H3D|HIST1H3C|HIST1H3E|HIST1H3I|HIST1H3G|HIST1H3J|HIST1H3H|HIST1H3B|HIST1H4A|HIST1H4D|HIST1H4F|HIST1H4K|HIST1H4J|HIST1H4C|HIST1H4H|HIST1H4B|HIST1H4E|HIST1H4L|HIST2H4A|HIST1H3F|MPHOSPH8|H2AFB3|HIST3H2A|HIST4H4|HIST1H2BA|H2AFB2|H2AFB1|HIST2H4B|
GO:0000790	nuclear chromatin	cellular_component	361	7.80309e-86	<2.638870563398865E-4	86|367|401|546|661|860|864|1025|1051|1058|1059|1060|1104|1107|1108|1385|1387|1457|1499|1660|1663|1676|1677|1788|1791|1857|1869|1874|2099|2117|2146|2186|2241|2551|2625|2648|2956|3005|3006|3007|3008|3009|3012|3013|3014|3015|3020|3021|3024|3065|3066|3146|3148|3149|3183|3190|3622|3659|3662|3725|3726|3727|4084|4087|4088|4089|4149|4205|4208|4209|4221|4582|4654|4678|4772|4773|4798|5074|5080|5457|5458|54…	ACTL6A|AR|PHOX2A|ATRX|POLR3D|RUNX2|RUNX3|CDK9|CEBPB|CENPA|CENPB|CENPC|RCC1|CHD3|CHD4|CREB1|CREBBP|CSNK2A1|CTNNB1|DHX9|DDX11|DFFA|DFFB|DNMT3A|DNTT|DVL3|E2F1|E2F4|ESR1|ETV3|EZH2|BPTF|FER|GABPA|GATA3|KAT2A|MSH6|H1F0|HIST1H1C|HIST1H1D|HIST1H1E|HIST1H1B|HIST1H2AE|HIST1H2AD|H2AFX|H2AFZ|H3F3A|H3F3B|HIST1H1A|HDAC1|HDAC2|HMGB1|HMGB2|HMGB3|HNRNPC|HNRNPK|ING2|IRF1|IRF4|JUN|JUNB|JUND|MXD1|SMAD2|SMAD3|SMAD4|M…
GO:0000791	euchromatin	cellular_component	33	9.14727e-10	<2.638870563398865E-4	1385|1499|1788|1791|3005|3006|3007|3015|3024|3297|3725|5458|6045|6908|6932|8805|8846|9070|9314|9971|10155|10856|10891|11335|23076|23411|26012|26287|27316|29128|84733|388610|440093|	CREB1|CTNNB1|DNMT3A|DNTT|H1F0|HIST1H1C|HIST1H1D|H2AFZ|HIST1H1A|HSF1|JUN|POU4F2|RNF2|TBP|TCF7|TRIM24|ALKBH1|ASH2L|KLF4|NR1H4|TRIM28|RUVBL2|PPARGC1A|CBX3|RRP1B|SIRT1|NSMF|ANKRD2|RBMX|UHRF1|CBX2|TRNP1|H3F3C|
GO:0000792	heterochromatin	cellular_component	75	2.28531e-28	<2.638870563398865E-4	546|1029|1058|1059|1060|1656|1786|1788|1912|3008|3009|3015|3065|3070|3159|3297|3619|4204|4999|5371|6015|6045|6299|6304|6615|6839|6950|7155|7317|7319|7320|7341|7703|8091|8726|8932|9031|9555|9682|9810|10155|10320|10951|11176|11335|22933|23076|23081|23310|23378|23411|23466|23468|23512|26038|29128|29997|51548|53615|54737|55693|56254|56916|57167|57332|57673|79968|84733|84787|85456|115426|146956|148581…	ATRX|CDKN2A|CENPA|CENPB|CENPC|DDX6|DNMT1|DNMT3A|PHC2|HIST1H1E|HIST1H1B|H2AFZ|HDAC1|HELLS|HMGA1|HSF1|INCENP|MECP2|ORC2|PML|RING1|RNF2|SALL1|SATB1|SNAI1|SUV39H1|TCP1|TOP2B|UBA1|UBE2A|UBE2B|SUMO1|PCGF2|HMGA2|EED|MBD2|BAZ1B|H2AFY|KDM4A|RNF40|TRIM28|IKZF1|CBX1|BAZ2A|CBX3|SIRT2|RRP1B|KDM4C|NCAPD3|RRP8|SIRT1|CBX6|CBX5|SUZ12|CHD5|UHRF1|NOP53|SIRT6|MBD3|MPHOSPH8|KDM4D|RNF20|SMARCAD1|SALL4|CBX8|BEND3|WDR76…
GO:0000793	condensed chromosome	cellular_component	220	8.60771e-50	<2.638870563398865E-4	120|332|546|641|672|675|699|701|891|989|1017|1045|1051|1058|1059|1060|1062|1063|1104|1111|1452|1780|2103|2177|3010|3014|3146|3148|3192|3297|3306|3364|3619|3981|4085|4288|4292|4438|4735|4751|4999|5119|5253|5347|5501|5810|5883|5885|5888|5905|6002|6118|6419|6790|6795|6839|6847|6853|6990|7153|7158|7273|7283|7329|7756|8243|8379|8467|8468|8815|8940|9031|9126|9183|9184|9212|9555|9735|9770|9793|9918|9985…	ADD3|BIRC5|ATRX|BLM|BRCA1|BRCA2|BUB1|BUB1B|CCNB1|SEPT7|CDK2|CDX2|CEBPB|CENPA|CENPB|CENPC|CENPE|CENPF|RCC1|CHEK1|CSNK1A1|DYNC1I1|ESRRB|FANCD2|HIST1H1T|H2AFX|HMGB1|HMGB2|HNRNPU|HSF1|HSPA2|HUS1|INCENP|LIG4|MAD2L1|MKI67|MLH1|MSH4|SEPT2|NEK2|ORC2|CHMP1A|PHF2|PLK1|PPP1CC|RAD1|RAD9A|RAD21|RAD51|RANGAP1|RGS12|RPA2|SETMAR|AURKA|AURKC|SUV39H1|SYCP1|SYN1|DYNLT3|TOP2A|TP53BP1|TTN|TUBG1|UBE2I|ZNF207|SMC1A|MAD…
GO:0000794	condensed nuclear chromosome	cellular_component	99	6.69038e-18	<2.638870563398865E-4	120|546|641|672|675|699|701|891|1045|1058|1059|1060|1104|1111|3010|3014|3306|3364|3619|4292|4438|4751|5119|5347|5810|5883|5885|5888|6002|6118|6790|6795|6839|6847|6853|7273|7283|7329|8243|8468|9126|9212|9918|9985|10111|10128|10388|10403|10609|10734|11073|11144|11243|22920|23063|23212|23310|23397|23476|25777|26039|27030|27127|29935|50511|51111|55320|56158|56159|57820|65083|79003|79172|79980|83540|8…	ADD3|ATRX|BLM|BRCA1|BRCA2|BUB1|BUB1B|CCNB1|CDX2|CENPA|CENPB|CENPC|RCC1|CHEK1|HIST1H1T|H2AFX|HSPA2|HUS1|INCENP|MLH1|MSH4|NEK2|CHMP1A|PLK1|RAD1|RAD9A|RAD21|RAD51|RGS12|RPA2|AURKA|AURKC|SUV39H1|SYCP1|SYN1|TTN|TUBG1|UBE2I|SMC1A|FKBP6|SMC3|AURKB|NCAPD2|REC8|RAD50|LRPPRC|SYCP2|NDC80|P3H4|STAG3|TOPBP1|DMC1|PMF1|KIFAP3|WAPL|RRS1|NCAPD3|NCAPH|BRD4|SUN2|SS18L1|MLH3|SMC1B|RPA4|SYCP3|KMT5B|MIS18BP1|TEX12|TEX…
GO:0000795	synaptonemal complex	cellular_component	39	2.5933e-13	<2.638870563398865E-4	641|672|675|3306|3619|4438|5347|5888|6847|6853|7329|8468|9126|9985|10388|10609|10734|23063|27030|27127|50511|56158|56159|57820|84072|93426|147872|150280|171482|171483|171484|256126|285498|317761|642636|644186|100130958|100507650|101928601|	BLM|BRCA1|BRCA2|HSPA2|INCENP|MSH4|PLK1|RAD51|SYCP1|SYN1|UBE2I|FKBP6|SMC3|REC8|SYCP2|P3H4|STAG3|WAPL|MLH3|SMC1B|SYCP3|TEX12|TEX11|CCNB1IP1|HORMAD1|SYCE1|CCDC155|HORMAD2|FAM9A|FAM9B|FAM9C|SYCE2|RNF212|C14orf39|RAD21L1|SYCE3|SYCE1L|RNF212B|MEI4|
GO:0000796	condensin complex	cellular_component	8	9.80968e-16	<2.638870563398865E-4	9918|10051|10592|23310|23397|29781|54892|64151|	NCAPD2|SMC4|SMC2|NCAPD3|NCAPH|NCAPH2|NCAPG2|NCAPG|
GO:0000798	nuclear cohesin complex	cellular_component	4	2.94112e-07	<2.638870563398865E-4	9126|9985|27127|642636|	SMC3|REC8|SMC1B|RAD21L1|
GO:0000799	nuclear condensin complex	cellular_component	3	3.46653e-05	2.638870563398865E-4	9918|23310|23397|	NCAPD2|NCAPD3|NCAPH|
GO:0000800	lateral element	cellular_component	13	1.94278e-11	<2.638870563398865E-4	641|672|675|3619|5888|9126|9985|10388|27127|50511|147872|642636|101928601|	BLM|BRCA1|BRCA2|INCENP|RAD51|SMC3|REC8|SYCP2|SMC1B|SYCP3|CCDC155|RAD21L1|MEI4|
GO:0000801	central element	cellular_component	8	2.92557e-09	<2.638870563398865E-4	3619|6847|56158|56159|93426|256126|317761|644186|	INCENP|SYCP1|TEX12|TEX11|SYCE1|SYCE2|C14orf39|SYCE3|
GO:0000803	sex chromosome	cellular_component	30	5.99181e-08	<2.638870563398865E-4	329|1017|1788|3014|3020|3021|3192|6015|6045|6599|7319|7320|7341|7703|8726|9555|10336|10733|23137|23309|23347|23512|55506|55791|63946|79677|80714|84333|84944|157570|	BIRC2|CDK2|DNMT3A|H2AFX|H3F3A|H3F3B|HNRNPU|RING1|RNF2|SMARCC1|UBE2A|UBE2B|SUMO1|PCGF2|EED|H2AFY|PCGF3|PLK4|SMC5|SIN3B|SMCHD1|SUZ12|H2AFY2|LRIF1|DMRTC2|SMC6|PBX4|PCGF5|MAEL|ESCO2|
GO:0000805	X chromosome	cellular_component	10	0.00117993	0.003438272268185237	1017|3020|3021|9555|10336|23309|23347|55506|55791|84333|	CDK2|H3F3A|H3F3B|H2AFY|PCGF3|SIN3B|SMCHD1|H2AFY2|LRIF1|PCGF5|
GO:0000808	origin recognition complex	cellular_component	9	2.89174e-17	<2.638870563398865E-4	4171|4998|4999|5000|5001|23594|23595|29803|222229|	MCM2|ORC1|ORC2|ORC4|ORC5|ORC6|ORC3|REPIN1|LRWD1|
GO:0000811	GINS complex	cellular_component	3	3.46653e-05	2.638870563398865E-4	9837|51659|84296|	GINS1|GINS2|GINS4|
GO:0000812	Swr1 complex	cellular_component	10	1.90867e-19	<2.638870563398865E-4	8089|8295|8607|10467|10524|10847|10856|10902|54556|81611|	YEATS4|TRRAP|RUVBL1|ZNHIT1|KAT5|SRCAP|RUVBL2|BRD8|ING3|ANP32E|
GO:0000813	ESCRT I complex	cellular_component	10	5.4601e-20	<2.638870563398865E-4	7251|51160|51271|55048|79720|89853|93343|137492|155382|390595|	TSG101|VPS28|UBAP1|VPS37C|VPS37B|MVB12B|MVB12A|VPS37A|VPS37D|UBAP1L|
GO:0000814	ESCRT II complex	cellular_component	3	3.46653e-05	2.638870563398865E-4	11267|51028|84313|	SNF8|VPS36|VPS25|
GO:0000815	ESCRT III complex	cellular_component	9	7.27038e-18	<2.638870563398865E-4	5119|25978|27243|29082|57132|79643|91782|92421|128866|	CHMP1A|CHMP2B|CHMP2A|CHMP4A|CHMP1B|CHMP6|CHMP7|CHMP4C|CHMP4B|
GO:0000818	nuclear MIS12/MIND complex	cellular_component	3	3.46653e-05	2.638870563398865E-4	11243|79003|79980|	PMF1|MIS12|DSN1|
GO:0000819	sister chromatid segregation	biological_process	129	3.77731e-40	<2.638870563398865E-4	699|701|891|991|1060|1062|1663|3619|3833|3834|3835|3837|4085|4361|4751|5119|5347|5518|5885|5889|5901|5925|6795|7153|7155|7273|7283|7290|7756|8243|8379|8452|8555|8556|8678|8697|8766|9055|9113|9126|9183|9184|9212|9400|9493|9525|9700|9787|9918|9928|9985|10051|10270|10300|10403|10464|10592|10615|10735|11004|11044|11130|11331|23047|23126|23137|23212|23244|23310|23383|23397|23636|24137|25836|25936|2597…	BUB1|BUB1B|CCNB1|CDC20|CENPC|CENPE|DDX11|INCENP|KIFC1|KIF25|KIF22|KPNB1|MAD2L1|MRE11|NEK2|CHMP1A|PLK1|PPP2R1A|RAD21|RAD51C|RAN|RB1|AURKC|TOP2A|TOP2B|TTN|TUBG1|HIRA|ZNF207|SMC1A|MAD1L1|CUL3|CDC14B|CDC14A|BECN1|CDC23|RAB11A|PRC1|LATS1|SMC3|ZW10|BUB3|AURKB|RECQL5|KIF23|VPS4B|ESPL1|DLGAP5|NCAPD2|KIF14|REC8|SMC4|AKAP8|KATNB1|NDC80|PIBF1|SMC2|SPAG5|STAG2|KIF2C|TENT4A|ZWINT|PHB2|PDS5B|POGZ|SMC5|RRS1|PDS…
GO:0000820	regulation of glutamine family amino acid metabolic process	biological_process	6	0.376315	0.45768860590804766	493|9056|9971|23409|23657|85300|	ATP2B4|SLC7A7|NR1H4|SIRT4|SLC7A11|ATCAY|
GO:0000822	inositol hexakisphosphate binding	molecular_function	3	0.92418	0.9499469777306468	2733|3710|9213|	GLE1|ITPR3|XPR1|
GO:0000827	inositol-1,3,4,5,6-pentakisphosphate kinase activity	molecular_function	5	2.32628e-09	<2.638870563398865E-4	9677|9807|23262|51447|117283|	PPIP5K1|IP6K1|PPIP5K2|IP6K2|IP6K3|
GO:0000828	inositol hexakisphosphate kinase activity	molecular_function	5	2.32628e-09	<2.638870563398865E-4	9677|9807|23262|51447|117283|	PPIP5K1|IP6K1|PPIP5K2|IP6K2|IP6K3|
GO:0000829	inositol heptakisphosphate kinase activity	molecular_function	5	2.32628e-09	<2.638870563398865E-4	9677|9807|23262|51447|117283|	PPIP5K1|IP6K1|PPIP5K2|IP6K2|IP6K3|
GO:0000832	inositol hexakisphosphate 5-kinase activity	molecular_function	5	2.32628e-09	<2.638870563398865E-4	9677|9807|23262|51447|117283|	PPIP5K1|IP6K1|PPIP5K2|IP6K2|IP6K3|
GO:0000835	ER ubiquitin ligase complex	cellular_component	5	2.32628e-09	<2.638870563398865E-4	550|6400|10299|10956|84447|	AUP1|SEL1L|MARCH6|OS9|SYVN1|
GO:0000836	Hrd1p ubiquitin ligase complex	cellular_component	4	2.94112e-07	<2.638870563398865E-4	550|6400|10956|84447|	AUP1|SEL1L|OS9|SYVN1|
GO:0000839	Hrd1p ubiquitin ligase ERAD-L complex	cellular_component	3	3.46653e-05	2.638870563398865E-4	550|6400|84447|	AUP1|SEL1L|SYVN1|
GO:0000900	translation repressor activity, mRNA regulatory element binding	molecular_function	13	0.0228427	0.04872936861409484	1719|5813|5914|6470|7298|10658|22849|56853|64506|80315|132864|163255|400961|	DHFR|PURA|RARA|SHMT1|TYMS|CELF1|CPEB3|CELF4|CPEB1|CPEB4|CPEB2|ZNF540|PAIP2B|
GO:0000902	cell morphogenesis	biological_process	619	1.7382e-09	<2.638870563398865E-4	25|87|101|104|107|118|135|214|288|322|323|367|387|473|474|538|558|575|596|604|627|655|658|682|780|815|832|836|842|885|886|998|1002|1009|1020|1123|1139|1141|1191|1267|1286|1291|1292|1293|1294|1303|1365|1385|1400|1419|1432|1436|1452|1496|1499|1501|1600|1605|1630|1690|1742|1761|1785|1796|1808|1813|1826|1855|1894|1942|1943|1944|1945|1946|1947|1949|1951|1952|1959|1969|2016|2017|2041|2043|2044|2045|204…	ABL1|ACTN1|ADAM8|ADARB1|ADCY1|ADD1|ADORA2A|ALCAM|ANK3|APBB1|APBB2|AR|RHOA|RERE|ATOH1|ATP7A|AXL|ADGRB1|BCL2|BCL6|BDNF|BMP7|BMPR1B|BSG|DDR1|CAMK2A|CAPZB|CASP3|CASP9|CCK|CCKAR|CDC42|CDH4|CDH11|CDK5|CHN1|CHRNA7|CHRNB2|CLU|CNP|COL4A4|COL6A1|COL6A2|COL6A3|COL7A1|COL12A1|CLDN3|CREB1|CRMP1|CRYGB|MAPK14|CSF1R|CSNK1A1|CTNNA2|CTNNB1|CTNND2|DAB1|DAG1|DCC|COCH|DLG4|DMRT1|DNM2|DOK1|DPYSL2|DRD2|DSCAM|DVL1|ECT2|…
GO:0000904	cell morphogenesis involved in differentiation	biological_process	493	5.98892e-11	<2.638870563398865E-4	25|87|104|107|214|288|322|323|367|473|474|558|575|596|627|655|658|682|815|836|842|885|886|998|1002|1009|1020|1123|1139|1141|1267|1286|1291|1292|1293|1294|1303|1365|1385|1400|1419|1436|1496|1499|1501|1600|1605|1630|1690|1742|1796|1808|1813|1826|1855|1942|1943|1944|1945|1946|1947|1949|1951|1952|1959|1969|2041|2043|2044|2045|2046|2047|2048|2049|2064|2115|2131|2195|2241|2253|2263|2297|2316|2317|2534|…	ABL1|ACTN1|ADARB1|ADCY1|ALCAM|ANK3|APBB1|APBB2|AR|RERE|ATOH1|AXL|ADGRB1|BCL2|BDNF|BMP7|BMPR1B|BSG|CAMK2A|CASP3|CASP9|CCK|CCKAR|CDC42|CDH4|CDH11|CDK5|CHN1|CHRNA7|CHRNB2|CNP|COL4A4|COL6A1|COL6A2|COL6A3|COL7A1|COL12A1|CLDN3|CREB1|CRMP1|CRYGB|CSF1R|CTNNA2|CTNNB1|CTNND2|DAB1|DAG1|DCC|COCH|DLG4|DOK1|DPYSL2|DRD2|DSCAM|DVL1|EFNA1|EFNA2|EFNA3|EFNA4|EFNA5|EFNB1|EFNB3|CELSR3|CELSR2|EGR2|EPHA2|EPHA1|EPHA4|EP…
GO:0000910	cytokinesis	biological_process	94	9.15476e-09	<2.638870563398865E-4	288|311|324|375|387|388|389|403|585|675|989|1058|1068|1069|1072|1731|1894|3619|3925|4627|4628|4735|5119|5347|5413|5414|5921|6242|6651|6711|9094|9101|9212|9493|9525|9700|9798|9820|9897|10015|10096|10097|10112|10617|10801|10899|11021|11113|11258|23157|23176|23503|24137|25978|26586|27183|27243|27443|29082|29127|51203|51429|51510|54443|54784|54902|55165|55521|55752|55909|55964|56776|56907|57132|79400…	ANK3|ANXA11|APC|ARF1|RHOA|RHOB|RHOC|ARL3|BBS4|BRCA2|SEPT7|CENPA|CETN1|CETN2|CFL1|SEPT1|ECT2|INCENP|STMN1|MYH9|MYH10|SEPT2|CHMP1A|PLK1|SEPT5|SEPT4|RASA1|RTKN|SON|SPTBN1|UNC119|USP8|AURKB|KIF23|VPS4B|ESPL1|IST1|CUL7|WASHC5|PDCD6IP|ACTR3|ACTR2|KIF20A|STAMBP|SEPT9|JTB|RAB35|CIT|DCTN3|SEPT6|SEPT8|ZFYVE26|KIF4A|CHMP2B|CKAP2|VPS4A|CHMP2A|CECR2|CHMP4A|RACGAP1|NUSAP1|SNX9|CHMP5|ANLN|ALKBH4|TTC19|CEP55|TRI…
GO:0000912	assembly of actomyosin apparatus involved in cytokinesis	biological_process	5	0.00378683	0.011602753195673549	6242|9493|10015|29127|54443|	RTKN|KIF23|PDCD6IP|RACGAP1|ANLN|
GO:0000915	actomyosin contractile ring assembly	biological_process	5	0.00378683	0.011602753195673549	6242|9493|10015|29127|54443|	RTKN|KIF23|PDCD6IP|RACGAP1|ANLN|
GO:0000920	septum digestion after cytokinesis	biological_process	5	2.3731e-08	<2.638870563398865E-4	5119|25978|27243|55165|57132|	CHMP1A|CHMP2B|CHMP2A|CEP55|CHMP1B|
GO:0000921	septin ring assembly	biological_process	15	2.58117e-20	<2.638870563398865E-4	989|1731|4735|5413|5414|10801|23157|23176|54443|55752|55964|90120|124404|151011|346288|	SEPT7|SEPT1|SEPT2|SEPT5|SEPT4|SEPT9|SEPT6|SEPT8|ANLN|SEPT11|SEPT3|TMEM250|SEPT12|SEPT10|SEPT14|
GO:0000922	spindle pole	cellular_component	153	2.32061e-11	<2.638870563398865E-4	801|805|808|891|990|991|994|1063|1068|1432|1499|1639|1663|1780|2009|2010|2801|3192|3297|3550|3796|3832|4033|4085|4739|4751|4869|4926|4957|5347|5515|5516|6790|6795|7178|7283|7369|7840|8243|8379|8409|8452|8480|8502|8517|8556|8658|8766|9055|9094|9113|9126|9150|9183|9212|9525|9585|9731|9735|9787|9793|9903|10101|10129|10210|10274|10300|10426|10460|10615|10636|10735|10783|10844|11073|11104|11186|22974|…	CALM1|CALM2|CALM3|CCNB1|CDC6|CDC20|CDC25B|CENPF|CETN1|MAPK14|CTNNB1|DCTN1|DDX11|DYNC1I1|EML1|EMD|GOLGA2|HNRNPU|HSF1|IK|KIF2A|KIF11|LRMP|MAD2L1|NEDD9|NEK2|NPM1|NUMA1|ODF2|PLK1|PPP2CA|PPP2CB|AURKA|AURKC|TPT1|TUBG1|UMOD|ALMS1|SMC1A|MAD1L1|UXT|CUL3|RAE1|PKP4|IKBKG|CDC14A|TNKS|RAB11A|PRC1|UNC119|LATS1|SMC3|CTDP1|ZW10|AURKB|VPS4B|KIF20B|CEP104|KNTC1|DLGAP5|CKAP5|KLHL21|NUBP2|FRY|TOPORS|STAG1|KATNB1|TUB…
GO:0000923	equatorial microtubule organizing center	cellular_component	6	1.80214e-11	<2.638870563398865E-4	10426|10844|27229|85378|114791|440145|	TUBGCP3|TUBGCP2|TUBGCP4|TUBGCP6|TUBGCP5|MZT1|
GO:0000930	gamma-tubulin complex	cellular_component	20	1.1681e-25	<2.638870563398865E-4	672|5142|7283|8409|9793|10210|10426|10844|27175|27229|55755|55835|57787|80097|80184|85378|114791|282991|440145|653784|	BRCA1|PDE4B|TUBG1|UXT|CKAP5|TOPORS|TUBGCP3|TUBGCP2|TUBG2|TUBGCP4|CDK5RAP2|CENPJ|MARK4|MZT2B|CEP290|TUBGCP6|TUBGCP5|BLOC1S2|MZT1|MZT2A|
GO:0000931	gamma-tubulin large complex	cellular_component	8	4.56761e-15	<2.638870563398865E-4	672|27229|55755|80097|85378|114791|440145|653784|	BRCA1|TUBGCP4|CDK5RAP2|MZT2B|TUBGCP6|TUBGCP5|MZT1|MZT2A|
GO:0000932	P-body	cellular_component	83	6.8717e-22	<2.638870563398865E-4	677|1656|1977|4076|4343|4848|4849|5433|5436|5683|5685|5687|5701|5702|5976|6737|7150|7538|8878|8994|9125|9337|9698|9924|10456|11030|11157|23019|23034|23112|23345|23589|23644|25804|25819|26065|26523|27161|27257|27258|27327|27350|28960|29883|51441|53339|54464|54542|55095|55629|55643|55802|56478|57379|57690|57819|60489|64506|79727|80149|80153|84206|84962|85363|92312|126374|129563|131405|140564|149041…	ZFP36L1|DDX6|EIF4E|CAPRIN1|MOV10|CNOT2|CNOT3|POLR2D|POLR2G|PSMA2|PSMA4|PSMA6|PSMC2|PSMC3|UPF1|TRIM21|TOP1|ZFP36|SQSTM1|LIMD1|CNOT9|CNOT8|PUM1|PAN2|HAX1|RBPMS|LSM6|CNOT1|SAMD4A|TNRC6B|SYNE1|CARHSP1|EDC4|LSM4|NOCT|LSM14A|AGO1|AGO2|LSM1|LSM3|TNRC6A|APOBEC3C|DCPS|CNOT7|YTHDF2|BTBD1|XRN1|RC3H2|SAMD4B|PNRC2|BTBD2|DCP1A|EIF4ENIF1|AICDA|TNRC6C|LSM2|APOBEC3G|CPEB1|LIN28A|ZC3H12A|EDC3|MEX3B|AJUBA|TRIM5|MEX…
GO:0000938	GARP complex	cellular_component	4	2.94112e-07	<2.638870563398865E-4	738|6293|51542|55275|	VPS51|VPS52|VPS54|VPS53|
GO:0000939	condensed chromosome inner kinetochore	cellular_component	4	5.61588e-05	3.616200578592093E-4	1058|4999|79172|79980|	CENPA|ORC2|CENPO|DSN1|
GO:0000940	condensed chromosome outer kinetochore	cellular_component	12	2.25213e-23	<2.638870563398865E-4	699|701|891|1063|5347|10403|54908|55746|91272|220134|221150|348235|	BUB1|BUB1B|CCNB1|CENPF|PLK1|NDC80|SPDL1|NUP133|BOD1|SKA1|SKA3|SKA2|
GO:0000942	condensed nuclear chromosome outer kinetochore	cellular_component	4	2.94112e-07	<2.638870563398865E-4	699|891|5347|10403|	BUB1|CCNB1|PLK1|NDC80|
GO:0000956	nuclear-transcribed mRNA catabolic process	biological_process	181	8.994e-140	<2.638870563398865E-4	472|677|678|1655|1656|1797|1981|2107|2935|3646|3921|4116|4292|4686|4736|4848|4849|4850|5073|5393|5394|5433|5436|5515|5518|5520|5976|6122|6124|6125|6128|6129|6130|6132|6133|6135|6136|6137|6138|6141|6142|6143|6144|6146|6147|6152|6154|6155|6156|6157|6158|6159|6160|6161|6164|6167|6168|6169|6170|6171|6173|6175|6176|6181|6187|6188|6189|6191|6193|6194|6202|6203|6204|6205|6206|6207|6208|6209|6210|6217|62…	ATM|ZFP36L1|ZFP36L2|DDX5|DDX6|DXO|EIF4G1|ETF1|GSPT1|EIF3E|RPSA|MAGOH|MLH1|NCBP1|RPL10A|CNOT2|CNOT3|CNOT4|PARN|EXOSC9|EXOSC10|POLR2D|POLR2G|PPP2CA|PPP2R1A|PPP2R2A|UPF1|RPL3|RPL4|RPL5|RPL6|RPL7|RPL7A|RPL8|RPL9|RPL11|RPL12|RPL13|RPL15|RPL18|RPL18A|RPL19|RPL21|RPL22|RPL23A|RPL24|RPL26|RPL27|RPL30|RPL27A|RPL28|RPL29|RPL31|RPL32|RPL34|RPL37|RPL37A|RPL38|RPL39|RPL41|RPL36A|RPLP0|RPLP1|RPLP2|RPS2|RPS3|RP…
GO:0000957	mitochondrial RNA catabolic process	biological_process	3	3.46653e-05	2.638870563398865E-4	6832|87178|201626|	SUPV3L1|PNPT1|PDE12|
GO:0000958	mitochondrial mRNA catabolic process	biological_process	3	3.46653e-05	2.638870563398865E-4	6832|87178|201626|	SUPV3L1|PNPT1|PDE12|
GO:0000959	mitochondrial RNA metabolic process	biological_process	36	1.2094e-15	<2.638870563398865E-4	2309|2617|3028|5442|6182|6832|7019|7978|9238|9692|10352|25821|51001|51067|51095|51654|54802|54931|55006|56652|57505|57570|60493|60528|64216|79675|79736|80222|80298|80324|84275|87178|124454|130916|133522|201626|	FOXO3|GARS|HSD17B10|POLRMT|MRPL12|SUPV3L1|TFAM|MTERF1|TBRG4|KIAA0391|WARS2|MTO1|MTERF3|YARS2|TRNT1|CDK5RAP1|TRIT1|TRMT10C|TRMT61B|TWNK|AARS2|TRMT5|FASTKD5|ELAC2|TFB2M|FASTKD1|TEFM|TARS2|MTERF2|PUS1|SLC25A33|PNPT1|EARS2|MTERF4|PPARGC1B|PDE12|
GO:0000960	regulation of mitochondrial RNA catabolic process	biological_process	4	2.94112e-07	<2.638870563398865E-4	6832|10128|81892|87178|	SUPV3L1|LRPPRC|SLIRP|PNPT1|
GO:0000963	mitochondrial RNA processing	biological_process	15	2.59692e-14	<2.638870563398865E-4	3028|6832|9238|9692|25821|51095|51654|54802|54931|55006|57570|60493|60528|80324|87178|	HSD17B10|SUPV3L1|TBRG4|KIAA0391|MTO1|TRNT1|CDK5RAP1|TRIT1|TRMT10C|TRMT61B|TRMT5|FASTKD5|ELAC2|PUS1|PNPT1|
GO:0000964	mitochondrial RNA 5'-end processing	biological_process	4	4.74059e-06	<2.638870563398865E-4	3028|9692|54931|87178|	HSD17B10|KIAA0391|TRMT10C|PNPT1|
GO:0000965	mitochondrial RNA 3'-end processing	biological_process	5	1.00029e-05	2.638870563398865E-4	3028|6832|51095|54931|87178|	HSD17B10|SUPV3L1|TRNT1|TRMT10C|PNPT1|
GO:0000966	RNA 5'-end processing	biological_process	19	1.02498e-13	<2.638870563398865E-4	3028|6741|8602|9097|9692|10248|10556|10775|10940|11102|27340|29777|51367|54913|54931|54974|55124|79897|87178|	HSD17B10|SSB|NOP14|USP14|KIAA0391|POP7|RPP30|POP4|POP1|RPP14|UTP20|ABT1|POP5|RPP25|TRMT10C|THG1L|PIWIL2|RPP21|PNPT1|
GO:0000967	rRNA 5'-end processing	biological_process	3	0.00104717	0.003438272268185237	8602|27340|29777|	NOP14|UTP20|ABT1|
GO:0000972	transcription-dependent tethering of RNA polymerase II gene DNA at nuclear periphery	biological_process	6	0.00045457	0.003438272268185237	4928|8480|8861|9631|55795|57122|	NUP98|RAE1|LDB1|NUP155|PCID2|NUP107|
GO:0000973	posttranscriptional tethering of RNA polymerase II gene DNA at nuclear periphery	biological_process	3	0.00104717	0.003438272268185237	4928|55795|57122|	NUP98|PCID2|NUP107|
GO:0000974	Prp19 complex	cellular_component	13	1.98672e-26	<2.638870563398865E-4	988|3312|5356|10286|10450|11338|25949|27339|51340|55696|56259|56949|57461|	CDC5L|HSPA8|PLRG1|BCAS2|PPIE|U2AF2|SYF2|PRPF19|CRNKL1|RBM22|CTNNBL1|XAB2|ISY1|
GO:0000976	transcription regulatory region sequence-specific DNA binding	molecular_function	758	3.43649e-20	<2.638870563398865E-4	81|86|142|165|196|326|367|401|406|429|430|463|466|467|468|474|579|604|639|688|860|864|988|1025|1044|1045|1046|1050|1051|1052|1053|1054|1106|1108|1316|1385|1386|1387|1388|1390|1406|1407|1408|1482|1523|1602|1628|1647|1649|1660|1745|1746|1748|1761|1788|1820|1869|1870|1871|1874|1876|1877|1958|1959|1960|1961|1997|1999|2000|2001|2004|2005|2019|2023|2063|2078|2099|2100|2101|2103|2104|2113|2114|2115|2116…	ACTN4|ACTL6A|PARP1|AEBP1|AHR|AIRE|AR|PHOX2A|ARNTL|ASCL1|ASCL2|ZFHX3|ATF1|ATF3|ATF4|ATOH1|NKX3-2|BCL6|PRDM1|KLF5|RUNX2|RUNX3|CDC5L|CDK9|CDX1|CDX2|CDX4|CEBPA|CEBPB|CEBPD|CEBPE|CEBPG|CHD2|CHD4|KLF6|CREB1|ATF2|CREBBP|ATF6B|CREM|CRX|CRY1|CRY2|NKX2-5|CUX1|DACH1|DBP|GADD45A|DDIT3|DHX9|DLX1|DLX2|DLX4|DMRT1|DNMT3A|ARID3A|E2F1|E2F2|E2F3|E2F4|E2F6|E4F1|EGR1|EGR2|EGR3|EGR4|ELF1|ELF3|ELF4|ELF5|ELK3|ELK4|EN1|E…
GO:0000977	RNA polymerase II regulatory region sequence-specific DNA binding	molecular_function	706	1.59824e-19	<2.638870563398865E-4	81|86|142|165|196|326|367|401|406|429|430|463|466|467|468|474|579|604|639|688|860|864|988|1025|1044|1045|1046|1050|1051|1052|1053|1054|1106|1108|1316|1385|1386|1388|1390|1406|1407|1482|1523|1602|1628|1647|1649|1660|1745|1746|1748|1761|1788|1820|1870|1871|1874|1876|1877|1958|1959|1960|1961|1997|1999|2000|2001|2004|2005|2019|2023|2063|2078|2099|2100|2101|2103|2104|2113|2114|2115|2116|2117|2118|2119…	ACTN4|ACTL6A|PARP1|AEBP1|AHR|AIRE|AR|PHOX2A|ARNTL|ASCL1|ASCL2|ZFHX3|ATF1|ATF3|ATF4|ATOH1|NKX3-2|BCL6|PRDM1|KLF5|RUNX2|RUNX3|CDC5L|CDK9|CDX1|CDX2|CDX4|CEBPA|CEBPB|CEBPD|CEBPE|CEBPG|CHD2|CHD4|KLF6|CREB1|ATF2|ATF6B|CREM|CRX|CRY1|NKX2-5|CUX1|DACH1|DBP|GADD45A|DDIT3|DHX9|DLX1|DLX2|DLX4|DMRT1|DNMT3A|ARID3A|E2F2|E2F3|E2F4|E2F6|E4F1|EGR1|EGR2|EGR3|EGR4|ELF1|ELF3|ELF4|ELF5|ELK3|ELK4|EN1|ENO1|NR2F6|ERG|ESR…
GO:0000978	RNA polymerase II proximal promoter sequence-specific DNA binding	molecular_function	487	6.12072e-28	<2.638870563398865E-4	86|196|367|406|429|430|463|467|468|474|579|639|688|860|1025|1046|1050|1051|1052|1053|1054|1106|1108|1316|1385|1386|1388|1406|1407|1482|1602|1649|1660|1748|1788|1874|1877|1959|1997|1999|2000|2004|2005|2019|2078|2099|2100|2101|2103|2113|2114|2115|2116|2118|2120|2146|2297|2299|2302|2307|2309|2313|2353|2354|2355|2494|2551|2623|2624|2625|2626|2649|2735|2736|2737|2908|3015|3065|3066|3087|3091|3164|3170…	ACTL6A|AHR|AR|ARNTL|ASCL1|ASCL2|ZFHX3|ATF3|ATF4|ATOH1|NKX3-2|PRDM1|KLF5|RUNX2|CDK9|CDX4|CEBPA|CEBPB|CEBPD|CEBPE|CEBPG|CHD2|CHD4|KLF6|CREB1|ATF2|ATF6B|CRX|CRY1|NKX2-5|DACH1|DDIT3|DHX9|DLX4|DNMT3A|E2F4|E4F1|EGR2|ELF1|ELF3|ELF4|ELK3|ELK4|EN1|ERG|ESR1|ESR2|ESRRA|ESRRB|ETS1|ETS2|ETV1|ETV2|ETV4|ETV6|EZH2|FOXD1|FOXI1|FOXJ1|FOXS1|FOXO3|FLI1|FOS|FOSB|FOSL2|NR5A2|GABPA|GATA1|GATA2|GATA3|GATA4|NR6A1|GLI1|GL…
GO:0000979	RNA polymerase II core promoter sequence-specific DNA binding	molecular_function	24	7.20189e-12	<2.638870563398865E-4	1051|1647|2146|2353|2637|2959|3015|3020|3021|5080|5450|5451|5469|5978|6658|6772|6872|6908|9519|9555|10856|30812|55818|387332|	CEBPB|GADD45A|EZH2|FOS|GBX2|GTF2B|H2AFZ|H3F3A|H3F3B|PAX6|POU2AF1|POU2F1|MED1|REST|SOX3|STAT1|TAF1|TBP|TBPL1|H2AFY|RUVBL2|SOX8|KDM3A|TBPL2|
GO:0000980	RNA polymerase II distal enhancer sequence-specific DNA binding	molecular_function	97	2.37674e-17	<2.638870563398865E-4	86|406|468|1044|1045|1108|1385|1386|1388|2063|2103|2313|2494|2516|2623|2624|3015|3020|3021|3065|3066|3096|3183|3202|3203|3204|3215|3216|3217|3221|3222|3223|3725|4208|4223|4297|4772|4779|4780|4790|4800|4801|4802|4841|4862|5078|5090|5457|5626|5928|5966|5970|5971|6421|6496|6597|6598|6599|6601|6603|6605|6663|6688|6689|6862|6886|6911|7080|7528|7704|8553|8932|9112|9242|9575|9967|9968|9971|9975|10620|10…	ACTL6A|ARNTL|ATF4|CDX1|CDX2|CHD4|CREB1|ATF2|ATF6B|NR2F6|ESRRB|FLI1|NR5A2|NR5A1|GATA1|GATA2|H2AFZ|H3F3A|H3F3B|HDAC1|HDAC2|HIVEP1|HNRNPC|HOXA5|HOXA6|HOXA7|HOXB5|HOXB6|HOXB7|HOXC4|HOXC5|HOXC6|JUN|MEF2C|MEOX2|KMT2A|NFATC1|NFE2L1|NFE2L2|NFKB1|NFYA|NFYB|NFYC|NONO|NPAS2|PAX4|PBX3|POU4F1|PROP1|RBBP4|REL|RELA|RELB|SFPQ|SIX3|SMARCA4|SMARCB1|SMARCC1|SMARCC2|SMARCD2|SMARCE1|SOX10|SPI1|SPIB|TBXT|TAL1|TBX6|NKX…
GO:0000987	proximal promoter sequence-specific DNA binding	molecular_function	502	1.0307e-30	<2.638870563398865E-4	86|196|367|406|429|430|463|467|468|474|579|639|688|860|1025|1046|1050|1051|1052|1053|1054|1106|1108|1316|1385|1386|1387|1388|1406|1407|1482|1602|1649|1660|1748|1761|1788|1869|1870|1871|1874|1877|1959|1997|1999|2000|2004|2005|2019|2078|2099|2100|2101|2103|2113|2114|2115|2116|2118|2120|2146|2297|2299|2302|2307|2309|2313|2353|2354|2355|2494|2551|2623|2624|2625|2626|2649|2735|2736|2737|2908|3015|3065…	ACTL6A|AHR|AR|ARNTL|ASCL1|ASCL2|ZFHX3|ATF3|ATF4|ATOH1|NKX3-2|PRDM1|KLF5|RUNX2|CDK9|CDX4|CEBPA|CEBPB|CEBPD|CEBPE|CEBPG|CHD2|CHD4|KLF6|CREB1|ATF2|CREBBP|ATF6B|CRX|CRY1|NKX2-5|DACH1|DDIT3|DHX9|DLX4|DMRT1|DNMT3A|E2F1|E2F2|E2F3|E2F4|E4F1|EGR2|ELF1|ELF3|ELF4|ELK3|ELK4|EN1|ERG|ESR1|ESR2|ESRRA|ESRRB|ETS1|ETS2|ETV1|ETV2|ETV4|ETV6|EZH2|FOXD1|FOXI1|FOXJ1|FOXS1|FOXO3|FLI1|FOS|FOSB|FOSL2|NR5A2|GABPA|GATA1|GAT…
GO:0000993	RNA polymerase II complex binding	molecular_function	33	2.20461e-10	<2.638870563398865E-4	1660|2103|2959|2960|3192|6827|8202|8518|8725|9400|9646|22828|23168|23476|26523|26610|27161|51322|51585|51637|54623|55140|55250|56950|57654|57805|58490|58506|64754|79577|84337|123169|284695|	DHX9|ESRRB|GTF2B|GTF2E1|HNRNPU|SUPT4H1|NCOA3|ELP1|URI1|RECQL5|CTR9|SCAF8|RTF1|BRD4|AGO1|ELP4|AGO2|WAC|PCF11|RTRAF|PAF1|ELP3|ELP2|SMYD2|UVSSA|CCAR2|RPRD1B|SCAF1|SMYD3|CDC73|ELOF1|LEO1|ZNF326|
GO:0000995	RNA polymerase III general transcription initiation factor activity	molecular_function	6	1.80214e-11	<2.638870563398865E-4	2975|2976|6908|9328|9330|55814|	GTF3C1|GTF3C2|TBP|GTF3C5|GTF3C3|BDP1|
GO:0001012	RNA polymerase II regulatory region DNA binding	molecular_function	711	1.03718e-20	<2.638870563398865E-4	81|86|142|165|196|326|367|401|406|429|430|463|466|467|468|474|579|604|639|688|860|864|988|1025|1044|1045|1046|1050|1051|1052|1053|1054|1106|1108|1316|1385|1386|1388|1390|1406|1407|1482|1523|1602|1628|1647|1649|1660|1745|1746|1748|1761|1788|1820|1870|1871|1874|1876|1877|1958|1959|1960|1961|1997|1999|2000|2001|2004|2005|2019|2023|2063|2078|2099|2100|2101|2103|2104|2113|2114|2115|2116|2117|2118|2119…	ACTN4|ACTL6A|PARP1|AEBP1|AHR|AIRE|AR|PHOX2A|ARNTL|ASCL1|ASCL2|ZFHX3|ATF1|ATF3|ATF4|ATOH1|NKX3-2|BCL6|PRDM1|KLF5|RUNX2|RUNX3|CDC5L|CDK9|CDX1|CDX2|CDX4|CEBPA|CEBPB|CEBPD|CEBPE|CEBPG|CHD2|CHD4|KLF6|CREB1|ATF2|ATF6B|CREM|CRX|CRY1|NKX2-5|CUX1|DACH1|DBP|GADD45A|DDIT3|DHX9|DLX1|DLX2|DLX4|DMRT1|DNMT3A|ARID3A|E2F2|E2F3|E2F4|E2F6|E4F1|EGR1|EGR2|EGR3|EGR4|ELF1|ELF3|ELF4|ELF5|ELK3|ELK4|EN1|ENO1|NR2F6|ERG|ESR…
GO:0001013	RNA polymerase I regulatory region DNA binding	molecular_function	8	9.46614e-06	<2.638870563398865E-4	6597|6598|7343|9013|9014|11176|54700|55011|	SMARCA4|SMARCB1|UBTF|TAF1C|TAF1B|BAZ2A|RRN3|PIH1D1|
GO:0001016	RNA polymerase III regulatory region DNA binding	molecular_function	10	1.7039e-07	<2.638870563398865E-4	2475|2975|6908|9328|9519|25824|55290|57521|84232|387332|	MTOR|GTF3C1|TBP|GTF3C5|TBPL1|PRDX5|BRF2|RPTOR|MAF1|TBPL2|
GO:0001018	mitochondrial promoter sequence-specific DNA binding	molecular_function	3	3.46653e-05	2.638870563398865E-4	5442|7019|9361|	POLRMT|TFAM|LONP1|
GO:0001025	RNA polymerase III transcription factor binding	molecular_function	3	0.0148353	0.04872936861409484	2475|55814|57521|	MTOR|BDP1|RPTOR|
GO:0001030	RNA polymerase III type 1 promoter DNA binding	molecular_function	5	1.55509e-06	<2.638870563398865E-4	2475|2975|9328|57521|84232|	MTOR|GTF3C1|GTF3C5|RPTOR|MAF1|
GO:0001031	RNA polymerase III type 2 promoter DNA binding	molecular_function	5	1.55509e-06	<2.638870563398865E-4	2475|2975|9328|57521|84232|	MTOR|GTF3C1|GTF3C5|RPTOR|MAF1|
GO:0001032	RNA polymerase III type 3 promoter DNA binding	molecular_function	4	5.61588e-05	3.616200578592093E-4	2475|55290|57521|84232|	MTOR|BRF2|RPTOR|MAF1|
GO:0001042	RNA polymerase I core binding	molecular_function	5	0.140921	0.20311521603005636	2064|6949|9221|54700|144108|	ERBB2|TCOF1|NOLC1|RRN3|SPTY2D1|
GO:0001046	core promoter sequence-specific DNA binding	molecular_function	36	3.91484e-16	<2.638870563398865E-4	1051|1647|2146|2353|2637|2959|3015|3020|3021|3065|4899|5080|5450|5451|5469|5927|5978|6597|6598|6658|6772|6872|6908|7071|7343|9013|9014|9519|9555|10856|11176|30812|54700|55011|55818|387332|	CEBPB|GADD45A|EZH2|FOS|GBX2|GTF2B|H2AFZ|H3F3A|H3F3B|HDAC1|NRF1|PAX6|POU2AF1|POU2F1|MED1|KDM5A|REST|SMARCA4|SMARCB1|SOX3|STAT1|TAF1|TBP|KLF10|UBTF|TAF1C|TAF1B|TBPL1|H2AFY|RUVBL2|BAZ2A|SOX8|RRN3|PIH1D1|KDM3A|TBPL2|
GO:0001047	core promoter binding	molecular_function	45	8.79539e-15	<2.638870563398865E-4	1051|1647|1810|2005|2146|2353|2637|2908|2959|3015|3020|3021|3065|4321|4869|4899|5080|5450|5451|5469|5927|5978|6597|6598|6658|6772|6872|6908|7071|7343|7709|9013|9014|9519|9555|10856|11176|26523|27161|30812|54700|55011|55818|56981|387332|	CEBPB|GADD45A|DR1|ELK4|EZH2|FOS|GBX2|NR3C1|GTF2B|H2AFZ|H3F3A|H3F3B|HDAC1|MMP12|NPM1|NRF1|PAX6|POU2AF1|POU2F1|MED1|KDM5A|REST|SMARCA4|SMARCB1|SOX3|STAT1|TAF1|TBP|KLF10|UBTF|ZBTB17|TAF1C|TAF1B|TBPL1|H2AFY|RUVBL2|BAZ2A|AGO1|AGO2|SOX8|RRN3|PIH1D1|KDM3A|PRDM11|TBPL2|
GO:0001054	RNA polymerase I activity	molecular_function	10	5.4601e-20	<2.638870563398865E-4	5434|5435|5437|5440|5441|25885|30834|64425|84172|221830|	POLR2E|POLR2F|POLR2H|POLR2K|POLR2L|POLR1A|ZNRD1|POLR1E|POLR1B|TWISTNB|
GO:0001055	RNA polymerase II activity	molecular_function	10	5.4601e-20	<2.638870563398865E-4	5431|5432|5434|5435|5437|5439|5440|5441|246721|548644|	POLR2B|POLR2C|POLR2E|POLR2F|POLR2H|POLR2J|POLR2K|POLR2L|POLR2J2|POLR2J3|
GO:0001056	RNA polymerase III activity	molecular_function	14	1.46418e-28	<2.638870563398865E-4	661|5434|5435|5437|5440|5441|10621|10623|11128|27297|51728|55703|55718|171568|	POLR3D|POLR2E|POLR2F|POLR2H|POLR2K|POLR2L|POLR3F|POLR3C|POLR3A|CRCP|POLR3K|POLR3B|POLR3E|POLR3H|
GO:0001067	regulatory region nucleic acid binding	molecular_function	870	5.15313e-21	<2.638870563398865E-4	81|86|142|165|196|326|367|401|405|406|408|429|430|463|466|467|468|474|579|604|639|672|688|860|864|904|988|1025|1044|1045|1046|1050|1051|1052|1053|1054|1106|1108|1316|1385|1386|1387|1388|1390|1406|1407|1408|1482|1523|1602|1628|1647|1649|1660|1745|1746|1748|1761|1788|1810|1820|1869|1870|1871|1874|1876|1877|1958|1959|1960|1961|1997|1999|2000|2001|2004|2005|2019|2023|2063|2066|2078|2099|2100|2101|210…	ACTN4|ACTL6A|PARP1|AEBP1|AHR|AIRE|AR|PHOX2A|ARNT|ARNTL|ARRB1|ASCL1|ASCL2|ZFHX3|ATF1|ATF3|ATF4|ATOH1|NKX3-2|BCL6|PRDM1|BRCA1|KLF5|RUNX2|RUNX3|CCNT1|CDC5L|CDK9|CDX1|CDX2|CDX4|CEBPA|CEBPB|CEBPD|CEBPE|CEBPG|CHD2|CHD4|KLF6|CREB1|ATF2|CREBBP|ATF6B|CREM|CRX|CRY1|CRY2|NKX2-5|CUX1|DACH1|DBP|GADD45A|DDIT3|DHX9|DLX1|DLX2|DLX4|DMRT1|DNMT3A|DR1|ARID3A|E2F1|E2F2|E2F3|E2F4|E2F6|E4F1|EGR1|EGR2|EGR3|EGR4|ELF1|ELF…
GO:0001069	regulatory region RNA binding	molecular_function	3	0.0148353	0.04872936861409484	1660|3658|4154|	DHX9|IREB2|MBNL1|
GO:0001085	RNA polymerase II transcription factor binding	molecular_function	134	7.14486e-24	<2.638870563398865E-4	196|367|468|473|582|583|585|1108|1385|1386|1387|1499|1660|1822|1959|2067|2072|2091|2099|2353|2623|2626|2627|2932|2957|2958|2960|2961|3059|3065|3066|3172|3192|3397|3398|3399|3400|3429|3516|3670|3725|4005|4088|4089|4205|4760|4772|4780|4808|5307|5309|5393|5449|5465|5467|5468|5925|5932|5933|5934|6667|6688|6722|6774|6862|6872|6873|6878|6879|6883|6886|6908|6911|6925|6926|6934|7003|7004|7005|7158|7528|8…	AHR|AR|ATF4|RERE|BBS1|BBS2|BBS4|CHD4|CREB1|ATF2|CREBBP|CTNNB1|DHX9|ATN1|EGR2|ERCC1|ERCC4|FBL|ESR1|FOS|GATA1|GATA4|GATA6|GSK3B|GTF2A1|GTF2A2|GTF2E1|GTF2E2|HCLS1|HDAC1|HDAC2|HNF4A|HNRNPU|ID1|ID2|ID3|ID4|IFI27|RBPJ|ISL1|JUN|LMO2|SMAD3|SMAD4|MEF2A|NEUROD1|NFATC1|NFE2L2|NHLH2|PITX1|PITX3|EXOSC9|POU1F1|PPARA|PPARD|PPARG|RB1|RBBP8|RBL1|RBL2|SP1|SPI1|SRF|STAT3|TBXT|TAF1|TAF2|TAF6|TAF7|TAF12|TAL1|TBP|TBX6…
GO:0001091	RNA polymerase II basal transcription factor binding	molecular_function	19	5.34408e-10	<2.638870563398865E-4	196|367|2067|2072|2091|2099|2960|2961|3192|6873|6879|6908|6925|8607|8721|9150|10856|51602|54680|	AHR|AR|ERCC1|ERCC4|FBL|ESR1|GTF2E1|GTF2E2|HNRNPU|TAF2|TAF7|TBP|TCF4|RUVBL1|EDF1|CTDP1|RUVBL2|NOP58|ZNHIT6|
GO:0001093	TFIIB-class transcription factor binding	molecular_function	3	0.0148353	0.04872936861409484	2099|6908|6925|	ESR1|TBP|TCF4|
GO:0001094	TFIID-class transcription factor complex binding	molecular_function	10	1.74652e-05	2.638870563398865E-4	196|2067|2072|2091|6873|8607|8721|10856|51602|54680|	AHR|ERCC1|ERCC4|FBL|TAF2|RUVBL1|EDF1|RUVBL2|NOP58|ZNHIT6|
GO:0001097	TFIIH-class transcription factor complex binding	molecular_function	4	0.000490447	0.003438272268185237	2960|2961|3192|6879|	GTF2E1|GTF2E2|HNRNPU|TAF7|
GO:0001098	basal transcription machinery binding	molecular_function	51	3.45111e-15	<2.638870563398865E-4	196|367|1660|2067|2072|2091|2099|2103|2959|2960|2961|3192|6827|6873|6879|6908|6925|8202|8518|8607|8721|8725|9150|9400|9646|10856|22828|23168|23476|26523|26610|27161|51322|51585|51602|51637|54623|54680|55140|55250|56950|57654|57805|58490|58506|64754|79577|84298|84337|123169|284695|	AHR|AR|DHX9|ERCC1|ERCC4|FBL|ESR1|ESRRB|GTF2B|GTF2E1|GTF2E2|HNRNPU|SUPT4H1|TAF2|TAF7|TBP|TCF4|NCOA3|ELP1|RUVBL1|EDF1|URI1|CTDP1|RECQL5|CTR9|RUVBL2|SCAF8|RTF1|BRD4|AGO1|ELP4|AGO2|WAC|PCF11|NOP58|RTRAF|PAF1|ZNHIT6|ELP3|ELP2|SMYD2|UVSSA|CCAR2|RPRD1B|SCAF1|SMYD3|CDC73|LLPH|ELOF1|LEO1|ZNF326|
GO:0001099	basal RNA polymerase II transcription machinery binding	molecular_function	51	3.45111e-15	<2.638870563398865E-4	196|367|1660|2067|2072|2091|2099|2103|2959|2960|2961|3192|6827|6873|6879|6908|6925|8202|8518|8607|8721|8725|9150|9400|9646|10856|22828|23168|23476|26523|26610|27161|51322|51585|51602|51637|54623|54680|55140|55250|56950|57654|57805|58490|58506|64754|79577|84298|84337|123169|284695|	AHR|AR|DHX9|ERCC1|ERCC4|FBL|ESR1|ESRRB|GTF2B|GTF2E1|GTF2E2|HNRNPU|SUPT4H1|TAF2|TAF7|TBP|TCF4|NCOA3|ELP1|RUVBL1|EDF1|URI1|CTDP1|RECQL5|CTR9|RUVBL2|SCAF8|RTF1|BRD4|AGO1|ELP4|AGO2|WAC|PCF11|NOP58|RTRAF|PAF1|ZNHIT6|ELP3|ELP2|SMYD2|UVSSA|CCAR2|RPRD1B|SCAF1|SMYD3|CDC73|LLPH|ELOF1|LEO1|ZNF326|
GO:0001101	response to acid chemical	biological_process	314	3.25291e-15	<2.638870563398865E-4	15|19|27|31|112|210|231|338|358|359|360|383|387|429|440|445|472|493|538|552|572|590|598|654|824|836|847|891|928|948|952|1019|1032|1036|1051|1072|1109|1147|1196|1236|1277|1278|1281|1282|1290|1291|1307|1373|1374|1385|1386|1490|1512|1535|1536|1571|1592|1620|1645|1646|1719|1723|1728|1786|1788|1843|1869|1906|1938|1958|2042|2155|2170|2180|2185|2263|2308|2348|2350|2475|2534|2695|2696|2706|2707|2730|2731…	AANAT|ABCA1|ABL2|ACACA|ADCY6|ALAD|AKR1B1|APOB|AQP1|AQP2|AQP3|ARG1|RHOA|ASCL1|ASNS|ASS1|ATM|ATP2B4|ATP7A|AVPR1A|BAD|BCHE|BCL2L1|BMP6|CAPN2|CASP3|CAT|CCNB1|CD9|CD36|CD38|CDK4|CDKN2D|CDO1|CEBPB|CFL1|AKR1C4|CHUK|CLK2|CCR7|COL1A1|COL1A2|COL3A1|COL4A1|COL5A2|COL6A1|COL16A1|CPS1|CPT1A|CREB1|ATF2|CCN2|CTSH|CYBA|CYBB|CYP2E1|CYP26A1|BRINP1|AKR1C1|AKR1C2|DHFR|DHODH|NQO1|DNMT1|DNMT3A|DUSP1|E2F1|EDN1|EEF2|EGR…
GO:0001102	RNA polymerase II activating transcription factor binding	molecular_function	42	4.33951e-11	<2.638870563398865E-4	1385|1386|1387|1499|1959|2353|3172|3429|3670|3725|4005|4088|4760|4780|4808|5393|5449|5925|5933|5934|6862|6878|6883|6911|6926|7158|8320|8553|8861|9079|9611|10459|10629|23493|25942|28996|55859|57057|78986|79365|84193|161882|	CREB1|ATF2|CREBBP|CTNNB1|EGR2|FOS|HNF4A|IFI27|ISL1|JUN|LMO2|SMAD3|NEUROD1|NFE2L2|NHLH2|EXOSC9|POU1F1|RB1|RBL1|RBL2|TBXT|TAF6|TAF12|TBX6|TBX3|TP53BP1|EOMES|BHLHE40|LDB1|LDB2|NCOR1|MAD2L2|TAF6L|HEY2|SIN3A|HIPK2|BEX1|TBX20|DUSP26|BHLHE41|SETD3|ZFPM1|
GO:0001103	RNA polymerase II repressing transcription factor binding	molecular_function	36	3.96612e-07	<2.638870563398865E-4	582|583|585|1108|2627|2957|2958|3065|3066|3516|5465|5467|5468|5932|6667|6774|6908|6934|7528|8195|9112|9219|10915|25942|54531|55212|55929|57504|57708|65992|83881|129880|132625|145258|166968|404281|	BBS1|BBS2|BBS4|CHD4|GATA6|GTF2A1|GTF2A2|HDAC1|HDAC2|RBPJ|PPARA|PPARD|PPARG|RBBP8|SP1|STAT3|TBP|TCF7L2|YY1|MKKS|MTA1|MTA2|TCERG1|SIN3A|MIER2|BBS7|DMAP1|MTA3|MIER1|DDRGK1|MIXL1|BBS5|ZFP42|GSC|MIER3|YY2|
GO:0001134	transcription regulator recruiting activity	molecular_function	5	0.0701373	0.13048433048433047	7003|8463|9328|9330|112869|	TEAD1|TEAD2|GTF3C5|GTF3C3|SGF29|
GO:0001156	TFIIIC-class transcription factor complex binding	molecular_function	3	0.0148353	0.04872936861409484	2475|55814|57521|	MTOR|BDP1|RPTOR|
GO:0001158	enhancer sequence-specific DNA binding	molecular_function	116	5.82474e-19	<2.638870563398865E-4	86|406|468|1044|1045|1108|1385|1386|1388|2063|2103|2313|2494|2516|2623|2624|2625|2626|2627|3015|3020|3021|3065|3066|3096|3148|3159|3183|3202|3203|3204|3215|3216|3217|3221|3222|3223|3239|3670|3725|4208|4223|4297|4772|4779|4780|4790|4800|4801|4802|4841|4862|5078|5090|5457|5626|5928|5966|5970|5971|6421|6496|6597|6598|6599|6601|6603|6605|6662|6663|6664|6688|6689|6862|6886|6911|7021|7080|7494|7528|770…	ACTL6A|ARNTL|ATF4|CDX1|CDX2|CHD4|CREB1|ATF2|ATF6B|NR2F6|ESRRB|FLI1|NR5A2|NR5A1|GATA1|GATA2|GATA3|GATA4|GATA6|H2AFZ|H3F3A|H3F3B|HDAC1|HDAC2|HIVEP1|HMGB2|HMGA1|HNRNPC|HOXA5|HOXA6|HOXA7|HOXB5|HOXB6|HOXB7|HOXC4|HOXC5|HOXC6|HOXD13|ISL1|JUN|MEF2C|MEOX2|KMT2A|NFATC1|NFE2L1|NFE2L2|NFKB1|NFYA|NFYB|NFYC|NONO|NPAS2|PAX4|PBX3|POU4F1|PROP1|RBBP4|REL|RELA|RELB|SFPQ|SIX3|SMARCA4|SMARCB1|SMARCC1|SMARCC2|SMARCD2|…
GO:0001161	intronic transcription regulatory region sequence-specific DNA binding	molecular_function	12	0.337653	0.39488957563880306	604|3297|3298|7080|10499|11023|23211|25806|59348|64754|84524|376940|	BCL6|HSF1|HSF2|NKX2-1|NCOA2|VAX1|ZC3H4|VAX2|ZNF350|SMYD3|ZC3H8|ZC3H6|
GO:0001162	RNA polymerase II intronic transcription regulatory region sequence-specific DNA binding	molecular_function	10	0.491446	0.5485529601880417	3297|3298|10499|11023|23211|25806|59348|64754|84524|376940|	HSF1|HSF2|NCOA2|VAX1|ZC3H4|VAX2|ZNF350|SMYD3|ZC3H8|ZC3H6|
GO:0001163	RNA polymerase I regulatory region sequence-specific DNA binding	molecular_function	8	9.46614e-06	<2.638870563398865E-4	6597|6598|7343|9013|9014|11176|54700|55011|	SMARCA4|SMARCB1|UBTF|TAF1C|TAF1B|BAZ2A|RRN3|PIH1D1|
GO:0001164	RNA polymerase I CORE element sequence-specific DNA binding	molecular_function	8	9.46614e-06	<2.638870563398865E-4	6597|6598|7343|9013|9014|11176|54700|55011|	SMARCA4|SMARCB1|UBTF|TAF1C|TAF1B|BAZ2A|RRN3|PIH1D1|
GO:0001188	RNA polymerase I preinitiation complex assembly	biological_process	9	7.05538e-07	<2.638870563398865E-4	6597|6598|7343|9013|9014|11176|54700|55011|64425|	SMARCA4|SMARCB1|UBTF|TAF1C|TAF1B|BAZ2A|RRN3|PIH1D1|POLR1E|
GO:0001221	transcription cofactor binding	molecular_function	39	4.66674e-05	2.638870563398865E-4	196|905|988|1025|1385|2099|2308|2309|3068|4772|4780|4848|5187|5465|6095|6097|6496|6613|7003|7015|7019|7341|7709|7975|8013|8463|8863|8864|9314|9349|9572|10458|10783|23625|51341|57649|84181|139135|166793|	AHR|CCNT2|CDC5L|CDK9|CREB1|ESR1|FOXO1|FOXO3|HDGF|NFATC1|NFE2L2|CNOT2|PER1|PPARA|RORA|RORC|SIX3|SUMO2|TEAD1|TERT|TFAM|SUMO1|ZBTB17|MAFK|NR4A3|TEAD2|PER3|PER2|KLF4|RPL23|NR1D1|BAIAP2|NEK6|FAM89B|ZBTB7A|PHF12|CHD6|PASD1|ZBTB49|
GO:0001222	transcription corepressor binding	molecular_function	15	0.00992758	0.04872936861409484	988|3068|4848|5187|6095|6496|6613|7341|8863|8864|9572|10783|23625|51341|57649|	CDC5L|HDGF|CNOT2|PER1|RORA|SIX3|SUMO2|SUMO1|PER3|PER2|NR1D1|NEK6|FAM89B|ZBTB7A|PHF12|
GO:0001223	transcription coactivator binding	molecular_function	19	0.00028081	0.003438272268185237	196|905|1025|1385|2099|2308|4772|5465|6095|6097|7003|7015|7019|7709|8013|8463|9349|139135|166793|	AHR|CCNT2|CDK9|CREB1|ESR1|FOXO1|NFATC1|PPARA|RORA|RORC|TEAD1|TERT|TFAM|ZBTB17|NR4A3|TEAD2|RPL23|PASD1|ZBTB49|
GO:0001224	RNA polymerase II transcription cofactor binding	molecular_function	3	0.0148353	0.04872936861409484	1385|4772|4848|	CREB1|NFATC1|CNOT2|
GO:0001227	DNA-binding transcription repressor activity, RNA polymerase II-specific	molecular_function	108	0.64012	0.6826720823964605	165|604|1045|1390|1602|1869|1876|1877|2023|2063|2077|2117|2120|2305|2309|2909|3087|3090|3166|3235|3720|4149|4286|4335|4487|4488|4601|4775|4776|4790|5080|5460|5465|5467|5468|5813|5814|5927|6304|6591|6615|6932|6935|6945|7227|7555|7690|7699|7727|7728|7755|7767|7975|8242|8531|8545|8553|9682|9839|9925|10127|10481|10522|10765|10865|11023|11278|23030|23081|23119|25803|25806|27022|29942|30009|50945|51385…	AEBP1|BCL6|CDX2|CREM|DACH1|E2F1|E2F6|E4F1|ENO1|NR2F6|ERF|ETV3|ETV6|FOXM1|FOXO3|ARHGAP35|HHEX|HIC1|HMX1|HOXD9|JARID2|MAX|MITF|MNT|MSX1|MSX2|MXI1|NFATC3|NFATC4|NFKB1|PAX6|POU5F1|PPARA|PPARD|PPARG|PURA|PURB|KDM5A|SATB1|SNAI2|SNAI1|TCF7|ZEB1|MLX|TRPS1|CNBP|ZNF131|ZNF140|ZNF174|ZNF175|ZNF205|ZNF224|MAFK|KDM5C|YBX3|CGGBP1|BHLHE40|KDM4A|ZEB2|ZBTB5|ZNF263|HOXB13|DEAF1|KDM5B|ARID5A|VAX1|KLF12|KDM4B|KDM4C|…
GO:0001228	DNA-binding transcription activator activity, RNA polymerase II-specific	molecular_function	150	0.00197424	0.011602753195673549	142|326|406|466|467|988|1050|1385|1386|1482|1746|1761|1820|1870|1871|1961|2001|2104|2119|2294|2306|2309|2355|2551|2623|2626|2637|3091|3131|3196|3201|3211|3212|3214|3221|3226|3232|3233|3234|3236|3239|3298|3660|3661|3663|3664|3725|4005|4009|4087|4088|4303|4487|4617|4618|4654|4656|4661|4761|4807|5017|5083|5089|5316|5325|5885|5978|5993|6095|6239|6257|6297|6473|6662|6663|6722|6774|6778|6910|7027|7029|…	PARP1|AIRE|ARNTL|ATF1|ATF3|CDC5L|CEBPA|CREB1|ATF2|NKX2-5|DLX2|DMRT1|ARID3A|E2F2|E2F3|EGR4|ELF5|ESRRG|ETV5|FOXF1|FOXD2|FOXO3|FOSL2|GABPA|GATA1|GATA4|GBX2|HIF1A|HLF|TLX2|HOXA4|HOXB1|HOXB2|HOXB4|HOXC4|HOXC10|HOXD3|HOXD4|HOXD8|HOXD10|HOXD13|HSF2|IRF2|IRF3|IRF5|IRF6|JUN|LMO2|LMX1A|SMAD2|SMAD3|FOXO4|MSX1|MYF5|MYF6|MYOD1|MYOG|MYT1|NEUROD2|NHLH1|OVOL1|PAX9|PBX2|PKNOX1|PLAGL1|RAD21|REST|RFX5|RORA|RREB1|RX…
GO:0001302	replicative cell aging	biological_process	5	0.00378683	0.011602753195673549	2067|7486|8626|11200|140823|	ERCC1|WRN|TP63|CHEK2|ROMO1|
GO:0001325	formation of extrachromosomal circular DNA	biological_process	12	6.56453e-20	<2.638870563398865E-4	641|1763|2067|4683|7013|7486|7517|9156|50485|79008|84464|548593|	BLM|DNA2|ERCC1|NBN|TERF1|WRN|XRCC3|EXO1|SMARCAL1|SLX1B|SLX4|SLX1A|
GO:0001401	mitochondrial sorting and assembly machinery complex	cellular_component	5	2.3731e-08	<2.638870563398865E-4	4580|10651|25813|55735|345778|	MTX1|MTX2|SAMM50|DNAJC11|MTX3|
GO:0001405	PAM complex, Tim23 associated import motor	cellular_component	5	2.3731e-08	<2.638870563398865E-4	29103|51025|80273|131118|134266|	DNAJC15|PAM16|GRPEL1|DNAJC19|GRPEL2|
GO:0001501	skeletal system development	biological_process	454	4.31184e-05	2.638870563398865E-4	53|54|92|93|165|166|176|197|249|265|302|309|387|415|538|579|583|632|649|650|651|652|653|654|655|656|657|658|659|860|864|871|960|1009|1028|1044|1101|1112|1116|1240|1277|1278|1280|1281|1290|1291|1292|1293|1294|1298|1300|1301|1302|1303|1305|1310|1311|1432|1490|1499|1690|1739|1745|1746|1750|1906|1954|1969|2019|2022|2101|2114|2121|2131|2134|2138|2200|2201|2247|2249|2251|2253|2254|2260|2261|2263|2313|2…	ACP2|ACP5|ACVR2A|ACVR2B|AEBP1|AES|ACAN|AHSG|ALPL|AMELX|ANXA2|ANXA6|RHOA|ARSE|ATP7A|NKX3-2|BBS2|BGLAP|BMP1|BMP2|BMP3|BMP4|BMP5|BMP6|BMP7|BMP8B|BMPR1A|BMPR1B|BMPR2|RUNX2|RUNX3|SERPINH1|CD44|CDH11|CDKN1C|CDX1|CHAD|FOXN3|CHI3L1|CMKLR1|COL1A1|COL1A2|COL2A1|COL3A1|COL5A2|COL6A1|COL6A2|COL6A3|COL7A1|COL9A2|COL10A1|COL11A1|COL11A2|COL12A1|COL13A1|COL19A1|COMP|MAPK14|CCN2|CTNNB1|COCH|DLG1|DLX1|DLX2|DLX6|E…
GO:0001502	cartilage condensation	biological_process	20	0.000598949	0.003438272268185237	176|649|658|1280|1301|1432|1490|2249|2251|4256|4617|4920|5310|6662|7067|7476|8092|8538|56914|340260|	ACAN|BMP1|BMPR1B|COL2A1|COL11A1|MAPK14|CCN2|FGF4|FGF6|MGP|MYF5|ROR2|PKD1|SOX9|THRA|WNT7A|ALX1|BARX2|OTOR|UNCX|
GO:0001503	ossification	biological_process	240	4.65246e-11	<2.638870563398865E-4	43|54|197|246|249|265|387|433|506|525|596|632|649|650|651|652|653|654|655|656|846|847|860|865|1009|1213|1277|1280|1290|1291|1301|1305|1462|1490|1513|1591|1594|1660|1758|1836|1893|1969|2068|2091|2131|2132|2194|2254|2261|2263|2274|2658|2662|2719|2735|2736|2778|2822|2824|3020|3021|3183|3192|3199|3200|3336|3371|3376|3381|3479|3481|3486|3488|3491|3549|3636|3726|3727|3952|4041|4057|4086|4088|4090|4208|…	ACHE|ACP5|AHSG|ALOX15|ALPL|AMELX|RHOA|ASGR2|ATP5F1B|ATP6V1B1|BCL2|BGLAP|BMP1|BMP2|BMP3|BMP4|BMP5|BMP6|BMP7|BMP8B|CASR|CAT|RUNX2|CBFB|CDH11|CLTC|COL1A1|COL2A1|COL5A2|COL6A1|COL11A1|COL13A1|VCAN|CCN2|CTSK|CYP24A1|CYP27B1|DHX9|DMP1|SLC26A2|ECM1|EPHA2|ERCC2|FBL|EXT1|EXT2|FASN|FGF9|FGFR3|FGFR2|FHL2|GDF2|GDF10|GPC3|GLI1|GLI2|GNAS|GPLD1|GPM6B|H3F3A|H3F3B|HNRNPC|HNRNPU|HOXA2|HOXA3|HSPE1|TNC|IARS|IBSP|IGF…
GO:0001504	neurotransmitter uptake	biological_process	23	2.5004e-07	<2.638870563398865E-4	477|2030|2055|2752|3177|4923|5071|6505|6506|6507|6511|6512|6530|6531|6532|6570|6581|6616|6622|9152|11315|23657|81539|	ATP1A2|SLC29A1|CLN8|GLUL|SLC29A2|NTSR1|PRKN|SLC1A1|SLC1A2|SLC1A3|SLC1A6|SLC1A7|SLC6A2|SLC6A3|SLC6A4|SLC18A1|SLC22A3|SNAP25|SNCA|SLC6A5|PARK7|SLC7A11|SLC38A1|
GO:0001505	regulation of neurotransmitter levels	biological_process	330	7.79325e-19	<2.638870563398865E-4	18|41|43|54|107|135|136|148|183|186|189|199|223|275|320|321|384|445|477|488|493|501|538|570|590|635|673|706|747|774|776|783|801|808|815|857|947|948|961|1020|1103|1119|1129|1136|1137|1138|1141|1142|1143|1191|1201|1268|1312|1373|1488|1524|1545|1621|1644|1728|1757|1785|1806|1807|1812|1813|1814|1815|1855|1861|1906|2030|2054|2055|2185|2332|2475|2555|2571|2572|2618|2643|2644|2653|2668|2670|2717|2731|27…	ABAT|ASIC1|ACHE|ACP5|ADCY1|ADORA2A|ADORA2B|ADRA1A|AGT|AGTR2|AGXT|AIF1|ALDH9A1|AMT|APBA1|APBA2|ARG2|ASS1|ATP1A2|ATP2A2|ATP2B4|ALDH7A1|ATP7A|BAAT|BCHE|BHMT|BRAF|TSPO|DAGLA|CACNA1B|CACNA1D|CACNB2|CALM1|CALM3|CAMK2A|CAV1|CD34|CD36|CD47|CDK5|CHAT|CHKA|CHRM2|CHRNA3|CHRNA4|CHRNA5|CHRNB2|CHRNB3|CHRNB4|CLU|CLN3|CNR1|COMT|CPS1|CTBP2|CX3CR1|CYP1B1|DBH|DDC|NQO1|SARDH|DNM2|DPYD|DPYS|DRD1|DRD2|DRD3|DRD4|DVL1|T…
GO:0001508	action potential	biological_process	92	1.53127e-27	<2.638870563398865E-4	287|288|476|477|481|610|775|776|781|783|859|950|1134|1137|1141|1143|1180|1201|1756|1812|2257|2281|2697|2702|2741|2767|2776|2852|2898|3736|3737|3741|3745|3751|3752|3753|3757|3759|3760|3762|3764|3781|3784|4897|4915|4916|5023|5024|5025|5318|6262|6323|6324|6326|6327|6328|6329|6330|6331|6334|6335|6336|6546|6640|6717|7531|7533|8506|8911|8912|8913|9472|9631|9992|10008|10021|10242|11280|23171|23327|23630…	ANK2|ANK3|ATP1A1|ATP1A2|ATP1B1|HCN2|CACNA1C|CACNA1D|CACNA2D1|CACNB2|CAV3|SCARB2|CHRNA1|CHRNA4|CHRNB2|CHRNB4|CLCN1|CLN3|DMD|DRD1|FGF12|FKBP1B|GJA1|GJA5|GLRA1|GNA11|GNAQ|GPER1|GRIK2|KCNA1|KCNA2|KCNA5|KCNB1|KCND2|KCND3|KCNE1|KCNH2|KCNJ2|KCNJ3|KCNJ5|KCNJ8|KCNN2|KCNQ1|NRCAM|NTRK2|NTRK3|P2RX1|P2RX3|P2RX4|PKP2|RYR2|SCN1A|SCN1B|SCN2A|SCN2B|SCN3A|SCN4A|SCN4B|SCN5A|SCN8A|SCN9A|SCN10A|SLC8A1|SNTA1|SRI|YWHAE…
GO:0001510	RNA methylation	biological_process	75	1.84135e-26	<2.638870563398865E-4	1787|2091|3028|4234|4839|6894|8731|9589|9836|10436|10785|23070|23091|24140|25821|25917|25962|27037|27292|29890|29960|51093|51106|51504|51531|51605|54482|54888|54931|55006|55039|55178|55621|55695|55783|55798|56257|56339|57570|57604|57721|60487|63892|63899|64216|64783|79066|79828|79872|79922|79979|80745|81627|83640|84705|91801|91893|93587|96764|113802|114049|115708|117246|127253|130916|131965|14423…	TRDMT1|FBL|HSD17B10|METTL1|NOP2|TARBP1|RNMT|WTAP|LCMT2|EMG1|WDR4|CMTR1|ZC3H13|FTSJ1|MTO1|THUMPD3|VIRMA|TRMT2A|DIMT1|RBM15B|MRM2|RRNAD1|TFB1M|TRMT112|TRMO|TRMT6|TRMT13|NSUN2|TRMT10C|TRMT61B|TRMT12|MRM3|TRMT1|NSUN5|CMTR2|METTL2B|MEPCE|METTL3|TRMT5|TRMT9B|METTL14|TRMT11|THADA|NSUN3|TFB2M|RBM15|METTL16|METTL8|CBLL1|MRM1|TRMT2B|THUMPD2|TRMT1L|RAMAC|GTPBP3|ALKBH8|FDXACB1|TRMT10A|TGS1|HENMT1|BUD23|TRMT6…
GO:0001514	selenocysteine incorporation	biological_process	8	5.77012e-12	<2.638870563398865E-4	1734|9728|51091|51714|54952|60678|79048|118672|	DIO2|SECISBP2L|SEPSECS|SELENOT|TRNAU1AP|EEFSEC|SECISBP2|PSTK|
GO:0001515	opioid peptide activity	molecular_function	4	0.0551488	0.13048433048433047	5173|5179|5368|10435|	PDYN|PENK|PNOC|CDC42EP2|
GO:0001516	prostaglandin biosynthetic process	biological_process	18	3.13268e-08	<2.638870563398865E-4	873|972|1906|1907|4282|5730|5740|5742|5743|6916|8644|9536|10728|27306|50640|80142|127281|255189|	CBR1|CD74|EDN1|EDN2|MIF|PTGDS|PTGIS|PTGS1|PTGS2|TBXAS1|AKR1C3|PTGES|PTGES3|HPGDS|PNPLA8|PTGES2|PRXL2B|PLA2G4F|
GO:0001517	N-acetylglucosamine 6-O-sulfotransferase activity	molecular_function	7	0.00115085	0.003438272268185237	4166|8534|9435|9469|10164|23563|56548|	CHST6|CHST1|CHST2|CHST3|CHST4|CHST5|CHST7|
GO:0001518	voltage-gated sodium channel complex	cellular_component	13	5.95456e-22	<2.638870563398865E-4	6323|6324|6326|6327|6328|6329|6330|6331|6334|6335|6336|11280|55800|	SCN1A|SCN1B|SCN2A|SCN2B|SCN3A|SCN4A|SCN4B|SCN5A|SCN8A|SCN9A|SCN10A|SCN11A|SCN3B|
GO:0001520	outer dense fiber	cellular_component	5	0.0115454	0.04872936861409484	1656|4956|4957|89765|113746|	DDX6|ODF1|ODF2|RSPH1|ODF3|
GO:0001522	pseudouridine synthesis	biological_process	17	2.72936e-20	<2.638870563398865E-4	1736|26995|27079|54433|54517|55505|55651|80324|83448|83480|84881|92345|113000|126789|142940|150962|285367|	DKC1|TRUB2|RPUSD2|GAR1|PUS7|NOP10|NHP2|PUS1|PUS7L|PUS3|RPUSD4|NAF1|RPUSD1|PUSL1|TRUB1|PUS10|RPUSD3|
GO:0001523	retinoid metabolic process	biological_process	84	1.7613e-16	<2.638870563398865E-4	24|127|128|131|216|220|335|336|337|338|344|345|348|611|1109|1381|1382|1543|1545|1592|1645|2239|2262|2652|2719|2817|3339|4035|5467|5919|5947|5948|5949|5950|5956|5959|6010|6017|6121|6382|6383|6385|7276|7804|8228|8644|8694|8854|9227|9249|9672|10082|10170|10901|50700|51109|53630|54576|54577|54600|54658|54659|54884|55937|56603|57016|57665|59342|64220|64577|83875|84649|112724|145226|151056|157506|15883…	ABCA4|ADH4|ADH5|ADH7|ALDH1A1|ALDH1A3|APOA1|APOA2|APOA4|APOB|APOC2|APOC3|APOE|OPN1SW|AKR1C4|CRABP1|CRABP2|CYP1A1|CYP1B1|CYP26A1|AKR1C1|GPC4|GPC5|OPN1MW|GPC3|GPC1|HSPG2|LRP1|PPARD|RARRES2|RBP1|RBP2|RBP3|RBP4|OPN1LW|RDH5|RHO|RLBP1|RPE65|SDC1|SDC2|SDC4|TTR|LRP8|PNPLA4|AKR1C3|DGAT1|ALDH1A2|LRAT|DHRS3|SDC3|GPC6|DHRS9|DHRS4|RDH8|RDH11|BCO1|UGT1A8|UGT1A7|UGT1A9|UGT1A1|UGT1A3|RETSAT|APOM|CYP26B1|AKR1B10|R…
GO:0001525	angiogenesis	biological_process	297	4.05492e-14	<2.638870563398865E-4	14|90|94|101|182|187|283|284|285|290|302|347|388|506|634|652|688|857|889|947|998|1012|1282|1284|1286|1295|1296|1306|1432|1464|1490|1499|1545|1605|1890|1893|1901|1906|1909|1942|1960|1969|2004|2022|2028|2034|2041|2047|2048|2049|2050|2069|2113|2185|2191|2246|2247|2251|2253|2254|2255|2260|2263|2264|2277|2321|2324|2549|2637|2658|2683|2702|2822|2828|2833|2876|3091|3162|3164|3200|3204|3213|3273|3339|339…	AAMP|ACVR1|ACVRL1|ADAM8|JAG1|APLNR|ANG|ANGPT1|ANGPT2|ANPEP|ANXA2|APOD|RHOB|ATP5F1B|CEACAM1|BMP4|KLF5|CAV1|KRIT1|CD34|CDC42|CDH13|COL4A1|COL4A2|COL4A4|COL8A1|COL8A2|COL15A1|MAPK14|CSPG4|CCN2|CTNNB1|CYP1B1|DAG1|TYMP|ECM1|S1PR1|EDN1|EDNRA|EFNA1|EGR3|EPHA2|ELK3|ENG|ENPEP|EPAS1|EPHA1|EPHB1|EPHB2|EPHB3|EPHB4|EREG|ETS1|PTK2B|FAP|FGF1|FGF2|FGF6|FGF8|FGF9|FGF10|FGFR1|FGFR2|FGFR4|VEGFD|FLT1|FLT4|GAB1|GBX2|…
GO:0001527	microfibril	cellular_component	10	1.19021e-10	<2.638870563398865E-4	2200|2201|4052|4236|4237|4239|8076|79875|81794|339366|	FBN1|FBN2|LTBP1|MFAP1|MFAP2|MFAP4|MFAP5|THSD4|ADAMTS10|ADAMTSL5|
GO:0001530	lipopolysaccharide binding	molecular_function	33	0.000535544	0.003438272268185237	575|671|820|923|929|949|2147|3146|3329|3929|4057|5027|5692|5724|6037|6403|6441|7097|7099|8970|9865|10417|23643|29102|54209|84659|140683|245909|245928|254240|503841|653509|729238|	ADGRB1|BPI|CAMP|CD6|CD14|SCARB1|F2|HMGB1|HSPD1|LBP|LTF|P2RX7|PSMB4|PTAFR|RNASE3|SELP|SFTPD|TLR2|TLR4|HIST1H2BJ|TRIL|SPON2|LY96|DROSHA|TREM2|RNASE7|BPIFA2|DEFB106A|DEFB114|BPIFC|DEFB106B|SFTPA1|SFTPA2|
GO:0001533	cornified envelope	cellular_component	65	2.79379e-65	<2.638870563398865E-4	301|1041|1474|1475|1823|1824|1825|1828|1829|1830|1832|2125|2312|3713|3728|3848|3849|3858|4014|5266|5317|5318|5493|6698|6699|6700|6701|6703|6704|6705|6706|6707|7051|7062|8502|8796|11187|23254|26239|84518|84648|126638|147409|149018|163778|199834|254910|353131|353132|353133|353134|353135|353137|353139|353140|353141|353142|353143|353144|353145|388697|388698|574414|645027|100129271|	ANXA1|CDSN|CST6|CSTA|DSC1|DSC2|DSC3|DSG1|DSG2|DSG3|DSP|EVPL|FLG|IVL|JUP|KRT1|KRT2|KRT10|LOR|PI3|PKP1|PKP2|PPL|SPRR1A|SPRR1B|SPRR2A|SPRR2B|SPRR2D|SPRR2E|SPRR2F|SPRR2G|SPRR3|TGM1|TCHH|PKP4|SCEL|PKP3|KAZN|LCE2B|CNFN|LCE3D|RPTN|DSG4|LELP1|SPRR4|LCE4A|LCE5A|LCE1A|LCE1B|LCE1C|LCE1D|LCE1E|LCE1F|LCE2A|LCE2C|LCE2D|LCE3A|LCE3B|LCE3C|LCE3E|HRNR|FLG2|PRR9|EVPLL|C1orf68|
GO:0001534	radial spoke	cellular_component	5	1.00029e-05	2.638870563398865E-4	26074|89876|144406|154313|345895|	CFAP61|MAATS1|WDR66|CFAP206|RSPH4A|
GO:0001536	radial spoke stalk	cellular_component	3	3.46653e-05	2.638870563398865E-4	26074|89876|144406|	CFAP61|MAATS1|WDR66|
GO:0001537	N-acetylgalactosamine 4-O-sulfotransferase activity	molecular_function	5	0.00378683	0.011602753195673549	50515|64377|83539|113189|166012|	CHST11|CHST8|CHST9|CHST14|CHST13|
GO:0001539	cilium or flagellum-dependent cell motility	biological_process	26	2.70312e-08	<2.638870563398865E-4	1768|1769|2622|5991|8632|8701|25809|25876|25981|27285|54777|55172|55567|55779|56171|64518|83659|85478|92749|132851|144535|146279|146754|149465|150483|221421|	DNAH6|DNAH8|GAS8|RFX3|DNAH17|DNAH11|TTLL1|SPEF1|DNAH1|TEKT2|CFAP46|DNAAF2|DNAH3|CFAP44|DNAH7|TEKT3|TEKT1|CCDC65|DRC1|SPATA4|CFAP54|TEKT5|DNAH2|CFAP57|TEKT4|RSPH9|
GO:0001540	amyloid-beta binding	molecular_function	58	9.32125e-07	<2.638870563398865E-4	43|154|177|320|321|322|323|335|348|478|590|948|949|972|1139|1191|1410|1471|2043|2048|2213|2890|2891|2892|3375|3416|3643|3673|3689|3949|4481|4804|5621|6653|7042|7097|7855|8322|8685|9452|9546|10288|10307|10857|22871|22883|23542|23621|25825|26119|26232|54103|58512|81618|83941|84570|143458|100528062|	ACHE|ADRB2|AGER|APBA1|APBA2|APBB1|APBB2|APOA1|APOE|ATP1A3|BCHE|CD36|SCARB1|CD74|CHRNA7|CLU|CRYAB|CST3|EPHA4|EPHB2|FCGR2B|GRIA1|GRIA2|GRIA3|IAPP|IDE|INSR|ITGA2|ITGB2|LDLR|MSR1|NGFR|PRNP|SORL1|TGFB2|TLR2|FZD5|FZD4|MARCO|ITM2A|APBA3|LILRB2|APBB3|PGRMC1|NLGN1|CLSTN1|MAPK8IP2|BACE1|BACE2|LDLRAP1|FBXO2|GSAP|DLGAP3|ITM2C|TM2D1|COL25A1|LDLRAD3|ARMCX5-GPRASP2|
GO:0001541	ovarian follicle development	biological_process	46	0.000606212	0.003438272268185237	116|268|283|408|409|581|596|598|658|1051|1495|2069|2099|2188|2189|2309|2488|2492|2620|3383|3623|3624|3625|3815|3955|4089|4323|4327|4438|5245|5806|6647|6874|7425|7543|8890|8892|9210|9468|9757|11144|23626|63951|83943|91603|344758|	ADCYAP1|AMH|ANG|ARRB1|ARRB2|BAX|BCL2|BCL2L1|BMPR1B|CEBPB|CTNNA1|EREG|ESR1|FANCF|FANCG|FOXO3|FSHB|FSHR|GAS2|ICAM1|INHA|INHBA|INHBB|KIT|LFNG|SMAD4|MMP14|MMP19|MSH4|PHB|PTX3|SOD1|TAF4|VGF|ZFX|EIF2B4|EIF2B2|BMP15|PCYT1B|KMT2B|DMC1|SPO11|DMRTA1|IMMP2L|ZNF830|GPR149|
GO:0001542	ovulation from ovarian follicle	biological_process	9	0.000109891	3.616200578592093E-4	174|2309|3952|4327|4846|5241|8204|9510|23411|	AFP|FOXO3|LEP|MMP19|NOS3|PGR|NRIP1|ADAMTS1|SIRT1|
GO:0001546	preantral ovarian follicle growth	biological_process	3	0.355561	0.43870584743247254	268|91603|344758|	AMH|ZNF830|GPR149|
GO:0001547	antral ovarian follicle growth	biological_process	7	0.124307	0.18382931821760354	658|2069|2099|2309|2620|5806|344758|	BMPR1B|EREG|ESR1|FOXO3|GAS2|PTX3|GPR149|
GO:0001550	ovarian cumulus expansion	biological_process	3	0.355561	0.43870584743247254	658|2069|5806|	BMPR1B|EREG|PTX3|
GO:0001553	luteinization	biological_process	8	0.41116	0.4931860036832412	2516|3624|5156|5798|6777|8322|8879|59338|	NR5A1|INHBA|PDGFRA|PTPRN|STAT5B|FZD4|SGPL1|PLEKHA1|
GO:0001554	luteolysis	biological_process	7	0.00501742	0.011602753195673549	835|836|3309|4327|6092|6586|9353|	CASP2|CASP3|HSPA5|MMP19|ROBO2|SLIT3|SLIT2|
GO:0001556	oocyte maturation	biological_process	19	0.102444	0.16023196695265332	283|891|994|1618|2069|2185|2309|5139|9319|9897|9985|11144|23318|26271|51441|79670|80336|122042|347688|	ANG|CCNB1|CDC25B|DAZL|EREG|PTK2B|FOXO3|PDE3A|TRIP13|WASHC5|REC8|DMC1|TUT4|FBXO5|YTHDF2|TUT7|PABPC1L|RXFP2|TUBB8|
GO:0001558	regulation of cell growth	biological_process	391	0.00634792	0.04872936861409484	25|91|94|102|183|185|186|322|323|348|387|393|551|552|596|604|623|627|634|659|684|694|734|780|817|859|952|978|984|998|1002|1020|1026|1027|1029|1031|1032|1154|1382|1410|1457|1490|1535|1594|1630|1654|1785|1808|1826|1839|1906|1946|1954|1981|1982|2017|2023|2045|2064|2100|2137|2147|2185|2203|2258|2273|2395|2475|2487|2539|2658|2661|2664|2697|2786|2803|2810|2931|2932|3009|3020|3021|3172|3249|3273|3300|33…	ABL1|ACVR1B|ACVRL1|ADAM10|AGT|AGTR1|AGTR2|APBB1|APBB2|APOE|RHOA|ARHGAP4|AVP|AVPR1A|BCL2|BCL6|BDKRB1|BDNF|CEACAM1|BMPR2|BST2|BTG1|OSGIN2|DDR1|CAMK2D|CAV3|CD38|CDA|CDK11B|CDC42|CDH4|CDK5|CDKN1A|CDKN1B|CDKN2A|CDKN2C|CDKN2D|CISH|CRABP2|CRYAB|CSNK2A1|CCN2|CYBA|CYP27B1|DCC|DDX3X|DNM2|DPYSL2|DSCAM|HBEGF|EDN1|EFNA5|MEGF8|EIF4G1|EIF4G2|CTTN|ENO1|EPHA7|ERBB2|ESR2|EXTL3|F2|PTK2B|FBP1|FGF13|FHL1|FXN|MTOR|FRZ…
GO:0001560	regulation of cell growth by extracellular stimulus	biological_process	3	0.702535	0.7610410094637224	26153|84687|93649|	KIF26A|PPP1R9B|MYOCD|
GO:0001561	fatty acid alpha-oxidation	biological_process	8	2.70172e-10	<2.638870563398865E-4	224|5194|5264|10478|11001|26061|54363|55825|	ALDH3A2|PEX13|PHYH|SLC25A17|SLC27A2|HACL1|HAO1|PECR|
GO:0001562	response to protozoan	biological_process	20	0.000425621	0.003438272268185237	383|602|958|1130|1667|3394|3566|3586|3592|3593|3662|5196|6556|10077|10538|64581|79679|116071|283234|728358|	ARG1|BCL3|CD40|LYST|DEFA1|IRF8|IL4R|IL10|IL12A|IL12B|IRF4|PF4|SLC11A1|TSPAN32|BATF|CLEC7A|VTCN1|BATF2|CCDC88B|DEFA1B|
GO:0001568	blood vessel development	biological_process	456	3.47614e-20	<2.638870563398865E-4	14|90|93|94|101|133|163|182|187|196|283|284|285|290|302|338|347|348|388|506|538|578|581|634|639|652|657|659|677|688|857|889|947|998|1000|1003|1012|1045|1046|1277|1278|1281|1282|1284|1286|1289|1295|1296|1306|1399|1432|1464|1482|1490|1499|1545|1605|1649|1717|1747|1785|1890|1893|1901|1906|1909|1942|1954|1958|1960|1969|2004|2022|2028|2034|2041|2047|2048|2049|2050|2069|2113|2116|2138|2185|2191|2246|22…	AAMP|ACVR1|ACVR2B|ACVRL1|ADAM8|ADM|AP2B1|JAG1|APLNR|AHR|ANG|ANGPT1|ANGPT2|ANPEP|ANXA2|APOB|APOD|APOE|RHOB|ATP5F1B|ATP7A|BAK1|BAX|CEACAM1|PRDM1|BMP4|BMPR1A|BMPR2|ZFP36L1|KLF5|CAV1|KRIT1|CD34|CDC42|CDH2|CDH5|CDH13|CDX2|CDX4|COL1A1|COL1A2|COL3A1|COL4A1|COL4A2|COL4A4|COL5A1|COL8A1|COL8A2|COL15A1|CRKL|MAPK14|CSPG4|NKX2-5|CCN2|CTNNB1|CYP1B1|DAG1|DDIT3|DHCR7|DLX3|DNM2|TYMP|ECM1|S1PR1|EDN1|EDNRA|EFNA1|ME…
GO:0001569	branching involved in blood vessel morphogenesis	biological_process	25	2.75759e-08	<2.638870563398865E-4	90|1282|1499|1906|1909|2022|2253|2637|2658|3549|4776|4855|6423|6469|6722|6789|7048|8829|10672|23129|51176|54567|57057|64783|441478|	ACVR1|COL4A1|CTNNB1|EDN1|EDNRA|ENG|FGF8|GBX2|GDF2|IHH|NFATC4|NOTCH4|SFRP2|SHH|SRF|STK4|TGFBR2|NRP1|GNA13|PLXND1|LEF1|DLL4|TBX20|RBM15|NRARP|
GO:0001570	vasculogenesis	biological_process	63	1.01759e-06	<2.638870563398865E-4	133|187|677|857|1482|1499|1969|2022|2294|2658|3037|3685|3696|3726|3791|4435|4643|4915|5159|5747|5921|6469|6608|6862|6910|7040|7048|7049|7075|7137|7476|7477|7490|8322|8463|8879|9820|10266|10352|10413|11146|22976|23414|23493|25976|29072|51162|51564|54345|54922|55109|55273|55294|57007|57178|57493|64321|83605|84700|93649|154796|161742|100506013|	ADM|APLNR|ZFP36L1|CAV1|NKX2-5|CTNNB1|EPHA2|ENG|FOXF1|GDF2|HAS2|ITGAV|ITGB8|JUNB|KDR|CITED1|MYO1E|NTRK2|PDGFRB|PTK2|RASA1|SHH|SMO|TBXT|TBX5|TGFB1|TGFBR2|TGFBR3|TIE1|TNNI3|WNT7A|WNT7B|WT1|FZD4|TEAD2|SGPL1|CUL7|RAMP2|WARS2|YAP1|GLMN|PAXIP1|ZFPM2|HEY2|TIPARP|SETD2|EGFL7|HDAC7|SOX18|RASIP1|AGGF1|TMEM100|FBXW7|ACKR3|ZMIZ1|HEG1|SOX17|CCM2|MYO18B|MYOCD|AMOT|SPRED1|APELA|
GO:0001573	ganglioside metabolic process	biological_process	17	3.23727e-08	<2.638870563398865E-4	2583|2760|3074|3696|4758|4759|7903|8128|8705|8869|10825|30815|51046|54982|129807|256435|338596|	B4GALNT1|GM2A|HEXB|ITGB8|NEU1|NEU2|ST8SIA4|ST8SIA2|B3GALT4|ST3GAL5|NEU3|ST6GALNAC6|ST8SIA3|CLN6|NEU4|ST6GALNAC3|ST8SIA6|
GO:0001574	ganglioside biosynthetic process	biological_process	9	1.466e-05	2.638870563398865E-4	2583|7903|8128|8705|8869|30815|51046|256435|338596|	B4GALNT1|ST8SIA4|ST8SIA2|B3GALT4|ST3GAL5|ST6GALNAC6|ST8SIA3|ST6GALNAC3|ST8SIA6|
GO:0001578	microtubule bundle formation	biological_process	86	0.00814499	0.04872936861409484	583|827|1767|1769|2242|2622|4131|4133|4926|5347|6101|6249|6674|7320|7756|7802|9055|9148|10112|11076|11261|23116|23255|23332|23639|25809|25981|26140|27019|27285|50487|51364|51673|54462|54768|54777|54839|54919|55036|55130|55172|55201|55755|55779|56171|57545|57701|57787|64446|65999|79582|79864|79989|80128|80217|83544|84223|84722|85452|85478|89765|89796|91978|92749|93233|94137|115948|122664|123872|13…	BBS2|CAPN6|DNAH5|DNAH8|FES|GAS8|MAP1B|MAP2|NUMA1|PLK1|RP1|CLIP1|SPAG1|UBE2B|ZNF207|DNALI1|PRC1|NEURL1|KIF20A|TPPP|CHP1|TOGARAM1|MTCL1|CLASP1|LRRC6|TTLL1|DNAH1|TTLL3|DNAI1|TEKT2|PLA2G3|ZMYND10|TPPP3|CCSER2|HYDIN|CFAP46|LRRC49|DNAAF5|CCDC40|ARMC4|DNAAF2|MAP1S|CDK5RAP2|CFAP44|DNAH7|CC2D2A|NCKAP5L|MARK4|DNAI2|LRRC61|SPAG16|JHY|TTC26|TRIM46|CFAP43|DNAL1|IQCG|PSRC1|CFAP74|CCDC65|RSPH1|NAV1|TPGS1|DRC1|C…
GO:0001580	detection of chemical stimulus involved in sensory perception of bitter taste	biological_process	39	1.21113e-17	<2.638870563398865E-4	563|765|1469|1470|1472|2779|2780|4025|5284|5304|5726|50831|50832|50833|50834|50835|50836|50837|50838|50839|54429|64108|83597|132112|259285|259286|259287|259289|259290|259292|259293|259294|259295|259296|285093|338398|344892|346562|353164|	AZGP1|CA6|CST1|CST2|CST4|GNAT1|GNAT2|LPO|PIGR|PIP|TAS2R38|TAS2R3|TAS2R4|TAS2R16|TAS2R1|TAS2R9|TAS2R8|TAS2R7|TAS2R13|TAS2R10|TAS2R5|RTP4|RTP3|RTP1|TAS2R39|TAS2R40|TAS2R41|TAS2R43|TAS2R31|TAS2R46|TAS2R30|TAS2R19|TAS2R20|TAS2R50|RTP5|TAS2R60|RTP2|GNAT3|TAS2R42|
GO:0001591	dopamine neurotransmitter receptor activity, coupled via Gi/Go	molecular_function	6	0.00127634	0.011602753195673549	1813|1814|1815|120793|138805|390084|	DRD2|DRD3|DRD4|OR56A4|OR13F1|OR56A5|
GO:0001594	trace-amine receptor activity	molecular_function	6	1.80214e-11	<2.638870563398865E-4	9038|9287|83551|134860|134864|319100|	TAAR5|TAAR2|TAAR8|TAAR9|TAAR1|TAAR6|
GO:0001595	angiotensin receptor activity	molecular_function	4	0.000490447	0.003438272268185237	185|186|4142|57085|	AGTR1|AGTR2|MAS1|AGTRAP|
GO:0001601	peptide YY receptor activity	molecular_function	3	3.46653e-05	2.638870563398865E-4	4886|4887|4889|	NPY1R|NPY2R|NPY5R|
GO:0001602	pancreatic polypeptide receptor activity	molecular_function	3	3.46653e-05	2.638870563398865E-4	4886|4889|5540|	NPY1R|NPY5R|NPY4R|
GO:0001605	adrenomedullin receptor activity	molecular_function	3	3.46653e-05	2.638870563398865E-4	10203|10266|10268|	CALCRL|RAMP2|RAMP3|
GO:0001608	G protein-coupled nucleotide receptor activity	molecular_function	14	1.43821e-06	<2.638870563398865E-4	2857|5028|5029|5030|5031|5032|5724|9934|27334|29909|53829|53836|64805|286530|	GPR34|P2RY1|P2RY2|P2RY4|P2RY6|P2RY11|PTAFR|P2RY14|P2RY10|GPR171|P2RY13|GPR87|P2RY12|P2RY8|
GO:0001609	G protein-coupled adenosine receptor activity	molecular_function	6	8.77036e-10	<2.638870563398865E-4	134|135|136|5028|5032|64805|	ADORA1|ADORA2A|ADORA2B|P2RY1|P2RY11|P2RY12|
GO:0001614	purinergic nucleotide receptor activity	molecular_function	21	3.52416e-17	<2.638870563398865E-4	2857|5023|5024|5025|5026|5027|5028|5029|5030|5031|5032|5724|9127|9934|22953|27334|29909|53829|53836|64805|286530|	GPR34|P2RX1|P2RX3|P2RX4|P2RX5|P2RX7|P2RY1|P2RY2|P2RY4|P2RY6|P2RY11|PTAFR|P2RX6|P2RY14|P2RX2|P2RY10|GPR171|P2RY13|GPR87|P2RY12|P2RY8|
GO:0001618	virus receptor activity	molecular_function	71	6.98275e-11	<2.638870563398865E-4	290|558|920|941|942|949|950|975|983|1234|1378|1380|1525|1604|1605|1803|1949|1969|2838|2993|3303|3304|3356|3383|3416|3673|3678|3685|3688|3690|3693|3694|3695|3916|3921|3949|4179|4340|4360|4684|4864|5817|5818|5819|6317|6404|6504|6510|6554|6575|7037|7293|7301|7852|8692|8764|9074|9076|9080|9213|10332|10572|23601|26762|30835|50848|55065|59272|81607|222256|339390|	ANPEP|AXL|CD4|CD80|CD86|SCARB1|SCARB2|CD81|CDK1|CCR5|CR1|CR2|CXADR|CD55|DAG1|DPP4|EFNB3|EPHA2|GPR15|GYPA|HSPA1A|HSPA1B|HTR2A|ICAM1|IDE|ITGA2|ITGA5|ITGAV|ITGB1|ITGB3|ITGB5|ITGB6|ITGB7|LAMP1|RPSA|LDLR|CD46|MOG|MRC1|NCAM1|NPC1|PVR|NECTIN1|NECTIN2|SERPINB3|SELPLG|SLAMF1|SLC1A5|SLC10A1|SLC20A2|TFRC|TNFRSF4|TYRO3|CXCR4|HYAL2|TNFRSF14|CLDN6|CLDN1|CLDN9|XPR1|CLEC4M|SIVA1|CLEC5A|HAVCR1|CD209|F11R|SLC52A1|…
GO:0001635	calcitonin gene-related peptide receptor activity	molecular_function	3	3.46653e-05	2.638870563398865E-4	10203|10267|27297|	CALCRL|RAMP1|CRCP|
GO:0001637	G protein-coupled chemoattractant receptor activity	molecular_function	26	7.01371e-23	<2.638870563398865E-4	643|1230|1232|1233|1234|1235|1236|1237|1238|1240|1524|2826|2829|2833|2840|2859|3577|3579|7852|9034|10663|10803|10936|51554|57007|729230|	CXCR5|CCR1|CCR3|CCR4|CCR5|CCR6|CCR7|CCR8|ACKR2|CMKLR1|CX3CR1|CCR10|XCR1|CXCR3|GPR17|GPR35|CXCR1|CXCR2|CXCR4|CCRL2|CXCR6|CCR9|GPR75|ACKR4|ACKR3|CCR2|
GO:0001640	adenylate cyclase inhibiting G protein-coupled glutamate receptor activity	molecular_function	4	2.94112e-07	<2.638870563398865E-4	2899|2912|2913|2917|	GRIK3|GRM2|GRM3|GRM7|
GO:0001649	osteoblast differentiation	biological_process	115	4.30038e-16	<2.638870563398865E-4	43|249|265|506|632|650|651|652|654|847|860|865|1213|1277|1291|1462|1591|1660|1969|2091|2194|2254|2274|2658|2662|2735|2736|3020|3021|3183|3192|3199|3336|3371|3376|3381|3481|3486|3488|3491|3549|3726|3727|4041|4086|4088|4090|4208|4209|4221|4488|4653|4763|5179|5245|5701|5744|5745|6209|6238|6348|6422|6469|6474|6591|6608|6615|6657|6696|7171|7290|7291|7481|8321|8482|8646|8994|9188|9241|9759|9902|10189|1…	ACHE|ALPL|AMELX|ATP5F1B|BGLAP|BMP2|BMP3|BMP4|BMP6|CAT|RUNX2|CBFB|CLTC|COL1A1|COL6A1|VCAN|CYP24A1|DHX9|EPHA2|FBL|FASN|FGF9|FHL2|GDF2|GDF10|GLI1|GLI2|H3F3A|H3F3B|HNRNPC|HNRNPU|HOXA2|HSPE1|TNC|IARS|IBSP|IGF2|IGFBP3|IGFBP5|CCN1|IHH|JUNB|JUND|LRP5|SMAD1|SMAD3|SMAD5|MEF2C|MEF2D|MEN1|MSX2|MYOC|NF1|PENK|PHB|PSMC2|PTHLH|PTH1R|RPS15|RRBP1|CCL3|SFRP1|SHH|SHOX2|SNAI2|SMO|SNAI1|SOX2|SPP1|TPM4|HIRA|TWIST1|WNT1…
GO:0001650	fibrillar center	cellular_component	128	0.0671083	0.13048433048433047	31|177|814|1105|1316|1663|1736|1875|1936|2020|2091|2101|2272|3169|3215|3988|4092|4298|4781|4782|4794|5049|5079|5195|5356|5435|5987|6239|6598|6629|6875|6949|7013|7150|7296|7329|7334|7341|7343|7430|8161|8446|8467|8480|8615|8731|8991|9013|9020|9221|9419|9682|9730|9743|9807|9825|9875|9879|9891|9937|10421|10522|10528|10537|10557|10849|11262|22858|23034|23160|23212|23594|26064|26091|26517|26747|27063|2…	ACACA|AGER|CAMK4|CHD1|KLF6|DDX11|DKC1|E2F5|EEF1D|EN2|FBL|ESRRA|FHIT|FOXA1|HOXB5|LIPA|SMAD7|MLLT1|NFIB|NFIC|NFKBIE|PAFAH1B2|PAX5|PEX14|PLRG1|POLR2F|TRIM27|RREB1|SMARCB1|SNRPB2|TAF4B|TCOF1|TERF1|TOP1|TXNRD1|UBE2I|UBE2N|SUMO1|UBTF|EZR|COIL|DUSP11|SMARCA5|RAE1|USO1|RNMT|SELENBP1|TAF1C|MAP3K14|NOLC1|CRIPT|KDM4A|DCAF1|ARHGAP32|IP6K1|SPATA2|URB1|DDX46|NUAK1|DCLRE1A|CD2BP2|DEAF1|NOP56|UBD|RPP38|CD3EAP|SP…
GO:0001652	granular component	cellular_component	5	0.0305101	0.13048433048433047	2091|6838|7123|23076|55602|	FBL|SURF6|CLEC3B|RRP1B|CDKN2AIP|
GO:0001653	peptide receptor activity	molecular_function	145	7.34068e-57	<2.638870563398865E-4	117|185|186|552|553|623|624|643|680|886|887|1230|1232|1233|1234|1235|1236|1237|1238|1240|1241|1395|1524|1909|1910|2149|2150|2151|2357|2358|2359|2492|2587|2642|2692|2696|2740|2811|2826|2829|2832|2833|2834|2837|2840|2847|2854|2859|2861|2862|2925|2984|2986|3000|3061|3062|3577|3579|3973|4142|4157|4158|4159|4160|4161|4829|4881|4882|4883|4886|4887|4889|4923|4935|4985|4986|4987|4988|5021|5540|5745|5746|…	ADCYAP1R1|AGTR1|AGTR2|AVPR1A|AVPR1B|BDKRB1|BDKRB2|CXCR5|BRS3|CCKAR|CCKBR|CCR1|CCR3|CCR4|CCR5|CCR6|CCR7|CCR8|ACKR2|CMKLR1|LTB4R|CRHR2|CX3CR1|EDNRA|EDNRB|F2R|F2RL1|F2RL2|FPR1|FPR2|FPR3|FSHR|GALR1|GCGR|GHRHR|GIPR|GLP1R|GP1BA|CCR10|XCR1|NPBWR2|CXCR3|PRLHR|UTS2R|GPR17|MCHR1|GPR32|GPR35|GPR37|MLNR|GRPR|GUCY2C|GUCY2F|GUCY2D|HCRTR1|HCRTR2|CXCR1|CXCR2|LHCGR|MAS1|MC1R|MC2R|MC3R|MC4R|MC5R|NMBR|NPR1|NPR2|NPR…
GO:0001654	eye development	biological_process	326	0.00242805	0.011602753195673549	43|86|93|94|182|220|356|357|362|490|493|578|581|585|631|639|652|654|655|658|659|775|793|835|1019|1028|1181|1282|1289|1290|1295|1296|1410|1411|1412|1413|1415|1418|1419|1421|1427|1497|1499|1543|1545|1735|1739|1826|1969|2047|2048|2055|2195|2200|2201|2202|2254|2255|2301|2625|2703|2737|2779|2780|2792|2820|2823|2909|3065|3066|3091|3146|3150|3208|3549|3615|3624|3725|3913|3975|3982|3985|4040|4041|4081|40…	ACHE|ACTL6A|ACVR2B|ACVRL1|JAG1|ALDH1A3|FASLG|SHROOM2|AQP5|ATP2B1|ATP2B4|BAK1|BAX|BBS4|BFSP1|PRDM1|BMP4|BMP6|BMP7|BMPR1B|BMPR2|CACNA1C|CALB1|CASP2|CDK4|CDKN1C|CLCN2|COL4A1|COL5A1|COL5A2|COL8A1|COL8A2|CRYAB|CRYBA1|CRYBA2|CRYBA4|CRYBB2|CRYGA|CRYGB|CRYGD|CRYGS|CTNS|CTNNB1|CYP1A1|CYP1B1|DIO3|DLG1|DSCAM|EPHA2|EPHB1|EPHB2|CLN8|FAT1|FBN1|FBN2|EFEMP1|FGF9|FGF10|FOXE3|GATA3|GJA8|GLI3|GNAT1|GNAT2|GNGT1|GPD2…
GO:0001655	urogenital system development	biological_process	297	7.30865e-14	<2.638870563398865E-4	38|93|182|183|185|186|231|247|268|284|285|301|317|359|367|384|403|445|581|596|650|652|654|655|760|793|842|847|947|1028|1063|1282|1285|1286|1396|1499|1512|1588|1592|1634|1636|1739|1958|2018|2028|2043|2045|2048|2049|2099|2138|2200|2246|2247|2253|2255|2260|2263|2288|2294|2297|2302|2624|2625|2650|2668|2719|2735|2736|2737|2828|3037|3169|3207|3227|3237|3239|3248|3280|3371|3398|3399|3400|3579|3611|3655|…	ACAT1|ACVR2B|JAG1|AGT|AGTR1|AGTR2|AKR1B1|ALOX15B|AMH|ANGPT1|ANGPT2|ANXA1|APAF1|AQP2|AR|ARG2|ARL3|ASS1|BAX|BCL2|BMP2|BMP4|BMP6|BMP7|CA2|CALB1|CASP9|CAT|CD34|CDKN1C|CENPF|COL4A1|COL4A3|COL4A4|CRIP1|CTNNB1|CTSH|CYP19A1|CYP26A1|DCN|ACE|DLG1|EGR1|EMX2|ENPEP|EPHA4|EPHA7|EPHB2|EPHB3|ESR1|EYA1|FBN1|FGF1|FGF2|FGF8|FGF10|FGFR1|FGFR2|FKBP4|FOXF1|FOXD1|FOXJ1|GATA2|GATA3|GCNT1|GDNF|GPC3|GLI1|GLI2|GLI3|GPR4|HA…
GO:0001656	metanephros development	biological_process	80	2.51913e-16	<2.638870563398865E-4	38|186|359|596|652|655|793|947|1499|1512|1958|2138|2200|2253|2255|2297|2302|2625|2668|2719|2737|3207|3227|3280|3398|3399|3579|3913|3975|4089|4435|4763|4824|5076|5155|5156|5159|5310|5311|5455|5727|5979|6092|6299|6469|6608|6662|6772|6943|7021|7369|7477|7484|7490|7827|7849|8516|9231|9370|10220|10252|10409|10736|25836|30812|51107|51804|54361|55083|55366|79191|79192|80000|80144|116039|130497|153572|15…	ACAT1|AGTR2|AQP2|BCL2|BMP4|BMP7|CALB1|CD34|CTNNB1|CTSH|EGR1|EYA1|FBN1|FGF8|FGF10|FOXD1|FOXJ1|GATA3|GDNF|GPC3|GLI3|HOXA11|HOXC11|HES1|ID2|ID3|CXCR2|LAMB2|LHX1|SMAD4|CITED1|NF1|NKX3-1|PAX2|PDGFB|PDGFRA|PDGFRB|PKD1|PKD2|POU3F3|PTCH1|RET|ROBO2|SALL1|SHH|SMO|SOX9|STAT1|TCF21|TFAP2B|UMOD|WNT7B|WNT9B|WT1|NPHS2|PAX8|ITGA8|DLG5|ADIPOQ|GDF11|SPRY1|BASP1|SIX2|NIPBL|SOX8|APH1A|SIX4|WNT4|KIF26B|LGR4|IRX3|IRX1…
GO:0001657	ureteric bud development	biological_process	80	2.42026e-19	<2.638870563398865E-4	384|596|650|652|655|793|847|1499|1739|2138|2246|2247|2253|2260|2263|2297|2302|2625|2668|2719|2737|3207|3237|3280|3611|3911|3975|4070|4072|4086|4087|4088|4089|4090|4091|4092|4435|5076|5087|5228|5311|5727|5914|5915|5979|6092|6299|6382|6385|6422|6469|6492|6662|6928|6943|7040|7471|7475|7481|7484|7490|7849|8642|9241|9244|9350|9353|10220|10252|54361|55083|56998|64412|79633|80000|130497|168667|170690|25…	ARG2|BCL2|BMP2|BMP4|BMP7|CALB1|CAT|CTNNB1|DLG1|EYA1|FGF1|FGF2|FGF8|FGFR1|FGFR2|FOXD1|FOXJ1|GATA3|GDNF|GPC3|GLI3|HOXA11|HOXD11|HES1|ILK|LAMA5|LHX1|TACSTD2|EPCAM|SMAD1|SMAD2|SMAD3|SMAD4|SMAD5|SMAD6|SMAD7|CITED1|PAX2|PBX1|PGF|PKD2|PTCH1|RARA|RARB|RET|ROBO2|SALL1|SDC1|SDC4|SFRP1|SHH|SIM1|SOX9|HNF1B|TCF21|TGFB1|WNT1|WNT6|WNT11|WNT9B|WT1|PAX8|DCHS1|NOG|CRLF1|CER1|SLIT2|GDF11|SPRY1|WNT4|KIF26B|CTNNBIP1|…
GO:0001658	branching involved in ureteric bud morphogenesis	biological_process	42	3.23751e-14	<2.638870563398865E-4	596|650|652|1499|1739|2138|2246|2247|2253|2297|2668|2719|2737|3207|3237|3611|3911|3975|4089|4435|5076|5087|5228|5311|5727|6299|6469|6662|6943|7471|7475|7484|7490|7849|8642|54361|56998|64412|79633|80000|170690|255743|	BCL2|BMP2|BMP4|CTNNB1|DLG1|EYA1|FGF1|FGF2|FGF8|FOXD1|GDNF|GPC3|GLI3|HOXA11|HOXD11|ILK|LAMA5|LHX1|SMAD4|CITED1|PAX2|PBX1|PGF|PKD2|PTCH1|SALL1|SHH|SOX9|TCF21|WNT1|WNT6|WNT9B|WT1|PAX8|DCHS1|WNT4|CTNNBIP1|GZF1|FAT4|GREB1L|ADAMTS16|NPNT|
GO:0001659	temperature homeostasis	biological_process	28	2.38104e-06	<2.638870563398865E-4	33|37|134|153|154|1149|1621|1812|1813|1907|2308|2876|3060|3356|3552|4159|4923|6774|7226|7442|8792|9572|10874|10891|50508|57561|79068|222236|	ACADL|ACADVL|ADORA1|ADRB1|ADRB2|CIDEA|DBH|DRD1|DRD2|EDN2|FOXO1|GPX1|HCRT|HTR2A|IL1A|MC3R|NTSR1|STAT3|TRPM2|TRPV1|TNFRSF11A|NR1D1|NMU|PPARGC1A|NOX3|ARRDC3|FTO|NAPEPLD|
GO:0001661	conditioned taste aversion	biological_process	5	5.52615e-05	3.616200578592093E-4	1141|1812|2353|2902|10716|	CHRNB2|DRD1|FOS|GRIN1|TBR1|
GO:0001662	behavioral fear response	biological_process	30	0.0026677	0.011602753195673549	41|116|596|1620|1803|1812|1815|1977|1981|2558|2788|2898|3350|3358|4192|4204|4761|4887|5179|6198|7101|7419|10522|23542|27136|55515|57679|64854|84961|116372|	ASIC1|ADCYAP1|BCL2|BRINP1|DPP4|DRD1|DRD4|EIF4E|EIF4G1|GABRA5|GNG7|GRIK2|HTR1A|HTR2C|MDK|MECP2|NEUROD2|NPY2R|PENK|RPS6KB1|NR2E1|VDAC3|DEAF1|MAPK8IP2|MORC1|ASIC4|ALS2|USP46|FBXL20|LYPD1|
GO:0001664	G protein-coupled receptor binding	molecular_function	261	1.82002e-35	<2.638870563398865E-4	116|133|134|135|150|152|153|156|183|185|333|408|409|434|488|551|552|582|624|708|718|727|796|797|801|808|887|1325|1392|1636|1672|1673|1742|1759|1785|1814|1855|1856|1857|1901|1906|1907|1908|1910|2219|2316|2357|2534|2641|2691|2767|2768|2769|2770|2771|2773|2774|2775|2776|2778|2779|2780|2781|2899|2919|2920|2921|3060|3301|3303|3304|3312|3558|3576|3627|3640|3691|3716|3717|3814|4040|4283|4295|4653|4734|4…	ADCYAP1|ADM|ADORA1|ADORA2A|ADRA2A|ADRA2C|ADRB1|GRK2|AGT|AGTR1|APLP1|ARRB1|ARRB2|ASIP|ATP2A2|AVP|AVPR1A|BBS1|BDKRB2|C1QBP|C3|C5|CALCA|CALCB|CALM1|CALM3|CCKBR|CORT|CRH|ACE|DEFB1|DEFB4A|DLG4|DNM1|DNM2|DRD3|DVL1|DVL2|DVL3|S1PR1|EDN1|EDN2|EDN3|EDNRB|FCN1|FLNA|FPR1|FYN|GCG|GHRH|GNA11|GNA12|GNA15|GNAI1|GNAI2|GNAI3|GNAL|GNAO1|GNAQ|GNAS|GNAT1|GNAT2|GNAZ|GRIK3|CXCL1|CXCL2|CXCL3|HCRT|DNAJA1|HSPA1A|HSPA1B|HS…
GO:0001665	alpha-N-acetylgalactosaminide alpha-2,6-sialyltransferase activity	molecular_function	6	1.23322e-05	2.638870563398865E-4	10610|27090|30815|55808|81849|256435|	ST6GALNAC2|ST6GALNAC4|ST6GALNAC6|ST6GALNAC1|ST6GALNAC5|ST6GALNAC3|
GO:0001666	response to hypoxia	biological_process	278	2.19965e-26	<2.638870563398865E-4	18|81|94|100|101|133|134|158|177|191|210|283|285|317|329|358|360|387|405|430|472|481|538|572|596|650|655|664|665|677|768|824|836|846|847|857|863|890|891|952|1137|1139|1141|1179|1263|1365|1385|1387|1410|1535|1536|1543|1788|1789|1803|1813|1869|1906|1909|1958|2021|2030|2034|2056|2068|2071|2113|2155|2168|2185|2277|2309|2475|2627|2691|2792|3091|3099|3162|3163|3291|3297|3329|3383|3516|3654|3658|3673|37…	ABAT|ACTN4|ACVRL1|ADA|ADAM8|ADM|ADORA1|ADSL|AGER|AHCY|ALAD|ANG|ANGPT2|APAF1|BIRC2|AQP1|AQP3|RHOA|ARNT|ASCL2|ATM|ATP1B1|ATP7A|BAD|BCL2|BMP2|BMP7|BNIP3|BNIP3L|ZFP36L1|CA9|CAPN2|CASP3|CASR|CAT|CAV1|CBFA2T3|CCNA2|CCNB1|CD38|CHRNA4|CHRNA7|CHRNB2|CLCA1|PLK3|CLDN3|CREB1|CREBBP|CRYAB|CYBA|CYBB|CYP1A1|DNMT3A|DNMT3B|DPP4|DRD2|E2F1|EDN1|EDNRA|EGR1|ENDOG|SLC29A1|EPAS1|EPO|ERCC2|ERCC3|ETS1|F7|FABP1|PTK2B|VEGF…
GO:0001667	ameboidal-type cell migration	biological_process	163	7.7224e-08	<2.638870563398865E-4	25|90|309|335|387|411|949|1012|1072|1545|1803|1908|1910|1947|1954|1960|2013|2050|2066|2185|2191|2196|2247|2253|2255|2348|2637|2668|2719|2822|2876|3091|3146|3164|3357|3397|3611|3670|3676|3688|3689|3695|3791|3815|3849|3868|3911|3964|4017|4627|4838|4846|4856|4902|5048|5175|5290|5371|5467|5585|5586|5613|5646|5728|5747|5781|5829|5872|5979|6091|6273|6286|6405|6469|6608|6663|6722|6862|6899|6997|7046|714…	ABL1|ACVR1|ANXA6|APOA1|RHOA|ARSB|SCARB1|CDH13|CFL1|CYP1B1|DPP4|EDN3|EDNRB|EFNB1|MEGF8|EGR3|EMP2|EPHB4|ERBB4|PTK2B|FAP|FAT2|FGF2|FGF8|FGF10|FOLR1|GBX2|GDNF|GPC3|GPLD1|GPX1|HIF1A|HMGB1|NR4A1|HTR2B|ID1|ILK|ISL1|ITGA4|ITGB1|ITGB2|ITGB7|KDR|KIT|KRT2|KRT16|LAMA5|LGALS8|LOXL2|MYH9|NODAL|NOS3|CCN3|NRTN|PAFAH1B1|PECAM1|PIK3CA|PML|PPARD|PKN1|PKN2|PRKX|PRSS3|PTEN|PTK2|PTPN11|PXN|RAB13|RET|ROBO1|S100A2|S100P…
GO:0001669	acrosomal vesicle	cellular_component	105	0.999995	1.0	49|56|682|811|857|858|1102|1198|1459|1495|1525|1538|1738|1813|2319|2800|3074|3672|3767|3815|4016|4179|4521|4688|5104|5566|5864|6337|6457|6498|6691|6915|6950|6954|7417|8153|8372|8541|8751|9043|9321|9899|10566|10585|11055|11057|11092|11131|22862|22994|23237|23545|23617|26206|27120|27297|29127|51365|54586|54742|54760|55521|55591|56164|57082|57481|64180|64518|64753|81833|81892|83639|83942|84519|90019…	ACR|ACRV1|BSG|CALR|CAV1|CAV2|RCBTB2|CLK3|CSNK2A2|CTNNA1|CXADR|CYLC1|DLD|DRD2|FLOT2|GOLGA1|HEXB|ITGA1|KCNJ11|KIT|LOXL1|CD46|NUDT1|NCF2|SERPINA5|PRKACA|RAB3A|SCNN1A|SH3GL3|SKIL|SPINK2|TBXA2R|TCP1|TCP11|VDAC2|RND2|HYAL3|PPFIA3|ADAM15|SPAG9|TRIP11|SV2B|AKAP3|POMT1|ZPBP|ABHD2|SPACA9|CAPN11|FNDC3A|CEP131|ARC|ATP6V0A2|TSSK2|SPAG8|DKKL1|CRCP|RACGAP1|PLA1A|EQTN|LY6K|PCSK4|TRIM36|VEZT|STK31|KNL1|KIAA1210|D…
GO:0001671	ATPase activator activity	molecular_function	26	0.000484088	0.003438272268185237	481|482|483|496|2968|3300|3301|3337|4607|5864|5867|7266|10049|10294|10598|11080|23397|26092|27000|29103|54431|64215|120526|131118|150274|163590|	ATP1B1|ATP1B2|ATP1B3|ATP4B|GTF2H4|DNAJB2|DNAJA1|DNAJB1|MYBPC3|RAB3A|RAB4A|DNAJC7|DNAJB6|DNAJA2|AHSA1|DNAJB4|NCAPH|TOR1AIP1|DNAJC2|DNAJC15|DNAJC10|DNAJC1|DNAJC24|DNAJC19|HSCB|TOR1AIP2|
GO:0001672	regulation of chromatin assembly or disassembly	biological_process	9	0.263511	0.3168165878944961	6886|7175|9874|11011|11240|51548|55201|84875|144108|	TAL1|TPR|TLK1|TLK2|PADI2|SIRT6|MAP1S|PARP10|SPTY2D1|
GO:0001673	male germ cell nucleus	cellular_component	15	0.00106447	0.003438272268185237	3014|3306|4292|5901|6847|7141|9319|9985|10732|10881|11073|27030|27136|84517|221458|	H2AFX|HSPA2|MLH1|RAN|SYCP1|TNP1|TRIP13|REC8|TCFL5|ACTL7A|TOPBP1|MLH3|MORC1|ACTRT3|KIF6|
GO:0001674	female germ cell nucleus	cellular_component	5	0.820352	0.8568683274021353	4082|6790|132243|285051|431707|	MARCKS|AURKA|H1FOO|STPG4|LHX8|
GO:0001675	acrosome assembly	biological_process	13	0.367434	0.445260347129506	3267|5048|5819|5990|7110|9519|50487|57082|64753|81833|124626|128637|646480|	AGFG1|PAFAH1B1|NECTIN2|RFX2|TMF1|TBPL1|PLA2G3|KNL1|CCDC136|SPACA1|ZPBP2|TBC1D20|FABP9|
GO:0001676	long-chain fatty acid metabolic process	biological_process	100	2.84489e-10	<2.638870563398865E-4	30|33|51|215|239|240|246|247|747|873|1374|1543|1544|1545|1548|1549|1553|1555|1557|1558|1559|1562|1571|1572|1573|1576|1579|2053|2166|2180|2181|2182|2879|2938|2946|2948|2950|3248|3991|3992|4048|4051|4056|4644|5066|5321|5354|5730|5740|5742|5743|6342|6916|8399|8529|8605|8644|9415|9536|10005|10728|10965|10998|10999|11000|11001|11332|11343|23205|26027|27306|28965|28976|29785|50640|51390|51703|54898|566…	ACAA1|ACADL|ACOX1|ABCD1|ALOX12|ALOX5|ALOX15|ALOX15B|DAGLA|CBR1|CPT1A|CYP1A1|CYP1A2|CYP1B1|CYP2A6|CYP2A7|CYP2A13|CYP2B6|CYP2C19|CYP2C8|CYP2C9|CYP2C18|CYP2E1|CYP2F1|CYP2J2|CYP3A4|CYP4A11|EPHX2|FAAH|ACSL1|ACSL3|ACSL4|GPX4|GSTA1|GSTM2|GSTM4|GSTP1|HPGD|LIPE|FADS1|LTA4H|CYP4F3|LTC4S|MYO5A|PAM|PLA2G4A|PLP1|PTGDS|PTGIS|PTGS1|PTGS2|SCP2|TBXAS1|PLA2G10|CYP4F2|PLA2G4C|AKR1C3|FADS2|PTGES|ACOT8|PTGES3|ACOT2|S…
GO:0001678	cellular glucose homeostasis	biological_process	79	2.48233e-08	<2.638870563398865E-4	177|846|1215|1361|1535|1581|2021|2030|2081|2308|2309|2621|2626|2645|2692|2730|2852|2901|3098|3099|3101|3171|3383|3745|3767|3956|4221|4760|4830|4831|4976|4986|5076|5105|5106|5176|5290|5295|5296|5428|5530|5562|5563|5566|5798|5799|5894|5906|6434|6659|6722|6770|6833|7054|7351|7494|7776|8660|9230|9607|10399|10497|10891|22841|23411|25942|26056|26137|26291|50507|51024|51085|51714|56652|57539|64710|65985…	AGER|CASR|CMA1|CPB2|CYBA|CYP7A1|ENDOG|SLC29A1|ERN1|FOXO1|FOXO3|GAS6|GATA4|GCK|GHRHR|GCLM|GPER1|GRIK5|HK1|HK2|HK3|FOXA3|ICAM1|KCNB1|KCNJ11|LGALS1|MEN1|NEUROD1|NME1|NME2|OPA1|OPRK1|PAX2|PCK1|PCK2|SERPINF1|PIK3CA|PIK3R1|PIK3R2|POLG|PPP3CA|PRKAA1|PRKAA2|PRKACA|PTPRN|PTPRN2|RAF1|RAP1A|TRA2B|SOX4|SRF|STAR|ABCC8|TH|UCP2|XBP1|ZNF236|IRS2|RAB11B|CARTPT|RACK1|UNC13B|PPARGC1A|RAB11FIP2|SIRT1|SIN3A|RAB11FIP5…
GO:0001682	tRNA 5'-leader removal	biological_process	10	2.1786e-15	<2.638870563398865E-4	6741|9692|10248|10556|10775|10940|11102|51367|54913|79897|	SSB|KIAA0391|POP7|RPP30|POP4|POP1|RPP14|POP5|RPP25|RPP21|
GO:0001692	histamine metabolic process	biological_process	4	0.0551488	0.13048433048433047	3067|3176|7200|10394|	HDC|HNMT|TRH|PRG3|
GO:0001696	gastric acid secretion	biological_process	8	0.270758	0.3298608470838719	887|1133|3274|10874|29887|51738|115111|389015|	CCKBR|CHRM5|HRH2|NMU|SNX10|GHRL|SLC26A7|SLC9A4|
GO:0001701	in utero embryonic development	biological_process	299	4.29765e-08	<2.638870563398865E-4	90|91|94|100|102|118|133|284|320|321|338|367|405|430|538|598|639|650|653|655|657|677|705|727|729|824|841|891|1028|1045|1046|1050|1051|1437|1499|1603|1825|1906|1909|1999|2016|2021|2034|2068|2116|2186|2260|2263|2294|2530|2551|2623|2624|2625|2627|2648|2707|2709|2736|2737|2768|2821|2885|3091|3276|3280|3294|3297|3481|3491|3516|3549|3586|3633|3688|3714|3726|3856|3880|3976|3981|4010|4087|4088|4089|4097|…	ACVR1|ACVR1B|ACVRL1|ADA|ADAM10|ADD1|ADM|ANGPT1|APBA1|APBA2|APOB|AR|ARNT|ASCL2|ATP7A|BCL2L1|PRDM1|BMP2|BMP5|BMP7|BMPR1A|ZFP36L1|BYSL|C5|C6|CAPN2|CASP8|CCNB1|CDKN1C|CDX2|CDX4|CEBPA|CEBPB|CSF2|CTNNB1|DAD1|DSC3|EDN1|EDNRA|ELF3|EMX1|ENDOG|EPAS1|ERCC2|ETV2|BPTF|FGFR1|FGFR2|FOXF1|FUT8|GABPA|GATA1|GATA2|GATA3|GATA6|KAT2A|GJB3|GJB5|GLI2|GLI3|GNA12|GPI|GRB2|HIF1A|PRMT1|HES1|HSD17B2|HSF1|IGF2|CCN1|RBPJ|IHH|…
GO:0001702	gastrulation with mouth forming second	biological_process	27	2.48622e-06	<2.638870563398865E-4	90|92|93|1499|1954|2114|3170|3975|4040|4041|4089|4838|5015|6045|6722|6862|7358|7474|7709|8646|8861|9573|10818|26011|91355|154796|286204|	ACVR1|ACVR2A|ACVR2B|CTNNB1|MEGF8|ETS2|FOXA2|LHX1|LRP6|LRP5|SMAD4|NODAL|OTX2|RNF2|SRF|TBXT|UGDH|WNT5A|ZBTB17|CHRD|LDB1|GDF3|FRS2|TENM4|LRP5L|AMOT|CRB2|
GO:0001704	formation of primary germ layer	biological_process	104	4.04341e-18	<2.638870563398865E-4	90|652|655|657|659|1284|1291|1294|1295|1301|1303|1499|1969|2001|2114|2116|2132|2138|2139|2263|2294|2627|2821|3196|3207|3281|3624|3673|3675|3676|3678|3679|3685|3688|3689|3690|3691|3693|3909|3912|3914|3975|4086|4087|4088|4313|4317|4318|4323|4324|4771|4838|5076|5460|5566|5573|6615|6657|6722|6862|6886|6911|6928|7296|7403|7448|7474|7481|8013|8091|8289|8320|8516|8646|9241|9314|9421|9646|10736|22943|231…	ACVR1|BMP4|BMP7|BMPR1A|BMPR2|COL4A2|COL6A1|COL7A1|COL8A1|COL11A1|COL12A1|CTNNB1|EPHA2|ELF5|ETS2|ETV2|EXT2|EYA1|EYA2|FGFR2|FOXF1|GATA6|GPI|TLX2|HOXA11|HSBP1|INHBA|ITGA2|ITGA3|ITGA4|ITGA5|ITGA7|ITGAV|ITGB1|ITGB2|ITGB3|ITGB4|ITGB5|LAMA3|LAMB1|LAMB3|LHX1|SMAD1|SMAD2|SMAD3|MMP2|MMP8|MMP9|MMP14|MMP15|NF2|NODAL|PAX2|POU5F1|PRKACA|PRKAR1A|SNAI1|SOX2|SRF|TBXT|TAL1|TBX6|HNF1B|TXNRD1|KDM6A|VTN|WNT5A|WNT11|N…
GO:0001705	ectoderm formation	biological_process	3	0.101615	0.15971394517282478	2001|2114|3975|	ELF5|ETS2|LHX1|
GO:0001706	endoderm formation	biological_process	46	7.51526e-13	<2.638870563398865E-4	1284|1291|1294|1295|1301|1303|1499|2627|3281|3624|3676|3678|3679|3685|3689|3693|3909|3912|3914|3975|4087|4313|4317|4318|4323|4324|4838|5460|6657|6928|7448|8091|8320|9241|9646|22943|23168|29072|54623|57057|64321|79577|79923|83595|83881|123169|	COL4A2|COL6A1|COL7A1|COL8A1|COL11A1|COL12A1|CTNNB1|GATA6|HSBP1|INHBA|ITGA4|ITGA5|ITGA7|ITGAV|ITGB2|ITGB5|LAMA3|LAMB1|LAMB3|LHX1|SMAD2|MMP2|MMP8|MMP9|MMP14|MMP15|NODAL|POU5F1|SOX2|HNF1B|VTN|HMGA2|EOMES|NOG|CTR9|DKK1|RTF1|SETD2|PAF1|TBX20|SOX17|CDC73|NANOG|SOX7|MIXL1|LEO1|
GO:0001707	mesoderm formation	biological_process	61	1.30459e-12	<2.638870563398865E-4	90|652|655|657|659|1969|2116|2132|2138|2139|2263|2294|2821|3196|3207|3624|3673|3675|3688|3690|3691|4086|4087|4088|4771|4838|5076|5566|5573|6615|6722|6862|6886|6911|7296|7403|7474|7481|8013|8091|8320|8516|8646|9241|9314|9421|10736|22943|23135|23275|51176|57045|57057|57669|60412|79971|89780|89870|286204|642658|100506013|	ACVR1|BMP4|BMP7|BMPR1A|BMPR2|EPHA2|ETV2|EXT2|EYA1|EYA2|FGFR2|FOXF1|GPI|TLX2|HOXA11|INHBA|ITGA2|ITGA3|ITGB1|ITGB3|ITGB4|SMAD1|SMAD2|SMAD3|NF2|NODAL|PAX2|PRKACA|PRKAR1A|SNAI1|SRF|TBXT|TAL1|TBX6|TXNRD1|KDM6A|WNT5A|WNT11|NR4A3|HMGA2|EOMES|ITGA8|CHRD|NOG|KLF4|HAND1|SIX2|DKK1|KDM6B|POFUT2|LEF1|TWSG1|TBX20|EPB41L5|EXOC4|WLS|WNT3A|TRIM15|CRB2|SCX|APELA|
GO:0001708	cell fate specification	biological_process	70	8.41238e-24	<2.638870563398865E-4	324|429|474|1499|2116|2128|2138|2139|2736|2737|3110|3169|3170|3207|3226|3236|3516|3549|3670|3688|4633|4821|4825|4838|4916|5076|5080|5449|5454|5457|5460|5663|5727|6469|6608|6656|6657|6662|6899|6911|6928|8022|8320|8643|8829|10215|10297|10660|10736|23040|23770|26011|28514|30012|50937|51684|54345|54738|55553|58524|63950|63978|64321|64843|79923|84504|120237|145258|167826|170825|	APC|ASCL1|ATOH1|CTNNB1|ETV2|EVX1|EYA1|EYA2|GLI2|GLI3|MNX1|FOXA1|FOXA2|HOXA11|HOXC10|HOXD10|RBPJ|IHH|ISL1|ITGB1|MYL2|NKX2-2|NKX6-1|NODAL|NTRK3|PAX2|PAX6|POU1F1|POU3F2|POU4F1|POU5F1|PSEN1|PTCH1|SHH|SMO|SOX1|SOX2|SOX9|TBX1|TBX6|HNF1B|LHX3|EOMES|PTCH2|NRP1|OLIG2|APC2|LBX1|SIX2|MYT1L|FKBP8|TENM4|DLL1|TLX3|CDON|SUFU|SOX18|FEV|SOX6|DMRT3|DMRTA2|PRDM14|SOX17|ISL2|NANOG|NKX6-2|DBX1|GSC|OLIG3|GSX2|
GO:0001709	cell fate determination	biological_process	40	7.46848e-15	<2.638870563398865E-4	182|429|474|652|1499|2624|2625|2627|3199|3280|3475|3670|4208|4654|4821|4853|4855|4909|5076|5080|5396|5629|5727|6909|7471|7476|8643|9314|10660|11281|28514|55079|55897|56603|57453|64321|64641|89870|343472|388585|	JAG1|ASCL1|ATOH1|BMP4|CTNNB1|GATA2|GATA3|GATA6|HOXA2|HES1|IFRD1|ISL1|MEF2C|MYOD1|NKX2-2|NOTCH2|NOTCH4|NTF4|PAX2|PAX6|PRRX1|PROX1|PTCH1|TBX2|WNT1|WNT7A|PTCH2|KLF4|LBX1|POU6F2|DLL1|FEZF2|MESP1|CYP26B1|DSCAML1|SOX17|EBF2|TRIM15|BARHL2|HES5|
GO:0001710	mesodermal cell fate commitment	biological_process	12	9.746e-06	2.638870563398865E-4	652|2116|2138|2139|3207|4086|4838|5076|9314|10736|89780|89870|	BMP4|ETV2|EYA1|EYA2|HOXA11|SMAD1|NODAL|PAX2|KLF4|SIX2|WNT3A|TRIM15|
GO:0001711	endodermal cell fate commitment	biological_process	13	6.48881e-09	<2.638870563398865E-4	1499|2627|5460|6657|6928|8320|9646|23168|54623|64321|79577|79923|123169|	CTNNB1|GATA6|POU5F1|SOX2|HNF1B|EOMES|CTR9|RTF1|PAF1|SOX17|CDC73|NANOG|LEO1|
GO:0001714	endodermal cell fate specification	biological_process	6	7.24075e-07	<2.638870563398865E-4	5460|6657|6928|8320|64321|79923|	POU5F1|SOX2|HNF1B|EOMES|SOX17|NANOG|
GO:0001725	stress fiber	cellular_component	58	1.63986e-08	<2.638870563398865E-4	58|81|87|989|1265|1535|2275|2317|3611|3936|3983|4486|4624|4625|4627|4628|4638|4919|5239|5590|5747|5829|6624|7010|7168|7170|7171|7791|8572|9260|10398|10529|10580|10603|10801|10979|11170|11346|22885|22998|23002|23094|29109|50507|51164|51474|54751|55752|57175|57216|57477|59274|79778|103910|124404|129446|165904|171024|	ACTA1|ACTN4|ACTN1|SEPT7|CNN2|CYBA|FHL3|FLNB|ILK|LCP1|ABLIM1|MST1R|MYH6|MYH7|MYH9|MYH10|MYLK|ROR1|PGM5|PRKCZ|PTK2|PXN|FSCN1|TEK|TPM1|TPM3|TPM4|ZYX|PDLIM4|PDLIM7|MYL9|NEBL|SORBS1|SH2B2|SEPT9|FERMT2|FAM107A|SYNPO|ABLIM3|LIMCH1|DAAM1|SIPA1L3|FHOD1|NOX4|DCTN4|LIMA1|FBLIM1|SEPT11|CORO1B|VANGL2|SHROOM4|TLNRD1|MICALL2|MYL12B|SEPT12|XIRP2|XIRP1|SYNPO2|
GO:0001726	ruffle	cellular_component	161	2.64886e-08	<2.638870563398865E-4	87|199|208|302|324|378|382|387|526|660|1021|1072|1729|1785|1915|1969|2017|2059|2191|2245|2268|2934|3678|3685|3688|3690|3936|4210|4289|4534|4627|4644|4646|4651|4771|4830|4831|5058|5141|5152|5335|5341|5420|5662|5753|5756|5795|5868|5879|5921|6093|6188|6249|6277|6282|6285|6624|6792|6868|7074|7094|7168|7429|7430|7456|8394|8631|8826|8844|8871|8874|9026|9181|9260|9265|9270|9368|9564|9788|9847|10163|1023…	ACTN1|AIF1|AKT2|ANXA2|APC|ARF4|ARF6|RHOA|ATP6V1B2|BMX|CDK6|CFL1|DIAPH1|DNM2|EEF1A1|EPHA2|CTTN|EPS8|FAP|FGD1|FGR|GSN|ITGA5|ITGAV|ITGB1|ITGB3|LCP1|MEFV|MKLN1|MTM1|MYH9|MYO5A|MYO6|MYO10|NF2|NME1|NME2|PAK1|PDE4A|PDE9A|PLCG1|PLEK|PODXL|PSD|PTK6|TWF1|PTPRJ|RAB5A|RAC1|RASA1|ROCK1|RPS3|CLIP1|S100A6|S100A11|S100B|FSCN1|CDKL5|ADAM17|TIAM1|TLN1|TPM1|VIL1|EZR|WIPF1|PIP5K1A|SKAP1|IQGAP1|KSR1|SYNJ2|ARHGEF7|HIP…
GO:0001727	lipid kinase activity	molecular_function	4	0.151389	0.2213432604312083	5287|8877|56848|64781|	PIK3C2B|SPHK1|SPHK2|CERK|
GO:0001730	2'-5'-oligoadenylate synthetase activity	molecular_function	3	3.46653e-05	2.638870563398865E-4	4938|4939|4940|	OAS1|OAS2|OAS3|
GO:0001731	formation of translation preinitiation complex	biological_process	9	3.38079e-06	<2.638870563398865E-4	1939|1968|1975|1983|7458|8562|28985|90381|255308|	EIF2D|EIF2S3|EIF4B|EIF5|EIF4H|DENR|MCTS1|TICRR|EIF2S3B|
GO:0001732	formation of cytoplasmic translation initiation complex	biological_process	14	1.46418e-28	<2.638870563398865E-4	3646|8661|8662|8663|8664|8665|8666|8667|8668|8669|10480|27335|51386|728689|	EIF3E|EIF3A|EIF3B|EIF3C|EIF3D|EIF3F|EIF3G|EIF3H|EIF3I|EIF3J|EIF3M|EIF3K|EIF3L|EIF3CL|
GO:0001733	galactosylceramide sulfotransferase activity	molecular_function	4	0.151389	0.2213432604312083	9514|64090|79690|89792|	GAL3ST1|GAL3ST2|GAL3ST4|GAL3ST3|
GO:0001736	establishment of planar polarity	biological_process	21	0.000670865	0.003438272268185237	1741|5048|5754|7474|7484|7976|8323|8626|9024|9620|9948|10640|23245|27152|57216|57822|65250|80199|84446|90410|115908|	DLG3|PAFAH1B1|PTK7|WNT5A|WNT9B|FZD3|FZD6|TP63|BRSK2|CELSR1|WDR1|EXOC5|ASTN2|INTU|VANGL2|GRHL3|CPLANE1|FUZ|BRSK1|IFT20|CTHRC1|
GO:0001738	morphogenesis of a polarized epithelium	biological_process	37	0.000706307	0.003438272268185237	387|998|1741|2294|3911|4478|4649|4983|5048|5754|6939|7474|7484|7976|8323|8626|9024|9231|9368|9620|9948|10640|10890|23245|26146|27152|54806|57216|57662|57822|65250|80199|84446|90410|115908|163183|284217|	RHOA|CDC42|DLG3|FOXF1|LAMA5|MSN|MYO9A|OPHN1|PAFAH1B1|PTK7|TCF15|WNT5A|WNT9B|FZD3|FZD6|TP63|BRSK2|DLG5|SLC9A3R1|CELSR1|WDR1|EXOC5|RAB10|ASTN2|TRAF3IP1|INTU|AHI1|VANGL2|CAMSAP3|GRHL3|CPLANE1|FUZ|BRSK1|IFT20|CTHRC1|SYNE4|LAMA1|
GO:0001739	sex chromatin	cellular_component	6	3.00216e-08	<2.638870563398865E-4	6015|6045|7703|8726|9555|23512|	RING1|RNF2|PCGF2|EED|H2AFY|SUZ12|
GO:0001740	Barr body	cellular_component	6	0.000148767	3.616200578592093E-4	3020|3021|9555|23347|55506|55791|	H3F3A|H3F3B|H2AFY|SMCHD1|H2AFY2|LRIF1|
GO:0001741	XY body	cellular_component	13	0.00311047	0.011602753195673549	329|1788|3014|6599|7319|7320|7341|10733|23309|63946|80714|84944|157570|	BIRC2|DNMT3A|H2AFX|SMARCC1|UBE2A|UBE2B|SUMO1|PLK4|SIN3B|DMRTC2|PBX4|MAEL|ESCO2|
GO:0001750	photoreceptor outer segment	cellular_component	80	3.88996e-12	<2.638870563398865E-4	24|407|585|611|755|778|1258|1259|2652|2767|2776|2779|2780|2792|2868|2979|2981|2986|3000|3623|4117|4131|4644|4647|4952|5132|5145|5148|5158|5190|5470|5742|5796|5873|5956|5961|6010|6011|6094|6101|6295|7287|8036|8787|8842|9249|9626|9657|9742|10083|10461|10518|10692|22941|23035|23239|23596|25924|51332|51761|54714|55212|55646|57728|65217|90410|92211|94137|94233|131890|222236|285331|339291|346562|375298…	ABCA4|ARR3|BBS4|OPN1SW|CFAP410|CACNA1F|CNGB1|CNGA1|OPN1MW|GNA11|GNAQ|GNAT1|GNAT2|GNGT1|GRK4|GUCA1B|GUCA2B|GUCY2F|GUCY2D|INHA|MAK|MAP1B|MYO5A|MYO7A|OCRL|PDC|PDE6A|PDE6G|PDE6B|PEX6|PPEF2|PTGS1|PTPRK|RAB27A|OPN1LW|PRPH2|RHO|GRK1|ROM1|RP1|SAG|TULP1|SHOC2|RGS9|PROM1|DHRS3|GUCA1C|IQCB1|IFT140|USH1C|MERTK|CIB2|RRH|SHANK2|PHLPP2|PHLPP1|OPN3|MYRIP|SPTBN5|ATP8A2|CNGB3|BBS7|LYAR|WDR19|PCDH15|IFT20|CDHR1|RP1…
GO:0001754	eye photoreceptor cell differentiation	biological_process	43	7.08879e-05	3.616200578592093E-4	585|639|1735|1826|2779|2780|2792|3549|4308|4647|4669|4901|4915|5080|5146|5584|5764|6094|6096|6101|6662|6774|7054|7068|7070|7287|8842|10002|10210|23287|23418|25794|30812|54549|57010|57096|80184|83552|85407|112724|118427|285331|348980|	BBS4|PRDM1|DIO3|DSCAM|GNAT1|GNAT2|GNGT1|IHH|TRPM1|MYO7A|NAGLU|NRL|NTRK2|PAX6|PDE6C|PRKCI|PTN|ROM1|RORB|RP1|SOX9|STAT3|TH|THRB|THY1|TULP1|PROM1|NR2E3|TOPORS|AGTPBP1|CRB1|FSCN2|SOX8|SDK2|CABP4|RPGRIP1|CEP290|MFRP|NKD1|RDH13|OLFM3|CCDC66|HCN1|
GO:0001755	neural crest cell migration	biological_process	50	2.1863e-10	<2.638870563398865E-4	90|309|1072|1908|1910|1947|2066|2348|2637|2668|3091|3357|3670|3911|4902|5979|6405|6469|6608|6663|6899|7291|7869|8092|8482|8828|8829|8929|9037|9464|9839|10371|10500|10501|10505|10507|10509|10512|23603|30812|54437|54910|56920|57556|57715|58495|64218|65979|80031|223117|	ACVR1|ANXA6|CFL1|EDN3|EDNRB|EFNB1|ERBB4|FOLR1|GBX2|GDNF|HIF1A|HTR2B|ISL1|LAMA5|NRTN|RET|SEMA3F|SHH|SMO|SOX10|TBX1|TWIST1|SEMA3B|ALX1|SEMA7A|NRP2|NRP1|PHOX2B|SEMA5A|HAND2|ZEB2|SEMA3A|SEMA6C|SEMA6B|SEMA4F|SEMA4D|SEMA4B|SEMA3C|CORO1C|SOX8|SEMA5B|SEMA4C|SEMA3G|SEMA6A|SEMA4G|OVOL2|SEMA4A|PHACTR4|SEMA6D|SEMA3D|
GO:0001756	somitogenesis	biological_process	65	1.41311e-09	<2.638870563398865E-4	657|2294|2648|3280|3516|3955|3975|4040|4088|4089|4222|4223|4617|4618|4824|4920|5075|5100|5362|5591|5663|6422|6423|6862|6911|6939|7403|7474|7516|8313|8553|8557|8854|9573|9839|9968|10512|10683|10959|22943|23242|23509|27023|28514|51176|54475|54626|55502|55897|56983|57534|57669|57801|79365|79728|84667|89780|92129|134701|145873|286204|343930|388585|390992|441478|	BMPR1A|FOXF1|KAT2A|HES1|RBPJ|LFNG|LHX1|LRP6|SMAD3|SMAD4|MEOX1|MEOX2|MYF5|MYF6|NKX3-1|ROR2|PAX1|PCDH8|PLXNA2|PRKDC|PSEN1|SFRP1|SFRP2|TBXT|TBX6|TCF15|KDM6A|WNT5A|XRCC2|AXIN2|BHLHE40|TCAP|ALDH1A2|GDF3|ZEB2|MED12|SEMA3C|DLL3|TMED2|DKK1|COBL|POFUT1|FOXB1|DLL1|LEF1|NLE1|HES2|HES6|MESP1|POGLUT1|MIB1|EPB41L5|HES4|BHLHE41|PALB2|HES7|WNT3A|RIPPLY1|RIPPLY2|MESP2|CRB2|MSGN1|HES5|HES3|NRARP|
GO:0001757	somite specification	biological_process	5	0.54758	0.6148412467229828	4222|4223|23242|28514|92129|	MEOX1|MEOX2|COBL|DLL1|RIPPLY1|
GO:0001758	retinal dehydrogenase activity	molecular_function	7	0.00246599	0.011602753195673549	216|220|1109|8644|8854|57016|64577|	ALDH1A1|ALDH1A3|AKR1C4|AKR1C3|ALDH1A2|AKR1B10|ALDH8A1|
GO:0001759	organ induction	biological_process	14	4.29662e-13	<2.638870563398865E-4	650|652|1499|2246|2253|2255|2260|2668|3207|3227|7472|7482|10252|10818|	BMP2|BMP4|CTNNB1|FGF1|FGF8|FGF10|FGFR1|GDNF|HOXA11|HOXC11|WNT2|WNT2B|SPRY1|FRS2|
GO:0001763	morphogenesis of a branching structure	biological_process	158	8.50776e-26	<2.638870563398865E-4	90|133|367|374|473|596|639|650|652|655|780|846|1282|1305|1435|1499|1512|1522|1605|1739|1746|1813|1906|1909|1969|2022|2045|2099|2138|2246|2247|2252|2253|2255|2260|2263|2294|2297|2637|2658|2668|2719|2736|2737|2885|3169|3202|3207|3237|3239|3371|3549|3586|3611|3845|3911|3975|4040|4041|4089|4233|4323|4435|4488|4776|4824|4855|5058|5076|5087|5228|5241|5310|5311|5361|5371|5469|5499|5629|5727|6299|6356|64…	ACVR1|ADM|AR|AREG|RERE|BCL2|PRDM1|BMP2|BMP4|BMP7|DDR1|CASR|COL4A1|COL13A1|CSF1|CTNNB1|CTSH|CTSZ|DAG1|DLG1|DLX2|DRD2|EDN1|EDNRA|EPHA2|ENG|EPHA7|ESR1|EYA1|FGF1|FGF2|FGF7|FGF8|FGF10|FGFR1|FGFR2|FOXF1|FOXD1|GBX2|GDF2|GDNF|GPC3|GLI2|GLI3|GRB2|FOXA1|HOXA5|HOXA11|HOXD11|HOXD13|TNC|IHH|IL10|ILK|KRAS|LAMA5|LHX1|LRP6|LRP5|SMAD4|MET|MMP14|CITED1|MSX2|NFATC4|NKX3-1|NOTCH4|PAK1|PAX2|PBX1|PGF|PGR|PKD1|PKD2|PLX…
GO:0001764	neuron migration	biological_process	111	0.000111712	3.616200578592093E-4	323|429|460|474|558|581|585|885|886|1020|1233|1499|1600|1630|1812|1813|1951|2011|2258|2260|2534|2621|2624|2625|2676|2823|3675|3975|4131|4139|4147|4208|4628|4825|4897|4915|4916|4929|5048|5080|5108|5191|5194|5592|5649|5663|5747|5879|6387|6656|6695|6722|6792|6900|7026|7080|7155|7291|7976|8239|8828|8829|8846|8851|8929|8941|9201|9423|9620|9693|9856|10371|10752|10806|11023|23284|23314|26053|26468|27185…	APBB2|ASCL1|ASTN1|ATOH1|AXL|BAX|BBS4|CCK|CCKAR|CDK5|CCR4|CTNNB1|DAB1|DCC|DRD1|DRD2|CELSR3|MARK2|FGF13|FGFR1|FYN|GAS6|GATA2|GATA3|GFRA3|GPM6A|ITGA3|LHX1|MAP1B|MARK1|MATN2|MEF2C|MYH10|NKX6-1|NRCAM|NTRK2|NTRK3|NR4A2|PAFAH1B1|PAX6|PCM1|PEX7|PEX13|PRKG1|RELN|PSEN1|PTK2|RAC1|CXCL12|SOX1|SPOCK1|SRF|CDKL5|CNTN2|NR2F2|NKX2-1|TOP2B|TWIST1|FZD3|USP9X|NRP2|NRP1|ALKBH1|CDK5R1|PHOX2B|CDK5R2|DCLK1|NTN1|CELSR1|R…
GO:0001765	membrane raft assembly	biological_process	10	3.14787e-05	2.638870563398865E-4	302|857|858|859|2013|2319|6281|10211|11252|23180|	ANXA2|CAV1|CAV2|CAV3|EMP2|FLOT2|S100A10|FLOT1|PACSIN2|RFTN1|
GO:0001767	establishment of lymphocyte polarity	biological_process	6	0.0346696	0.13048433048433047	1236|4627|6363|6366|56603|81609|	CCR7|MYH9|CCL19|CCL21|CYP26B1|SNX27|
GO:0001768	establishment of T cell polarity	biological_process	5	0.0305101	0.13048433048433047	1236|4627|6363|6366|56603|	CCR7|MYH9|CCL19|CCL21|CYP26B1|
GO:0001771	immunological synapse formation	biological_process	10	9.69015e-05	3.616200578592093E-4	923|1236|1739|2047|4478|5551|6363|6366|8440|81704|	CD6|CCR7|DLG1|EPHB1|MSN|PRF1|CCL19|CCL21|NCK2|DOCK8|
GO:0001772	immunological synapse	cellular_component	33	2.26832e-08	<2.638870563398865E-4	214|399|916|923|940|951|963|975|1739|1845|3001|3002|3383|3932|3958|4627|5573|5588|5795|7430|7535|8417|8631|9306|10015|11151|27040|30968|81609|84433|84868|199920|388325|	ALCAM|RHOH|CD3E|CD6|CD28|CD37|CD53|CD81|DLG1|DUSP3|GZMA|GZMB|ICAM1|LCK|LGALS3|MYH9|PRKAR1A|PRKCQ|PTPRJ|EZR|ZAP70|STX7|SKAP1|SOCS6|PDCD6IP|CORO1A|LAT|STOML2|SNX27|CARD11|HAVCR2|FYB2|SCIMP|
GO:0001773	myeloid dendritic cell activation	biological_process	21	9.53981e-09	<2.638870563398865E-4	814|1437|3146|3516|3565|3662|4055|5663|5971|6504|6688|7040|7048|7189|10202|10537|10538|29108|55509|81501|116071|	CAMK4|CSF2|HMGB1|RBPJ|IL4|IRF4|LTBR|PSEN1|RELB|SLAMF1|SPI1|TGFB1|TGFBR2|TRAF6|DHRS2|UBD|BATF|PYCARD|BATF3|DCSTAMP|BATF2|
GO:0001774	microglial cell activation	biological_process	19	4.21078e-15	<2.638870563398865E-4	199|566|1191|2358|3596|3684|3689|3725|4137|6376|6622|7097|7098|7442|10135|10333|51284|51311|90865|	AIF1|AZU1|CLU|FPR2|IL13|ITGAM|ITGB2|JUN|MAPT|CX3CL1|SNCA|TLR2|TLR3|TRPV1|NAMPT|TLR6|TLR7|TLR8|IL33|
GO:0001776	leukocyte homeostasis	biological_process	63	1.18972e-05	2.638870563398865E-4	25|301|558|578|581|596|608|778|836|1880|2322|3071|3091|3146|3559|3718|4067|4208|4352|5027|5142|5366|5532|5585|5896|6194|6372|6498|6777|7040|7128|8314|8456|8740|8772|9093|9133|10018|10461|10603|10673|11035|11151|23495|27040|27240|29985|30061|50943|54542|55012|55619|57864|83700|84524|115650|124976|139818|149041|159296|202309|338442|729230|	ABL1|ANXA1|AXL|BAK1|BAX|BCL2|TNFRSF17|CACNA1F|CASP3|GPR183|FLT3|NCKAP1L|HIF1A|HMGB1|IL2RA|JAK3|LYN|MEF2C|MPL|P2RX7|PDE4B|PMAIP1|PPP3CB|PKN1|RAG1|RPS6|CXCL6|SKIL|STAT5B|TGFB1|TNFAIP3|BAP1|FOXN1|TNFSF14|FADD|DNAJA3|CCNB2|BCL2L11|MERTK|SH2B2|TNFSF13B|RIPK3|CORO1A|TNFRSF13B|LAT|SIT1|SLC39A3|SLC40A1|FOXP3|RC3H2|PPP2R3C|DOCK10|SLC46A2|JAM3|ZC3H8|TNFRSF13C|SPNS2|DOCK11|RC3H1|NKX2-3|GAPT|HCAR2|CCR2|
GO:0001778	plasma membrane repair	biological_process	7	3.92625e-06	<2.638870563398865E-4	859|4628|8291|9066|23208|26509|493829|	CAV3|MYH10|DYSF|SYT7|SYT11|MYOF|TRIM72|
GO:0001779	natural killer cell differentiation	biological_process	11	0.00230046	0.011602753195673549	558|3398|3600|5293|5788|6670|6777|6927|7301|10461|11334|	AXL|ID2|IL15|PIK3CD|PTPRC|SP3|STAT5B|HNF1A|TYRO3|MERTK|TUSC2|
GO:0001780	neutrophil homeostasis	biological_process	9	0.00114279	0.003438272268185237	301|558|3146|4352|5142|10461|83700|338442|729230|	ANXA1|AXL|HMGB1|MPL|PDE4B|MERTK|JAM3|HCAR2|CCR2|
GO:0001782	B cell homeostasis	biological_process	24	0.000303763	0.003438272268185237	25|578|581|596|836|3071|3091|4067|4208|5585|7128|10018|10603|10673|23495|50943|54542|55012|55619|115650|124976|139818|149041|202309|	ABL1|BAK1|BAX|BCL2|CASP3|NCKAP1L|HIF1A|LYN|MEF2C|PKN1|TNFAIP3|BCL2L11|SH2B2|TNFSF13B|TNFRSF13B|FOXP3|RC3H2|PPP2R3C|DOCK10|TNFRSF13C|SPNS2|DOCK11|RC3H1|GAPT|
GO:0001783	B cell apoptotic process	biological_process	6	0.017155	0.04872936861409484	578|581|5585|10018|10758|27242|	BAK1|BAX|PKN1|BCL2L11|TRAF3IP2|TNFRSF21|
GO:0001784	phosphotyrosine residue binding	molecular_function	34	8.19547e-23	<2.638870563398865E-4	25|27|867|1398|1399|2268|2885|3667|3932|5295|5296|5336|5774|5777|5781|5921|6452|6461|6464|6850|7409|7410|7525|7535|8440|8503|9021|26119|26228|53358|56961|84867|90525|126669|	ABL1|ABL2|CBL|CRK|CRKL|FGR|GRB2|IRS1|LCK|PIK3R1|PIK3R2|PLCG2|PTPN3|PTPN6|PTPN11|RASA1|SH3BP2|SHB|SHC1|SYK|VAV1|VAV2|YES1|ZAP70|NCK2|PIK3R3|SOCS3|LDLRAP1|STAP1|SHC3|SHD|PTPN5|SHF|SHE|
GO:0001786	phosphatidylserine binding	molecular_function	52	0.016922	0.04872936861409484	302|309|312|558|575|949|2596|2621|3146|3312|4139|4240|6121|6247|6857|6860|6861|7057|7094|8416|8436|8904|9066|9362|10125|11314|23208|50807|51760|54843|55876|56169|57158|57586|79792|83849|84069|84258|85477|90019|91683|114879|114882|114884|115548|127833|143425|146722|148281|284110|341359|493829|	ANXA2|ANXA6|ANXA13|AXL|ADGRB1|SCARB1|GAP43|GAS6|HMGB1|HSPA8|MARK1|MFGE8|RPE65|RS1|SYT1|SYT4|SYT5|THBS1|TLN1|ANXA9|CAVIN2|CPNE1|SYT7|CPNE6|RASGRP1|CD300A|SYT11|ASAP1|SYT17|SYTL2|GSDMB|GSDMC|JPH2|SYT13|GSDMD|SYT15|PLEKHN1|SYT3|SCIN|SYT8|SYT12|OSBPL5|OSBPL8|OSBPL10|FCHO2|SYT2|SYT9|CD300LF|SYT6|GSDMA|SYT10|TRIM72|
GO:0001796	regulation of type IIa hypersensitivity	biological_process	3	0.00104717	0.003438272268185237	718|2207|2213|	C3|FCER1G|FCGR2B|
GO:0001810	regulation of type I hypersensitivity	biological_process	3	3.46653e-05	2.638870563398865E-4	695|2207|2213|	BTK|FCER1G|FCGR2B|
GO:0001816	cytokine production	biological_process	133	3.23384e-10	<2.638870563398865E-4	19|183|326|919|920|940|948|1053|1113|1116|1215|1236|1604|1621|1739|2150|2167|2207|2260|2621|2625|2648|3091|3140|3146|3329|3516|3556|3565|3592|3593|3595|3606|3620|3661|3665|3685|3694|3702|3815|3937|3952|3988|4054|4067|4094|4179|4772|4773|4775|4776|4843|4860|5074|5125|5293|5294|5319|5580|5724|5743|5861|5987|6279|6280|6283|6363|6556|6693|7097|7099|7292|7294|7481|8291|8320|8807|9289|9447|9475|9508|99…	ABCA1|AGT|AIRE|CD247|CD4|CD28|CD36|CEBPE|CHGA|CHI3L1|CMA1|CCR7|CD55|DBH|DLG1|F2RL1|FABP4|FCER1G|FGFR1|GAS6|GATA3|KAT2A|HIF1A|MR1|HMGB1|HSPD1|RBPJ|IL1RAP|IL4|IL12A|IL12B|IL12RB2|IL18|IDO1|IRF3|IRF7|ITGAV|ITGB6|ITK|KIT|LCP2|LEP|LIPA|LTBP3|LYN|MAF|CD46|NFATC1|NFATC2|NFATC3|NFATC4|NOS2|PNP|PAWR|PCSK5|PIK3CD|PIK3CG|PLA2G1B|PRKCD|PTAFR|PTGS2|RAB1A|TRIM27|S100A8|S100A9|S100A12|CCL19|SLC11A1|SPN|TLR2|TLR…
GO:0001817	regulation of cytokine production	biological_process	611	6.95589e-37	<2.638870563398865E-4	25|54|101|113|116|136|150|177|183|186|215|225|247|284|301|307|329|330|335|336|347|383|384|405|408|409|468|558|566|602|604|634|661|671|672|684|695|706|708|718|719|727|728|834|914|916|920|923|929|940|941|942|943|947|948|958|959|961|965|972|1001|1051|1054|1139|1147|1149|1178|1191|1236|1240|1385|1386|1387|1401|1411|1432|1436|1437|1445|1499|1524|1535|1536|1540|1545|1649|1653|1654|1660|1813|1958|1969|1…	ABL1|ACP5|ADAM8|ADCY7|ADCYAP1|ADORA2B|ADRA2A|AGER|AGT|AGTR2|ABCD1|ABCD2|ALOX15B|ANGPT1|ANXA1|ANXA4|BIRC2|BIRC3|APOA1|APOA2|APOD|ARG1|ARG2|ARNT|ARRB1|ARRB2|ATF4|AXL|AZU1|BCL3|BCL6|CEACAM1|POLR3D|BPI|BRCA1|BST2|BTK|TSPO|C1QBP|C3|C3AR1|C5|C5AR1|CASP1|CD2|CD3E|CD4|CD6|CD14|CD28|CD80|CD86|TNFRSF8|CD34|CD36|CD40|CD40LG|CD47|CD58|CD74|CDH3|CEBPB|CEBPG|CHRNA7|CHUK|CIDEA|CLC|CLU|CCR7|CMKLR1|CREB1|ATF2|CRE…
GO:0001818	negative regulation of cytokine production	biological_process	242	1.79078e-12	<2.638870563398865E-4	54|113|177|215|225|284|301|307|335|336|347|383|384|408|409|558|602|604|634|671|684|695|706|708|947|1001|1139|1149|1240|1411|1445|1524|1540|1969|1991|2147|2150|2213|2260|2302|2615|2621|2625|2627|2629|2633|2693|2841|2950|3071|3077|3082|3146|3162|3297|3326|3440|3456|3458|3586|3592|3593|3596|3620|3623|3624|3625|3635|3661|3718|3902|3929|3965|4057|4092|4157|4210|4317|4345|4790|4795|5004|5045|5094|5300|…	ACP5|ADCY7|AGER|ABCD1|ABCD2|ANGPT1|ANXA1|ANXA4|APOA1|APOA2|APOD|ARG1|ARG2|ARRB1|ARRB2|AXL|BCL3|BCL6|CEACAM1|BPI|BST2|BTK|TSPO|C1QBP|CD34|CDH3|CHRNA7|CIDEA|CMKLR1|CRYBA1|CSK|CX3CR1|CYLD|EPHA2|ELANE|F2|F2RL1|FCGR2B|FGFR1|FOXJ1|LRRC32|GAS6|GATA3|GATA6|GBA|GBP1|GHSR|GPR18|GSTP1|NCKAP1L|HFE|HGF|HMGB1|HMOX1|HSF1|HSP90AB1|IFNA2|IFNB1|IFNG|IL10|IL12A|IL12B|IL13|IDO1|INHA|INHBA|INHBB|INPP5D|IRF3|JAK3|LAG3…
GO:0001819	positive regulation of cytokine production	biological_process	386	4.75073e-42	<2.638870563398865E-4	25|101|116|136|150|177|183|186|247|301|336|405|468|566|602|661|672|718|719|727|728|834|914|916|920|923|929|940|941|942|943|947|948|958|959|965|972|1051|1054|1147|1191|1236|1385|1386|1387|1432|1436|1437|1499|1535|1536|1545|1649|1653|1654|1660|1813|1958|1991|2069|2149|2150|2207|2219|2268|2324|2547|2625|2626|2658|2865|2867|3066|3082|3091|3098|3113|3115|3133|3135|3146|3148|3162|3303|3304|3315|3329|33…	ABL1|ADAM8|ADCYAP1|ADORA2B|ADRA2A|AGER|AGT|AGTR2|ALOX15B|ANXA1|APOA2|ARNT|ATF4|AZU1|BCL3|POLR3D|BRCA1|C3|C3AR1|C5|C5AR1|CASP1|CD2|CD3E|CD4|CD6|CD14|CD28|CD80|CD86|TNFRSF8|CD34|CD36|CD40|CD40LG|CD58|CD74|CEBPB|CEBPG|CHUK|CLU|CCR7|CREB1|ATF2|CREBBP|MAPK14|CSF1R|CSF2|CTNNB1|CYBA|CYBB|CYP1B1|DDIT3|DDX1|DDX3X|DHX9|DRD2|EGR1|ELANE|EREG|F2R|F2RL1|FCER1G|FCN1|FGR|FLT4|XRCC6|GATA3|GATA4|GDF2|FFAR3|FFAR2|H…
GO:0001820	serotonin secretion	biological_process	3	0.0148353	0.04872936861409484	2207|5023|6850|	FCER1G|P2RX1|SYK|
GO:0001821	histamine secretion	biological_process	7	0.00246599	0.011602753195673549	100|116|695|1437|1906|4067|8773|	ADA|ADCYAP1|BTK|CSF2|EDN1|LYN|SNAP23|
GO:0001822	kidney development	biological_process	249	2.62013e-11	<2.638870563398865E-4	38|93|182|183|185|186|231|284|285|317|359|384|403|445|581|596|650|652|654|655|760|793|842|847|947|1028|1063|1285|1286|1499|1512|1592|1634|1636|1739|1958|2028|2043|2045|2138|2200|2246|2247|2253|2255|2260|2263|2297|2302|2625|2650|2668|2719|2736|2737|2828|3037|3207|3227|3237|3248|3280|3398|3399|3579|3611|3675|3764|3911|3913|3975|4038|4070|4072|4086|4087|4088|4089|4090|4091|4092|4208|4311|4326|4357|4…	ACAT1|ACVR2B|JAG1|AGT|AGTR1|AGTR2|AKR1B1|ANGPT1|ANGPT2|APAF1|AQP2|ARG2|ARL3|ASS1|BAX|BCL2|BMP2|BMP4|BMP6|BMP7|CA2|CALB1|CASP9|CAT|CD34|CDKN1C|CENPF|COL4A3|COL4A4|CTNNB1|CTSH|CYP26A1|DCN|ACE|DLG1|EGR1|ENPEP|EPHA4|EPHA7|EYA1|FBN1|FGF1|FGF2|FGF8|FGF10|FGFR1|FGFR2|FOXD1|FOXJ1|GATA3|GCNT1|GDNF|GPC3|GLI2|GLI3|GPR4|HAS2|HOXA11|HOXC11|HOXD11|HPGD|HES1|ID2|ID3|CXCR2|ILK|ITGA3|KCNJ8|LAMA5|LAMB2|LHX1|LRP4|T…
GO:0001823	mesonephros development	biological_process	85	3.66937e-20	<2.638870563398865E-4	384|596|650|652|655|793|847|1499|1739|2138|2246|2247|2253|2255|2260|2263|2297|2302|2625|2668|2719|2737|3207|3237|3280|3611|3911|3975|4070|4072|4086|4087|4088|4089|4090|4091|4092|4435|5076|5087|5228|5310|5311|5727|5914|5915|5972|5979|6092|6299|6382|6385|6422|6469|6492|6662|6928|6943|7040|7471|7475|7481|7484|7490|7704|7849|8642|9241|9244|9350|9353|10220|10252|54361|55083|56998|64412|79633|80000|116…	ARG2|BCL2|BMP2|BMP4|BMP7|CALB1|CAT|CTNNB1|DLG1|EYA1|FGF1|FGF2|FGF8|FGF10|FGFR1|FGFR2|FOXD1|FOXJ1|GATA3|GDNF|GPC3|GLI3|HOXA11|HOXD11|HES1|ILK|LAMA5|LHX1|TACSTD2|EPCAM|SMAD1|SMAD2|SMAD3|SMAD4|SMAD5|SMAD6|SMAD7|CITED1|PAX2|PBX1|PGF|PKD1|PKD2|PTCH1|RARA|RARB|REN|RET|ROBO2|SALL1|SDC1|SDC4|SFRP1|SHH|SIM1|SOX9|HNF1B|TCF21|TGFB1|WNT1|WNT6|WNT11|WNT9B|WT1|ZBTB16|PAX8|DCHS1|NOG|CRLF1|CER1|SLIT2|GDF11|SPRY1…
GO:0001824	blastocyst development	biological_process	61	0.00150591	0.011602753195673549	100|705|824|1045|1603|1999|2116|3726|4678|4683|4751|4838|4848|4849|5460|5702|5704|5932|6498|6670|6722|6928|7046|7784|8320|8452|8882|9113|9412|9421|9646|9837|9927|10361|10436|23081|23168|27339|27341|51119|51639|54475|54663|54892|56949|57167|57820|63978|64321|79728|80312|81565|84072|84296|84525|91603|121599|129685|166863|285855|642623|	ADA|BYSL|CAPN2|CDX2|DAD1|ELF3|ETV2|JUNB|NASP|NBN|NEK2|NODAL|CNOT2|CNOT3|POU5F1|PSMC3|PSMC4|RBBP8|SKIL|SP3|SRF|HNF1B|TGFBR1|ZP3|EOMES|CUL3|ZPR1|LATS1|MED21|HAND1|CTR9|GINS1|MFN2|NPM2|EMG1|KDM4C|RTF1|PRPF19|RRP7A|SBDS|SF3B6|NLE1|WDR74|NCAPG2|XAB2|SALL4|CCNB1IP1|PRDM14|SOX17|PALB2|TET1|NDEL1|HORMAD1|GINS4|HOPX|ZNF830|SPIC|TAF8|RBM46|RPL7L1|UBTFL1|
GO:0001825	blastocyst formation	biological_process	30	0.0385886	0.13048433048433047	100|705|1045|3726|4838|4848|4849|6498|6670|6722|6928|7784|8320|8452|9113|9421|9646|9927|23081|27341|51639|54475|54663|57820|63978|64321|80312|84525|166863|285855|	ADA|BYSL|CDX2|JUNB|NODAL|CNOT2|CNOT3|SKIL|SP3|SRF|HNF1B|ZP3|EOMES|CUL3|LATS1|HAND1|CTR9|MFN2|KDM4C|RRP7A|SF3B6|NLE1|WDR74|CCNB1IP1|PRDM14|SOX17|TET1|HOPX|RBM46|RPL7L1|
GO:0001826	inner cell mass cell differentiation	biological_process	7	0.124307	0.18382931821760354	6928|9113|9646|54475|63978|64321|80312|	HNF1B|LATS1|CTR9|NLE1|PRDM14|SOX17|TET1|
GO:0001829	trophectodermal cell differentiation	biological_process	15	0.0483793	0.13048433048433047	100|705|1045|3726|4838|4848|4849|6670|6722|8320|8452|9421|9646|84525|166863|	ADA|BYSL|CDX2|JUNB|NODAL|CNOT2|CNOT3|SP3|SRF|EOMES|CUL3|HAND1|CTR9|HOPX|RBM46|
GO:0001832	blastocyst growth	biological_process	15	0.0146079	0.04872936861409484	4683|8882|9646|9837|23168|27339|51119|54892|57167|79728|81565|84296|91603|129685|642623|	NBN|ZPR1|CTR9|GINS1|RTF1|PRPF19|SBDS|NCAPG2|SALL4|PALB2|NDEL1|GINS4|ZNF830|TAF8|UBTFL1|
GO:0001833	inner cell mass cell proliferation	biological_process	10	0.0354919	0.13048433048433047	8882|9837|27339|51119|54892|57167|79728|81565|84296|129685|	ZPR1|GINS1|PRPF19|SBDS|NCAPG2|SALL4|PALB2|NDEL1|GINS4|TAF8|
GO:0001836	release of cytochrome c from mitochondria	biological_process	21	9.53981e-09	<2.638870563398865E-4	572|578|581|596|598|637|666|885|1191|2537|2810|3725|5366|6648|8326|10059|27113|51024|56947|79017|92609|	BAD|BAK1|BAX|BCL2|BCL2L1|BID|BOK|CCK|CLU|IFI6|SFN|JUN|PMAIP1|SOD2|FZD9|DNM1L|BBC3|FIS1|MFF|GGCT|TIMM50|
GO:0001837	epithelial to mesenchymal transition	biological_process	63	9.1723e-15	<2.638870563398865E-4	265|650|655|1499|1655|1942|2022|2253|2263|2932|3037|3082|3091|3182|3516|4017|4040|4089|4487|4488|6275|6422|6591|6615|6662|6949|7040|7042|7046|7049|7472|7474|7478|7481|8091|8320|8751|9221|9231|9241|9820|10016|10155|10252|10439|10521|23462|23493|26508|27250|51176|51384|54361|55273|57142|57669|59349|81610|84541|84695|145258|359845|553115|	AMELX|BMP2|BMP7|CTNNB1|DDX5|EFNA1|ENG|FGF8|FGFR2|GSK3B|HAS2|HGF|HIF1A|HNRNPAB|RBPJ|LOXL2|LRP6|SMAD4|MSX1|MSX2|S100A4|SFRP1|SNAI2|SNAI1|SOX9|TCOF1|TGFB1|TGFB2|TGFBR1|TGFBR3|WNT2|WNT5A|WNT8A|WNT11|HMGA2|EOMES|ADAM15|NOLC1|DLG5|NOG|CUL7|PDCD6|TRIM28|SPRY1|OLFM1|DDX17|HEY1|HEY2|HEYL|PDCD4|LEF1|WNT16|WNT4|TMEM100|RTN4|EPB41L5|KLHL12|FAM83D|KBTBD8|LOXL3|GSC|RFLNB|PEF1|
GO:0001838	embryonic epithelial tube formation	biological_process	115	6.23314e-11	<2.638870563398865E-4	25|133|317|585|652|653|655|1072|1499|1855|1856|1857|2348|2535|2625|2648|2668|2909|3091|4040|4524|4838|5076|5216|5566|5567|5727|5754|5898|5914|5916|5979|6385|6422|6423|6491|6497|6659|6662|6664|6692|6768|6788|6789|6862|6928|7040|7042|7189|7248|7249|7289|7291|7403|7408|7474|7475|7484|7798|7849|7976|8092|8289|8321|8323|8463|8543|9241|9355|9421|9585|9620|9839|9968|10395|10427|10522|10653|10959|11019|1…	ABL1|ADM|APAF1|BBS4|BMP4|BMP5|BMP7|CFL1|CTNNB1|DVL1|DVL2|DVL3|FOLR1|FZD2|GATA3|KAT2A|GDNF|ARHGAP35|HIF1A|LRP6|MTHFR|NODAL|PAX2|PFN1|PRKACA|PRKACB|PTCH1|PTK7|RALA|RARA|RARG|RET|SDC4|SFRP1|SFRP2|STIL|SKI|SOX4|SOX9|SOX11|SPINT1|ST14|STK3|STK4|TBXT|HNF1B|TGFB1|TGFB2|TRAF6|TSC1|TSC2|TULP3|TWIST1|KDM6A|VASP|WNT5A|WNT6|WNT9B|LUZP1|PAX8|FZD3|ALX1|ARID1A|FZD1|FZD6|TEAD2|LMO4|NOG|LHX2|HAND1|KIF20B|CELSR1|Z…
GO:0001839	neural plate morphogenesis	biological_process	7	0.000214236	3.616200578592093E-4	1855|1856|2253|6862|9241|57216|57669|	DVL1|DVL2|FGF8|TBXT|NOG|VANGL2|EPB41L5|
GO:0001840	neural plate development	biological_process	10	2.67709e-06	<2.638870563398865E-4	1499|1855|1856|2253|5727|6862|9241|26005|57216|57669|	CTNNB1|DVL1|DVL2|FGF8|PTCH1|TBXT|NOG|C2CD3|VANGL2|EPB41L5|
GO:0001841	neural tube formation	biological_process	98	1.84834e-08	<2.638870563398865E-4	25|133|317|585|652|653|655|1072|1855|1856|1857|2348|2535|2648|2909|3091|4040|4524|4838|5076|5216|5566|5567|5727|5754|5898|5914|5916|6385|6422|6423|6491|6497|6659|6664|6692|6768|6788|6789|6862|7040|7042|7189|7248|7249|7289|7291|7403|7408|7474|7798|7976|8092|8289|8321|8323|8463|8543|9241|9355|9585|9620|9839|9968|10395|10427|10522|10653|10959|11019|11146|23242|23513|23654|25902|26160|29072|51098|516…	ABL1|ADM|APAF1|BBS4|BMP4|BMP5|BMP7|CFL1|DVL1|DVL2|DVL3|FOLR1|FZD2|KAT2A|ARHGAP35|HIF1A|LRP6|MTHFR|NODAL|PAX2|PFN1|PRKACA|PRKACB|PTCH1|PTK7|RALA|RARA|RARG|SDC4|SFRP1|SFRP2|STIL|SKI|SOX4|SOX11|SPINT1|ST14|STK3|STK4|TBXT|TGFB1|TGFB2|TRAF6|TSC1|TSC2|TULP3|TWIST1|KDM6A|VASP|WNT5A|LUZP1|FZD3|ALX1|ARID1A|FZD1|FZD6|TEAD2|LMO4|NOG|LHX2|KIF20B|CELSR1|ZEB2|MED12|DLC1|SEC24B|DEAF1|SPINT2|TMED2|LIAS|GLMN|COBL…
GO:0001842	neural fold formation	biological_process	7	0.0311486	0.13048433048433047	653|655|1072|3091|4838|7798|58495|	BMP5|BMP7|CFL1|HIF1A|NODAL|LUZP1|OVOL2|
GO:0001843	neural tube closure	biological_process	83	1.73795e-08	<2.638870563398865E-4	25|133|317|585|652|1855|1856|1857|2348|2535|2648|2909|4040|4524|5076|5216|5566|5567|5727|5754|5898|5914|5916|6385|6422|6423|6491|6497|6692|6768|6862|7040|7042|7189|7248|7249|7289|7291|7403|7408|7474|7976|8092|8289|8321|8323|8463|8543|9241|9355|9585|9620|9839|9968|10395|10427|10522|10653|10959|11019|11146|23242|23513|23654|25902|26160|29072|51684|54903|54910|55081|55764|57167|57216|57545|57619|578…	ABL1|ADM|APAF1|BBS4|BMP4|DVL1|DVL2|DVL3|FOLR1|FZD2|KAT2A|ARHGAP35|LRP6|MTHFR|PAX2|PFN1|PRKACA|PRKACB|PTCH1|PTK7|RALA|RARA|RARG|SDC4|SFRP1|SFRP2|STIL|SKI|SPINT1|ST14|TBXT|TGFB1|TGFB2|TRAF6|TSC1|TSC2|TULP3|TWIST1|KDM6A|VASP|WNT5A|FZD3|ALX1|ARID1A|FZD1|FZD6|TEAD2|LMO4|NOG|LHX2|KIF20B|CELSR1|ZEB2|MED12|DLC1|SEC24B|DEAF1|SPINT2|TMED2|LIAS|GLMN|COBL|SCRIB|PLXNB2|MTHFD1L|IFT172|SETD2|SUFU|MKS1|SEMA4C|IF…
GO:0001844	protein insertion into mitochondrial membrane involved in apoptotic signaling pathway	biological_process	6	3.00216e-08	<2.638870563398865E-4	572|581|5366|10018|64112|90427|	BAD|BAX|PMAIP1|BCL2L11|MOAP1|BMF|
GO:0001845	phagolysosome assembly	biological_process	13	0.00536303	0.011602753195673549	4647|5027|7879|8406|9066|11151|51552|54734|55647|80208|83871|84286|338382|	MYO7A|P2RX7|RAB7A|SRPX|SYT7|CORO1A|RAB14|RAB39A|RAB20|SPG11|RAB34|TMEM175|RAB7B|
GO:0001846	opsonin binding	molecular_function	14	6.35471e-07	<2.638870563398865E-4	325|708|720|811|1378|1401|3684|3685|3689|5245|5806|10747|22918|84466|	APCS|C1QBP|C4A|CALR|CR1|CRP|ITGAM|ITGAV|ITGB2|PHB|PTX3|MASP2|CD93|MEGF10|
GO:0001847	opsonin receptor activity	molecular_function	4	0.000490447	0.003438272268185237	728|929|1378|27202|	C5AR1|CD14|CR1|C5AR2|
GO:0001848	complement binding	molecular_function	19	5.15258e-11	<2.638870563398865E-4	325|629|708|720|721|728|731|811|966|1378|1380|1401|3684|3689|5245|5806|10747|22918|84466|	APCS|CFB|C1QBP|C4A|C4B|C5AR1|C8A|CALR|CD59|CR1|CR2|CRP|ITGAM|ITGB2|PHB|PTX3|MASP2|CD93|MEGF10|
GO:0001849	complement component C1q binding	molecular_function	8	0.000462779	0.003438272268185237	325|708|720|811|1401|5806|22918|84466|	APCS|C1QBP|C4A|CALR|CRP|PTX3|CD93|MEGF10|
GO:0001851	complement component C3b binding	molecular_function	4	0.0031707	0.011602753195673549	1378|3684|3689|5245|	CR1|ITGAM|ITGB2|PHB|
GO:0001867	complement activation, lectin pathway	biological_process	11	3.4513e-06	<2.638870563398865E-4	2219|2220|3848|4153|5648|8547|10584|10747|51435|57642|78989|	FCN1|FCN2|KRT1|MBL2|MASP1|FCN3|COLEC10|MASP2|SCARA3|COL20A1|COLEC11|
GO:0001871	pattern binding	molecular_function	21	0.999273	1.0	178|2220|5168|5169|5806|7448|8909|8987|10216|27283|56241|56261|64129|83998|89801|157869|283971|339390|348174|497190|648791|	AGL|FCN2|ENPP2|ENPP3|PTX3|VTN|ENDOU|STBD1|PRG4|TINAG|SUSD2|GPCPD1|TINAGL1|REG4|PPP1R3F|SBSPON|CLEC18C|CLEC4G|CLEC18A|CLEC18B|PPP1R3G|
GO:0001875	lipopolysaccharide receptor activity	molecular_function	5	1.55509e-06	<2.638870563398865E-4	949|5724|7097|7099|23643|	SCARB1|PTAFR|TLR2|TLR4|LY96|
GO:0001878	response to yeast	biological_process	4	0.000490447	0.003438272268185237	1398|1991|4353|5806|	CRK|ELANE|MPO|PTX3|
GO:0001880	Mullerian duct regression	biological_process	4	2.94112e-07	<2.638870563398865E-4	268|269|657|4090|	AMH|AMHR2|BMPR1A|SMAD5|
GO:0001881	receptor recycling	biological_process	11	0.55402	0.6207047175305765	819|9230|10564|22853|27065|30845|55111|57679|144717|150368|387849|	CAMLG|RAB11B|ARFGEF2|LMTK2|NSG1|EHD3|PLEKHJ1|ALS2|PHETA1|PHETA2|REP15|
GO:0001882	nucleoside binding	molecular_function	378	3.47229e-07	<2.638870563398865E-4	81|100|134|159|205|309|318|373|375|377|378|379|381|382|387|388|389|390|391|394|399|400|402|403|978|989|998|1612|1731|1759|1785|1819|1915|1917|1938|1968|1983|2288|2633|2634|2635|2643|2669|2746|2747|2767|2768|2769|2770|2771|2773|2774|2775|2776|2778|2779|2780|2781|2794|2909|2935|2977|2982|2983|2984|2986|3000|3008|3266|3326|3643|3845|4081|4218|4261|4528|4599|4600|4733|4735|4830|4831|4860|4881|4882|48…	ACTN4|ADA|ADORA1|ADSS|AK4|ANXA6|NUDT2|TRIM23|ARF1|ARF3|ARF4|ARL4D|ARF5|ARF6|RHOA|RHOB|RHOC|RND3|RHOG|ARHGAP5|RHOH|ARL1|ARL2|ARL3|CDA|SEPT7|CDC42|DAPK1|SEPT1|DNM1|DNM2|DRG2|EEF1A1|EEF1A2|EEF2|EIF2S3|EIF5|FKBP4|GBP1|GBP2|GBP3|GCH1|GEM|GLUD1|GLUD2|GNA11|GNA12|GNA15|GNAI1|GNAI2|GNAI3|GNAL|GNAO1|GNAQ|GNAS|GNAT1|GNAT2|GNAZ|GNL1|ARHGAP35|GSPT1|GUCY1A2|GUCY1A1|GUCY1B1|GUCY2C|GUCY2F|GUCY2D|HIST1H1E|ERAS|H…
GO:0001883	purine nucleoside binding	molecular_function	370	8.32246e-07	<2.638870563398865E-4	100|134|159|205|309|318|373|375|377|378|379|381|382|387|388|389|390|391|394|399|400|402|403|989|998|1612|1731|1759|1785|1819|1915|1917|1938|1968|1983|2288|2633|2634|2635|2643|2669|2746|2747|2767|2768|2769|2770|2771|2773|2774|2775|2776|2778|2779|2780|2781|2794|2909|2935|2977|2982|2983|2984|2986|3000|3008|3266|3326|3643|3845|4081|4218|4261|4528|4599|4600|4733|4735|4830|4831|4881|4882|4893|4976|5105…	ADA|ADORA1|ADSS|AK4|ANXA6|NUDT2|TRIM23|ARF1|ARF3|ARF4|ARL4D|ARF5|ARF6|RHOA|RHOB|RHOC|RND3|RHOG|ARHGAP5|RHOH|ARL1|ARL2|ARL3|SEPT7|CDC42|DAPK1|SEPT1|DNM1|DNM2|DRG2|EEF1A1|EEF1A2|EEF2|EIF2S3|EIF5|FKBP4|GBP1|GBP2|GBP3|GCH1|GEM|GLUD1|GLUD2|GNA11|GNA12|GNA15|GNAI1|GNAI2|GNAI3|GNAL|GNAO1|GNAQ|GNAS|GNAT1|GNAT2|GNAZ|GNL1|ARHGAP35|GSPT1|GUCY1A2|GUCY1A1|GUCY1B1|GUCY2C|GUCY2F|GUCY2D|HIST1H1E|ERAS|HSP90AB1|IN…
GO:0001885	endothelial cell development	biological_process	44	0.000173674	3.616200578592093E-4	1286|1499|2022|2150|2194|2876|2889|2947|3383|3397|4233|4301|4478|4855|5138|5144|5175|5906|5908|6781|7082|7430|7476|7477|7716|8985|9076|9414|9693|10411|25932|26051|26084|50848|54345|57493|57826|60484|64102|80781|83605|91522|91663|153562|	COL4A4|CTNNB1|ENG|F2RL1|FASN|GPX1|RAPGEF1|GSTM3|ICAM1|ID1|MET|AFDN|MSN|NOTCH4|PDE2A|PDE4D|PECAM1|RAP1A|RAP1B|STC1|TJP1|EZR|WNT7A|WNT7B|VEZF1|PLOD3|CLDN1|TJP2|RAPGEF2|RAPGEF3|CLIC4|PPP1R16B|ARHGEF26|F11R|SOX18|HEG1|RAP2C|HAPLN2|TNMD|COL18A1|CCM2|COL23A1|MYADM|MARVELD2|
GO:0001886	endothelial cell morphogenesis	biological_process	13	0.0228427	0.04872936861409484	1286|3397|4233|4855|5175|6781|8985|25932|26084|57493|64102|80781|91522|	COL4A4|ID1|MET|NOTCH4|PECAM1|STC1|PLOD3|CLIC4|ARHGEF26|HEG1|TNMD|COL18A1|COL23A1|
GO:0001887	selenium compound metabolic process	biological_process	6	1.54015e-07	<2.638870563398865E-4	4143|6414|7296|22928|22929|51540|	MAT1A|SELENOP|TXNRD1|SEPHS2|SEPHS1|SCLY|
GO:0001889	liver development	biological_process	124	1.21098e-08	<2.638870563398865E-4	38|50|100|205|301|382|383|440|445|538|570|595|790|1050|1051|1054|1361|1373|1459|1460|1543|1628|1854|2146|2356|2627|2735|2737|3077|3082|3142|3155|3157|3162|3172|3175|3184|3280|3482|3549|3586|3651|3673|3720|3725|3845|4088|4124|4233|4357|4763|4838|5009|5105|5106|5111|5253|5290|5310|5311|5315|5469|5629|5727|5764|5774|5860|5906|5914|5915|5967|5970|6143|6195|6217|6426|6430|6662|6670|6715|6790|6881|6927…	ACAT1|ACO2|ADA|AK4|ANXA1|ARF6|ARG1|ASNS|ASS1|ATP7A|BAAT|CCND1|CAD|CEBPA|CEBPB|CEBPG|CPB2|CPS1|CSNK2A2|CSNK2B|CYP1A1|DBP|DUT|EZH2|FPGS|GATA6|GLI1|GLI3|HFE|HGF|HLX|HMGCL|HMGCS1|HMOX1|HNF4A|ONECUT1|HNRNPD|HES1|IGF2R|IHH|IL10|PDX1|ITGA2|JARID2|JUN|KRAS|SMAD3|MAN2A1|MET|MPST|NF1|NODAL|OTC|PCK1|PCK2|PCNA|PHF2|PIK3CA|PKD1|PKD2|PKM|MED1|PROX1|PTCH1|PTN|PTPN3|QDPR|RAP1A|RARA|RARB|REG1A|RELA|RPL19|RPS6KA1|…
GO:0001890	placenta development	biological_process	141	1.32839e-05	2.638870563398865E-4	100|133|283|329|405|430|639|653|655|659|677|682|841|899|1027|1028|1045|1046|1050|1051|1432|1437|1508|1515|1594|1634|1747|2034|2057|2116|2186|2263|2624|2693|2706|2707|2709|2885|3091|3280|3294|3297|3326|3481|3491|3516|3586|3696|3726|3856|3880|3952|3976|4158|4188|4216|4221|4435|4838|5155|5310|5311|5333|5467|5468|5469|5604|5654|5740|5743|5747|6194|6256|6615|6647|6670|6692|6696|6768|6781|6788|6789|702…	ADA|ADM|ANG|BIRC2|ARNT|ASCL2|PRDM1|BMP5|BMP7|BMPR2|ZFP36L1|BSG|CASP8|CCNF|CDKN1B|CDKN1C|CDX2|CDX4|CEBPA|CEBPB|MAPK14|CSF2|CTSB|CTSV|CYP27B1|DCN|DLX3|EPAS1|EPOR|ETV2|BPTF|FGFR2|GATA2|GHSR|GJB2|GJB3|GJB5|GRB2|HIF1A|HES1|HSD17B2|HSF1|HSP90AB1|IGF2|CCN1|RBPJ|IL10|ITGB8|JUNB|KRT8|KRT19|LEP|LIF|MC2R|MDFI|MAP3K4|MEN1|CITED1|NODAL|PDGFB|PKD1|PKD2|PLCD1|PPARD|PPARG|MED1|MAP2K1|HTRA1|PTGIS|PTGS2|PTK2|RPS6|…
GO:0001891	phagocytic cup	cellular_component	20	0.00880652	0.04872936861409484	199|301|575|1785|3936|9322|9938|10347|10399|11151|23208|23396|27131|56990|57192|64005|84466|94134|345611|375033|	AIF1|ANXA1|ADGRB1|DNM2|LCP1|TRIP10|ARHGAP25|ABCA7|RACK1|CORO1A|SYT11|PIP5K1C|SNX5|CDC42SE2|MCOLN1|MYO1G|MEGF10|ARHGAP12|IRGM|PEAR1|
GO:0001892	embryonic placenta development	biological_process	83	2.65057e-05	2.638870563398865E-4	133|405|430|639|653|655|677|841|1028|1045|1046|1050|1051|1437|2034|2186|2263|2624|2709|2885|3091|3280|3297|3481|3491|3516|3586|3726|3856|3880|3976|4188|4435|4838|5155|5310|5311|5333|5469|5604|6615|6670|6692|6768|6788|6789|7026|7274|7472|7477|7855|7942|8320|8521|8648|9021|9394|9421|10049|10155|10653|10733|10959|22846|23462|23493|26259|29072|50814|51176|51294|54583|57448|57623|58495|59343|79733|798…	ADM|ARNT|ASCL2|PRDM1|BMP5|BMP7|ZFP36L1|CASP8|CDKN1C|CDX2|CDX4|CEBPA|CEBPB|CSF2|EPAS1|BPTF|FGFR2|GATA2|GJB5|GRB2|HIF1A|HES1|HSF1|IGF2|CCN1|RBPJ|IL10|JUNB|KRT8|KRT19|LIF|MDFI|CITED1|NODAL|PDGFB|PKD1|PKD2|PLCD1|MED1|MAP2K1|SNAI1|SP3|SPINT1|ST14|STK3|STK4|NR2F2|TTPA|WNT2|WNT7B|FZD5|TFEB|EOMES|GCM1|NCOA1|SOCS3|HS6ST1|HAND1|DNAJB6|TRIM28|SPINT2|PLK4|TMED2|VASH1|HEY1|HEY2|FBXW8|SETD2|NSDHL|LEF1|PCDH12|E…
GO:0001893	maternal placenta development	biological_process	30	0.0226208	0.04872936861409484	639|659|682|1508|1515|1594|2057|2693|2706|3726|3976|4221|4838|5467|5740|5743|6256|6696|6781|7026|7421|8614|10935|10959|23641|26528|51738|55870|56977|150921|	PRDM1|BMPR2|BSG|CTSB|CTSV|CYP27B1|EPOR|GHSR|GJB2|JUNB|LIF|MEN1|NODAL|PPARD|PTGIS|PTGS2|RXRA|SPP1|STC1|NR2F2|VDR|STC2|PRDX3|TMED2|LDOC1|DAZAP1|GHRL|ASH1L|STOX2|TCF23|
GO:0001894	tissue homeostasis	biological_process	170	0.345088	0.40188323917137475	12|24|31|54|71|118|154|231|563|580|581|582|583|585|596|947|1001|1200|1258|1280|1435|1472|1490|1499|1512|1513|1525|2034|2055|2074|2103|2149|2185|2271|2323|2623|2624|2651|2778|3315|3512|3549|3574|3845|3848|3933|3988|4057|4069|4117|4585|4588|4846|5025|5027|5052|5284|5304|5741|5745|5781|5879|5880|5881|5925|5950|6010|6101|6121|6441|6608|6647|6662|6722|6794|7018|7031|7032|7033|7099|7189|7275|7287|7399|…	SERPINA3|ABCA4|ACACA|ACP5|ACTG1|ADD1|ADRB2|AKR1B1|AZGP1|BARD1|BAX|BBS1|BBS2|BBS4|BCL2|CD34|CDH3|TPP1|CNGB1|COL2A1|CSF1|CST4|CCN2|CTNNB1|CTSH|CTSK|CXADR|EPAS1|CLN8|ERCC6|ESRRB|F2R|PTK2B|FH|FLT3LG|GATA1|GATA2|GCNT2|GNAS|HSPB1|JCHAIN|IHH|IL7|KRAS|KRT1|LCN1|LIPA|LTF|LYZ|MAK|MUC4|MUC6|NOS3|P2RX4|P2RX7|PRDX1|PIGR|PIP|PTH|PTH1R|PTPN11|RAC1|RAC2|RAC3|RB1|RBP4|RHO|RP1|RPE65|SFTPD|SMO|SOD1|SOX9|SRF|STK11|T…
GO:0001895	retina homeostasis	biological_process	64	0.0118306	0.04872936861409484	24|71|563|582|583|585|1001|1258|1472|2055|2074|2103|3315|3512|3848|3933|4057|4069|4117|5052|5284|5304|6010|6101|6121|6647|7018|7275|7287|7399|7401|8195|8842|9657|9696|10083|10518|11272|23746|25861|27031|55812|56890|58503|64072|65217|84059|92211|94137|115861|124220|124590|128338|134430|145226|158046|166379|261734|282809|285331|387715|445582|653269|653781|	ABCA4|ACTG1|AZGP1|BBS1|BBS2|BBS4|CDH3|CNGB1|CST4|CLN8|ERCC6|ESRRB|HSPB1|JCHAIN|KRT1|LCN1|LTF|LYZ|MAK|PRDX1|PIGR|PIP|RHO|RP1|RPE65|SOD1|TF|TUB|TULP1|USH2A|CLRN1|MKKS|PROM1|IQCB1|CROCC|USH1C|CIB2|PRR4|AIPL1|WHRN|NPHP3|SPATA7|MDM1|OPRPN|CDH23|PCDH15|ADGRV1|CDHR1|RP1L1|NXNL1|ZG16B|USH1G|DRAM2|WDR36|RDH12|NXNL2|BBS12|NPHP4|POC1B|CCDC66|ARMS2|POTEE|POTEI|POTEJ|
GO:0001906	cell killing	biological_process	86	0.0709193	0.13048433048433047	566|572|735|820|1054|1075|1113|1130|1511|1512|1667|1668|1669|1670|1671|1673|1991|2013|2147|3002|3004|3077|3151|3251|3273|3346|3347|3606|3811|3853|4057|4069|4153|4277|4589|5052|5196|5551|5777|5873|6156|6223|6283|6357|6406|6813|6845|7264|8542|8970|8993|10018|10383|10578|11151|11334|55894|57115|57817|57823|79465|80328|80329|85236|114771|117159|117285|130120|135250|140823|140880|154064|201294|203068|…	AZU1|BAD|C9|CAMP|CEBPG|CTSC|CHGA|LYST|CTSG|CTSH|DEFA1|DEFA3|DEFA4|DEFA5|DEFA6|DEFB4A|ELANE|EMP2|F2|GZMB|GZMM|HFE|HMGN2|HPRT1|HRG|HTN1|HTN3|IL18|KIR3DL1|KRT6A|LTF|LYZ|MBL2|MICB|MUC7|PRDX1|PF4|PRF1|PTPN6|RAB27A|RPL30|RPS19|S100A12|CCL13|SEMG1|STXBP2|VAMP7|TSTA3|APOL1|HIST1H2BJ|PGLYRP1|BCL2L11|TUBB4B|GNLY|CORO1A|TUSC2|DEFB103B|PGLYRP4|HAMP|SLAMF7|ULBP3|ULBP2|ULBP1|HIST1H2BK|PGLYRP3|DCD|DEFB118|REG3G…
GO:0001907	killing by symbiont of host cells	biological_process	3	0.0148353	0.04872936861409484	572|735|10018|	BAD|C9|BCL2L11|
GO:0001909	leukocyte mediated cytotoxicity	biological_process	39	1.90454e-05	2.638870563398865E-4	566|1054|1075|1130|1511|1512|1991|2013|2147|3002|3004|3077|3251|3606|3811|4277|5052|5551|5777|5873|6813|6845|7264|10383|11151|11334|57823|79465|80328|80329|135250|154064|201294|203068|353091|387836|100431172|100507436|100528032|	AZU1|CEBPG|CTSC|LYST|CTSG|CTSH|ELANE|EMP2|F2|GZMB|GZMM|HFE|HPRT1|IL18|KIR3DL1|MICB|PRDX1|PRF1|PTPN6|RAB27A|STXBP2|VAMP7|TSTA3|TUBB4B|CORO1A|TUSC2|SLAMF7|ULBP3|ULBP2|ULBP1|RAET1E|RAET1L|UNC13D|TUBB|RAET1G|CLEC2A|KLRF2|MICA|KLRC4-KLRK1|
GO:0001910	regulation of leukocyte mediated cytotoxicity	biological_process	72	4.51438e-15	<2.638870563398865E-4	164|177|383|409|634|909|910|911|912|913|1398|1773|1776|2150|2213|3077|3105|3106|3107|3133|3134|3135|3383|3575|3592|3593|3594|3902|3916|3952|3965|4068|4277|4843|5027|5272|5532|5788|5817|5819|6318|6372|6375|6777|7409|8417|8772|8807|9437|10125|10666|10859|11035|23705|26228|51561|51571|56253|79465|80328|80329|84868|114836|135250|146850|149233|154064|259197|353091|387837|100507436|100528032|	AP1G1|AGER|ARG1|ARRB2|CEACAM1|CD1A|CD1B|CD1C|CD1D|CD1E|CRK|DNASE1|DNASE1L3|F2RL1|FCGR2B|HFE|HLA-A|HLA-B|HLA-C|HLA-E|HLA-F|HLA-G|ICAM1|IL7R|IL12A|IL12B|IL12RB1|LAG3|LAMP1|LEP|LGALS9|SH2D1A|MICB|NOS2|P2RX7|SERPINB9|PPP3CB|PTPRC|PVR|NECTIN2|SERPINB4|CXCL6|XCL1|STAT5B|VAV1|STX7|FADD|IL18RAP|NCR1|RASGRP1|CD226|LILRB1|RIPK3|CADM1|STAP1|IL23A|FAM49B|CRTAM|ULBP3|ULBP2|ULBP1|HAVCR2|SLAMF6|RAET1E|PIK3R6|IL…
GO:0001911	negative regulation of leukocyte mediated cytotoxicity	biological_process	15	0.000377687	0.003438272268185237	409|634|1398|2213|3133|3575|3965|5272|5532|5788|6318|10859|84868|387837|100507436|	ARRB2|CEACAM1|CRK|FCGR2B|HLA-E|IL7R|LGALS9|SERPINB9|PPP3CB|PTPRC|SERPINB4|LILRB1|HAVCR2|CLEC12B|MICA|
GO:0001912	positive regulation of leukocyte mediated cytotoxicity	biological_process	51	2.8446e-14	<2.638870563398865E-4	164|383|909|910|911|912|913|2150|3077|3105|3106|3107|3133|3134|3135|3592|3593|3594|3902|3916|4068|4277|4843|5027|5788|5817|5819|6375|6777|7409|8417|8772|8807|10125|10666|23705|26228|51561|51571|56253|79465|80328|80329|114836|135250|149233|154064|259197|353091|100507436|100528032|	AP1G1|ARG1|CD1A|CD1B|CD1C|CD1D|CD1E|F2RL1|HFE|HLA-A|HLA-B|HLA-C|HLA-E|HLA-F|HLA-G|IL12A|IL12B|IL12RB1|LAG3|LAMP1|SH2D1A|MICB|NOS2|P2RX7|PTPRC|PVR|NECTIN2|XCL1|STAT5B|VAV1|STX7|FADD|IL18RAP|RASGRP1|CD226|CADM1|STAP1|IL23A|FAM49B|CRTAM|ULBP3|ULBP2|ULBP1|SLAMF6|RAET1E|IL23R|RAET1L|NCR3|RAET1G|MICA|KLRC4-KLRK1|
GO:0001913	T cell mediated cytotoxicity	biological_process	17	0.00237408	0.011602753195673549	1075|1512|2013|3004|3077|3251|4277|5551|5873|7264|79465|80328|80329|135250|154064|353091|100507436|	CTSC|CTSH|EMP2|GZMM|HFE|HPRT1|MICB|PRF1|RAB27A|TSTA3|ULBP3|ULBP2|ULBP1|RAET1E|RAET1L|RAET1G|MICA|
GO:0001914	regulation of T cell mediated cytotoxicity	biological_process	31	1.42649e-09	<2.638870563398865E-4	177|634|909|910|911|912|913|2213|3105|3106|3107|3133|3134|3135|3575|3592|3593|3594|5027|5532|5788|5817|5819|6375|8417|8772|10859|11035|51561|51571|149233|	AGER|CEACAM1|CD1A|CD1B|CD1C|CD1D|CD1E|FCGR2B|HLA-A|HLA-B|HLA-C|HLA-E|HLA-F|HLA-G|IL7R|IL12A|IL12B|IL12RB1|P2RX7|PPP3CB|PTPRC|PVR|NECTIN2|XCL1|STX7|FADD|LILRB1|RIPK3|IL23A|FAM49B|IL23R|
GO:0001915	negative regulation of T cell mediated cytotoxicity	biological_process	6	0.00127634	0.011602753195673549	634|2213|3575|5532|5788|10859|	CEACAM1|FCGR2B|IL7R|PPP3CB|PTPRC|LILRB1|
GO:0001916	positive regulation of T cell mediated cytotoxicity	biological_process	24	2.69136e-08	<2.638870563398865E-4	909|910|911|912|913|3105|3106|3107|3133|3134|3135|3592|3593|3594|5027|5788|5817|5819|6375|8417|8772|51561|51571|149233|	CD1A|CD1B|CD1C|CD1D|CD1E|HLA-A|HLA-B|HLA-C|HLA-E|HLA-F|HLA-G|IL12A|IL12B|IL12RB1|P2RX7|PTPRC|PVR|NECTIN2|XCL1|STX7|FADD|IL23A|FAM49B|IL23R|
GO:0001917	photoreceptor inner segment	cellular_component	46	6.3843e-06	<2.638870563398865E-4	407|585|1759|1785|2026|2779|2780|2792|2979|3623|4117|4647|4842|5132|5470|6010|6101|6295|7287|7399|8036|9696|9786|10083|10518|22941|23035|23239|23418|23746|25861|26052|51109|79955|84140|92840|124590|128338|145226|157657|285331|339291|346562|375298|387715|388939|	ARR3|BBS4|DNM1|DNM2|ENO2|GNAT1|GNAT2|GNGT1|GUCA1B|INHA|MAK|MYO7A|NOS1|PDC|PPEF2|RHO|RP1|SAG|TULP1|USH2A|SHOC2|CROCC|KIAA0586|USH1C|CIB2|SHANK2|PHLPP2|PHLPP1|CRB1|AIPL1|WHRN|DNM3|RDH11|PDZD7|FAM161A|REEP6|USH1G|DRAM2|RDH12|C8orf37|CCDC66|LRRC30|GNAT3|CERKL|ARMS2|PCARE|
GO:0001919	regulation of receptor recycling	biological_process	22	0.015698	0.04872936861409484	43|302|1889|2060|4905|5663|6622|8934|9341|10133|10268|11149|23513|27065|50852|51510|55004|55435|55614|116985|125058|255738|	ACHE|ANXA2|ECE1|EPS15|NSF|PSEN1|SNCA|RAB29|VAMP3|OPTN|RAMP3|BVES|SCRIB|NSG1|TRAT1|CHMP5|LAMTOR1|AP1AR|KIF16B|ARAP1|TBC1D16|PCSK9|
GO:0001920	negative regulation of receptor recycling	biological_process	4	0.321278	0.3774554245995769	10133|50852|55435|255738|	OPTN|TRAT1|AP1AR|PCSK9|
GO:0001921	positive regulation of receptor recycling	biological_process	13	0.0145293	0.04872936861409484	302|1889|2060|4905|5663|6622|8934|9341|10268|11149|23513|27065|116985|	ANXA2|ECE1|EPS15|NSF|PSEN1|SNCA|RAB29|VAMP3|RAMP3|BVES|SCRIB|NSG1|ARAP1|
GO:0001922	B-1 B cell homeostasis	biological_process	4	0.0551488	0.13048433048433047	25|3091|7128|10603|	ABL1|HIF1A|TNFAIP3|SH2B2|
GO:0001931	uropod	cellular_component	13	0.000694538	0.003438272268185237	683|2319|3384|4478|4627|6404|6693|7430|8395|9051|10211|23396|388325|	BST1|FLOT2|ICAM2|MSN|MYH9|SELPLG|SPN|EZR|PIP5K1B|PSTPIP1|FLOT1|PIP5K1C|SCIMP|
GO:0001933	negative regulation of protein phosphorylation	biological_process	372	4.03861e-05	2.638870563398865E-4	25|103|104|135|259|284|324|348|408|409|467|578|581|623|624|634|652|655|753|801|805|808|836|857|859|867|891|1026|1027|1028|1029|1031|1050|1399|1411|1445|1540|1605|1609|1647|1739|1756|1813|1843|1844|1845|1846|1847|1848|1849|1850|1852|1855|1942|1981|2022|2039|2041|2048|2122|2150|2167|2192|2218|2305|2308|2475|2629|2633|2764|2776|2810|2852|2873|2874|2889|2950|3082|3087|3156|3301|3315|3476|3486|3553|35…	ABL1|ADAR|ADARB1|ADORA2A|AMBP|ANGPT1|APC|APOE|ARRB1|ARRB2|ATF3|BAK1|BAX|BDKRB1|BDKRB2|CEACAM1|BMP4|BMP7|LDLRAD4|CALM1|CALM2|CALM3|CASP3|CAV1|CAV3|CBL|CCNB1|CDKN1A|CDKN1B|CDKN1C|CDKN2A|CDKN2C|CEBPA|CRKL|CRYBA1|CSK|CYLD|DAG1|DGKQ|GADD45A|DLG1|DMD|DRD2|DUSP1|DUSP2|DUSP3|DUSP4|DUSP5|DUSP6|DUSP7|DUSP8|DUSP9|DVL1|EFNA1|EIF4G1|ENG|DMTN|EPHA1|EPHB2|MECOM|F2RL1|FABP4|FBLN1|FKTN|FOXM1|FOXO1|MTOR|GBA|GBP1|G…
GO:0001934	positive regulation of protein phosphorylation	biological_process	937	2.95714e-40	<2.638870563398865E-4	25|90|91|92|93|94|101|116|134|136|147|148|150|151|152|154|155|177|183|187|199|208|238|246|283|284|302|355|367|369|374|387|408|409|472|493|537|551|558|566|595|596|627|650|651|652|653|654|655|656|657|659|673|718|727|728|780|796|801|805|808|857|858|885|891|894|896|916|920|939|941|948|958|959|960|972|975|983|990|994|998|1000|1020|1025|1026|1062|1116|1136|1139|1163|1164|1191|1230|1236|1270|1272|1326|1…	ABL1|ACVR1|ACVR1B|ACVR2A|ACVR2B|ACVRL1|ADAM8|ADCYAP1|ADORA1|ADORA2B|ADRA1B|ADRA1A|ADRA2A|ADRA2B|ADRA2C|ADRB2|ADRB3|AGER|AGT|APLNR|AIF1|AKT2|ALK|ALOX15|ANG|ANGPT1|ANXA2|FAS|AR|ARAF|AREG|RHOA|ARRB1|ARRB2|ATM|ATP2B4|ATP6AP1|AVP|AXL|AZU1|CCND1|BCL2|BDNF|BMP2|BMP3|BMP4|BMP5|BMP6|BMP7|BMP8B|BMPR1A|BMPR2|BRAF|C3|C5|C5AR1|DDR1|CALCA|CALM1|CALM2|CALM3|CAV1|CAV2|CCK|CCNB1|CCND2|CCND3|CD3E|CD4|CD27|CD80|CD3…
GO:0001935	endothelial cell proliferation	biological_process	23	0.000699517	0.003438272268185237	94|335|652|659|947|949|1739|1969|2081|3146|3162|4017|4323|5291|5613|7010|7494|9037|9270|55145|79400|168667|441478|	ACVRL1|APOA1|BMP4|BMPR2|CD34|SCARB1|DLG1|EPHA2|ERN1|HMGB1|HMOX1|LOXL2|MMP14|PIK3CB|PRKX|TEK|XBP1|SEMA5A|ITGB1BP1|THAP1|NOX5|BMPER|NRARP|
GO:0001936	regulation of endothelial cell proliferation	biological_process	119	3.8414e-17	<2.638870563398865E-4	94|185|187|283|348|350|383|405|498|650|652|654|659|857|858|889|1012|1232|1535|1893|1960|2152|2247|2260|2277|2321|2324|2475|2624|2658|2693|3091|3146|3148|3162|3164|3357|3586|3676|3690|3725|3791|3952|4208|4763|4804|4893|5155|5170|5228|5335|5365|5468|5578|5587|5617|5629|5797|6347|6356|6369|6387|6667|6678|6772|6774|6776|6868|7010|7026|7046|7057|7060|7423|7424|7432|7472|7474|7498|7857|8291|8742|8828|8…	ACVRL1|AGTR1|APLNR|ANG|APOE|APOH|ARG1|ARNT|ATP5F1A|BMP2|BMP4|BMP6|BMPR2|CAV1|CAV2|KRIT1|CDH13|CCR3|CYBA|ECM1|EGR3|F3|FGF2|FGFR1|VEGFD|FLT1|FLT4|MTOR|GATA2|GDF2|GHSR|HIF1A|HMGB1|HMGB2|HMOX1|NR4A1|HTR2B|IL10|ITGA4|ITGB3|JUN|KDR|LEP|MEF2C|NF1|NGFR|NRAS|PDGFB|PDPK1|PGF|PLCG1|PLXNB3|PPARG|PRKCA|PRKD1|PRL|PROX1|PTPRM|CCL2|CCL11|CCL24|CXCL12|SP1|SPARC|STAT1|STAT3|STAT5A|ADAM17|TEK|NR2F2|TGFBR1|THBS1|THB…
GO:0001938	positive regulation of endothelial cell proliferation	biological_process	90	8.40691e-15	<2.638870563398865E-4	94|185|187|283|383|405|650|652|654|659|858|1012|1232|1535|1893|1960|2152|2247|2260|2277|2324|2475|2624|2658|2693|3091|3146|3148|3162|3164|3357|3586|3676|3690|3725|3791|4763|4893|5155|5170|5228|5335|5365|5578|5587|5629|6356|6369|6387|6667|6774|6776|6868|7010|7046|7060|7423|7424|7432|7472|7474|7857|8291|8742|8828|8829|8862|9037|9982|10000|10016|10344|23411|25865|26051|51157|51162|51548|51738|55109|…	ACVRL1|AGTR1|APLNR|ANG|ARG1|ARNT|BMP2|BMP4|BMP6|BMPR2|CAV2|CDH13|CCR3|CYBA|ECM1|EGR3|F3|FGF2|FGFR1|VEGFD|FLT4|MTOR|GATA2|GDF2|GHSR|HIF1A|HMGB1|HMGB2|HMOX1|NR4A1|HTR2B|IL10|ITGA4|ITGB3|JUN|KDR|NF1|NRAS|PDGFB|PDPK1|PGF|PLCG1|PLXNB3|PRKCA|PRKD1|PROX1|CCL11|CCL24|CXCL12|SP1|STAT3|STAT5A|ADAM17|TEK|TGFBR1|THBS4|VEGFB|VEGFC|VIP|WNT2|WNT5A|SCG2|DYSF|TNFSF12|NRP2|NRP1|APLN|SEMA5A|FGFBP1|AKT3|PDCD6|CCL26|…
GO:0001939	female pronucleus	cellular_component	9	0.0751465	0.13048433048433047	890|6513|6908|10270|10951|55183|200424|285051|359787|	CCNA2|SLC2A1|TBP|AKAP8|CBX1|RIF1|TET3|STPG4|DPPA3|
GO:0001940	male pronucleus	cellular_component	6	0.269152	0.32640791476407915	890|6908|10951|55183|200424|285051|	CCNA2|TBP|CBX1|RIF1|TET3|STPG4|
GO:0001941	postsynaptic membrane organization	biological_process	27	2.48622e-06	<2.638870563398865E-4	348|1000|1056|1140|1742|1855|2048|2119|2339|2668|2743|4038|4593|5649|8292|9093|9378|9379|9863|10243|11079|22871|54413|57502|57555|64101|375323|	APOE|CDH2|CEL|CHRNB1|DLG4|DVL1|EPHB2|ETV5|FNTA|GDNF|GLRB|LRP4|MUSK|RELN|COLQ|DNAJA3|NRXN1|NRXN2|MAGI2|GPHN|RER1|NLGN1|NLGN3|NLGN4X|NLGN2|LRRC4|LHFPL4|
GO:0001942	hair follicle development	biological_process	67	0.0118588	0.04872936861409484	91|538|596|1499|1775|1896|2068|2252|2255|2263|2304|3065|3066|3229|3488|3516|3624|3872|3890|3911|4038|4644|4763|5154|5970|6469|6608|6615|6662|7042|7053|7976|8323|8456|8549|8626|8861|9079|9355|9620|10269|10913|11166|22943|25928|26133|27152|50814|54345|54888|55366|55504|57216|60485|64434|80199|80326|84283|92344|94234|112802|135228|147183|147409|147495|340481|342574|	ACVR1B|ATP7A|BCL2|CTNNB1|DNASE1L2|EDA|ERCC2|FGF7|FGF10|FGFR2|FOXE1|HDAC1|HDAC2|HOXC13|IGFBP5|RBPJ|INHBA|KRT17|KRT84|LAMA5|LRP4|MYO5A|NF1|PDGFA|RELA|SHH|SMO|SNAI1|SOX9|TGFB2|TGM3|FZD3|FZD6|FOXN1|LGR5|TP63|LDB1|LDB2|LHX2|CELSR1|ZMPSTE24|EDAR|SOX21|DKK1|SOSTDC1|TRPC4AP|INTU|NSDHL|SOX18|NSUN2|LGR4|TNFRSF19|VANGL2|SAV1|NOM1|FUZ|WNT10A|TMEM79|GORAB|FOXQ1|KRT71|CD109|KRT25|DSG4|APCDD1|ZDHHC21|KRT27|
GO:0001944	vasculature development	biological_process	477	1.85341e-17	<2.638870563398865E-4	14|90|93|94|101|133|163|182|187|196|283|284|285|290|302|338|347|348|388|506|538|578|581|634|639|652|657|659|677|688|857|889|947|998|1000|1003|1012|1045|1046|1277|1278|1281|1282|1284|1286|1289|1295|1296|1306|1399|1432|1464|1482|1490|1499|1545|1605|1649|1717|1747|1785|1890|1893|1901|1906|1909|1942|1954|1958|1960|1969|2004|2022|2028|2034|2041|2047|2048|2049|2050|2069|2113|2116|2138|2185|2191|2246|22…	AAMP|ACVR1|ACVR2B|ACVRL1|ADAM8|ADM|AP2B1|JAG1|APLNR|AHR|ANG|ANGPT1|ANGPT2|ANPEP|ANXA2|APOB|APOD|APOE|RHOB|ATP5F1B|ATP7A|BAK1|BAX|CEACAM1|PRDM1|BMP4|BMPR1A|BMPR2|ZFP36L1|KLF5|CAV1|KRIT1|CD34|CDC42|CDH2|CDH5|CDH13|CDX2|CDX4|COL1A1|COL1A2|COL3A1|COL4A1|COL4A2|COL4A4|COL5A1|COL8A1|COL8A2|COL15A1|CRKL|MAPK14|CSPG4|NKX2-5|CCN2|CTNNB1|CYP1B1|DAG1|DDIT3|DHCR7|DLX3|DNM2|TYMP|ECM1|S1PR1|EDN1|EDNRA|EFNA1|ME…
GO:0001945	lymph vessel development	biological_process	18	0.00342486	0.011602753195673549	93|94|659|2324|3964|5310|5532|5629|5784|6850|6899|7026|10630|54345|57493|79652|147372|283571|	ACVR2B|ACVRL1|BMPR2|FLT4|LGALS8|PKD1|PPP3CB|PROX1|PTPN14|SYK|TBX1|NR2F2|PDPN|SOX18|HEG1|TMEM204|CCBE1|PROX2|
GO:0001946	lymphangiogenesis	biological_process	11	0.00157604	0.011602753195673549	93|94|659|2324|5532|5629|5784|10630|54345|147372|283571|	ACVR2B|ACVRL1|BMPR2|FLT4|PPP3CB|PROX1|PTPN14|PDPN|SOX18|CCBE1|PROX2|
GO:0001947	heart looping	biological_process	54	1.54894e-07	<2.638870563398865E-4	585|1482|2022|2253|2348|2626|3091|3549|4088|4208|4838|5311|5663|6469|6491|6608|6722|6909|6926|7048|7474|7547|8195|8928|9421|9464|10660|10959|26005|26160|27031|28514|51098|51684|54345|54806|55036|55081|55212|55897|57057|57216|57534|58495|64321|65009|83852|89780|121643|123872|129880|200894|344022|388389|	BBS4|NKX2-5|ENG|FGF8|FOLR1|GATA4|HIF1A|IHH|SMAD3|MEF2C|NODAL|PKD2|PSEN1|SHH|STIL|SMO|SRF|TBX2|TBX3|TGFBR2|WNT5A|ZIC3|MKKS|FOXH1|HAND1|HAND2|LBX1|TMED2|C2CD3|IFT172|NPHP3|DLL1|IFT52|SUFU|SOX18|AHI1|CCDC40|IFT57|BBS7|MESP1|TBX20|VANGL2|MIB1|OVOL2|SOX17|NDRG4|SETDB2|WNT3A|FOXN4|DNAAF1|BBS5|ARL13B|NOTO|CCDC103|
GO:0001951	intestinal D-glucose absorption	biological_process	3	0.0148353	0.04872936861409484	5357|7429|7430|	PLS1|VIL1|EZR|
GO:0001952	regulation of cell-matrix adhesion	biological_process	108	2.09807e-07	<2.638870563398865E-4	25|94|182|347|387|395|596|604|683|780|916|948|1012|1021|1029|1236|1307|1435|1605|1613|1845|1946|2013|2039|2041|2042|2185|2824|2932|3175|3204|3273|3611|3728|3791|3987|4088|4321|4323|4617|4653|4680|4763|4771|4814|5054|5291|5295|5328|5590|5728|5747|5795|5879|5921|6093|6281|6366|6370|6376|6385|6422|6548|7010|7057|7070|7248|7402|8573|8631|8751|8826|8829|8861|9270|9448|9475|9480|9647|9748|10395|10519|1…	ABL1|ACVRL1|JAG1|APOD|RHOA|ARHGAP6|BCL2|BCL6|BST1|DDR1|CD3E|CD36|CDH13|CDK6|CDKN2A|CCR7|COL16A1|CSF1|DAG1|DAPK3|DUSP3|EFNA5|EMP2|DMTN|EPHA1|EPHA3|PTK2B|GPM6B|GSK3B|ONECUT1|HOXA7|HRG|ILK|JUP|KDR|LIMS1|SMAD3|MMP12|MMP14|MYF5|MYOC|CEACAM6|NF1|NF2|NINJ1|SERPINE1|PIK3CB|PIK3R1|PLAU|PRKCZ|PTEN|PTK2|PTPRJ|RAC1|RASA1|ROCK1|S100A10|CCL21|CCL25|CX3CL1|SDC4|SFRP1|SLC9A1|TEK|THBS1|THY1|TSC1|UTRN|CASK|SKAP1|A…
GO:0001953	negative regulation of cell-matrix adhesion	biological_process	35	0.00856867	0.04872936861409484	94|182|347|395|604|1029|2039|3204|4321|4323|4653|4763|4771|5054|5295|5728|5921|7057|8573|8751|9270|9448|10395|10631|11170|23122|23603|54828|55920|55966|56940|90102|340485|340533|349633|	ACVRL1|JAG1|APOD|ARHGAP6|BCL6|CDKN2A|DMTN|HOXA7|MMP12|MMP14|MYOC|NF1|NF2|SERPINE1|PIK3R1|PTEN|RASA1|THBS1|CASK|ADAM15|ITGB1BP1|MAP4K4|DLC1|POSTN|FAM107A|CLASP2|CORO1C|BCAS3|RCC2|AJAP1|DUSP22|PHLDB2|ACER2|NEXMIF|PLET1|
GO:0001954	positive regulation of cell-matrix adhesion	biological_process	49	6.50241e-07	<2.638870563398865E-4	25|916|948|1012|1021|1236|1307|1435|1605|2013|2041|2185|2932|3273|3611|3728|3791|3987|4088|4653|4680|4814|5590|5795|5879|6093|6281|6366|6370|6376|6385|6422|7010|7070|7248|7402|8631|8826|8829|9270|9448|9647|10519|54361|55612|56477|57669|59339|342184|	ABL1|CD3E|CD36|CDH13|CDK6|CCR7|COL16A1|CSF1|DAG1|EMP2|EPHA1|PTK2B|GSK3B|HRG|ILK|JUP|KDR|LIMS1|SMAD3|MYOC|CEACAM6|NINJ1|PRKCZ|PTPRJ|RAC1|ROCK1|S100A10|CCL21|CCL25|CX3CL1|SDC4|SFRP1|TEK|THY1|TSC1|UTRN|SKAP1|IQGAP1|NRP1|ITGB1BP1|MAP4K4|PPM1F|CIB1|WNT4|FERMT1|CCL28|EPB41L5|PLEKHA2|FMN1|
GO:0001955	blood vessel maturation	biological_process	8	0.11713	0.17632202052091556	94|1003|1649|1901|4066|4313|8434|26057|	ACVRL1|CDH5|DDIT3|S1PR1|LYL1|MMP2|RECK|ANKRD17|
GO:0001956	positive regulation of neurotransmitter secretion	biological_process	22	1.99859e-07	<2.638870563398865E-4	135|776|783|1020|1268|2852|6622|6804|6812|6857|6865|8564|8938|9066|10059|10497|22871|22930|23025|84062|112755|143425|	ADORA2A|CACNA1D|CACNB2|CDK5|CNR1|GPER1|SNCA|STX1A|STXBP1|SYT1|TACR2|KMO|BAIAP3|SYT7|DNM1L|UNC13B|NLGN1|RAB3GAP1|UNC13A|DTNBP1|STX1B|SYT9|
GO:0001957	intramembranous ossification	biological_process	6	0.00329562	0.011602753195673549	1277|1513|4313|4330|8313|8817|	COL1A1|CTSK|MMP2|MN1|AXIN2|FGF18|
GO:0001958	endochondral ossification	biological_process	24	0.000152536	3.616200578592093E-4	249|652|654|860|1277|1280|1305|2261|2778|3636|4208|4209|4322|4323|4325|4664|4665|5191|7010|8817|54928|55790|162466|642658|	ALPL|BMP4|BMP6|RUNX2|COL1A1|COL2A1|COL13A1|FGFR3|GNAS|INPPL1|MEF2C|MEF2D|MMP13|MMP14|MMP16|NAB1|NAB2|PEX7|TEK|FGF18|IMPAD1|CSGALNACT1|PHOSPHO1|SCX|
GO:0001959	regulation of cytokine-mediated signaling pathway	biological_process	148	6.39784e-15	<2.638870563398865E-4	284|329|330|335|383|558|834|837|841|857|865|972|1147|1435|1540|1893|1906|1997|2150|2621|2672|2874|2950|3091|3093|3263|3303|3304|3326|3455|3458|3459|3460|3551|3554|3557|3562|3574|3654|3656|3661|3665|3716|3717|3977|4321|5048|5071|5468|5469|5770|5771|5777|5781|5788|6041|6059|6091|6352|6586|6772|6850|6868|7128|7132|7185|7186|7294|7341|7376|7444|7474|7737|7837|7850|8517|8554|8567|8651|8717|8737|8767|8…	ANGPT1|BIRC2|BIRC3|APOA1|ARG1|AXL|CASP1|CASP4|CASP8|CAV1|CBFB|CD74|CHUK|CSF1|CYLD|ECM1|EDN1|ELF1|F2RL1|GAS6|GFI1|GPS2|GSTP1|HIF1A|UBE2K|HPX|HSPA1A|HSPA1B|HSP90AB1|IFNAR2|IFNG|IFNGR1|IFNGR2|IKBKB|IL1R1|IL1RN|IL3|IL7|IRAK1|IRAK2|IRF3|IRF7|JAK1|JAK2|LIFR|MMP12|PAFAH1B1|PRKN|PPARG|MED1|PTPN1|PTPN2|PTPN6|PTPN11|PTPRC|RNASEL|ABCE1|ROBO1|CCL5|SLIT3|STAT1|SYK|ADAM17|TNFAIP3|TNFRSF1A|TRAF1|TRAF2|TXK|SUMO1…
GO:0001960	negative regulation of cytokine-mediated signaling pathway	biological_process	51	0.213711	0.27257383966244725	335|383|857|1893|2150|2621|2874|2950|3557|4321|5468|5771|5788|6091|6352|6586|7376|7737|7837|7850|8970|8996|9353|9370|9971|10062|10293|11213|11240|22900|23513|25939|26228|26525|29883|51588|54625|54726|58509|59307|79594|83643|84166|114769|117584|133060|149095|171392|246330|260434|342979|	APOA1|ARG1|CAV1|ECM1|F2RL1|GAS6|GPS2|GSTP1|IL1RN|MMP12|PPARG|PTPN2|PTPRC|ROBO1|CCL5|SLIT3|NR1H2|RNF113A|PXDN|IL1R2|HIST1H2BJ|NOL3|SLIT2|ADIPOQ|NR1H4|NR1H3|TRAIP|IRAK3|PADI2|CARD8|SCRIB|SAMHD1|STAP1|IL36RN|CNOT7|PIAS4|PARP14|OTUD4|CACTIN|SIGIRR|MUL1|CCDC3|NLRC5|CARD16|RFFL|OTOP1|DCST1|ZNF675|PELI3|PYDC1|PALM3|
GO:0001961	positive regulation of cytokine-mediated signaling pathway	biological_process	46	1.42464e-05	2.638870563398865E-4	558|834|837|972|1435|1906|2621|2672|3091|3093|3263|3303|3304|3554|3574|3661|3665|4321|5048|5071|5469|6868|7186|7294|7474|8767|8772|8904|10554|10555|22954|26065|54209|54625|54765|57506|81030|83666|84166|85480|114900|117854|146722|153222|345611|353376|	AXL|CASP1|CASP4|CD74|CSF1|EDN1|GAS6|GFI1|HIF1A|UBE2K|HPX|HSPA1A|HSPA1B|IL1R1|IL7|IRF3|IRF7|MMP12|PAFAH1B1|PRKN|MED1|ADAM17|TRAF2|TXK|WNT5A|RIPK2|FADD|CPNE1|AGPAT1|AGPAT2|TRIM32|LSM14A|TREM2|PARP14|TRIM44|MAVS|ZBP1|PARP9|NLRC5|TSLP|C1QTNF4|TRIM6|CD300LF|CREBRF|IRGM|TICAM2|
GO:0001963	synaptic transmission, dopaminergic	biological_process	17	2.29324e-08	<2.638870563398865E-4	135|1020|1392|1393|1812|1813|1814|1816|5071|6530|6622|7054|11315|23551|120793|138805|390084|	ADORA2A|CDK5|CRH|CRHBP|DRD1|DRD2|DRD3|DRD5|PRKN|SLC6A2|SNCA|TH|PARK7|RASD2|OR56A4|OR13F1|OR56A5|
GO:0001964	startle response	biological_process	26	3.15689e-10	<2.638870563398865E-4	135|1496|1812|1813|1814|1855|2173|2741|2743|2895|2902|2903|2906|3736|3756|4204|4861|5071|5179|5728|6531|7349|9378|23621|64478|116443|	ADORA2A|CTNNA2|DRD1|DRD2|DRD3|DVL1|FABP7|GLRA1|GLRB|GRID2|GRIN1|GRIN2A|GRIN2D|KCNA1|KCNH1|MECP2|NPAS1|PRKN|PENK|PTEN|SLC6A3|UCN|NRXN1|BACE1|CSMD1|GRIN3A|
GO:0001965	G-protein alpha-subunit binding	molecular_function	21	5.66458e-09	<2.638870563398865E-4	1812|1816|1902|2149|2150|3356|3357|3482|4924|4988|5536|5996|5997|5999|6001|10287|10636|23566|29899|55188|60626|	DRD1|DRD5|LPAR1|F2R|F2RL1|HTR2A|HTR2B|IGF2R|NUCB1|OPRM1|PPP5C|RGS1|RGS2|RGS4|RGS10|RGS19|RGS14|LPAR3|GPSM2|RIC8B|RIC8A|
GO:0001967	suckling behavior	biological_process	11	0.207699	0.265980331899201	1271|1602|2744|2902|5021|5194|5457|9464|51009|55585|391723|	CNTFR|DACH1|GLS|GRIN1|OXTR|PEX13|POU4F1|HAND2|DERL2|UBE2Q1|HELT|
GO:0001968	fibronectin binding	molecular_function	26	0.00298912	0.011602753195673549	1490|1513|1514|1520|2192|3486|3488|3489|3675|3676|3685|3688|3690|4018|4653|6385|6423|7057|10272|51144|59339|84695|90070|131578|151887|284297|	CCN2|CTSK|CTSL|CTSS|FBLN1|IGFBP3|IGFBP5|IGFBP6|ITGA3|ITGA4|ITGAV|ITGB1|ITGB3|LPA|MYOC|SDC4|SFRP2|THBS1|FSTL3|HSD17B12|PLEKHA2|LOXL3|LACRT|LRRC15|CCDC80|SSC5D|
GO:0001969	regulation of activation of membrane attack complex	biological_process	3	3.46653e-05	2.638870563398865E-4	718|729|966|	C3|C6|CD59|
GO:0001972	retinoic acid binding	molecular_function	18	1.94467e-05	2.638870563398865E-4	1381|1382|1592|2171|3482|5104|5914|6256|7026|9227|54576|54577|54600|54658|54659|56603|286256|339761|	CRABP1|CRABP2|CYP26A1|FABP5|IGF2R|SERPINA5|RARA|RXRA|NR2F2|LRAT|UGT1A8|UGT1A7|UGT1A9|UGT1A1|UGT1A3|CYP26B1|LCN12|CYP27C1|
GO:0001973	adenosine receptor signaling pathway	biological_process	8	2.15696e-11	<2.638870563398865E-4	111|134|135|136|2771|5028|5032|64805|	ADCY5|ADORA1|ADORA2A|ADORA2B|GNAI2|P2RY1|P2RY11|P2RY12|
GO:0001974	blood vessel remodeling	biological_process	30	3.23998e-06	<2.638870563398865E-4	93|94|182|183|186|538|558|578|581|633|659|1621|1636|2034|2253|2255|3200|3516|3976|4193|4208|4846|7052|8996|9474|10512|54567|55636|84870|729230|	ACVR2B|ACVRL1|JAG1|AGT|AGTR2|ATP7A|AXL|BAK1|BAX|BGN|BMPR2|DBH|ACE|EPAS1|FGF8|FGF10|HOXA3|RBPJ|LIF|MDM2|MEF2C|NOS3|TGM2|NOL3|ATG5|SEMA3C|DLL4|CHD7|RSPO3|CCR2|
GO:0001975	response to amphetamine	biological_process	32	2.45051e-10	<2.638870563398865E-4	41|135|801|808|1269|1621|1787|1812|1813|1814|1815|1816|2902|2903|3066|3251|3383|4929|5020|5021|5153|5530|5903|5997|5999|6001|6647|7054|8787|9734|26575|84152|	ASIC1|ADORA2A|CALM1|CALM3|CNR2|DBH|TRDMT1|DRD1|DRD2|DRD3|DRD4|DRD5|GRIN1|GRIN2A|HDAC2|HPRT1|ICAM1|NR4A2|OXT|OXTR|PDE1B|PPP3CA|RANBP2|RGS2|RGS4|RGS10|SOD1|TH|RGS9|HDAC9|RGS17|PPP1R1B|
GO:0001976	neurological system process involved in regulation of systemic arterial blood pressure	biological_process	12	0.00125798	0.011602753195673549	40|148|183|186|796|1813|4204|6648|7137|22953|59272|89797|	ASIC2|ADRA1A|AGT|AGTR2|CALCA|DRD2|MECP2|SOD2|TNNI3|P2RX2|ACE2|NAV2|
GO:0001977	renal system process involved in regulation of blood volume	biological_process	14	0.096595	0.13048433048433047	134|1535|1579|1585|2013|2149|2150|2621|2702|3291|5155|5800|8529|66002|	ADORA1|CYBA|CYP4A11|CYP11B2|EMP2|F2R|F2RL1|GAS6|GJA5|HSD11B2|PDGFB|PTPRO|CYP4F2|CYP4F12|
GO:0001990	regulation of systemic arterial blood pressure by hormone	biological_process	35	7.28082e-15	<2.638870563398865E-4	183|185|186|387|552|553|1215|1359|1511|1522|1535|1585|1636|1814|1816|1889|1906|1907|1908|2028|3291|4311|4846|5021|5125|5345|5972|8509|10159|10699|27035|56670|59272|84909|91608|	AGT|AGTR1|AGTR2|RHOA|AVPR1A|AVPR1B|CMA1|CPA3|CTSG|CTSZ|CYBA|CYP11B2|ACE|DRD3|DRD5|ECE1|EDN1|EDN2|EDN3|ENPEP|HSD11B2|MME|NOS3|OXTR|PCSK5|SERPINF2|REN|NDST2|ATP6AP2|CORIN|NOX1|SUCNR1|ACE2|C9orf3|RASL10B|
GO:0001991	regulation of systemic arterial blood pressure by circulatory renin-angiotensin	biological_process	15	1.67528e-08	<2.638870563398865E-4	186|1215|1359|1511|1522|1636|2028|4311|5125|5972|8509|10159|56670|59272|84909|	AGTR2|CMA1|CPA3|CTSG|CTSZ|ACE|ENPEP|MME|PCSK5|REN|NDST2|ATP6AP2|SUCNR1|ACE2|C9orf3|
GO:0001992	regulation of systemic arterial blood pressure by vasopressin	biological_process	4	0.000490447	0.003438272268185237	552|553|1816|5021|	AVPR1A|AVPR1B|DRD5|OXTR|
GO:0001993	regulation of systemic arterial blood pressure by norepinephrine-epinephrine	biological_process	8	9.46614e-06	<2.638870563398865E-4	147|148|153|154|155|1816|5144|7168|	ADRA1B|ADRA1A|ADRB1|ADRB2|ADRB3|DRD5|PDE4D|TPM1|
GO:0001994	norepinephrine-epinephrine vasoconstriction involved in regulation of systemic arterial blood pressure	biological_process	3	0.0148353	0.04872936861409484	147|148|1816|	ADRA1B|ADRA1A|DRD5|
GO:0001996	positive regulation of heart rate by epinephrine-norepinephrine	biological_process	4	0.0152621	0.04872936861409484	148|153|5144|7168|	ADRA1A|ADRB1|PDE4D|TPM1|
GO:0002002	regulation of angiotensin levels in blood	biological_process	12	3.05165e-08	<2.638870563398865E-4	1215|1359|1511|1522|1636|2028|4311|5972|8509|10159|59272|84909|	CMA1|CPA3|CTSG|CTSZ|ACE|ENPEP|MME|REN|NDST2|ATP6AP2|ACE2|C9orf3|
GO:0002003	angiotensin maturation	biological_process	11	1.58974e-09	<2.638870563398865E-4	1215|1359|1511|1522|1636|2028|4311|5972|10159|59272|84909|	CMA1|CPA3|CTSG|CTSZ|ACE|ENPEP|MME|REN|ATP6AP2|ACE2|C9orf3|
GO:0002009	morphogenesis of an epithelium	biological_process	389	6.6342e-20	<2.638870563398865E-4	25|90|94|133|182|220|317|326|367|374|387|388|389|538|585|596|634|650|652|653|655|760|768|780|846|960|977|998|1072|1282|1289|1427|1435|1436|1460|1482|1499|1512|1522|1605|1739|1741|1839|1855|1856|1857|1861|1906|1909|1954|1969|2022|2043|2045|2099|2138|2246|2247|2252|2253|2255|2260|2263|2294|2297|2304|2316|2348|2487|2535|2625|2626|2637|2648|2658|2668|2719|2736|2737|2885|2909|2926|3091|3169|3202|3207|…	ABL1|ACVR1|ACVRL1|ADM|JAG1|ALDH1A3|APAF1|AIRE|AR|AREG|RHOA|RHOB|RHOC|ATP7A|BBS4|BCL2|CEACAM1|BMP2|BMP4|BMP5|BMP7|CA2|CA9|DDR1|CASR|CD44|CD151|CDC42|CFL1|COL4A1|COL5A1|CRYGS|CSF1|CSF1R|CSNK2B|NKX2-5|CTNNB1|CTSH|CTSZ|DAG1|DLG1|DLG3|HBEGF|DVL1|DVL2|DVL3|TOR1A|EDN1|EDNRA|MEGF8|EPHA2|ENG|EPHA4|EPHA7|ESR1|EYA1|FGF1|FGF2|FGF7|FGF8|FGF10|FGFR1|FGFR2|FOXF1|FOXD1|FOXE1|FLNA|FOLR1|FRZB|FZD2|GATA3|GATA4|GBX2…
GO:0002011	morphogenesis of an epithelial sheet	biological_process	46	1.3408e-05	2.638870563398865E-4	94|182|387|389|634|653|655|780|960|977|1289|1605|1839|1855|1856|1861|1954|2316|2909|3212|3214|3491|3678|4040|4321|4488|6664|6722|6868|7474|7476|10630|11235|23671|23767|54567|55327|57057|57216|64398|65979|84962|94134|146206|284217|349633|	ACVRL1|JAG1|RHOA|RHOC|CEACAM1|BMP5|BMP7|DDR1|CD44|CD151|COL5A1|DAG1|HBEGF|DVL1|DVL2|TOR1A|MEGF8|FLNA|ARHGAP35|HOXB2|HOXB4|CCN1|ITGA5|LRP6|MMP12|MSX2|SOX11|SRF|ADAM17|WNT5A|WNT7A|PDPN|PDCD10|TMEFF2|FLRT3|DLL4|LIN7C|TBX20|VANGL2|MPP5|PHACTR4|AJUBA|ARHGAP12|CARMIL2|LAMA1|PLET1|
GO:0002016	regulation of blood volume by renin-angiotensin	biological_process	8	2.15696e-11	<2.638870563398865E-4	183|185|186|1535|1636|1814|5972|59272|	AGT|AGTR1|AGTR2|CYBA|ACE|DRD3|REN|ACE2|
GO:0002018	renin-angiotensin regulation of aldosterone production	biological_process	4	2.94112e-07	<2.638870563398865E-4	183|185|186|5972|	AGT|AGTR1|AGTR2|REN|
GO:0002019	regulation of renal output by angiotensin	biological_process	3	3.46653e-05	2.638870563398865E-4	183|1535|1636|	AGT|CYBA|ACE|
GO:0002020	protease binding	molecular_function	116	1.23286e-07	<2.638870563398865E-4	2|49|248|267|274|302|462|596|624|675|831|836|940|970|1213|1277|1278|1281|1311|1471|1475|1476|1803|1857|1893|1991|2152|2191|2319|2932|3329|3554|3640|3675|3685|3688|3690|3815|3934|3949|4035|4102|4155|4282|4798|5045|5054|5071|5104|5265|5269|5272|5275|5345|5428|5621|5728|5886|6261|6317|6318|6402|6407|6531|6717|6786|7076|7077|7078|7079|7128|7273|7415|7450|7917|8738|8767|8772|8780|8797|8837|8851|8996|9…	A2M|ACR|ALPI|AMFR|BIN1|ANXA2|SERPINC1|BCL2|BDKRB2|BRCA2|CAST|CASP3|CD28|CD70|CLTC|COL1A1|COL1A2|COL3A1|COMP|CST3|CSTA|CSTB|DPP4|DVL3|ECM1|ELANE|F3|FAP|FLOT2|GSK3B|HSPD1|IL1R1|INSL3|ITGA3|ITGAV|ITGB1|ITGB3|KIT|LCN2|LDLR|LRP1|MAGEA3|MBP|MIF|NFRKB|FURIN|SERPINE1|PRKN|SERPINA5|SERPINA1|SERPINB6|SERPINB9|SERPINB13|SERPINF2|POLG|PRNP|PTEN|RAD23A|RYR1|SERPINB3|SERPINB4|SELL|SEMG2|SLC6A3|SRI|STIM1|TIMP1|…
GO:0002021	response to dietary excess	biological_process	23	0.030743	0.13048433048433047	153|154|348|3952|4160|7350|7425|7442|9518|9573|10891|27344|51052|56923|59341|79718|80010|84251|114789|115209|130399|353500|389400|	ADRB1|ADRB2|APOE|LEP|MC4R|UCP1|VGF|TRPV1|GDF15|GDF3|PPARGC1A|PCSK1N|PRLH|NMUR2|TRPV4|TBL1XR1|RMI1|SGIP1|SLC25A25|OMA1|ACVR1C|BMP8A|GFRAL|
GO:0002023	reduction of food intake in response to dietary excess	biological_process	5	0.390111	0.4793833443977281	9518|51052|56923|80010|389400|	GDF15|PRLH|NMUR2|RMI1|GFRAL|
GO:0002024	diet induced thermogenesis	biological_process	8	0.0249176	0.04872936861409484	153|154|4160|7350|7442|59341|115209|353500|	ADRB1|ADRB2|MC4R|UCP1|TRPV1|TRPV4|OMA1|BMP8A|
GO:0002025	norepinephrine-epinephrine-mediated vasodilation involved in regulation of systemic arterial blood pressure	biological_process	3	3.46653e-05	2.638870563398865E-4	153|154|155|	ADRB1|ADRB2|ADRB3|
GO:0002026	regulation of the force of heart contraction	biological_process	28	4.06374e-12	<2.638870563398865E-4	133|148|153|156|476|477|488|493|817|857|1113|1907|2548|4624|4625|4633|4634|4635|4842|4846|5037|5350|6262|6546|6548|8048|8862|10539|	ADM|ADRA1A|ADRB1|GRK2|ATP1A1|ATP1A2|ATP2A2|ATP2B4|CAMK2D|CAV1|CHGA|EDN2|GAA|MYH6|MYH7|MYL2|MYL3|MYL4|NOS1|NOS3|PEBP1|PLN|RYR2|SLC8A1|SLC9A1|CSRP3|APLN|GLRX3|
GO:0002027	regulation of heart rate	biological_process	94	1.14494e-26	<2.638870563398865E-4	100|133|148|153|183|186|274|287|488|552|775|776|781|783|801|805|808|817|845|857|859|1756|1813|1824|1829|1832|1906|1907|1908|2034|2281|2643|2702|3270|3728|3741|3752|3753|3757|3759|3760|3762|3784|4159|4193|4624|4625|4878|5020|5144|5318|5350|5566|5999|6262|6324|6327|6330|6331|6336|6505|6546|6640|6717|6720|6863|6870|7168|7531|8620|8913|9722|9992|10008|10021|10142|10265|10371|10874|11149|23171|23493|2…	ADA|ADM|ADRA1A|ADRB1|AGT|AGTR2|BIN1|ANK2|ATP2A2|AVPR1A|CACNA1C|CACNA1D|CACNA2D1|CACNB2|CALM1|CALM2|CALM3|CAMK2D|CASQ2|CAV1|CAV3|DMD|DRD2|DSC2|DSG2|DSP|EDN1|EDN2|EDN3|EPAS1|FKBP1B|GCH1|GJA5|HRC|JUP|KCNA5|KCND3|KCNE1|KCNH2|KCNJ2|KCNJ3|KCNJ5|KCNQ1|MC3R|MDM2|MYH6|MYH7|NPPA|OXT|PDE4D|PKP2|PLN|PRKACA|RGS4|RYR2|SCN1B|SCN2B|SCN4B|SCN5A|SCN10A|SLC1A1|SLC8A1|SNTA1|SRI|SREBF1|TAC1|TACR3|TPM1|YWHAE|NPFF|CACN…
GO:0002028	regulation of sodium ion transport	biological_process	82	0.000147034	3.616200578592093E-4	81|154|288|375|476|477|481|482|483|486|493|817|859|1272|1482|1739|1756|1785|1813|1814|1815|2040|2257|2745|3799|4302|4734|4842|4846|5025|5027|5187|5270|5318|5348|5349|5581|5652|5774|6324|6327|6330|6331|6546|6548|6640|7040|7402|7533|7871|9368|10768|11261|23072|23171|23327|27347|29098|51297|53822|53827|53828|54800|54997|55800|57520|57731|65125|65266|65267|65268|79570|81831|81832|128414|130497|150094…	ACTN4|ADRB2|ANK3|ARF1|ATP1A1|ATP1A2|ATP1B1|ATP1B2|ATP1B3|FXYD2|ATP2B4|CAMK2D|CAV3|CNTN1|NKX2-5|DLG1|DMD|DNM2|DRD2|DRD3|DRD4|STOM|FGF12|GLRX|KIF5B|MLLT6|NEDD4|NOS1|NOS3|P2RX4|P2RX7|PER1|SERPINE2|PKP2|FXYD1|FXYD3|PRKCE|PRSS8|PTPN3|SCN1B|SCN2B|SCN4B|SCN5A|SLC8A1|SLC9A1|SNTA1|TGFB1|UTRN|YWHAH|SLMAP|SLC9A3R1|AHCYL1|CHP1|HECW1|GPD1L|NEDD4L|STK39|RANGRF|BPIFA1|FXYD7|FXYD5|FXYD4|KLHL24|TESC|SCN3B|HECW2|S…
GO:0002029	desensitization of G protein-coupled receptor signaling pathway	biological_process	14	1.16305e-08	<2.638870563398865E-4	133|154|156|408|409|1759|1785|1813|1814|2696|2868|2966|3351|3357|	ADM|ADRB2|GRK2|ARRB1|ARRB2|DNM1|DNM2|DRD2|DRD3|GIPR|GRK4|GTF2H2|HTR1B|HTR2B|
GO:0002031	G protein-coupled receptor internalization	biological_process	11	3.4513e-06	<2.638870563398865E-4	133|408|409|1759|1785|1813|1814|2868|2966|3351|3357|	ADM|ARRB1|ARRB2|DNM1|DNM2|DRD2|DRD3|GRK4|GTF2H2|HTR1B|HTR2B|
GO:0002034	regulation of blood vessel diameter by renin-angiotensin	biological_process	5	0.000262498	0.003438272268185237	183|185|186|387|5345|	AGT|AGTR1|AGTR2|RHOA|SERPINF2|
GO:0002035	brain renin-angiotensin system	biological_process	3	3.46653e-05	2.638870563398865E-4	183|186|59272|	AGT|AGTR2|ACE2|
GO:0002036	regulation of L-glutamate import across plasma membrane	biological_process	5	0.390111	0.4793833443977281	477|5663|8864|10550|23204|	ATP1A2|PSEN1|PER2|ARL6IP5|ARL6IP1|
GO:0002039	p53 binding	molecular_function	61	2.85479e-09	<2.638870563398865E-4	641|754|1020|1263|1387|1616|1938|2623|2932|3064|3065|3091|3329|4193|4487|4582|4916|6597|6598|6794|6872|6880|7011|7158|7159|7161|7874|8550|8626|8805|9100|9891|10197|10919|23028|23368|23411|23476|23650|25898|25946|27063|29117|29997|51499|54941|54971|55159|55602|56254|56950|78986|79813|80196|80854|83596|83860|112858|117584|151126|387893|	BLM|PTTG1IP|CDK5|PLK3|CREBBP|DAXX|EEF2|GATA1|GSK3B|HTT|HDAC1|HIF1A|HSPD1|MDM2|MSX1|MUC1|NTRK3|SMARCA4|SMARCB1|STK11|TAF1|TAF9|TEP1|TP53BP1|TP53BP2|TP73|USP7|MAPKAPK5|TP63|TRIM24|USP10|NUAK1|PSME3|EHMT2|KDM1A|PPP1R13B|SIRT1|BRD4|TRIM29|RCHY1|ZNF385A|ANKRD1|BRD7|NOP53|TRIAP1|RNF125|BANP|RFWD3|CDKN2AIP|RNF20|SMYD2|DUSP26|EHMT1|RNF34|SETD7|BCL2L12|TAF3|TP53RK|RFFL|ZNF385B|KMT5A|
GO:0002040	sprouting angiogenesis	biological_process	50	8.20464e-06	<2.638870563398865E-4	94|284|652|998|1012|1960|1969|2050|2185|2247|2277|2324|2822|3164|3688|3791|4017|5228|6091|6722|6997|7010|7057|7423|7424|8434|8503|8829|9037|9270|9353|10266|11082|23210|25960|28514|51176|55742|57674|79733|79812|84830|84870|90268|144455|147372|161198|168667|375056|441478|	ACVRL1|ANGPT1|BMP4|CDC42|CDH13|EGR3|EPHA2|EPHB4|PTK2B|FGF2|VEGFD|FLT4|GPLD1|NR4A1|ITGB1|KDR|LOXL2|PGF|ROBO1|SRF|TDGF1|TEK|THBS1|VEGFB|VEGFC|RECK|PIK3R3|NRP1|SEMA5A|ITGB1BP1|SLIT2|RAMP2|ESM1|JMJD6|ADGRA2|DLL1|LEF1|PARVA|RNF213|E2F8|MMRN2|ADTRP|RSPO3|OTULIN|E2F7|CCBE1|CLEC14A|BMPER|MIA3|NRARP|
GO:0002042	cell migration involved in sprouting angiogenesis	biological_process	17	0.000871162	0.003438272268185237	1960|2050|2247|2822|3164|3688|3791|6091|6722|6997|8503|8829|9353|79812|84830|161198|375056|	EGR3|EPHB4|FGF2|GPLD1|NR4A1|ITGB1|KDR|ROBO1|SRF|TDGF1|PIK3R3|NRP1|SLIT2|MMRN2|ADTRP|CLEC14A|MIA3|
GO:0002043	blood vessel endothelial cell proliferation involved in sprouting angiogenesis	biological_process	7	0.0311486	0.13048433048433047	94|652|1969|9037|9270|168667|441478|	ACVRL1|BMP4|EPHA2|SEMA5A|ITGB1BP1|BMPER|NRARP|
GO:0002046	opsin binding	molecular_function	3	0.101615	0.15971394517282478	407|6295|90410|	ARR3|SAG|IFT20|
GO:0002051	osteoblast fate commitment	biological_process	4	0.0031707	0.011602753195673549	860|4086|4090|285590|	RUNX2|SMAD1|SMAD5|SH3PXD2B|
GO:0002052	positive regulation of neuroblast proliferation	biological_process	20	4.46096e-06	<2.638870563398865E-4	1499|1524|1638|1813|2737|3091|5080|6376|6469|6604|6608|6663|7424|7976|23028|23440|27185|63925|63950|259266|	CTNNB1|CX3CR1|DCT|DRD2|GLI3|HIF1A|PAX6|CX3CL1|SHH|SMARCD3|SMO|SOX10|VEGFC|FZD3|KDM1A|OTP|DISC1|ZNF335|DMRTA2|ASPM|
GO:0002053	positive regulation of mesenchymal cell proliferation	biological_process	23	1.1917e-13	<2.638870563398865E-4	657|1499|2254|2260|2263|2294|3549|4041|5154|5396|6468|6469|6474|6608|6662|6772|6899|7048|7472|7474|8646|8660|93986|	BMPR1A|CTNNB1|FGF9|FGFR1|FGFR2|FOXF1|IHH|LRP5|PDGFA|PRRX1|FBXW4|SHH|SHOX2|SMO|SOX9|STAT1|TBX1|TGFBR2|WNT2|WNT5A|CHRD|IRS2|FOXP2|
GO:0002054	nucleobase binding	molecular_function	5	1.55509e-06	<2.638870563398865E-4	353|1806|1807|4860|5836|	APRT|DPYD|DPYS|PNP|PYGL|
GO:0002060	purine nucleobase binding	molecular_function	3	0.0148353	0.04872936861409484	353|4860|5836|	APRT|PNP|PYGL|
GO:0002062	chondrocyte differentiation	biological_process	79	2.36118e-06	<2.638870563398865E-4	176|265|309|650|652|657|658|659|860|864|871|1280|1291|1292|1293|1294|1301|1303|1432|1690|2254|2260|2261|2736|2822|3549|4146|4147|4148|4153|4208|4209|4488|4781|4856|4880|5212|5745|5916|6423|6474|6662|7040|7045|7048|7373|7476|7480|7482|8091|8200|8313|8785|8817|9321|9451|10736|22856|23213|25886|50515|51320|51435|54360|54928|55959|57560|57642|64764|64856|81029|81578|85301|116039|130497|340706|389125|…	ACAN|AMELX|ANXA6|BMP2|BMP4|BMPR1A|BMPR1B|BMPR2|RUNX2|RUNX3|SERPINH1|COL2A1|COL6A1|COL6A2|COL6A3|COL7A1|COL11A1|COL12A1|MAPK14|COCH|FGF9|FGFR1|FGFR3|GLI2|GPLD1|IHH|MATN1|MATN2|MATN3|MBL2|MEF2C|MEF2D|MSX2|NFIB|CCN3|NPPC|VIT|PTH1R|RARG|SFRP2|SHOX2|SOX9|TGFB1|TGFBI|TGFBR2|COL14A1|WNT7A|WNT10B|WNT2B|HMGA2|GDF5|AXIN2|MATN4|FGF18|TRIP11|EIF2AK3|SIX2|CHSY1|SULF1|POC1A|CHST11|MEX3C|SCARA3|CYTL1|IMPAD1|SUL…
GO:0002063	chondrocyte development	biological_process	40	0.00241254	0.011602753195673549	176|658|659|860|871|1291|1292|1293|1294|1301|1303|1690|4146|4147|4148|4153|4488|5212|5916|6423|6474|6662|7048|7373|8785|8817|9451|22856|23213|25886|50515|51320|51435|54928|55959|57642|64856|81578|85301|340706|	ACAN|BMPR1B|BMPR2|RUNX2|SERPINH1|COL6A1|COL6A2|COL6A3|COL7A1|COL11A1|COL12A1|COCH|MATN1|MATN2|MATN3|MBL2|MSX2|VIT|RARG|SFRP2|SHOX2|SOX9|TGFBR2|COL14A1|MATN4|FGF18|EIF2AK3|CHSY1|SULF1|POC1A|CHST11|MEX3C|SCARA3|IMPAD1|SULF2|COL20A1|VWA1|COL21A1|COL27A1|VWA2|
GO:0002064	epithelial cell development	biological_process	173	0.0241262	0.04872936861409484	182|367|546|579|631|639|652|653|654|688|1021|1026|1041|1286|1365|1419|1499|1761|1775|1874|1969|2022|2099|2150|2194|2195|2260|2302|2316|2317|2355|2683|2810|2828|2876|2889|2947|3091|3169|3172|3175|3202|3274|3383|3397|3549|3642|3849|3913|4233|4301|4478|4643|4647|4821|4825|4855|4868|4914|5048|5080|5138|5144|5155|5170|5175|5241|5420|5629|5872|5906|5908|5914|5915|5916|5926|5991|6093|6098|6382|6496|6608…	JAG1|AR|ATRX|NKX3-2|BFSP1|PRDM1|BMP4|BMP5|BMP6|KLF5|CDK6|CDKN1A|CDSN|COL4A4|CLDN3|CRYGB|CTNNB1|DMRT1|DNASE1L2|E2F4|EPHA2|ENG|ESR1|F2RL1|FASN|FAT1|FGFR1|FOXJ1|FLNA|FLNB|FOSL2|B4GALT1|SFN|GPR4|GPX1|RAPGEF1|GSTM3|HIF1A|FOXA1|HNF4A|ONECUT1|HOXA5|HRH2|ICAM1|ID1|IHH|INSM1|KRT2|LAMB2|MET|AFDN|MSN|MYO1E|MYO7A|NKX2-2|NKX6-1|NOTCH4|NPHS1|NTRK1|PAFAH1B1|PAX6|PDE2A|PDE4D|PDGFB|PDPK1|PECAM1|PGR|PODXL|PROX1|RA…
GO:0002065	columnar/cuboidal epithelial cell differentiation	biological_process	89	1.61306e-08	<2.638870563398865E-4	25|182|429|474|579|639|650|652|653|654|688|1000|1021|1026|1045|1747|2016|2253|2260|2263|2626|2627|3091|3169|3172|3202|3280|3516|3642|3651|3714|4221|4647|4760|4821|4825|5048|5080|5170|5629|5753|5914|5915|5916|5991|6098|6256|6608|6647|6659|6664|7298|7401|7474|7481|8626|9139|9368|9497|9750|10083|10117|10427|10551|23513|25803|25861|27077|28514|51057|51092|51176|54361|55283|56647|56913|56975|57103|604…	ABL1|JAG1|ASCL1|ATOH1|NKX3-2|PRDM1|BMP2|BMP4|BMP5|BMP6|KLF5|CDH2|CDK6|CDKN1A|CDX2|DLX3|EMX1|FGF8|FGFR1|FGFR2|GATA4|GATA6|HIF1A|FOXA1|HNF4A|HOXA5|HES1|RBPJ|INSM1|PDX1|JAG2|MEN1|MYO7A|NEUROD1|NKX2-2|NKX6-1|PAFAH1B1|PAX6|PDPK1|PROX1|PTK6|RARA|RARB|RARG|RFX3|ROS1|RXRA|SMO|SOD1|SOX4|SOX11|TYMS|CLRN1|WNT5A|WNT11|TP63|CBFA2T2|SLC9A3R1|SLC4A7|RIPOR2|USH1C|ENAM|SEC24B|AGR2|SCRIB|SPDEF|WHRN|B9D1|DLL1|WDPCP…
GO:0002066	columnar/cuboidal epithelial cell development	biological_process	46	0.0169354	0.04872936861409484	579|639|652|653|654|688|1021|1026|2260|3091|3172|3202|3642|4647|4821|4825|5048|5080|5170|5914|5915|5916|5991|6098|6608|6647|7298|7401|7474|9368|9497|9750|10427|23513|25803|25861|28514|51057|51092|56913|57103|79955|117531|137964|161497|286451|	NKX3-2|PRDM1|BMP4|BMP5|BMP6|KLF5|CDK6|CDKN1A|FGFR1|HIF1A|HNF4A|HOXA5|INSM1|MYO7A|NKX2-2|NKX6-1|PAFAH1B1|PAX6|PDPK1|RARA|RARB|RARG|RFX3|ROS1|SMO|SOD1|TYMS|CLRN1|WNT5A|SLC9A3R1|SLC4A7|RIPOR2|SEC24B|SCRIB|SPDEF|WHRN|DLL1|WDPCP|SIDT2|C1GALT1|TIGAR|PDZD7|TMC1|GPAT4|STRC|YIPF6|
GO:0002067	glandular epithelial cell differentiation	biological_process	37	7.98267e-12	<2.638870563398865E-4	429|650|652|653|654|1021|2253|2263|2627|3169|3172|3202|3642|3651|4221|4760|4821|4825|5080|5170|5629|5914|5915|5916|5991|6256|6608|7474|8626|10551|25803|28514|51092|54361|79084|137964|222546|	ASCL1|BMP2|BMP4|BMP5|BMP6|CDK6|FGF8|FGFR2|GATA6|FOXA1|HNF4A|HOXA5|INSM1|PDX1|MEN1|NEUROD1|NKX2-2|NKX6-1|PAX6|PDPK1|PROX1|RARA|RARB|RARG|RFX3|RXRA|SMO|WNT5A|TP63|AGR2|SPDEF|DLL1|SIDT2|WNT4|WDR77|GPAT4|RFX6|
GO:0002068	glandular epithelial cell development	biological_process	19	6.86093e-05	3.616200578592093E-4	652|653|654|1021|3172|3642|4821|4825|5080|5170|5914|5915|5916|5991|6608|7474|28514|51092|137964|	BMP4|BMP5|BMP6|CDK6|HNF4A|INSM1|NKX2-2|NKX6-1|PAX6|PDPK1|RARA|RARB|RARG|RFX3|SMO|WNT5A|DLL1|SIDT2|GPAT4|
GO:0002069	columnar/cuboidal epithelial cell maturation	biological_process	7	0.0518307	0.13048433048433047	1026|3091|3202|4825|5991|7298|137964|	CDKN1A|HIF1A|HOXA5|NKX6-1|RFX3|TYMS|GPAT4|
GO:0002070	epithelial cell maturation	biological_process	15	0.00661375	0.04872936861409484	1026|3091|3169|3202|4825|5241|5991|6496|7298|7494|10116|10481|29842|84283|137964|	CDKN1A|HIF1A|FOXA1|HOXA5|NKX6-1|PGR|RFX3|SIX3|TYMS|XBP1|FEM1B|HOXB13|TFCP2L1|TMEM79|GPAT4|
GO:0002071	glandular epithelial cell maturation	biological_process	3	0.355561	0.43870584743247254	4825|5991|137964|	NKX6-1|RFX3|GPAT4|
GO:0002072	optic cup morphogenesis involved in camera-type eye development	biological_process	7	0.00969858	0.04872936861409484	220|5076|6664|7474|8289|51384|65979|	ALDH1A3|PAX2|SOX11|WNT5A|ARID1A|WNT16|PHACTR4|
GO:0002074	extraocular skeletal muscle development	biological_process	3	3.46653e-05	2.638870563398865E-4	8736|9172|22989|	MYOM1|MYOM2|MYH15|
GO:0002076	osteoblast development	biological_process	19	2.75135e-07	<2.638870563398865E-4	43|632|860|2736|3199|3727|4041|4088|4221|4488|5744|5745|6469|8994|9759|23314|23601|63923|91355|	ACHE|BGLAP|RUNX2|GLI2|HOXA2|JUND|LRP5|SMAD3|MEN1|MSX2|PTHLH|PTH1R|SHH|LIMD1|HDAC4|SATB2|CLEC5A|TNN|LRP5L|
GO:0002079	inner acrosomal membrane	cellular_component	5	0.390111	0.4793833443977281	4179|9321|54586|81833|147744|	CD46|TRIP11|EQTN|SPACA1|TMEM190|
GO:0002080	acrosomal membrane	cellular_component	22	0.863993	0.8837787887404037	682|857|858|2319|4179|5104|8153|8372|9321|11055|51365|54586|54760|64518|64753|81833|84519|124912|147744|148229|170370|338661|	BSG|CAV1|CAV2|FLOT2|CD46|SERPINA5|RND2|HYAL3|TRIP11|ZPBP|PLA1A|EQTN|PCSK4|TEKT3|CCDC136|SPACA1|ACRBP|SPACA3|TMEM190|ATP8B3|FAM170B|TMEM225|
GO:0002081	outer acrosomal membrane	cellular_component	3	0.92418	0.9499469777306468	9321|54586|170370|	TRIP11|EQTN|FAM170B|
GO:0002082	regulation of oxidative phosphorylation	biological_process	22	0.00274227	0.011602753195673549	89|215|387|538|891|983|1346|1347|4656|6472|6622|7415|9167|10105|11315|29103|51085|65018|79085|84275|84300|201626|	ACTN3|ABCD1|RHOA|ATP7A|CCNB1|CDK1|COX7A1|COX7A2|MYOG|SHMT2|SNCA|VCP|COX7A2L|PPIF|PARK7|DNAJC15|MLXIPL|PINK1|SLC25A23|SLC25A33|UQCC2|PDE12|
GO:0002084	protein depalmitoylation	biological_process	9	1.466e-05	2.638870563398865E-4	5538|10434|11313|26090|51104|58489|81926|84945|127018|	PPT1|LYPLA1|LYPLA2|ABHD12|ABHD17B|ABHD17C|ABHD17A|ABHD13|LYPLAL1|
GO:0002085	inhibition of neuroepithelial cell differentiation	biological_process	3	0.0148353	0.04872936861409484	3280|4838|28514|	HES1|NODAL|DLL1|
GO:0002087	regulation of respiratory gaseous exchange by neurological system process	biological_process	13	0.0283195	0.04872936861409484	134|477|2741|2744|4204|5090|8929|22871|30012|54413|57555|57616|170825|	ADORA1|ATP1A2|GLRA1|GLS|MECP2|PBX3|PHOX2B|NLGN1|TLX3|NLGN3|NLGN2|TSHZ3|GSX2|
GO:0002088	lens development in camera-type eye	biological_process	64	0.000284922	0.003438272268185237	357|631|652|1019|1410|1411|1412|1418|1419|1421|1427|1497|1499|1739|1969|2301|2625|2703|3982|4088|4094|4211|4771|4810|4916|5080|5309|5469|5629|5818|6496|6497|6498|6656|6664|7040|7046|7048|7111|7431|7472|7474|7476|7477|7482|8419|10765|10818|23047|23424|23657|25945|28996|50937|51343|81029|90780|128637|146862|147912|204851|221322|283571|100126572|	SHROOM2|BFSP1|BMP4|CDK4|CRYAB|CRYBA1|CRYBA2|CRYGA|CRYGB|CRYGD|CRYGS|CTNS|CTNNB1|DLG1|EPHA2|FOXE3|GATA3|GJA8|LIM2|SMAD3|MAF|MEIS1|NF2|NHS|NTRK3|PAX6|PITX3|MED1|PROX1|NECTIN1|SIX3|SKI|SKIL|SOX1|SOX11|TGFB1|TGFBR1|TGFBR2|TMOD1|VIM|WNT2|WNT5A|WNT7A|WNT7B|WNT2B|BFSP2|KDM5B|FRS2|PDS5B|TDRD7|SLC7A11|NECTIN3|HIPK2|CDON|FZR1|WNT5B|PYGO2|TBC1D20|UNC45B|SIX5|HIPK1|TBC1D32|PROX2|GJE1|
GO:0002089	lens morphogenesis in camera-type eye	biological_process	19	0.0772833	0.13048433048433047	357|652|1419|1499|1969|4211|5309|5629|5818|6496|6497|6656|6664|23424|25945|28996|128637|204851|283571|	SHROOM2|BMP4|CRYGB|CTNNB1|EPHA2|MEIS1|PITX3|PROX1|NECTIN1|SIX3|SKI|SOX1|SOX11|TDRD7|NECTIN3|HIPK2|TBC1D20|HIPK1|PROX2|
GO:0002090	regulation of receptor internalization	biological_process	44	2.04815e-06	<2.638870563398865E-4	284|375|408|409|967|1742|1813|1814|1815|2332|3208|3690|4289|4908|4983|5336|6386|6401|6424|6456|6850|8650|8862|8898|9463|9779|9863|10211|22943|23237|23513|26045|29978|54550|54806|55681|64854|84896|89780|146395|255738|284654|347730|100506013|	ANGPT1|ARF1|ARRB1|ARRB2|CD63|DLG4|DRD2|DRD3|DRD4|FMR1|HPCA|ITGB3|MKLN1|NTF3|OPHN1|PLCG2|SDCBP|SELE|SFRP4|SH3GL2|SYK|NUMB|APLN|MTMR2|PICK1|TBC1D5|MAGI2|FLOT1|DKK1|ARC|SCRIB|LRRTM2|UBQLN2|NECAB2|AHI1|SCYL2|USP46|ATAD1|WNT3A|GSG1L|PCSK9|RSPO1|LRRTM1|APELA|
GO:0002091	negative regulation of receptor internalization	biological_process	7	0.00501742	0.011602753195673549	1742|6386|8898|26045|29978|54550|347730|	DLG4|SDCBP|MTMR2|LRRTM2|UBQLN2|NECAB2|LRRTM1|
GO:0002092	positive regulation of receptor internalization	biological_process	21	0.0019014	0.011602753195673549	284|408|409|967|1813|2332|4908|5336|6401|6424|6850|8862|9463|9779|9863|54806|55681|84896|89780|255738|100506013|	ANGPT1|ARRB1|ARRB2|CD63|DRD2|FMR1|NTF3|PLCG2|SELE|SFRP4|SYK|APLN|PICK1|TBC1D5|MAGI2|AHI1|SCYL2|ATAD1|WNT3A|PCSK9|APELA|
GO:0002093	auditory receptor cell morphogenesis	biological_process	11	0.00917213	0.04872936861409484	4647|6647|7401|9368|9750|10427|23513|25861|51057|79955|161497|	MYO7A|SOD1|CLRN1|SLC9A3R1|RIPOR2|SEC24B|SCRIB|WHRN|WDPCP|PDZD7|STRC|
GO:0002097	tRNA wobble base modification	biological_process	17	2.53852e-16	<2.638870563398865E-4	8518|8846|23587|25821|26610|27304|54859|55140|55250|57604|63899|84705|90353|91801|134637|285381|348180|	ELP1|ALKBH1|ELP5|MTO1|ELP4|MOCS3|ELP6|ELP3|ELP2|TRMT9B|NSUN3|GTPBP3|CTU1|ALKBH8|ADAT2|DPH3|CTU2|
GO:0002098	tRNA wobble uridine modification	biological_process	14	3.88703e-16	<2.638870563398865E-4	8518|23587|25821|26610|27304|54859|55140|55250|57604|84705|90353|91801|285381|348180|	ELP1|ELP5|MTO1|ELP4|MOCS3|ELP6|ELP3|ELP2|TRMT9B|GTPBP3|CTU1|ALKBH8|DPH3|CTU2|
GO:0002102	podosome	cellular_component	27	1.61336e-46	<2.638870563398865E-4	101|2017|2934|3190|3936|5782|6455|6624|6840|7082|7171|7412|7414|7984|9181|9404|9644|9948|10097|23022|28988|50807|58480|83706|85477|134265|285590|	ADAM8|CTTN|GSN|HNRNPK|LCP1|PTPN12|SH3GL1|FSCN1|SVIL|TJP1|TPM4|VCAM1|VCL|ARHGEF5|ARHGEF2|LPXN|SH3PXD2A|WDR1|ACTR2|PALLD|DBNL|ASAP1|RHOU|FERMT3|SCIN|AFAP1L1|SH3PXD2B|
GO:0002115	store-operated calcium entry	biological_process	6	1.54015e-07	<2.638870563398865E-4	6786|57620|80228|84766|93129|283229|	STIM1|STIM2|ORAI2|CRACR2A|ORAI3|CRACR2B|
GO:0002116	semaphorin receptor complex	cellular_component	11	3.15856e-12	<2.638870563398865E-4	5361|5362|5364|5365|8828|8829|10154|23129|23654|55558|91584|	PLXNA1|PLXNA2|PLXNB1|PLXNB3|NRP2|NRP1|PLXNC1|PLXND1|PLXNB2|PLXNA3|PLXNA4|
GO:0002118	aggressive behavior	biological_process	8	0.159509	0.22718822618125484	551|552|1393|5020|5179|7101|51301|84623|	AVP|AVPR1A|CRHBP|OXT|PENK|NR2E1|GCNT4|KIRREL3|
GO:0002125	maternal aggressive behavior	biological_process	4	0.000490447	0.003438272268185237	551|552|1393|5020|	AVP|AVPR1A|CRHBP|OXT|
GO:0002138	retinoic acid biosynthetic process	biological_process	8	7.94139e-08	<2.638870563398865E-4	220|1382|1543|5947|8854|10170|64577|157506|	ALDH1A3|CRABP2|CYP1A1|RBP1|ALDH1A2|DHRS9|ALDH8A1|RDH10|
GO:0002139	stereocilia coupling link	cellular_component	5	1.55509e-06	<2.638870563398865E-4	4647|7399|10083|25861|79955|	MYO7A|USH2A|USH1C|WHRN|PDZD7|
GO:0002141	stereocilia ankle link	cellular_component	4	0.000490447	0.003438272268185237	7399|10083|25861|79955|	USH2A|USH1C|WHRN|PDZD7|
GO:0002142	stereocilia ankle link complex	cellular_component	4	0.000490447	0.003438272268185237	7399|10083|25861|79955|	USH2A|USH1C|WHRN|PDZD7|
GO:0002143	tRNA wobble position uridine thiolation	biological_process	3	3.46653e-05	2.638870563398865E-4	27304|90353|348180|	MOCS3|CTU1|CTU2|
GO:0002151	G-quadruplex RNA binding	molecular_function	7	0.00501742	0.011602753195673549	2332|2334|10445|22907|54464|79727|170506|	FMR1|AFF2|MCRS1|DHX30|XRN1|LIN28A|DHX36|
GO:0002155	regulation of thyroid hormone mediated signaling pathway	biological_process	4	0.151389	0.2213432604312083	5547|7067|8648|122876|	PRCP|THRA|NCOA1|GPHB5|
GO:0002158	osteoclast proliferation	biological_process	3	0.355561	0.43870584743247254	1435|4883|8600|	CSF1|NPR3|TNFSF11|
GO:0002159	desmosome assembly	biological_process	4	0.000490447	0.003438272268185237	3728|5318|5578|11187|	JUP|PKP2|PRKCA|PKP3|
GO:0002161	aminoacyl-tRNA editing activity	molecular_function	10	2.87191e-10	<2.638870563398865E-4	16|3376|7407|51520|55699|57176|80222|80755|92675|112487|	AARS|IARS|VARS|LARS|IARS2|VARS2|TARS2|AARSD1|DTD1|DTD2|
GO:0002162	dystroglycan binding	molecular_function	10	0.000165517	3.616200578592093E-4	1605|1756|4133|7414|10551|23122|23332|79147|155465|375790|	DAG1|DMD|MAP2|VCL|AGR2|CLASP2|CLASP1|FKRP|AGR3|AGRN|
GO:0002175	protein localization to paranode region of axon	biological_process	5	0.00378683	0.011602753195673549	4118|7368|8506|23114|23136|	MAL|UGT8|CNTNAP1|NFASC|EPB41L3|
GO:0002177	manchette	cellular_component	11	0.645571	0.6849662774675466	5901|10121|55342|57821|84223|84688|85376|136332|150221|286187|440804|	RAN|ACTR1A|STRBP|CCDC181|IQCG|C9orf24|RIMBP3|LRGUK|RIMBP3C|PPP1R42|RIMBP3B|
GO:0002178	palmitoyltransferase complex	cellular_component	11	3.83412e-22	<2.638870563398865E-4	9517|10558|29095|51114|51125|55304|94101|94103|165679|171546|401647|	SPTLC2|SPTLC1|ORMDL2|ZDHHC9|GOLGA7|SPTLC3|ORMDL1|ORMDL3|SPTSSB|SPTSSA|GOLGA7B|
GO:0002181	cytoplasmic translation	biological_process	62	2.57447e-77	<2.638870563398865E-4	1939|1968|1975|1978|1981|1983|2107|2935|3646|4736|5936|6128|6132|6133|6135|6138|6141|6142|6143|6152|6154|6156|6159|6160|6161|6169|6170|6171|6173|6175|6176|6227|6228|6231|6234|6235|7458|8562|8661|8662|8663|8664|8665|8666|8667|8668|8669|10480|23708|24140|25873|27335|28985|51121|51182|51372|51386|51389|55854|90381|255308|728689|	EIF2D|EIF2S3|EIF4B|EIF4EBP1|EIF4G1|EIF5|ETF1|GSPT1|EIF3E|RPL10A|RBM4|RPL6|RPL8|RPL9|RPL11|RPL15|RPL18|RPL18A|RPL19|RPL24|RPL26|RPL30|RPL29|RPL31|RPL32|RPL38|RPL39|RPL41|RPL36A|RPLP0|RPLP1|RPS21|RPS23|RPS26|RPS28|RPS29|EIF4H|DENR|EIF3A|EIF3B|EIF3C|EIF3D|EIF3F|EIF3G|EIF3H|EIF3I|EIF3J|EIF3M|GSPT2|FTSJ1|RPL36|EIF3K|MCTS1|RPL26L1|HSPA14|TMA7|EIF3L|RWDD1|ZC3H15|TICRR|EIF2S3B|EIF3CL|
GO:0002183	cytoplasmic translational initiation	biological_process	26	4.52802e-30	<2.638870563398865E-4	1939|1968|1975|1978|1981|1983|3646|5936|7458|8562|8661|8662|8663|8664|8665|8666|8667|8668|8669|10480|27335|28985|51386|90381|255308|728689|	EIF2D|EIF2S3|EIF4B|EIF4EBP1|EIF4G1|EIF5|EIF3E|RBM4|EIF4H|DENR|EIF3A|EIF3B|EIF3C|EIF3D|EIF3F|EIF3G|EIF3H|EIF3I|EIF3J|EIF3M|EIF3K|MCTS1|EIF3L|TICRR|EIF2S3B|EIF3CL|
GO:0002184	cytoplasmic translational termination	biological_process	3	3.46653e-05	2.638870563398865E-4	2107|2935|23708|	ETF1|GSPT1|GSPT2|
GO:0002188	translation reinitiation	biological_process	3	0.00104717	0.003438272268185237	8562|8661|28985|	DENR|EIF3A|MCTS1|
GO:0002189	ribose phosphate diphosphokinase complex	cellular_component	5	2.32628e-09	<2.638870563398865E-4	5631|5634|5635|5636|221823|	PRPS1|PRPS2|PRPSAP1|PRPSAP2|PRPS1L1|
GO:0002199	zona pellucida receptor complex	cellular_component	7	9.84714e-11	<2.638870563398865E-4	3305|6950|7203|10575|10576|10694|124626|	HSPA1L|TCP1|CCT3|CCT4|CCT2|CCT8|ZPBP2|
GO:0002200	somatic diversification of immune receptors	biological_process	36	5.81422e-14	<2.638870563398865E-4	959|1235|2067|2956|3146|3148|3329|3981|4292|4436|4683|5395|5423|5591|5896|5897|6929|6932|7374|9025|9156|9730|10538|10721|23075|25939|27343|51010|51176|56259|57379|64421|64919|79915|118460|165918|	CD40LG|CCR6|ERCC1|MSH6|HMGB1|HMGB2|HSPD1|LIG4|MLH1|MSH2|NBN|PMS2|POLB|PRKDC|RAG1|RAG2|TCF3|TCF7|UNG|RNF8|EXO1|DCAF1|BATF|POLQ|SWAP70|SAMHD1|POLL|EXOSC3|LEF1|CTNNBL1|AICDA|DCLRE1C|BCL11B|ATAD5|EXOSC6|RNF168|
GO:0002204	somatic recombination of immunoglobulin genes involved in immune response	biological_process	18	3.52662e-07	<2.638870563398865E-4	959|1235|2067|2956|3329|3981|4292|4436|4683|9025|9156|10538|23075|51010|57379|79915|118460|165918|	CD40LG|CCR6|ERCC1|MSH6|HSPD1|LIG4|MLH1|MSH2|NBN|RNF8|EXO1|BATF|SWAP70|EXOSC3|AICDA|ATAD5|EXOSC6|RNF168|
GO:0002208	somatic diversification of immunoglobulins involved in immune response	biological_process	18	3.52662e-07	<2.638870563398865E-4	959|1235|2067|2956|3329|3981|4292|4436|4683|9025|9156|10538|23075|51010|57379|79915|118460|165918|	CD40LG|CCR6|ERCC1|MSH6|HSPD1|LIG4|MLH1|MSH2|NBN|RNF8|EXO1|BATF|SWAP70|EXOSC3|AICDA|ATAD5|EXOSC6|RNF168|
GO:0002209	behavioral defense response	biological_process	30	0.0026677	0.011602753195673549	41|116|596|1620|1803|1812|1815|1977|1981|2558|2788|2898|3350|3358|4192|4204|4761|4887|5179|6198|7101|7419|10522|23542|27136|55515|57679|64854|84961|116372|	ASIC1|ADCYAP1|BCL2|BRINP1|DPP4|DRD1|DRD4|EIF4E|EIF4G1|GABRA5|GNG7|GRIK2|HTR1A|HTR2C|MDK|MECP2|NEUROD2|NPY2R|PENK|RPS6KB1|NR2E1|VDAC3|DEAF1|MAPK8IP2|MORC1|ASIC4|ALS2|USP46|FBXL20|LYPD1|
GO:0002218	activation of innate immune response	biological_process	169	1.63325e-32	<2.638870563398865E-4	338|695|841|929|948|1147|1387|1520|1540|1755|2207|2219|2244|2266|2534|2547|2867|3146|3329|3384|3385|3428|3551|3654|3656|3661|3665|3684|3689|3845|3929|4067|4214|4582|4584|4585|4586|4588|4589|4615|4790|4792|4841|4893|5058|5062|5063|5170|5289|5336|5566|5567|5568|5580|5581|5591|5608|5894|5970|5971|6197|6271|6279|6280|6421|6441|6850|6885|7096|7097|7098|7099|7100|7128|7184|7187|7189|7334|7335|7520|7867…	APOB|BTK|CASP8|CD14|CD36|CHUK|CREBBP|CTSS|CYLD|DMBT1|FCER1G|FCN1|FGB|FGG|FYN|XRCC6|FFAR2|HMGB1|HSPD1|ICAM2|ICAM3|IFI16|IKBKB|IRAK1|IRAK2|IRF3|IRF7|ITGAM|ITGB2|KRAS|LBP|LYN|MAP3K1|MUC1|MUC3A|MUC4|MUC5AC|MUC6|MUC7|MYD88|NFKB1|NFKBIA|NONO|NRAS|PAK1|PAK2|PAK3|PDPK1|PIK3C3|PLCG2|PRKACA|PRKACB|PRKACG|PRKCD|PRKCE|PRKDC|MAP2K6|RAF1|RELA|RELB|RPS6KA3|S100A1|S100A8|S100A9|SFPQ|SFTPD|SYK|MAP3K7|TLR1|TLR2|TL…
GO:0002220	innate immune response activating cell surface receptor signaling pathway	biological_process	59	1.30104e-17	<2.638870563398865E-4	1147|1387|2207|2219|2534|2867|3384|3385|3551|3845|4067|4582|4584|4585|4586|4588|4589|4790|4893|5058|5062|5063|5170|5336|5566|5567|5568|5580|5894|5970|5971|6850|6885|7189|8517|9252|10071|10454|10462|11027|23118|26253|30835|50856|56667|64170|84433|93978|94025|118430|140453|143662|170482|200958|257397|338339|394263|727897|100528032|	CHUK|CREBBP|FCER1G|FCN1|FYN|FFAR2|ICAM2|ICAM3|IKBKB|KRAS|LYN|MUC1|MUC3A|MUC4|MUC5AC|MUC6|MUC7|NFKB1|NRAS|PAK1|PAK2|PAK3|PDPK1|PLCG2|PRKACA|PRKACB|PRKACG|PRKCD|RAF1|RELA|RELB|SYK|MAP3K7|TRAF6|IKBKG|RPS6KA5|MUC12|TAB1|CLEC10A|LILRA2|TAB2|CLEC4E|CD209|CLEC4A|MUC13|CARD9|CARD11|CLEC6A|MUC16|MUCL1|MUC17|MUC15|CLEC4C|MUC20|TAB3|CLEC4D|MUC21|MUC5B|KLRC4-KLRK1|
GO:0002221	pattern recognition receptor signaling pathway	biological_process	103	4.74083e-36	<2.638870563398865E-4	338|695|841|929|948|1147|1520|1540|1755|2219|2244|2266|2867|3146|3329|3551|3654|3656|3661|3665|3684|3689|3929|4214|4615|4792|5289|5581|5608|5970|6197|6271|6279|6280|6441|6885|7096|7097|7098|7099|7100|7128|7184|7187|7189|7334|7335|7867|8517|8685|8737|8767|8772|8993|9261|9641|9865|9971|10010|10318|10333|10392|10454|10695|11213|23118|23180|23586|23643|26065|29110|30849|51135|51284|51311|54106|55765|…	APOB|BTK|CASP8|CD14|CD36|CHUK|CTSS|CYLD|DMBT1|FCN1|FGB|FGG|FFAR2|HMGB1|HSPD1|IKBKB|IRAK1|IRAK2|IRF3|IRF7|ITGAM|ITGB2|LBP|MAP3K1|MYD88|NFKBIA|PIK3C3|PRKCE|MAP2K6|RELA|RPS6KA3|S100A1|S100A8|S100A9|SFTPD|MAP3K7|TLR1|TLR2|TLR3|TLR4|TLR5|TNFAIP3|HSP90B1|TRAF3|TRAF6|UBE2N|UBE2V1|MAPKAPK3|IKBKG|MARCO|RIPK1|RIPK2|FADD|PGLYRP1|MAPKAPK2|IKBKE|TRIL|NR1H4|TANK|TNIP1|TLR6|NOD1|TAB1|CNPY3|IRAK3|TAB2|RFTN1|DDX5…
GO:0002223	stimulatory C-type lectin receptor signaling pathway	biological_process	56	6.4662e-19	<2.638870563398865E-4	1147|1387|2207|2534|3384|3385|3551|3845|4067|4582|4584|4585|4586|4588|4589|4790|4893|5058|5062|5063|5170|5336|5566|5567|5568|5580|5894|5970|5971|6850|6885|7189|8517|9252|10071|10454|10462|23118|26253|30835|50856|56667|64170|84433|93978|94025|118430|140453|143662|170482|200958|257397|338339|394263|727897|100528032|	CHUK|CREBBP|FCER1G|FYN|ICAM2|ICAM3|IKBKB|KRAS|LYN|MUC1|MUC3A|MUC4|MUC5AC|MUC6|MUC7|NFKB1|NRAS|PAK1|PAK2|PAK3|PDPK1|PLCG2|PRKACA|PRKACB|PRKACG|PRKCD|RAF1|RELA|RELB|SYK|MAP3K7|TRAF6|IKBKG|RPS6KA5|MUC12|TAB1|CLEC10A|TAB2|CLEC4E|CD209|CLEC4A|MUC13|CARD9|CARD11|CLEC6A|MUC16|MUCL1|MUC17|MUC15|CLEC4C|MUC20|TAB3|CLEC4D|MUC21|MUC5B|KLRC4-KLRK1|
GO:0002224	toll-like receptor signaling pathway	biological_process	78	2.87627e-38	<2.638870563398865E-4	338|695|841|929|948|1147|1520|2244|2266|3146|3329|3551|3654|3656|3661|3665|3684|3689|3929|4214|4615|4792|5289|5581|6197|6271|6279|6280|6441|6885|7096|7097|7098|7099|7100|7184|7187|7189|7867|8517|8737|8767|8772|9261|9641|9865|9971|10010|10318|10333|10454|10695|11213|23118|23180|23643|29110|30849|51135|51284|51311|54106|57402|79155|79931|81035|81622|81793|84868|114609|118788|130120|146722|148022|25…	APOB|BTK|CASP8|CD14|CD36|CHUK|CTSS|FGB|FGG|HMGB1|HSPD1|IKBKB|IRAK1|IRAK2|IRF3|IRF7|ITGAM|ITGB2|LBP|MAP3K1|MYD88|NFKBIA|PIK3C3|PRKCE|RPS6KA3|S100A1|S100A8|S100A9|SFTPD|MAP3K7|TLR1|TLR2|TLR3|TLR4|TLR5|HSP90B1|TRAF3|TRAF6|MAPKAPK3|IKBKG|RIPK1|RIPK2|FADD|MAPKAPK2|IKBKE|TRIL|NR1H4|TANK|TNIP1|TLR6|TAB1|CNPY3|IRAK3|TAB2|RFTN1|LY96|TBK1|PIK3R4|IRAK4|TLR7|TLR8|TLR9|S100A14|TNIP2|TNIP3|COLEC12|UNC93B1|TLR1…
GO:0002225	positive regulation of antimicrobial peptide production	biological_process	3	0.00104717	0.003438272268185237	5225|5650|25818|	PGC|KLK7|KLK5|
GO:0002227	innate immune response in mucosa	biological_process	24	0.000175509	3.616200578592093E-4	337|820|1667|1668|1669|1670|1671|1672|4057|4843|5319|6037|6170|8339|8343|8344|8346|8347|8349|8970|54145|85236|92747|728358|	APOA4|CAMP|DEFA1|DEFA3|DEFA4|DEFA5|DEFA6|DEFB1|LTF|NOS2|PLA2G1B|RNASE3|RPL39|HIST1H2BG|HIST1H2BF|HIST1H2BE|HIST1H2BI|HIST1H2BC|HIST2H2BE|HIST1H2BJ|H2BFS|HIST1H2BK|BPIFB1|DEFA1B|
GO:0002228	natural killer cell mediated immunity	biological_process	28	7.66325e-07	<2.638870563398865E-4	1054|1130|3002|3077|3606|3811|3822|3824|4277|5052|5777|5873|6845|10383|11151|57823|79465|80328|80329|135250|154064|201294|203068|353091|387836|100431172|100507436|100528032|	CEBPG|LYST|GZMB|HFE|IL18|KIR3DL1|KLRC2|KLRD1|MICB|PRDX1|PTPN6|RAB27A|VAMP7|TUBB4B|CORO1A|SLAMF7|ULBP3|ULBP2|ULBP1|RAET1E|RAET1L|UNC13D|TUBB|RAET1G|CLEC2A|KLRF2|MICA|KLRC4-KLRK1|
GO:0002230	positive regulation of defense response to virus by host	biological_process	25	7.31795e-06	<2.638870563398865E-4	3593|3594|6772|9447|10084|10758|10859|23586|25942|29108|51561|54765|57506|58515|60489|80149|83666|115004|117854|149233|151636|200316|246778|340061|440275|	IL12B|IL12RB1|STAT1|AIM2|PQBP1|TRAF3IP2|LILRB1|DDX58|SIN3A|PYCARD|IL23A|TRIM44|MAVS|SELENOK|APOBEC3G|ZC3H12A|PARP9|CGAS|TRIM6|IL23R|DTX3L|APOBEC3F|IL27|TMEM173|EIF2AK4|
GO:0002237	response to molecule of bacterial origin	biological_process	303	1.72425e-34	<2.638870563398865E-4	19|25|29|54|128|133|210|249|338|356|383|387|445|488|496|558|613|623|706|721|728|834|836|841|842|923|929|941|942|948|949|958|1019|1051|1053|1147|1234|1236|1267|1268|1269|1312|1373|1432|1437|1439|1440|1511|1524|1543|1544|1594|1634|1667|1668|1669|1670|1671|1906|1910|1991|2056|2149|2213|2241|2255|2263|2326|2353|2643|2672|2678|2693|2706|2796|2919|2920|2921|2950|3066|3148|3248|3297|3329|3383|3394|3454|…	ABCA1|ABL1|ABR|ACP5|ADH5|ADM|ALAD|ALPL|APOB|FASLG|ARG1|RHOA|ASS1|ATP2A2|ATP4B|AXL|BCR|BDKRB1|TSPO|C4B|C5AR1|CASP1|CASP3|CASP8|CASP9|CD6|CD14|CD80|CD86|CD36|SCARB1|CD40|CDK4|CEBPB|CEBPE|CHUK|CCR5|CCR7|CNP|CNR1|CNR2|COMT|CPS1|MAPK14|CSF2|CSF2RB|CSF3|CTSG|CX3CR1|CYP1A1|CYP1A2|CYP27B1|DCN|DEFA1|DEFA3|DEFA4|DEFA5|DEFA6|EDN1|EDNRB|ELANE|EPO|F2R|FCGR2B|FER|FGF10|FGFR2|FMO1|FOS|GCH1|GFI1|GGT1|GHSR|GJB2|G…
GO:0002244	hematopoietic progenitor cell differentiation	biological_process	77	0.743853	0.7885702024175667	596|652|673|1636|1938|2009|2068|2322|2625|3213|3214|3624|3815|3981|4222|4291|5156|5341|5591|5663|5777|5788|5803|5978|6422|6469|6547|6659|6688|6722|6886|7040|7153|7520|8514|8692|8874|9119|9841|10272|10468|10538|11149|23094|23212|23215|23335|23495|23648|25942|26108|51205|54443|54502|55008|55326|55512|55526|57623|64428|79819|83700|83881|84138|85439|89777|91298|93436|115761|118856|121340|122618|14774…	BCL2|BMP4|BRAF|ACE|EEF2|EML1|ERCC2|FLT3|GATA3|HOXB3|HOXB4|INHBA|KIT|LIG4|MEOX1|MLF1|PDGFRA|PLEK|PRKDC|PSEN1|PTPN6|PTPRC|PTPRZ1|REST|SFRP1|SHH|SLC8A3|SOX4|SPI1|SRF|TAL1|TGFB1|TOP2A|XRCC5|KCNAB2|HYAL2|ARHGEF7|KRT75|ZBTB24|FSTL3|FST|BATF|BVES|SIPA1L3|RRS1|PRRC2C|WDR7|TNFRSF13B|SSBP3|SIN3A|PYGO1|ACP6|ANLN|RBM47|HERC6|AGPAT5|SMPD3|DHTKD1|ZFAT|CIAO3|WDR78|JAM3|MIXL1|SLC7A6OS|STON2|SERPINB12|C12orf29|AR…
GO:0002246	wound healing involved in inflammatory response	biological_process	6	1.23322e-05	2.638870563398865E-4	2149|3091|3162|3552|7040|7076|	F2R|HIF1A|HMOX1|IL1A|TGFB1|TIMP1|
GO:0002248	connective tissue replacement involved in inflammatory response wound healing	biological_process	5	0.000262498	0.003438272268185237	2149|3091|3552|7040|7076|	F2R|HIF1A|IL1A|TGFB1|TIMP1|
GO:0002250	adaptive immune response	biological_process	269	4.51745e-15	<2.638870563398865E-4	182|214|301|325|326|383|384|602|604|608|639|660|695|708|710|712|714|716|717|718|720|721|722|725|727|729|730|731|732|735|814|909|910|911|913|915|916|917|919|920|923|924|925|926|939|942|959|972|973|974|1075|1191|1235|1378|1380|1401|1445|1512|1514|1520|1604|1739|1880|2013|2015|2067|2185|2207|2213|2244|2475|2534|2625|2794|2956|3004|3077|3119|3133|3146|3251|3329|3383|3426|3439|3440|3441|3442|3443|3444…	JAG1|ALCAM|ANXA1|APCS|AIRE|ARG1|ARG2|BCL3|BCL6|TNFRSF17|PRDM1|BMX|BTK|C1QBP|SERPING1|C1QA|C1QC|C1S|C2|C3|C4A|C4B|C4BPA|C4BPB|C5|C6|C7|C8A|C8B|C9|CAMK4|CD1A|CD1B|CD1C|CD1E|CD3D|CD3E|CD3G|CD247|CD4|CD6|CD7|CD8A|CD8B|CD27|CD86|CD40LG|CD74|CD79A|CD79B|CTSC|CLU|CCR6|CR1|CR2|CRP|CSK|CTSH|CTSL|CTSS|CD55|DLG1|GPR183|EMP2|ADGRE1|ERCC1|PTK2B|FCER1G|FCGR2B|FGB|MTOR|FYN|GATA3|GNL1|MSH6|GZMM|HFE|HLA-DQB1|HLA-…
GO:0002251	organ or tissue specific immune response	biological_process	34	0.0522987	0.13048433048433047	337|820|1667|1668|1669|1670|1671|1672|2865|2867|3570|4057|4843|5284|5319|6037|6170|8339|8343|8344|8346|8347|8349|8970|9245|51297|54145|56957|64284|85236|92747|163702|282616|728358|	APOA4|CAMP|DEFA1|DEFA3|DEFA4|DEFA5|DEFA6|DEFB1|FFAR3|FFAR2|IL6R|LTF|NOS2|PIGR|PLA2G1B|RNASE3|RPL39|HIST1H2BG|HIST1H2BF|HIST1H2BE|HIST1H2BI|HIST1H2BC|HIST2H2BE|HIST1H2BJ|GCNT3|BPIFA1|H2BFS|OTUD7B|RAB17|HIST1H2BK|BPIFB1|IFNLR1|IFNL2|DEFA1B|
GO:0002252	immune effector process	biological_process	889	5.26531e-64	<2.638870563398865E-4	1|12|25|26|30|47|55|71|100|101|102|103|104|161|175|178|182|197|210|221|230|240|272|290|302|306|317|325|326|327|339|353|383|387|391|410|411|427|527|535|538|566|596|602|629|634|661|664|665|671|683|684|695|708|710|712|714|716|717|718|719|720|721|722|725|727|728|729|730|731|732|735|820|823|847|867|911|917|919|925|929|932|939|945|948|958|959|960|961|963|965|966|967|968|972|976|978|998|1015|1054|1075|1…	A1BG|SERPINA3|ABL1|AOC1|ACAA1|ACLY|ACPP|ACTG1|ADA|ADAM8|ADAM10|ADAR|ADARB1|AP2A2|AGA|AGL|JAG1|AHSG|ALAD|ALDH3B1|ALDOC|ALOX5|AMPD3|ANPEP|ANXA2|ANXA3|APAF1|APCS|AIRE|APEH|APOBEC1|APRT|ARG1|RHOA|RHOG|ARSA|ARSB|ASAH1|ATP6V0C|ATP6V0A1|ATP7A|AZU1|BCL2|BCL3|CFB|CEACAM1|POLR3D|BNIP3|BNIP3L|BPI|BST1|BST2|BTK|C1QBP|SERPING1|C1QA|C1QC|C1S|C2|C3|C3AR1|C4A|C4B|C4BPA|C4BPB|C5|C5AR1|C6|C7|C8A|C8B|C9|CAMP|CAPN1|…
GO:0002253	activation of immune response	biological_process	383	8.31079e-26	<2.638870563398865E-4	25|71|325|338|581|596|629|640|660|673|695|696|708|710|712|714|716|717|718|719|720|721|722|725|727|728|729|730|731|732|735|784|841|915|916|917|919|920|929|930|940|948|952|973|974|998|1147|1191|1240|1378|1380|1387|1398|1401|1445|1520|1540|1604|1675|1755|1793|1967|2207|2209|2212|2213|2219|2220|2244|2266|2268|2357|2358|2359|2534|2547|2625|2822|2854|2856|2867|2885|3071|3075|3078|3113|3115|3117|3118|31…	ABL1|ACTG1|APCS|APOB|BAX|BCL2|CFB|BLK|BMX|BRAF|BTK|BTN1A1|C1QBP|SERPING1|C1QA|C1QC|C1S|C2|C3|C3AR1|C4A|C4B|C4BPA|C4BPB|C5|C5AR1|C6|C7|C8A|C8B|C9|CACNB3|CASP8|CD3D|CD3E|CD3G|CD247|CD4|CD14|CD19|CD28|CD36|CD38|CD79A|CD79B|CDC42|CHUK|CLU|CMKLR1|CR1|CR2|CREBBP|CRK|CRP|CSK|CTSS|CYLD|CD55|CFD|DMBT1|DOCK1|EIF2B1|FCER1G|FCGR1A|FCGR2A|FCGR2B|FCN1|FCN2|FGB|FGG|FGR|FPR1|FPR2|FPR3|FYN|XRCC6|GATA3|GPLD1|GPR32…
GO:0002254	kinin cascade	biological_process	3	0.00104717	0.003438272268185237	2161|3818|5547|	F12|KLKB1|PRCP|
GO:0002260	lymphocyte homeostasis	biological_process	49	0.000255115	0.003438272268185237	25|578|581|596|608|778|836|3071|3091|3559|3718|4067|4208|5027|5366|5532|5585|5896|6194|6498|6777|7040|7128|8456|8740|8772|9093|9133|10018|10603|10673|11035|11151|23495|27040|27240|29985|30061|50943|54542|55012|55619|57864|84524|115650|124976|139818|149041|202309|	ABL1|BAK1|BAX|BCL2|TNFRSF17|CACNA1F|CASP3|NCKAP1L|HIF1A|IL2RA|JAK3|LYN|MEF2C|P2RX7|PMAIP1|PPP3CB|PKN1|RAG1|RPS6|SKIL|STAT5B|TGFB1|TNFAIP3|FOXN1|TNFSF14|FADD|DNAJA3|CCNB2|BCL2L11|SH2B2|TNFSF13B|RIPK3|CORO1A|TNFRSF13B|LAT|SIT1|SLC39A3|SLC40A1|FOXP3|RC3H2|PPP2R3C|DOCK10|SLC46A2|ZC3H8|TNFRSF13C|SPNS2|DOCK11|RC3H1|GAPT|
GO:0002262	myeloid cell homeostasis	biological_process	95	2.34892e-05	2.638870563398865E-4	118|272|301|558|578|581|604|652|669|836|1054|1777|2034|2039|2056|2068|2116|2176|2539|2623|2625|2821|3050|3059|3071|3146|3162|3216|3313|3398|3623|3624|3658|3707|3717|3718|3815|4067|4090|4151|4352|4779|4891|5052|5142|5316|5469|5771|5925|5926|6005|6194|6208|6223|6229|6647|6670|6688|6722|6886|7049|7067|8314|8444|9258|9991|10018|10107|10296|10320|10365|10461|10661|22985|23210|23385|28982|28996|50943|5…	ADD1|AMPD3|ANXA1|AXL|BAK1|BAX|BCL6|BMP4|BPGM|CASP3|CEBPG|DNASE2|EPAS1|DMTN|EPO|ERCC2|ETV2|FANCC|G6PD|GATA1|GATA3|GPI|HBZ|HCLS1|NCKAP1L|HMGB1|HMOX1|HOXB6|HSPA9|ID2|INHA|INHBA|IREB2|ITPKB|JAK2|JAK3|KIT|LYN|SMAD5|MB|MPL|NFE2L1|SLC11A2|PRDX1|PDE4B|PKNOX1|MED1|PTPN2|RB1|ARID4A|RHAG|RPS6|RPS14|RPS19|RPS24|SOD1|SP3|SPI1|SRF|TAL1|TGFBR3|THRA|BAP1|DYRK3|MFHAS1|PTBP3|BCL2L11|TRIM10|MAEA|IKZF1|KLF2|MERTK|KL…
GO:0002263	cell activation involved in immune response	biological_process	598	1.9838e-76	<2.638870563398865E-4	1|12|25|26|30|47|55|100|101|102|161|175|178|197|210|221|230|240|272|290|302|306|317|327|353|383|387|391|410|411|427|527|535|538|566|602|634|671|683|684|695|718|719|728|820|823|847|867|911|929|932|945|948|959|960|961|963|965|966|967|968|976|978|1015|1075|1084|1088|1113|1116|1118|1143|1235|1265|1315|1378|1432|1460|1471|1476|1508|1509|1511|1512|1520|1522|1535|1536|1604|1650|1654|1667|1669|1675|1727|…	A1BG|SERPINA3|ABL1|AOC1|ACAA1|ACLY|ACPP|ADA|ADAM8|ADAM10|AP2A2|AGA|AGL|AHSG|ALAD|ALDH3B1|ALDOC|ALOX5|AMPD3|ANPEP|ANXA2|ANXA3|APAF1|APEH|APRT|ARG1|RHOA|RHOG|ARSA|ARSB|ASAH1|ATP6V0C|ATP6V0A1|ATP7A|AZU1|BCL3|CEACAM1|BPI|BST1|BST2|BTK|C3|C3AR1|C5AR1|CAMP|CAPN1|CAT|CBL|CD1C|CD14|MS4A3|CD33|CD36|CD40LG|CD44|CD47|CD53|CD58|CD59|CD63|CD68|ADGRE5|CDA|CDH17|CTSC|CEACAM3|CEACAM8|CHGA|CHI3L1|CHIT1|CHRNB4|CCR…
GO:0002266	follicular dendritic cell activation	biological_process	3	0.0148353	0.04872936861409484	602|2213|4791|	BCL3|FCGR2B|NFKB2|
GO:0002269	leukocyte activation involved in inflammatory response	biological_process	19	4.21078e-15	<2.638870563398865E-4	199|566|1191|2358|3596|3684|3689|3725|4137|6376|6622|7097|7098|7442|10135|10333|51284|51311|90865|	AIF1|AZU1|CLU|FPR2|IL13|ITGAM|ITGB2|JUN|MAPT|CX3CL1|SNCA|TLR2|TLR3|TRPV1|NAMPT|TLR6|TLR7|TLR8|IL33|
GO:0002274	myeloid leukocyte activation	biological_process	552	2.87736e-100	<2.638870563398865E-4	1|12|26|30|47|55|101|102|161|175|178|197|199|210|221|230|240|272|290|302|306|317|327|353|383|387|391|399|410|411|427|527|535|566|634|671|683|684|695|718|719|728|814|820|823|847|867|929|932|945|948|960|961|963|965|966|967|968|976|978|1075|1084|1088|1113|1116|1118|1143|1191|1265|1315|1378|1432|1435|1437|1460|1471|1476|1508|1509|1511|1512|1520|1522|1535|1536|1604|1650|1654|1667|1669|1675|1727|1729|1…	A1BG|SERPINA3|AOC1|ACAA1|ACLY|ACPP|ADAM8|ADAM10|AP2A2|AGA|AGL|AHSG|AIF1|ALAD|ALDH3B1|ALDOC|ALOX5|AMPD3|ANPEP|ANXA2|ANXA3|APAF1|APEH|APRT|ARG1|RHOA|RHOG|RHOH|ARSA|ARSB|ASAH1|ATP6V0C|ATP6V0A1|AZU1|CEACAM1|BPI|BST1|BST2|BTK|C3|C3AR1|C5AR1|CAMK4|CAMP|CAPN1|CAT|CBL|CD14|MS4A3|CD33|CD36|CD44|CD47|CD53|CD58|CD59|CD63|CD68|ADGRE5|CDA|CTSC|CEACAM3|CEACAM8|CHGA|CHI3L1|CHIT1|CHRNB4|CLU|CNN2|COPB1|CR1|MAPK14…
GO:0002275	myeloid cell activation involved in immune response	biological_process	499	3.1248e-99	<2.638870563398865E-4	1|12|26|30|47|55|101|102|161|175|178|197|210|221|230|240|272|290|302|306|317|327|353|383|387|391|410|411|427|527|535|566|634|671|683|684|695|718|719|728|820|823|847|867|929|932|945|948|960|961|963|965|966|967|968|976|978|1075|1084|1088|1113|1116|1118|1143|1265|1315|1378|1432|1460|1471|1476|1508|1509|1511|1512|1520|1522|1535|1536|1604|1650|1654|1667|1669|1675|1727|1729|1773|1774|1776|1778|1823|182…	A1BG|SERPINA3|AOC1|ACAA1|ACLY|ACPP|ADAM8|ADAM10|AP2A2|AGA|AGL|AHSG|ALAD|ALDH3B1|ALDOC|ALOX5|AMPD3|ANPEP|ANXA2|ANXA3|APAF1|APEH|APRT|ARG1|RHOA|RHOG|ARSA|ARSB|ASAH1|ATP6V0C|ATP6V0A1|AZU1|CEACAM1|BPI|BST1|BST2|BTK|C3|C3AR1|C5AR1|CAMP|CAPN1|CAT|CBL|CD14|MS4A3|CD33|CD36|CD44|CD47|CD53|CD58|CD59|CD63|CD68|ADGRE5|CDA|CTSC|CEACAM3|CEACAM8|CHGA|CHI3L1|CHIT1|CHRNB4|CNN2|COPB1|CR1|MAPK14|CSNK2B|CST3|CSTB|CT…
GO:0002276	basophil activation involved in immune response	biological_process	3	0.101615	0.15971394517282478	3735|5169|55361|	KARS|ENPP3|PI4K2A|
GO:0002278	eosinophil activation involved in immune response	biological_process	3	0.355561	0.43870584743247254	6348|6844|6845|	CCL3|VAMP2|VAMP7|
GO:0002279	mast cell activation involved in immune response	biological_process	16	0.000700775	0.003438272268185237	695|867|1113|3815|4067|5293|5294|7462|8013|8773|10125|10814|27040|50487|117194|284021|	BTK|CBL|CHGA|KIT|LYN|PIK3CD|PIK3CG|LAT2|NR4A3|SNAP23|RASGRP1|CPLX2|LAT|PLA2G3|MRGPRX2|MILR1|
GO:0002281	macrophage activation involved in immune response	biological_process	11	0.0169596	0.04872936861409484	3146|3929|5581|6850|7305|8291|22904|56670|84868|90865|148022|	HMGB1|LBP|PRKCE|SYK|TYROBP|DYSF|SBNO2|SUCNR1|HAVCR2|IL33|TICAM1|
GO:0002283	neutrophil activation involved in immune response	biological_process	470	7.1906e-104	<2.638870563398865E-4	1|12|26|30|47|55|101|102|161|175|178|197|210|221|230|240|272|290|302|306|317|327|353|383|387|391|410|411|427|527|535|566|634|671|683|684|718|719|728|820|823|847|929|932|945|948|960|961|963|965|966|967|968|976|978|1075|1084|1088|1116|1118|1143|1265|1315|1378|1432|1460|1471|1476|1508|1509|1511|1512|1520|1522|1535|1536|1604|1650|1654|1667|1669|1675|1727|1729|1773|1774|1776|1778|1823|1828|1832|1915|1…	A1BG|SERPINA3|AOC1|ACAA1|ACLY|ACPP|ADAM8|ADAM10|AP2A2|AGA|AGL|AHSG|ALAD|ALDH3B1|ALDOC|ALOX5|AMPD3|ANPEP|ANXA2|ANXA3|APAF1|APEH|APRT|ARG1|RHOA|RHOG|ARSA|ARSB|ASAH1|ATP6V0C|ATP6V0A1|AZU1|CEACAM1|BPI|BST1|BST2|C3|C3AR1|C5AR1|CAMP|CAPN1|CAT|CD14|MS4A3|CD33|CD36|CD44|CD47|CD53|CD58|CD59|CD63|CD68|ADGRE5|CDA|CTSC|CEACAM3|CEACAM8|CHI3L1|CHIT1|CHRNB4|CNN2|COPB1|CR1|MAPK14|CSNK2B|CST3|CSTB|CTSB|CTSD|CTSG|…
GO:0002285	lymphocyte activation involved in immune response	biological_process	103	1.12715e-05	2.638870563398865E-4	25|100|538|602|911|959|1015|1235|1880|2067|2150|2185|2207|2213|2475|2625|2956|3146|3329|3383|3439|3440|3441|3442|3443|3444|3445|3446|3447|3448|3449|3451|3452|3456|3467|3593|3662|3683|3936|3955|3956|3981|4063|4064|4242|4292|4436|4683|4853|5336|5663|5734|5873|5971|6095|6097|6194|6556|6693|6774|6778|6845|7099|7248|8320|8809|8995|9025|9156|9452|10538|10859|11151|23075|23228|26253|27086|28514|51010|51…	ABL1|ADA|ATP7A|BCL3|CD1C|CD40LG|CDH17|CCR6|GPR183|ERCC1|F2RL1|PTK2B|FCER1G|FCGR2B|MTOR|GATA3|MSH6|HMGB1|HSPD1|ICAM1|IFNA1|IFNA2|IFNA4|IFNA5|IFNA6|IFNA7|IFNA8|IFNA10|IFNA13|IFNA14|IFNA16|IFNA17|IFNA21|IFNB1|IFNW1|IL12B|IRF4|ITGAL|LCP1|LFNG|LGALS1|LIG4|LY9|CD180|MFNG|MLH1|MSH2|NBN|NOTCH2|PLCG2|PSEN1|PTGER4|RAB27A|RELB|RORA|RORC|RPS6|SLC11A1|SPN|STAT3|STAT6|VAMP7|TLR4|TSC1|EOMES|IL18R1|TNFSF18|RNF8|…
GO:0002286	T cell activation involved in immune response	biological_process	60	6.90697e-12	<2.638870563398865E-4	538|602|911|1880|2150|2207|2475|2625|3146|3383|3439|3440|3441|3442|3443|3444|3445|3446|3447|3448|3449|3451|3452|3456|3467|3593|3662|3683|3936|4063|5663|5734|5873|5971|6095|6097|6194|6556|6693|6774|6778|7248|8320|8809|8995|10538|10859|26253|27086|51176|54518|54542|56832|64218|114836|149041|161882|338339|338376|440275|	ATP7A|BCL3|CD1C|GPR183|F2RL1|FCER1G|MTOR|GATA3|HMGB1|ICAM1|IFNA1|IFNA2|IFNA4|IFNA5|IFNA6|IFNA7|IFNA8|IFNA10|IFNA13|IFNA14|IFNA16|IFNA17|IFNA21|IFNB1|IFNW1|IL12B|IRF4|ITGAL|LCP1|LY9|PSEN1|PTGER4|RAB27A|RELB|RORA|RORC|RPS6|SLC11A1|SPN|STAT3|STAT6|TSC1|EOMES|IL18R1|TNFSF18|BATF|LILRB1|CLEC4E|FOXP1|LEF1|APBB1IP|RC3H2|IFNK|SEMA4A|SLAMF6|RC3H1|ZFPM1|CLEC4D|IFNE|EIF2AK4|
GO:0002287	alpha-beta T cell activation involved in immune response	biological_process	26	2.33556e-09	<2.638870563398865E-4	538|602|1880|2475|2625|3146|3593|3662|4063|5734|5971|6095|6097|6693|6774|6778|8320|8809|10538|27086|51176|54542|64218|114836|149041|161882|	ATP7A|BCL3|GPR183|MTOR|GATA3|HMGB1|IL12B|IRF4|LY9|PTGER4|RELB|RORA|RORC|SPN|STAT3|STAT6|EOMES|IL18R1|BATF|FOXP1|LEF1|RC3H2|SEMA4A|SLAMF6|RC3H1|ZFPM1|
GO:0002291	T cell activation via T cell receptor contact with antigen bound to MHC molecule on antigen presenting cell	biological_process	3	0.00104717	0.003438272268185237	3383|3683|54518|	ICAM1|ITGAL|APBB1IP|
GO:0002292	T cell differentiation involved in immune response	biological_process	30	4.79526e-09	<2.638870563398865E-4	538|602|1880|2207|2475|2625|3146|3593|3662|4063|5734|5971|6095|6097|6693|6774|6778|7248|8320|8809|10538|26253|27086|51176|54542|64218|114836|149041|161882|338339|	ATP7A|BCL3|GPR183|FCER1G|MTOR|GATA3|HMGB1|IL12B|IRF4|LY9|PTGER4|RELB|RORA|RORC|SPN|STAT3|STAT6|TSC1|EOMES|IL18R1|BATF|CLEC4E|FOXP1|LEF1|RC3H2|SEMA4A|SLAMF6|RC3H1|ZFPM1|CLEC4D|
GO:0002293	alpha-beta T cell differentiation involved in immune response	biological_process	26	2.33556e-09	<2.638870563398865E-4	538|602|1880|2475|2625|3146|3593|3662|4063|5734|5971|6095|6097|6693|6774|6778|8320|8809|10538|27086|51176|54542|64218|114836|149041|161882|	ATP7A|BCL3|GPR183|MTOR|GATA3|HMGB1|IL12B|IRF4|LY9|PTGER4|RELB|RORA|RORC|SPN|STAT3|STAT6|EOMES|IL18R1|BATF|FOXP1|LEF1|RC3H2|SEMA4A|SLAMF6|RC3H1|ZFPM1|
GO:0002294	CD4-positive, alpha-beta T cell differentiation involved in immune response	biological_process	25	1.53893e-08	<2.638870563398865E-4	538|602|1880|2475|2625|3146|3593|3662|4063|5734|5971|6095|6097|6693|6774|6778|8809|10538|27086|51176|54542|64218|114836|149041|161882|	ATP7A|BCL3|GPR183|MTOR|GATA3|HMGB1|IL12B|IRF4|LY9|PTGER4|RELB|RORA|RORC|SPN|STAT3|STAT6|IL18R1|BATF|FOXP1|LEF1|RC3H2|SEMA4A|SLAMF6|RC3H1|ZFPM1|
GO:0002295	T-helper cell lineage commitment	biological_process	9	7.1283e-06	<2.638870563398865E-4	2475|3662|4063|6693|6774|6778|10538|114836|161882|	MTOR|IRF4|LY9|SPN|STAT3|STAT6|BATF|SLAMF6|ZFPM1|
GO:0002296	T-helper 1 cell lineage commitment	biological_process	3	0.0148353	0.04872936861409484	2475|6693|6778|	MTOR|SPN|STAT6|
GO:0002309	T cell proliferation involved in immune response	biological_process	4	0.151389	0.2213432604312083	6194|6556|8995|10859|	RPS6|SLC11A1|TNFSF18|LILRB1|
GO:0002312	B cell activation involved in immune response	biological_process	42	0.15167	0.22146401985111663	25|100|602|959|1015|1235|1880|2067|2185|2213|2956|3329|3456|3955|3956|3981|4064|4242|4292|4436|4683|4853|5336|7099|9025|9156|9452|10538|23075|23228|28514|51010|55619|55846|57379|79915|118460|139818|159296|165918|202309|100141515|	ABL1|ADA|BCL3|CD40LG|CDH17|CCR6|GPR183|ERCC1|PTK2B|FCGR2B|MSH6|HSPD1|IFNB1|LFNG|LGALS1|LIG4|CD180|MFNG|MLH1|MSH2|NBN|NOTCH2|PLCG2|TLR4|RNF8|EXO1|ITM2A|BATF|SWAP70|PLCL2|DLL1|EXOSC3|DOCK10|ITFG2|AICDA|ATAD5|EXOSC6|DOCK11|NKX2-3|RNF168|GAPT|C17orf99|
GO:0002313	mature B cell differentiation involved in immune response	biological_process	18	0.67512	0.6993842810575879	100|602|1015|1880|2185|2213|3955|3956|4242|4853|5336|9452|28514|55619|55846|139818|159296|100141515|	ADA|BCL3|CDH17|GPR183|PTK2B|FCGR2B|LFNG|LGALS1|MFNG|NOTCH2|PLCG2|ITM2A|DLL1|DOCK10|ITFG2|DOCK11|NKX2-3|C17orf99|
GO:0002314	germinal center B cell differentiation	biological_process	3	0.702535	0.7610410094637224	100|1015|55846|	ADA|CDH17|ITFG2|
GO:0002315	marginal zone B cell differentiation	biological_process	9	0.0186144	0.04872936861409484	602|1015|2185|3955|4242|4853|28514|55619|139818|	BCL3|CDH17|PTK2B|LFNG|MFNG|NOTCH2|DLL1|DOCK10|DOCK11|
GO:0002317	plasma cell differentiation	biological_process	3	0.702535	0.7610410094637224	3956|9452|159296|	LGALS1|ITM2A|NKX2-3|
GO:0002318	myeloid progenitor cell differentiation	biological_process	5	0.140921	0.20311521603005636	673|2322|3815|4291|83700|	BRAF|FLT3|KIT|MLF1|JAM3|
GO:0002320	lymphoid progenitor cell differentiation	biological_process	11	1.96121e-06	<2.638870563398865E-4	596|652|2322|2625|3815|3981|5591|6469|6659|6688|10538|	BCL2|BMP4|FLT3|GATA3|KIT|LIG4|PRKDC|SHH|SOX4|SPI1|BATF|
GO:0002322	B cell proliferation involved in immune response	biological_process	5	0.54758	0.6148412467229828	25|4064|7099|23228|202309|	ABL1|CD180|TLR4|PLCL2|GAPT|
GO:0002323	natural killer cell activation involved in immune response	biological_process	24	1.07302e-09	<2.638870563398865E-4	3439|3440|3441|3442|3443|3444|3445|3446|3447|3448|3449|3451|3452|3456|3467|3593|5873|6845|11151|51744|56832|201294|338376|100431172|	IFNA1|IFNA2|IFNA4|IFNA5|IFNA6|IFNA7|IFNA8|IFNA10|IFNA13|IFNA14|IFNA16|IFNA17|IFNA21|IFNB1|IFNW1|IL12B|RAB27A|VAMP7|CORO1A|CD244|IFNK|UNC13D|IFNE|KLRF2|
GO:0002326	B cell lineage commitment	biological_process	4	0.0031707	0.011602753195673549	596|5591|5897|6929|	BCL2|PRKDC|RAG2|TCF3|
GO:0002327	immature B cell differentiation	biological_process	9	0.00513195	0.011602753195673549	25|472|3815|5896|5897|56262|96459|286410|359948|	ABL1|ATM|KIT|RAG1|RAG2|LRRC8A|FNIP1|ATP11C|IRF2BP2|
GO:0002328	pro-B cell differentiation	biological_process	4	0.0152621	0.04872936861409484	2322|3981|5591|6659|	FLT3|LIG4|PRKDC|SOX4|
GO:0002329	pre-B cell differentiation	biological_process	5	0.0305101	0.13048433048433047	472|5896|5897|56262|286410|	ATM|RAG1|RAG2|LRRC8A|ATP11C|
GO:0002331	pre-B cell allelic exclusion	biological_process	3	3.46653e-05	2.638870563398865E-4	472|5896|5897|	ATM|RAG1|RAG2|
GO:0002335	mature B cell differentiation	biological_process	21	0.87954	0.8921645236911274	100|602|1015|1880|2185|2213|3955|3956|4242|4853|5336|5452|9452|23228|28514|55619|55846|112616|139818|159296|100141515|	ADA|BCL3|CDH17|GPR183|PTK2B|FCGR2B|LFNG|LGALS1|MFNG|NOTCH2|PLCG2|POU2F2|ITM2A|PLCL2|DLL1|DOCK10|ITFG2|CMTM7|DOCK11|NKX2-3|C17orf99|
GO:0002339	B cell selection	biological_process	3	0.0148353	0.04872936861409484	578|581|695|	BAK1|BAX|BTK|
GO:0002347	response to tumor cell	biological_process	8	0.869979	0.8875071063104036	5551|8751|10628|27303|56253|126520|347252|100507436|	PRF1|ADAM15|TXNIP|RBMS3|CRTAM|PLK5|IGFBPL1|MICA|
GO:0002349	histamine production involved in inflammatory response	biological_process	3	0.0148353	0.04872936861409484	695|4067|8773|	BTK|LYN|SNAP23|
GO:0002351	serotonin production involved in inflammatory response	biological_process	3	0.0148353	0.04872936861409484	2207|5023|6850|	FCER1G|P2RX1|SYK|
GO:0002353	plasma kallikrein-kinin cascade	biological_process	3	0.00104717	0.003438272268185237	2161|3818|5547|	F12|KLKB1|PRCP|
GO:0002357	defense response to tumor cell	biological_process	3	0.92418	0.9499469777306468	5551|27303|126520|	PRF1|RBMS3|PLK5|
GO:0002360	T cell lineage commitment	biological_process	19	1.39978e-09	<2.638870563398865E-4	387|596|673|1540|2475|3574|3662|4063|5591|5897|6469|6693|6774|6778|8456|10538|50943|114836|161882|	RHOA|BCL2|BRAF|CYLD|MTOR|IL7|IRF4|LY9|PRKDC|RAG2|SHH|SPN|STAT3|STAT6|FOXN1|BATF|FOXP3|SLAMF6|ZFPM1|
GO:0002361	CD4-positive, CD25-positive, alpha-beta regulatory T cell differentiation	biological_process	3	0.355561	0.43870584743247254	2529|26279|50943|	FUT7|PLA2G2D|FOXP3|
GO:0002363	alpha-beta T cell lineage commitment	biological_process	12	3.05165e-08	<2.638870563398865E-4	387|596|2475|3662|4063|6693|6774|6778|10538|50943|114836|161882|	RHOA|BCL2|MTOR|IRF4|LY9|SPN|STAT3|STAT6|BATF|FOXP3|SLAMF6|ZFPM1|
GO:0002366	leukocyte activation involved in immune response	biological_process	595	6.16513e-77	<2.638870563398865E-4	1|12|25|26|30|47|55|100|101|102|161|175|178|197|210|221|230|240|272|290|302|306|317|327|353|383|387|391|410|411|427|527|535|538|566|602|634|671|683|684|695|718|719|728|820|823|847|867|911|929|932|945|948|959|960|961|963|965|966|967|968|976|978|1015|1075|1084|1088|1113|1116|1118|1143|1235|1265|1315|1378|1432|1460|1471|1476|1508|1509|1511|1512|1520|1522|1535|1536|1604|1650|1654|1667|1669|1675|1727|…	A1BG|SERPINA3|ABL1|AOC1|ACAA1|ACLY|ACPP|ADA|ADAM8|ADAM10|AP2A2|AGA|AGL|AHSG|ALAD|ALDH3B1|ALDOC|ALOX5|AMPD3|ANPEP|ANXA2|ANXA3|APAF1|APEH|APRT|ARG1|RHOA|RHOG|ARSA|ARSB|ASAH1|ATP6V0C|ATP6V0A1|ATP7A|AZU1|BCL3|CEACAM1|BPI|BST1|BST2|BTK|C3|C3AR1|C5AR1|CAMP|CAPN1|CAT|CBL|CD1C|CD14|MS4A3|CD33|CD36|CD40LG|CD44|CD47|CD53|CD58|CD59|CD63|CD68|ADGRE5|CDA|CDH17|CTSC|CEACAM3|CEACAM8|CHGA|CHI3L1|CHIT1|CHRNB4|CCR…
GO:0002367	cytokine production involved in immune response	biological_process	20	1.07175e-05	2.638870563398865E-4	1113|1604|1739|2621|3140|3329|3565|3592|3593|3606|3815|6556|7097|8807|10945|23411|55765|64127|114548|163486|	CHGA|CD55|DLG1|GAS6|MR1|HSPD1|IL4|IL12A|IL12B|IL18|KIT|SLC11A1|TLR2|IL18RAP|KDELR1|SIRT1|INAVA|NOD2|NLRP3|DENND1B|
GO:0002369	T cell cytokine production	biological_process	10	0.000457829	0.003438272268185237	1604|1739|3565|3592|3593|3606|6556|8807|10945|163486|	CD55|DLG1|IL4|IL12A|IL12B|IL18|SLC11A1|IL18RAP|KDELR1|DENND1B|
GO:0002374	cytokine secretion involved in immune response	biological_process	3	3.46653e-05	2.638870563398865E-4	7097|64127|114548|	TLR2|NOD2|NLRP3|
GO:0002381	immunoglobulin production involved in immunoglobulin mediated immune response	biological_process	23	0.00022695	3.616200578592093E-4	695|959|1235|2067|2956|3119|3329|3981|4292|4436|4683|5452|9025|9156|9245|10538|23075|51010|57379|79915|118460|165918|202309|	BTK|CD40LG|CCR6|ERCC1|MSH6|HLA-DQB1|HSPD1|LIG4|MLH1|MSH2|NBN|POU2F2|RNF8|EXO1|GCNT3|BATF|SWAP70|EXOSC3|AICDA|ATAD5|EXOSC6|RNF168|GAPT|
GO:0002385	mucosal immune response	biological_process	33	0.0481828	0.13048433048433047	337|820|1667|1668|1669|1670|1671|1672|2865|2867|4057|4843|5284|5319|6037|6170|8339|8343|8344|8346|8347|8349|8970|9245|51297|54145|56957|64284|85236|92747|163702|282616|728358|	APOA4|CAMP|DEFA1|DEFA3|DEFA4|DEFA5|DEFA6|DEFB1|FFAR3|FFAR2|LTF|NOS2|PIGR|PLA2G1B|RNASE3|RPL39|HIST1H2BG|HIST1H2BF|HIST1H2BE|HIST1H2BI|HIST1H2BC|HIST2H2BE|HIST1H2BJ|GCNT3|BPIFA1|H2BFS|OTUD7B|RAB17|HIST1H2BK|BPIFB1|IFNLR1|IFNL2|DEFA1B|
GO:0002386	immune response in mucosal-associated lymphoid tissue	biological_process	3	0.00104717	0.003438272268185237	5284|51297|64284|	PIGR|BPIFA1|RAB17|
GO:0002396	MHC protein complex assembly	biological_process	5	1.00029e-05	2.638870563398865E-4	811|3108|3109|3122|3123|	CALR|HLA-DMA|HLA-DMB|HLA-DRA|HLA-DRB1|
GO:0002399	MHC class II protein complex assembly	biological_process	4	2.94112e-07	<2.638870563398865E-4	3108|3109|3122|3123|	HLA-DMA|HLA-DMB|HLA-DRA|HLA-DRB1|
GO:0002407	dendritic cell chemotaxis	biological_process	18	4.522e-12	<2.638870563398865E-4	1230|1234|1235|1236|1880|3146|3577|3579|5294|6352|6363|6366|7226|7852|7984|54795|196527|729230|	CCR1|CCR5|CCR6|CCR7|GPR183|HMGB1|CXCR1|CXCR2|PIK3CG|CCL5|CCL19|CCL21|TRPM2|CXCR4|ARHGEF5|TRPM4|ANO6|CCR2|
GO:0002408	myeloid dendritic cell chemotaxis	biological_process	3	0.0148353	0.04872936861409484	1236|6363|7984|	CCR7|CCL19|ARHGEF5|
GO:0002414	immunoglobulin transcytosis in epithelial cells	biological_process	3	0.00104717	0.003438272268185237	2217|5284|64284|	FCGRT|PIGR|RAB17|
GO:0002418	immune response to tumor cell	biological_process	3	0.101615	0.15971394517282478	5551|8751|100507436|	PRF1|ADAM15|MICA|
GO:0002428	antigen processing and presentation of peptide antigen via MHC class Ib	biological_process	6	1.80214e-11	<2.638870563398865E-4	3105|3106|3107|3133|3134|3135|	HLA-A|HLA-B|HLA-C|HLA-E|HLA-F|HLA-G|
GO:0002429	immune response-activating cell surface receptor signaling pathway	biological_process	234	1.87148e-22	<2.638870563398865E-4	25|71|581|596|640|660|673|695|696|719|728|784|915|916|917|919|920|930|940|952|973|974|998|1147|1240|1378|1380|1387|1398|1445|1793|1967|2207|2209|2212|2213|2219|2268|2357|2358|2359|2534|2625|2822|2854|2856|2867|2885|3071|3113|3115|3117|3118|3119|3120|3122|3123|3127|3326|3384|3385|3543|3551|3635|3702|3845|3932|3937|3984|4067|4208|4277|4332|4340|4582|4584|4585|4586|4588|4589|4620|4651|4690|4773|4790…	ABL1|ACTG1|BAX|BCL2|BLK|BMX|BRAF|BTK|BTN1A1|C3AR1|C5AR1|CACNB3|CD3D|CD3E|CD3G|CD247|CD4|CD19|CD28|CD38|CD79A|CD79B|CDC42|CHUK|CMKLR1|CR1|CR2|CREBBP|CRK|CSK|DOCK1|EIF2B1|FCER1G|FCGR1A|FCGR2A|FCGR2B|FCN1|FGR|FPR1|FPR2|FPR3|FYN|GATA3|GPLD1|GPR32|GPR33|FFAR2|GRB2|NCKAP1L|HLA-DPA1|HLA-DPB1|HLA-DQA1|HLA-DQA2|HLA-DQB1|HLA-DQB2|HLA-DRA|HLA-DRB1|HLA-DRB5|HSP90AB1|ICAM2|ICAM3|IGLL1|IKBKB|INPP5D|ITK|KRAS|LC…
GO:0002430	complement receptor mediated signaling pathway	biological_process	12	0.00245247	0.011602753195673549	719|728|1240|1378|1380|2357|2358|2359|2822|2854|2856|27202|	C3AR1|C5AR1|CMKLR1|CR1|CR2|FPR1|FPR2|FPR3|GPLD1|GPR32|GPR33|C5AR2|
GO:0002437	inflammatory response to antigenic stimulus	biological_process	20	0.00250401	0.011602753195673549	191|462|923|1991|2625|3146|3148|3383|3516|3559|3568|3579|4988|8620|9240|10125|10800|23135|53833|64806|	AHCY|SERPINC1|CD6|ELANE|GATA3|HMGB1|HMGB2|ICAM1|RBPJ|IL2RA|IL5RA|CXCR2|OPRM1|NPFF|PNMA1|RASGRP1|CYSLTR1|KDM6B|IL20RB|IL25|
GO:0002438	acute inflammatory response to antigenic stimulus	biological_process	8	0.000462779	0.003438272268185237	462|923|1991|2625|3383|3579|4988|8620|	SERPINC1|CD6|ELANE|GATA3|ICAM1|CXCR2|OPRM1|NPFF|
GO:0002441	histamine secretion involved in inflammatory response	biological_process	3	0.0148353	0.04872936861409484	695|4067|8773|	BTK|LYN|SNAP23|
GO:0002442	serotonin secretion involved in inflammatory response	biological_process	3	0.0148353	0.04872936861409484	2207|5023|6850|	FCER1G|P2RX1|SYK|
GO:0002443	leukocyte mediated immunity	biological_process	601	1.07454e-82	<2.638870563398865E-4	1|12|26|30|47|55|101|102|161|175|178|182|197|210|221|230|240|272|290|302|306|317|325|326|327|353|383|387|391|410|411|427|527|535|566|602|634|671|683|684|695|708|710|712|714|716|717|718|719|720|721|722|725|727|728|729|730|731|732|735|820|823|847|867|925|929|932|939|945|948|959|960|961|963|965|966|967|968|972|976|978|1054|1075|1084|1088|1113|1116|1118|1130|1143|1191|1235|1265|1315|1378|1380|1401|14…	A1BG|SERPINA3|AOC1|ACAA1|ACLY|ACPP|ADAM8|ADAM10|AP2A2|AGA|AGL|JAG1|AHSG|ALAD|ALDH3B1|ALDOC|ALOX5|AMPD3|ANPEP|ANXA2|ANXA3|APAF1|APCS|AIRE|APEH|APRT|ARG1|RHOA|RHOG|ARSA|ARSB|ASAH1|ATP6V0C|ATP6V0A1|AZU1|BCL3|CEACAM1|BPI|BST1|BST2|BTK|C1QBP|SERPING1|C1QA|C1QC|C1S|C2|C3|C3AR1|C4A|C4B|C4BPA|C4BPB|C5|C5AR1|C6|C7|C8A|C8B|C9|CAMP|CAPN1|CAT|CBL|CD8A|CD14|MS4A3|CD27|CD33|CD36|CD40LG|CD44|CD47|CD53|CD58|CD59…
GO:0002444	myeloid leukocyte mediated immunity	biological_process	494	1.23007e-100	<2.638870563398865E-4	1|12|26|30|47|55|101|102|161|175|178|197|210|221|230|240|272|290|302|306|317|327|353|383|387|391|410|411|427|527|535|566|634|671|683|684|695|718|719|728|820|823|847|867|929|932|945|948|960|961|963|965|966|967|968|976|978|1075|1084|1088|1113|1116|1118|1143|1265|1315|1378|1432|1460|1471|1476|1508|1509|1511|1512|1520|1522|1535|1536|1604|1636|1650|1654|1667|1669|1675|1727|1729|1774|1778|1823|1828|183…	A1BG|SERPINA3|AOC1|ACAA1|ACLY|ACPP|ADAM8|ADAM10|AP2A2|AGA|AGL|AHSG|ALAD|ALDH3B1|ALDOC|ALOX5|AMPD3|ANPEP|ANXA2|ANXA3|APAF1|APEH|APRT|ARG1|RHOA|RHOG|ARSA|ARSB|ASAH1|ATP6V0C|ATP6V0A1|AZU1|CEACAM1|BPI|BST1|BST2|BTK|C3|C3AR1|C5AR1|CAMP|CAPN1|CAT|CBL|CD14|MS4A3|CD33|CD36|CD44|CD47|CD53|CD58|CD59|CD63|CD68|ADGRE5|CDA|CTSC|CEACAM3|CEACAM8|CHGA|CHI3L1|CHIT1|CHRNB4|CNN2|COPB1|CR1|MAPK14|CSNK2B|CST3|CSTB|CT…
GO:0002446	neutrophil mediated immunity	biological_process	474	3.01068e-104	<2.638870563398865E-4	1|12|26|30|47|55|101|102|161|175|178|197|210|221|230|240|272|290|302|306|317|327|353|383|387|391|410|411|427|527|535|566|634|671|683|684|718|719|728|820|823|847|929|932|945|948|960|961|963|965|966|967|968|976|978|1075|1084|1088|1116|1118|1143|1265|1315|1378|1432|1460|1471|1476|1508|1509|1511|1512|1520|1522|1535|1536|1604|1636|1650|1654|1667|1669|1675|1727|1729|1774|1778|1823|1828|1832|1915|1938|1…	A1BG|SERPINA3|AOC1|ACAA1|ACLY|ACPP|ADAM8|ADAM10|AP2A2|AGA|AGL|AHSG|ALAD|ALDH3B1|ALDOC|ALOX5|AMPD3|ANPEP|ANXA2|ANXA3|APAF1|APEH|APRT|ARG1|RHOA|RHOG|ARSA|ARSB|ASAH1|ATP6V0C|ATP6V0A1|AZU1|CEACAM1|BPI|BST1|BST2|C3|C3AR1|C5AR1|CAMP|CAPN1|CAT|CD14|MS4A3|CD33|CD36|CD44|CD47|CD53|CD58|CD59|CD63|CD68|ADGRE5|CDA|CTSC|CEACAM3|CEACAM8|CHI3L1|CHIT1|CHRNB4|CNN2|COPB1|CR1|MAPK14|CSNK2B|CST3|CSTB|CTSB|CTSD|CTSG|…
GO:0002447	eosinophil mediated immunity	biological_process	3	0.355561	0.43870584743247254	6348|6844|6845|	CCL3|VAMP2|VAMP7|
GO:0002448	mast cell mediated immunity	biological_process	18	0.0104636	0.04872936861409484	695|867|1113|3815|4067|5272|5293|5294|7462|8013|8773|10125|10417|10814|27040|50487|117194|284021|	BTK|CBL|CHGA|KIT|LYN|SERPINB9|PIK3CD|PIK3CG|LAT2|NR4A3|SNAP23|RASGRP1|SPON2|CPLX2|LAT|PLA2G3|MRGPRX2|MILR1|
GO:0002449	lymphocyte mediated immunity	biological_process	121	3.01298e-07	<2.638870563398865E-4	182|325|326|602|695|708|710|712|714|716|717|718|720|721|722|725|727|729|730|731|732|735|925|939|959|972|1054|1075|1130|1191|1235|1378|1380|1401|1512|1604|1739|2013|2067|2207|2213|2625|2794|2956|3002|3004|3077|3119|3251|3329|3383|3426|3543|3565|3566|3592|3593|3598|3606|3635|3665|3811|3822|3824|3981|4153|4179|4277|4292|4436|4683|5052|5452|5551|5580|5777|5873|6556|6845|7264|7784|8807|9025|9156|9245|…	JAG1|APCS|AIRE|BCL3|BTK|C1QBP|SERPING1|C1QA|C1QC|C1S|C2|C3|C4A|C4B|C4BPA|C4BPB|C5|C6|C7|C8A|C8B|C9|CD8A|CD27|CD40LG|CD74|CEBPG|CTSC|LYST|CLU|CCR6|CR1|CR2|CRP|CTSH|CD55|DLG1|EMP2|ERCC1|FCER1G|FCGR2B|GATA3|GNL1|MSH6|GZMB|GZMM|HFE|HLA-DQB1|HPRT1|HSPD1|ICAM1|CFI|IGLL1|IL4|IL4R|IL12A|IL12B|IL13RA2|IL18|INPP5D|IRF7|KIR3DL1|KLRC2|KLRD1|LIG4|MBL2|CD46|MICB|MLH1|MSH2|NBN|PRDX1|POU2F2|PRF1|PRKCD|PTPN6|RAB2…
GO:0002456	T cell mediated immunity	biological_process	39	0.00287386	0.011602753195673549	182|326|925|1075|1512|1604|1739|2013|2625|2794|3004|3077|3251|3383|3565|3592|3593|3606|4179|4277|5551|5873|6556|7264|8807|10384|10945|11118|23180|50943|64005|79465|80328|80329|135250|154064|163486|353091|100507436|	JAG1|AIRE|CD8A|CTSC|CTSH|CD55|DLG1|EMP2|GATA3|GNL1|GZMM|HFE|HPRT1|ICAM1|IL4|IL12A|IL12B|IL18|CD46|MICB|PRF1|RAB27A|SLC11A1|TSTA3|IL18RAP|BTN3A3|KDELR1|BTN3A2|RFTN1|FOXP3|MYO1G|ULBP3|ULBP2|ULBP1|RAET1E|RAET1L|DENND1B|RAET1G|MICA|
GO:0002460	adaptive immune response based on somatic recombination of immune receptors built from immunoglobulin superfamily domains	biological_process	130	6.03164e-11	<2.638870563398865E-4	182|325|326|602|604|695|708|710|712|714|716|717|718|720|721|722|725|727|729|730|731|732|735|925|939|959|972|1075|1191|1235|1378|1380|1401|1512|1604|1739|2013|2067|2207|2213|2475|2625|2794|2956|3004|3077|3119|3146|3251|3329|3383|3426|3543|3565|3566|3592|3593|3598|3606|3635|3662|3665|3981|4063|4153|4179|4208|4277|4292|4436|4683|4791|5452|5551|5580|5873|5971|6095|6097|6556|6693|6774|6778|6868|7040|7…	JAG1|APCS|AIRE|BCL3|BCL6|BTK|C1QBP|SERPING1|C1QA|C1QC|C1S|C2|C3|C4A|C4B|C4BPA|C4BPB|C5|C6|C7|C8A|C8B|C9|CD8A|CD27|CD40LG|CD74|CTSC|CLU|CCR6|CR1|CR2|CRP|CTSH|CD55|DLG1|EMP2|ERCC1|FCER1G|FCGR2B|MTOR|GATA3|GNL1|MSH6|GZMM|HFE|HLA-DQB1|HMGB1|HPRT1|HSPD1|ICAM1|CFI|IGLL1|IL4|IL4R|IL12A|IL12B|IL13RA2|IL18|INPP5D|IRF4|IRF7|LIG4|LY9|MBL2|CD46|MEF2C|MICB|MLH1|MSH2|NBN|NFKB2|POU2F2|PRF1|PRKCD|RAB27A|RELB|ROR…
GO:0002467	germinal center formation	biological_process	8	0.00090656	0.003438272268185237	602|604|4208|4791|6868|10563|89857|201294|	BCL3|BCL6|MEF2C|NFKB2|ADAM17|CXCL13|KLHL6|UNC13D|
GO:0002474	antigen processing and presentation of peptide antigen via MHC class I	biological_process	40	7.02524e-21	<2.638870563398865E-4	811|821|948|1147|1636|2207|2209|2923|3105|3106|3107|3133|3134|3135|3140|3551|3685|3693|4012|6396|6890|6892|8517|8673|8773|9341|9554|9632|9871|10134|10427|10437|10484|10802|22872|50489|50856|51128|51752|64167|	CALR|CANX|CD36|CHUK|ACE|FCER1G|FCGR1A|PDIA3|HLA-A|HLA-B|HLA-C|HLA-E|HLA-F|HLA-G|MR1|IKBKB|ITGAV|ITGB5|LNPEP|SEC13|TAP1|TAPBP|IKBKG|VAMP8|SNAP23|VAMP3|SEC22B|SEC24C|SEC24D|BCAP31|SEC24B|IFI30|SEC23A|SEC24A|SEC31A|CD207|CLEC4A|SAR1B|ERAP1|ERAP2|
GO:0002475	antigen processing and presentation via MHC class Ib	biological_process	12	3.05165e-08	<2.638870563398865E-4	909|910|911|912|913|3105|3106|3107|3133|3134|3135|8546|	CD1A|CD1B|CD1C|CD1D|CD1E|HLA-A|HLA-B|HLA-C|HLA-E|HLA-F|HLA-G|AP3B1|
GO:0002476	antigen processing and presentation of endogenous peptide antigen via MHC class Ib	biological_process	6	1.80214e-11	<2.638870563398865E-4	3105|3106|3107|3133|3134|3135|	HLA-A|HLA-B|HLA-C|HLA-E|HLA-F|HLA-G|
GO:0002478	antigen processing and presentation of exogenous peptide antigen	biological_process	120	1.66611e-80	<2.638870563398865E-4	160|161|162|163|164|375|811|821|829|830|832|948|972|1062|1147|1173|1174|1175|1211|1213|1509|1510|1514|1515|1520|1639|1778|1780|1781|1783|1785|2207|2209|2213|2923|3105|3106|3107|3108|3109|3111|3112|3113|3115|3117|3118|3119|3120|3122|3123|3127|3133|3134|3135|3551|3685|3693|3796|3797|3798|3831|3832|3835|3902|4012|5641|6396|6456|6712|6890|6892|7189|7879|8517|8655|8673|8722|8773|8905|8907|9341|9371|94…	AP2A1|AP2A2|AP1B1|AP2B1|AP1G1|ARF1|CALR|CANX|CAPZA1|CAPZA2|CAPZB|CD36|CD74|CENPE|CHUK|AP2M1|AP1S1|AP2S1|CLTA|CLTC|CTSD|CTSE|CTSL|CTSV|CTSS|DCTN1|DYNC1H1|DYNC1I1|DYNC1I2|DYNC1LI2|DNM2|FCER1G|FCGR1A|FCGR2B|PDIA3|HLA-A|HLA-B|HLA-C|HLA-DMA|HLA-DMB|HLA-DOA|HLA-DOB|HLA-DPA1|HLA-DPB1|HLA-DQA1|HLA-DQA2|HLA-DQB1|HLA-DQB2|HLA-DRA|HLA-DRB1|HLA-DRB5|HLA-E|HLA-F|HLA-G|IKBKB|ITGAV|ITGB5|KIF2A|KIF3C|KIF5A|KLC1|…
GO:0002479	antigen processing and presentation of exogenous peptide antigen via MHC class I, TAP-dependent	biological_process	22	3.52905e-16	<2.638870563398865E-4	811|948|1147|2209|2923|3105|3106|3107|3133|3134|3135|3551|3685|3693|6890|6892|8517|8673|8773|9341|9554|50489|	CALR|CD36|CHUK|FCGR1A|PDIA3|HLA-A|HLA-B|HLA-C|HLA-E|HLA-F|HLA-G|IKBKB|ITGAV|ITGB5|TAP1|TAPBP|IKBKG|VAMP8|SNAP23|VAMP3|SEC22B|CD207|
GO:0002480	antigen processing and presentation of exogenous peptide antigen via MHC class I, TAP-independent	biological_process	7	1.32604e-13	<2.638870563398865E-4	3105|3106|3107|3133|3134|3135|4012|	HLA-A|HLA-B|HLA-C|HLA-E|HLA-F|HLA-G|LNPEP|
GO:0002483	antigen processing and presentation of endogenous peptide antigen	biological_process	10	6.44253e-15	<2.638870563398865E-4	3105|3106|3107|3133|3134|3135|6890|6892|51752|64167|	HLA-A|HLA-B|HLA-C|HLA-E|HLA-F|HLA-G|TAP1|TAPBP|ERAP1|ERAP2|
GO:0002495	antigen processing and presentation of peptide antigen via MHC class II	biological_process	97	1.0852e-91	<2.638870563398865E-4	160|161|162|163|164|375|821|829|830|832|972|1062|1173|1174|1175|1211|1213|1509|1510|1514|1515|1520|1639|1778|1780|1781|1783|1785|2207|2213|3108|3109|3111|3112|3113|3115|3117|3118|3119|3120|3122|3123|3127|3796|3797|3798|3831|3832|3835|3902|5641|6396|6456|6712|7189|7879|8655|8722|8905|8907|9371|9493|9632|9871|10053|10120|10121|10427|10437|10484|10540|10671|10802|11004|11127|11258|22872|22920|24137|…	AP2A1|AP2A2|AP1B1|AP2B1|AP1G1|ARF1|CANX|CAPZA1|CAPZA2|CAPZB|CD74|CENPE|AP2M1|AP1S1|AP2S1|CLTA|CLTC|CTSD|CTSE|CTSL|CTSV|CTSS|DCTN1|DYNC1H1|DYNC1I1|DYNC1I2|DYNC1LI2|DNM2|FCER1G|FCGR2B|HLA-DMA|HLA-DMB|HLA-DOA|HLA-DOB|HLA-DPA1|HLA-DPB1|HLA-DQA1|HLA-DQA2|HLA-DQB1|HLA-DQB2|HLA-DRA|HLA-DRB1|HLA-DRB5|KIF2A|KIF3C|KIF5A|KLC1|KIF11|KIF22|LAG3|LGMN|SEC13|SH3GL2|SPTBN2|TRAF6|RAB7A|DYNLL1|CTSF|AP1S2|AP1M1|KIF3…
GO:0002501	peptide antigen assembly with MHC protein complex	biological_process	4	0.000490447	0.003438272268185237	811|3108|3109|3122|	CALR|HLA-DMA|HLA-DMB|HLA-DRA|
GO:0002503	peptide antigen assembly with MHC class II protein complex	biological_process	3	3.46653e-05	2.638870563398865E-4	3108|3109|3122|	HLA-DMA|HLA-DMB|HLA-DRA|
GO:0002504	antigen processing and presentation of peptide or polysaccharide antigen via MHC class II	biological_process	97	1.0852e-91	<2.638870563398865E-4	160|161|162|163|164|375|821|829|830|832|972|1062|1173|1174|1175|1211|1213|1509|1510|1514|1515|1520|1639|1778|1780|1781|1783|1785|2207|2213|3108|3109|3111|3112|3113|3115|3117|3118|3119|3120|3122|3123|3127|3796|3797|3798|3831|3832|3835|3902|5641|6396|6456|6712|7189|7879|8655|8722|8905|8907|9371|9493|9632|9871|10053|10120|10121|10427|10437|10484|10540|10671|10802|11004|11127|11258|22872|22920|24137|…	AP2A1|AP2A2|AP1B1|AP2B1|AP1G1|ARF1|CANX|CAPZA1|CAPZA2|CAPZB|CD74|CENPE|AP2M1|AP1S1|AP2S1|CLTA|CLTC|CTSD|CTSE|CTSL|CTSV|CTSS|DCTN1|DYNC1H1|DYNC1I1|DYNC1I2|DYNC1LI2|DNM2|FCER1G|FCGR2B|HLA-DMA|HLA-DMB|HLA-DOA|HLA-DOB|HLA-DPA1|HLA-DPB1|HLA-DQA1|HLA-DQA2|HLA-DQB1|HLA-DQB2|HLA-DRA|HLA-DRB1|HLA-DRB5|KIF2A|KIF3C|KIF5A|KLC1|KIF11|KIF22|LAG3|LGMN|SEC13|SH3GL2|SPTBN2|TRAF6|RAB7A|DYNLL1|CTSF|AP1S2|AP1M1|KIF3…
GO:0002507	tolerance induction	biological_process	11	0.000711196	0.003438272268185237	326|1233|2302|3965|4067|7040|7128|29851|50943|84868|730249|	AIRE|CCR4|FOXJ1|LGALS9|LYN|TGFB1|TNFAIP3|ICOS|FOXP3|HAVCR2|ACOD1|
GO:0002513	tolerance induction to self antigen	biological_process	4	0.0031707	0.011602753195673549	326|4067|7040|50943|	AIRE|LYN|TGFB1|FOXP3|
GO:0002520	immune system development	biological_process	580	1.98228e-14	<2.638870563398865E-4	25|87|100|118|119|142|182|284|301|302|326|387|399|472|538|558|578|579|581|596|602|604|613|641|643|648|652|669|673|677|678|695|775|814|836|841|842|860|863|864|865|912|915|916|917|920|925|940|944|947|959|972|973|974|998|1015|1028|1030|1050|1053|1054|1233|1235|1236|1316|1380|1397|1399|1432|1435|1436|1437|1440|1482|1499|1540|1636|1777|1880|1938|1943|1945|1958|1969|2009|2034|2039|2049|2056|2067|2068|2…	ABL1|ACTN1|ADA|ADD1|ADD2|PARP1|JAG1|ANGPT1|ANXA1|ANXA2|AIRE|RHOA|RHOH|ATM|ATP7A|AXL|BAK1|NKX3-2|BAX|BCL2|BCL3|BCL6|BCR|BLM|CXCR5|BMI1|BMP4|BPGM|BRAF|ZFP36L1|ZFP36L2|BTK|CACNA1C|CAMK4|CASP3|CASP8|CASP9|RUNX2|CBFA2T3|RUNX3|CBFB|CD1D|CD3D|CD3E|CD3G|CD4|CD8A|CD28|TNFSF8|CD34|CD40LG|CD74|CD79A|CD79B|CDC42|CDH17|CDKN1C|CDKN2B|CEBPA|CEBPE|CEBPG|CCR4|CCR6|CCR7|KLF6|CR2|CRIP2|CRKL|MAPK14|CSF1|CSF1R|CSF2|C…
GO:0002521	leukocyte differentiation	biological_process	306	1.78031e-27	<2.638870563398865E-4	25|100|142|301|302|326|387|399|472|538|558|578|581|596|602|604|641|652|673|677|678|695|814|841|860|863|865|912|915|916|917|920|925|940|944|959|972|973|974|998|1015|1050|1053|1054|1235|1236|1316|1380|1432|1435|1436|1437|1440|1499|1540|1880|1943|1945|1958|1969|2150|2185|2194|2207|2213|2322|2323|2475|2529|2621|2623|2624|2625|2719|2737|2739|2841|2874|3087|3146|3175|3398|3428|3439|3440|3441|3442|3443|…	ABL1|ADA|PARP1|ANXA1|ANXA2|AIRE|RHOA|RHOH|ATM|ATP7A|AXL|BAK1|BAX|BCL2|BCL3|BCL6|BLM|BMP4|BRAF|ZFP36L1|ZFP36L2|BTK|CAMK4|CASP8|RUNX2|CBFA2T3|CBFB|CD1D|CD3D|CD3E|CD3G|CD4|CD8A|CD28|TNFSF8|CD40LG|CD74|CD79A|CD79B|CDC42|CDH17|CEBPA|CEBPE|CEBPG|CCR6|CCR7|KLF6|CR2|MAPK14|CSF1|CSF1R|CSF2|CSF3|CTNNB1|CYLD|GPR183|EFNA2|EFNA4|EGR1|EPHA2|F2RL1|PTK2B|FASN|FCER1G|FCGR2B|FLT3|FLT3LG|MTOR|FUT7|GAS6|GATA1|GATA2|…
GO:0002523	leukocyte migration involved in inflammatory response	biological_process	11	1.96121e-06	<2.638870563398865E-4	101|1235|1991|2867|3689|3929|6279|6280|6376|6401|83700|	ADAM8|CCR6|ELANE|FFAR2|ITGB2|LBP|S100A8|S100A9|CX3CL1|SELE|JAM3|
GO:0002526	acute inflammatory response	biological_process	64	1.01033e-09	<2.638870563398865E-4	12|90|197|325|336|445|462|923|1051|1401|1991|2056|2147|2152|2157|2161|2625|2683|3077|3240|3250|3383|3552|3570|3579|3700|3818|3929|4153|4968|4988|5004|5005|5068|5265|5345|5359|5547|6279|6288|6289|6291|6774|7036|7292|7412|7442|8620|8876|9332|9536|23780|26471|27102|50616|54210|54658|56998|57817|59307|91807|130120|196527|259249|	SERPINA3|ACVR1|AHSG|APCS|APOA2|ASS1|SERPINC1|CD6|CEBPB|CRP|ELANE|EPO|F2|F3|F8|F12|GATA3|B4GALT1|HFE|HP|HPR|ICAM1|IL1A|IL6R|CXCR2|ITIH4|KLKB1|LBP|MBL2|OGG1|OPRM1|ORM1|ORM2|REG3A|SERPINA1|SERPINF2|PLSCR1|PRCP|S100A8|SAA1|SAA2|SAA4|STAT3|TFR2|TNFSF4|VCAM1|TRPV1|NPFF|VNN1|CD163|PTGES|APOL2|NUPR1|EIF2AK1|IL22|TREM1|UGT1A1|CTNNBIP1|HAMP|SIGIRR|MYLK3|REG3G|ANO6|MRGPRX1|
GO:0002532	production of molecular mediator involved in inflammatory response	biological_process	15	0.000123345	3.616200578592093E-4	240|695|950|2207|3566|3620|4067|5023|6542|6850|7099|8773|10225|27159|81929|	ALOX5|BTK|SCARB2|FCER1G|IL4R|IDO1|LYN|P2RX1|SLC7A2|SYK|TLR4|SNAP23|CD96|CHIA|SEH1L|
GO:0002534	cytokine production involved in inflammatory response	biological_process	3	0.702535	0.7610410094637224	3620|10225|81929|	IDO1|CD96|SEH1L|
GO:0002544	chronic inflammatory response	biological_process	9	0.00193121	0.011602753195673549	191|6279|6356|7057|7412|8876|9536|10563|201294|	AHCY|S100A8|CCL11|THBS1|VCAM1|VNN1|PTGES|CXCL13|UNC13D|
GO:0002548	monocyte chemotaxis	biological_process	40	8.70364e-20	<2.638870563398865E-4	301|796|2321|3570|3958|5155|5800|6223|6283|6346|6347|6348|6351|6352|6354|6355|6356|6357|6358|6359|6360|6361|6362|6363|6364|6366|6367|6368|6369|6370|6375|6376|6846|8600|8792|10344|140596|414062|503618|729230|	ANXA1|CALCA|FLT1|IL6R|LGALS3|PDGFB|PTPRO|RPS19|S100A12|CCL1|CCL2|CCL3|CCL4|CCL5|CCL7|CCL8|CCL11|CCL13|CCL14|CCL15|CCL16|CCL17|CCL18|CCL19|CCL20|CCL21|CCL22|CCL23|CCL24|CCL25|XCL1|CX3CL1|XCL2|TNFSF11|TNFRSF11A|CCL26|DEFB104A|CCL3L3|DEFB104B|CCR2|
GO:0002551	mast cell chemotaxis	biological_process	5	0.000262498	0.003438272268185237	1113|3815|5293|5879|6356|	CHGA|KIT|PIK3CD|RAC1|CCL11|
GO:0002553	histamine secretion by mast cell	biological_process	3	0.0148353	0.04872936861409484	695|4067|8773|	BTK|LYN|SNAP23|
GO:0002554	serotonin secretion by platelet	biological_process	3	0.0148353	0.04872936861409484	2207|5023|6850|	FCER1G|P2RX1|SYK|
GO:0002562	somatic diversification of immune receptors via germline recombination within a single locus	biological_process	31	8.36696e-13	<2.638870563398865E-4	959|1235|2067|2956|3146|3148|3329|3981|4292|4436|4683|5423|5591|5896|5897|6929|6932|7374|9025|9156|9730|10538|23075|51010|51176|57379|64421|64919|79915|118460|165918|	CD40LG|CCR6|ERCC1|MSH6|HMGB1|HMGB2|HSPD1|LIG4|MLH1|MSH2|NBN|POLB|PRKDC|RAG1|RAG2|TCF3|TCF7|UNG|RNF8|EXO1|DCAF1|BATF|SWAP70|EXOSC3|LEF1|AICDA|DCLRE1C|BCL11B|ATAD5|EXOSC6|RNF168|
GO:0002566	somatic diversification of immune receptors via somatic mutation	biological_process	11	7.66594e-10	<2.638870563398865E-4	2956|4292|4436|5395|5423|7374|9156|10721|25939|27343|57379|	MSH6|MLH1|MSH2|PMS2|POLB|UNG|EXO1|POLQ|SAMHD1|POLL|AICDA|
GO:0002568	somatic diversification of T cell receptor genes	biological_process	5	0.000262498	0.003438272268185237	3981|5591|6932|51176|64919|	LIG4|PRKDC|TCF7|LEF1|BCL11B|
GO:0002573	myeloid leukocyte differentiation	biological_process	95	3.59288e-14	<2.638870563398865E-4	142|302|652|814|841|863|998|1050|1053|1236|1432|1435|1436|1437|1440|1499|1880|1943|1945|1969|2150|2194|2207|2623|2624|2625|2719|2739|3428|3516|3565|3658|3662|3725|3726|3815|4055|4208|4286|4318|4495|4627|5048|5153|5293|5468|5469|5657|5663|5971|6363|6670|6688|6886|6988|7037|7040|7048|7097|7189|7305|8544|8563|8600|8792|9644|9846|9855|10100|10202|10537|10538|22904|23411|25979|27086|27102|28962|29887|…	PARP1|ANXA2|BMP4|CAMK4|CASP8|CBFA2T3|CDC42|CEBPA|CEBPE|CCR7|MAPK14|CSF1|CSF1R|CSF2|CSF3|CTNNB1|GPR183|EFNA2|EFNA4|EPHA2|F2RL1|FASN|FCER1G|GATA1|GATA2|GATA3|GPC3|GLO1|IFI16|RBPJ|IL4|IREB2|IRF4|JUN|JUNB|KIT|LTBR|MEF2C|MITF|MMP9|MT1G|MYH9|PAFAH1B1|PDE1B|PIK3CD|PPARG|MED1|PRTN3|PSEN1|RELB|CCL19|SP3|SPI1|TAL1|TCTA|TFRC|TGFB1|TGFBR2|TLR2|TRAF6|TYROBP|PIR|THOC5|TNFSF11|TNFRSF11A|SH3PXD2A|GAB2|FARP2|TSPA…
GO:0002576	platelet degranulation	biological_process	118	2.01275e-43	<2.638870563398865E-4	1|2|12|81|87|88|197|308|334|335|350|710|801|928|948|967|1191|1521|1675|1893|2039|2153|2157|2162|2207|2244|2266|2277|2316|2621|3082|3273|3479|3481|3671|3674|3690|3699|3700|3920|3959|4067|5004|5005|5023|5054|5099|5154|5155|5175|5196|5265|5267|5340|5341|5345|5473|5552|5627|5660|5768|5874|5919|6403|6414|6647|6678|6694|6812|6813|6850|7018|7040|7042|7043|7044|7057|7076|7078|7094|7114|7123|7273|7277|741…	A1BG|A2M|SERPINA3|ACTN4|ACTN1|ACTN2|AHSG|ANXA5|APLP2|APOA1|APOH|SERPING1|CALM1|CD9|CD36|CD63|CLU|CTSW|CFD|ECM1|DMTN|F5|F8|F13A1|FCER1G|FGB|FGG|VEGFD|FLNA|GAS6|HGF|HRG|IGF1|IGF2|ISLR|ITGA2B|ITGB3|ITIH3|ITIH4|LAMP2|LGALS3BP|LYN|ORM1|ORM2|P2RX1|SERPINE1|PCDH7|PDGFA|PDGFB|PECAM1|PF4|SERPINA1|SERPINA4|PLG|PLEK|SERPINF2|PPBP|SRGN|PROS1|PSAP|QSOX1|RAB27B|RARRES2|SELP|SELENOP|SOD1|SPARC|SPP2|STXBP1|STXBP…
GO:0002577	regulation of antigen processing and presentation	biological_process	17	2.75116e-06	<2.638870563398865E-4	972|1236|2213|3077|3111|3112|6363|6366|6556|7057|7454|10288|10392|29108|54209|55080|64127|	CD74|CCR7|FCGR2B|HFE|HLA-DOA|HLA-DOB|CCL19|CCL21|SLC11A1|THBS1|WAS|LILRB2|NOD1|PYCARD|TREM2|TAPBPL|NOD2|
GO:0002578	negative regulation of antigen processing and presentation	biological_process	7	0.00969858	0.04872936861409484	2213|3077|3111|3112|7057|10288|55080|	FCGR2B|HFE|HLA-DOA|HLA-DOB|THBS1|LILRB2|TAPBPL|
GO:0002579	positive regulation of antigen processing and presentation	biological_process	9	2.94098e-05	2.638870563398865E-4	972|1236|6363|6366|6556|10392|29108|54209|64127|	CD74|CCR7|CCL19|CCL21|SLC11A1|NOD1|PYCARD|TREM2|NOD2|
GO:0002580	regulation of antigen processing and presentation of peptide or polysaccharide antigen via MHC class II	biological_process	5	0.0701373	0.13048433048433047	3111|3112|7057|29108|54209|	HLA-DOA|HLA-DOB|THBS1|PYCARD|TREM2|
GO:0002581	negative regulation of antigen processing and presentation of peptide or polysaccharide antigen via MHC class II	biological_process	3	0.355561	0.43870584743247254	3111|3112|7057|	HLA-DOA|HLA-DOB|THBS1|
GO:0002583	regulation of antigen processing and presentation of peptide antigen	biological_process	6	0.017155	0.04872936861409484	3077|3111|3112|29108|54209|55080|	HFE|HLA-DOA|HLA-DOB|PYCARD|TREM2|TAPBPL|
GO:0002584	negative regulation of antigen processing and presentation of peptide antigen	biological_process	4	0.0152621	0.04872936861409484	3077|3111|3112|55080|	HFE|HLA-DOA|HLA-DOB|TAPBPL|
GO:0002586	regulation of antigen processing and presentation of peptide antigen via MHC class II	biological_process	4	0.0152621	0.04872936861409484	3111|3112|29108|54209|	HLA-DOA|HLA-DOB|PYCARD|TREM2|
GO:0002604	regulation of dendritic cell antigen processing and presentation	biological_process	9	1.466e-05	2.638870563398865E-4	972|1236|2213|6363|6366|6556|7057|10392|64127|	CD74|CCR7|FCGR2B|CCL19|CCL21|SLC11A1|THBS1|NOD1|NOD2|
GO:0002606	positive regulation of dendritic cell antigen processing and presentation	biological_process	7	8.53945e-05	3.616200578592093E-4	972|1236|6363|6366|6556|10392|64127|	CD74|CCR7|CCL19|CCL21|SLC11A1|NOD1|NOD2|
GO:0002634	regulation of germinal center formation	biological_process	9	0.03913	0.13048433048433047	100|604|2302|4208|5585|7128|10673|115650|149041|	ADA|BCL6|FOXJ1|MEF2C|PKN1|TNFAIP3|TNFSF13B|TNFRSF13C|RC3H1|
GO:0002636	positive regulation of germinal center formation	biological_process	3	0.0148353	0.04872936861409484	100|10673|115650|	ADA|TNFSF13B|TNFRSF13C|
GO:0002637	regulation of immunoglobulin production	biological_process	61	5.87264e-06	<2.638870563398865E-4	604|933|940|958|959|2213|2821|2956|3133|3263|3558|3565|3566|3567|3586|3596|3598|4292|4436|5585|5591|5788|5950|6375|6778|6810|6830|7009|7037|7040|7158|7186|7189|7292|7293|7374|7468|7494|8741|9466|9984|10459|22976|23529|30009|50943|51010|51237|54106|54440|54537|55183|79915|80762|90865|115352|118460|149840|200558|100141515|112441434|	BCL6|CD22|CD28|CD40|CD40LG|FCGR2B|GPI|MSH6|HLA-E|HPX|IL2|IL4|IL4R|IL5|IL10|IL13|IL13RA2|MLH1|MSH2|PKN1|PRKDC|PTPRC|RBP4|XCL1|STAT6|STX4|SUPT6H|TMBIM6|TFRC|TGFB1|TP53BP1|TRAF2|TRAF6|TNFSF4|TNFRSF4|UNG|NSD2|XBP1|TNFSF13|IL27RA|THOC1|MAD2L2|PAXIP1|CLCF1|TBX21|FOXP3|EXOSC3|MZB1|TLR9|SASH3|SHLD2|RIF1|ATAD5|NDFIP1|IL33|FCRL3|EXOSC6|SHLD1|APLF|C17orf99|SHLD3|
GO:0002638	negative regulation of immunoglobulin production	biological_process	11	0.022629	0.04872936861409484	604|933|2213|3598|5591|7009|9984|50943|80762|90865|115352|	BCL6|CD22|FCGR2B|IL13RA2|PRKDC|TMBIM6|THOC1|FOXP3|NDFIP1|IL33|FCRL3|
GO:0002639	positive regulation of immunoglobulin production	biological_process	43	0.000593531	0.003438272268185237	940|958|2821|2956|3133|3263|3558|3565|3566|3567|3596|4292|4436|5788|5950|6375|6778|6810|7037|7040|7158|7292|7293|7374|7468|7494|8741|10459|22976|23529|30009|51010|51237|54106|54440|54537|55183|79915|90865|118460|149840|100141515|112441434|	CD28|CD40|GPI|MSH6|HLA-E|HPX|IL2|IL4|IL4R|IL5|IL13|MLH1|MSH2|PTPRC|RBP4|XCL1|STAT6|STX4|TFRC|TGFB1|TP53BP1|TNFSF4|TNFRSF4|UNG|NSD2|XBP1|TNFSF13|MAD2L2|PAXIP1|CLCF1|TBX21|EXOSC3|MZB1|TLR9|SASH3|SHLD2|RIF1|ATAD5|IL33|EXOSC6|SHLD1|C17orf99|SHLD3|
GO:0002643	regulation of tolerance induction	biological_process	16	3.13178e-05	2.638870563398865E-4	916|1178|2302|3135|3146|3559|3620|5133|7048|10288|11213|23239|29126|50943|64844|84868|	CD3E|CLC|FOXJ1|HLA-G|HMGB1|IL2RA|IDO1|PDCD1|TGFBR2|LILRB2|IRAK3|PHLPP1|CD274|FOXP3|MARCH7|HAVCR2|
GO:0002645	positive regulation of tolerance induction	biological_process	9	7.1283e-06	<2.638870563398865E-4	916|2302|3135|3620|7048|10288|11213|29126|50943|	CD3E|FOXJ1|HLA-G|IDO1|TGFBR2|LILRB2|IRAK3|CD274|FOXP3|
GO:0002652	regulation of tolerance induction dependent upon immune response	biological_process	3	3.46653e-05	2.638870563398865E-4	29126|50943|84868|	CD274|FOXP3|HAVCR2|
GO:0002664	regulation of T cell tolerance induction	biological_process	9	0.000204711	3.616200578592093E-4	916|1178|3135|3559|3620|7048|10288|23239|50943|	CD3E|CLC|HLA-G|IL2RA|IDO1|TGFBR2|LILRB2|PHLPP1|FOXP3|
GO:0002666	positive regulation of T cell tolerance induction	biological_process	6	3.12051e-06	<2.638870563398865E-4	916|3135|3620|7048|10288|50943|	CD3E|HLA-G|IDO1|TGFBR2|LILRB2|FOXP3|
GO:0002667	regulation of T cell anergy	biological_process	4	0.0551488	0.13048433048433047	916|1178|23239|50943|	CD3E|CLC|PHLPP1|FOXP3|
GO:0002673	regulation of acute inflammatory response	biological_process	38	9.68543e-07	<2.638870563398865E-4	101|116|134|325|695|718|1236|1268|1773|1776|1910|2161|2207|2213|2865|2867|2950|3553|3572|3818|4889|5008|5294|5468|5733|5743|6863|7784|8600|8792|9180|11315|25807|53833|55829|55870|84699|114548|	ADAM8|ADCYAP1|ADORA1|APCS|BTK|C3|CCR7|CNR1|DNASE1|DNASE1L3|EDNRB|F12|FCER1G|FCGR2B|FFAR3|FFAR2|GSTP1|IL1B|IL6ST|KLKB1|NPY5R|OSM|PIK3CG|PPARG|PTGER3|PTGS2|TAC1|ZP3|TNFSF11|TNFRSF11A|OSMR|PARK7|RHBDD3|IL20RB|SELENOS|ASH1L|CREB3L3|NLRP3|
GO:0002674	negative regulation of acute inflammatory response	biological_process	11	0.00917213	0.04872936861409484	116|134|325|2213|2950|4889|5468|53833|55829|55870|114548|	ADCYAP1|ADORA1|APCS|FCGR2B|GSTP1|NPY5R|PPARG|IL20RB|SELENOS|ASH1L|NLRP3|
GO:0002675	positive regulation of acute inflammatory response	biological_process	24	1.09542e-07	<2.638870563398865E-4	101|695|718|1236|1268|2161|2207|2865|2867|3553|3572|3818|4889|5008|5294|5733|5743|6863|7784|8600|8792|9180|11315|84699|	ADAM8|BTK|C3|CCR7|CNR1|F12|FCER1G|FFAR3|FFAR2|IL1B|IL6ST|KLKB1|NPY5R|OSM|PIK3CG|PTGER3|PTGS2|TAC1|ZP3|TNFSF11|TNFRSF11A|OSMR|PARK7|CREB3L3|
GO:0002676	regulation of chronic inflammatory response	biological_process	8	3.90908e-06	<2.638870563398865E-4	136|1588|3586|3620|4049|6352|7128|50943|	ADORA2B|CYP19A1|IL10|IDO1|LTA|CCL5|TNFAIP3|FOXP3|
GO:0002677	negative regulation of chronic inflammatory response	biological_process	4	0.0031707	0.011602753195673549	1588|3586|7128|50943|	CYP19A1|IL10|TNFAIP3|FOXP3|
GO:0002678	positive regulation of chronic inflammatory response	biological_process	3	0.101615	0.15971394517282478	136|3620|4049|	ADORA2B|IDO1|LTA|
GO:0002679	respiratory burst involved in defense response	biological_process	5	0.54758	0.6148412467229828	4353|5293|5294|58515|79415|	MPO|PIK3CD|PIK3CG|SELENOK|CYBC1|
GO:0002681	somatic recombination of T cell receptor gene segments	biological_process	5	0.000262498	0.003438272268185237	3981|5591|6932|51176|64919|	LIG4|PRKDC|TCF7|LEF1|BCL11B|
GO:0002683	negative regulation of immune system process	biological_process	407	2.43209e-08	<2.638870563398865E-4	2|29|100|116|134|135|246|259|284|301|325|335|336|347|383|384|409|472|558|604|613|634|652|653|671|677|684|695|708|710|714|722|725|727|836|864|865|929|933|941|942|961|966|972|1021|1051|1268|1269|1281|1378|1398|1499|1588|1604|1739|1813|1831|1840|1843|1845|1997|2064|2150|2185|2200|2207|2213|2241|2294|2302|2551|2615|2624|2633|2737|2796|2840|2841|2852|2874|2876|3077|3111|3112|3133|3135|3142|3146|3162|3…	A2M|ABR|ADA|ADCYAP1|ADORA1|ADORA2A|ALOX15|AMBP|ANGPT1|ANXA1|APCS|APOA1|APOA2|APOD|ARG1|ARG2|ARRB2|ATM|AXL|BCL6|BCR|CEACAM1|BMP4|BMP5|BPI|ZFP36L1|BST2|BTK|C1QBP|SERPING1|C1QC|C4BPA|C4BPB|C5|CASP3|RUNX3|CBFB|CD14|CD22|CD80|CD86|CD47|CD59|CD74|CDK6|CEBPB|CNR1|CNR2|COL3A1|CR1|CRK|CTNNB1|CYP19A1|CD55|DLG1|DRD2|TSC22D3|DTX1|DUSP1|DUSP3|ELF1|ERBB2|F2RL1|PTK2B|FBN1|FCER1G|FCGR2B|FER|FOXF1|FOXJ1|GABPA|LRR…
GO:0002684	positive regulation of immune system process	biological_process	861	1.70641e-38	<2.638870563398865E-4	25|71|91|92|100|101|102|136|164|177|182|199|301|325|338|360|383|387|405|537|558|572|581|596|604|623|629|640|641|660|661|673|677|683|695|696|708|710|712|714|716|717|718|719|720|721|722|725|727|728|729|730|731|732|735|760|784|811|841|857|864|865|909|910|911|912|913|914|915|916|917|919|920|921|923|929|930|939|940|941|942|948|952|958|959|961|972|973|974|975|998|1050|1141|1147|1191|1230|1235|1236|1240…	ABL1|ACTG1|ACVR1B|ACVR2A|ADA|ADAM8|ADAM10|ADORA2B|AP1G1|AGER|JAG1|AIF1|ANXA1|APCS|APOB|AQP3|ARG1|RHOA|ARNT|ATP6AP1|AXL|BAD|BAX|BCL2|BCL6|BDKRB1|CFB|BLK|BLM|BMX|POLR3D|BRAF|ZFP36L1|BST1|BTK|BTN1A1|C1QBP|SERPING1|C1QA|C1QC|C1S|C2|C3|C3AR1|C4A|C4B|C4BPA|C4BPB|C5|C5AR1|C6|C7|C8A|C8B|C9|CA2|CACNB3|CALR|CASP8|CAV1|RUNX3|CBFB|CD1A|CD1B|CD1C|CD1D|CD1E|CD2|CD3D|CD3E|CD3G|CD247|CD4|CD5|CD6|CD14|CD19|CD27|C…
GO:0002685	regulation of leukocyte migration	biological_process	166	5.76841e-16	<2.638870563398865E-4	29|100|101|102|134|199|301|326|347|387|613|623|653|683|708|719|727|728|811|972|1230|1235|1236|1240|1432|1435|1524|1588|1843|1893|1906|1907|1908|1991|2150|2155|2185|2277|2358|2621|2660|2833|2841|3071|3146|3162|3204|3383|3554|3570|3576|3579|3592|3627|3673|3674|3676|3735|3929|3958|3965|4067|4282|4323|4345|4354|4478|4485|4856|5025|5054|5228|5641|5724|5734|5879|5880|5919|6278|6346|6347|6348|6351|6352|…	ABR|ADA|ADAM8|ADAM10|ADORA1|AIF1|ANXA1|AIRE|APOD|RHOA|BCR|BDKRB1|BMP5|BST1|C1QBP|C3AR1|C5|C5AR1|CALR|CD74|CCR1|CCR6|CCR7|CMKLR1|MAPK14|CSF1|CX3CR1|CYP19A1|DUSP1|ECM1|EDN1|EDN2|EDN3|ELANE|F2RL1|F7|PTK2B|VEGFD|FPR2|GAS6|MSTN|CXCR3|GPR18|NCKAP1L|HMGB1|HMOX1|HOXA7|ICAM1|IL1R1|IL6R|CXCL8|CXCR2|IL12A|CXCL10|ITGA2|ITGA2B|ITGA4|KARS|LBP|LGALS3|LGALS9|LYN|MIF|MMP14|CD200|MPP1|MSN|MST1|CCN3|P2RX4|SERPINE1|…
GO:0002686	negative regulation of leukocyte migration	biological_process	38	0.00869092	0.04872936861409484	29|100|134|347|613|653|727|1588|1843|2841|3162|3204|4282|4345|4856|5734|6347|6366|6370|6387|8976|9353|9750|11117|11240|11314|23143|23236|26228|27202|56477|79148|84830|90865|131450|257144|375056|100528032|	ABR|ADA|ADORA1|APOD|BCR|BMP5|C5|CYP19A1|DUSP1|GPR18|HMOX1|HOXA7|MIF|CD200|CCN3|PTGER4|CCL2|CCL21|CCL25|CXCL12|WASL|SLIT2|RIPOR2|EMILIN1|PADI2|CD300A|LRCH1|PLCB1|STAP1|C5AR2|CCL28|MMP28|ADTRP|IL33|CD200R1|GCSAM|MIA3|KLRC4-KLRK1|
GO:0002687	positive regulation of leukocyte migration	biological_process	115	8.93615e-18	<2.638870563398865E-4	101|102|199|387|623|708|719|728|811|972|1230|1235|1236|1240|1432|1435|1906|1907|1908|1991|2150|2155|2185|2277|2358|2621|2660|3071|3146|3383|3554|3570|3576|3579|3592|3627|3673|3674|3676|3735|3929|3958|3965|4323|5025|5054|5228|5641|5724|5879|5880|5919|6278|6346|6348|6351|6352|6354|6355|6363|6364|6366|6369|6375|6387|6403|6693|6846|6868|7040|7057|7060|7070|7423|7424|7474|7784|7941|8174|8291|8740|8764…	ADAM8|ADAM10|AIF1|RHOA|BDKRB1|C1QBP|C3AR1|C5AR1|CALR|CD74|CCR1|CCR6|CCR7|CMKLR1|MAPK14|CSF1|EDN1|EDN2|EDN3|ELANE|F2RL1|F7|PTK2B|VEGFD|FPR2|GAS6|MSTN|NCKAP1L|HMGB1|ICAM1|IL1R1|IL6R|CXCL8|CXCR2|IL12A|CXCL10|ITGA2|ITGA2B|ITGA4|KARS|LBP|LGALS3|LGALS9|MMP14|P2RX4|SERPINE1|PGF|LGMN|PTAFR|RAC1|RAC2|RARRES2|S100A7|CCL1|CCL3|CCL4|CCL5|CCL7|CCL8|CCL19|CCL20|CCL21|CCL24|XCL1|CXCL12|SELP|SPN|XCL2|ADAM17|TGFB…
GO:0002688	regulation of leukocyte chemotaxis	biological_process	101	5.70348e-12	<2.638870563398865E-4	102|199|683|708|719|727|728|811|972|1230|1235|1236|1240|1432|1435|1588|1843|1906|1907|1908|2150|2155|2185|2277|2358|2621|2660|2841|3071|3146|3570|3576|3579|3592|3627|3735|3929|3965|4067|4282|4354|4485|4856|5054|5228|5641|5879|5880|5919|6278|6346|6347|6348|6351|6352|6354|6363|6366|6375|6387|6846|6868|7057|7060|7423|7424|7474|7941|8291|8740|9353|9547|9750|9943|10488|10563|11240|23075|23604|26228|27…	ADAM10|AIF1|BST1|C1QBP|C3AR1|C5|C5AR1|CALR|CD74|CCR1|CCR6|CCR7|CMKLR1|MAPK14|CSF1|CYP19A1|DUSP1|EDN1|EDN2|EDN3|F2RL1|F7|PTK2B|VEGFD|FPR2|GAS6|MSTN|GPR18|NCKAP1L|HMGB1|IL6R|CXCL8|CXCR2|IL12A|CXCL10|KARS|LBP|LGALS9|LYN|MIF|MPP1|MST1|CCN3|SERPINE1|PGF|LGMN|RAC1|RAC2|RARRES2|S100A7|CCL1|CCL2|CCL3|CCL4|CCL5|CCL7|CCL19|CCL21|XCL1|CXCL12|XCL2|ADAM17|THBS1|THBS4|VEGFB|VEGFC|WNT5A|PLA2G7|DYSF|TNFSF14|SLIT…
GO:0002689	negative regulation of leukocyte chemotaxis	biological_process	13	0.103713	0.1613594854284126	727|1588|1843|2841|4282|4856|6347|9353|11240|26228|27202|79148|100528032|	C5|CYP19A1|DUSP1|GPR18|MIF|CCN3|CCL2|SLIT2|PADI2|STAP1|C5AR2|MMP28|KLRC4-KLRK1|
GO:0002690	positive regulation of leukocyte chemotaxis	biological_process	81	3.45759e-13	<2.638870563398865E-4	102|199|708|719|728|811|972|1230|1235|1236|1240|1432|1435|1906|1907|1908|2150|2155|2185|2277|2358|2621|2660|3071|3146|3570|3576|3579|3592|3627|3735|3929|3965|5054|5228|5641|5879|5880|5919|6278|6346|6348|6351|6352|6354|6363|6366|6375|6387|6846|6868|7057|7060|7423|7424|7474|7941|8291|8740|9547|9750|9943|10488|10563|23075|23604|27347|51157|51561|57118|57402|59341|63940|65125|79647|114609|158747|1965…	ADAM10|AIF1|C1QBP|C3AR1|C5AR1|CALR|CD74|CCR1|CCR6|CCR7|CMKLR1|MAPK14|CSF1|EDN1|EDN2|EDN3|F2RL1|F7|PTK2B|VEGFD|FPR2|GAS6|MSTN|NCKAP1L|HMGB1|IL6R|CXCL8|CXCR2|IL12A|CXCL10|KARS|LBP|LGALS9|SERPINE1|PGF|LGMN|RAC1|RAC2|RARRES2|S100A7|CCL1|CCL3|CCL4|CCL5|CCL7|CCL19|CCL21|XCL1|CXCL12|XCL2|ADAM17|THBS1|THBS4|VEGFB|VEGFC|WNT5A|PLA2G7|DYSF|TNFSF14|CXCL14|RIPOR2|OXSR1|CREB3|CXCL13|SWAP70|DAPK2|STK39|ZNF580|I…
GO:0002691	regulation of cellular extravasation	biological_process	23	6.71828e-05	3.616200578592093E-4	29|101|613|683|1991|3383|3554|3676|5724|5734|6366|6370|6387|7070|8772|9750|11035|23236|56477|80310|83483|83692|729230|	ABR|ADAM8|BCR|BST1|ELANE|ICAM1|IL1R1|ITGA4|PTAFR|PTGER4|CCL21|CCL25|CXCL12|THY1|FADD|RIPOR2|RIPK3|PLCB1|CCL28|PDGFD|PLVAP|CD99L2|CCR2|
GO:0002692	negative regulation of cellular extravasation	biological_process	8	0.00171526	0.011602753195673549	29|613|5734|6366|6370|6387|23236|56477|	ABR|BCR|PTGER4|CCL21|CCL25|CXCL12|PLCB1|CCL28|
GO:0002693	positive regulation of cellular extravasation	biological_process	13	0.00536303	0.011602753195673549	101|1991|3383|3554|3676|5724|7070|8772|9750|80310|83483|83692|729230|	ADAM8|ELANE|ICAM1|IL1R1|ITGA4|PTAFR|THY1|FADD|RIPOR2|PDGFD|PLVAP|CD99L2|CCR2|
GO:0002694	regulation of leukocyte activation	biological_process	457	1.01012e-29	<2.638870563398865E-4	25|29|100|101|135|136|164|177|196|199|301|383|384|387|472|558|572|596|604|613|634|639|641|652|671|673|677|678|683|695|814|836|857|864|865|912|914|916|920|921|923|933|939|940|941|942|952|958|959|961|972|975|998|1050|1051|1141|1178|1209|1236|1268|1269|1326|1378|1445|1499|1540|1604|1739|1803|1840|1845|1880|1947|1949|1960|2056|2064|2150|2175|2177|2207|2213|2241|2242|2255|2268|2294|2302|2319|2323|2534…	ABL1|ABR|ADA|ADAM8|ADORA2A|ADORA2B|AP1G1|AGER|AHR|AIF1|ANXA1|ARG1|ARG2|RHOA|ATM|AXL|BAD|BCL2|BCL6|BCR|CEACAM1|PRDM1|BLM|BMP4|BPI|BRAF|ZFP36L1|ZFP36L2|BST1|BTK|CAMK4|CASP3|CAV1|RUNX3|CBFB|CD1D|CD2|CD3E|CD4|CD5|CD6|CD22|CD27|CD28|CD80|CD86|CD38|CD40|CD40LG|CD47|CD74|CD81|CDC42|CEBPA|CEBPB|CHRNB2|CLC|CLPTM1|CCR7|CNR1|CNR2|MAP3K8|CR1|CSK|CTNNB1|CYLD|CD55|DLG1|DPP4|DTX1|DUSP3|GPR183|EFNB1|EFNB3|EGR3|E…
GO:0002695	negative regulation of leukocyte activation	biological_process	153	3.12748e-08	<2.638870563398865E-4	29|135|301|383|384|472|558|604|613|634|652|671|695|836|864|865|941|942|972|1051|1268|1269|1739|1840|1845|2064|2213|2241|2294|2302|2615|2737|2796|2852|3077|3135|3142|3146|3162|3398|3440|3456|3549|3558|3559|3566|3586|3598|3620|3623|3624|3635|3659|3718|3902|3949|3958|3965|4067|4092|4332|4345|5074|5169|5573|5585|5621|5771|5777|5788|6375|6376|6385|6422|6441|6469|6664|6693|7040|7128|7292|7301|7940|8379…	ABR|ADORA2A|ANXA1|ARG1|ARG2|ATM|AXL|BCL6|BCR|CEACAM1|BMP4|BPI|BTK|CASP3|RUNX3|CBFB|CD80|CD86|CD74|CEBPB|CNR1|CNR2|DLG1|DTX1|DUSP3|ERBB2|FCGR2B|FER|FOXF1|FOXJ1|LRRC32|GLI3|GNRH1|GPER1|HFE|HLA-G|HLX|HMGB1|HMOX1|ID2|IFNA2|IFNB1|IHH|IL2|IL2RA|IL4R|IL10|IL13RA2|IDO1|INHA|INHBA|INPP5D|IRF1|JAK3|LAG3|LDLR|LGALS3|LGALS9|LYN|SMAD7|MNDA|CD200|PAWR|ENPP3|PRKAR1A|PKN1|PRNP|PTPN2|PTPN6|PTPRC|XCL1|CX3CL1|SDC4|…
GO:0002696	positive regulation of leukocyte activation	biological_process	288	9.61513e-43	<2.638870563398865E-4	100|101|136|164|177|199|301|387|558|572|596|604|641|683|695|857|864|865|912|914|916|920|921|923|939|940|941|942|952|958|959|961|972|975|998|1050|1141|1236|1326|1445|1540|1604|1803|1880|1947|1949|1960|2056|2150|2207|2255|2268|2319|2323|2534|2621|2624|2625|2736|2737|2885|2956|3071|3109|3113|3115|3133|3135|3142|3146|3280|3329|3458|3479|3481|3485|3543|3549|3553|3558|3559|3565|3566|3567|3570|3572|3574…	ADA|ADAM8|ADORA2B|AP1G1|AGER|AIF1|ANXA1|RHOA|AXL|BAD|BCL2|BCL6|BLM|BST1|BTK|CAV1|RUNX3|CBFB|CD1D|CD2|CD3E|CD4|CD5|CD6|CD27|CD28|CD80|CD86|CD38|CD40|CD40LG|CD47|CD74|CD81|CDC42|CEBPA|CHRNB2|CCR7|MAP3K8|CSK|CYLD|CD55|DPP4|GPR183|EFNB1|EFNB3|EGR3|EPO|F2RL1|FCER1G|FGF10|FGR|FLOT2|FLT3LG|FYN|GAS6|GATA2|GATA3|GLI2|GLI3|GRB2|MSH6|NCKAP1L|HLA-DMB|HLA-DPA1|HLA-DPB1|HLA-E|HLA-G|HLX|HMGB1|HES1|HSPD1|IFNG|IG…
GO:0002697	regulation of immune effector process	biological_process	364	4.27434e-17	<2.638870563398865E-4	2|29|136|164|177|284|301|329|330|335|336|383|409|604|613|629|634|684|695|708|710|712|714|716|717|718|719|720|721|722|725|727|728|729|730|731|732|735|909|910|911|912|913|930|933|940|941|942|948|958|959|961|966|972|975|1178|1191|1361|1369|1370|1378|1380|1398|1432|1604|1653|1660|1773|1776|2147|2150|2207|2208|2213|2241|2242|2268|2294|2302|2624|2625|2821|2865|2867|2889|2956|3075|3077|3078|3080|3098|31…	A2M|ABR|ADORA2B|AP1G1|AGER|ANGPT1|ANXA1|BIRC2|BIRC3|APOA1|APOA2|ARG1|ARRB2|BCL6|BCR|CFB|CEACAM1|BST2|BTK|C1QBP|SERPING1|C1QA|C1QC|C1S|C2|C3|C3AR1|C4A|C4B|C4BPA|C4BPB|C5|C5AR1|C6|C7|C8A|C8B|C9|CD1A|CD1B|CD1C|CD1D|CD1E|CD19|CD22|CD28|CD80|CD86|CD36|CD40|CD40LG|CD47|CD59|CD74|CD81|CLC|CLU|CPB2|CPN1|CPN2|CR1|CR2|CRK|MAPK14|CD55|DDX1|DHX9|DNASE1|DNASE1L3|F2|F2RL1|FCER1G|FCER2|FCGR2B|FER|FES|FGR|FOXF1|…
GO:0002698	negative regulation of immune effector process	biological_process	108	8.30524e-05	3.616200578592093E-4	2|29|284|301|335|336|383|409|604|613|634|684|708|710|722|725|933|961|966|1378|1398|1604|2213|2241|2294|2302|3077|3133|3142|3162|3434|3440|3456|3558|3559|3566|3575|3586|3598|3718|3958|3965|4092|4277|5094|5169|5272|5495|5532|5591|5654|5777|5788|6223|6318|6375|6397|6895|7009|7040|7042|7043|7105|7292|7353|8780|8832|8993|9655|9984|10225|10475|10859|11005|11213|11221|11314|26007|26146|30009|50943|51043…	A2M|ABR|ANGPT1|ANXA1|APOA1|APOA2|ARG1|ARRB2|BCL6|BCR|CEACAM1|BST2|C1QBP|SERPING1|C4BPA|C4BPB|CD22|CD47|CD59|CR1|CRK|CD55|FCGR2B|FER|FOXF1|FOXJ1|HFE|HLA-E|HLX|HMOX1|IFIT1|IFNA2|IFNB1|IL2|IL2RA|IL4R|IL7R|IL10|IL13RA2|JAK3|LGALS3|LGALS9|SMAD7|MICB|PCBP2|ENPP3|SERPINB9|PPM1B|PPP3CB|PRKDC|HTRA1|PTPN6|PTPRC|RPS19|SERPINB4|XCL1|SEC14L1|TARBP2|TMBIM6|TGFB1|TGFB2|TGFB3|TSPAN6|TNFSF4|UFD1|RIOK3|CD84|PGLYRP…
GO:0002699	positive regulation of immune effector process	biological_process	199	5.07585e-17	<2.638870563398865E-4	136|164|301|383|695|718|729|909|910|911|912|913|940|941|942|948|958|972|1432|1653|2150|2207|2208|2241|2242|2268|2294|2624|2625|2821|2865|2867|2889|2956|3077|3098|3105|3106|3107|3109|3133|3134|3135|3142|3162|3263|3329|3458|3553|3554|3558|3565|3566|3567|3592|3593|3594|3596|3598|3606|3684|3689|3735|3902|3916|3929|3965|4049|4067|4068|4179|4277|4282|4292|4436|4602|4878|5027|5169|5170|5225|5245|5590|56…	ADORA2B|AP1G1|ANXA1|ARG1|BTK|C3|C6|CD1A|CD1B|CD1C|CD1D|CD1E|CD28|CD80|CD86|CD36|CD40|CD74|MAPK14|DDX1|F2RL1|FCER1G|FCER2|FER|FES|FGR|FOXF1|GATA2|GATA3|GPI|FFAR3|FFAR2|RAPGEF1|MSH6|HFE|HK1|HLA-A|HLA-B|HLA-C|HLA-DMB|HLA-E|HLA-F|HLA-G|HLX|HMOX1|HPX|HSPD1|IFNG|IL1B|IL1R1|IL2|IL4|IL4R|IL5|IL12A|IL12B|IL12RB1|IL13|IL13RA2|IL18|ITGAM|ITGB2|KARS|LAG3|LAMP1|LBP|LGALS9|LTA|LYN|SH2D1A|CD46|MICB|MIF|MLH1|MSH…
GO:0002700	regulation of production of molecular mediator of immune response	biological_process	126	5.24131e-11	<2.638870563398865E-4	284|335|336|383|604|684|695|933|940|948|958|959|972|1178|1432|1653|2150|2207|2213|2625|2821|2865|2867|2956|3077|3098|3133|3162|3263|3440|3456|3553|3554|3558|3565|3566|3567|3586|3596|3598|3606|3718|3735|4092|4282|4292|4436|5225|5585|5590|5591|5650|5788|5950|6375|6778|6810|6830|6885|7009|7037|7040|7042|7043|7098|7099|7158|7186|7189|7292|7293|7374|7468|7474|7494|7855|8013|8482|8741|8764|8809|9188|94…	ANGPT1|APOA1|APOA2|ARG1|BCL6|BST2|BTK|CD22|CD28|CD36|CD40|CD40LG|CD74|CLC|MAPK14|DDX1|F2RL1|FCER1G|FCGR2B|GATA3|GPI|FFAR3|FFAR2|MSH6|HFE|HK1|HLA-E|HMOX1|HPX|IFNA2|IFNB1|IL1B|IL1R1|IL2|IL4|IL4R|IL5|IL10|IL13|IL13RA2|IL18|JAK3|KARS|SMAD7|MIF|MLH1|MSH2|PGC|PKN1|PRKCZ|PRKDC|KLK7|PTPRC|RBP4|XCL1|STAT6|STX4|SUPT6H|MAP3K7|TMBIM6|TFRC|TGFB1|TGFB2|TGFB3|TLR3|TLR4|TP53BP1|TRAF2|TRAF6|TNFSF4|TNFRSF4|UNG|NSD…
GO:0002701	negative regulation of production of molecular mediator of immune response	biological_process	33	6.68177e-07	<2.638870563398865E-4	284|335|336|383|604|684|933|2213|3077|3162|3440|3456|3586|3598|3718|4092|5591|6375|7009|7040|7042|7043|9984|10225|10859|11005|11213|30009|50943|79004|80762|90865|115352|	ANGPT1|APOA1|APOA2|ARG1|BCL6|BST2|CD22|FCGR2B|HFE|HMOX1|IFNA2|IFNB1|IL10|IL13RA2|JAK3|SMAD7|PRKDC|XCL1|TMBIM6|TGFB1|TGFB2|TGFB3|THOC1|CD96|LILRB1|SPINK5|IRAK3|TBX21|FOXP3|CUEDC2|NDFIP1|IL33|FCRL3|
GO:0002702	positive regulation of production of molecular mediator of immune response	biological_process	86	5.80313e-08	<2.638870563398865E-4	940|948|958|972|1432|1653|2150|2207|2625|2821|2865|2867|2956|3098|3133|3263|3553|3554|3558|3565|3566|3567|3596|3606|3735|4282|4292|4436|5225|5590|5650|5788|5950|6375|6778|6810|6885|7037|7040|7099|7158|7186|7189|7292|7293|7374|7468|7474|7494|7855|8013|8482|8741|8764|8809|9188|10417|10459|10666|22976|23529|23586|25818|30009|51010|51237|51704|51744|54106|54440|54537|55183|57506|64127|79915|90865|915…	CD28|CD36|CD40|CD74|MAPK14|DDX1|F2RL1|FCER1G|GATA3|GPI|FFAR3|FFAR2|MSH6|HK1|HLA-E|HPX|IL1B|IL1R1|IL2|IL4|IL4R|IL5|IL13|IL18|KARS|MIF|MLH1|MSH2|PGC|PRKCZ|KLK7|PTPRC|RBP4|XCL1|STAT6|STX4|MAP3K7|TFRC|TGFB1|TLR4|TP53BP1|TRAF2|TRAF6|TNFSF4|TNFRSF4|UNG|NSD2|WNT5A|XBP1|FZD5|NR4A3|SEMA7A|TNFSF13|TNFRSF14|IL18R1|DDX21|SPON2|MAD2L2|CD226|PAXIP1|CLCF1|DDX58|KLK5|TBX21|EXOSC3|MZB1|GPRC5B|CD244|TLR9|SASH3|SHL…
GO:0002703	regulation of leukocyte mediated immunity	biological_process	189	1.65626e-16	<2.638870563398865E-4	29|136|164|177|383|409|604|613|634|684|695|718|722|725|909|910|911|912|913|940|958|1178|1378|1398|1653|1773|1776|2150|2207|2208|2213|2241|2242|2268|2294|2302|2624|2625|2956|3077|3105|3106|3107|3133|3134|3135|3146|3162|3263|3329|3440|3456|3553|3554|3558|3565|3566|3575|3586|3592|3593|3594|3596|3598|3606|3684|3689|3718|3902|3916|3952|3965|4049|4067|4068|4092|4277|4292|4436|4878|5027|5170|5272|5532|5…	ABR|ADORA2B|AP1G1|AGER|ARG1|ARRB2|BCL6|BCR|CEACAM1|BST2|BTK|C3|C4BPA|C4BPB|CD1A|CD1B|CD1C|CD1D|CD1E|CD28|CD40|CLC|CR1|CRK|DDX1|DNASE1|DNASE1L3|F2RL1|FCER1G|FCER2|FCGR2B|FER|FES|FGR|FOXF1|FOXJ1|GATA2|GATA3|MSH6|HFE|HLA-A|HLA-B|HLA-C|HLA-E|HLA-F|HLA-G|HMGB1|HMOX1|HPX|HSPD1|IFNA2|IFNB1|IL1B|IL1R1|IL2|IL4|IL4R|IL7R|IL10|IL12A|IL12B|IL12RB1|IL13|IL13RA2|IL18|ITGAM|ITGB2|JAK3|LAG3|LAMP1|LEP|LGALS9|LTA|…
GO:0002704	negative regulation of leukocyte mediated immunity	biological_process	45	9.88468e-06	2.638870563398865E-4	29|383|409|604|613|634|684|722|725|1378|1398|2213|2294|2302|3077|3133|3162|3440|3456|3575|3598|3718|3965|4092|5272|5532|5777|5788|6318|6375|8832|9984|10225|10859|11314|30009|50943|53833|56940|80762|84868|339390|387837|729230|100507436|	ABR|ARG1|ARRB2|BCL6|BCR|CEACAM1|BST2|C4BPA|C4BPB|CR1|CRK|FCGR2B|FOXF1|FOXJ1|HFE|HLA-E|HMOX1|IFNA2|IFNB1|IL7R|IL13RA2|JAK3|LGALS9|SMAD7|SERPINB9|PPP3CB|PTPN6|PTPRC|SERPINB4|XCL1|CD84|THOC1|CD96|LILRB1|CD300A|TBX21|FOXP3|IL20RB|DUSP22|NDFIP1|HAVCR2|CLEC4G|CLEC12B|CCR2|MICA|
GO:0002705	positive regulation of leukocyte mediated immunity	biological_process	124	6.80362e-15	<2.638870563398865E-4	136|164|383|695|718|909|910|911|912|913|940|958|1653|2150|2207|2208|2268|2624|2625|2956|3077|3105|3106|3107|3133|3134|3135|3263|3329|3553|3554|3558|3565|3566|3592|3593|3594|3596|3606|3684|3689|3902|3916|4049|4068|4277|4292|4436|4878|5027|5590|5724|5788|5817|5819|6375|6777|6778|6810|6812|6845|6850|6885|7037|7040|7158|7186|7189|7292|7374|7409|7468|7784|7855|8417|8673|8723|8741|8772|8807|8809|9188|9…	ADORA2B|AP1G1|ARG1|BTK|C3|CD1A|CD1B|CD1C|CD1D|CD1E|CD28|CD40|DDX1|F2RL1|FCER1G|FCER2|FGR|GATA2|GATA3|MSH6|HFE|HLA-A|HLA-B|HLA-C|HLA-E|HLA-F|HLA-G|HPX|HSPD1|IL1B|IL1R1|IL2|IL4|IL4R|IL12A|IL12B|IL12RB1|IL13|IL18|ITGAM|ITGB2|LAG3|LAMP1|LTA|SH2D1A|MICB|MLH1|MSH2|NPPA|P2RX7|PRKCZ|PTAFR|PTPRC|PVR|NECTIN2|XCL1|STAT5B|STAT6|STX4|STXBP1|VAMP7|SYK|MAP3K7|TFRC|TGFB1|TP53BP1|TRAF2|TRAF6|TNFSF4|UNG|VAV1|NSD2|…
GO:0002706	regulation of lymphocyte mediated immunity	biological_process	139	1.09852e-11	<2.638870563398865E-4	164|177|383|409|604|634|695|718|722|725|909|910|911|912|913|940|958|1178|1378|1398|2207|2208|2213|2302|2625|2956|3077|3105|3106|3107|3133|3134|3135|3146|3263|3329|3440|3456|3553|3554|3558|3565|3575|3586|3592|3593|3594|3606|3902|3916|3952|3965|4049|4068|4092|4277|4292|4436|5027|5272|5532|5590|5777|5788|5817|5819|6318|6375|6777|6778|6830|6885|7037|7040|7158|7186|7189|7292|7374|7409|7454|7468|7784|7…	AP1G1|AGER|ARG1|ARRB2|BCL6|CEACAM1|BTK|C3|C4BPA|C4BPB|CD1A|CD1B|CD1C|CD1D|CD1E|CD28|CD40|CLC|CR1|CRK|FCER1G|FCER2|FCGR2B|FOXJ1|GATA3|MSH6|HFE|HLA-A|HLA-B|HLA-C|HLA-E|HLA-F|HLA-G|HMGB1|HPX|HSPD1|IFNA2|IFNB1|IL1B|IL1R1|IL2|IL4|IL7R|IL10|IL12A|IL12B|IL12RB1|IL18|LAG3|LAMP1|LEP|LGALS9|LTA|SH2D1A|SMAD7|MICB|MLH1|MSH2|P2RX7|SERPINB9|PPP3CB|PRKCZ|PTPN6|PTPRC|PVR|NECTIN2|SERPINB4|XCL1|STAT5B|STAT6|SUPT6H…
GO:0002707	negative regulation of lymphocyte mediated immunity	biological_process	35	8.06996e-05	3.616200578592093E-4	383|409|604|634|722|725|1378|1398|2213|2302|3077|3133|3440|3456|3575|3965|4092|5272|5532|5777|5788|6318|6375|9984|10225|10859|30009|50943|53833|56940|80762|84868|339390|387837|100507436|	ARG1|ARRB2|BCL6|CEACAM1|C4BPA|C4BPB|CR1|CRK|FCGR2B|FOXJ1|HFE|HLA-E|IFNA2|IFNB1|IL7R|LGALS9|SMAD7|SERPINB9|PPP3CB|PTPN6|PTPRC|SERPINB4|XCL1|THOC1|CD96|LILRB1|TBX21|FOXP3|IL20RB|DUSP22|NDFIP1|HAVCR2|CLEC4G|CLEC12B|MICA|
GO:0002708	positive regulation of lymphocyte mediated immunity	biological_process	98	4.81846e-11	<2.638870563398865E-4	164|695|718|909|910|911|912|913|940|958|2207|2208|2625|2956|3077|3105|3106|3107|3133|3134|3135|3263|3329|3553|3554|3558|3565|3592|3593|3594|3606|3902|3916|4049|4068|4277|4292|4436|5027|5590|5788|5817|5819|6375|6777|6778|6885|7037|7040|7158|7186|7189|7292|7374|7409|7468|7784|7855|8417|8741|8772|8807|8809|10125|10459|10666|22890|22976|23529|23705|30009|50943|51010|51561|51571|54440|54537|55183|5625…	AP1G1|BTK|C3|CD1A|CD1B|CD1C|CD1D|CD1E|CD28|CD40|FCER1G|FCER2|GATA3|MSH6|HFE|HLA-A|HLA-B|HLA-C|HLA-E|HLA-F|HLA-G|HPX|HSPD1|IL1B|IL1R1|IL2|IL4|IL12A|IL12B|IL12RB1|IL18|LAG3|LAMP1|LTA|SH2D1A|MICB|MLH1|MSH2|P2RX7|PRKCZ|PTPRC|PVR|NECTIN2|XCL1|STAT5B|STAT6|MAP3K7|TFRC|TGFB1|TP53BP1|TRAF2|TRAF6|TNFSF4|UNG|VAV1|NSD2|ZP3|FZD5|STX7|TNFSF13|FADD|IL18RAP|IL18R1|RASGRP1|MAD2L2|CD226|ZBTB1|PAXIP1|CLCF1|CADM1|T…
GO:0002709	regulation of T cell mediated immunity	biological_process	62	1.94771e-12	<2.638870563398865E-4	177|383|634|909|910|911|912|913|1178|2213|2625|3077|3105|3106|3107|3133|3134|3135|3146|3329|3440|3456|3553|3554|3575|3592|3593|3594|3606|4092|5027|5532|5590|5788|5817|5819|6375|6885|7186|7189|7292|7454|7784|7855|8417|8772|8809|10859|11035|22890|30009|50943|51561|51571|53833|54440|54795|56940|91543|114548|149233|339390|	AGER|ARG1|CEACAM1|CD1A|CD1B|CD1C|CD1D|CD1E|CLC|FCGR2B|GATA3|HFE|HLA-A|HLA-B|HLA-C|HLA-E|HLA-F|HLA-G|HMGB1|HSPD1|IFNA2|IFNB1|IL1B|IL1R1|IL7R|IL12A|IL12B|IL12RB1|IL18|SMAD7|P2RX7|PPP3CB|PRKCZ|PTPRC|PVR|NECTIN2|XCL1|MAP3K7|TRAF2|TRAF6|TNFSF4|WAS|ZP3|FZD5|STX7|FADD|IL18R1|LILRB1|RIPK3|ZBTB1|TBX21|FOXP3|IL23A|FAM49B|IL20RB|SASH3|TRPM4|DUSP22|RSAD2|NLRP3|IL23R|CLEC4G|
GO:0002710	negative regulation of T cell mediated immunity	biological_process	17	3.67663e-06	<2.638870563398865E-4	383|634|2213|3077|3440|3456|3575|4092|5532|5788|6375|10859|30009|50943|53833|56940|339390|	ARG1|CEACAM1|FCGR2B|HFE|IFNA2|IFNB1|IL7R|SMAD7|PPP3CB|PTPRC|XCL1|LILRB1|TBX21|FOXP3|IL20RB|DUSP22|CLEC4G|
GO:0002711	positive regulation of T cell mediated immunity	biological_process	42	3.51795e-11	<2.638870563398865E-4	909|910|911|912|913|2625|3105|3106|3107|3133|3134|3135|3329|3553|3554|3592|3593|3594|3606|5027|5590|5788|5817|5819|6375|6885|7186|7189|7292|7784|7855|8417|8772|8809|22890|50943|51561|51571|54440|91543|114548|149233|	CD1A|CD1B|CD1C|CD1D|CD1E|GATA3|HLA-A|HLA-B|HLA-C|HLA-E|HLA-F|HLA-G|HSPD1|IL1B|IL1R1|IL12A|IL12B|IL12RB1|IL18|P2RX7|PRKCZ|PTPRC|PVR|NECTIN2|XCL1|MAP3K7|TRAF2|TRAF6|TNFSF4|ZP3|FZD5|STX7|FADD|IL18R1|ZBTB1|FOXP3|IL23A|FAM49B|SASH3|RSAD2|NLRP3|IL23R|
GO:0002712	regulation of B cell mediated immunity	biological_process	51	0.000400466	0.003438272268185237	604|695|718|722|725|940|958|1378|2207|2208|2213|2302|2956|3263|3558|3565|3586|4049|4292|4436|5777|5788|5819|6375|6778|6830|7037|7040|7158|7292|7374|7468|8741|9466|9984|10459|10666|22976|23529|30009|50943|51010|54537|55183|79915|80762|118460|149840|200558|100141515|112441434|	BCL6|BTK|C3|C4BPA|C4BPB|CD28|CD40|CR1|FCER1G|FCER2|FCGR2B|FOXJ1|MSH6|HPX|IL2|IL4|IL10|LTA|MLH1|MSH2|PTPN6|PTPRC|NECTIN2|XCL1|STAT6|SUPT6H|TFRC|TGFB1|TP53BP1|TNFSF4|UNG|NSD2|TNFSF13|IL27RA|THOC1|MAD2L2|CD226|PAXIP1|CLCF1|TBX21|FOXP3|EXOSC3|SHLD2|RIF1|ATAD5|NDFIP1|EXOSC6|SHLD1|APLF|C17orf99|SHLD3|
GO:0002713	negative regulation of B cell mediated immunity	biological_process	10	0.0260188	0.04872936861409484	604|722|725|1378|2213|2302|5777|9984|50943|80762|	BCL6|C4BPA|C4BPB|CR1|FCGR2B|FOXJ1|PTPN6|THOC1|FOXP3|NDFIP1|
GO:0002714	positive regulation of B cell mediated immunity	biological_process	37	0.00143043	0.011602753195673549	695|718|940|958|2207|2208|2956|3263|3558|3565|4049|4292|4436|5788|5819|6375|6778|7037|7040|7158|7292|7374|7468|8741|10459|10666|22976|23529|30009|51010|54537|55183|79915|118460|149840|100141515|112441434|	BTK|C3|CD28|CD40|FCER1G|FCER2|MSH6|HPX|IL2|IL4|LTA|MLH1|MSH2|PTPRC|NECTIN2|XCL1|STAT6|TFRC|TGFB1|TP53BP1|TNFSF4|UNG|NSD2|TNFSF13|MAD2L2|CD226|PAXIP1|CLCF1|TBX21|EXOSC3|SHLD2|RIF1|ATAD5|EXOSC6|SHLD1|C17orf99|SHLD3|
GO:0002715	regulation of natural killer cell mediated immunity	biological_process	42	6.3362e-12	<2.638870563398865E-4	164|409|634|1398|3077|3133|3592|3593|3902|3916|3952|3965|4068|4277|5272|5817|5819|6318|6777|7409|8807|9437|10125|10225|10666|10859|23705|56253|79465|80328|80329|84868|114836|117157|135250|146850|154064|259197|353091|387837|100507436|100528032|	AP1G1|ARRB2|CEACAM1|CRK|HFE|HLA-E|IL12A|IL12B|LAG3|LAMP1|LEP|LGALS9|SH2D1A|MICB|SERPINB9|PVR|NECTIN2|SERPINB4|STAT5B|VAV1|IL18RAP|NCR1|RASGRP1|CD96|CD226|LILRB1|CADM1|CRTAM|ULBP3|ULBP2|ULBP1|HAVCR2|SLAMF6|SH2D1B|RAET1E|PIK3R6|RAET1L|NCR3|RAET1G|CLEC12B|MICA|KLRC4-KLRK1|
GO:0002716	negative regulation of natural killer cell mediated immunity	biological_process	12	0.00619379	0.04872936861409484	409|634|1398|3133|3965|5272|6318|10225|10859|84868|387837|100507436|	ARRB2|CEACAM1|CRK|HLA-E|LGALS9|SERPINB9|SERPINB4|CD96|LILRB1|HAVCR2|CLEC12B|MICA|
GO:0002717	positive regulation of natural killer cell mediated immunity	biological_process	29	1.4277e-12	<2.638870563398865E-4	164|3077|3133|3592|3593|3902|3916|4068|4277|5817|5819|6777|7409|8807|10125|10666|23705|56253|79465|80328|80329|114836|117157|135250|154064|259197|353091|100507436|100528032|	AP1G1|HFE|HLA-E|IL12A|IL12B|LAG3|LAMP1|SH2D1A|MICB|PVR|NECTIN2|STAT5B|VAV1|IL18RAP|RASGRP1|CD226|CADM1|CRTAM|ULBP3|ULBP2|ULBP1|SLAMF6|SH2D1B|RAET1E|RAET1L|NCR3|RAET1G|MICA|KLRC4-KLRK1|
GO:0002718	regulation of cytokine production involved in immune response	biological_process	70	1.23833e-13	<2.638870563398865E-4	284|335|336|383|604|684|695|948|972|1178|1432|1653|2150|2207|2625|2865|2867|3077|3098|3162|3440|3456|3553|3554|3586|3606|3718|3735|4092|4282|5590|6375|6885|7040|7042|7043|7098|7099|7186|7189|7292|7474|7855|8013|8482|8764|8809|9188|9474|9865|10225|10417|10666|10859|11213|23586|30009|50943|51704|54440|54795|57506|64127|79004|91543|114548|117854|148022|170506|353091|	ANGPT1|APOA1|APOA2|ARG1|BCL6|BST2|BTK|CD36|CD74|CLC|MAPK14|DDX1|F2RL1|FCER1G|GATA3|FFAR3|FFAR2|HFE|HK1|HMOX1|IFNA2|IFNB1|IL1B|IL1R1|IL10|IL18|JAK3|KARS|SMAD7|MIF|PRKCZ|XCL1|MAP3K7|TGFB1|TGFB2|TGFB3|TLR3|TLR4|TRAF2|TRAF6|TNFSF4|WNT5A|FZD5|NR4A3|SEMA7A|TNFRSF14|IL18R1|DDX21|ATG5|TRIL|CD96|SPON2|CD226|LILRB1|IRAK3|DDX58|TBX21|FOXP3|GPRC5B|SASH3|TRPM4|MAVS|NOD2|CUEDC2|RSAD2|NLRP3|TRIM6|TICAM1|DHX36|R…
GO:0002719	negative regulation of cytokine production involved in immune response	biological_process	23	1.96597e-08	<2.638870563398865E-4	284|335|336|383|604|684|3077|3162|3440|3456|3586|3718|4092|6375|7040|7042|7043|10225|10859|11213|30009|50943|79004|	ANGPT1|APOA1|APOA2|ARG1|BCL6|BST2|HFE|HMOX1|IFNA2|IFNB1|IL10|JAK3|SMAD7|XCL1|TGFB1|TGFB2|TGFB3|CD96|LILRB1|IRAK3|TBX21|FOXP3|CUEDC2|
GO:0002720	positive regulation of cytokine production involved in immune response	biological_process	42	1.25025e-08	<2.638870563398865E-4	948|972|1432|1653|2150|2207|2625|2865|2867|3098|3553|3554|3606|3735|4282|5590|6375|6885|7099|7186|7189|7292|7474|7855|8013|8482|8764|8809|9188|10417|10666|23586|51704|54440|57506|64127|91543|114548|117854|148022|170506|353091|	CD36|CD74|MAPK14|DDX1|F2RL1|FCER1G|GATA3|FFAR3|FFAR2|HK1|IL1B|IL1R1|IL18|KARS|MIF|PRKCZ|XCL1|MAP3K7|TLR4|TRAF2|TRAF6|TNFSF4|WNT5A|FZD5|NR4A3|SEMA7A|TNFRSF14|IL18R1|DDX21|SPON2|CD226|DDX58|GPRC5B|SASH3|MAVS|NOD2|RSAD2|NLRP3|TRIM6|TICAM1|DHX36|RAET1G|
GO:0002724	regulation of T cell cytokine production	biological_process	24	1.61694e-07	<2.638870563398865E-4	383|1178|2625|3077|3440|3456|3553|3554|3606|4092|5590|6375|6885|7186|7189|7292|7855|8809|30009|50943|54440|54795|91543|114548|	ARG1|CLC|GATA3|HFE|IFNA2|IFNB1|IL1B|IL1R1|IL18|SMAD7|PRKCZ|XCL1|MAP3K7|TRAF2|TRAF6|TNFSF4|FZD5|IL18R1|TBX21|FOXP3|SASH3|TRPM4|RSAD2|NLRP3|
GO:0002725	negative regulation of T cell cytokine production	biological_process	8	0.000228125	3.616200578592093E-4	383|3077|3440|3456|4092|6375|30009|50943|	ARG1|HFE|IFNA2|IFNB1|SMAD7|XCL1|TBX21|FOXP3|
GO:0002726	positive regulation of T cell cytokine production	biological_process	15	8.70613e-08	<2.638870563398865E-4	2625|3553|3554|3606|5590|6375|6885|7186|7189|7292|7855|8809|54440|91543|114548|	GATA3|IL1B|IL1R1|IL18|PRKCZ|XCL1|MAP3K7|TRAF2|TRAF6|TNFSF4|FZD5|IL18R1|SASH3|RSAD2|NLRP3|
GO:0002727	regulation of natural killer cell cytokine production	biological_process	3	0.0148353	0.04872936861409484	10225|10666|353091|	CD96|CD226|RAET1G|
GO:0002730	regulation of dendritic cell cytokine production	biological_process	11	1.62532e-11	<2.638870563398865E-4	684|1653|3718|7098|7099|9188|23586|57506|64127|148022|170506|	BST2|DDX1|JAK3|TLR3|TLR4|DDX21|DDX58|MAVS|NOD2|TICAM1|DHX36|
GO:0002732	positive regulation of dendritic cell cytokine production	biological_process	7	1.93015e-09	<2.638870563398865E-4	1653|9188|23586|57506|64127|148022|170506|	DDX1|DDX21|DDX58|MAVS|NOD2|TICAM1|DHX36|
GO:0002733	regulation of myeloid dendritic cell cytokine production	biological_process	6	5.36149e-09	<2.638870563398865E-4	1653|9188|23586|57506|148022|170506|	DDX1|DDX21|DDX58|MAVS|TICAM1|DHX36|
GO:0002735	positive regulation of myeloid dendritic cell cytokine production	biological_process	6	5.36149e-09	<2.638870563398865E-4	1653|9188|23586|57506|148022|170506|	DDX1|DDX21|DDX58|MAVS|TICAM1|DHX36|
GO:0002739	regulation of cytokine secretion involved in immune response	biological_process	13	0.00174844	0.011602753195673549	284|335|336|1432|2150|3098|3586|3735|7474|8764|9474|10859|117854|	ANGPT1|APOA1|APOA2|MAPK14|F2RL1|HK1|IL10|KARS|WNT5A|TNFRSF14|ATG5|LILRB1|TRIM6|
GO:0002740	negative regulation of cytokine secretion involved in immune response	biological_process	5	0.00378683	0.011602753195673549	284|335|336|3586|10859|	ANGPT1|APOA1|APOA2|IL10|LILRB1|
GO:0002741	positive regulation of cytokine secretion involved in immune response	biological_process	7	0.0821827	0.13048433048433047	1432|2150|3098|3735|7474|8764|117854|	MAPK14|F2RL1|HK1|KARS|WNT5A|TNFRSF14|TRIM6|
GO:0002753	cytoplasmic pattern recognition receptor signaling pathway	biological_process	28	3.00872e-25	<2.638870563398865E-4	841|1540|3654|3656|3661|3665|4792|5608|5970|6885|7128|7189|7334|7335|8517|8767|10392|10454|23118|23586|26065|55765|64127|80216|90268|92610|257397|345611|	CASP8|CYLD|IRAK1|IRAK2|IRF3|IRF7|NFKBIA|MAP2K6|RELA|MAP3K7|TNFAIP3|TRAF6|UBE2N|UBE2V1|IKBKG|RIPK2|NOD1|TAB1|TAB2|DDX58|LSM14A|INAVA|NOD2|ALPK1|OTULIN|TIFA|TAB3|IRGM|
GO:0002755	MyD88-dependent toll-like receptor signaling pathway	biological_process	28	3.73607e-35	<2.638870563398865E-4	695|929|948|3329|3654|3656|4214|4615|6885|7096|7097|7099|7100|7189|10318|10333|10454|11213|23118|23643|51135|51284|51311|54106|81793|114609|130120|257397|	BTK|CD14|CD36|HSPD1|IRAK1|IRAK2|MAP3K1|MYD88|MAP3K7|TLR1|TLR2|TLR4|TLR5|TRAF6|TNIP1|TLR6|TAB1|IRAK3|TAB2|LY96|IRAK4|TLR7|TLR8|TLR9|TLR10|TIRAP|REG3G|TAB3|
GO:0002756	MyD88-independent toll-like receptor signaling pathway	biological_process	22	4.74866e-31	<2.638870563398865E-4	841|929|1147|3551|3661|3665|5581|7098|7099|7187|8517|8737|8772|9641|10010|10333|23643|29110|79931|146722|148022|353376|	CASP8|CD14|CHUK|IKBKB|IRF3|IRF7|PRKCE|TLR3|TLR4|TRAF3|IKBKG|RIPK1|FADD|IKBKE|TANK|TLR6|LY96|TBK1|TNIP3|CD300LF|TICAM1|TICAM2|
GO:0002757	immune response-activating signal transduction	biological_process	321	2.00215e-31	<2.638870563398865E-4	25|71|338|581|596|640|660|673|695|696|719|728|784|841|915|916|917|919|920|929|930|940|948|952|973|974|998|1147|1240|1378|1380|1387|1398|1445|1520|1540|1755|1793|1967|2207|2209|2212|2213|2219|2244|2266|2268|2357|2358|2359|2534|2625|2822|2854|2856|2867|2885|3071|3113|3115|3117|3118|3119|3120|3122|3123|3127|3146|3326|3329|3384|3385|3543|3551|3635|3654|3656|3661|3665|3684|3689|3702|3845|3929|3932|393…	ABL1|ACTG1|APOB|BAX|BCL2|BLK|BMX|BRAF|BTK|BTN1A1|C3AR1|C5AR1|CACNB3|CASP8|CD3D|CD3E|CD3G|CD247|CD4|CD14|CD19|CD28|CD36|CD38|CD79A|CD79B|CDC42|CHUK|CMKLR1|CR1|CR2|CREBBP|CRK|CSK|CTSS|CYLD|DMBT1|DOCK1|EIF2B1|FCER1G|FCGR1A|FCGR2A|FCGR2B|FCN1|FGB|FGG|FGR|FPR1|FPR2|FPR3|FYN|GATA3|GPLD1|GPR32|GPR33|FFAR2|GRB2|NCKAP1L|HLA-DPA1|HLA-DPB1|HLA-DQA1|HLA-DQA2|HLA-DQB1|HLA-DQB2|HLA-DRA|HLA-DRB1|HLA-DRB5|HMGB1|…
GO:0002758	innate immune response-activating signal transduction	biological_process	151	1.38021e-34	<2.638870563398865E-4	338|695|841|929|948|1147|1387|1520|1540|1755|2207|2219|2244|2266|2534|2867|3146|3329|3384|3385|3551|3654|3656|3661|3665|3684|3689|3845|3929|4067|4214|4582|4584|4585|4586|4588|4589|4615|4790|4792|4893|5058|5062|5063|5170|5289|5336|5566|5567|5568|5580|5581|5608|5894|5970|5971|6197|6271|6279|6280|6441|6850|6885|7096|7097|7098|7099|7100|7128|7184|7187|7189|7334|7335|7867|8517|8685|8737|8767|8772|8993…	APOB|BTK|CASP8|CD14|CD36|CHUK|CREBBP|CTSS|CYLD|DMBT1|FCER1G|FCN1|FGB|FGG|FYN|FFAR2|HMGB1|HSPD1|ICAM2|ICAM3|IKBKB|IRAK1|IRAK2|IRF3|IRF7|ITGAM|ITGB2|KRAS|LBP|LYN|MAP3K1|MUC1|MUC3A|MUC4|MUC5AC|MUC6|MUC7|MYD88|NFKB1|NFKBIA|NRAS|PAK1|PAK2|PAK3|PDPK1|PIK3C3|PLCG2|PRKACA|PRKACB|PRKACG|PRKCD|PRKCE|MAP2K6|RAF1|RELA|RELB|RPS6KA3|S100A1|S100A8|S100A9|SFTPD|SYK|MAP3K7|TLR1|TLR2|TLR3|TLR4|TLR5|TNFAIP3|HSP90B1…
GO:0002759	regulation of antimicrobial humoral response	biological_process	6	0.112032	0.1732152739346984	5225|5650|11005|25818|55012|730249|	PGC|KLK7|SPINK5|KLK5|PPP2R3C|ACOD1|
GO:0002760	positive regulation of antimicrobial humoral response	biological_process	4	0.0551488	0.13048433048433047	5225|5650|25818|730249|	PGC|KLK7|KLK5|ACOD1|
GO:0002761	regulation of myeloid leukocyte differentiation	biological_process	109	1.37144e-08	<2.638870563398865E-4	325|537|632|634|677|714|760|814|841|920|972|1021|1051|1230|1385|1435|1499|2101|2124|2200|2353|2475|2488|2624|2778|3059|3204|3398|3458|3565|3567|3593|3623|3624|3635|3665|3725|3976|4057|4067|4286|4763|4830|4831|4853|4920|5196|5295|5457|5458|5578|5771|5914|5925|6348|6422|6886|6988|7030|7040|7071|7098|7099|7189|7305|8111|8451|8600|8737|8772|9290|9370|9398|9607|9770|9935|10221|10234|10272|10401|10456|…	APCS|ATP6AP1|BGLAP|CEACAM1|ZFP36L1|C1QC|CA2|CAMK4|CASP8|CD4|CD74|CDK6|CEBPB|CCR1|CREB1|CSF1|CTNNB1|ESRRA|EVI2B|FBN1|FOS|MTOR|FSHB|GATA2|GNAS|HCLS1|HOXA7|ID2|IFNG|IL4|IL5|IL12B|INHA|INHBA|INPP5D|IRF7|JUN|LIF|LTF|LYN|MITF|NF1|NME1|NME2|NOTCH2|ROR2|PF4|PIK3R1|POU4F1|POU4F2|PRKCA|PTPN2|RARA|RB1|CCL3|SFRP1|TAL1|TCTA|TFE3|TGFB1|KLF10|TLR3|TLR4|TRAF6|TYROBP|GPR68|CUL4A|TNFSF11|RIPK1|FADD|GPR55|ADIPOQ|CD…
GO:0002762	negative regulation of myeloid leukocyte differentiation	biological_process	46	0.00183177	0.011602753195673549	325|634|714|1021|1499|2200|2624|3204|3565|3623|3624|3635|4057|4067|4763|4830|4831|5295|5771|5914|6348|6422|6988|7098|7099|8111|8451|9290|9370|9607|9935|10221|10234|10272|10401|10766|10859|11006|11025|51208|55294|84959|130733|140685|161882|171392|	APCS|CEACAM1|C1QC|CDK6|CTNNB1|FBN1|GATA2|HOXA7|IL4|INHA|INHBA|INPP5D|LTF|LYN|NF1|NME1|NME2|PIK3R1|PTPN2|RARA|CCL3|SFRP1|TCTA|TLR3|TLR4|GPR68|CUL4A|GPR55|ADIPOQ|CARTPT|MAFB|TRIB1|LRRC17|FSTL3|PIAS3|TOB2|LILRB1|LILRB4|LILRB3|CLDN18|FBXW7|UBASH3B|TMEM178A|ZBTB46|ZFPM1|ZNF675|
GO:0002763	positive regulation of myeloid leukocyte differentiation	biological_process	48	6.8562e-06	<2.638870563398865E-4	537|677|760|841|920|972|1230|1385|1435|2124|2353|2778|3059|3398|3458|3567|3593|3725|3976|4920|5196|5457|5458|5578|5925|7040|7071|7189|8111|8600|8737|8772|9398|10221|10456|22985|50604|51176|51561|54997|56998|81501|128506|133308|133522|146433|149233|169200|	ATP6AP1|ZFP36L1|CA2|CASP8|CD4|CD74|CCR1|CREB1|CSF1|EVI2B|FOS|GNAS|HCLS1|ID2|IFNG|IL5|IL12B|JUN|LIF|ROR2|PF4|POU4F1|POU4F2|PRKCA|RB1|TGFB1|KLF10|TRAF6|GPR68|TNFSF11|RIPK1|FADD|CD101|TRIB1|HAX1|ACIN1|IL20|LEF1|IL23A|TESC|CTNNBIP1|DCSTAMP|OCSTAMP|SLC9B2|PPARGC1B|IL34|IL23R|TMEM64|
GO:0002764	immune response-regulating signaling pathway	biological_process	351	4.52733e-37	<2.638870563398865E-4	25|71|338|581|596|640|660|673|695|696|719|728|784|801|841|915|916|917|919|920|929|930|940|948|952|958|973|974|998|1147|1240|1378|1380|1387|1398|1445|1512|1520|1540|1755|1793|1967|2205|2206|2207|2209|2212|2213|2219|2241|2244|2266|2268|2353|2357|2358|2359|2534|2625|2822|2854|2856|2867|2885|3071|3113|3115|3117|3118|3119|3120|3122|3123|3127|3135|3146|3326|3329|3384|3385|3543|3551|3635|3654|3656|3661|…	ABL1|ACTG1|APOB|BAX|BCL2|BLK|BMX|BRAF|BTK|BTN1A1|C3AR1|C5AR1|CACNB3|CALM1|CASP8|CD3D|CD3E|CD3G|CD247|CD4|CD14|CD19|CD28|CD36|CD38|CD40|CD79A|CD79B|CDC42|CHUK|CMKLR1|CR1|CR2|CREBBP|CRK|CSK|CTSH|CTSS|CYLD|DMBT1|DOCK1|EIF2B1|FCER1A|MS4A2|FCER1G|FCGR1A|FCGR2A|FCGR2B|FCN1|FER|FGB|FGG|FGR|FOS|FPR1|FPR2|FPR3|FYN|GATA3|GPLD1|GPR32|GPR33|FFAR2|GRB2|NCKAP1L|HLA-DPA1|HLA-DPB1|HLA-DQA1|HLA-DQA2|HLA-DQB1|HLA-…
GO:0002765	immune response-inhibiting signal transduction	biological_process	7	0.00246599	0.011602753195673549	3135|3802|4067|10288|10859|53833|387837|	HLA-G|KIR2DL1|LYN|LILRB2|LILRB1|IL20RB|CLEC12B|
GO:0002767	immune response-inhibiting cell surface receptor signaling pathway	biological_process	6	0.00127634	0.011602753195673549	3135|3802|4067|10288|10859|387837|	HLA-G|KIR2DL1|LYN|LILRB2|LILRB1|CLEC12B|
GO:0002768	immune response-regulating cell surface receptor signaling pathway	biological_process	263	2.26149e-28	<2.638870563398865E-4	25|71|581|596|640|660|673|695|696|719|728|784|801|915|916|917|919|920|930|940|952|958|973|974|998|1147|1240|1378|1380|1387|1398|1445|1793|1967|2205|2206|2207|2209|2212|2213|2219|2241|2268|2353|2357|2358|2359|2534|2625|2822|2854|2856|2867|2885|3071|3113|3115|3117|3118|3119|3120|3122|3123|3127|3135|3326|3384|3385|3543|3551|3635|3702|3725|3802|3815|3845|3932|3937|3984|4067|4208|4214|4277|4332|4340|4…	ABL1|ACTG1|BAX|BCL2|BLK|BMX|BRAF|BTK|BTN1A1|C3AR1|C5AR1|CACNB3|CALM1|CD3D|CD3E|CD3G|CD247|CD4|CD19|CD28|CD38|CD40|CD79A|CD79B|CDC42|CHUK|CMKLR1|CR1|CR2|CREBBP|CRK|CSK|DOCK1|EIF2B1|FCER1A|MS4A2|FCER1G|FCGR1A|FCGR2A|FCGR2B|FCN1|FER|FGR|FOS|FPR1|FPR2|FPR3|FYN|GATA3|GPLD1|GPR32|GPR33|FFAR2|GRB2|NCKAP1L|HLA-DPA1|HLA-DPB1|HLA-DQA1|HLA-DQA2|HLA-DQB1|HLA-DQB2|HLA-DRA|HLA-DRB1|HLA-DRB5|HLA-G|HSP90AB1|ICAM…
GO:0002774	Fc receptor mediated inhibitory signaling pathway	biological_process	3	0.0148353	0.04872936861409484	4067|10288|10859|	LYN|LILRB2|LILRB1|
GO:0002775	antimicrobial peptide production	biological_process	3	0.0148353	0.04872936861409484	354|1991|4316|	KLK3|ELANE|MMP7|
GO:0002778	antibacterial peptide production	biological_process	3	0.0148353	0.04872936861409484	354|1991|4316|	KLK3|ELANE|MMP7|
GO:0002784	regulation of antimicrobial peptide production	biological_process	4	5.61588e-05	3.616200578592093E-4	5225|5650|11005|25818|	PGC|KLK7|SPINK5|KLK5|
GO:0002786	regulation of antibacterial peptide production	biological_process	4	5.61588e-05	3.616200578592093E-4	5225|5650|11005|25818|	PGC|KLK7|SPINK5|KLK5|
GO:0002790	peptide secretion	biological_process	156	0.814572	0.8486359427309638	19|93|116|183|301|379|818|821|869|948|959|1116|1236|1906|1908|2039|2150|2266|2281|2625|2691|2692|2693|2864|3146|3516|3556|3651|3685|3694|3937|3952|4053|4067|4074|4087|4160|4218|4253|4316|4547|4644|4760|4843|4860|5048|5125|5127|5341|5452|5539|5798|5799|5861|5864|5865|5894|5987|6283|6363|6400|6623|6814|6865|6927|6928|7097|7099|7425|7432|7442|7857|8291|8425|8620|9230|9447|9545|9601|9607|9699|9971|10…	ABCA1|ACVR2B|ADCYAP1|AGT|ANXA1|ARL4D|CAMK2G|CANX|CBLN1|CD36|CD40LG|CHI3L1|CCR7|EDN1|EDN3|DMTN|F2RL1|FGG|FKBP1B|GATA3|GHRH|GHRHR|GHSR|FFAR1|HMGB1|RBPJ|IL1RAP|PDX1|ITGAV|ITGB6|LCP2|LEP|LTBP2|LYN|M6PR|SMAD2|MC4R|RAB8A|MIA2|MMP7|MTTP|MYO5A|NEUROD1|NOS2|PNP|PAFAH1B1|PCSK5|CDK16|PLEK|POU2F2|PPY|PTPRN|PTPRN2|RAB1A|RAB3A|RAB3B|RAF1|TRIM27|S100A12|CCL19|SEL1L|SNCG|STXBP3|TACR2|HNF1A|HNF1B|TLR2|TLR4|VGF|VI…
GO:0002791	regulation of peptide secretion	biological_process	441	4.4262e-10	<2.638870563398865E-4	18|25|43|101|111|116|134|135|150|152|186|247|283|284|291|292|293|301|307|308|322|335|336|375|384|402|406|408|572|640|654|727|773|775|776|777|834|846|914|929|933|947|952|958|959|965|972|1080|1113|1147|1149|1236|1268|1374|1392|1393|1401|1432|1436|1660|1803|1813|1814|1815|1946|2029|2044|2149|2150|2213|2219|2244|2266|2268|2281|2615|2621|2625|2633|2641|2645|2691|2692|2693|2695|2696|2702|2740|2746|2752…	ABAT|ABL1|ACHE|ADAM8|ADCY5|ADCYAP1|ADORA1|ADORA2A|ADRA2A|ADRA2C|AGTR2|ALOX15B|ANG|ANGPT1|SLC25A4|SLC25A5|SLC25A6|ANXA1|ANXA4|ANXA5|APBB1|APOA1|APOA2|ARF1|ARG2|ARL2|ARNTL|ARRB1|BAD|BLK|BMP6|C5|CACNA1A|CACNA1C|CACNA1D|CACNA1E|CASP1|CASR|CD2|CD14|CD22|CD34|CD38|CD40|CD40LG|CD58|CD74|CFTR|CHGA|CHUK|CIDEA|CCR7|CNR1|CPT1A|CRH|CRHBP|CRP|MAPK14|CSF1R|DHX9|DPP4|DRD2|DRD3|DRD4|EFNA5|ENSA|EPHA5|F2R|F2RL1|FC…
GO:0002792	negative regulation of peptide secretion	biological_process	123	0.0510461	0.13048433048433047	150|284|301|307|308|335|336|384|933|947|972|1113|1149|1392|1393|1813|1814|1815|2149|2150|2213|2281|2615|2621|2633|2693|3033|3156|3418|3440|3553|3586|3625|3667|3745|3767|3952|4345|4544|4856|4988|5071|5211|5371|5530|5552|5715|5734|5781|5978|5987|6376|6422|6720|6833|6860|6992|7009|7114|7128|7293|7349|7351|7430|7447|7850|8620|8997|9448|9515|9607|9727|9971|10062|10333|10385|10859|10961|22900|23005|232…	ADRA2A|ANGPT1|ANXA1|ANXA4|ANXA5|APOA1|APOA2|ARG2|CD22|CD34|CD74|CHGA|CIDEA|CRH|CRHBP|DRD2|DRD3|DRD4|F2R|F2RL1|FCGR2B|FKBP1B|LRRC32|GAS6|GBP1|GHSR|HADH|HMGCR|IDH2|IFNA2|IL1B|IL10|INHBB|IRS1|KCNB1|KCNJ11|LEP|CD200|MTNR1B|CCN3|OPRM1|PRKN|PFKL|PML|PPP3CA|SRGN|PSMD9|PTGER4|PTPN11|REST|TRIM27|CX3CL1|SFRP1|SREBF1|ABCC8|SYT4|PPP1R11|TMBIM6|TMSB4X|TNFAIP3|TNFRSF4|UCN|UCP2|EZR|VSNL1|IL1R2|NPFF|KALRN|MAP4K4…
GO:0002793	positive regulation of peptide secretion	biological_process	251	1.30203e-09	<2.638870563398865E-4	18|25|43|101|116|134|135|186|247|283|322|375|408|572|640|654|727|834|846|914|929|947|952|965|1080|1147|1392|1432|1436|1660|1813|2149|2150|2219|2244|2266|2268|2625|2641|2645|2691|2692|2695|2696|2746|2752|2821|2822|2850|2852|2864|2867|2922|3077|3091|3098|3133|3146|3329|3357|3479|3552|3556|3558|3566|3567|3586|3596|3651|3661|3670|3717|3735|3799|3814|3965|4155|4282|4317|4321|4628|4825|4887|5004|5005|5…	ABAT|ABL1|ACHE|ADAM8|ADCYAP1|ADORA1|ADORA2A|AGTR2|ALOX15B|ANG|APBB1|ARF1|ARRB1|BAD|BLK|BMP6|C5|CASP1|CASR|CD2|CD14|CD34|CD38|CD58|CFTR|CHUK|CRH|MAPK14|CSF1R|DHX9|DRD2|F2R|F2RL1|FCN1|FGB|FGG|FGR|GATA3|GCG|GCK|GHRH|GHRHR|GIP|GIPR|GLUD1|GLUL|GPI|GPLD1|GPR27|GPER1|FFAR1|FFAR2|GRP|HFE|HIF1A|HK1|HLA-E|HMGB1|HSPD1|HTR2B|IGF1|IL1A|IL1RAP|IL2|IL4R|IL5|IL10|IL13|PDX1|IRF3|ISL1|JAK2|KARS|KIF5B|KISS1|LGALS9|…
GO:0002803	positive regulation of antibacterial peptide production	biological_process	3	0.00104717	0.003438272268185237	5225|5650|25818|	PGC|KLK7|KLK5|
GO:0002819	regulation of adaptive immune response	biological_process	150	5.87813e-15	<2.638870563398865E-4	100|113|177|246|301|383|604|634|695|718|722|725|909|910|911|912|913|920|940|941|958|962|1178|1378|2207|2208|2213|2302|2625|2956|3077|3105|3106|3107|3133|3134|3135|3142|3146|3263|3329|3440|3456|3553|3554|3558|3565|3566|3570|3572|3575|3586|3592|3593|3594|3606|3659|3665|3718|4049|4092|4208|4292|4436|5027|5532|5585|5588|5590|5777|5788|5817|5819|5987|6363|6375|6556|6778|6830|6885|7037|7040|7128|7158|7…	ADA|ADCY7|AGER|ALOX15|ANXA1|ARG1|BCL6|CEACAM1|BTK|C3|C4BPA|C4BPB|CD1A|CD1B|CD1C|CD1D|CD1E|CD4|CD28|CD80|CD40|CD48|CLC|CR1|FCER1G|FCER2|FCGR2B|FOXJ1|GATA3|MSH6|HFE|HLA-A|HLA-B|HLA-C|HLA-E|HLA-F|HLA-G|HLX|HMGB1|HPX|HSPD1|IFNA2|IFNB1|IL1B|IL1R1|IL2|IL4|IL4R|IL6R|IL6ST|IL7R|IL10|IL12A|IL12B|IL12RB1|IL18|IRF1|IRF7|JAK3|LTA|SMAD7|MEF2C|MLH1|MSH2|P2RX7|PPP3CB|PKN1|PRKCQ|PRKCZ|PTPN6|PTPRC|PVR|NECTIN2|TRI…
GO:0002820	negative regulation of adaptive immune response	biological_process	39	5.85005e-06	<2.638870563398865E-4	246|383|604|634|722|725|1378|2213|2302|3077|3440|3456|3558|3566|3575|3718|4092|5532|5777|5788|5987|6375|7292|9173|9984|10859|30009|50943|51043|53833|54542|56940|80149|80762|84695|84868|90865|149041|339390|	ALOX15|ARG1|BCL6|CEACAM1|C4BPA|C4BPB|CR1|FCGR2B|FOXJ1|HFE|IFNA2|IFNB1|IL2|IL4R|IL7R|JAK3|SMAD7|PPP3CB|PTPN6|PTPRC|TRIM27|XCL1|TNFSF4|IL1RL1|THOC1|LILRB1|TBX21|FOXP3|ZBTB7B|IL20RB|RC3H2|DUSP22|ZC3H12A|NDFIP1|LOXL3|HAVCR2|IL33|RC3H1|CLEC4G|
GO:0002821	positive regulation of adaptive immune response	biological_process	99	2.07446e-13	<2.638870563398865E-4	100|301|695|718|909|910|911|912|913|920|940|941|958|2207|2208|2625|2956|3105|3106|3107|3133|3134|3135|3142|3263|3329|3553|3554|3558|3565|3570|3572|3592|3593|3594|3606|4049|4292|4436|5027|5588|5590|5788|5817|5819|6363|6375|6556|6778|6885|7037|7040|7158|7186|7189|7292|7374|7468|7784|7855|8417|8631|8741|8767|8772|8809|9466|9655|10459|10666|10673|22890|22976|23411|23529|29108|29126|30009|50943|51010|…	ADA|ANXA1|BTK|C3|CD1A|CD1B|CD1C|CD1D|CD1E|CD4|CD28|CD80|CD40|FCER1G|FCER2|GATA3|MSH6|HLA-A|HLA-B|HLA-C|HLA-E|HLA-F|HLA-G|HLX|HPX|HSPD1|IL1B|IL1R1|IL2|IL4|IL6R|IL6ST|IL12A|IL12B|IL12RB1|IL18|LTA|MLH1|MSH2|P2RX7|PRKCQ|PRKCZ|PTPRC|PVR|NECTIN2|CCL19|XCL1|SLC11A1|STAT6|MAP3K7|TFRC|TGFB1|TP53BP1|TRAF2|TRAF6|TNFSF4|UNG|NSD2|ZP3|FZD5|STX7|SKAP1|TNFSF13|RIPK2|FADD|IL18R1|IL27RA|SOCS5|MAD2L2|CD226|TNFSF13B…
GO:0002822	regulation of adaptive immune response based on somatic recombination of immune receptors built from immunoglobulin superfamily domains	biological_process	138	1.94581e-13	<2.638870563398865E-4	100|177|301|383|604|634|695|718|722|725|909|910|911|912|913|920|940|941|958|1178|1378|2207|2208|2213|2302|2625|2956|3077|3105|3106|3107|3133|3134|3135|3142|3146|3263|3329|3440|3456|3553|3554|3558|3565|3566|3570|3575|3586|3592|3593|3594|3606|3718|4049|4092|4208|4292|4436|5027|5532|5585|5588|5590|5777|5788|5817|5819|6363|6375|6556|6778|6830|6885|7037|7040|7128|7158|7186|7189|7292|7374|7454|7468|778…	ADA|AGER|ANXA1|ARG1|BCL6|CEACAM1|BTK|C3|C4BPA|C4BPB|CD1A|CD1B|CD1C|CD1D|CD1E|CD4|CD28|CD80|CD40|CLC|CR1|FCER1G|FCER2|FCGR2B|FOXJ1|GATA3|MSH6|HFE|HLA-A|HLA-B|HLA-C|HLA-E|HLA-F|HLA-G|HLX|HMGB1|HPX|HSPD1|IFNA2|IFNB1|IL1B|IL1R1|IL2|IL4|IL4R|IL6R|IL7R|IL10|IL12A|IL12B|IL12RB1|IL18|JAK3|LTA|SMAD7|MEF2C|MLH1|MSH2|P2RX7|PPP3CB|PKN1|PRKCQ|PRKCZ|PTPN6|PTPRC|PVR|NECTIN2|CCL19|XCL1|SLC11A1|STAT6|SUPT6H|MAP3K…
GO:0002823	negative regulation of adaptive immune response based on somatic recombination of immune receptors built from immunoglobulin superfamily domains	biological_process	37	1.89832e-06	<2.638870563398865E-4	383|604|634|722|725|1378|2213|2302|3077|3440|3456|3558|3566|3575|3718|4092|5532|5777|5788|6375|7292|9173|9984|10859|30009|50943|51043|53833|54542|56940|80149|80762|84695|84868|90865|149041|339390|	ARG1|BCL6|CEACAM1|C4BPA|C4BPB|CR1|FCGR2B|FOXJ1|HFE|IFNA2|IFNB1|IL2|IL4R|IL7R|JAK3|SMAD7|PPP3CB|PTPN6|PTPRC|XCL1|TNFSF4|IL1RL1|THOC1|LILRB1|TBX21|FOXP3|ZBTB7B|IL20RB|RC3H2|DUSP22|ZC3H12A|NDFIP1|LOXL3|HAVCR2|IL33|RC3H1|CLEC4G|
GO:0002824	positive regulation of adaptive immune response based on somatic recombination of immune receptors built from immunoglobulin superfamily domains	biological_process	94	1.22187e-12	<2.638870563398865E-4	100|301|695|718|909|910|911|912|913|920|940|941|958|2207|2208|2625|2956|3105|3106|3107|3133|3134|3135|3142|3263|3329|3553|3554|3558|3565|3570|3592|3593|3594|3606|4049|4292|4436|5027|5588|5590|5788|5817|5819|6363|6375|6556|6778|6885|7037|7040|7158|7186|7189|7292|7374|7468|7784|7855|8417|8741|8767|8772|8809|9466|9655|10459|10666|10673|22890|22976|23529|29126|30009|50943|51010|51561|51571|54440|5453…	ADA|ANXA1|BTK|C3|CD1A|CD1B|CD1C|CD1D|CD1E|CD4|CD28|CD80|CD40|FCER1G|FCER2|GATA3|MSH6|HLA-A|HLA-B|HLA-C|HLA-E|HLA-F|HLA-G|HLX|HPX|HSPD1|IL1B|IL1R1|IL2|IL4|IL6R|IL12A|IL12B|IL12RB1|IL18|LTA|MLH1|MSH2|P2RX7|PRKCQ|PRKCZ|PTPRC|PVR|NECTIN2|CCL19|XCL1|SLC11A1|STAT6|MAP3K7|TFRC|TGFB1|TP53BP1|TRAF2|TRAF6|TNFSF4|UNG|NSD2|ZP3|FZD5|STX7|TNFSF13|RIPK2|FADD|IL18R1|IL27RA|SOCS5|MAD2L2|CD226|TNFSF13B|ZBTB1|PAXIP…
GO:0002825	regulation of T-helper 1 type immune response	biological_process	27	8.2661e-16	<2.638870563398865E-4	301|941|3142|3553|3554|3566|3570|3593|3594|3606|3718|6363|6375|6556|7292|8767|8809|9173|9466|9655|51561|84868|90865|149233|246778|338322|729230|	ANXA1|CD80|HLX|IL1B|IL1R1|IL4R|IL6R|IL12B|IL12RB1|IL18|JAK3|CCL19|XCL1|SLC11A1|TNFSF4|RIPK2|IL18R1|IL1RL1|IL27RA|SOCS5|IL23A|HAVCR2|IL33|IL23R|IL27|NLRP10|CCR2|
GO:0002826	negative regulation of T-helper 1 type immune response	biological_process	7	0.000214236	3.616200578592093E-4	3566|3718|6375|7292|9173|84868|90865|	IL4R|JAK3|XCL1|TNFSF4|IL1RL1|HAVCR2|IL33|
GO:0002827	positive regulation of T-helper 1 type immune response	biological_process	20	3.40389e-13	<2.638870563398865E-4	301|941|3142|3553|3554|3570|3593|3594|3606|6363|6375|6556|8767|8809|9466|9655|51561|149233|338322|729230|	ANXA1|CD80|HLX|IL1B|IL1R1|IL6R|IL12B|IL12RB1|IL18|CCL19|XCL1|SLC11A1|RIPK2|IL18R1|IL27RA|SOCS5|IL23A|IL23R|NLRP10|CCR2|
GO:0002828	regulation of type 2 immune response	biological_process	29	1.0508e-13	<2.638870563398865E-4	301|383|384|604|942|972|1893|2625|3142|3440|3456|3566|3606|3620|5590|5914|6375|6778|7292|9466|9655|30009|64127|80762|90865|91543|114548|282618|729230|	ANXA1|ARG1|ARG2|BCL6|CD86|CD74|ECM1|GATA3|HLX|IFNA2|IFNB1|IL4R|IL18|IDO1|PRKCZ|RARA|XCL1|STAT6|TNFSF4|IL27RA|SOCS5|TBX21|NOD2|NDFIP1|IL33|RSAD2|NLRP3|IFNL1|CCR2|
GO:0002829	negative regulation of type 2 immune response	biological_process	14	2.14252e-06	<2.638870563398865E-4	301|383|384|604|3142|3440|3456|6778|9466|9655|30009|80762|282618|729230|	ANXA1|ARG1|ARG2|BCL6|HLX|IFNA2|IFNB1|STAT6|IL27RA|SOCS5|TBX21|NDFIP1|IFNL1|CCR2|
GO:0002830	positive regulation of type 2 immune response	biological_process	14	2.72195e-09	<2.638870563398865E-4	942|972|2625|3566|3606|3620|5590|5914|6375|7292|64127|90865|91543|114548|	CD86|CD74|GATA3|IL4R|IL18|IDO1|PRKCZ|RARA|XCL1|TNFSF4|NOD2|IL33|RSAD2|NLRP3|
GO:0002831	regulation of response to biotic stimulus	biological_process	126	0.00083199	0.003438272268185237	329|330|383|384|634|654|708|950|1535|1604|1660|2150|3146|3273|3329|3434|3559|3592|3593|3594|3600|4057|4064|4277|4282|4321|4795|5094|5225|5495|5578|5650|5654|5817|5819|6372|6376|6397|6772|6895|7105|7128|7187|7189|7353|8767|8780|9447|9450|9698|10077|10084|10133|10221|10269|10392|10475|10497|10666|10758|10859|11005|11027|22900|22933|23005|23208|23328|23369|23586|23643|25818|25942|26007|26057|26146|2…	BIRC2|BIRC3|ARG1|ARG2|CEACAM1|BMP6|C1QBP|SCARB2|CYBA|CD55|DHX9|F2RL1|HMGB1|HRG|HSPD1|IFIT1|IL2RA|IL12A|IL12B|IL12RB1|IL15|LTF|CD180|MICB|MIF|MMP12|NFKBIL1|PCBP2|PGC|PPM1B|PRKCA|KLK7|HTRA1|PVR|NECTIN2|CXCL6|CX3CL1|SEC14L1|STAT1|TARBP2|TSPAN6|TNFAIP3|TRAF3|TRAF6|UFD1|RIPK2|RIOK3|AIM2|LY86|PUM1|TSPAN32|PQBP1|OPTN|TRIB1|ZMPSTE24|NOD1|TRIM38|UNC13B|CD226|TRAF3IP2|LILRB1|SPINK5|LILRA2|CARD8|SIRT2|MAPKB…
GO:0002832	negative regulation of response to biotic stimulus	biological_process	42	0.827133	0.8632417816991603	384|634|708|3434|3559|4057|4277|4795|5094|5495|5654|6397|6895|7105|7128|7353|8780|10221|10475|11005|11027|22900|22933|23005|26007|26146|54941|55666|58509|59307|60343|63906|79102|79132|79594|79671|84868|90070|114132|114769|245928|730249|	ARG2|CEACAM1|C1QBP|IFIT1|IL2RA|LTF|MICB|NFKBIL1|PCBP2|PPM1B|HTRA1|SEC14L1|TARBP2|TSPAN6|TNFAIP3|UFD1|RIOK3|TRIB1|TRIM38|SPINK5|LILRA2|CARD8|SIRT2|MAPKBP1|TKFC|TRAF3IP1|RNF125|NPLOC4|CACTIN|SIGIRR|FAM3A|GPATCH3|RNF26|DHX58|MUL1|NLRX1|HAVCR2|LACRT|SIGLEC11|CARD16|DEFB114|ACOD1|
GO:0002833	positive regulation of response to biotic stimulus	biological_process	40	0.00570244	0.011602753195673549	383|654|1535|2150|3273|3329|3592|3593|4064|4282|5225|5578|5650|5817|5819|7189|8767|9450|9698|10133|10392|10497|10666|23328|23369|23643|25818|26057|29110|29126|55601|56253|79132|84868|89870|90678|338322|377630|730249|100528032|	ARG1|BMP6|CYBA|F2RL1|HRG|HSPD1|IL12A|IL12B|CD180|MIF|PGC|PRKCA|KLK7|PVR|NECTIN2|TRAF6|RIPK2|LY86|PUM1|OPTN|NOD1|UNC13B|CD226|SASH1|PUM2|LY96|KLK5|ANKRD17|TBK1|CD274|DDX60|CRTAM|DHX58|HAVCR2|TRIM15|LRSAM1|NLRP10|USP17L2|ACOD1|KLRC4-KLRK1|
GO:0002834	regulation of response to tumor cell	biological_process	13	1.42467e-07	<2.638870563398865E-4	634|3146|3273|3329|3592|3593|5817|5819|10666|29126|56253|84868|100528032|	CEACAM1|HMGB1|HRG|HSPD1|IL12A|IL12B|PVR|NECTIN2|CD226|CD274|CRTAM|HAVCR2|KLRC4-KLRK1|
GO:0002836	positive regulation of response to tumor cell	biological_process	10	5.09347e-06	<2.638870563398865E-4	3273|3329|3592|3593|5817|5819|10666|29126|56253|100528032|	HRG|HSPD1|IL12A|IL12B|PVR|NECTIN2|CD226|CD274|CRTAM|KLRC4-KLRK1|
GO:0002837	regulation of immune response to tumor cell	biological_process	13	1.42467e-07	<2.638870563398865E-4	634|3146|3273|3329|3592|3593|5817|5819|10666|29126|56253|84868|100528032|	CEACAM1|HMGB1|HRG|HSPD1|IL12A|IL12B|PVR|NECTIN2|CD226|CD274|CRTAM|HAVCR2|KLRC4-KLRK1|
GO:0002839	positive regulation of immune response to tumor cell	biological_process	10	5.09347e-06	<2.638870563398865E-4	3273|3329|3592|3593|5817|5819|10666|29126|56253|100528032|	HRG|HSPD1|IL12A|IL12B|PVR|NECTIN2|CD226|CD274|CRTAM|KLRC4-KLRK1|
GO:0002855	regulation of natural killer cell mediated immune response to tumor cell	biological_process	9	7.05538e-07	<2.638870563398865E-4	634|3592|3593|5817|5819|10666|56253|84868|100528032|	CEACAM1|IL12A|IL12B|PVR|NECTIN2|CD226|CRTAM|HAVCR2|KLRC4-KLRK1|
GO:0002857	positive regulation of natural killer cell mediated immune response to tumor cell	biological_process	7	3.92625e-06	<2.638870563398865E-4	3592|3593|5817|5819|10666|56253|100528032|	IL12A|IL12B|PVR|NECTIN2|CD226|CRTAM|KLRC4-KLRK1|
GO:0002858	regulation of natural killer cell mediated cytotoxicity directed against tumor cell target	biological_process	9	7.05538e-07	<2.638870563398865E-4	634|3592|3593|5817|5819|10666|56253|84868|100528032|	CEACAM1|IL12A|IL12B|PVR|NECTIN2|CD226|CRTAM|HAVCR2|KLRC4-KLRK1|
GO:0002860	positive regulation of natural killer cell mediated cytotoxicity directed against tumor cell target	biological_process	7	3.92625e-06	<2.638870563398865E-4	3592|3593|5817|5819|10666|56253|100528032|	IL12A|IL12B|PVR|NECTIN2|CD226|CRTAM|KLRC4-KLRK1|
GO:0002861	regulation of inflammatory response to antigenic stimulus	biological_process	20	6.94525e-06	<2.638870563398865E-4	116|695|718|940|1236|1268|2207|2213|2840|2876|3586|3593|4049|4889|5692|7784|11315|53833|55829|171389|	ADCYAP1|BTK|C3|CD28|CCR7|CNR1|FCER1G|FCGR2B|GPR17|GPX1|IL10|IL12B|LTA|NPY5R|PSMB4|ZP3|PARK7|IL20RB|SELENOS|NLRP6|
GO:0002862	negative regulation of inflammatory response to antigenic stimulus	biological_process	11	0.00917213	0.04872936861409484	116|2213|2840|2876|3586|3593|4889|5692|53833|55829|171389|	ADCYAP1|FCGR2B|GPR17|GPX1|IL10|IL12B|NPY5R|PSMB4|IL20RB|SELENOS|NLRP6|
GO:0002863	positive regulation of inflammatory response to antigenic stimulus	biological_process	9	0.00193121	0.011602753195673549	695|718|940|1236|1268|2207|4049|7784|11315|	BTK|C3|CD28|CCR7|CNR1|FCER1G|LTA|ZP3|PARK7|
GO:0002864	regulation of acute inflammatory response to antigenic stimulus	biological_process	12	0.000293209	0.003438272268185237	116|695|718|1236|1268|2207|2213|4889|7784|11315|53833|55829|	ADCYAP1|BTK|C3|CCR7|CNR1|FCER1G|FCGR2B|NPY5R|ZP3|PARK7|IL20RB|SELENOS|
GO:0002865	negative regulation of acute inflammatory response to antigenic stimulus	biological_process	5	0.0701373	0.13048433048433047	116|2213|4889|53833|55829|	ADCYAP1|FCGR2B|NPY5R|IL20RB|SELENOS|
GO:0002866	positive regulation of acute inflammatory response to antigenic stimulus	biological_process	7	0.00501742	0.011602753195673549	695|718|1236|1268|2207|7784|11315|	BTK|C3|CCR7|CNR1|FCER1G|ZP3|PARK7|
GO:0002877	regulation of acute inflammatory response to non-antigenic stimulus	biological_process	3	0.0148353	0.04872936861409484	116|2865|2867|	ADCYAP1|FFAR3|FFAR2|
GO:0002883	regulation of hypersensitivity	biological_process	7	0.00246599	0.011602753195673549	695|718|1236|2207|2213|7784|53833|	BTK|C3|CCR7|FCER1G|FCGR2B|ZP3|IL20RB|
GO:0002885	positive regulation of hypersensitivity	biological_process	5	0.0305101	0.13048433048433047	695|718|1236|2207|7784|	BTK|C3|CCR7|FCER1G|ZP3|
GO:0002886	regulation of myeloid leukocyte mediated immunity	biological_process	51	5.84909e-08	<2.638870563398865E-4	29|136|383|613|695|718|1653|1773|1776|2150|2207|2213|2241|2242|2268|2294|2624|3162|3566|3596|3598|3684|3689|3965|4067|4878|5170|5724|5880|6372|6810|6812|6813|6845|6850|8673|8723|8832|9188|9846|11314|23586|30817|57102|57126|57506|84106|148022|170506|201294|729230|	ABR|ADORA2B|ARG1|BCR|BTK|C3|DDX1|DNASE1|DNASE1L3|F2RL1|FCER1G|FCGR2B|FER|FES|FGR|FOXF1|GATA2|HMOX1|IL4R|IL13|IL13RA2|ITGAM|ITGB2|LGALS9|LYN|NPPA|PDPK1|PTAFR|RAC2|CXCL6|STX4|STXBP1|STXBP2|VAMP7|SYK|VAMP8|SNX4|CD84|DDX21|GAB2|CD300A|DDX58|ADGRE2|C12orf4|CD177|MAVS|PRAM1|TICAM1|DHX36|UNC13D|CCR2|
GO:0002887	negative regulation of myeloid leukocyte mediated immunity	biological_process	10	0.0260188	0.04872936861409484	29|613|2213|2294|3162|3598|3965|8832|11314|729230|	ABR|BCR|FCGR2B|FOXF1|HMOX1|IL13RA2|LGALS9|CD84|CD300A|CCR2|
GO:0002888	positive regulation of myeloid leukocyte mediated immunity	biological_process	28	2.91423e-09	<2.638870563398865E-4	136|383|695|718|1653|2150|2207|2268|2624|3566|3596|3684|3689|4878|5724|6810|6812|6845|6850|8673|8723|9188|9846|23586|57126|57506|148022|170506|	ADORA2B|ARG1|BTK|C3|DDX1|F2RL1|FCER1G|FGR|GATA2|IL4R|IL13|ITGAM|ITGB2|NPPA|PTAFR|STX4|STXBP1|VAMP7|SYK|VAMP8|SNX4|DDX21|GAB2|DDX58|CD177|MAVS|TICAM1|DHX36|
GO:0002889	regulation of immunoglobulin mediated immune response	biological_process	51	0.000400466	0.003438272268185237	604|695|718|722|725|940|958|1378|2207|2208|2213|2302|2956|3263|3558|3565|3586|4049|4292|4436|5777|5788|5819|6375|6778|6830|7037|7040|7158|7292|7374|7468|8741|9466|9984|10459|10666|22976|23529|30009|50943|51010|54537|55183|79915|80762|118460|149840|200558|100141515|112441434|	BCL6|BTK|C3|C4BPA|C4BPB|CD28|CD40|CR1|FCER1G|FCER2|FCGR2B|FOXJ1|MSH6|HPX|IL2|IL4|IL10|LTA|MLH1|MSH2|PTPN6|PTPRC|NECTIN2|XCL1|STAT6|SUPT6H|TFRC|TGFB1|TP53BP1|TNFSF4|UNG|NSD2|TNFSF13|IL27RA|THOC1|MAD2L2|CD226|PAXIP1|CLCF1|TBX21|FOXP3|EXOSC3|SHLD2|RIF1|ATAD5|NDFIP1|EXOSC6|SHLD1|APLF|C17orf99|SHLD3|
GO:0002890	negative regulation of immunoglobulin mediated immune response	biological_process	10	0.0260188	0.04872936861409484	604|722|725|1378|2213|2302|5777|9984|50943|80762|	BCL6|C4BPA|C4BPB|CR1|FCGR2B|FOXJ1|PTPN6|THOC1|FOXP3|NDFIP1|
GO:0002891	positive regulation of immunoglobulin mediated immune response	biological_process	37	0.00143043	0.011602753195673549	695|718|940|958|2207|2208|2956|3263|3558|3565|4049|4292|4436|5788|5819|6375|6778|7037|7040|7158|7292|7374|7468|8741|10459|10666|22976|23529|30009|51010|54537|55183|79915|118460|149840|100141515|112441434|	BTK|C3|CD28|CD40|FCER1G|FCER2|MSH6|HPX|IL2|IL4|LTA|MLH1|MSH2|PTPRC|NECTIN2|XCL1|STAT6|TFRC|TGFB1|TP53BP1|TNFSF4|UNG|NSD2|TNFSF13|MAD2L2|CD226|PAXIP1|CLCF1|TBX21|EXOSC3|SHLD2|RIF1|ATAD5|EXOSC6|SHLD1|C17orf99|SHLD3|
GO:0002892	regulation of type II hypersensitivity	biological_process	3	0.00104717	0.003438272268185237	718|2207|2213|	C3|FCER1G|FCGR2B|
GO:0002902	regulation of B cell apoptotic process	biological_process	17	1.48423e-05	2.638870563398865E-4	100|581|604|695|972|3558|3586|4067|4282|5728|8660|9212|26155|27086|57181|84941|96459|	ADA|BAX|BCL6|BTK|CD74|IL2|IL10|LYN|MIF|PTEN|IRS2|AURKB|NOC2L|FOXP1|SLC39A10|HSH2D|FNIP1|
GO:0002903	negative regulation of B cell apoptotic process	biological_process	11	0.0125515	0.04872936861409484	100|604|972|3558|4282|8660|9212|26155|27086|57181|84941|	ADA|BCL6|CD74|IL2|MIF|IRS2|AURKB|NOC2L|FOXP1|SLC39A10|HSH2D|
GO:0002904	positive regulation of B cell apoptotic process	biological_process	3	0.101615	0.15971394517282478	581|3586|96459|	BAX|IL10|FNIP1|
GO:0002905	regulation of mature B cell apoptotic process	biological_process	3	0.0148353	0.04872936861409484	100|972|4282|	ADA|CD74|MIF|
GO:0002906	negative regulation of mature B cell apoptotic process	biological_process	3	0.0148353	0.04872936861409484	100|972|4282|	ADA|CD74|MIF|
GO:0002911	regulation of lymphocyte anergy	biological_process	4	0.0551488	0.13048433048433047	916|1178|23239|50943|	CD3E|CLC|PHLPP1|FOXP3|
GO:0002921	negative regulation of humoral immune response	biological_process	11	0.000711196	0.003438272268185237	2|710|722|725|966|1378|1604|2213|2302|5777|11005|	A2M|SERPING1|C4BPA|C4BPB|CD59|CR1|CD55|FCGR2B|FOXJ1|PTPN6|SPINK5|
GO:0002922	positive regulation of humoral immune response	biological_process	15	0.0251269	0.04872936861409484	718|729|1236|2208|2213|3263|4049|5225|5245|5650|5788|7784|25818|57829|730249|	C3|C6|CCR7|FCER2|FCGR2B|HPX|LTA|PGC|PHB|KLK7|PTPRC|ZP3|KLK5|ZP4|ACOD1|
GO:0002923	regulation of humoral immune response mediated by circulating immunoglobulin	biological_process	10	0.00635509	0.04872936861409484	722|725|1378|2208|2213|2302|3263|4049|5777|5788|	C4BPA|C4BPB|CR1|FCER2|FCGR2B|FOXJ1|HPX|LTA|PTPN6|PTPRC|
GO:0002924	negative regulation of humoral immune response mediated by circulating immunoglobulin	biological_process	6	0.0346696	0.13048433048433047	722|725|1378|2213|2302|5777|	C4BPA|C4BPB|CR1|FCGR2B|FOXJ1|PTPN6|
GO:0002925	positive regulation of humoral immune response mediated by circulating immunoglobulin	biological_process	4	0.0152621	0.04872936861409484	2208|3263|4049|5788|	FCER2|HPX|LTA|PTPRC|
GO:0002931	response to ischemia	biological_process	41	0.00100606	0.003438272268185237	596|815|842|846|857|1524|1938|1958|2706|3099|3329|3767|4217|5025|5027|5608|6376|7345|8864|8878|8996|9131|10105|10273|10519|10525|10891|11149|22953|23017|23172|23417|24145|29904|55328|56666|57103|65018|79625|80315|375611|	BCL2|CAMK2A|CASP9|CASR|CAV1|CX3CR1|EEF2|EGR1|GJB2|HK2|HSPD1|KCNJ11|MAP3K5|P2RX4|P2RX7|MAP2K6|CX3CL1|UCHL1|PER2|SQSTM1|NOL3|AIFM1|PPIF|STUB1|CIB1|HYOU1|PPARGC1A|BVES|P2RX2|FAIM2|ABRAXAS2|MLYCD|PANX1|EEF2K|RNLS|PANX2|TIGAR|PINK1|NDNF|CPEB4|SLC26A5|
GO:0002933	lipid hydroxylation	biological_process	5	2.07456e-07	<2.638870563398865E-4	1543|1558|1576|1577|284541|	CYP1A1|CYP2C8|CYP3A4|CYP3A5|CYP4A22|
GO:0002934	desmosome organization	biological_process	10	1.7039e-07	<2.638870563398865E-4	1829|1832|3728|5318|5578|5818|6591|11187|29841|64065|	DSG2|DSP|JUP|PKP2|PRKCA|NECTIN1|SNAI2|PKP3|GRHL1|PERP|
GO:0002943	tRNA dihydrouridine synthesis	biological_process	4	0.000490447	0.003438272268185237	11062|54920|56931|64118|	DUS4L|DUS2|DUS3L|DUS1L|
GO:0002947	tumor necrosis factor receptor superfamily complex	cellular_component	3	0.00104717	0.003438272268185237	7132|7133|117584|	TNFRSF1A|TNFRSF1B|RFFL|
GO:0002949	tRNA threonylcarbamoyladenosine modification	biological_process	3	3.46653e-05	2.638870563398865E-4	51002|55644|64172|	TPRKB|OSGEP|OSGEPL1|
GO:0002950	ceramide phosphoethanolamine synthase activity	molecular_function	3	0.0148353	0.04872936861409484	142891|166929|259230|	SAMD8|SGMS2|SGMS1|
GO:0003002	regionalization	biological_process	306	3.8557e-18	<2.638870563398865E-4	92|93|429|648|650|652|657|658|659|1044|1045|1046|1399|1482|1499|1649|1745|1746|1856|1906|1952|1954|1959|2016|2018|2019|2114|2128|2186|2253|2255|2263|2294|2297|2302|2626|2637|2648|2719|2735|2736|2737|2926|3087|3169|3170|3199|3200|3201|3202|3203|3204|3205|3206|3207|3211|3212|3213|3214|3215|3216|3217|3218|3219|3221|3222|3223|3224|3225|3226|3227|3229|3232|3233|3234|3235|3236|3237|3239|3280|3516|3670|…	ACVR2A|ACVR2B|ASCL1|BMI1|BMP2|BMP4|BMPR1A|BMPR1B|BMPR2|CDX1|CDX2|CDX4|CRKL|NKX2-5|CTNNB1|DDIT3|DLX1|DLX2|DVL2|EDN1|CELSR2|MEGF8|EGR2|EMX1|EMX2|EN1|ETS2|EVX1|BPTF|FGF8|FGF10|FGFR2|FOXF1|FOXD1|FOXJ1|GATA4|GBX2|KAT2A|GPC3|GLI1|GLI2|GLI3|GRSF1|HHEX|FOXA1|FOXA2|HOXA2|HOXA3|HOXA4|HOXA5|HOXA6|HOXA7|HOXA9|HOXA10|HOXA11|HOXB1|HOXB2|HOXB3|HOXB4|HOXB5|HOXB6|HOXB7|HOXB8|HOXB9|HOXC4|HOXC5|HOXC6|HOXC8|HOXC9|HO…
GO:0003006	developmental process involved in reproduction	biological_process	611	0.0458099	0.13048433048433047	90|91|92|100|116|117|133|174|190|247|249|268|269|283|285|301|329|367|374|405|408|409|430|546|558|578|581|583|585|595|596|598|599|638|639|652|653|654|655|657|658|659|666|675|677|682|835|836|841|867|891|899|994|1027|1028|1045|1046|1050|1051|1080|1235|1271|1396|1432|1435|1437|1495|1499|1508|1515|1586|1588|1594|1602|1618|1634|1656|1672|1730|1738|1739|1747|1761|1811|2034|2057|2067|2069|2099|2116|2119|…	ACVR1|ACVR1B|ACVR2A|ADA|ADCYAP1|ADCYAP1R1|ADM|AFP|NR0B1|ALOX15B|ALPL|AMH|AMHR2|ANG|ANGPT2|ANXA1|BIRC2|AR|AREG|ARNT|ARRB1|ARRB2|ASCL2|ATRX|AXL|BAK1|BAX|BBS2|BBS4|CCND1|BCL2|BCL2L1|BCL2L2|BIK|PRDM1|BMP4|BMP5|BMP6|BMP7|BMPR1A|BMPR1B|BMPR2|BOK|BRCA2|ZFP36L1|BSG|CASP2|CASP3|CASP8|CBL|CCNB1|CCNF|CDC25B|CDKN1B|CDKN1C|CDX2|CDX4|CEBPA|CEBPB|CFTR|CCR6|CNTFR|CRIP1|MAPK14|CSF1|CSF2|CTNNA1|CTNNB1|CTSB|CTSV|CY…
GO:0003007	heart morphogenesis	biological_process	230	4.38109e-17	<2.638870563398865E-4	70|90|94|182|585|650|652|653|655|657|659|859|1280|1289|1301|1363|1386|1482|1832|1856|1901|1942|1954|2022|2050|2138|2253|2263|2274|2280|2294|2348|2475|2535|2548|2625|2626|2627|2702|2931|3037|3084|3091|3280|3357|3398|3491|3516|3549|3611|3643|3670|3725|4088|4089|4091|4092|4193|4208|4487|4488|4604|4606|4607|4624|4625|4633|4634|4734|4838|4846|4853|4886|4887|4889|5311|5318|5457|5469|5629|5663|5727|5747…	ACTC1|ACVR1|ACVRL1|JAG1|BBS4|BMP2|BMP4|BMP5|BMP7|BMPR1A|BMPR2|CAV3|COL2A1|COL5A1|COL11A1|CPE|ATF2|NKX2-5|DSP|DVL2|S1PR1|EFNA1|MEGF8|ENG|EPHB4|EYA1|FGF8|FGFR2|FHL2|FKBP1A|FOXF1|FOLR1|MTOR|FZD2|GAA|GATA3|GATA4|GATA6|GJA5|GSK3A|HAS2|NRG1|HIF1A|HES1|HTR2B|ID2|CCN1|RBPJ|IHH|ILK|INSR|ISL1|JUN|SMAD3|SMAD4|SMAD6|SMAD7|MDM2|MEF2C|MSX1|MSX2|MYBPC1|MYBPC2|MYBPC3|MYH6|MYH7|MYL2|MYL3|NEDD4|NODAL|NOS3|NOTCH2|N…
GO:0003009	skeletal muscle contraction	biological_process	26	3.24018e-08	<2.638870563398865E-4	488|1134|1140|1144|1147|1938|2548|4151|4621|4625|4626|6198|7125|7134|7136|7137|7138|7139|7140|8557|9456|23336|51761|92241|124093|246329|	ATP2A2|CHRNA1|CHRNB1|CHRND|CHUK|EEF2|GAA|MB|MYH3|MYH7|MYH8|RPS6KB1|TNNC2|TNNC1|TNNI2|TNNI3|TNNT1|TNNT2|TNNT3|TCAP|HOMER1|SYNM|ATP8A2|RCSD1|CCDC78|STAC3|
GO:0003010	voluntary skeletal muscle contraction	biological_process	3	0.0148353	0.04872936861409484	4151|7138|23336|	MB|TNNT1|SYNM|
GO:0003011	involuntary skeletal muscle contraction	biological_process	3	0.355561	0.43870584743247254	2548|7134|51761|	GAA|TNNC1|ATP8A2|
GO:0003012	muscle system process	biological_process	281	9.93999e-33	<2.638870563398865E-4	58|70|72|88|89|134|136|148|156|183|186|287|384|444|476|477|481|487|488|583|624|775|776|779|781|783|800|801|817|845|859|952|1113|1131|1134|1140|1141|1143|1144|1147|1160|1180|1241|1311|1410|1482|1535|1674|1739|1756|1812|1813|1837|1906|1907|1908|1909|1910|1938|2010|2146|2257|2281|2475|2548|2593|2626|2627|2628|2660|2668|2697|2702|2741|2775|2934|2946|2982|3066|3162|3270|3281|3352|3356|3357|3363|3479|3…	ACTA1|ACTC1|ACTG2|ACTN2|ACTN3|ADORA1|ADORA2B|ADRA1A|GRK2|AGT|AGTR2|ANK2|ARG2|ASPH|ATP1A1|ATP1A2|ATP1B1|ATP2A1|ATP2A2|BBS2|BDKRB2|CACNA1C|CACNA1D|CACNA1S|CACNA2D1|CACNB2|CALD1|CALM1|CAMK2D|CASQ2|CAV3|CD38|CHGA|CHRM3|CHRNA1|CHRNB1|CHRNB2|CHRNB4|CHRND|CHUK|CKMT2|CLCN1|LTB4R|COMP|CRYAB|NKX2-5|CYBA|DES|DLG1|DMD|DRD1|DRD2|DTNA|EDN1|EDN2|EDN3|EDNRA|EDNRB|EEF2|EMD|EZH2|FGF12|FKBP1B|MTOR|GAA|GAMT|GATA4|GA…
GO:0003013	circulatory system process	biological_process	363	4.23586e-26	<2.638870563398865E-4	18|29|40|70|94|112|116|128|133|134|135|136|147|148|150|151|152|153|154|155|156|183|185|186|284|287|348|354|367|387|476|477|481|551|552|553|566|583|585|613|623|624|634|659|680|710|719|774|775|776|781|783|796|817|845|846|857|859|947|952|1113|1131|1215|1268|1278|1285|1311|1359|1373|1392|1401|1482|1511|1522|1535|1579|1584|1585|1621|1636|1727|1756|1812|1813|1814|1816|1827|1874|1889|1906|1907|1908|1909…	ABAT|ABR|ASIC2|ACTC1|ACVRL1|ADCY6|ADCYAP1|ADH5|ADM|ADORA1|ADORA2A|ADORA2B|ADRA1B|ADRA1A|ADRA2A|ADRA2B|ADRA2C|ADRB1|ADRB2|ADRB3|GRK2|AGT|AGTR1|AGTR2|ANGPT1|ANK2|APOE|KLK3|AR|RHOA|ATP1A1|ATP1A2|ATP1B1|AVP|AVPR1A|AVPR1B|AZU1|BBS2|BBS4|BCR|BDKRB1|BDKRB2|CEACAM1|BMPR2|BRS3|SERPING1|C3AR1|CACNA1B|CACNA1C|CACNA1D|CACNA2D1|CACNB2|CALCA|CAMK2D|CASQ2|CASR|CAV1|CAV3|CD34|CD38|CHGA|CHRM3|CMA1|CNR1|COL1A2|COL…
GO:0003014	renal system process	biological_process	101	3.77228e-12	<2.638870563398865E-4	107|108|109|111|112|113|114|115|133|134|135|148|183|185|186|231|358|359|360|361|387|551|596|613|652|685|947|1136|1141|1143|1364|1535|1579|1585|1813|1906|1910|2013|2149|2150|2621|2702|2771|2934|3037|3043|3291|3512|3675|3778|3784|4162|4302|4643|4645|4879|4881|4883|4987|5020|5125|5155|5345|5566|5567|5568|5573|5575|5576|5577|5585|5641|5800|5972|6446|6927|7021|7442|7466|8529|8644|8692|8766|9356|9368|1…	ADCY1|ADCY2|ADCY3|ADCY5|ADCY6|ADCY7|ADCY8|ADCY9|ADM|ADORA1|ADORA2A|ADRA1A|AGT|AGTR1|AGTR2|AKR1B1|AQP1|AQP2|AQP3|AQP4|RHOA|AVP|BCL2|BCR|BMP4|BTC|CD34|CHRNA3|CHRNB2|CHRNB4|CLDN4|CYBA|CYP4A11|CYP11B2|DRD2|EDN1|EDNRB|EMP2|F2R|F2RL1|GAS6|GJA5|GNAI2|GSN|HAS2|HBB|HSD11B2|JCHAIN|ITGA3|KCNMA1|KCNQ1|MCAM|MLLT6|MYO1E|MYO5B|NPPB|NPR1|NPR3|OPRL1|OXT|PCSK5|PDGFB|SERPINF2|PRKACA|PRKACB|PRKACG|PRKAR1A|PRKAR1B|PR…
GO:0003015	heart process	biological_process	95	1.1293e-29	<2.638870563398865E-4	70|156|287|476|477|481|775|776|781|783|817|845|857|859|1113|1482|1636|1756|2257|2475|2534|2548|2697|2702|2876|3741|3752|3753|3757|3759|3760|3762|3764|3781|3784|4090|4607|4624|4625|4632|4633|4634|4635|5144|5290|5318|5350|5606|5608|6262|6323|6324|6327|6330|6331|6426|6444|6445|6546|6548|6640|6647|6901|7134|7136|7137|7138|7139|7140|7168|7273|7423|8048|8557|8913|9474|9631|9992|10008|10059|10268|10345|…	ACTC1|GRK2|ANK2|ATP1A1|ATP1A2|ATP1B1|CACNA1C|CACNA1D|CACNA2D1|CACNB2|CAMK2D|CASQ2|CAV1|CAV3|CHGA|NKX2-5|ACE|DMD|FGF12|MTOR|FYN|GAA|GJA1|GJA5|GPX1|KCNA5|KCND3|KCNE1|KCNH2|KCNJ2|KCNJ3|KCNJ5|KCNJ8|KCNN2|KCNQ1|SMAD5|MYBPC3|MYH6|MYH7|MYL1|MYL2|MYL3|MYL4|PDE4D|PIK3CA|PKP2|PLN|MAP2K3|MAP2K6|RYR2|SCN1A|SCN1B|SCN2B|SCN4B|SCN5A|SRSF1|SGCD|SGCG|SLC8A1|SLC9A1|SNTA1|SOD1|TAZ|TNNC1|TNNI2|TNNI3|TNNT1|TNNT2|TNNT…
GO:0003016	respiratory system process	biological_process	13	0.829494	0.8642572566875356	128|2324|2548|3202|3714|5864|6939|7134|7403|7763|9427|57190|83931|	ADH5|FLT4|GAA|HOXA5|JAG2|RAB3A|TCF15|TNNC1|KDM6A|ZFAND5|ECEL1|SELENON|STK40|
GO:0003018	vascular process in circulatory system	biological_process	144	1.46541e-21	<2.638870563398865E-4	29|40|112|116|133|134|135|136|147|148|150|151|152|153|154|155|183|185|186|284|348|387|477|551|552|553|566|583|613|624|634|659|796|846|857|952|1113|1131|1311|1373|1401|1621|1636|1812|1816|1889|1906|1907|1908|1909|1910|2053|2149|2150|2244|2266|2643|2702|2730|2837|2852|2876|2909|2982|3043|3156|3162|3269|3274|3350|3351|3352|3356|3357|3363|3383|3579|3672|3741|3779|3792|3952|4544|4842|4846|4878|4879|48…	ABR|ASIC2|ADCY6|ADCYAP1|ADM|ADORA1|ADORA2A|ADORA2B|ADRA1B|ADRA1A|ADRA2A|ADRA2B|ADRA2C|ADRB1|ADRB2|ADRB3|AGT|AGTR1|AGTR2|ANGPT1|APOE|RHOA|ATP1A2|AVP|AVPR1A|AVPR1B|AZU1|BBS2|BCR|BDKRB2|CEACAM1|BMPR2|CALCA|CASR|CAV1|CD38|CHGA|CHRM3|COMP|CPS1|CRP|DBH|ACE|DRD1|DRD5|ECE1|EDN1|EDN2|EDN3|EDNRA|EDNRB|EPHX2|F2R|F2RL1|FGB|FGG|GCH1|GJA5|GCLM|UTS2R|GPER1|GPX1|ARHGAP35|GUCY1A1|HBB|HMGCR|HMOX1|HRH1|HRH2|HTR1A|H…
GO:0003025	regulation of systemic arterial blood pressure by baroreceptor feedback	biological_process	4	0.151389	0.2213432604312083	40|148|796|89797|	ASIC2|ADRA1A|CALCA|NAV2|
GO:0003044	regulation of systemic arterial blood pressure mediated by a chemical signal	biological_process	44	2.9524e-16	<2.638870563398865E-4	147|148|153|154|155|183|185|186|387|552|553|1215|1359|1511|1522|1535|1585|1636|1814|1816|1889|1906|1907|1908|2028|3291|4311|4846|5021|5125|5144|5345|5972|6518|6648|7168|8509|10159|10699|27035|56670|59272|84909|91608|	ADRA1B|ADRA1A|ADRB1|ADRB2|ADRB3|AGT|AGTR1|AGTR2|RHOA|AVPR1A|AVPR1B|CMA1|CPA3|CTSG|CTSZ|CYBA|CYP11B2|ACE|DRD3|DRD5|ECE1|EDN1|EDN2|EDN3|ENPEP|HSD11B2|MME|NOS3|OXTR|PCSK5|PDE4D|SERPINF2|REN|SLC2A5|SOD2|TPM1|NDST2|ATP6AP2|CORIN|NOX1|SUCNR1|ACE2|C9orf3|RASL10B|
GO:0003056	regulation of vascular smooth muscle contraction	biological_process	7	0.0178209	0.04872936861409484	151|387|1131|5023|9732|80005|143872|	ADRA2B|RHOA|CHRM3|P2RX1|DOCK4|DOCK5|ARHGAP42|
GO:0003057	regulation of the force of heart contraction by chemical signal	biological_process	6	7.24075e-07	<2.638870563398865E-4	148|153|156|857|1907|4846|	ADRA1A|ADRB1|GRK2|CAV1|EDN2|NOS3|
GO:0003062	regulation of heart rate by chemical signal	biological_process	6	0.00783279	0.04872936861409484	3757|5144|6720|7168|7531|9722|	KCNH2|PDE4D|SREBF1|TPM1|YWHAE|NOS1AP|
GO:0003071	renal system process involved in regulation of systemic arterial blood pressure	biological_process	22	1.97295e-05	2.638870563398865E-4	134|183|185|186|387|1535|1579|1585|2013|2149|2150|2621|2702|3291|5125|5155|5345|5800|5972|8529|56670|66002|	ADORA1|AGT|AGTR1|AGTR2|RHOA|CYBA|CYP4A11|CYP11B2|EMP2|F2R|F2RL1|GAS6|GJA5|HSD11B2|PCSK5|PDGFB|SERPINF2|PTPRO|REN|CYP4F2|SUCNR1|CYP4F12|
GO:0003072	renal control of peripheral vascular resistance involved in regulation of systemic arterial blood pressure	biological_process	5	0.000262498	0.003438272268185237	183|185|186|387|5345|	AGT|AGTR1|AGTR2|RHOA|SERPINF2|
GO:0003073	regulation of systemic arterial blood pressure	biological_process	88	4.27654e-11	<2.638870563398865E-4	40|133|134|147|148|153|154|155|183|185|186|354|367|387|551|552|553|585|659|796|1215|1359|1392|1511|1522|1535|1579|1585|1636|1813|1814|1816|1889|1906|1907|1908|2013|2028|2149|2150|2621|2702|2931|3291|3816|3817|4204|4311|4846|4878|4923|5021|5125|5144|5155|5331|5345|5547|5800|5972|6518|6648|7026|7137|7168|8509|8529|9283|9424|10159|10631|10699|22953|23576|27035|56670|57835|59272|65125|66002|80763|812…	ASIC2|ADM|ADORA1|ADRA1B|ADRA1A|ADRB1|ADRB2|ADRB3|AGT|AGTR1|AGTR2|KLK3|AR|RHOA|AVP|AVPR1A|AVPR1B|BBS4|BMPR2|CALCA|CMA1|CPA3|CRH|CTSG|CTSZ|CYBA|CYP4A11|CYP11B2|ACE|DRD2|DRD3|DRD5|ECE1|EDN1|EDN2|EDN3|EMP2|ENPEP|F2R|F2RL1|GAS6|GJA5|GSK3A|HSD11B2|KLK1|KLK2|MECP2|MME|NOS3|NPPA|NTSR1|OXTR|PCSK5|PDE4D|PDGFB|PLCB3|SERPINF2|PRCP|PTPRO|REN|SLC2A5|SOD2|NR2F2|TNNI3|TPM1|NDST2|CYP4F2|GPR37L1|KCNK6|ATP6AP2|POST…
GO:0003081	regulation of systemic arterial blood pressure by renin-angiotensin	biological_process	22	1.90099e-12	<2.638870563398865E-4	183|185|186|387|1215|1359|1511|1522|1535|1636|1814|2028|4311|5125|5345|5972|8509|10159|27035|56670|59272|84909|	AGT|AGTR1|AGTR2|RHOA|CMA1|CPA3|CTSG|CTSZ|CYBA|ACE|DRD3|ENPEP|MME|PCSK5|SERPINF2|REN|NDST2|ATP6AP2|NOX1|SUCNR1|ACE2|C9orf3|
[truncated: 13,315 more rows]
