# Supplementary material for: PIGNON: a protein–protein interaction-guided functional enrichment analysis for quantitative proteomics
Source: BMC Bioinformatics. 2021 Jun 4;22:302. doi: 10.1186/s12859-021-04042-6 (PMC8178832; doi:10.1186/s12859-021-04042-6)
Supplement: Supplementary file 16 — Additional File 16: File S1. t-test results on protein expression values from Tyanova et al.’s dataset [file 12859_2021_4042_MOESM16_ESM.zip]

Archive with 10 entries (7 files):
- Additional file 16, Supplementary File S1/
- Additional file 16, Supplementary File S1/ttest_Her2vTN_outputDetails.tsv
- __MACOSX/
- __MACOSX/Additional file 16, Supplementary File S1/
- __MACOSX/Additional file 16, Supplementary File S1/._ttest_Her2vTN_outputDetails.tsv
- Additional file 16, Supplementary File S1/ttest_Her2vHR_outputDetails.tsv
- __MACOSX/Additional file 16, Supplementary File S1/._ttest_Her2vHR_outputDetails.tsv
- Additional file 16, Supplementary File S1/ttest_HRvTN_outputDetails.tsv
- __MACOSX/Additional file 16, Supplementary File S1/._ttest_HRvTN_outputDetails.tsv
- __MACOSX/._Additional file 16, Supplementary File S1
