# Supplementary material for: PIGNON: a protein–protein interaction-guided functional enrichment analysis for quantitative proteomics
Source: BMC Bioinformatics. 2021 Jun 4;22:302. doi: 10.1186/s12859-021-04042-6 (PMC8178832; doi:10.1186/s12859-021-04042-6)
Supplement: Supplementary file 16 — Additional File 16: File S1. t-test results on protein expression values from Tyanova et al.’s dataset [file 12859_2021_4042_MOESM16_ESM.zip › Additional file 16, Supplementary File S1/ttest_Her2vTN_outputDetails.tsv]

	Her2	Her2.1	Her2.2	Her2.3	Her2.4	Her2.5	Her2.6	Her2.7	Her2.8	Her2.9	Her2.10	Her2.11	Her2.12	Her2.13	Her2.14	TN	TN.1	TN.2	TN.3	TN.4	TN.5	TN.6	TN.7	TN.8	TN.9	TN.10	Average (Her2)	Average (TN)	Fold Change (Her2/TN)	Log2 Fold Change (Her2/TN)	p-value	Adjusted p-value
BECN1	0.213	0.159	0.681	0.105	0.182	0.205	0.293	0.212	1.17	0.214	0.267	0.137	1.77	0.966	0.212	2.97	3.81	3.71	3.9	1.47	2.86	3.4	2.74	2.35	2.54	2.19	0.4524	2.903636364	0.155804634	-2.682189955	6.82E-08	0.000473476
CAPNS1	0.386	0.337	1.36	0.492	0.302	0.348	0.739	0.244	1.35	0.443	0.584	0.22	1.42	2.34	0.763	4.75	3.34	2.01	3.76	2.51	4.25	3.99	3.78	3.59	3.06	2.03	0.7552	3.37	0.224094955	-2.157817922	2.18E-07	0.000757105
YAF2	0.704	0.918	2.11	1.28	0.371	0.391	0.852	0.627	1.41	1.24	1.07	0.824	0.881	1.13	1.52	1.96	1.75	1.6	2.17	2.24	1.97	1.77	1.74	1.28	1.84	2.08	1.021866667	1.854545455	0.551006536	-0.859858663	6.16E-06	0.014251921
HIST1H1A	2.89	2.28	2.03	2.93	4.63	4.91	4.25	2.52	2.14	1.97	1.09	1.89	2.66	3.54	2.55	1.13	0.603	1.18	0.803	1.87	2.05	0.571	1.32	1.57	1.2	1.59	2.818666667	1.262454545	2.232687646	1.158781431	7.34E-05	0.102002007
PRR14L	0.223	0.453	1.41	1.02	0.373	0.382	0.26	1.45	1.21	0.402	1.32	1.43	0.541	0.93	0.569	1.45	1.82	0.895	1.78	1.97	1.35	1.81	2.73	2.07	2.18	1.33	0.7982	1.762272727	0.452937839	-1.142615027	5.88E-05	0.102002007
SEC22B	1.84	NaN	NaN	1.66	1.78	NaN	NaN	NaN	NaN	NaN	NaN	1.72	0.716	NaN	1.24	2.93	NaN	3.17	NaN	NaN	2.96	NaN	NaN	NaN	NaN	NaN	1.492666667	3.02	0.494260486	-1.016656522	0.000152336	0.176329466
CD46	0.6	NaN	NaN	NaN	NaN	NaN	NaN	NaN	NaN	NaN	NaN	NaN	0.545	NaN	NaN	0.117	0.132	NaN	NaN	0.00149	0.155	0.188	NaN	0.454	0.0775	0.3	0.5725	0.17812375	3.214057643	1.684395803	0.000194762	0.176441967
SRPK2	0.911	0.17	0.846	0.212	0.289	0.3	1.44	0.162	NaN	1.36	0.782	0.134	0.435	0.314	0.2	1.55	0.768	1.03	1.6	2.64	1.42	1.12	1.82	1.06	1.14	1.46	0.539642857	1.418909091	0.380322362	-1.394705326	0.000203245	0.176441967
BCL10	0.434	0.647	2.85	2.1	0.262	0.299	2.6	0.339	2.09	1.48	0.515	0.835	1.21	0.307	1.9	4.96	2.64	1.81	7.11	2.81	5.71	2.4	3.52	3.56	3.89	2.85	1.1912	3.750909091	0.317576345	-1.654824638	0.000243547	0.178055765
HPRT1	1.49	1.97	1.16	1.71	1.79	1.55	1.65	1.67	1.77	2.3	1.25	1.82	1.04	2.79	1.84	1.27	1.39	0.749	1.63	1.27	0.916	1.36	0.657	0.759	1.1	0.791	1.72	1.081090909	1.590985536	0.66992072	0.00025638	0.178055765
NELFB	0.855	2.04	NaN	NaN	1.78	1.61	NaN	3.03	NaN	3.45	NaN	4.36	0.928	NaN	4.52	NaN	6.56	NaN	6.35	3.79	8.03	NaN	6.86	NaN	NaN	6.29	2.508111111	6.313333333	0.397272087	-1.331800663	0.000310338	0.195936309
IMMT.1	1.24	1.45	1.44	1.35	1.92	1.49	1.27	1.62	1.16	1.58	1.37	1.35	1.26	1.08	1.15	2.09	1.87	1.77	1.78	1.72	1.74	1.28	1.52	1.67	1.79	2.03	1.382	1.750909091	0.789304258	-0.341346564	0.000355389	0.202414339
ERI1	0.596	1.77	0.519	0.912	0.424	0.448	0.446	1.38	0.605	0.657	1.32	1.74	0.401	0.465	0.594	3.2	2.41	1.79	0.994	2.9	2.6	NaN	1.96	0.682	2.92	2.9	0.818466667	2.2356	0.366106042	-1.449666513	0.000408035	0.202414339
ACO2	0.558	0.726	0.873	0.857	0.622	0.922	0.638	1.02	1.05	0.467	0.496	0.673	0.583	0.601	0.679	1.29	1.78	0.965	1.67	1.32	1.03	0.76	1.45	0.814	1.41	1.93	0.717666667	1.310818182	0.547495203	-0.86908177	0.000397731	0.202414339
PIK3R3	1.78	1.21	2.64	2.08	2.03	0.554	4.33	0.945	4.64	2.05	0.935	3.66	1.38	3.24	1.94	0.52	1.11	NaN	0.38	0.88	0.125	NaN	0.131	0.943	1.37	1.34	2.2276	0.755444444	2.948727754	1.560092629	0.000583247	0.21942477
ANXA9	0.58	0.886	0.649	0.569	0.58	0.423	0.903	0.686	1.79	0.765	0.478	0.993	0.735	0.323	0.387	1.25	1.64	0.724	2.3	1.1	1.66	1.76	1.25	NaN	1.29	2.24	0.716466667	1.5214	0.470925902	-1.08642802	0.000492988	0.21942477
SNAPIN	0.661	1.47	1.75	1.31	0.73	0.976	1.59	1.15	2.45	2.08	2.37	0.963	1.2	1.42	1.91	1.66	2.1	1.61	2.13	2.58	1.77	2.31	2.58	2.16	2.5	2.88	1.468666667	2.207272727	0.665376167	-0.587757904	0.000695082	0.21942477
PVR	1.64	1.45	0.813	0.845	1.77	1.42	0.768	0.722	0.881	1.29	1.07	0.971	2.16	1.39	0.87	0.57	0.42	0.655	0.366	0.836	0.686	0.997	0.435	0.561	1.26	0.167	1.204	0.632090909	1.9047893	0.929631421	0.000585448	0.21942477
DHX9	2.06	1.8	1.01	0.967	1.55	1.44	1.82	1.81	0.961	1.25	1.26	1.04	1.57	1.57	0.946	1.38	0.869	1.18	0.88	0.674	1.08	0.702	0.724	1.11	0.848	0.923	1.4036	0.942727273	1.488871745	0.574219482	0.000639091	0.21942477
FOXC1	1.15	1.62	2.69	0.744	0.627	0.772	NaN	1.09	1.57	2.27	0.264	1.62	1.12	0.93	1.54	2.39	3.37	2.75	1.4	4.06	3.67	1.96	2.14	1.97	3.73	NaN	1.286214286	2.744	0.468736985	-1.093149463	0.000564072	0.21942477
PPTC7	2.7	1.6	2.12	2.01	3.04	2.58	3.19	1.9	2.48	2.87	2.27	3.45	1.96	2.29	3.04	1.65	1.98	1.4	1.63	0.891	1.82	1.1	2.86	1.91	1.59	1.67	2.5	1.681909091	1.48640614	0.571828366	0.000681605	0.21942477
RANGRF	2.57	1.15	2.23	1.88	1.37	1.5	3	1	1.73	2.75	1.82	2.73	1.45	1.19	0.787	2.36	1.98	3.57	2.95	3.88	3.91	4.67	5.93	2.58	2.52	4.3	1.810466667	3.513636364	0.51526865	-0.956603275	0.000668377	0.21942477
RAB39A	7.63	2.98	3.71	2.76	2.46	3.32	2.46	2.24	1.48	2.73	2.03	1.25	6.33	4.19	3.42	1.75	0.481	NaN	0.695	2.47	1.51	1.53	1.21	NaN	0.776	1.34	3.266	1.306888889	2.499064785	1.321388302	0.000736119	0.222275926
LZTS2	0.606	1.06	1.26	0.938	0.502	0.723	0.778	1.03	0.524	NaN	0.847	0.902	0.669	0.329	0.557	0.782	1.49	0.919	1.42	1.25	1.43	NaN	1.88	0.91	1.16	1.44	0.766071429	1.2681	0.604109635	-0.727117698	0.001026694	0.288623296
CCRN4L	7.75	5.89	5.05	1.51	1.45	1.26	2.09	2.96	3.49	3.5	1.75	3.47	5.2	7.57	4.63	0.347	2.29	1.12	1.29	0.362	2.46	0.81	0.309	1.22	2.06	3.53	3.838	1.436181818	2.67236359	1.418116308	0.001038961	0.288623296
GPR89B.GPR89A.GPR89C	0.537	0.667	1.45	1.03	0.609	0.604	0.776	1.17	1.3	0.857	0.966	0.875	0.816	0.361	3.72	2.51	3.22	0.977	1.47	1.83	4.21	2.69	NaN	2.4	2.7	1.89	1.0492	2.3897	0.439050927	-1.187539803	0.00148333	0.317376581
AURKB	0.658	0.985	0.434	0.737	1.93	3.02	1.41	1.3	0.476	NaN	1.05	1.52	0.859	NaN	0.688	1.54	1.62	NaN	2.45	2.39	1.73	NaN	2.4	1.65	2.09	2.44	1.159	2.034444444	0.569688695	-0.811754318	0.001508053	0.317376581
APOB	2.09	3.38	0.636	1.81	2.22	2.12	2.28	2.46	0.839	2.18	1.03	1.4	2.49	1.71	1.01	0.387	0.389	2.24	0.569	1	0.795	0.829	0.631	0.841	1.55	0.931	1.843666667	0.923818182	1.995702946	0.996896996	0.001301063	0.317376581
ARF5	0.563	0.637	0.686	0.626	0.636	0.617	0.906	0.513	0.753	0.79	0.427	0.634	0.645	0.715	0.585	0.76	0.962	0.648	1.13	0.851	0.829	0.819	0.703	0.702	1.03	1.02	0.648866667	0.859454545	0.754974967	-0.405499287	0.001432754	0.317376581
NHLRC3	1.19	0.643	2.98	1.53	1.42	1.14	1.27	0.712	3	2.35	1.14	1.09	1.59	2.49	2.21	2.14	2	3.28	2.39	2.52	2.86	2.71	2.4	3.39	2.56	1.78	1.650333333	2.548181818	0.647651326	-0.626710772	0.001413997	0.317376581
LMTK2	2.69	2.38	NaN	2.87	1.36	3.71	4.92	2.13	NaN	0.177	1.46	2.4	2.45	2.78	1.32	1.51	0.679	0.628	0.765	NaN	0.949	NaN	1.1	1	1.42	0.841	2.357461538	0.988	2.386094675	1.254651287	0.001270325	0.317376581
SLC25A51	1.3	0.739	0.91	0.689	0.547	0.481	1.24	0.606	NaN	1.18	0.587	0.784	0.744	1.26	0.773	1.24	1.3	0.884	2.03	1.64	1.33	2.55	1.12	0.926	1.78	2.05	0.845714286	1.531818182	0.552098347	-0.857002814	0.001489022	0.317376581
ZNF106.ZFP106	1.48	1.45	NaN	1.31	1.67	1.98	1.96	1.6	NaN	2.05	2.63	2.59	0.913	1.53	1.33	2.89	3.03	3.7	3.67	3.1	1.15	2	3.82	2.52	2.07	3.34	1.730230769	2.844545455	0.608262655	-0.717233665	0.001385036	0.317376581
FGA	NaN	NaN	0.373	0.308	NaN	NaN	NaN	NaN	NaN	NaN	NaN	0.284	NaN	NaN	NaN	NaN	NaN	0.0309	NaN	NaN	NaN	NaN	0.138	0.116	NaN	0.0371	0.321666667	0.0805	3.995859213	1.998505753	0.001622537	0.323292235
ASPH	1.03	1.49	1.43	1.12	1.23	1.11	2.12	1.1	0.921	1.05	1.49	1.4	1.44	0.895	1.27	1.53	1.47	1.4	2.11	1.43	1.89	1.7	1.63	1.86	2.24	1.42	1.273066667	1.698181818	0.749664525	-0.41568296	0.001629263	0.323292235
RASA3	1.05	NaN	NaN	NaN	NaN	NaN	2.27	1.79	1.07	1.27	NaN	1.15	1.37	1.66	1.89	0.859	NaN	NaN	0.941	NaN	NaN	0.79	NaN	NaN	NaN	NaN	1.502222222	0.863333333	1.74002574	0.799108648	0.00179504	0.325589714
GALC	0.726	0.791	0.679	1.06	0.736	0.808	1.46	1.08	0.786	0.729	1.68	1.19	1.02	0.807	0.769	0.724	0.717	1.01	0.725	0.455	0.765	0.471	0.359	0.501	0.372	0.64	0.954733333	0.612636364	1.558401345	0.640066828	0.001774866	0.325589714
RPL17	0.207	0.144	0.199	0.102	0.266	0.168	NaN	0.0689	0.99	0.533	0.787	0.0818	0.315	0.461	0.0803	0.632	NaN	0.843	0.493	0.936	1.01	0.651	0.496	0.503	NaN	NaN	0.3145	0.6955	0.452192667	-1.144990498	0.001917225	0.325589714
SAMD4B	0.185	0.364	NaN	NaN	0.297	NaN	NaN	0.674	NaN	0.512	NaN	0.346	0.205	1.07	0.898	1.18	1.4	NaN	0.892	NaN	1.13	NaN	NaN	NaN	NaN	NaN	0.505666667	1.1505	0.43951905	-1.186002399	0.001922128	0.325589714
CKMT1A.CKMT1B	5.1	1.98	2.1	0.553	3.99	4.14	4.25	2.08	3	3.57	0.956	1.31	2.91	4.59	1.57	0.805	1.54	2.52	1.3	2.11	0.829	0.652	0.421	1.09	2.2	0.958	2.8066	1.311363636	2.140214905	1.097755669	0.001911374	0.325589714
MRPS16	1.82	1.7	NaN	1.07	1.17	1.37	NaN	1.07	1.33	NaN	1.34	0.948	0.982	1.49	0.983	3.25	2.82	NaN	NaN	NaN	3.66	NaN	NaN	2.16	3.61	NaN	1.27275	3.1	0.410564516	-1.28431915	0.001847403	0.325589714
RAF1	0.449	1.4	0.147	0.59	1.21	0.881	1.16	0.957	1.25	0.86	0.286	0.9	0.431	0.531	1.14	0.811	0.364	0.218	0.413	0.225	0.557	0.647	0.29	0.451	0.306	0.196	0.8128	0.407090909	1.996605628	0.997549398	0.002033889	0.330436948
MTMR2	1.51	1.28	1.99	0.394	2.25	0.812	1	1.48	1.04	1.27	0.634	1.38	1.05	0.957	1.35	2.38	1.8	1.15	1.81	3.04	2.03	NaN	2.47	1.19	2.11	2.33	1.226466667	2.031	0.603873297	-0.727682215	0.002045902	0.330436948
SH3BP5L	0.982	0.887	0.945	NaN	0.428	0.447	1.18	0.851	0.755	1.54	0.938	1.12	1.56	0.904	1.78	1.54	2.83	1.49	1.44	0.877	2.75	1.83	2.44	1.3	1.69	1.64	1.022642857	1.802454545	0.567361246	-0.817660485	0.002127781	0.335850873
DHRS3	0.482	0.877	NaN	0.902	0.61	0.709	0.949	0.525	NaN	0.391	0.377	0.613	1.09	NaN	NaN	1.22	1.54	2.62	1.66	NaN	1.34	NaN	3.57	1.97	0.95	1.7	0.684090909	1.841111111	0.371564163	-1.428316733	0.002343971	0.361752864
TRAPPC13	1.01	NaN	NaN	0.879	0.609	0.96	0.75	0.92	1.2	2.52	1.09	0.548	1.08	0.677	0.988	1.64	2.25	NaN	1.07	3.11	1.3	1.99	2.61	1.02	2.11	2.14	1.017769231	1.924	0.528986087	-0.918698318	0.002518284	0.364544089
MAPK13	1.36	0.882	1.05	0.886	0.574	0.657	1.84	0.501	0.97	1.14	0.476	1.11	0.716	1.14	0.814	0.947	1.04	1.76	1.33	1.65	1.27	1.73	1.55	1.01	2.4	1.78	0.941066667	1.497	0.628635048	-0.669705387	0.002519527	0.364544089
MED10	4.06	1.19	4.76	2.62	7.19	2.03	3.7	1.37	4.03	4.59	1.3	1.33	4.04	3.21	5.36	1.3	1.99	3.11	1.82	0.217	1.18	1.87	2.52	1.44	1.25	1.3	3.385333333	1.636090909	2.069159675	1.049044981	0.002516853	0.364544089
PLEC.1	0.289	0.346	1.22	0.555	0.93	0.854	1.05	0.499	1.05	0.57	1.1	0.638	0.574	0.508	0.748	1.13	1.1	0.879	0.803	1.44	0.957	1.04	1.53	1.09	1.28	0.716	0.728733333	1.087727273	0.669959604	-0.577853985	0.002678174	0.366182091
RHOT1	0.839	0.84	1.63	1.14	1.09	1.09	1.63	1.53	1.23	1.57	0.804	1.49	0.702	0.788	0.733	1.86	1.41	0.944	1.31	2.23	1.92	1.6	1.49	1.36	1.92	1.92	1.1404	1.633090909	0.698307727	-0.518065159	0.002586529	0.366182091
CDK5RAP3	0.558	0.587	1.07	0.97	0.405	0.421	0.772	0.549	0.896	1.07	0.865	0.699	0.498	0.605	0.988	0.913	1.37	1.12	1.29	1.88	0.988	1.06	0.747	0.875	0.868	1.57	0.7302	1.152818182	0.633404306	-0.658801421	0.002714032	0.366182091
AP3M1	0.866	1.39	1.05	1.25	0.717	0.781	1.55	1.81	1.14	1.47	1.01	2.3	1.1	1.14	1.7	1.99	2.39	1.78	2.06	1.39	1.9	1.34	2.8	2.52	1.61	1.34	1.284933333	1.92	0.669236111	-0.579412801	0.002741752	0.366182091
PHF1	1.42	1.38	0.85	0.683	2.14	NaN	1.11	0.886	2.25	0.692	1.55	0.957	2.2	2.28	1.63	0.697	0.983	1.24	0.552	NaN	0.88	0.898	0.759	0.526	0.91	0.86	1.430571429	0.8305	1.722542358	0.78453946	0.002836272	0.368315529
LPXN	1.33	0.954	1.76	0.564	0.285	0.395	0.683	0.681	1.5	1.1	1.17	0.737	0.315	0.29	0.874	1.8	2.06	0.603	1.57	1.44	2.86	2.49	3	0.458	3.41	1.81	0.842533333	1.954636364	0.431043517	-1.214094566	0.00295305	0.368315529
SPICE1	NaN	NaN	NaN	NaN	0.812	NaN	NaN	0.704	NaN	NaN	NaN	0.77	0.649	NaN	NaN	0.277	NaN	0.346	NaN	NaN	NaN	NaN	NaN	NaN	NaN	NaN	0.73375	0.3115	2.355537721	1.236056435	0.002957661	0.368315529
POLE3	0.505	0.448	0.575	0.496	0.607	0.811	0.388	0.659	1.19	0.518	1.22	0.805	1.04	0.578	0.755	0.742	1.12	1.24	0.99	2.12	0.751	1.69	1.28	0.991	0.907	1.53	0.706333333	1.214636364	0.581518349	-0.782103379	0.002969859	0.368315529
SSR4	0.837	1.2	0.902	0.865	0.919	0.802	0.568	1.56	0.908	1.36	1.08	0.851	0.47	0.431	0.861	0.738	0.549	1	0.664	0.52	0.413	0.47	0.413	0.572	0.699	0.499	0.9076	0.594272727	1.527244914	0.610931436	0.003030652	0.369261032
DOK3	0.241	NaN	NaN	NaN	0.308	NaN	NaN	NaN	NaN	NaN	0.324	NaN	0.461	NaN	NaN	NaN	NaN	NaN	0.795	NaN	0.719	NaN	NaN	NaN	NaN	NaN	0.3335	0.757	0.440554822	-1.182606539	0.003245185	0.374271748
YBX3	0.747	1.51	2.38	1.84	1.33	1.3	0.999	2.22	3.17	3.72	1.21	1.97	1.53	0.767	1.94	0.714	0.475	1.45	0.322	1.43	0.719	1.13	1.44	1.22	0.647	0.905	1.775533333	0.950181818	1.868624825	0.901976939	0.00328734	0.374271748
CDK5	2.74	2.2	1.52	1.48	2.37	2.29	3.64	2.81	1.3	3.98	0.933	1.84	4.57	2.32	2.31	1.61	1.44	1.27	1.51	2.73	1.12	1.06	1.33	1.1	1.05	1.51	2.4202	1.43	1.692447552	0.759111127	0.003262262	0.374271748
PPID	1.77	1.66	NaN	1.88	0.781	2.82	4.93	1.94	0.675	4.74	1.13	2.54	1.06	0.639	1.62	0.41	0.603	0.107	0.646	0.933	0.729	1.52	NaN	0.223	0.822	NaN	2.013214286	0.665888889	3.023348669	1.596147368	0.003129622	0.374271748
PABPC1	1.03	0.7	1.56	1.06	1.18	1.31	1.84	1.78	0.511	1.37	1.04	1.57	1.59	1.05	1.78	0.49	0.755	1.2	0.884	0.689	0.632	1.11	0.883	0.865	1.02	1.24	1.2914	0.888	1.454279279	0.540304351	0.003895067	0.397812354
GARS	0.717	1.02	NaN	0.896	1.32	0.541	NaN	0.63	1.21	1.67	0.899	0.669	0.454	1.62	NaN	2.74	1.26	3.43	4.03	NaN	5.56	NaN	2.82	1.37	4.97	NaN	0.9705	3.2725	0.296562261	-1.753593074	0.003780221	0.397812354
RPL23A	0.407	0.332	0.786	NaN	0.49	0.681	0.883	0.843	0.473	0.899	NaN	0.658	1.11	0.839	0.266	2.48	1.74	NaN	2.61	0.657	2.36	NaN	NaN	NaN	1.98	1.22	0.666692308	1.863857143	0.357694961	-1.483198301	0.003887395	0.397812354
PTAR1	NaN	1.68	NaN	NaN	2.02	NaN	NaN	NaN	NaN	NaN	NaN	NaN	NaN	1.96	NaN	NaN	NaN	NaN	NaN	NaN	NaN	NaN	2.91	2.69	2.78	NaN	1.886666667	2.793333333	0.675417661	-0.566148191	0.003652377	0.397812354
JSRP1	1.24	1.49	1.75	1.52	NaN	3.32	1.88	3.22	NaN	1.67	NaN	2.1	2.51	NaN	2.75	NaN	0.754	1.64	1.05	NaN	1.64	NaN	1.56	NaN	0.964	1.23	2.131818182	1.262571429	1.688473328	0.75571939	0.003724271	0.397812354
MRPL17	2.45	2.39	NaN	0.82	2.93	1.71	NaN	1.05	NaN	NaN	2.3	NaN	1.81	NaN	2.33	1.3	1.11	NaN	1.11	NaN	0.743	NaN	NaN	NaN	NaN	0.248	1.976666667	0.9022	2.190940664	1.131550413	0.003608215	0.397812354
RNF146	0.536	1.73	0.118	0.837	1.04	0.919	0.419	0.945	0.478	0.942	0.533	0.542	2.38	0.683	0.909	0.765	0.45	0.455	0.504	0.0588	0.234	0.295	0.207	0.268	0.218	0.426	0.8674	0.3528	2.45861678	1.297846882	0.003795306	0.397812354
ANLN	1.07	1.25	3.05	0.829	1.41	1.4	2.26	1.28	2.08	1.91	0.696	1.17	1.33	1.49	1.88	0.958	0.999	0.257	0.74	1.16	0.901	1.47	0.852	1.15	1.14	0.887	1.540333333	0.955818182	1.611533828	0.688434473	0.004018157	0.404436268
USO1	0.781	0.732	1.63	0.873	1.06	0.898	0.969	0.784	1.37	1.12	0.613	0.915	1.09	1.06	0.625	1.38	1.18	1.4	1.43	2.35	1.29	0.936	1.35	1.32	1.46	1.16	0.968	1.386909091	0.697954903	-0.518794272	0.004107354	0.40750816
DNM1	1.14	0.882	0.891	1.32	0.592	0.699	NaN	0.929	0.775	0.639	0.435	1.47	0.817	0.834	1.77	0.769	1.48	1.59	1.56	2.11	1.01	1.24	1.37	2	1.4	1.24	0.942357143	1.433545455	0.657361188	-0.605241816	0.004204848	0.409209623
MYO5C	1.03	2.46	1.52	0.326	3.29	2.78	2.49	1.13	2.2	3.13	0.974	1.7	0.909	1.08	2.65	0.979	0.928	NaN	1.33	0.994	1.55	0.413	0.389	1.26	1.19	0.808	1.8446	0.9841	1.874403008	0.906431174	0.004301267	0.409209623
STK38L	0.796	1.06	1.99	1.04	0.737	0.587	1.52	1.14	1.63	1.05	1.23	0.754	1.57	0.622	1.15	1.97	1.17	1.05	2.23	NaN	2.81	NaN	1.79	1.65	3.04	2.47	1.125066667	2.02	0.556963696	-0.844344801	0.004249783	0.409209623
STRA6	2.73	2.02	2.84	1.49	1.92	NaN	3	1.38	1.27	3.05	1.72	1.17	2.18	2.48	1.12	1.92	0.835	0.683	1.16	0.575	1.53	2.65	0.902	0.828	1.15	1.01	2.026428571	1.203909091	1.683207301	0.751212867	0.004788286	0.413113674
DNM1L	8.78	5.11	4.07	9.55	5.64	9.47	3.02	12.8	2	6.04	2.93	3.82	6.17	2.68	8.21	1.53	6.38	1.43	2.2	1.17	1.23	4.05	6.59	2.2	2.28	2.94	6.019333333	2.909090909	2.069145833	1.04903533	0.004950742	0.413113674
CYB561D2	1.12	1.71	2.32	1.79	1.81	1.83	1.32	1.99	2.03	2.6	1.59	2.08	1.44	1.82	1.11	2.77	4.66	3.14	4.1	8.3	2.75	1.88	6.06	2.6	3.27	2.68	1.770666667	3.837272727	0.461438838	-1.11578866	0.004512364	0.413113674
YEATS4	1.38	2.51	NaN	1.21	NaN	NaN	NaN	2.45	1.17	NaN	1.59	0.939	1.35	1.29	NaN	1.19	0.538	0.3	0.956	NaN	1.1	NaN	0.733	0.636	0.98	NaN	1.543222222	0.804125	1.919132252	0.940454135	0.004628907	0.413113674
GAPDH.1	2.4	3.54	1.88	0.552	NaN	1.33	1.84	1.79	1.72	3.86	1.69	1.15	2.64	2.45	1.19	1.72	0.66	1.87	0.801	0.752	0.897	1.57	0.649	1.21	0.642	1.41	2.002285714	1.107363636	1.808155558	0.8545188	0.004614466	0.413113674
CST2	2.01	3.23	1.34	2.23	2.82	2.19	1.06	0.735	1.82	2.94	1.28	0.698	0.348	2.49	2.32	0.876	1.18	1.46	0.946	1.3	0.945	0.792	1.11	1.26	0.744	1.04	1.834066667	1.059363636	1.731290941	0.791848188	0.004916782	0.413113674
PYGM	0.658	0.293	0.808	1.61	1.45	1.44	1.5	0.522	1.04	1.81	1.02	0.56	1.71	0.899	1.44	0.437	0.578	0.357	0.573	0.828	1.28	0.328	0.426	0.316	0.903	0.945	1.117333333	0.633727273	1.763113853	0.818125639	0.005005547	0.413113674
MON1B	NaN	1.66	NaN	NaN	1.08	NaN	NaN	1.15	1.57	NaN	1.34	NaN	1.28	NaN	NaN	0.602	0.916	NaN	1.01	NaN	0.759	NaN	NaN	1.17	0.671	1.14	1.346666667	0.895428571	1.503935333	0.588742535	0.004634018	0.413113674
WASF1	0.182	0.306	0.111	0.249	0.265	0.282	0.261	0.325	NaN	0.64	NaN	0.196	0.182	NaN	0.162	0.149	0.135	0.0825	0.0864	NaN	0.0913	0.153	0.189	0.133	0.0934	0.155	0.263416667	0.12676	2.078074051	1.055247065	0.005056107	0.413113674
EHD1	1.94	1.37	0.692	NaN	1.69	1.26	NaN	2.27	1.18	0.572	0.655	2.34	1.86	1.57	1.7	1.9	1.45	2.57	1.98	2.54	1.93	NaN	2.53	2.85	NaN	NaN	1.469153846	2.21875	0.662153846	-0.59476164	0.004851497	0.413113674
FASTKD2	0.652	0.617	1.75	0.651	0.335	0.413	1.4	0.367	1.79	0.847	2.81	0.368	1.36	1.53	1.19	2.79	2.4	2.39	1.49	2.92	1.71	1.54	NaN	2.26	0.653	1.63	1.072	1.9783	0.541879391	-0.883956315	0.004869591	0.413113674
ASF1A	7.22	NaN	4.08	3.19	3.96	NaN	2.93	4.33	2.9	4.62	4.66	2.71	3.46	1.53	1.83	8.41	2.4	8.24	10.3	NaN	4.4	4.9	6.93	7.48	NaN	7.59	3.647692308	6.738888889	0.541289873	-0.885526699	0.004969285	0.413113674
KHDRBS3	0.32	0.58	0.688	1.21	0.503	0.659	0.851	0.856	0.733	0.858	1.09	0.999	0.306	0.252	1.24	1.51	1.19	0.717	1.81	2.49	1.54	2.14	3.84	0.664	1.26	1.61	0.743	1.706454545	0.435405679	-1.19956787	0.005118049	0.413312208
PLOD1	1.83	2	1.35	1.25	1.75	1.7	1.96	1.5	1.62	1.45	0.883	1.56	2.31	1.71	1.68	1.11	1.35	1.18	1.61	0.887	1.19	1.17	1.17	1.36	1.88	0.927	1.636866667	1.257636364	1.301542094	0.380221972	0.005233877	0.417807771
SPINK9	2.05	NaN	NaN	NaN	NaN	NaN	NaN	1.94	NaN	1.47	NaN	2.35	1.32	NaN	NaN	0.827	NaN	NaN	0.779	NaN	NaN	NaN	NaN	NaN	NaN	NaN	1.826	0.803	2.273972603	1.185214872	0.005404522	0.422830951
NCBP2	0.837	1.03	NaN	1.21	1.03	1	NaN	1.26	NaN	NaN	1.94	1.4	1.09	NaN	0.951	1.03	1.41	1.52	1.51	NaN	1.44	1.74	1.96	1.95	1.8	1.61	1.1748	1.597	0.735629305	-0.442949142	0.005418568	0.422830951
TMEM129	0.51	0.366	1.19	NaN	0.743	0.661	NaN	0.517	0.799	NaN	NaN	0.296	0.564	NaN	NaN	0.677	0.982	0.869	NaN	NaN	0.965	NaN	1.37	NaN	1.46	1.37	0.627333333	1.099	0.570821959	-0.808887259	0.00652527	0.43818649
RRAS2	2.74	1.3	1.7	2.61	1.31	1.56	1.65	1.56	3.25	1.49	1.19	2.1	1.07	1.73	1.65	0.715	1.05	1.42	1.6	0.963	1.59	1.42	1.06	1.52	1.29	0.955	1.794	1.234818182	1.452845469	0.538881259	0.006187246	0.43818649
CHPF	1.55	1.55	2.08	0.529	0.77	0.63	1.26	0.384	2.32	0.423	0.798	0.89	4.14	2.03	0.998	1.95	2.84	3.24	1.5	1.16	4.75	1.99	2.76	3.64	3.32	1.64	1.3568	2.617272727	0.518402223	-0.94785619	0.006346815	0.43818649
SDCBP.1	1.16	1.38	0.922	0.971	1.39	0.864	1.46	1.05	0.559	1.3	0.694	1.04	0.403	1.32	0.392	0.638	0.857	0.458	0.823	0.455	0.914	0.577	0.515	0.71	0.786	0.723	0.993666667	0.677818182	1.465978183	0.551863633	0.006286242	0.43818649
NFASC.1	0.728	0.404	1.07	0.62	0.178	0.233	1.22	0.25	0.337	0.508	0.994	0.281	0.48	0.51	0.34	1	0.467	1.05	0.725	1.37	0.833	0.807	1.11	0.575	0.976	0.804	0.543533333	0.883363636	0.615299647	-0.700638931	0.006331001	0.43818649
POP4	0.435	2.03	NaN	NaN	0.261	0.311	1.77	1.19	1.87	1.4	1.27	0.843	1.07	0.669	2.12	0.994	1.62	1.59	1.59	3.43	1.36	3.78	3.28	NaN	3.67	3.5	1.172230769	2.4814	0.472407016	-1.081897704	0.005771983	0.43818649
SNAP29	0.987	0.774	1.73	1.32	0.903	1.29	2.35	1.11	1.17	1.69	0.416	1.27	0.351	0.694	1.27	1.29	2.14	1.34	2.37	0.987	1.67	4.25	3.11	1.44	2.59	2.73	1.155	2.174272727	0.531212109	-0.912640063	0.006687944	0.43818649
AK4	1.28	0.94	0.835	0.968	0.991	0.947	1.53	2.15	1.44	2.03	0.969	1.74	0.948	1.85	2.15	0.954	0.545	0.735	0.915	1.08	1.12	1.54	0.682	0.603	1.09	0.907	1.384533333	0.924636364	1.497381444	0.582441781	0.006220072	0.43818649
ETFB	1.48	2.36	1.2	1.63	1.22	1.61	1.63	1.27	1.08	2.26	1.7	1.39	0.528	0.84	1.58	1.17	1.21	0.717	0.871	1.24	1.23	0.903	0.899	1.13	0.837	1.22	1.451866667	1.038818182	1.397613839	0.482965798	0.006585637	0.43818649
VHL	0.279	0.326	0.051	0.193	0.563	0.202	0.145	0.178	0.231	0.22	0.451	0.411	0.239	0.167	0.413	0.0688	0.29	0.118	0.207	NaN	0.0592	0.114	0.138	0.2	0.13	0.141	0.271266667	0.1466	1.850386539	0.887826676	0.006509124	0.43818649
UBE2A	0.947	1.11	1.95	0.781	0.933	1.05	1.4	1.02	0.956	1.14	0.574	0.869	0.833	0.853	1.63	2.14	1	1.63	1.7	1.36	1.46	1.8	2.07	1.28	1.08	1.21	1.069733333	1.520909091	0.703351265	-0.50768272	0.005771971	0.43818649
EEF1A1.EEF1A1P5	1.58	1.44	1.22	1.44	1.21	1.23	1.55	1.07	1.32	1.54	1.38	1.19	1.12	0.913	0.987	1.31	1.41	2.28	1.48	1.47	1.72	1.94	1.89	1.27	1.75	1.34	1.279333333	1.623636364	0.787943262	-0.343836346	0.006531009	0.43818649
LGALS3BP	0.636	1.3	2.12	1.1	0.761	0.546	0.98	0.669	1.24	1.02	1.04	0.869	0.806	0.926	1.21	1.36	1.28	1.14	1.1	1.11	1.65	1.23	1.58	1.39	1.81	1.47	1.014866667	1.374545455	0.738328924	-0.437664417	0.006660874	0.43818649
KARS	2.68	1.35	2.41	0.798	1.28	1.41	NaN	0.686	0.704	NaN	2.66	0.91	3.52	1.77	1.55	0.706	0.244	NaN	0.313	0.625	0.912	NaN	NaN	1.47	1.24	0.664	1.671384615	0.77175	2.165707309	1.114838278	0.005973973	0.43818649
TMEM104	0.725	0.799	NaN	0.22	1.98	NaN	NaN	1.56	NaN	NaN	1.27	1.26	0.954	NaN	0.842	0.418	0.206	0.0987	0.653	NaN	0.658	NaN	0.824	0.134	0.342	NaN	1.067777778	0.4167125	2.562384804	1.357487148	0.00597133	0.43818649
NMNAT3	0.629	1.24	0.54	0.544	1.23	0.856	0.813	0.973	1.24	0.856	1.36	1.15	0.914	0.878	1.94	0.362	0.817	0.517	0.639	1.04	0.994	0.731	0.713	0.491	0.505	0.486	1.010866667	0.663181818	1.524267763	0.608116359	0.00599139	0.43818649
MIPEP	1.92	NaN	2.63	NaN	1.6	NaN	NaN	2.96	NaN	NaN	2.64	2.72	1.92	NaN	1.86	1.04	NaN	1.42	NaN	NaN	2.05	NaN	NaN	1.39	1.03	NaN	2.28125	1.386	1.645923521	0.718897301	0.00605723	0.43818649
SRPX2	1.04	1.72	1.44	1.3	1.24	1.18	1.24	1.15	0.674	1.56	1.59	0.993	1.08	0.956	1.14	1.01	1.25	2.09	1.32	2.17	1.51	1.25	1.98	1.78	2.08	1.79	1.2202	1.657272727	0.736269885	-0.441693402	0.006827729	0.439060881
SRSF9	0.409	0.321	1.15	0.526	0.385	0.451	0.685	0.436	0.512	0.782	0.962	0.593	0.468	0.239	0.584	0.787	1.18	0.545	1.24	0.604	0.775	0.923	0.68	0.583	1.1	1.1	0.566866667	0.865181818	0.655199468	-0.60999391	0.006769033	0.439060881
MSI2	0.367	0.508	1.99	2.11	0.101	0.0827	0.518	0.947	0.797	0.504	0.882	1.31	0.182	0.577	0.769	3.14	3.58	0.543	1.81	1.17	5.1	NaN	1.55	1.34	2.23	2.17	0.776313333	2.2633	0.343000633	-1.543716855	0.006963655	0.443693434
NCKAP5L	1.17	0.838	NaN	NaN	0.74	1.1	NaN	1.46	NaN	NaN	0.953	1.5	1.95	0.246	NaN	0.809	0.304	0.31	0.497	NaN	0.544	NaN	NaN	NaN	0.505	0.614	1.106333333	0.511857143	2.161410364	1.111973007	0.007092681	0.447806084
TTC26	0.887	0.759	1.23	1.59	1.01	1.06	0.932	1.42	1.07	0.78	1.83	1.8	0.366	0.498	1.06	1.97	1.98	1.12	1.27	1.92	2.19	2.48	0.802	1.42	1.41	1.57	1.086133333	1.648363636	0.658916097	-0.601833324	0.007296555	0.450270265
CDC42EP2	0.918	0.763	1.21	0.991	0.747	0.816	1.3	0.469	0.884	0.679	0.992	0.728	0.679	0.865	0.753	0.796	1.17	0.922	0.979	1.47	1.13	1.36	0.816	0.99	1.34	1.33	0.852933333	1.118454545	0.762599908	-0.391001738	0.007391045	0.450270265
MRPS22	1.05	1.16	1.7	1.82	0.64	0.592	1.46	1.04	2.69	1.13	0.985	1.15	1.31	0.768	1.28	1.84	1.99	2.51	1.38	2.48	1.21	2.52	2.09	1.44	1.45	1.43	1.251666667	1.849090909	0.67690921	-0.562965748	0.007390758	0.450270265
MAVS	0.765	2.05	1.15	1.63	0.649	0.691	1.48	0.767	1.63	1.49	0.463	1.01	1.69	1.49	2.3	1.68	2.28	2.57	1.67	0.996	1.64	2.26	2.13	2.31	1.41	1.66	1.283666667	1.873272727	0.685253486	-0.545290333	0.007282502	0.450270265
ABHD10	0.477	0.166	1.85	0.397	1.09	0.802	1.28	0.369	0.966	0.974	0.737	0.451	0.806	0.997	1.1	1.4	1.54	0.68	1.46	NaN	1.17	1.23	2.4	1.39	2.5	NaN	0.8308	1.53	0.543006536	-0.880958532	0.007583249	0.457962298
OFD1	0.915	1.04	1.24	1.34	1.34	1.23	1.78	1.73	1.1	1.99	1.99	1.4	1.65	1.73	1.68	0.923	1.16	1.64	1.1	1.53	0.997	0.793	1.1	1.29	0.853	1.06	1.477	1.131454545	1.305399325	0.384491199	0.007792435	0.458631029
SERPINA3	0.755	0.936	0.738	0.875	0.904	0.86	0.717	0.63	1.42	1.57	1.39	0.963	0.638	1.66	1.33	1.2	0.984	1.45	1.67	1.54	1.47	1.96	1.3	1.48	1.15	1.07	1.025733333	1.388545455	0.738710663	-0.436918692	0.007762059	0.458631029
ATP6V1F	0.848	NaN	0.588	NaN	NaN	NaN	NaN	NaN	NaN	NaN	0.703	NaN	0.889	NaN	NaN	1.84	1.59	1.02	1.32	NaN	NaN	NaN	1.1	NaN	NaN	1.04	0.757	1.318333333	0.574209861	-0.800349989	0.007788787	0.458631029
FMN1	1.3	2.04	2.85	NaN	2.01	2.4	NaN	1.57	1.23	1.3	0.621	0.838	1.64	2.47	1.55	NaN	0.817	1.38	1.34	0.995	1.47	0.947	0.873	1.11	1.17	0.686	1.678384615	1.0788	1.555788483	0.637645932	0.007947561	0.46383036
DCK	0.434	1.58	NaN	NaN	0.912	NaN	1.45	0.814	0.618	1.11	0.369	0.683	1.26	1.08	0.778	2.02	1.65	NaN	1.33	2.97	2.42	0.553	1.12	NaN	3.27	2.2	0.924	1.948111111	0.474305595	-1.076111208	0.008141007	0.465906698
PPM1D	NaN	0.167	NaN	0.147	NaN	NaN	0.0865	0.215	NaN	0.0885	NaN	0.125	0.051	0.0946	0.0761	NaN	NaN	0.0556	NaN	NaN	NaN	NaN	NaN	0.0574	NaN	NaN	0.116744444	0.0565	2.066273353	1.047031125	0.008075398	0.465906698
RBP4	1.83	0.979	1.21	1.52	1.33	1.3	1.01	0.685	NaN	0.963	0.77	0.647	0.938	1.75	1.21	3.31	2.28	1.25	2.12	1.22	0.967	NaN	1.85	1.73	2.06	2	1.153	1.8787	0.613722255	-0.704342196	0.008184394	0.465906698
SORBS3	0.69	1.13	1.6	1.04	0.601	0.734	1.41	0.74	1.24	1.07	1.22	0.835	1.58	0.794	1.09	1.58	1.36	2.01	1.34	1.16	1.29	1.44	1.33	1.47	0.873	1.44	1.0516	1.390272727	0.756398352	-0.402781875	0.008307124	0.469048577
SMG6	1.01	0.935	2.05	0.763	1.02	1.01	2.2	0.783	1.14	1.89	1.47	0.956	0.898	1.39	1.33	2.09	1.06	1.86	1.37	1.83	1.61	2.47	1.52	1.37	2.12	1.94	1.256333333	1.749090909	0.718277893	-0.477385981	0.008433976	0.472370644
PLEKHG5	1.35	1.1	2.36	1.62	1.63	1.72	2.67	1.17	1.64	1.74	0.863	1.49	0.92	1.98	1.5	1.69	1.55	1.94	2.09	2.82	1.7	4.29	2.99	1.81	2.95	2.98	1.583533333	2.437272727	0.64971528	-0.622120459	0.008899059	0.475415105
CTSO	0.121	0.975	1.03	0.918	0.256	0.318	0.22	1.64	1.24	0.19	0.623	0.916	0.0532	0.792	0.181	1.8	1.08	0.188	1.99	1.08	1.22	2.33	1.41	0.165	2.56	2.45	0.631546667	1.479363636	0.426904279	-1.228015471	0.008753256	0.475415105
SLC37A1	1.02	NaN	1.67	NaN	NaN	NaN	NaN	1.75	2.25	3.15	NaN	NaN	1.61	1.39	2.23	0.714	NaN	1.01	1.02	1.14	1.37	NaN	NaN	NaN	NaN	NaN	1.88375	1.0508	1.792681766	0.842119406	0.008873522	0.475415105
S100A7A	2.72	1.12	3.46	1.13	0.874	0.854	1.56	1.75	1.51	1.45	1.67	1.54	0.693	1.49	1.17	1.67	4.93	1.57	4.43	1.17	4.09	1.89	4.73	1.59	2.83	4.62	1.532733333	3.047272727	0.502985282	-0.991411908	0.008723628	0.475415105
CMAS	0.284	1.35	1.35	0.399	0.95	0.763	0.685	0.423	1.27	0.361	0.523	0.487	0.388	0.311	0.35	0.854	2.69	0.361	1.67	2.27	0.749	1.03	1.81	0.6	1.66	1.66	0.6596	1.395818182	0.472554383	-1.081447726	0.008883777	0.475415105
BCL2L12	0.864	1.89	1.29	1.58	1.44	1.5	1.4	2.06	1.12	0.934	1.03	1.46	1.19	0.638	1.08	1.93	2.3	1.51	1.94	1.72	2.06	1.22	1.68	1.7	1.15	1.58	1.2984	1.708181818	0.76010644	-0.395726638	0.00872681	0.475415105
ACTN2	1.22	0.69	0.999	0.973	0.811	0.885	1.44	0.548	0.804	0.783	1.13	0.974	0.916	0.808	0.69	0.7	0.998	1.12	1.3	1.28	1.2	1.59	0.906	1.16	1.58	1.65	0.9114	1.225818182	0.743503411	-0.427588733	0.009030925	0.47677922
VPS13B	0.695	1.58	1.97	1.45	1.52	1.37	1.77	1.32	1.66	2.5	NaN	1.06	0.688	1.2	0.877	1.05	1.4	4.18	2.97	1.79	1.83	2.22	2.79	2.39	1.98	4.29	1.404285714	2.444545455	0.574456782	-0.799729737	0.00908838	0.47677922
FAM3D	1.44	1.93	1.24	2.91	2.59	0.861	1.48	1.22	1.52	1.74	1.52	1.57	1.86	2.38	1.2	1.08	0.964	1.24	1.26	0.9	1.24	1.64	1.44	1.47	0.988	1.34	1.6974	1.232909091	1.376743843	0.461260157	0.009130545	0.47677922
TTPA	0.803	0.526	0.744	0.681	0.559	0.653	1.01	0.54	0.827	1.19	0.87	0.704	0.714	0.762	0.643	0.615	0.58	0.912	0.499	0.582	0.526	0.714	0.281	0.524	0.404	0.495	0.7484	0.557454545	1.342530985	0.424955385	0.009301319	0.479537581
SYNE1.1	0.422	1	0.235	NaN	1.32	0.911	NaN	0.722	0.652	NaN	NaN	NaN	0.554	NaN	1.83	0.368	0.262	NaN	0.541	NaN	0.194	0.226	0.327	NaN	0.148	NaN	0.849555556	0.295142857	2.878455416	1.525294867	0.009321465	0.479537581
HAS3	1.13	0.203	0.744	NaN	0.223	0.287	0.925	0.282	0.975	0.965	0.732	0.368	1.42	0.761	0.923	0.672	1.66	1.11	1.14	1.17	1.1	0.966	0.795	0.855	1.53	1.01	0.709857143	1.091636364	0.650268868	-0.620891738	0.009552489	0.484248441
FLII	0.676	0.774	NaN	0.399	NaN	0.576	0.592	0.926	0.63	1.03	1.75	0.613	0.739	0.579	0.783	0.349	0.579	0.692	0.726	NaN	0.318	0.33	0.431	0.459	0.25	NaN	0.774384615	0.459333333	1.685888132	0.753508809	0.009492465	0.484248441
PRCC	2.8	NaN	0.963	1.23	0.96	0.838	2.27	2.57	0.785	2.71	1.51	1.75	0.394	0.535	NaN	0.734	0.652	1.19	0.9	0.715	0.602	1.08	0.413	0.911	0.661	0.354	1.485769231	0.746545455	1.990192589	0.992908046	0.009760114	0.485899342
NEU3	3.57	2.47	0.885	1.22	3.76	3.15	0.711	2.28	2.07	2.17	0.939	3.18	3.73	4.3	1.96	1.16	1.15	1.04	0.602	2.05	2.15	0.165	2.31	1.91	1.25	1.68	2.426333333	1.406090909	1.725587811	0.787087891	0.009781363	0.485899342
EFS	2.04	0.251	1.68	1.09	0.368	0.508	3.97	0.636	2.51	0.625	0.502	0.809	3.31	2.31	2.02	3.75	4.1	2.17	1.68	1.36	2.45	5.54	1.96	1.66	3.65	4.17	1.5086	2.953636364	0.510760234	-0.969281889	0.009794947	0.485899342
KIAA1462	1.95	1.06	1.05	1.35	1.21	1.4	1.85	0.981	0.786	0.799	1.32	1.08	1.35	1.37	1.58	1.27	1.63	1.74	1.57	1.15	2.24	1.57	1.77	1.58	1.51	2.36	1.275733333	1.671818182	0.763081385	-0.390091162	0.00990723	0.487983788
BLMH	1.46	3.14	1.82	1.12	3.84	2.88	2.25	3.44	2.42	1.07	0.783	3.38	5.85	4.63	3.73	1.23	1.13	2.16	1.44	1.16	3.25	0.502	2.3	1.59	1.45	1.04	2.787533333	1.568363636	1.777351418	0.829728959	0.009979357	0.488074867
MAP4K2	1.11	1.19	1.87	0.698	0.45	0.545	1.28	1.67	1.27	1.4	0.565	1.52	1.06	0.897	0.791	1.21	1.19	2.34	1.68	1.88	1.2	1.6	1.28	0.935	2.16	2.14	1.087733333	1.601363636	0.679254423	-0.55797604	0.010106909	0.490856534
WDR91	1.4	1.81	NaN	1.46	2	1.42	0.18	2.33	NaN	NaN	2	1.7	0.954	NaN	0.922	2.52	2.46	1.86	2.83	1.3	2.32	NaN	4.36	1.55	1.95	3.23	1.470545455	2.438	0.603176971	-0.729346747	0.011135111	0.492923754
CALCOCO2	0.963	0.894	2.03	1.9	0.76	1.29	2.51	1.49	2.58	2.47	1.15	1.08	1.05	0.992	2.82	2.59	2.14	2.04	2.03	2.16	2.1	2.61	2.45	1.44	2.07	2.25	1.5986	2.170909091	0.736373534	-0.441490319	0.012382633	0.492923754
RWDD1	1.18	2.14	2.26	2.04	1.25	1.32	2.05	1.11	1.54	1.94	0.993	1.31	1.12	1.94	0.833	1.89	1.68	1.81	3.53	3.47	2.1	5.93	3.41	1.66	2.15	2.63	1.535066667	2.750909091	0.558021591	-0.841607152	0.011073456	0.492923754
ZNF143	1.08	1.65	1.1	NaN	NaN	1.19	1.61	1.3	1.04	1.14	3.34	1.2	2.06	NaN	2.23	0.756	1.51	1.36	1.27	NaN	0.912	0.589	0.696	0.778	0.732	0.923	1.578333333	0.9526	1.65686892	0.728459471	0.011785809	0.492923754
COPS8	1.92	1.33	1.7	1.06	0.985	1.1	2.7	1.6	0.782	3.24	1.62	2.14	1.06	1.16	1.43	1.17	0.496	0.816	0.892	1.02	1.23	1.17	1.06	1.3	1.3	1.2	1.588466667	1.059454545	1.499324981	0.584313124	0.012166907	0.492923754
NDUFS8	0.375	NaN	NaN	0.225	0.453	NaN	NaN	0.169	NaN	NaN	0.334	0.23	0.197	NaN	NaN	0.57	NaN	0.403	0.558	NaN	0.425	NaN	0.44	0.313	NaN	NaN	0.283285714	0.4515	0.627432368	-0.672468137	0.012520108	0.492923754
SYNPO2	1.74	2.73	0.838	1.75	2.49	1.41	2.6	2.29	2.45	3.84	1.61	2.43	2.26	NaN	2.95	1.6	1.31	1.76	2.56	NaN	1.76	NaN	1.03	1.51	1.38	1	2.242	1.545555556	1.450611071	0.536660765	0.011768118	0.492923754
HAT1	1.96	2.63	1.29	1.2	1.04	1.98	1.22	2.28	1.4	1.82	0.749	2.1	1.24	1.33	0.965	2.02	2.63	2.03	2.19	1.75	1.66	2.36	1.69	2.47	2.06	1.55	1.546933333	2.037272727	0.759315782	-0.397228101	0.010411432	0.492923754
SAP30	0.776	1.45	0.669	0.792	1.15	1.17	1.13	1.03	0.931	1.34	0.977	1.4	0.622	0.784	0.935	1.07	1.17	0.785	1.37	2.37	1.29	1.01	2.17	1.5	1.85	2.17	1.0104	1.523181818	0.663348254	-0.592161619	0.011399491	0.492923754
TNFRSF21	0.751	0.978	NaN	0.581	0.617	0.748	NaN	0.537	1.23	NaN	0.363	0.37	1.12	1.54	NaN	2.59	0.569	1.52	1.16	1.25	1.15	2.14	1.21	2.2	NaN	0.882	0.803181818	1.4671	0.547462217	-0.869168695	0.012494835	0.492923754
RPLP1	0.241	0.412	0.141	0.115	0.368	0.418	NaN	0.0593	NaN	NaN	NaN	0.128	0.505	0.311	0.26	0.141	0.137	NaN	0.0743	NaN	0.138	NaN	0.107	0.165	0.198	0.101	0.268936364	0.1326625	2.027222189	1.019504221	0.01237236	0.492923754
SERPINA6	0.142	0.418	0.24	NaN	0.152	NaN	NaN	0.172	0.285	NaN	NaN	0.101	NaN	0.194	NaN	0.148	NaN	NaN	0.0664	NaN	0.0823	NaN	0.082	NaN	0.123	0.0564	0.213	0.093016667	2.289912202	1.195292285	0.012140025	0.492923754
HIST1H1D	1.29	3.07	1.38	3.74	2.15	2.06	2.86	3.13	2.81	3.16	2.63	3.02	2.13	1.59	4.01	1.69	1.23	3.33	1.21	2.51	1.21	0.695	2.13	2.52	0.623	1.63	2.602	1.707090909	1.524230482	0.608081073	0.012796971	0.492923754
TGM2	1.7	1.28	2.12	1.37	0.884	0.882	2.19	0.57	2.31	1.45	0.961	0.878	0.783	1.11	0.735	2.01	1.54	1.24	2.55	1.26	2.62	1.93	2.34	1.15	3.59	2.18	1.281533333	2.037272727	0.629043582	-0.668768121	0.010657381	0.492923754
STIP1	8.44	5.94	5.43	7.92	8.35	5.13	6.15	5.94	7.17	5.45	2.79	7.32	8.1	4.91	8.02	5.83	2.23	4.46	2.22	5	9.2	5.84	2.45	2.58	4.97	2.25	6.470666667	4.275454545	1.513445319	0.597836551	0.012261611	0.492923754
CTH	4.44	3.31	2.76	2.55	2.11	2.76	3.09	2.62	2.12	4.83	1.5	6.49	4.76	5.17	2.49	2.02	0.346	4.18	0.402	1.57	2.93	0.91	1.95	3.86	2.42	0.322	3.4	1.900909091	1.788617886	0.838845208	0.012139765	0.492923754
CCT6A	1.5	1.38	2.49	1.31	0.963	1.2	1.31	0.769	1.08	1.15	0.686	0.645	0.748	0.792	0.999	1.51	0.856	1.48	1.26	1.36	1.22	2.23	2.57	1.84	1.99	2.51	1.1348	1.711454545	0.663061723	-0.592784921	0.011634734	0.492923754
PITPNB	0.876	0.69	1.19	0.578	0.537	0.525	1.27	0.319	1.43	0.851	0.838	0.505	0.304	0.45	0.794	1.18	1.28	0.539	1.42	1.62	0.749	1.77	1.05	0.502	1.5	2.24	0.7438	1.259090909	0.590743682	-0.759395799	0.012572478	0.492923754
RAD23A	1.71	3.38	1.94	1.41	2.08	1.63	2.7	3.18	1.76	3	0.915	2.35	2.14	2.47	1.68	1.27	0.719	1.38	1.01	2.87	1.07	1.57	1.87	1.41	1.56	1.52	2.156333333	1.477181818	1.459761626	0.545732802	0.010839604	0.492923754
SEC61B	1.18	1.61	1.79	1.26	1.11	1.27	1.59	1.39	1.38	1.89	1.29	1.6	1.23	1.31	1.41	0.933	1.19	1.44	0.977	1.32	0.993	1.4	1.35	1.39	0.841	1.16	1.420666667	1.181272727	1.202657637	0.266226006	0.011884381	0.492923754
TGFBR3	1.25	1.81	0.83	2.11	0.852	0.801	1.68	1.01	1.94	0.689	1.61	0.73	0.552	0.404	1.39	3	1.93	0.93	2.87	1.15	2.55	1.11	2.02	1.02	3.63	3.03	1.1772	2.112727273	0.557194492	-0.843747098	0.011180035	0.492923754
NHSL1	1.27	1.25	0.65	0.742	1.23	1.42	2.52	1.84	1.26	1.13	0.637	1.09	1.68	1.24	1.19	0.516	1.1	0.343	1.03	0.853	0.907	0.615	0.836	1.33	0.947	1.03	1.2766	0.864272727	1.477080046	0.562748011	0.011324455	0.492923754
TMUB2	1.59	2.32	1.21	1.05	2.15	2.24	1.7	2.13	1.44	3.53	2.25	3.2	1.17	1.93	0.926	2.41	2.44	1.9	3.11	3.68	2.95	5.47	5.05	1.62	2.12	3.47	1.9224	3.110909091	0.617954413	-0.694427682	0.012763397	0.492923754
TMED4	1.11	0.667	NaN	NaN	1.26	NaN	NaN	0.705	NaN	NaN	0.947	1.44	0.805	1.04	NaN	NaN	NaN	1.37	1.59	1.53	1.26	NaN	NaN	1.15	NaN	1.24	0.99675	1.356666667	0.73470516	-0.444762688	0.010794745	0.492923754
TADA2B	1.39	1.72	1.83	1.18	1.32	1.25	1.4	1.04	0.936	0.64	1.16	1.13	0.98	0.974	0.867	1.17	1.88	3.07	1.76	2.21	0.922	1.51	1.85	1.34	1.48	2.36	1.1878	1.777454545	0.668259002	-0.581520729	0.010543499	0.492923754
METTL16	0.598	0.795	1.06	1.06	1.39	1.34	1.11	1.16	0.796	0.862	0.879	1.25	0.748	1.23	1.26	0.827	0.812	0.851	0.513	0.738	1.05	0.573	1.13	1.01	0.639	0.688	1.035866667	0.802818182	1.290288001	0.36769312	0.012819555	0.492923754
GPSM1	0.978	1.64	NaN	1.24	1.29	1.05	1.43	1.92	2.06	NaN	1.94	NaN	1.45	NaN	1.4	1.67	1.53	NaN	1.89	NaN	2.03	NaN	2.33	2.01	2.26	3.22	1.490727273	2.1175	0.704003435	-0.506345628	0.012846537	0.492923754
LPCAT1	1.34	2.48	1.7	1.51	1.88	2.27	2.11	3.99	1.98	3.01	1.01	2.49	1.02	2.61	1.57	1.15	1.49	1.03	1.49	0.733	1.92	2.01	1.5	1.27	1.91	1.03	2.064666667	1.412090909	1.462134381	0.548075911	0.012327934	0.492923754
GRHL3	0.626	0.686	1.01	1.08	0.295	0.305	1.13	1.08	1.18	0.628	0.929	0.868	0.743	0.362	0.9	1.07	1.76	0.849	1.11	2.37	1.28	1.07	0.577	0.946	1.32	1.46	0.788133333	1.255636364	0.627676417	-0.671907091	0.012465044	0.492923754
RTF1	0.268	NaN	NaN	NaN	0.222	NaN	NaN	NaN	NaN	NaN	NaN	NaN	NaN	NaN	NaN	NaN	NaN	NaN	NaN	NaN	NaN	NaN	1.28	NaN	NaN	1.18	0.245	1.23	0.199186992	-2.327804661	0.012530916	0.492923754
KIAA1191	NaN	NaN	1.48	1.44	NaN	NaN	NaN	NaN	NaN	1.37	NaN	NaN	1.2	1.53	NaN	0.655	1.15	NaN	NaN	NaN	NaN	NaN	1.28	1.18	0.588	0.627	1.404	0.913333333	1.537226277	0.620329543	0.011568461	0.492923754
RBM17	0.843	1.52	2	1.53	0.911	0.954	1.1	1.07	1.4	1.25	1.37	1.19	1.06	1.27	2.03	2.16	1.55	1.83	1.43	1.4	1.62	1.73	2.27	1.57	1.55	1.22	1.299866667	1.666363636	0.780061829	-0.358339615	0.011116514	0.492923754
KIFC1	0.912	NaN	2.27	NaN	6.17	1.29	1.99	1.43	1.35	0.5	2.39	1.44	1.12	2.77	NaN	1.02	NaN	0.477	0.708	0.682	NaN	0.419	1.04	NaN	0.5	0.443	1.969333333	0.661125	2.97876095	1.57471235	0.011008712	0.492923754
CTDSP1	4.11	6.04	2.21	2.65	6.2	2.13	5.07	2.7	6.26	3.89	1.78	4.14	3.56	6.1	4.96	3.23	1.66	1.5	1.85	1.34	2.75	5.36	1.38	4.86	1.48	1.62	4.12	2.457272727	1.676655568	0.745586349	0.010896575	0.492923754
TMEM126A	NaN	1.69	0.688	NaN	0.497	0.46	0.522	NaN	0.685	1.63	1.05	0.734	0.469	0.74	1.1	NaN	NaN	NaN	NaN	NaN	NaN	0.481	0.487	NaN	NaN	NaN	0.855416667	0.484	1.767389807	0.821620269	0.012106087	0.492923754
BRWD1	2.81	1.87	2.42	1.91	NaN	0.743	NaN	2.12	NaN	3.23	NaN	2.42	1.88	NaN	2.24	1.97	1.42	2.08	1.08	NaN	1.24	1.49	1.82	1.4	1.09	0.942	2.1643	1.4532	1.489333884	0.574667218	0.010698191	0.492923754
TXLNG	1.58	1.09	NaN	2.09	NaN	1.92	NaN	0.821	2.91	1.86	1.25	1.55	1.49	NaN	2.15	0.972	0.584	0.897	1.09	NaN	1.25	NaN	1.64	NaN	1.34	1.14	1.701	1.114125	1.526758667	0.610472035	0.011726882	0.492923754
WASF2	1.16	0.402	1.71	0.665	0.378	0.366	0.73	0.628	0.77	0.515	1.19	0.519	0.481	0.602	0.717	1.5	0.942	1.46	0.936	NaN	0.852	1.15	0.911	0.751	1.09	1.05	0.7222	1.0642	0.678631836	-0.559298983	0.010834695	0.492923754
GRAP	NaN	NaN	NaN	NaN	NaN	1.64	NaN	NaN	NaN	NaN	1.54	NaN	NaN	NaN	NaN	1	1.13	NaN	1.3	NaN	NaN	NaN	1.34	NaN	NaN	NaN	1.59	1.1925	1.333333333	0.415037499	0.01322245	0.496377919
EPB41	5.92	1.34	0.98	0.944	3.66	3.32	2.43	1.07	2.01	2.14	1.25	0.939	4.63	1.68	2.88	0.239	0.2	1.35	0.596	0.954	2.15	1.26	1.27	1.87	1.73	1.32	2.3462	1.176272727	1.994605456	0.996103402	0.013207686	0.496377919
RPP25L	1.14	0.918	1.71	0.358	1.15	0.97	0.547	1.64	1.85	1.62	0.937	1.79	1.47	2.15	0.979	0.905	0.861	0.473	0.502	0.96	1.28	NaN	0.612	0.962	0.527	1.32	1.281933333	0.8402	1.525747838	0.609516546	0.013139767	0.496377919
GPAM	0.824	NaN	2.79	NaN	3.01	NaN	NaN	1.41	NaN	3	NaN	1.93	1.77	NaN	2.25	0.478	NaN	2.09	1.16	NaN	NaN	0.952	1.09	0.644	NaN	NaN	2.123	1.069	1.985968195	0.989842518	0.01311135	0.496377919
SBNO1	0.393	0.877	1.66	0.969	0.525	0.667	1.58	0.742	0.469	1.21	1.58	0.692	0.717	1.83	1.51	0.955	2.12	0.674	2.04	4.34	1.6	1.48	3.54	0.945	2.24	3.19	1.028066667	2.102181818	0.489047454	-1.031953632	0.013409867	0.500707114
TSSC1	2.25	1.4	1.83	0.577	4.69	4.27	3.52	0.683	1.51	1.25	1.35	0.732	1.34	3.18	1.2	0.409	1.02	1.17	0.822	2.3	1.14	0.755	0.954	0.595	0.733	0.927	1.985466667	0.984090909	2.01756428	1.012614639	0.014154152	0.50410557
PIGG	1.07	NaN	NaN	0.751	2.64	NaN	NaN	3.19	1.47	0.494	1.68	2.52	0.86	1.69	NaN	1.31	1.98	2.09	3.47	4.64	3.97	3.61	6.14	2.37	NaN	NaN	1.6365	3.286666667	0.497920892	-1.006011543	0.014123843	0.50410557
TRIM39	0.704	1.48	1.12	0.737	1.26	NaN	NaN	1.13	0.841	1.08	0.816	0.881	1.05	0.625	0.819	0.839	0.41	1.07	1.07	0.575	0.534	0.64	0.69	0.601	0.568	NaN	0.964846154	0.6997	1.378942624	0.463562429	0.013748238	0.50410557
ST3GAL1	0.878	2.02	1.46	1.01	1.37	1.28	1.85	1.28	1.53	2.69	3.16	1.5	0.669	1.35	1.11	1.76	1.53	1.87	1.88	3.34	2.16	1.99	2.47	1.89	2.1	3.3	1.5438	2.208181818	0.699127213	-0.516373103	0.013689633	0.50410557
DCLK1.1	0.915	NaN	NaN	1.12	0.839	0.956	NaN	0.885	0.563	0.717	0.855	1.05	1.01	0.846	NaN	0.558	0.498	NaN	0.725	NaN	0.637	NaN	0.779	0.541	0.962	0.785	0.886909091	0.685625	1.293577525	0.371366519	0.013922841	0.50410557
DHX38	0.566	NaN	NaN	1.15	0.778	1.55	NaN	1.55	NaN	NaN	2.55	NaN	0.207	NaN	NaN	0.239	0.189	NaN	0.2	NaN	0.336	0.121	NaN	NaN	0.0915	0.136	1.193	0.1875	6.362666667	2.669631542	0.014032329	0.50410557
FTSJ1	1.26	1.01	1.05	0.902	1.32	0.94	0.744	NaN	0.949	1.4	1.06	1.04	1.68	NaN	1	0.694	0.558	1.5	0.773	1.03	0.567	0.574	0.738	NaN	0.838	0.674	1.104230769	0.7946	1.389668725	0.474741009	0.014100994	0.50410557
UBQLN2	NaN	1.27	0.555	NaN	NaN	1.01	0.374	NaN	0.241	1.13	NaN	0.399	NaN	NaN	0.526	NaN	0.179	NaN	NaN	NaN	0.289	0.0944	0.304	NaN	0.349	0.234	0.688125	0.241566667	2.848592521	1.510249265	0.014062807	0.50410557
TSC22D4	0.982	0.338	1.32	1.28	0.61	0.797	NaN	0.394	0.964	1.54	0.921	0.752	0.71	2.49	0.956	1.52	1.29	0.686	2.57	2.47	3.65	NaN	1.61	0.791	2.78	2.02	1.003857143	1.9387	0.517799114	-0.949535597	0.013900232	0.50410557
KRT4	8.24	9.67	4.92	3.77	11.7	6.34	4.49	7.49	4.86	5.79	1.95	6.96	10.8	10.1	7.97	5.86	5.59	4.88	4.09	3.01	7.48	2.44	2.23	5.24	5.94	4.9	7.003333333	4.696363636	1.491224674	0.576497636	0.014279723	0.505681283
KLK14	0.609	0.828	0.544	1.2	0.829	0.806	1.27	0.901	1.05	1.01	0.467	1.41	0.446	0.801	1.32	1.58	1.54	0.529	1.66	1.01	1.75	1.32	2.3	0.424	2.31	1.7	0.8994	1.465727273	0.613620294	-0.704581898	0.014344019	0.505681283
ANK1	1.83	2.1	0.706	1.22	2.2	1.9	1.28	1.16	1.17	2.27	0.802	1.14	0.344	0.485	1.54	0.749	0.967	0.775	0.903	1.77	0.795	0.66	0.478	0.579	0.892	0.703	1.343133333	0.842818182	1.593621688	0.672309186	0.014577882	0.510011265
MAPK6	2.5	2.17	1.82	1.47	1.67	1.55	1.77	2.17	0.938	1.91	2.45	1.31	3.29	3.32	1.35	0.444	0.751	2.37	0.831	2.36	2.18	0.641	1.15	1.3	0.525	0.866	1.9792	1.219818182	1.622536891	0.69825128	0.014629931	0.510011265
FRMPD3	0.733	0.677	NaN	NaN	0.49	0.328	0.783	0.499	0.289	1.03	1.3	0.403	0.32	0.857	1.05	1.11	NaN	0.489	1.13	NaN	1.22	1.5	NaN	0.992	1.15	NaN	0.673769231	1.084428571	0.621312688	-0.686608578	0.014687149	0.510011265
MSRB2	0.992	1.26	1.73	0.846	0.736	0.945	0.83	0.985	1.02	0.634	0.477	0.866	1.11	0.73	0.919	1.05	2.05	1.71	1.09	3.12	0.888	1.3	1.33	1.39	1.24	1.39	0.938666667	1.505272727	0.623585779	-0.681340067	0.014774176	0.510480855
S100A11	1.56	2.03	2.66	2.4	1.32	1.38	3.24	2.38	2.41	3.14	1.73	2.51	1.91	1.59	2.14	2.59	1.9	2.44	2.84	3.58	1.79	3.6	3.91	2.77	2.85	2.91	2.16	2.834545455	0.76202694	-0.392086092	0.014990901	0.512951394
GPSM2	0.465	0.398	0.00842	0.00794	0.62	0.0137	0.0556	0.126	0.0192	0.0741	0.0901	0.849	1.06	1.33	0.176	0.0156	0.0169	0.0463	0.0848	NaN	0.0461	0.0465	0.0199	0.0428	0.0982	NaN	0.352870667	0.046344444	7.614087749	2.928671196	0.015141114	0.512951394
CCT7	0.0825	0.471	1.56	0.789	0.506	0.514	0.588	1.29	0.604	0.406	0.551	1.22	0.468	0.589	0.593	1.2	1.29	1.67	1.14	NaN	1.37	0.985	0.749	0.841	0.713	0.664	0.6821	1.0622	0.642157786	-0.639000267	0.015109044	0.512951394
ADNP	1.06	0.558	1.18	0.839	0.623	0.665	1.27	0.457	0.735	1.19	0.855	0.769	1.23	0.967	0.928	1.05	1.15	1.73	1.34	1.02	0.897	0.666	1.32	1.11	1.36	1.95	0.8884	1.235727273	0.71892886	-0.476079075	0.015139902	0.512951394
OAT	0.706	1.82	0.736	0.669	1.58	1.12	1.04	0.528	1.11	2.05	1.72	0.619	0.847	1.75	1.16	0.449	0.671	1.6	0.42	1.46	0.136	0.536	0.131	0.777	0.664	0.361	1.163666667	0.655	1.776590331	0.829111044	0.015409865	0.517012125
NID2	0.943	1.51	1.01	0.749	0.312	0.422	0.892	1.01	0.89	1.54	1.69	0.957	0.464	0.493	0.692	1.26	1.86	1.05	1.63	2.56	1.05	1.17	1.24	0.512	2.13	1.49	0.904933333	1.450181818	0.624013708	-0.680350374	0.015336416	0.517012125
HNRNPC.2	0.749	0.686	NaN	0.726	0.861	1.2	0.813	0.762	0.745	0.729	0.319	0.379	1.37	0.504	0.91	0.555	0.485	0.712	0.43	0.845	0.598	0.397	0.194	NaN	0.539	0.478	0.768071429	0.5233	1.467745898	0.553602225	0.015603483	0.51904363
ENO3	6.81	4.18	3.69	2.07	10.6	3.49	3.97	4.9	4.43	6.8	1.01	4.94	3.28	7.1	2.89	1.51	2.09	2.96	3.4	1.93	4.83	2.25	5.74	2.43	1.7	1.13	4.677333333	2.724545455	1.716738961	0.779670687	0.015635143	0.51904363
SNTA1	0.847	1.86	1.41	1.21	1.74	1.42	2.75	2.01	1.83	2.16	1.7	1.6	2.9	2.16	1.94	0.638	0.798	2.4	1.26	0.774	1.29	1.2	1.85	1.56	1.17	1.32	1.8358	1.296363636	1.416115007	0.501938436	0.015728148	0.51904363
DNAJC7	1.09	1.18	1.86	1.35	1.38	1.03	2.3	1.45	1.32	1.55	2.47	1.62	1.32	1.82	1.76	2.13	1.75	3.75	2.25	2.21	2.12	2.16	2.79	1.76	1.34	1.62	1.566666667	2.170909091	0.721663875	-0.470601057	0.01576936	0.51904363
SLC44A4	3.65	3.14	1.47	1.37	0.805	1.45	2.87	0.563	1.23	1.11	0.833	0.631	NaN	1.96	2.19	3.24	5.23	3.23	1.45	NaN	2.49	NaN	2.35	NaN	3.89	2.26	1.662285714	3.0175	0.550881761	-0.860185397	0.015951595	0.520111854
PANK1	0.536	0.888	0.429	1.05	0.381	0.342	0.617	0.474	0.436	NaN	2.14	0.475	0.37	0.292	0.38	0.268	0.298	0.424	0.232	NaN	0.209	0.197	0.186	0.323	NaN	0.275	0.629285714	0.268	2.348081023	1.231482191	0.015951056	0.520111854
MAPT	2.81	1.13	0.686	1.16	1.89	2.31	2.77	0.816	1.5	2.29	0.599	1.19	0.684	1.5	1.24	1.06	2.05	1.59	3.99	3.06	3.11	NaN	3.34	0.862	3.27	3.98	1.505	2.6312	0.571982365	-0.805957426	0.016356794	0.522460688
NUCB1	1.14	2.96	2.35	2.24	1.56	2.26	3.32	2.05	1.99	2.3	1.55	3.1	1.51	1.4	1.99	2.15	2.75	1.44	3.91	2.05	2.65	3.2	3.31	3.09	3.16	3.29	2.114666667	2.818181818	0.750365591	-0.414334421	0.016475002	0.522460688
GEN1	0.691	0.942	1.15	0.606	0.119	0.137	0.489	0.595	NaN	0.608	0.708	0.369	0.565	0.184	1.31	0.884	1.39	0.824	1.25	NaN	1.13	NaN	0.612	0.652	1.03	0.756	0.605214286	0.947555556	0.638711136	-0.64676449	0.016240614	0.522460688
PLIN4	0.895	1.15	0.773	0.729	0.657	0.855	1.24	1.36	0.986	0.86	1.4	1.13	1.33	NaN	0.622	1.09	0.912	1.62	1.85	2.11	0.875	NaN	1.21	1.29	1.34	1.98	0.999071429	1.4277	0.699776864	-0.515033128	0.01627408	0.522460688
ERAP1	4.07	4.2	2.49	1.52	2.34	2.92	4.39	3.11	3.83	3.48	2.51	5.43	1.58	6.27	2.37	1.64	0.747	2.11	2.87	3.55	1.83	3.61	1.39	1.29	2.4	2.86	3.367333333	2.208818182	1.52449548	0.608331872	0.016444775	0.522460688
NSFL1C	1.15	2.67	1.86	NaN	4.53	NaN	NaN	NaN	0.316	2.19	6.23	2.17	2.46	1.37	4.39	0.935	1.69	0.796	NaN	NaN	NaN	NaN	NaN	NaN	1.61	0.363	2.666909091	1.0788	2.472107055	1.305741221	0.016292997	0.522460688
MX1	0.964	1.46	0.995	1.59	0.883	0.681	1.46	1.05	1.16	0.587	0.659	1	0.989	1.51	1.36	1.59	1.02	1.64	1.3	2.52	2.09	0.72	1.87	2.15	1.24	1.26	1.089866667	1.581818182	0.688996169	-0.537432135	0.016587447	0.523635551
TGFBR2	1.12	1.95	1.76	1.59	0.92	1.55	2.4	1.56	1.43	1.69	1.56	1.39	1.12	1.14	1.7	1.33	1.8	2.51	1.94	2.25	1.63	2.06	2.1	1.82	1.44	1.92	1.525333333	1.890909091	0.806666667	-0.309955453	0.01671531	0.525284298
UNKL	NaN	NaN	NaN	NaN	0.758	NaN	NaN	1.17	0.804	0.698	0.412	0.313	NaN	0.539	NaN	0.866	0.643	NaN	1.67	0.693	1.07	NaN	1.91	1.47	1.46	NaN	0.670571429	1.22275	0.548412536	-0.866666545	0.016974999	0.531042201
NFXL1	NaN	3.61	3.16	NaN	0.744	NaN	5.59	3.4	3.86	2.83	4.57	4.35	7	NaN	NaN	0.312	2.32	3.22	2.61	1.49	1.39	NaN	4.26	NaN	0.723	NaN	3.9114	2.040625	1.916765697	0.938673994	0.017269365	0.535400902
POLR3C	0.26	0.751	0.839	0.877	0.354	0.325	0.407	0.837	0.951	0.549	0.365	0.741	0.52	0.359	0.542	1.33	0.879	0.891	1.02	1.66	0.782	0.705	0.55	0.714	0.574	0.689	0.578466667	0.890363636	0.649697093	-0.622160844	0.017345602	0.535400902
PFDN4	1.22	1.29	0.887	0.887	1.02	0.988	1.87	0.586	1.11	1.54	0.557	0.927	0.504	0.703	1.45	1.88	1.21	1.31	2.26	1.13	2.18	1.18	4.01	1.17	1.6	1.66	1.035933333	1.780909091	0.581687936	-0.781682711	0.017252033	0.535400902
PCDH15	2.91	3.13	1.85	1.91	2.77	3.46	1.25	1.8	1.54	2.22	1.14	0.952	3.57	2.77	3.28	1.93	1.25	2.23	1.89	1.69	1.99	NaN	0.698	0.922	2.07	1.08	2.303466667	1.575	1.462518519	0.548454892	0.017564134	0.535968946
MCM2	1.01	1.1	1.96	0.834	0.882	0.676	1.37	0.737	1.61	2.61	1.4	1.31	0.969	0.976	1.76	0.742	0.807	0.38	0.931	1.74	0.57	0.753	1.01	0.966	0.707	0.637	1.280266667	0.840272727	1.523632298	0.607514776	0.017560571	0.535968946
TMEM206	1.2	1.6	1.98	1.27	1.15	1.34	1.56	1.6	1.33	1.95	1.09	1.52	0.922	0.995	1.37	1.4	1.56	2.46	1.36	2.94	1.47	1.67	1.89	1.53	1.77	2.41	1.3918	1.86	0.74827957	-0.418350709	0.017595525	0.535968946
TPR	1.65	2.29	2.24	2.35	1.46	1.42	3.36	0.974	2.1	2.28	2.17	0.961	0.684	0.738	2.16	2.74	1.53	3.61	1.77	2.27	2.47	2.21	2.76	2.89	1.93	2.91	1.789133333	2.462727273	0.726484558	-0.460995963	0.017706301	0.536988031
NDUFS2	0.961	1.15	1.74	2.15	0.626	0.539	2.44	0.697	1.81	1.07	0.664	1.26	0.748	2	2.61	4.07	3.1	1.02	3.49	1.6	2.3	2.84	1.74	0.824	2.23	2.01	1.364333333	2.293090909	0.594975685	-0.749097385	0.017978087	0.538592577
ALDH3B1	0.519	0.559	1.43	0.393	0.722	0.811	0.901	0.381	0.655	0.588	0.651	0.365	0.632	0.847	0.847	0.424	0.431	0.589	0.359	NaN	0.401	0.769	0.541	0.404	0.446	0.472	0.686733333	0.4836	1.420044114	0.505935748	0.018147664	0.538592577
SLC25A1	0.381	0.266	0.918	0.317	0.441	0.431	0.794	0.317	0.557	0.786	0.329	0.383	0.254	0.188	0.308	0.54	0.817	0.454	0.797	0.96	0.442	0.908	0.654	0.363	0.552	0.728	0.444666667	0.655909091	0.677939478	-0.56077161	0.018379617	0.538592577
SIRPA	0.543	1.54	2.92	0.792	1.25	0.577	2.33	1.16	0.79	0.855	1.42	1.7	0.586	1.68	0.849	0.834	1.07	0.539	0.714	NaN	0.566	0.92	1.39	0.288	0.485	0.629	1.266133333	0.7435	1.702936561	0.768024692	0.018176383	0.538592577
TRIP13	1.67	1.02	3.01	0.911	0.946	0.9	2.34	1.02	1.65	1.71	1.01	1.38	1.14	2.19	1.58	1.89	1.19	2.01	2.1	2.52	2	3.75	2.47	1.59	2.09	1.98	1.498466667	2.144545455	0.698733927	-0.517184903	0.018250354	0.538592577
C18orf21	NaN	NaN	NaN	0.462	NaN	NaN	NaN	NaN	NaN	NaN	NaN	NaN	0.331	NaN	NaN	NaN	2.04	NaN	NaN	NaN	NaN	NaN	NaN	NaN	NaN	1.8	0.3965	1.92	0.206510417	-2.27571354	0.018373109	0.538592577
ISG20L2	1.88	2.13	2.84	1.55	1.49	1.33	1.2	2.21	1.59	0.819	1.73	1.66	0.73	1.16	0.946	2.06	1.38	2.32	1.63	2.25	2.11	2.26	1.5	2.31	2.27	1.99	1.551	2.007272727	0.772690217	-0.372037962	0.018032092	0.538592577
POMT1	0.836	1.11	1.51	1.03	2.15	1.84	1.35	1.51	1.56	2.2	1.41	1.35	1.28	0.889	1.14	1.06	1.58	1.72	1.8	2.04	1.99	2.08	1.9	1.27	2.12	2.35	1.411	1.81	0.779558011	-0.359271709	0.018036912	0.538592577
TSPAN3	NaN	NaN	NaN	0.408	0.504	0.198	NaN	NaN	NaN	NaN	2.61	NaN	NaN	1.04	NaN	2.42	NaN	NaN	NaN	2.73	NaN	NaN	NaN	NaN	NaN	NaN	0.952	2.575	0.369708738	-1.435538954	0.018700914	0.544024098
CILP	1.2	2.05	1.33	2	3.1	NaN	NaN	1.36	1.41	2.56	1.07	1.31	0.766	2.13	0.617	NaN	1.51	2.62	1.21	NaN	5.68	4.77	2.37	3.84	2.17	5.61	1.607923077	3.308888889	0.485940487	-1.041148458	0.018721636	0.544024098
CPN1	0.103	NaN	0.0762	NaN	NaN	NaN	NaN	0.388	NaN	NaN	NaN	0.275	0.176	0.124	0.279	0.0919	NaN	NaN	NaN	NaN	0.0662	0.0475	NaN	0.0761	0.0453	0.0685	0.203028571	0.065916667	3.080079465	1.622967573	0.01883767	0.545115072
CENPQ	0.917	1.26	0.991	1.61	1.63	1.28	1.5	1.45	1.45	1.47	1.38	1.36	1.71	NaN	2.17	1.82	2.06	4.29	2.2	1.25	2.04	1.79	4.79	2.65	1.48	2	1.441285714	2.397272727	0.601218918	-0.73403769	0.019048597	0.548931556
CD36	1.63	1.14	0.36	2.26	1.61	1.77	2.03	0.927	0.925	2.13	1.92	0.996	1.19	0.995	1.06	1.51	2.49	2.06	3.26	3.44	1.49	1.72	2.14	1.69	1.28	1.63	1.3962	2.064545455	0.676274769	-0.564318566	0.019257191	0.550651203
BRD4	1.24	1.34	1.74	1.31	1.01	1.05	2.21	0.852	1.74	0.754	0.757	0.844	1.3	2.44	1.13	1.36	1.59	1.96	2.24	3.81	2	2.51	2	1.21	1.86	1.25	1.314466667	1.980909091	0.663567386	-0.591685115	0.019306088	0.550651203
AFF4	0.855	1.26	2.39	1.68	0.875	0.811	2.28	1.05	1.33	1.33	1.6	0.974	1.11	1.05	1.63	3.26	2.27	2.22	2.37	1.22	1.72	1.84	1.06	1.29	2.36	1.74	1.348333333	1.940909091	0.694691647	-0.525555344	0.019346133	0.550651203
SSC5D	NaN	NaN	NaN	NaN	NaN	NaN	NaN	NaN	NaN	NaN	4.77	5.55	7.1	NaN	NaN	NaN	NaN	0.719	NaN	NaN	3.07	NaN	2.6	NaN	NaN	NaN	5.806666667	2.129666667	2.726561277	1.447082579	0.020822706	0.560672588
HAUS8	2.37	NaN	0.976	NaN	2.81	1.14	NaN	1.67	0.891	NaN	3.53	1.59	1.94	1.2	0.985	0.764	0.907	1.32	1.26	NaN	0.562	NaN	1.15	1.52	0.879	0.652	1.736545455	1.001555556	1.733848357	0.793977726	0.020747222	0.560672588
ELF2	0.288	0.81	0.901	0.897	1.23	1.11	0.905	0.451	0.547	1.54	1.2	0.63	0.226	0.84	0.981	1.76	1.6	0.87	1.57	1.42	1.4	0.685	0.647	1.15	0.946	1.22	0.837066667	1.206181818	0.693980504	-0.52703296	0.021010424	0.560672588
HTATSF1	1.47	0.842	2.37	2.12	2.88	2.47	NaN	NaN	1.06	1.74	1.26	2.25	1.1	1.87	NaN	NaN	2.78	1.05	4.09	NaN	3.35	2.74	4.47	2.68	3.88	1.41	1.786	2.938888889	0.607712665	-0.718538735	0.020222791	0.560672588
PRSS23	0.454	NaN	NaN	NaN	NaN	NaN	NaN	1.26	1.13	NaN	0.0507	1.3	1.18	NaN	0.147	1.63	2.28	NaN	NaN	NaN	1.14	1.23	0.944	1.51	NaN	1.83	0.788814286	1.509142857	0.522690269	-0.935971795	0.021111407	0.560672588
ADH1B	0.362	0.129	0.129	0.242	0.338	0.27	0.253	0.134	0.286	0.163	0.361	0.146	0.126	0.325	0.433	0.578	0.541	0.108	0.63	0.239	0.316	0.762	0.279	0.145	0.605	0.603	0.246466667	0.436909091	0.564114302	-0.825940582	0.020935544	0.560672588
CSN2	1.36	4.8	1.13	1.58	2.39	2.57	2.9	1.99	1.85	0.497	0.887	1.89	2.23	2.74	0.981	3.99	4.68	1.05	4.07	1.35	5.73	4.18	1.84	1.82	5.27	3.91	1.986333333	3.444545455	0.576660508	-0.794205869	0.020037626	0.560672588
ZNF32	0.984	4.95	1.3	2.11	NaN	2.25	3.06	2.39	2.45	0.482	NaN	1.65	2.37	NaN	NaN	7.48	7.63	0.676	4.94	NaN	8.85	NaN	1.63	3.14	5.21	4.3	2.181454545	4.872888889	0.447671719	-1.159486914	0.021245549	0.560672588
MCM7	2.91	2.28	3.32	2.5	2.35	2.42	4.52	2.11	2.04	2.07	1.3	2.59	2.34	1.71	2.71	1.39	0.727	3.02	0.957	2.19	1.78	1.82	2.37	2.4	1.29	1.69	2.478	1.784909091	1.388306	0.473325591	0.021393554	0.560672588
ERH	0.567	0.774	1.42	1.02	0.673	0.907	1.15	0.797	1.09	0.662	0.412	0.796	1.01	0.916	0.887	1.06	1.11	1.7	1.14	1.15	1.58	0.808	0.946	0.684	1.28	1.19	0.872066667	1.149818182	0.758438752	-0.398895415	0.02132202	0.560672588
SRSF5	0.55	1.46	2.02	1.66	1.06	1.32	1.03	1.86	1.99	1.38	1.88	1.47	1.21	1.44	2.34	1.66	2.53	1.4	2.26	4.01	2.66	2.18	3.16	1.64	1.45	1.56	1.511333333	2.228181818	0.678280974	-0.56004507	0.019959909	0.560672588
MLEC	0.374	0.45	NaN	1.57	0.559	0.625	0.232	0.735	0.442	0.448	NaN	0.444	0.35	NaN	0.556	0.271	0.432	0.372	0.234	NaN	0.201	0.211	0.307	NaN	0.16	0.437	0.565416667	0.291666667	1.938571429	0.954993894	0.020833877	0.560672588
WASF3	0.609	0.657	1.09	1.1	0.539	0.544	0.44	0.709	0.841	0.81	0.804	0.794	0.906	0.922	0.723	1.04	0.944	0.797	0.892	1.69	0.754	1.03	0.934	0.848	0.931	1.1	0.765866667	0.996363636	0.7686618	-0.379579121	0.020710159	0.560672588
FBXW8	1.38	1.91	NaN	NaN	2.28	1.24	NaN	2.42	NaN	NaN	3.33	1.66	1.13	NaN	NaN	1.12	NaN	NaN	0.757	NaN	1.17	NaN	NaN	1.72	0.902	0.985	1.91875	1.109	1.730162308	0.790907385	0.02002058	0.560672588
CHMP7	3.82	NaN	NaN	NaN	NaN	NaN	NaN	1.74	1.02	2.16	NaN	2.14	2.71	NaN	2.45	1.62	NaN	NaN	1.56	NaN	1.19	NaN	1.21	1.35	NaN	0.738	2.291428571	1.278	1.792980103	0.842359478	0.021093175	0.560672588
SENP8	NaN	0.379	0.932	NaN	0.958	0.301	NaN	1.15	NaN	NaN	NaN	0.949	0.796	1.76	0.577	0.338	NaN	NaN	0.667	NaN	0.348	NaN	0.198	NaN	NaN	0.523	0.866888889	0.4148	2.089896068	1.063431198	0.020017844	0.560672588
SLC38A2	0.597	0.988	NaN	1.34	0.93	0.953	0.808	0.604	1.99	1.51	1.42	0.848	1.32	1.39	NaN	1.41	1.46	1.75	1.46	3.77	1.36	NaN	1.74	2.21	1.1	2.03	1.130615385	1.829	0.618160407	-0.693946842	0.02046587	0.560672588
MRPL32	0.304	0.438	3.87	3.11	0.527	0.756	1.95	0.858	1.35	1.58	0.31	1.15	1.27	0.483	0.736	2.28	2.06	6.93	2.86	3.9	2.29	4.74	NaN	1.34	1.11	NaN	1.246133333	3.056666667	0.407677208	-1.294500792	0.021040533	0.560672588
AASS	NaN	NaN	NaN	0.0438	NaN	NaN	NaN	0.0615	NaN	0.0773	0.0588	0.0329	0.16	NaN	NaN	0.174	NaN	0.191	0.301	NaN	0.279	0.838	0.609	NaN	0.0898	0.23	0.072383333	0.338975	0.213535905	-2.227449424	0.020660532	0.560672588
JAG2	1.21	1.55	1.99	2.09	0.757	0.994	2.08	1.03	0.868	0.87	2.32	1.16	1.59	1.03	1.73	0.632	1.06	1.36	0.913	1.16	0.774	1.3	0.978	1.18	0.516	1.34	1.417933333	1.019363636	1.390998543	0.476120909	0.020531082	0.560672588
GPR56	NaN	0.161	0.156	NaN	NaN	NaN	NaN	0.232	NaN	0.217	NaN	0.164	NaN	NaN	0.184	0.103	0.13	NaN	0.055	NaN	0.187	NaN	0.112	0.19	NaN	0.0741	0.185666667	0.121585714	1.527043434	0.610741098	0.021313329	0.560672588
CASP14	0.851	0.977	0.95	1.14	1.04	1.02	0.607	1.89	1.1	2.13	1.1	0.89	1.74	0.967	1.37	1.03	1.08	1.08	0.807	0.847	0.988	0.801	0.94	1.03	0.523	0.483	1.1848	0.873545455	1.356311791	0.439688866	0.0214927	0.561153387
PAM	5.16	2.91	NaN	1.86	13.3	NaN	NaN	4.71	2.67	NaN	1.18	6.36	6.69	NaN	NaN	NaN	0.823	NaN	0.998	NaN	NaN	1.78	NaN	1.6	NaN	2.27	4.982222222	1.4942	3.334374396	1.737416105	0.02186838	0.566398262
ABCA12	1.56	NaN	NaN	NaN	NaN	NaN	NaN	NaN	NaN	NaN	NaN	NaN	1.51	NaN	1.93	1.21	NaN	NaN	NaN	NaN	NaN	NaN	NaN	0.966	0.734	NaN	1.666666667	0.97	1.718213058	0.780908942	0.021821905	0.566398262
UBR2	0.801	0.854	2.74	1.38	1.17	0.755	1.84	0.752	1.53	0.438	1.04	0.946	0.545	0.658	0.746	1.62	1.31	1.54	1.38	2.24	1.26	1.91	1.62	0.829	1.33	2.31	1.079666667	1.577181818	0.684554345	-0.546763017	0.021938248	0.566398262
CPSF1	NaN	NaN	NaN	NaN	NaN	NaN	NaN	0.613	NaN	NaN	NaN	NaN	0.576	NaN	NaN	NaN	NaN	NaN	NaN	NaN	0.985	NaN	NaN	NaN	1.03	0.827	0.5945	0.947333333	0.62755102	-0.672195339	0.022105391	0.568599781
FPGS	9.47	4.31	6.88	NaN	3.62	NaN	NaN	3.31	NaN	NaN	2.78	NaN	5.23	NaN	NaN	3.56	1.29	NaN	1.02	NaN	3.75	NaN	NaN	NaN	NaN	0.948	5.085714286	2.1136	2.40618579	1.266748042	0.022247761	0.568648841
PHF6	1.57	2.48	0.57	3.7	1.69	1.89	1.72	1.38	1.89	1.26	0.372	3.1	1.43	1.09	1.41	4.12	1.69	4.99	4.35	2.3	2.08	1.52	1.17	2.11	5.58	3.15	1.703466667	3.005454545	0.566791692	-0.819109484	0.022294581	0.568648841
OSBPL8	0.716	0.467	1.38	1.42	1.03	0.956	0.697	1.64	1.22	NaN	0.639	1.35	0.504	0.242	0.881	1.11	0.986	NaN	1.62	2.32	1.4	NaN	NaN	1.94	0.961	1.37	0.938714286	1.463375	0.641472135	-0.640541497	0.022434814	0.568648841
RALY	0.857	1.07	0.606	1.5	1.13	1.15	1.12	0.857	NaN	0.983	1.95	1.45	0.714	NaN	0.854	1.68	1.12	1.4	1.79	NaN	3.44	2.15	4.6	1.51	4.48	0.828	1.095461538	2.2998	0.476329045	-1.069969572	0.022398795	0.568648841
GNG7	0.754	1.07	1.23	1.18	1.97	2.51	5.11	1.69	0.872	2.23	2.07	1.76	2.24	1.5	1.58	0.688	1.2	2.02	1.23	0.908	0.883	0.955	0.855	1.4	0.765	1.43	1.851066667	1.121272727	1.650862116	0.723219628	0.022610369	0.569370704
SEC13.1	1	0.839	2.27	1.2	0.575	0.795	1.09	1.11	1.28	1.74	1.2	1.15	0.932	0.893	1.04	1.42	0.992	2.97	1.65	1.15	1.34	1.66	1.86	1.28	2.2	1.47	1.140933333	1.635636364	0.697547058	-0.519637548	0.022627259	0.569370704
ANK2	1.62	7.92	1.5	1.54	3.22	3.32	4.87	3.81	3.55	6.11	0.925	4.17	5.35	3.37	3.73	3.32	0.952	2.73	1.59	2.35	4.48	2.87	1.11	2.04	2.12	1.07	3.667	2.239272727	1.637585255	0.711570017	0.023057681	0.578106829
MDH2	1.62	1.88	1.14	1.74	1.4	1.28	2.59	1.55	1.74	3.23	1.49	1.48	0.913	1.24	2.4	1.37	1.36	1.09	1.71	1	1.08	0.916	0.819	1.37	1.73	1.49	1.712866667	1.266818182	1.352101423	0.435203375	0.023187253	0.579264284
COL4A2	0.0492	0.0776	0.0445	0.247	0.061	0.0829	0.139	0.021	0.345	0.125	0.0181	0.0771	0.0699	0.133	0.0638	0.055	0.0351	0.0335	0.0388	0.0377	0.0282	0.105	0.0115	0.0592	0.0557	0.0243	0.103606667	0.044	2.35469697	1.235541409	0.023354553	0.579276312
FBXO7	0.663	1.12	1.34	0.865	0.689	0.669	1.28	0.557	0.911	0.752	0.666	0.561	0.64	0.922	0.823	0.917	0.86	1.1	0.8	1.36	1.24	0.993	1.06	0.929	1.11	0.934	0.830533333	1.027545455	0.808269191	-0.307092238	0.023327504	0.579276312
HLA.C	0.437	0.435	0.158	0.356	0.455	0.568	0.277	0.286	0.386	0.479	0.442	0.55	0.614	0.473	0.269	0.255	0.518	0.308	0.405	NaN	0.179	0.222	0.302	0.288	0.226	0.328	0.412333333	0.3031	1.360387111	0.444017242	0.023534053	0.579588636
NUP85	NaN	1.65	3.36	NaN	1.82	1	2.52	1.21	1.31	1.59	NaN	NaN	2.47	2.19	2.76	1.27	1.22	NaN	0.855	1.22	2.21	NaN	NaN	0.64	1.42	NaN	1.989090909	1.262142857	1.575963369	0.656234002	0.023465037	0.579588636
PGK1	4.98	5.13	1.67	1.98	3.89	2.98	2.75	1.88	2.78	2.97	2.59	1.64	4.01	6.82	4.27	2.99	1.69	0.745	2.41	1.73	4.13	2.26	1.19	0.973	3.6	1.88	3.356	2.145272727	1.564369862	0.645581647	0.023759957	0.582816758
TMA7	0.257	NaN	NaN	NaN	0.288	NaN	NaN	0.496	NaN	NaN	NaN	0.517	0.438	NaN	0.342	NaN	NaN	0.218	0.268	NaN	0.281	NaN	0.226	NaN	NaN	NaN	0.389666667	0.24825	1.569654246	0.650446806	0.023832968	0.582816758
SALL2	NaN	NaN	NaN	1.92	1.59	NaN	NaN	3.44	2.81	NaN	3.68	1.6	1.14	NaN	NaN	3.66	NaN	NaN	5.45	NaN	NaN	NaN	5.36	NaN	NaN	NaN	2.311428571	4.823333333	0.479218087	-1.061245735	0.024345755	0.587713954
KLK7	0.611	1.17	0.811	NaN	1.64	1.36	NaN	NaN	NaN	1.17	NaN	NaN	1.51	NaN	NaN	NaN	0.702	NaN	0.392	NaN	NaN	NaN	NaN	0.865	0.667	0.996	1.181714286	0.7244	1.631300781	0.706022812	0.024458242	0.587713954
DHX8	0.92	1.37	1.05	0.788	1.06	0.848	0.777	1.92	0.757	0.868	1.49	1.46	0.806	0.403	1.06	0.419	0.536	1.25	0.899	0.709	0.508	0.933	0.782	0.763	0.809	0.626	1.038466667	0.748545455	1.387312768	0.472293078	0.024433534	0.587713954
C10orf76	2.2	2.71	3.69	2.2	2.1	2.95	3.07	3.29	4.09	1.65	1.88	2.72	1.98	2.63	1.86	2.31	2.22	0.683	1.01	0.605	1.5	1.83	2.28	3.89	2.12	0.627	2.601333333	1.734090909	1.500113587	0.585071744	0.024452039	0.587713954
TMEM135	1.33	4.21	3.64	0.86	2.36	2.43	NaN	1.54	1.61	3.27	1.06	3.2	5.3	0.942	1.76	1.7	0.889	1.4	1.42	NaN	1.68	1.28	2.37	0.984	1.3	1.38	2.393714286	1.4403	1.661955347	0.73288162	0.024625595	0.587713954
SPRYD4	0.423	0.642	NaN	NaN	0.344	0.715	0.624	0.548	1.35	NaN	0.9	0.713	0.264	0.322	NaN	3.33	NaN	0.564	0.768	0.382	1.96	1.07	1.73	0.716	1.98	1.49	0.622272727	1.399	0.444798233	-1.16877704	0.024474979	0.587713954
CARD8	0.25	0.69	0.854	NaN	0.255	0.42	0.269	NaN	0.153	0.494	0.376	NaN	0.321	0.26	0.122	0.984	0.6	0.211	0.629	NaN	0.765	0.396	NaN	NaN	0.859	0.71	0.372	0.64425	0.5774156	-0.792318011	0.024589752	0.587713954
NA.	0.785	0.559	1.55	1.02	0.744	0.806	1.9	0.629	0.944	0.596	1.26	0.867	0.887	0.751	0.775	1.34	1.21	1.3	1.43	1.7	1.97	1.24	1.29	0.734	0.985	0.889	0.9382	1.280727273	0.732552527	-0.448995885	0.024723857	0.588038315
MDH1.1	0.778	1.07	1.66	0.941	0.956	0.976	1.02	0.487	1.34	1.22	2.4	0.545	1.16	1.12	1.2	1.31	1.52	2.1	1.89	0.784	1.19	1.69	2.07	1.54	1.6	1.16	1.124866667	1.532181818	0.734160041	-0.445833501	0.024935606	0.589040078
TMEM40.1	1.11	1.2	NaN	0.874	0.591	0.803	2.19	1.14	0.21	NaN	0.567	0.986	0.454	0.762	0.678	1.37	2.52	1.02	1.83	0.505	1.17	2.11	0.993	1.15	1.5	3.52	0.889615385	1.608	0.553243398	-0.854013764	0.024935173	0.589040078
UCHL3	NaN	NaN	NaN	NaN	NaN	8.11	NaN	6.91	2.02	NaN	NaN	6.22	NaN	NaN	2.04	0.933	0.659	0.459	0.669	NaN	0.733	NaN	0.404	NaN	NaN	0.473	5.06	0.618571429	8.180138568	3.032125282	0.02504754	0.589678535
SPRR3	1.94	NaN	NaN	NaN	NaN	NaN	NaN	NaN	NaN	NaN	NaN	1.94	1.82	NaN	NaN	NaN	1.24	NaN	0.958	NaN	NaN	0.611	NaN	NaN	NaN	NaN	1.9	0.936333333	2.029191883	1.020905295	0.029054278	0.591087958
TAP1	1.02	NaN	NaN	NaN	0.423	NaN	NaN	0.569	NaN	1.96	NaN	1.29	NaN	NaN	0.756	0.284	NaN	0.215	0.463	NaN	0.32	NaN	0.284	NaN	0.236	0.22	1.003	0.288857143	3.472304649	1.795893531	0.026179258	0.591087958
PTPRA	0.224	0.109	0.0779	0.68	NaN	1.06	NaN	1.4	0.326	0.407	NaN	0.589	0.277	0.167	NaN	0.102	0.0805	0.177	0.069	0.0205	0.103	0.25	0.102	0.125	0.305	0.371	0.483354545	0.155	3.118416422	1.640813593	0.028555584	0.591087958
NAP1L1.1	1.91	NaN	2.06	NaN	NaN	NaN	NaN	0.467	2.32	NaN	0.927	0.809	NaN	NaN	NaN	0.3	NaN	0.565	NaN	NaN	NaN	NaN	NaN	NaN	NaN	NaN	1.4155	0.4325	3.27283237	1.710539711	0.028361373	0.591087958
CNTLN	1.85	NaN	NaN	NaN	1.71	1.43	NaN	0.96	NaN	NaN	0.646	1.63	1.04	NaN	1.81	2.39	2.91	NaN	5.12	NaN	5.33	NaN	NaN	2.18	NaN	NaN	1.3845	3.586	0.386084774	-1.373010435	0.029854876	0.591087958
KRT16	1.05	1.96	1.07	1.1	2.44	2.58	2.3	1.59	1.61	0.398	0.972	1.46	1.33	0.528	0.903	1.99	2.74	1.1	1.84	1.37	3.77	2.22	2.08	1.24	4.68	2.71	1.4194	2.34	0.606581197	-0.721227318	0.025375352	0.591087958
ARHGEF3	2.65	1.7	1.22	NaN	1.16	1.6	NaN	1.87	NaN	NaN	NaN	3.11	1.39	0.576	0.768	NaN	NaN	NaN	2.87	NaN	1.95	2.36	NaN	2.4	NaN	NaN	1.6044	2.395	0.669895616	-0.577991785	0.027488103	0.591087958
EIF2B5	1.06	1.05	0.771	0.846	0.85	0.97	1.14	1.08	NaN	0.605	0.948	1.39	1.31	0.705	1.18	0.978	0.975	0.769	1.27	1.63	1.19	1.18	1.3	1.47	1.35	1.26	0.993214286	1.215636364	0.817032392	-0.291534819	0.02829021	0.591087958
RFXANK	1.92	2.51	2.78	1.48	1.35	0.482	NaN	1.28	1.65	1.86	0.587	1.69	1.61	1.37	1.12	2.35	1.11	4.26	1.58	2.09	3.87	2.45	2.01	2.71	2.16	1.42	1.549214286	2.364545455	0.655184819	-0.610026166	0.027024528	0.591087958
ELP5	0.954	0.906	0.856	0.886	1.26	NaN	0.623	0.902	1.04	1.47	1.14	1.07	1.37	1.2	1.28	1	0.734	1.07	0.822	NaN	NaN	NaN	NaN	NaN	0.79	0.709	1.068357143	0.854166667	1.250759582	0.322804505	0.025711337	0.591087958
SULT2B1	0.595	0.675	2.06	1	1.49	1.06	1.2	1.48	0.712	1.01	0.738	1.15	0.461	0.828	1.84	2.74	1.23	0.681	2.04	1.94	0.93	1.87	2.39	1.36	1.1	1.57	1.0866	1.622818182	0.669575934	-0.578680419	0.029290598	0.591087958
KHNYN	0.913	0.898	1.03	0.926	0.73	0.762	1.05	0.632	0.905	0.878	0.785	0.702	0.887	1.01	0.911	1.36	0.794	0.984	0.892	1.61	1.05	1.25	1.07	0.535	1.25	1.47	0.867933333	1.115	0.778415546	-0.361387573	0.028485279	0.591087958
HMMR	0.63	0.681	0.408	0.391	0.906	0.806	0.719	0.549	0.548	0.938	0.539	0.505	0.995	0.702	0.405	0.805	0.94	0.638	0.969	1.92	0.635	0.303	1.39	2.62	1.62	1.1	0.648133333	1.176363636	0.550963421	-0.859971555	0.026940954	0.591087958
COL4A1	0.142	NaN	0.143	0.461	0.213	0.209	0.252	0.105	0.14	0.21	0.163	0.0583	0.131	0.108	0.0663	NaN	0.144	0.107	0.067	0.0117	0.223	0.106	0.0244	0.0726	NaN	0.0625	0.171542857	0.090911111	1.886929497	0.916040519	0.029027743	0.591087958
SERPINE1	15	3.34	2.4	3.16	2.82	2	3.46	2.6	6.62	2.83	0.517	3.21	4.76	8.01	7.91	4.21	1.65	1.38	1.63	3.07	3.23	1.11	2.06	3.72	1.44	0.744	4.5758	2.204	2.076134301	1.053899772	0.027841567	0.591087958
C1S.1	3.71	9.81	4.1	2.76	2.82	3.1	5.43	2.44	2.44	1.7	0.871	2.75	3.3	2.29	3.42	0.719	0.716	1.98	1.84	2.12	2.87	1.84	0.863	1.23	5.31	0.762	3.396066667	1.840909091	1.844776955	0.883446396	0.029116909	0.591087958
NQO1	1.95	3.89	2.24	2.6	1.47	1.68	0.993	2.72	2.49	2.34	1.37	2.79	1.19	1.23	1.34	2.85	3.69	3.75	3.22	0.94	2.8	2.72	2.7	2.34	2.1	3.48	2.019533333	2.780909091	0.726213359	-0.461534625	0.026268716	0.591087958
SFPQ	3.54	1.51	1.67	1.9	2.49	2.22	3.61	2.61	1.59	2.36	1.38	2.86	4.17	3.59	2.54	0.851	1.61	2.33	2.05	2.1	3.08	1.32	0.715	1.58	1.35	2.71	2.536	1.790545455	1.416328188	0.502155602	0.027509952	0.591087958
EPHA2	1.18	1.87	1.13	1.08	0.788	0.795	0.697	1.8	1.18	2.02	1.58	1.34	0.728	0.787	1.25	1.16	0.846	1.14	0.908	1.02	0.585	0.801	0.425	1.37	0.74	0.84	1.215	0.894090909	1.358922217	0.44246288	0.029630303	0.591087958
SERPINA4	NaN	1.33	NaN	NaN	NaN	NaN	0.465	0.88	NaN	0.926	NaN	NaN	1.18	NaN	NaN	NaN	0.754	NaN	NaN	NaN	0.381	NaN	NaN	0.424	NaN	0.128	0.9562	0.42175	2.267219917	1.180924337	0.029480312	0.591087958
GBP1	1.37	0.851	2.43	0.958	0.535	0.547	0.931	2.37	0.805	2.87	1.09	2.65	0.894	0.389	0.433	1.79	1.46	1.12	2.2	0.887	2.57	3.19	2.17	1.49	2.39	4.36	1.274866667	2.147909091	0.593538466	-0.752586564	0.02995867	0.591087958
PPP1R2.PPP1R2P3	1.57	2.68	2.9	2.43	1.54	1.64	2.81	1.91	2.69	3.74	0.877	2.22	1.82	1.97	2.29	3.01	2.61	3.93	2.67	2.32	2.37	2.62	3.27	2.62	1.99	3.08	2.2058	2.771818182	0.795795343	-0.329530639	0.027959801	0.591087958
CAPZA2	1.47	3.28	0.387	3.99	2.05	NaN	0.793	0.267	0.4	1.01	0.726	1.38	2.1	2.34	2.76	1.42	0.278	1.34	0.355	0.842	0.635	0.327	0.66	1.89	0.788	0.484	1.6395	0.819909091	1.99961193	0.99972004	0.028835311	0.591087958
KIF11	2.16	2.68	2.48	2.1	2.45	1.89	2.64	2.23	1.91	4.23	0.984	2.55	2.47	2.31	2.77	1.22	1.37	2.75	1.42	1.19	1.72	2.26	2.85	2.12	1.44	1.51	2.390266667	1.804545455	1.324581024	0.405536096	0.028412165	0.591087958
ARFIP1	0.669	1.3	1.59	1.51	0.652	0.639	0.783	1.21	0.853	1.02	1.47	1.52	0.373	0.527	1.16	1.7	1.71	0.879	1.68	0.889	1.87	2.11	1.05	0.732	1.51	1.61	1.0184	1.430909091	0.711715375	-0.490627693	0.028186984	0.591087958
MAT1A	1.24	1.46	1.81	1.19	1.31	1.19	1.68	1.18	1.32	1.15	1.62	0.908	1.02	1.25	0.768	1.19	1.03	1.89	1.06	0.414	0.79	0.883	0.571	0.999	0.804	0.748	1.273066667	0.943545455	1.349237242	0.432144046	0.027482143	0.591087958
ORC1	0.905	NaN	NaN	NaN	0.854	NaN	NaN	0.46	1.03	1.16	NaN	0.921	0.568	NaN	NaN	0.484	0.661	0.529	0.871	NaN	0.484	NaN	0.0361	0.483	NaN	NaN	0.842571429	0.506871429	1.662298131	0.733179151	0.027128155	0.591087958
RIPK1	0.631	NaN	0.597	0.996	0.351	NaN	0.27	NaN	0.795	0.995	NaN	0.568	0.677	0.381	NaN	NaN	NaN	1.9	2.08	2.19	NaN	1.43	NaN	NaN	0.483	0.881	0.6261	1.494	0.419076305	-1.254715142	0.026406676	0.591087958
DSG2	1.97	1.47	1.49	1.19	1.8	1.23	1.33	1.44	1.33	0.82	1.07	0.711	2.21	0.956	0.991	2.4	1.36	1.6	1.21	3.79	2.58	3.29	1.08	1.53	2.43	1.41	1.333866667	2.061818182	0.646937096	-0.628302655	0.026884433	0.591087958
ZNF638	NaN	NaN	2.48	NaN	NaN	NaN	NaN	NaN	1.16	2.21	NaN	NaN	NaN	1.28	NaN	NaN	NaN	NaN	NaN	2.88	NaN	3.24	NaN	NaN	NaN	NaN	1.7825	3.06	0.58251634	-0.779629576	0.027477457	0.591087958
KLHDC7A	0.458	0.733	NaN	NaN	0.854	0.811	NaN	0.692	NaN	1.17	0.844	0.475	1.25	1.13	NaN	1.2	1.79	1.04	1.26	1.06	0.559	NaN	1.49	0.621	1.71	1.88	0.8417	1.261	0.667486122	-0.583190253	0.026170063	0.591087958
POLR2M	1.48	1.1	0.343	1.83	0.665	0.984	0.331	0.972	2.19	0.614	1.11	0.781	0.608	0.892	0.822	1.08	1.06	1.14	0.929	3.33	1.3	1.99	1.26	1.66	2.36	1.41	0.981466667	1.592636364	0.61625283	-0.698405728	0.028121424	0.591087958
DPY19L3	0.703	0.835	NaN	0.959	0.646	0.534	0.798	0.412	1.29	0.846	1.33	0.669	0.638	0.519	0.289	1.05	1.83	NaN	0.682	NaN	0.852	2.68	1.77	NaN	1	1.41	0.747714286	1.40925	0.530576041	-0.914368565	0.026067331	0.591087958
SUPV3L1	1.39	1.3	0.515	1.17	1.79	NaN	2.03	1.23	1.38	1.67	0.943	1.38	1.92	2.43	0.86	2.35	1.46	2.42	1.45	2.68	1.34	0.923	2.1	1.93	2.4	2.26	1.429142857	1.937545455	0.737604815	-0.439080021	0.029027269	0.591087958
CCDC82	2.88	4.26	NaN	3.34	1.35	2.41	3.79	2.05	4.71	2.74	1.77	2.17	1.87	2.31	3.01	5.31	1.59	3.74	4.58	4.51	2.65	3.79	3.89	3.88	3.74	3.18	2.761428571	3.714545455	0.743409552	-0.42777087	0.025960905	0.591087958
SIRT6	1.05	1.13	2.28	1.08	0.627	0.705	1.22	0.872	2.33	1.67	1.62	1.04	1.31	1.81	1.88	1.93	2.04	1.74	1.35	3.11	2.6	4.67	1.67	1.5	1.61	1.57	1.374933333	2.162727273	0.635740507	-0.65349008	0.029648329	0.591087958
KLHDC4	0.551	0.854	1.84	1.72	0.931	0.821	1.71	1.2	1.55	1.49	1.58	1.4	1.1	1.47	2.63	1.79	2.39	1.61	2.08	1.44	2.02	2.28	1.62	1.13	1.68	1.66	1.3898	1.790909091	0.776030457	-0.36581482	0.029670135	0.591087958
ZNF296	1.93	1.24	3.52	0.679	2.22	2.48	4.26	2.03	1.16	2.82	3.8	1.02	2.42	4.32	1	1.2	0.667	NaN	0.214	2.69	1.53	NaN	NaN	1.77	NaN	0.713	2.3266	1.254857143	1.854075592	0.890700065	0.027184545	0.591087958
NTAN1	0.209	1.11	0.505	0.64	0.77	0.642	0.897	0.802	0.716	0.543	0.809	0.933	0.992	0.963	1.07	0.791	0.883	1.06	1.08	1.24	0.849	1.04	0.882	1.3	0.732	0.824	0.7734	0.971	0.796498455	-0.328256531	0.026777194	0.591087958
PYCR2	0.52	NaN	NaN	NaN	0.26	0.581	NaN	1.17	2.4	0.327	NaN	NaN	NaN	0.493	1.38	NaN	NaN	NaN	1.72	NaN	NaN	1.55	NaN	NaN	NaN	NaN	0.891375	1.635	0.545183486	-0.875186232	0.025370746	0.591087958
GNPNAT1	1.72	1.49	2.29	1.07	1.23	1.1	1.24	1.93	1.36	1.19	0.994	2.34	1.79	1.06	1.17	1.64	1.82	4.11	2.32	0.672	1.64	2.29	2.22	1.92	2.34	2.6	1.464933333	2.142909091	0.683618983	-0.548735636	0.028152182	0.591087958
PGAM5	2.11	1.68	0.828	0.591	0.981	0.838	0.158	1.3	0.266	0.286	1.83	1.08	0.0962	0.181	0.123	1.35	3.34	0.15	2.29	NaN	6.87	2.86	1.37	0.142	7.97	4.59	0.823213333	3.0932	0.266136471	-1.909761864	0.025709165	0.591087958
SMIM8	0.253	0.894	1.29	1.05	0.14	0.215	0.298	0.833	0.381	0.161	NaN	1.01	0.856	0.469	0.794	0.772	1.34	1.79	1.23	0.214	0.575	0.891	1.86	1.31	0.925	NaN	0.617428571	1.0907	0.56608469	-0.820910189	0.026417924	0.591087958
BRIP1	1.08	1.96	1.8	NaN	NaN	NaN	NaN	NaN	NaN	NaN	NaN	NaN	0.754	0.689	NaN	0.273	NaN	0.322	NaN	NaN	0.329	NaN	NaN	NaN	0.485	NaN	1.2566	0.35225	3.567352732	1.834853874	0.025576346	0.591087958
TWSG1	NaN	NaN	3.46	NaN	1.99	NaN	NaN	NaN	0.958	NaN	0.823	NaN	NaN	3.38	2.41	0.87	NaN	NaN	0.324	NaN	NaN	NaN	NaN	NaN	NaN	NaN	2.170166667	0.597	3.635120045	1.862003008	0.028597168	0.591087958
CLPB	1.09	1.23	0.835	1.88	1.63	1.54	2.17	1.48	1.21	1.9	1.31	1.97	1.78	1.15	1.42	1.55	1.54	2.69	2.1	5.16	2.18	NaN	3.55	2.08	2.21	1.42	1.506333333	2.448	0.615332244	-0.700562502	0.029663299	0.591087958
TXNIP	1.45	2.1	2.62	1.65	1.83	1.89	2.33	1.57	2.08	3.02	1.39	2	1.3	2.11	1.42	1.75	2.87	1.37	2.93	1.91	2.41	2.88	3.38	2.89	2.42	2.06	1.917333333	2.442727273	0.784915023	-0.349391623	0.029849567	0.591087958
METTL21D	1.38	1.44	2.17	1.37	1.66	1.67	3.13	1.7	1.21	2.41	1.89	1.46	1.39	1.45	1.47	1.19	0.893	1.51	1.06	1.46	1.44	1.85	1.6	1.38	1.22	1.41	1.72	1.364818182	1.260241124	0.333699794	0.029941702	0.591087958
NOL11	NaN	NaN	NaN	NaN	NaN	NaN	NaN	NaN	NaN	NaN	0.933	NaN	0.831	NaN	NaN	1.32	NaN	NaN	NaN	NaN	NaN	NaN	NaN	NaN	1.38	NaN	0.882	1.35	0.653333333	-0.614108846	0.027725312	0.591087958
MOV10	1.1	1.02	NaN	NaN	NaN	0.854	0.775	0.719	0.744	1.16	NaN	1.71	0.461	0.316	0.57	0.382	0.569	NaN	0.577	NaN	0.421	0.367	0.889	NaN	0.51	NaN	0.857181818	0.530714286	1.615147437	0.691665866	0.027926398	0.591087958
IMPAD1	NaN	NaN	4.09	NaN	7	0.472	2.41	1.92	1.85	3.07	5.76	1.4	1.16	2.06	NaN	0.731	0.899	3.04	2.19	1.29	1.18	0.917	0.728	0.689	0.596	NaN	2.835636364	1.226	2.312917099	1.209713557	0.028829657	0.591087958
B3GNT2	1.44	1.85	4.69	1.65	3.59	NaN	3.5	1.94	1.86	2.51	1.16	2.49	1.72	2.34	2.55	1.28	0.387	2.27	2.24	1.27	1.49	2.95	NaN	0.173	0.72	NaN	2.377857143	1.42	1.674547284	0.743771114	0.029088219	0.591087958
UQCR10	0.459	NaN	NaN	0.974	0.549	0.516	NaN	0.532	NaN	NaN	NaN	0.328	0.519	NaN	NaN	0.368	NaN	NaN	0.306	NaN	0.338	0.238	0.265	0.263	0.51	0.351	0.553857143	0.329875	1.67899096	0.747594462	0.02527856	0.591087958
IPO11	0.991	0.923	1.03	1.04	1.17	1.13	0.939	0.606	1.2	1.03	1.24	0.884	0.993	0.673	1.11	0.866	0.486	0.932	0.552	0.695	0.537	0.829	0.837	0.863	1.33	0.806	0.997266667	0.793909091	1.256147181	0.329005513	0.02673954	0.591087958
GGT7	1.48	1.55	0.688	1.94	1.4	1.47	1.9	1.56	0.907	1.27	2.31	1.15	1.47	1.22	0.977	1.18	1.43	1.04	0.99	0.696	1.29	1.31	0.65	1.32	1.19	1.09	1.419466667	1.107818182	1.281317359	0.357627849	0.027315941	0.591087958
ARHGAP26	0.933	1.03	1.82	0.953	0.448	0.537	0.714	1.3	0.959	2.25	1.09	1.2	1.28	0.862	1.33	1.25	1.88	1.54	1.53	2.63	1.35	1.18	1.59	1.55	1.26	1.09	1.113733333	1.531818182	0.727066271	-0.459841225	0.026366063	0.591087958
IFT52	0.887	1.61	1.96	1.74	0.503	0.599	1.65	1.26	2.34	1.47	0.691	1.61	0.372	0.472	1.06	1.91	1.75	0.794	2.91	1.64	2.25	4.18	1.51	1.27	2.22	1.36	1.214933333	1.981272727	0.613208528	-0.705550333	0.028980251	0.591087958
DGKZ	1.66	NaN	1.48	NaN	NaN	NaN	NaN	1.02	NaN	NaN	NaN	2.72	0.849	1.36	0.637	0.325	NaN	NaN	NaN	NaN	0.67	NaN	NaN	NaN	NaN	NaN	1.389428571	0.4975	2.792821249	1.481723239	0.030298001	0.592731312
ERGIC2	1.4	0.932	1.83	0.896	1.78	1.36	2	1.4	1.07	1.66	1.04	1.52	1.19	1.91	1.42	1.77	1.36	1.39	1.59	1.41	1.99	2.11	3.52	2.28	1.58	2.25	1.4272	1.931818182	0.738785882	-0.436771797	0.030237273	0.592731312
DHCR7	1.69	1.71	2.62	2.04	1.58	1.72	1.37	1.77	1.91	1.43	1.23	2.04	2.28	1.13	1.19	2.43	1.79	3.35	1.98	2.15	2.43	1.46	2.18	2.03	1.71	2.08	1.714	2.144545455	0.799236965	-0.323304785	0.030286141	0.592731312
MBLAC1	1.28	NaN	NaN	NaN	NaN	0.96	NaN	0.765	NaN	1.97	0.672	NaN	2.28	NaN	NaN	NaN	0.291	NaN	0.515	0.716	NaN	NaN	0.554	NaN	NaN	0.591	1.321166667	0.5334	2.47687789	1.308522746	0.03259071	0.603413759
C9orf169	1.38	0.798	1.06	1.27	1.83	1.66	1.51	1.37	1.46	1.2	1.05	1.37	3.7	2.44	1.32	1.24	0.917	1.13	0.562	1.55	0.813	1.26	0.744	1.38	1.61	0.57	1.5612	1.070545455	1.458322011	0.544309315	0.031313077	0.603413759
PRRC2C	0.102	0.295	1.8	0.731	0.33	0.375	0.852	0.535	0.888	0.355	0.549	0.994	0.247	1.15	0.892	0.751	1.28	0.399	1.85	1.28	1.6	1.5	0.405	0.503	1.57	1.19	0.673	1.120727273	0.60050292	-0.735756833	0.032162086	0.603413759
CDT1	NaN	1.05	NaN	NaN	NaN	2.16	NaN	1.78	1.66	0.526	1.45	1.2	2.37	NaN	0.736	1.47	1.69	1.73	2.69	3	2.32	2.47	2.92	0.749	1.66	2.8	1.436888889	2.136272727	0.67261491	-0.572147334	0.031834364	0.603413759
FAM213B	2.99	6.42	NaN	NaN	3.77	4.73	NaN	4.29	5.98	4.92	9.74	2.89	4.5	1.27	3.17	4.3	6.73	8.57	3.9	13.5	3.32	7.39	8.14	9.08	7.06	5.35	4.555833333	7.030909091	0.647972158	-0.625996271	0.032707408	0.603413759
ALOX12B	0.256	0.958	0.844	0.801	0.533	0.52	0.749	1.13	0.718	0.857	0.446	0.993	0.706	1.02	0.905	0.839	1.21	0.705	0.947	0.875	1.41	1.29	1.33	1.08	0.957	0.457	0.7624	1.009090909	0.755531532	-0.404436128	0.032527617	0.603413759
MT2A	1.83	1.57	0.792	1	1.4	2.13	1.17	0.69	1.26	2.3	1.72	1.52	2.18	1.26	0.777	1.25	0.645	0.95	1.1	0.571	1.19	1.35	0.176	1.24	1.74	0.955	1.439933333	1.015181818	1.418399451	0.504263883	0.031650729	0.603413759
SPP1	0.333	0.786	0.843	1.1	1.01	0.905	2.06	1.56	0.896	1.8	1.92	1.3	1.07	1.1	2.13	0.582	1.41	1.41	0.878	1.75	0.432	0.251	0.47	0.534	0.18	0.688	1.2542	0.780454545	1.607012231	0.684380909	0.032623822	0.603413759
NQO2	0.706	0.919	1.39	0.601	0.969	0.712	0.965	0.907	1.71	1.68	1.42	0.831	1.02	1.29	2.38	0.596	0.863	0.709	0.564	1.16	0.889	NaN	0.794	1.45	0.37	0.653	1.166666667	0.8048	1.44963552	0.535690211	0.032138724	0.603413759
CYLC1	1.58	2.43	2.82	1.67	2.08	1.6	3.14	2.1	1.83	2.55	0.948	1.34	3.5	1.56	2.58	1.08	1.41	3.27	1.09	1.71	1.42	1.51	1.43	1.41	1.11	1.28	2.1152	1.52	1.391578947	0.476722758	0.031598983	0.603413759
PRKAA2	1.22	0.8	0.119	1.27	0.957	0.836	0.921	1.19	0.67	1.02	1.18	0.929	0.637	1.17	0.784	1.05	1.49	1.18	1.47	1.06	1.3	NaN	0.66	0.823	2.09	2.06	0.913533333	1.3183	0.69296316	-0.529149439	0.031458846	0.603413759
SHFM1	1.6	0.707	0.976	0.931	3.66	2.51	1.47	1.5	0.714	0.872	1.7	1.02	1.31	1.31	1.75	0.893	0.817	0.736	1.21	1.21	0.822	NaN	1.3	0.969	0.677	1.16	1.468666667	0.9794	1.499557552	0.584536893	0.033103044	0.603413759
RPL8	1.29	1.16	1.83	1.43	1.22	1.56	1.85	1	0.944	1.91	1.61	1.12	1.02	1.52	1.32	0.931	1.03	1.51	1.19	1.05	1.22	1.37	1.37	1.06	0.936	1.05	1.3856	1.156090909	1.198521664	0.261255987	0.032253188	0.603413759
CFHR1	0.32	0.201	0.317	0.272	0.379	0.6	NaN	0.466	NaN	0.375	0.842	0.886	0.785	0.749	0.332	0.0864	0.416	0.218	0.399	NaN	0.0647	NaN	0.362	NaN	0.233	0.559	0.501846154	0.2922625	1.717107579	0.779980429	0.031218478	0.603413759
AOX1	0.913	0.391	1.42	0.924	0.45	0.487	1.22	0.176	1.05	0.81	0.938	0.453	0.645	0.812	0.583	0.367	1.81	0.618	1.72	1.68	0.73	1.04	0.979	1.03	1.18	1.39	0.751466667	1.140363636	0.658971088	-0.601712925	0.032286612	0.603413759
CRYM	0.652	0.897	1.01	0.949	1.17	0.994	NaN	0.492	0.893	NaN	0.431	0.764	1.44	NaN	0.377	0.545	2.39	1.5	0.947	1.68	1.12	NaN	1.7	NaN	1.18	NaN	0.839083333	1.38275	0.606822154	-0.720654338	0.032379093	0.603413759
TOR2A	2.05	2.11	3.3	2.32	2.23	4.72	1.6	1.19	0.939	1.45	3.61	1.38	2.75	1.16	2.24	1.24	1.37	1.75	1.12	1.29	0.869	0.833	1.38	1.58	2.62	2.22	2.203266667	1.479272727	1.489425598	0.574756058	0.031420135	0.603413759
CENPP	0.889	1.25	1.32	2.23	1.28	1.22	1.8	1.19	2.27	3.11	1.56	1.78	1.21	1.47	1.71	0.979	0.932	1.05	1.42	1.93	1.06	1.48	1.48	1.08	0.966	1.09	1.619266667	1.224272727	1.322635578	0.403415615	0.033094237	0.603413759
TBC1D9	1.81	NaN	2.06	NaN	1.22	2.3	NaN	1.51	1.3	1.05	NaN	2.07	1.83	0.771	1.55	1.25	1.28	1.36	1.35	0.798	1.28	NaN	0.983	1.64	0.537	NaN	1.588272727	1.164222222	1.364235021	0.448092203	0.031351171	0.603413759
MED8	1.33	0.924	3.82	1.23	0.796	0.821	2.25	0.97	2.53	1.96	0.799	1.2	2.33	0.882	0.55	2.01	2.27	4.56	2.47	3.55	1.91	NaN	3.98	1.26	2.35	0.888	1.4928	2.5248	0.591254753	-0.758148219	0.031452	0.603413759
SYT11	1.28	1.16	1.63	1	1.15	1.47	1.96	1.12	0.924	1.85	1.33	1.18	1	1.01	1.18	0.982	1.32	1.06	1.12	0.922	0.79	1.24	1.06	0.951	1.06	1.25	1.282933333	1.068636364	1.200533106	0.263675189	0.032867836	0.603413759
DDX21	1.03	1.62	0.819	1.65	0.909	1	3.13	1.42	1.17	1.32	0.828	1.23	0.634	0.81	0.429	1.64	2.01	1.87	0.959	1.61	1.87	2.1	1.14	1.04	1.95	2.64	1.199933333	1.711727273	0.701007311	-0.512498603	0.031831959	0.603413759
HYPK	1.26	1.28	NaN	1.21	1.12	1.05	NaN	0.876	NaN	NaN	0.632	1.51	0.893	1.61	1.28	1.16	0.917	2.18	1.5	0.817	1.33	NaN	2.1	2.12	1.85	2.2	1.156454545	1.6174	0.715008375	-0.483967955	0.031121575	0.603413759
NDRG2.1	0.277	1.27	0.536	1.51	1.72	1.13	0.948	0.994	0.554	0.223	1.19	0.74	0.657	0.934	1.09	0.27	0.214	0.352	0.23	2.13	0.735	0.103	0.0888	0.238	0.24	0.179	0.9182	0.434527273	2.113100967	1.079361703	0.032969432	0.603413759
YARS2	NaN	1.36	2.66	NaN	NaN	NaN	NaN	NaN	1.94	NaN	2.87	2.32	2.36	4.35	1.86	1.41	1.86	NaN	0.838	1.3	1.51	2.56	NaN	1.35	NaN	NaN	2.465	1.546857143	1.59355375	0.672247681	0.032145106	0.603413759
RRP7A	1.69	NaN	NaN	1.69	0.898	1.48	2.05	1.47	1.93	NaN	0.628	1.3	1.78	NaN	1.54	1.47	1.49	NaN	2.51	4.77	2.2	NaN	2.15	2.27	1.83	2.58	1.496	2.363333333	0.633004231	-0.659712952	0.032923073	0.603413759
AMD1	1.59	1.32	1.22	1.51	1.22	1.17	1.12	1.96	0.694	1.67	1.12	1.52	2	1.83	0.733	1.14	0.612	1.03	1.11	1.01	0.645	0.902	1.35	1.76	0.777	1.26	1.378466667	1.054181818	1.307617569	0.386940667	0.033289113	0.605216989
POLR2I	5.81	5.01	4.3	3.39	7.92	3.44	3.41	4.73	3.45	4.57	1.31	6.74	7.3	4.3	5.27	3.59	1.19	6.21	1.75	1.74	5.45	2.1	2.8	4.54	4.1	1.62	4.73	3.19	1.482758621	0.56828376	0.033479366	0.607086672
NRDE2	NaN	NaN	NaN	NaN	NaN	3.38	NaN	1.21	NaN	NaN	NaN	0.641	1.87	NaN	NaN	NaN	3.21	NaN	3.41	NaN	5.35	NaN	3.63	NaN	NaN	NaN	1.77525	3.9	0.455192308	-1.135451917	0.033747102	0.610347977
LAMB1	0.534	0.476	NaN	NaN	0.553	NaN	NaN	0.686	0.833	1.66	0.639	0.645	0.69	1.05	NaN	1.14	1.26	NaN	1.33	1.3	0.898	1	0.734	1.04	NaN	NaN	0.7766	1.08775	0.713950816	-0.486103405	0.034120869	0.611228251
HNRNPH1.1	0.236	NaN	0.554	NaN	0.533	0.613	NaN	2.53	0.443	1.52	3.13	NaN	0.272	NaN	0.815	1.81	1.28	NaN	3.69	3.64	0.581	3.33	2.59	NaN	NaN	NaN	1.0646	2.417285714	0.440411323	-1.183076533	0.034253226	0.611228251
LIN7A	0.509	0.56	0.434	NaN	1.13	0.928	1.82	1.53	1.13	2.61	0.469	NaN	0.241	0.37	0.6	0.592	0.463	0.485	0.656	0.0356	0.699	0.502	0.414	0.429	0.685	0.332	0.948538462	0.481145455	1.971417276	0.979233174	0.034585963	0.611228251
MT.CO1	1.19	0.599	1.05	0.983	0.774	0.817	0.651	0.587	0.91	0.779	0.984	0.493	0.603	1.02	1.17	1.92	1.26	0.533	1.48	1.84	1.35	0.492	2.49	0.589	0.985	1.59	0.840666667	1.320818182	0.636474178	-0.65182611	0.034084287	0.611228251
LSM3	0.832	0.967	0.748	1.22	1.39	0.581	1.01	1.05	1.23	1.56	0.447	1.37	1.23	1.19	1.16	1.11	1.09	1.55	1.63	2.8	1.14	1.32	1.74	1.45	1.09	1.17	1.065666667	1.462727273	0.728547752	-0.456904559	0.034102861	0.611228251
CYP4F22	1.72	2.71	NaN	2.07	3.91	NaN	2.36	1.48	1.38	1.84	3.39	2.29	1.45	1.33	1.19	0.958	0.882	1.15	0.753	0.0822	1.7	1.43	3.56	0.102	2.08	0.88	2.086153846	1.234290909	1.690163827	0.757163093	0.034325421	0.611228251
SND1	1.4	1.53	1.47	2.29	0.696	0.87	2.96	0.67	2.19	2.75	1.71	0.776	1.89	2.15	2.19	1.85	1.92	2.85	1.86	2.81	2.17	1.88	2.84	2.34	1.59	2.38	1.7028	2.226363636	0.764834626	-0.386780255	0.034587862	0.611228251
OPTN	1.34	1.59	NaN	0.943	1.85	1.38	0.69	1.12	0.848	0.974	0.693	1.19	0.926	0.751	0.977	1.58	1.28	1.07	1.82	2.45	1.14	1.66	1.54	1.54	1	0.964	1.090857143	1.458545455	0.74790754	-0.419068167	0.034462866	0.611228251
NUDT11.NUDT10	2.25	1.25	NaN	0.507	1.84	NaN	2.1	0.624	NaN	2.47	1.74	2.28	1.52	NaN	1.52	1.67	0.752	NaN	1.27	1.05	1.17	NaN	1.58	1.14	0.649	0.75	1.645545455	1.114555556	1.476414026	0.562097348	0.034523364	0.611228251
LIAS	1.43	1.68	3.15	1.63	1.3	1.41	1.67	1.5	2	1.49	1.19	1.76	1.18	1.04	2.21	3.21	1.36	2.2	1.6	1.4	2.36	2.94	2.64	1.73	3.1	1.74	1.642666667	2.207272727	0.74420648	-0.426225143	0.034733688	0.612247376
TRIM2	2.23	1.42	2.49	1.7	1.49	1.61	1.86	1.8	1.4	1.89	1.42	1.98	1.62	1.84	1.8	1.55	1.73	2.12	1.78	2.69	2	2.32	2.32	2.68	1.91	1.84	1.77	2.085454545	0.848735833	-0.236612507	0.035165953	0.614284888
PITPNM1	1.14	NaN	NaN	NaN	0.929	0.713	NaN	0.832	NaN	NaN	0.854	NaN	0.281	NaN	NaN	0.604	NaN	0.333	0.418	NaN	0.518	NaN	0.411	NaN	NaN	NaN	0.7915	0.4568	1.732705779	0.7930267	0.035203079	0.614284888
JAG1	0.729	3.22	1.68	1.26	0.87	0.775	1.42	1.1	1.08	2.69	1.94	1.09	1.15	1.31	1.01	0.844	1.02	1.74	0.964	0.494	0.564	1.17	0.823	0.962	1.02	0.892	1.4216	0.953909091	1.490288764	0.5755919	0.035016968	0.614284888
LRP2	0.125	0.151	0.0571	0.0991	0.117	0.136	0.155	0.0979	0.0757	0.141	0.0832	0.0837	0.146	0.128	0.138	0.113	0.0919	0.0875	0.078	0.0315	0.118	0.104	0.0753	0.0928	0.111	0.103	0.11558	0.091454545	1.263797217	0.337764994	0.035032484	0.614284888
PIP5K1A	0.879	0.684	1.48	0.813	0.818	0.761	0.924	0.593	0.878	1.01	1.05	0.606	1.76	0.882	1.57	1.05	1.19	1.74	1.6	1.73	1.14	0.943	2.12	1.1	0.882	1.01	0.980533333	1.318636364	0.743596461	-0.427408191	0.038879114	0.617976858
BRD2.DKFZp313H139	1.11	0.715	NaN	NaN	0.455	0.397	0.442	0.973	0.793	1.03	1.86	0.88	0.91	0.952	1.51	0.314	0.451	NaN	0.69	0.35	0.552	NaN	NaN	NaN	0.731	1.05	0.925153846	0.591142857	1.565025839	0.646186477	0.03995028	0.617976858
ARL6IP4	0.808	1.48	1.65	1.26	1.31	1.37	3.16	1.46	1.82	2.77	1.47	2.15	1.6	1.13	1.31	0.787	1.13	0.977	1.48	1.6	1.21	1.16	1.21	1.84	1.02	1.35	1.649866667	1.251272727	1.318550809	0.398953165	0.0412836	0.617976858
SMARCE1	NaN	NaN	13.1	NaN	NaN	NaN	NaN	NaN	6.97	12.7	NaN	NaN	NaN	3.34	NaN	0.0718	NaN	0.334	3.48	NaN	NaN	NaN	NaN	NaN	NaN	NaN	9.0275	1.295266667	6.969607288	2.801077368	0.03912973	0.617976858
PTGS1	0.729	NaN	NaN	NaN	0.344	NaN	NaN	NaN	NaN	NaN	NaN	NaN	0.574	NaN	NaN	NaN	NaN	NaN	NaN	5.18	NaN	4.61	NaN	2.54	1.65	NaN	0.549	3.495	0.157081545	-2.670414401	0.037631076	0.617976858
KRT74	2.47	1.36	2.84	1.21	2.26	2.54	2.87	2.53	1.88	1.9	0.581	1.87	3.93	3.42	3.12	1.22	2.47	1.33	1.37	0.553	2.42	1.91	1.94	1.74	2.23	1.33	2.318733333	1.683	1.377738166	0.462301735	0.037148476	0.617976858
BARD1	0.83	0.698	1.86	0.645	1.25	1.03	2.23	0.579	1.28	1	2.05	0.765	1.07	0.978	1.01	1.63	1.15	1.31	0.986	1.03	1.04	2.74	3.77	2.05	2.55	2.02	1.151666667	1.843272727	0.624794503	-0.678546335	0.035667653	0.617976858
FRYL	2.17	1.23	1.79	NaN	1.16	NaN	NaN	1.21	1.05	1.19	0.531	1.39	2.56	1.9	2.26	0.936	NaN	NaN	1.25	1.7	0.83	0.322	0.246	NaN	NaN	NaN	1.53675	0.880666667	1.74498486	0.803214519	0.041465402	0.617976858
GPN3	NaN	0.707	NaN	NaN	1.1	3.58	NaN	NaN	NaN	NaN	1.68	NaN	0.656	NaN	NaN	3.38	NaN	NaN	NaN	NaN	NaN	NaN	NaN	2.57	4.05	NaN	1.5446	3.333333333	0.46338	-1.109732318	0.041451584	0.617976858
DYNC2LI1	1.24	1.08	NaN	1.31	0.947	1.12	NaN	1.03	0.889	NaN	1.04	1.41	1.95	NaN	1.84	1.35	1.63	2.22	1.06	NaN	1.83	NaN	2.36	0.961	2.07	1.89	1.259636364	1.707888889	0.737539996	-0.439206808	0.038783091	0.617976858
SECISBP2	0.769	0.8	0.708	NaN	1.02	NaN	NaN	0.879	NaN	0.862	NaN	NaN	0.487	NaN	0.534	0.681	0.418	NaN	0.334	NaN	0.707	NaN	NaN	NaN	0.227	NaN	0.757375	0.4734	1.599862695	0.677948094	0.039604207	0.617976858
NDUFA13.YJEFN3	1.09	1.83	0.959	1.24	1.38	1.01	1.48	0.917	1.69	1.94	1.38	0.865	0.637	1.67	0.565	2.2	1.16	1.92	1.22	1.57	1.74	1.46	2.03	1.75	1.76	0.838	1.243533333	1.604363636	0.775094439	-0.367555992	0.039238297	0.617976858
FAM63A	NaN	NaN	NaN	NaN	0.497	0.46	NaN	NaN	0.531	0.744	NaN	NaN	1.61	0.529	0.414	0.33	NaN	1.12	2.57	1.51	0.939	NaN	0.921	NaN	1.55	1.83	0.683571429	1.34625	0.50775965	-0.977782342	0.04053515	0.617976858
C7orf25	0.899	1.31	1.46	1.36	1.14	2.89	1.35	1.6	1.2	1.2	1.17	1.44	1.42	1.48	2.42	2.39	0.808	3.01	1.25	3.55	2.31	2.03	2.69	1.98	1.27	5.35	1.489266667	2.421636364	0.614983607	-0.70138014	0.038465206	0.617976858
NOP56	1.32	2.7	3.7	3.04	2.88	2.93	3.72	2.61	3.41	3.67	4.26	1.86	1.44	2.79	3.53	1.88	2.74	2.83	1.86	1.15	1.29	3.52	2.04	3.13	1.2	2.56	2.924	2.2	1.329090909	0.410439788	0.038923505	0.617976858
POLR3A	1.3	1.44	NaN	1.8	1.22	1.58	1.67	1.54	1.37	0.706	1.45	1.26	1.35	0.912	1.36	1.59	1.58	3.18	2.13	4.3	2.09	1.06	3.2	1.57	1.28	1.1	1.354142857	2.098181818	0.64538871	-0.631759754	0.040973052	0.617976858
FIBP	2.88	1.04	4.69	1.47	2.75	2	NaN	3.98	3.43	6.5	NaN	5.69	3.81	2.03	2.27	2.13	0.979	2.02	2.37	2.5	1.33	2.43	2.46	3.43	1.72	2.54	3.272307692	2.173545455	1.505516108	0.590258144	0.040634604	0.617976858
AKAP10	0.89	0.667	0.371	1.44	0.296	0.698	0.974	1.04	1.89	3.12	0.273	2.1	0.683	0.646	1.05	2.6	2.15	1.62	1.08	0.536	2.12	1.86	3.24	NaN	NaN	1.32	1.075866667	1.836222222	0.585913107	-0.771241372	0.038448523	0.617976858
DENND4B	1.55	0.72	NaN	1.97	0.583	0.961	4.21	1.25	1.93	1.89	1.19	0.982	1.59	2.2	1.39	2.89	1.4	NaN	2.34	0.332	2.33	2.97	3.53	2.14	3.39	3.5	1.601142857	2.4822	0.645049898	-0.63251733	0.041442995	0.617976858
CCNK	0.626	1.76	0.694	2.11	2.43	2.14	1.19	2.51	2.19	2.01	1.58	2.45	1.76	NaN	1.82	1.84	1.01	0.62	1.48	1.53	1.02	1.39	1.29	0.894	1.73	2.06	1.805	1.351272727	1.335777718	0.417679954	0.04015022	0.617976858
ZFYVE9	1.36	1.33	NaN	0.675	2.53	1.41	NaN	2.14	2.15	1.23	0.86	1.14	1.18	1.19	2.37	5.86	1.7	1.47	2.76	4.46	2.06	2.56	2.3	1.89	1.61	1.25	1.505	2.538181818	0.592944126	-0.754031931	0.040994711	0.617976858
ACSL3	0.585	1.4	1.49	0.814	1.02	1.67	1	1.34	0.968	0.951	0.889	1.14	1.65	0.55	1.12	2.01	1.3	2.4	2.02	1.39	1.49	1.15	0.785	1.15	1.34	1.23	1.1058	1.478636364	0.747851214	-0.419176822	0.040463993	0.617976858
KRT6B	0.112	0.0386	0.0515	0.145	0.193	0.079	0.106	0.0699	0.291	0.0969	NaN	0.338	0.269	0.252	0.212	0.0733	0.101	0.0625	0.0981	NaN	0.0499	0.186	0.093	0.144	0.0666	0.0855	0.160992857	0.09599	1.677183635	0.746040659	0.038078785	0.617976858
SRP19	1.31	0.912	0.989	0.775	0.615	0.54	0.609	0.594	1.42	0.88	0.713	0.567	0.645	0.543	0.78	1.95	0.712	0.667	0.786	1.35	0.992	1.08	1.35	0.569	1.41	1.61	0.7928	1.134181818	0.699006092	-0.516623066	0.036965862	0.617976858
IGLC2.IGLC6	0.434	2.2	2.44	2.36	2.13	1.94	0.599	1.35	1.74	1.52	1.13	1.7	2.26	1.81	1.47	2.84	1.88	3.45	2.58	1.11	1.24	2.32	1.95	2.05	2.88	2.62	1.6722	2.265454545	0.738130016	-0.438053136	0.036820989	0.617976858
PECAM1	0.865	1.04	1.31	1.29	1.05	1.12	0.838	0.996	1.33	1.16	1.22	0.834	0.605	0.817	0.938	1.94	1.4	1.21	1.13	2.09	1.63	1.36	1.02	0.639	1.06	1.32	1.027533333	1.345363636	0.763758813	-0.388810974	0.036649652	0.617976858
ZNF468.ZNF28.ZNF888.ZNF525.ZNF813	1.39	2.82	3.89	NaN	1.32	NaN	1.96	NaN	3.35	NaN	NaN	1.72	3.07	NaN	2.72	1.69	NaN	1.66	1.76	NaN	NaN	NaN	NaN	NaN	NaN	NaN	2.471111111	1.703333333	1.450750163	0.536799091	0.035583577	0.617976858
RHOQ	0.679	0.474	1.36	0.788	0.844	0.713	0.718	0.564	0.471	1.21	0.881	0.69	1.07	1.35	0.617	1.06	0.574	0.826	0.634	0.483	0.655	0.709	0.302	0.46	0.511	0.526	0.8286	0.612727273	1.35231454	0.435430753	0.036185838	0.617976858
ITIH1	0.107	0.0816	0.0417	0.0617	0.0591	0.0987	0.0857	0.0737	0.0882	0.193	0.0133	0.0696	0.0676	0.216	0.0877	0.059	0.0729	0.0248	0.0696	0.0182	0.0497	0.105	0.0488	0.0386	0.0657	0.0634	0.08964	0.055972727	1.601494234	0.679418604	0.039286581	0.617976858
CSTF2	1.23	1.29	1.51	1.49	1.27	1.34	1.74	1.34	1.43	2.08	1.57	1.36	1.92	1.09	1.44	1.54	1.5	2.03	1.51	2.49	1.18	1.87	1.58	1.72	1.97	1.93	1.473333333	1.756363636	0.838854382	-0.253507702	0.037978984	0.617976858
NCAPD3	NaN	0.701	NaN	NaN	0.431	0.777	NaN	0.71	0.947	0.548	0.235	0.821	NaN	NaN	0.317	NaN	NaN	NaN	1.11	NaN	0.628	0.652	NaN	1.01	0.906	1.4	0.609666667	0.951	0.641079565	-0.641424672	0.040606783	0.617976858
IDH2	1.45	1.08	2.27	0.967	0.617	0.692	1.01	1.35	1.12	3.17	3.62	1.73	0.838	0.391	0.818	1.5	1.18	4.61	1.66	2.45	1.67	NaN	2.52	1.92	2.47	2.68	1.4082	2.266	0.621447485	-0.686295613	0.040242878	0.617976858
LMAN1	1.11	1.33	NaN	0.825	1.77	1.7	NaN	2.19	1.65	0.907	1.09	3.04	1.3	1.51	0.74	0.724	2.06	0.832	1.04	NaN	0.879	0.665	1.05	NaN	0.38	0.976	1.474	0.956222222	1.541482686	0.624318686	0.038259266	0.617976858
ALDH5A1	0.958	1.45	0.594	1.63	2.14	1.93	1.73	2.03	0.925	2.04	1.55	2.9	1.44	1.55	1.84	0.708	1.07	1.08	1.35	0.871	1.27	1.12	1.07	1.17	2.44	1.18	1.647133333	1.211727273	1.359326781	0.442892321	0.037524596	0.617976858
SMAD3	1.34	3.12	3.65	0.733	1.7	2.22	1.89	4.07	3.58	2.91	NaN	5.34	5.29	1.9	4.31	4.07	NaN	NaN	3.03	6.66	4.13	4.42	NaN	3.81	4.79	3.12	3.003785714	4.25375	0.706150036	-0.501953349	0.038227184	0.617976858
RHOG	1.18	1.69	2.06	1.3	1.5	1.59	1.47	1.31	1.47	1.48	1.41	0.974	1.38	1.47	1.45	1.97	1.33	2.33	1.58	1.88	1.81	1.43	3.04	1.27	1.92	1.58	1.448933333	1.830909091	0.791373717	-0.337568943	0.037750393	0.617976858
HNRNPU	0.958	0.508	2.85	1.86	0.16	0.264	1.57	1.86	0.967	1.02	2	1.62	0.265	0.414	0.759	2.02	1.25	0.0718	2.26	3.06	2.26	1.94	4.13	0.224	2.7	2.65	1.138333333	2.051436364	0.554895757	-0.849711324	0.041366547	0.617976858
ITPK1	NaN	0.957	NaN	NaN	0.846	0.756	NaN	0.718	NaN	0.81	NaN	NaN	NaN	NaN	NaN	0.506	0.64	NaN	0.974	NaN	0.321	NaN	0.676	NaN	0.291	0.646	0.8174	0.579142857	1.411396152	0.497122982	0.039397394	0.617976858
RCN2	0.521	1.34	0.579	0.714	0.341	0.325	0.745	0.663	1.24	1.06	1.8	1.32	1.03	0.496	1.46	1.05	1.5	1.83	1.17	2.52	1	1.66	0.669	1.28	1.01	1.06	0.908933333	1.340818182	0.677894547	-0.56086723	0.03702736	0.617976858
MYBPC2	1.44	1.85	3.09	1.95	1.74	1.79	2.38	1.54	0.985	2.01	1.85	1.58	1.9	1.19	1.63	2.62	0.938	3.53	2.09	4.15	2.35	1.77	2.9	3.28	2.04	1.75	1.795	2.492545455	0.720147348	-0.47363597	0.038462508	0.617976858
ITPR3	1.03	2.82	1.37	1.64	1.51	1.26	1.48	2.6	0.906	0.919	1.73	2.06	0.512	2.5	1.3	0.628	0.736	1.54	1.05	2.58	0.743	0.715	0.618	1.2	0.524	0.901	1.5758	1.021363636	1.542839341	0.625587839	0.036299791	0.617976858
EPC2	0.974	1.19	2.34	0.911	1.19	1.61	2.48	1.02	1.19	0.921	1.45	0.815	1.42	1.1	1.37	1	1.26	0.897	1.01	1.43	1.19	1.1	0.747	0.953	0.814	0.771	1.332066667	1.015636364	1.311558659	0.391282333	0.037947447	0.617976858
IQSEC2	0.224	0.241	1.11	0.81	0.557	1.08	0.517	1.02	0.854	0.385	0.326	1.7	0.527	NaN	0.631	1.51	0.794	2.48	0.735	NaN	0.615	1.88	2.34	NaN	0.939	0.783	0.713	1.341777778	0.531384564	-0.912171774	0.037920429	0.617976858
FAM198B	0.915	1.94	1.81	2.04	0.638	0.915	1.21	1.22	1.49	1.43	1.02	1.75	0.657	1.42	0.591	2	1.91	1.81	1.75	1.58	1.55	3.57	2.44	1.36	1.78	0.503	1.269733333	1.841181818	0.68962952	-0.536106564	0.040822974	0.617976858
POGZ	1.34	NaN	0.775	NaN	NaN	NaN	NaN	0.64	NaN	0.429	2.12	0.973	NaN	0.734	NaN	NaN	NaN	0.536	0.296	NaN	NaN	NaN	NaN	0.47	NaN	NaN	1.001571429	0.434	2.307768269	1.206498365	0.040298213	0.617976858
CCDC43	0.417	0.717	0.483	0.166	0.501	0.38	0.386	0.491	0.431	0.93	NaN	0.312	0.837	0.598	0.57	0.793	0.249	NaN	0.242	NaN	0.266	0.317	0.333	NaN	0.181	0.0994	0.515642857	0.31005	1.663095814	0.733871287	0.041390592	0.617976858
INTS1.DKFZP586J0619	0.929	0.561	NaN	0.459	1.98	NaN	1.15	1.06	0.641	NaN	1.76	0.852	0.239	0.273	0.304	NaN	1.67	2.04	1.84	4.4	2.7	0.96	0.492	1.23	1.54	0.646	0.850666667	1.7518	0.485595768	-1.042172246	0.041345873	0.617976858
PLCD3	0.515	0.736	NaN	NaN	0.712	0.707	NaN	0.711	0.489	1.39	0.972	0.439	0.815	0.538	1.21	0.534	0.582	0.517	0.947	NaN	0.412	NaN	0.415	NaN	0.372	0.443	0.7695	0.52775	1.458076741	0.544066653	0.035761695	0.617976858
DDX55	0.617	1.02	1.52	1.41	1.14	1.28	0.53	1.36	1.56	1.41	0.848	1.01	0.965	0.538	0.999	1.97	2.21	0.632	1.28	1.46	1.64	2	1.25	0.73	1.41	1.52	1.080466667	1.463818182	0.738115348	-0.438081806	0.041396889	0.617976858
RASSF5	2.35	NaN	4.47	0.581	1.01	1.52	NaN	1.7	1.13	3.49	7.9	2.44	2.01	2.32	1.2	NaN	0.716	0.53	NaN	1.86	1.09	0.702	1.97	NaN	NaN	NaN	2.470846154	1.144666667	2.158572645	1.110077646	0.040957366	0.617976858
TANK	0.136	1.19	NaN	NaN	NaN	NaN	NaN	0.667	0.713	0.592	NaN	0.357	0.0932	0.577	0.277	0.33	NaN	NaN	0.473	NaN	0.194	0.0795	0.0514	NaN	0.199	0.169	0.511355556	0.2137	2.392866427	1.258739866	0.037424697	0.617976858
PPP1R14A	0.113	0.0731	0.113	0.0867	0.151	0.119	0.172	0.0689	0.219	0.135	0.266	0.0629	0.087	NaN	0.284	NaN	0.169	0.118	0.141	0.405	NaN	NaN	0.435	0.179	0.446	0.683	0.139328571	0.322	0.432697427	-1.208569554	0.038091754	0.617976858
DCPS	0.617	0.613	2.08	0.785	0.369	0.512	1.19	2.28	1.39	1.11	1.79	2.86	1.96	1.06	0.83	1.48	2.65	1.86	2.82	0.964	1.76	0.742	2.33	1.73	2.31	4.48	1.2964	2.102363636	0.61663928	-0.697501302	0.03966868	0.617976858
TCEAL4	0.97	1.33	NaN	1.31	1.35	1.02	2.92	1.32	0.884	1.93	1.05	0.996	0.738	0.697	0.861	1.6	1.49	1.11	1.46	1.93	1.38	1.73	2.65	1.84	1.34	1.93	1.241142857	1.678181818	0.739575917	-0.435229848	0.038437068	0.617976858
CENPN	1.33	NaN	1.37	0.201	0.774	1.04	NaN	NaN	NaN	NaN	2.28	1.06	0.901	NaN	0.95	NaN	0.851	NaN	0.832	NaN	0.465	NaN	NaN	NaN	0.596	0.19	1.100666667	0.5868	1.875710066	0.907436843	0.040144997	0.617976858
ZMAT2	0.529	1.04	NaN	NaN	1.34	1.23	NaN	1.59	1.5	NaN	1.34	0.992	1.92	1.6	1.69	NaN	0.607	0.678	1.4	0.842	1.29	NaN	NaN	NaN	0.738	NaN	1.342818182	0.925833333	1.450388675	0.536439566	0.039269661	0.617976858
TMEM209	0.837	4.02	3.03	1.92	0.969	1.21	6.88	1.49	6.36	1.9	1.77	3.35	1.35	1.59	2.51	1.46	1.94	1.54	1.17	1.05	1.51	1.85	2.05	1.4	0.989	1.74	2.6124	1.518090909	1.72084556	0.783117626	0.041424956	0.617976858
TBCB.CKAP1	1.29	2.11	NaN	1.83	1.81	1.6	0.702	2.18	2.47	3.29	3.74	1.92	1.32	2.08	1.07	3.47	2.62	4.47	5.65	0.339	2.92	NaN	3.7	2.67	2.58	2.39	1.958	3.0809	0.635528579	-0.653971091	0.040341334	0.617976858
KIF2C	1.19	1.11	0.744	0.956	1.18	1.02	0.459	1.31	0.606	0.442	2.4	1.12	1	0.43	0.447	2.53	0.744	1.27	1.5	3.23	0.957	0.689	0.974	1.74	2.49	1.37	0.960933333	1.590363636	0.6042224	-0.726848425	0.040898976	0.617976858
GINS3	1.94	1.23	3.27	1.36	1.13	1.78	1.04	1.11	1.05	2.26	0.79	1.18	1.54	1.05	1.38	1.71	0.977	0.665	1.84	2.33	1.91	3.39	2.17	2.73	4.14	4.9	1.474	2.432909091	0.605859054	-0.722945889	0.03912725	0.617976858
RAB17	2.38	2.31	3.56	2.2	2.33	2.49	3.44	1.6	1.79	2.65	1.2	2.25	1	2.45	2.57	1.31	2.3	2.31	1.72	1.78	1.86	1.45	1.82	2.55	0.899	1.57	2.281333333	1.779	1.282368372	0.358810749	0.039786814	0.617976858
MRGBP	0.895	4.2	NaN	2.34	0.763	1.02	2.19	1.24	1.45	2.93	0.43	1.86	NaN	NaN	0.816	1.98	2.27	1.44	2.53	NaN	2.58	NaN	2.94	2.04	4.62	4.15	1.677833333	2.727777778	0.61509165	-0.701126704	0.037690485	0.617976858
DDX18	1.58	2.88	3.96	NaN	1.63	1.79	3.6	1.83	1.74	4.17	0.937	1.82	1.63	1.87	2.47	2.07	1.11	1.35	NaN	NaN	1.49	NaN	2.1	2.19	1.47	0.855	2.279071429	1.579375	1.443021087	0.529092382	0.039409574	0.617976858
BET1L	1.29	1.18	1.31	0.985	1.07	1.07	1.19	1.43	1.25	1.34	1.85	0.925	1.34	1.17	1.18	1.56	1.12	1.89	1.12	2.87	1.31	2.6	1.38	1.14	2.02	1.46	1.238666667	1.679090909	0.737700776	-0.438892342	0.039227824	0.617976858
SCOC	0.96	2.55	0.836	0.637	1.17	0.899	2	0.814	1.45	1.46	3.81	0.629	1.64	0.814	1.15	0.526	1.64	1.25	1.03	0.266	0.303	0.9	1.15	0.608	0.858	0.59	1.387933333	0.829181818	1.673858861	0.743177885	0.039778702	0.617976858
ATP8A1	1.7	1.87	2.26	1.79	2.27	1.89	2.34	1.24	1.83	1.36	1.92	1.44	1.3	1.14	2.21	0.794	1.72	0.735	0.633	0.988	1.41	1.15	2.37	2.61	0.492	0.464	1.770666667	1.215090909	1.457229787	0.54322839	0.039779273	0.617976858
MEMO1.C2orf4	0.621	0.647	0.857	0.664	0.384	0.435	0.666	0.682	0.412	0.837	0.618	0.763	0.594	NaN	0.698	0.501	0.523	0.354	0.887	0.5	0.591	0.294	0.499	0.443	0.432	0.512	0.634142857	0.503272727	1.260038192	0.333467462	0.03999204	0.617976858
WNK2	0.522	1.57	1.12	0.39	0.343	0.281	1.3	0.738	1	1.03	0.742	1.15	0.237	0.45	0.44	1.16	1.66	0.85	1.37	0.98	0.547	2.21	2.34	0.358	0.684	1.73	0.7542	1.262636364	0.597321621	-0.743420151	0.039567196	0.617976858
ITIH4	2.37	1.76	1.15	0.991	2.8	1.76	1.32	1.59	0.784	2.02	0.362	1.46	2.69	1.18	1.16	2.16	0.28	1.18	0.478	0.742	1.91	0.549	0.859	0.959	0.997	1.15	1.5598	1.024	1.523242188	0.607145341	0.04155958	0.618054145
DEPDC5	1.75	1.23	1.46	1	1.28	1.48	2.36	1.22	1.55	1.88	1.21	1.33	0.512	1.39	1.02	1.09	1.41	1.99	1.86	1.49	1.77	3.8	2.19	1.89	2.07	1.46	1.378133333	1.910909091	0.721192515	-0.471543671	0.041832639	0.618905179
PPP1R3D	1.3	NaN	3.06	1.06	2.41	1.63	NaN	2.08	2.44	1.13	NaN	0.839	2.73	NaN	1.92	1.19	0.951	1.54	0.792	NaN	1.01	1.86	2	NaN	1.41	0.79	1.872636364	1.282555556	1.460082065	0.546049459	0.042231337	0.618905179
FAH	0.792	0.705	0.376	0.546	1.77	0.795	NaN	1.05	0.646	0.812	0.878	1.12	1.14	0.653	0.671	0.355	0.408	1.28	0.499	1.28	0.355	0.416	0.4	0.477	0.187	0.26	0.853857143	0.537909091	1.587363287	0.666632344	0.041995129	0.618905179
HSPA6	0.193	NaN	0.502	0.324	0.27	0.315	0.206	0.276	0.49	0.13	0.536	0.366	0.412	0.227	0.634	0.909	0.404	NaN	0.435	1.68	0.403	0.709	0.683	0.516	0.664	0.209	0.348642857	0.6612	0.527288048	-0.9233368	0.042181092	0.618905179
RHBDF1	2.09	2.38	0.193	2.44	1.7	1.82	0.55	1.84	1.26	3.12	1.01	2.16	0.865	0.962	1.94	1.91	1.99	1.65	NaN	NaN	2.45	2.15	1.67	2.36	2.36	2.7	1.622	2.137777778	0.758731809	-0.398338073	0.042240613	0.618905179
CISD1	NaN	NaN	NaN	NaN	NaN	0.894	0.726	0.402	NaN	NaN	0.517	NaN	0.465	0.71	0.619	NaN	0.757	NaN	0.964	NaN	0.763	NaN	0.572	NaN	0.955	1.03	0.619	0.840166667	0.73675858	-0.440736139	0.042120626	0.618905179
RPL36	2.95	1.33	2.95	1.6	3.25	2.71	0.81	2.34	1.45	1.95	1.55	1.8	2.07	1.63	1.44	0.992	1.76	1.76	2.15	0.779	1.92	1.34	1.56	2.19	0.719	0.897	1.988666667	1.460636364	1.361507023	0.445204424	0.042062294	0.618905179
PDGFRB	0.409	0.432	0.445	0.507	NaN	NaN	0.337	0.458	0.545	1.3	0.487	0.696	0.418	0.333	0.386	NaN	0.311	0.335	0.303	0.385	0.283	NaN	0.358	0.396	0.54	0.264	0.519461538	0.352777778	1.4724894	0.558257249	0.042551704	0.620414733
EEF1D.3	NaN	2.65	3.68	NaN	0.927	1.78	1.14	NaN	1.73	1.72	0.636	0.931	3.2	1.76	2.87	1.69	NaN	0.561	NaN	NaN	0.969	1.82	1.61	0.717	NaN	0.766	1.918666667	1.161857143	1.651379155	0.7236714	0.042698924	0.620414733
TMEM214	1.28	1.77	3.18	NaN	1.44	2.25	1.66	0.654	0.673	2.03	1.06	1.68	1.08	NaN	1.12	1.11	1.25	1.15	0.858	NaN	0.822	NaN	0.444	0.551	1.66	1.38	1.529	1.025	1.491707317	0.576964497	0.042700971	0.620414733
C11orf54	0.939	NaN	NaN	0.633	NaN	0.37	0.503	1.59	NaN	1.25	NaN	1.38	1.41	0.852	1.15	0.744	NaN	0.456	0.569	NaN	0.742	NaN	NaN	NaN	0.712	0.866	1.0077	0.6815	1.478650037	0.564280639	0.042594797	0.620414733
METTL8	1.44	0.55	NaN	NaN	1.89	NaN	0.778	3.85	NaN	NaN	NaN	0.577	0.549	NaN	0.554	4.52	1.39	NaN	2.48	NaN	NaN	NaN	6.61	4.13	NaN	NaN	1.2735	3.826	0.332854156	-1.587037914	0.043172903	0.624172705
NEDD8.MDP1.NEDD8	0.361	NaN	0.778	NaN	0.509	0.914	NaN	0.47	0.783	0.459	0.686	0.72	0.732	NaN	1.96	1.16	1.87	0.734	0.928	2.01	0.671	1.58	NaN	0.642	NaN	1.65	0.761090909	1.249444444	0.609143458	-0.715146062	0.043319114	0.624172705
SLC12A4	0.455	0.933	0.63	0.894	0.465	0.552	0.702	0.629	0.619	0.468	0.858	0.627	0.435	0.885	0.683	0.673	1.42	0.645	1.13	1.21	0.784	0.696	0.48	0.747	0.857	0.871	0.655666667	0.864818182	0.758155506	-0.399434303	0.043294321	0.624172705
PADI2	0.0853	0.126	NaN	NaN	0.0837	0.145	NaN	0.0607	0.0777	0.0831	NaN	0.109	0.0439	0.181	0.0835	0.283	0.0747	0.105	0.106	NaN	0.136	NaN	0.132	0.16	0.24	0.159	0.098081818	0.155077778	0.632468556	-0.660934339	0.043081057	0.624172705
MYBL1	1.33	0.634	1.42	0.99	0.877	0.96	1.49	0.355	0.844	0.924	1.48	0.606	1.29	0.752	0.873	1.25	0.805	1.24	1.52	1.99	0.905	1.87	1.31	1.22	0.969	1.17	0.988333333	1.295363636	0.762977519	-0.390287546	0.044375432	0.631328347
GSS	1.84	1.18	0.554	1.28	2.04	1.53	1.2	0.914	1.65	2.12	1.43	1.32	1.67	1.65	3.23	1.38	1.04	1.56	0.673	0.763	1.04	1.42	1.17	1.85	1	0.945	1.573866667	1.167363636	1.348223139	0.431059291	0.044452061	0.631328347
ASIC1	0.912	1.34	1.37	1.44	1.43	1.47	1.6	0.987	1.72	1.27	0.96	0.904	1.54	1.7	1.77	0.872	0.911	1.05	1.05	2.07	0.92	0.802	1.43	0.973	0.849	0.771	1.360866667	1.063454545	1.27966604	0.355767353	0.044278869	0.631328347
NFKBIL1	0.856	0.428	NaN	NaN	0.582	NaN	NaN	0.851	NaN	0.949	0.646	0.717	0.504	1.43	0.322	1.85	0.839	NaN	1.37	1.84	NaN	NaN	NaN	NaN	NaN	NaN	0.7285	1.47475	0.493982031	-1.017469532	0.044045571	0.631328347
RIT1	0.157	0.22	0.096	0.142	0.641	0.197	0.0966	0.123	0.234	0.233	NaN	0.251	0.79	0.17	NaN	0.138	0.155	0.0303	0.108	NaN	0.0999	NaN	0.198	NaN	NaN	0.119	0.257738462	0.121171429	2.127056391	1.088858281	0.04406914	0.631328347
TMOD3	2.1	5.18	0.874	NaN	1.64	1.67	1.67	0.89	1.16	1.57	NaN	0.822	3.59	0.944	1.37	1.02	1.27	NaN	0.746	1.54	1.53	0.586	0.215	0.689	1.29	1.01	1.806153846	0.9896	1.825135253	0.86800338	0.044277432	0.631328347
NTM.OPCML	0.704	0.804	0.272	NaN	0.525	0.887	0.629	0.666	1	0.86	1.54	1.19	0.679	0.454	0.473	0.363	0.783	0.542	0.581	NaN	0.273	0.304	1.01	0.577	0.239	0.483	0.763071429	0.5155	1.480254954	0.565845682	0.044448211	0.631328347
LYPLA2	1.58	1.87	1.72	0.56	0.65	1.61	1.01	1.82	1.77	1.15	0.592	1.61	1.03	0.482	2.66	1.51	1.72	NaN	1.41	4.89	1.51	1.92	2.54	2.85	1.66	1.68	1.340933333	2.169	0.618226525	-0.69379254	0.044704138	0.633612732
ITGB1	0.717	0.586	2.77	0.872	0.989	1.22	0.671	1.32	1.05	1.13	2.34	0.813	2	0.433	1.73	3.46	0.934	1.31	0.896	1.15	1.65	4.53	6.3	1.09	2.75	3.41	1.242733333	2.498181818	0.497455119	-1.007361725	0.044978988	0.63491681
ZNF516	1.07	0.864	1.71	1.49	1.01	0.966	1.31	0.988	1.3	0.993	1.26	1.33	0.868	1.3	1.15	0.907	1.93	1.17	1.59	1.44	1.28	1.18	1.64	1.51	1.13	2	1.173933333	1.434272727	0.818486827	-0.288968898	0.04490325	0.63491681
CPE	1.27	0.667	1.86	1.14	1.04	1.3	2	0.625	1.74	1.55	0.768	1.02	1.67	1.44	0.784	1.21	1.3	1.4	1.64	1.24	1.76	1.88	1.59	1.37	1.69	2.09	1.258266667	1.560909091	0.806111435	-0.310948808	0.045138946	0.635426092
DDX60	1.74	1.46	4.01	NaN	2.88	1.9	NaN	1.92	3.15	2.02	0.928	3.75	3.15	5.05	2.63	1.36	1.77	2.74	2.98	2.68	1.92	1.03	0.754	2.24	1.31	1.27	2.660615385	1.823090909	1.459398087	0.545373467	0.045198055	0.635426092
PDCD4	1.95	0.794	1.65	0.922	3.29	1.24	1.03	1.64	1.83	0.606	0.898	1.93	2.83	1.6	1.32	3.11	2.06	2.51	2.17	1.72	1.63	2.08	2.1	3.29	1.57	1.28	1.568666667	2.138181818	0.733645125	-0.446845717	0.045314456	0.635775554
SLC25A19	0.819	0.92	1.16	0.794	0.985	1.07	1.88	0.685	1.36	1.55	1.54	1.09	0.54	1.3	1.22	1	1.25	1.89	1.36	2.69	0.983	2.03	0.966	1.06	1.69	2.37	1.127533333	1.571727273	0.71738485	-0.479180817	0.046501558	0.64026027
IFT81	1.45	1.01	0.982	1.01	1.55	0.701	0.482	1.11	1.25	0.926	1.54	1.48	1.3	1.29	1.47	2.31	1.03	1.98	1.75	0.719	1.61	2.49	0.965	2.39	1.28	NaN	1.170066667	1.6524	0.708101348	-0.497972233	0.047016953	0.64026027
NEFL	3.18	6.66	1.09	2.31	2.86	2.68	3.9	0.946	0.899	4.41	1.56	0.983	4.47	4.41	2.59	1.42	1.74	2.29	2.33	3.55	1.47	1.4	1.13	2.11	1.14	1.69	2.8632	1.842727273	1.553783917	0.635785884	0.046983687	0.64026027
GNS	2.48	0.517	1.27	2.68	1.45	1.48	3.4	0.767	4.3	3.08	1.03	1.77	7.64	7.31	3.7	6.97	4.17	1.15	11.3	3.11	5.24	7	4.89	0.717	5.88	5.75	2.858266667	5.107	0.559676261	-0.837335538	0.046400268	0.64026027
GAL	0.798	0.136	0.689	0.817	0.249	0.255	0.216	0.163	0.169	0.339	0.519	0.259	1.42	0.602	0.271	0.612	0.434	NaN	0.481	1.47	0.3	0.697	0.643	1.73	0.751	1.44	0.460133333	0.8558	0.537664563	-0.895221706	0.046881064	0.64026027
CDC25B	1.36	0.904	NaN	NaN	0.423	0.745	NaN	1.1	NaN	1.4	2.27	1.61	0.682	1.05	2.08	0.669	0.5	0.844	0.649	NaN	1.2	0.714	1.19	0.472	0.687	1.21	1.238545455	0.8135	1.522489803	0.606432565	0.046960703	0.64026027
DUSP4	NaN	2.28	7.5	0.895	2.97	2.77	NaN	0.897	8.18	21.7	NaN	0.604	NaN	NaN	19.2	1.22	NaN	NaN	NaN	NaN	NaN	1.63	0.182	NaN	NaN	NaN	6.6996	1.010666667	6.628891821	2.728767709	0.046050543	0.64026027
EBP	0.701	NaN	0.121	NaN	0.718	0.827	NaN	0.238	0.0863	NaN	1.29	0.267	0.592	0.992	NaN	NaN	0.21	0.0762	0.182	NaN	0.605	NaN	0.0849	0.412	0.332	0.28	0.58323	0.2727625	2.138233811	1.096419617	0.046473582	0.64026027
PGS1	0.969	0.47	1.97	0.996	0.457	0.436	0.63	0.993	1.48	1.27	1.83	0.975	0.687	0.475	1.26	2.27	1.13	1.56	1.78	5.32	1.01	0.881	2.25	1.59	1.16	1.53	0.9932	1.861909091	0.533430985	-0.906626467	0.047013536	0.64026027
PEX26	3.58	1.13	1.18	1.32	2.48	2.1	0.911	2.52	1.78	0.803	0.628	1.93	3.35	4	1.86	0.497	1.16	2.05	0.678	1.28	2.68	0.818	1.2	1.83	1.05	0.646	1.971466667	1.262636364	1.561389109	0.642830112	0.046479232	0.64026027
MMGT1	0.944	0.734	NaN	NaN	1.08	NaN	NaN	0.959	0.912	NaN	0.3	NaN	0.433	NaN	0.287	NaN	NaN	NaN	NaN	1.7	0.754	NaN	1.34	NaN	1.6	NaN	0.706125	1.3485	0.523637375	-0.933360021	0.046318248	0.64026027
GADD45GIP1	3.08	NaN	NaN	1.27	NaN	NaN	NaN	1.61	NaN	NaN	3.82	NaN	4.63	NaN	NaN	1.06	NaN	NaN	NaN	NaN	1.05	NaN	NaN	NaN	NaN	NaN	2.882	1.055	2.731753555	1.449827337	0.046166498	0.64026027
TMEM230	1.29	1.51	2.8	2.47	1	1.02	0.592	1.72	1.83	2.4	2.8	2.42	0.868	1.14	5.52	2.15	2.6	1.91	3.2	7.78	1.8	4.82	1.66	3.28	3.35	3.61	1.958666667	3.287272727	0.595833333	-0.747019259	0.046816142	0.64026027
CLCC1	0.487	0.492	2.02	0.762	0.509	0.608	NaN	0.943	0.851	0.53	0.218	1.15	0.806	0.532	0.942	1.19	0.685	2	0.55	2.63	0.911	0.919	0.989	1.15	NaN	2.4	0.775	1.3424	0.577324195	-0.792546405	0.046434735	0.64026027
ACSL5	1.79	1.31	1.82	1.51	1.14	1.19	1.5	1.33	1.49	2.07	1.64	1.37	1.08	2.11	1.03	1.18	1.27	2.02	2.08	1.78	1.94	1.99	1.79	1.25	2.61	2.35	1.492	1.841818182	0.810069102	-0.303883115	0.046358168	0.64026027
IFIT1	2.03	1.82	NaN	1.05	0.919	1.57	NaN	1.41	NaN	0.57	0.46	1.24	1.57	0.118	NaN	NaN	2.02	1.15	4.5	13.8	3.94	NaN	7.49	1.91	1.58	2.61	1.159727273	4.333333333	0.267629371	-1.901691644	0.047387839	0.64153712
LRRFIP1	0.647	1.05	0.747	0.641	0.931	0.862	0.728	0.757	0.436	1.03	1.05	0.588	0.714	0.856	0.746	0.937	0.909	0.381	0.735	0.523	0.61	0.649	0.606	0.585	0.649	0.475	0.785533333	0.641727273	1.224092175	0.291712199	0.047231164	0.64153712
E2F4	3.25	1.05	2.31	1.25	0.908	1.07	1.22	0.561	0.842	0.657	1.67	0.804	1.54	2.79	0.896	0.221	0.508	0.638	1.11	1.35	0.862	0.672	1.72	0.565	1.12	0.881	1.387866667	0.877	1.582516154	0.662220226	0.047347687	0.64153712
C4A	1.09	0.965	0.474	2.11	0.357	0.258	1.22	1.87	2.12	2.12	1.23	1.23	1.18	1.97	0.952	0.975	0.714	1.16	0.932	0.748	1.24	0.756	0.892	1.24	0.748	0.385	1.2764	0.89	1.434157303	0.520203273	0.047507224	0.641902089
PIK3C2A	1.38	0.578	0.777	0.709	0.916	0.931	1.01	0.454	1.06	0.475	0.722	0.714	0.75	0.947	0.823	1.63	0.671	1.03	0.761	3.62	0.709	1.47	1.64	1.12	0.984	1.66	0.8164	1.390454545	0.587146126	-0.768208496	0.047643035	0.642487136
EPB41L1	0.611	0.469	0.526	NaN	2.09	4.01	0.949	1.2	1.29	3.25	1.3	1.11	0.813	0.251	0.825	0.533	0.699	NaN	1.38	NaN	0.257	0.35	0.408	1.43	0.23	0.503	1.335285714	0.643333333	2.075573649	1.053510125	0.047799883	0.643353074
ARHGEF5	1.05	1.1	1.44	0.818	NaN	0.946	1.24	1.91	1.31	1.23	NaN	NaN	0.501	NaN	1.33	0.955	0.705	0.657	0.865	NaN	0.278	1.26	NaN	NaN	NaN	NaN	1.170454545	0.786666667	1.487865948	0.57324455	0.047967336	0.644358119
RBM8A	1.14	0.93	2.04	1.52	0.922	0.813	1.86	1.65	1.2	1.93	1.01	1.45	1.46	1.2	0.993	2.3	0.966	1.15	1.34	2.67	2.32	2.57	1.8	1.14	1.69	1.72	1.3412	1.787818182	0.750188142	-0.414675636	0.048168759	0.645814726
NPTX1	1.65	1.11	2.22	0.978	0.933	0.254	NaN	1.52	1.72	1.04	1.85	0.905	1.48	0.812	1.75	1.02	1.15	1.18	0.682	0.584	0.836	1.49	NaN	0.686	0.867	NaN	1.301571429	0.943888889	1.378945598	0.463565541	0.048367032	0.647223578
ECD	0.952	1.09	1.79	1.24	1.14	1.03	1.16	0.451	1.13	0.919	0.97	0.35	0.686	0.874	1.27	0.927	0.643	0.658	0.644	1.07	0.573	1.24	0.858	0.791	0.586	0.41	1.003466667	0.763636364	1.314063492	0.394034985	0.048692173	0.647306486
CDK8	0.563	1.28	0.44	0.525	0.44	0.456	0.415	1.63	0.838	1.63	0.366	2.52	0.0727	0.272	0.186	1.26	2.16	0.0767	3.45	0.521	3.64	5.28	0.497	0.232	1.08	4.99	0.77558	2.107881818	0.367942829	-1.442446476	0.048746046	0.647306486
CAV2	NaN	NaN	NaN	0.764	NaN	NaN	0.345	NaN	0.785	0.871	NaN	0.544	NaN	NaN	1.54	NaN	NaN	NaN	0.421	NaN	NaN	NaN	NaN	NaN	0.418	0.295	0.808166667	0.378	2.138007055	1.096266613	0.048496987	0.647306486
CXADR	0.037	0.035	0.0397	0.0332	0.0246	0.0413	0.0312	0.0207	0.0342	0.0319	0.00599	0.0478	0.0564	0.0557	0.0396	0.025	0.0176	0.0265	0.0259	0.0114	0.0266	0.0389	0.0338	0.0277	0.0341	0.0315	0.035619333	0.027181818	1.310410256	0.390018554	0.048594635	0.647306486
RPS7	0.961	1.78	1.54	1.41	1.84	1.51	2.06	1.2	1.86	2.12	0.98	1.2	1.23	1.25	1.13	2.11	1.19	1.7	1.9	1.13	1.56	2.51	2.54	1.46	2.31	1.9	1.4714	1.846363636	0.796917774	-0.327497219	0.048895731	0.648055064
KPNA3	0.225	NaN	NaN	NaN	0.218	0.659	0.235	0.394	0.194	0.279	0.182	0.182	0.112	0.547	0.16	0.0949	0.14	0.199	0.308	NaN	0.274	0.127	0.127	0.182	0.106	0.131	0.28225	0.16889	1.67120611	0.740889673	0.049701511	0.648308829
MAN2B1	2.17	3.15	0.879	1.9	2.99	1.34	2.18	1.58	2.4	3.83	0.432	1.25	2.64	3.8	3.34	0.575	0.656	NaN	1.72	1.03	0.613	3.32	NaN	1.03	2.41	1.17	2.258733333	1.391555556	1.623171511	0.698815449	0.04907624	0.648308829
ENSA	1.73	NaN	NaN	NaN	1.21	NaN	NaN	1.39	NaN	NaN	0.405	NaN	0.445	1.63	NaN	3.04	NaN	NaN	4.32	NaN	1.14	3.87	NaN	NaN	1.67	NaN	1.135	2.808	0.404202279	-1.306850638	0.050101911	0.648308829
SLC1A1	3.17	3.88	0.597	2.09	NaN	NaN	NaN	0.848	0.467	NaN	0.483	1.27	2.19	NaN	1.57	NaN	0.506	NaN	0.71	NaN	0.699	NaN	1.27	1.01	0.581	NaN	1.6565	0.796	2.081030151	1.057297868	0.0501357	0.648308829
EIF1AX.EIF1AY	0.833	1.08	0.775	0.757	0.645	0.692	0.992	1.08	0.876	0.609	1.39	0.794	0.679	0.637	0.767	0.996	0.672	0.699	0.717	0.939	0.577	0.303	0.509	0.594	0.535	0.835	0.8404	0.670545455	1.253308026	0.32574103	0.049759114	0.648308829
CRYBB1	0.865	3.06	0.728	1.47	1.41	1.39	1.22	1.84	1.78	1.36	0.877	2.08	0.771	0.84	2.7	0.464	1.28	0.373	1.32	1.89	0.9	0.909	1.24	1.11	0.562	1.24	1.492733333	1.026181818	1.454648004	0.540670092	0.049502691	0.648308829
PDCD11	0.829	0.917	NaN	NaN	0.828	0.963	1.04	0.969	1.26	1.38	0.0934	0.709	1.71	1.52	NaN	1.61	2.92	NaN	2.94	6.44	1.64	1.35	0.962	1.73	1.33	NaN	1.0182	2.324666667	0.437998279	-1.191002893	0.050221764	0.648308829
SLC25A40	0.896	NaN	NaN	NaN	0.429	0.47	0.497	1.28	NaN	NaN	NaN	1.39	0.457	NaN	0.247	1.15	NaN	0.637	1.27	2.73	1.47	NaN	NaN	NaN	0.839	1.53	0.70825	1.375142857	0.515037399	-0.9572509	0.04935682	0.648308829
WDR60	0.526	1.15	NaN	0.758	0.282	0.317	0.749	0.761	0.912	1.06	0.448	1.57	0.872	0.269	0.247	0.521	2.08	1	0.98	1.87	1.89	0.579	0.493	0.916	0.814	1.39	0.708642857	1.139363636	0.62196373	-0.685097643	0.049576684	0.648308829
MID1IP1	1.21	1.74	1.6	1.47	1.98	1.52	2.41	1.64	2.23	2.99	0.671	1.86	1.55	1.08	2.22	0.377	2.03	1.19	0.569	0.561	1.37	2.15	1.39	1.49	1.05	1.73	1.744733333	1.264272727	1.380029242	0.464698837	0.050165188	0.648308829
OXSM	0.864	1.31	NaN	1.3	1.11	0.648	1.39	1.05	1.1	1.7	0.88	1.01	1.11	1.17	0.676	2.42	1.16	NaN	1.3	1.35	1.28	1.79	1.84	0.981	0.837	1.54	1.094142857	1.4498	0.754685375	-0.406052778	0.050196181	0.648308829
PGPEP1	2.58	2.89	2.07	2.1	2.62	3.57	1.4	1.63	1.96	0.902	1.86	2.38	1.54	1.58	1.11	1.22	1.79	2.12	1.93	1.28	1.18	1.8	2.02	1.16	1.12	1.57	2.0128	1.562727273	1.288004654	0.365137806	0.049197027	0.648308829
RABL2B.RABL2A	0.406	0.997	NaN	NaN	NaN	2.17	NaN	NaN	NaN	NaN	0.781	1.77	0.999	NaN	0.933	0.689	0.418	NaN	0.394	NaN	0.786	NaN	NaN	NaN	NaN	NaN	1.150857143	0.57175	2.012867762	1.009252396	0.049223131	0.648308829
UBA2	1.71	NaN	1.37	0.124	0.698	NaN	NaN	0.834	1.8	NaN	0.786	1.99	1.08	NaN	NaN	0.794	0.662	0.258	1.1	1.04	0.871	NaN	NaN	NaN	0.109	0.143	1.154666667	0.622125	1.856004286	0.892200042	0.049857626	0.648308829
SLC25A35	0.446	0.811	1.47	0.862	0.412	0.339	0.451	0.802	1	1.24	0.888	0.412	0.282	0.225	0.621	0.868	0.718	1.82	0.742	2.29	0.74	0.875	0.994	0.868	1.11	0.706	0.684066667	1.066454545	0.641440059	-0.640613639	0.050564167	0.65151788
CNIH4	0.0392	0.0493	0.0489	0.0533	0.0616	0.0619	0.0786	0.0425	0.0439	0.0773	0.0478	0.0481	0.037	0.0421	0.0417	0.0735	0.08	0.0859	0.0507	0.118	0.0729	0.0584	0.0416	0.066	0.202	0.0493	0.051546667	0.081663636	0.631207095	-0.663814673	0.054207786	0.65501273
KIAA0930	0.272	NaN	NaN	NaN	NaN	NaN	NaN	0.336	NaN	NaN	NaN	0.415	0.138	NaN	NaN	1.58	0.526	NaN	0.268	NaN	0.581	NaN	0.652	0.924	NaN	NaN	0.29025	0.755166667	0.38435224	-1.379499018	0.055006288	0.65501273
TMEM159	0.566	NaN	NaN	NaN	0.721	NaN	NaN	0.698	1.26	NaN	NaN	1.08	0.622	0.213	0.222	NaN	NaN	NaN	0.847	1.23	NaN	NaN	NaN	1.24	NaN	NaN	0.67275	1.105666667	0.608456437	-0.71677412	0.054430808	0.65501273
RNF220	4.14	3.17	5.23	2.44	3.61	3.09	2.3	4.73	NaN	3.36	2.64	4.29	1.77	0.76	3.35	3.29	4.51	4.62	4.31	6.55	2.93	4.15	2.48	5.7	3.35	4.11	3.205714286	4.181818182	0.766583851	-0.383484489	0.054449722	0.65501273
NEO1	1.17	0.821	2	0.965	0.844	0.961	0.827	1.49	0.946	1.08	0.798	1.66	0.825	0.686	0.983	1.42	1.26	1.15	1.65	1.77	1.11	0.652	1.66	1.28	1.17	2.23	1.0704	1.395636364	0.766961959	-0.382773072	0.05273005	0.65501273
CCDC126	1.04	NaN	NaN	NaN	1.29	NaN	NaN	1.41	1.06	NaN	0.879	1.74	1.27	0.808	1.98	1.73	NaN	2.9	0.953	3.88	2.62	NaN	NaN	1.61	1.6	1.39	1.275222222	2.085375	0.611507389	-0.709558163	0.053641437	0.65501273
TBXAS1	NaN	1.34	1.28	NaN	NaN	NaN	NaN	2.27	NaN	NaN	1.41	NaN	0.473	NaN	0.664	NaN	NaN	0.491	NaN	NaN	0.446	NaN	0.65	NaN	0.752	NaN	1.2395	0.58475	2.119709277	1.08386641	0.05292427	0.65501273
ACTB	7.5	4.13	3.21	2.55	11.1	16.5	24.2	9.29	12.9	22.9	1.36	3.58	5.36	9.55	26.6	2.94	2.2	6.98	3.57	2.63	9.03	2.16	17.4	5.92	5.56	1.99	10.71533333	5.489090909	1.952114387	0.965037592	0.052397276	0.65501273
PSMC3	0.92	0.9	NaN	NaN	0.434	0.219	NaN	0.366	0.858	NaN	NaN	0.834	2.89	NaN	0.758	1.22	NaN	NaN	NaN	NaN	2.3	NaN	NaN	1.45	1.78	NaN	0.908777778	1.6875	0.538534979	-0.89288804	0.052298563	0.65501273
SUCLA2	0.729	NaN	NaN	NaN	NaN	NaN	NaN	NaN	1.08	1.02	NaN	0.955	1.1	1.07	NaN	NaN	NaN	0.866	0.749	NaN	NaN	0.672	1.02	NaN	0.588	NaN	0.992333333	0.779	1.27385537	0.349201487	0.054985943	0.65501273
REXO2	0.583	NaN	NaN	NaN	0.675	NaN	NaN	0.246	NaN	NaN	0.813	0.459	0.626	0.824	NaN	0.306	0.249	0.533	NaN	NaN	0.528	NaN	NaN	NaN	0.339	NaN	0.603714286	0.391	1.544026306	0.626697333	0.05242861	0.65501273
RASAL1	NaN	NaN	0.854	0.583	0.618	NaN	NaN	0.96	NaN	NaN	NaN	NaN	NaN	1	NaN	NaN	NaN	0.637	0.492	NaN	NaN	NaN	NaN	0.572	NaN	NaN	0.803	0.567	1.41622575	0.502051253	0.052676323	0.65501273
DCX	3.29	6.37	7.9	2.13	3.1	5.56	4.91	2.86	6.58	9.24	1.13	1.28	4.98	5.21	6.05	1.82	2.97	1.43	4.02	1.64	5.3	1.86	6.13	2.22	4.31	2.69	4.706	3.126363636	1.505263158	0.590015728	0.05398807	0.65501273
COQ7	0.268	0.753	0.683	0.604	0.444	0.488	0.449	0.622	0.65	0.527	0.552	0.714	0.541	0.352	0.672	1.37	0.854	0.453	0.579	1.47	0.755	1.05	0.829	0.339	0.734	0.413	0.5546	0.804181818	0.689645037	-0.536074102	0.054891605	0.65501273
INTS2	0.728	1.63	1.19	0.825	0.923	1.04	0.519	1.09	0.821	1.04	1.46	0.779	0.709	0.555	0.944	1.07	1.51	1.37	1.28	0.94	1.08	0.923	1.36	1.06	1.21	0.907	0.9502	1.155454545	0.822360346	-0.282157395	0.052393317	0.65501273
LLGL2	0.924	1.95	1.73	0.719	0.99	0.857	1.5	0.927	1.17	1.54	1.86	0.931	0.925	1.53	1.58	0.531	NaN	1.01	1.21	1.22	1.32	0.682	0.903	1.2	1.09	0.915	1.275533333	1.0081	1.265284529	0.339461845	0.05575898	0.65501273
STX16	0.665	1.7	NaN	NaN	1.31	NaN	NaN	1.58	0.373	1.84	1.66	1.89	1.57	1.2	1.23	1.51	1.26	3.92	1.24	0.956	1.79	1.4	2.83	NaN	3.92	3.38	1.365272727	2.2206	0.614821547	-0.701760368	0.05306415	0.65501273
ZNF609	NaN	NaN	0.258	NaN	NaN	NaN	NaN	0.302	NaN	NaN	0.124	NaN	NaN	0.401	0.329	NaN	NaN	0.0124	NaN	0.194	NaN	NaN	NaN	0.118	NaN	NaN	0.2828	0.108133333	2.615289766	1.386970801	0.056470293	0.65501273
INPPL1	1	1.32	2.35	1.65	1.35	1.65	2.01	1.38	2.25	1.47	1.62	1.22	0.71	1.18	1.87	1.75	2.35	2.05	1.54	3.49	1.42	1.91	3.26	2.02	1.48	1.34	1.535333333	2.055454545	0.746955624	-0.420905558	0.051851756	0.65501273
HIP1R	0.795	NaN	NaN	NaN	1	NaN	NaN	1.64	2.37	NaN	NaN	1.19	0.52	0.533	NaN	NaN	NaN	0.266	NaN	NaN	NaN	NaN	0.6	NaN	NaN	NaN	1.149714286	0.433	2.655229297	1.408836453	0.05702408	0.65501273
CREG1	1.1	1.32	0.873	NaN	1.33	1.51	NaN	1.5	1.49	1.89	1.44	2.55	1.4	1.09	1.44	4.3	3.08	1.49	1.02	1.33	1.71	NaN	8.78	1.35	4.5	3.66	1.456384615	3.122	0.466490908	-1.100079131	0.055211913	0.65501273
TCEA3	1.28	0.5	0.561	0.464	0.904	0.441	1.76	0.346	0.486	0.754	1.09	0.426	1.55	1.62	0.865	0.384	0.818	0.564	0.699	0.698	0.844	0.228	0.432	0.699	0.477	0.671	0.8698	0.592181818	1.468805649	0.554643513	0.057047567	0.65501273
SNX4	1.95	1.93	2.55	2.16	1.48	1.32	3.08	1.04	2.08	1.46	2.47	1.4	1.68	1.5	2.65	3.02	1.78	NaN	2.36	2.28	2.39	NaN	2	1.69	2.83	3.23	1.916666667	2.397777778	0.799351251	-0.323098503	0.054398563	0.65501273
LATS1	4.02	3.41	4.02	1.71	5.33	2.61	3.77	4.22	5.34	6.12	0.902	2.99	0.69	2.23	0.961	1.82	2.01	2.81	2.18	1.66	2.82	1.69	2.13	1.16	4.48	0.956	3.221533333	2.156	1.494217687	0.579390344	0.055006338	0.65501273
GNAI3	0.46	0.668	0.972	0.621	1.06	1.09	1.04	0.855	1.66	0.241	0.748	0.723	0.494	0.301	0.683	1.12	1.61	0.365	0.95	2.12	1.6	0.878	1.14	0.467	3.75	1.38	0.7744	1.398181818	0.553862159	-0.852401122	0.056429181	0.65501273
IGFBP2	0.945	1.22	1.33	0.854	1.26	1.03	1.28	1.29	1.64	1.67	0.878	1.44	1.27	1.16	1.21	1.29	1.3	1.22	1.89	1.27	1.43	1.4	1.53	1.62	1.12	1.52	1.2318	1.417272727	0.86913406	-0.202349371	0.051283253	0.65501273
NFKB1	NaN	0.568	NaN	NaN	NaN	NaN	NaN	NaN	NaN	NaN	NaN	0.271	0.329	NaN	NaN	NaN	NaN	0.0596	0.00372	NaN	NaN	NaN	0.0583	NaN	0.0149	0.0108	0.389333333	0.029464	13.21386551	3.723980661	0.055899811	0.65501273
ATP6V1B2	0.326	1.14	2.05	0.216	0.714	0.731	0.574	0.446	0.925	1.04	1.29	0.505	0.0955	0.0802	0.415	3.56	0.798	0.483	0.978	3.21	1.52	1.18	0.382	1.06	4.77	0.744	0.70318	1.698636364	0.413967353	-1.272411097	0.051885589	0.65501273
CMA1	1.65	2.25	3.14	2.73	1.48	2.01	2.56	1.77	0.96	1.82	1.32	1.95	1.81	0.954	2.74	3.08	0.685	3.09	1.41	1.35	3.77	4.47	5.36	3.68	2.4	2.71	1.942933333	2.909545455	0.667778993	-0.582557385	0.053479833	0.65501273
PSMB8	0.62	NaN	0.503	NaN	NaN	NaN	NaN	0.144	0.338	0.74	NaN	NaN	NaN	0.556	NaN	NaN	NaN	NaN	0.612	NaN	0.796	NaN	0.757	NaN	NaN	NaN	0.4835	0.721666667	0.669976905	-0.577816729	0.054657417	0.65501273
TXLNA	2.89	0.126	0.946	1.54	4.69	2.7	1.1	0.246	1.09	0.17	0.0327	0.526	0.0605	6.75	0.603	1.62	1.98	1.88	4.12	1.79	1.25	2.52	6.1	8.11	4.68	2.04	1.56468	3.280909091	0.476904406	-1.068227984	0.052897896	0.65501273
RANBP2	1.17	1.09	1.22	1.78	1.81	1.53	2.04	1.47	1.32	1.37	3.35	1.53	1.26	1.39	1.85	1.33	0.82	1.84	0.722	1.23	1.68	0.965	1.31	1.8	0.88	1.06	1.612	1.239727273	1.300285987	0.378828966	0.057060144	0.65501273
CLCN2	0.337	1.47	0.566	NaN	0.709	0.58	NaN	NaN	0.273	NaN	1.39	0.684	0.389	0.633	NaN	0.311	0.515	0.783	0.494	NaN	0.239	NaN	0.166	0.356	0.267	0.448	0.7031	0.397666667	1.768063705	0.822170257	0.053934839	0.65501273
NUP98	0.511	0.211	1.02	1.24	0.371	0.416	0.756	0.393	0.419	0.79	2.59	0.317	0.62	0.307	0.67	0.527	0.372	1.92	0.665	2.05	1.67	0.889	0.731	1.1	1.88	1.29	0.708733333	1.190363636	0.595392292	-0.748087551	0.05620388	0.65501273
SRSF11	1.22	3.28	NaN	NaN	1.58	NaN	2.62	NaN	5.44	6.8	NaN	NaN	1.01	0.339	1.8	NaN	NaN	0.267	NaN	NaN	1.11	NaN	1.69	NaN	NaN	0.899	2.676555556	0.9915	2.699501317	1.43269292	0.055138473	0.65501273
PRKCD	2.05	4.21	2.87	2.89	0.713	0.56	1.72	5.88	3.16	9.35	2.53	8.54	7.92	2.24	0.831	4.82	4.12	5.75	8.22	5.48	6.82	3.46	5.75	4.97	6.74	3.95	3.6976	5.461818182	0.676990679	-0.562792124	0.052524263	0.65501273
GOLGA2	0.68	0.72	1.13	1.4	0.662	0.826	1.05	0.474	1	0.798	1.07	0.621	0.705	0.736	0.695	0.883	1.05	0.948	1.09	3	1.23	1.08	1.09	0.9	1.11	1.35	0.8378	1.248272727	0.671167431	-0.575255385	0.05145793	0.65501273
CAPRIN1	2	0.456	NaN	0.625	1.24	1.42	NaN	0.382	1.99	NaN	0.611	0.892	0.517	1.86	1.72	0.649	2.72	0.841	3.7	NaN	3.55	2.82	0.259	1.02	3.46	2.05	1.14275	2.1069	0.542384546	-0.882612022	0.055183515	0.65501273
SPARCL1	10.4	0.947	1.89	1.58	4.76	1.69	0.355	4.92	NaN	NaN	0.819	6.32	10.1	5.2	NaN	3.77	NaN	1.99	0.749	0.774	2.16	NaN	0.294	1.8	3.47	1.11	4.08175	1.790777778	2.27931687	1.188601502	0.053352077	0.65501273
SETDB1	3.17	1.64	2.6	1.97	2.26	1.88	3.05	1.4	1.93	3	1.4	1.6	2.81	2.59	1.4	1.39	1.47	1.78	2.12	1.34	1.54	1.42	1.96	2.12	1.65	2.6	2.18	1.762727273	1.236719959	0.306518855	0.053195187	0.65501273
MRPL54	2.1	1.87	3.84	0.651	1.45	1.69	2.05	1.07	1.06	1.35	2.15	1.14	1.13	2.52	1.39	0.706	1.46	1.62	0.955	NaN	1.25	0.986	1.9	1.85	0.668	0.214	1.6974	1.1609	1.462141442	0.548082879	0.056711066	0.65501273
LRSAM1	1.36	0.905	1.21	1.14	NaN	0.792	0.357	2.1	0.824	1.65	0.961	1.4	0.484	NaN	1.13	0.985	1.48	1.69	1.5	NaN	2.11	1.05	2.55	1.87	1.11	1.05	1.101	1.5395	0.715167262	-0.483647398	0.05115581	0.65501273
THADA.tmp_locus_38	1.71	2.06	0.862	1.04	1.1	0.962	2.17	1.66	1.22	3.61	1.3	0.835	1.74	8.1	1.34	0.4	0.177	0.791	0.597	0.982	1.62	1.45	1.04	1.02	2.06	0.269	1.9806	0.946	2.093657505	1.066025456	0.055890755	0.65501273
GALNT5	0.637	1.35	1.28	0.991	0.781	0.552	NaN	NaN	0.116	NaN	1.86	NaN	0.731	0.842	NaN	NaN	0.562	NaN	0.658	0.475	NaN	NaN	NaN	NaN	NaN	NaN	0.914	0.565	1.617699115	0.693943298	0.055834619	0.65501273
SCYL3	NaN	1.22	NaN	NaN	NaN	NaN	NaN	NaN	NaN	0.751	NaN	1.45	0.887	NaN	1.39	NaN	1.15	0.658	0.65	NaN	0.748	NaN	NaN	NaN	0.413	NaN	1.1396	0.7238	1.574468085	0.654864514	0.053196258	0.65501273
INO80E.FLJ90652	1.04	0.587	0.917	1.84	0.969	0.928	1.57	1.59	1.87	0.885	0.525	1.44	0.591	0.772	0.524	1.83	1.32	9.05	2.28	1.04	0.732	3.1	3.72	1.71	2.65	1.1	1.069866667	2.593818182	0.412467872	-1.277646345	0.05699802	0.65501273
PIGO	2.78	1.58	3.96	1.74	2.85	3.28	4.13	3.32	1.33	3.55	1.49	2.11	2.29	3.7	3.23	2.13	1.59	2.67	2.86	1.01	2.13	2.6	1.88	2.13	2.26	2.61	2.756	2.17	1.270046083	0.344880845	0.056537079	0.65501273
CCT6B	0.719	0.541	0.809	1.11	1.23	0.973	1.45	1.3	0.924	2.17	1.47	1.1	1.49	0.782	1.88	1.08	1.2	1.08	1.09	1.55	0.613	0.668	0.64	0.649	0.507	0.657	1.196533333	0.884909091	1.352153962	0.435259432	0.051518986	0.65501273
KAT2A	0.454	0.81	2.86	1.85	0.673	0.829	0.337	1.08	1.59	0.772	9.45	2.31	1.21	1.79	0.628	1.32	2.92	5.26	5	NaN	3.35	1.89	1.98	3.32	5.54	2.31	1.7762	3.289	0.540042566	-0.88885497	0.05566581	0.65501273
TTC1	0.36	0.552	1.17	0.464	0.853	0.853	0.592	0.85	0.818	0.388	0.438	0.764	0.293	0.478	0.351	0.669	1.8	0.512	1.32	1.67	0.999	NaN	0.62	0.539	0.765	0.744	0.614933333	0.9638	0.63803002	-0.648303789	0.052683431	0.65501273
PHB2	0.564	1.82	1.22	1.59	0.633	0.674	0.947	0.931	0.951	1.35	0.633	0.612	1.05	0.89	1.4	1.43	1.52	0.671	1.23	0.599	1.53	1.85	1.32	1.55	1.92	1.19	1.017666667	1.346363636	0.755863156	-0.403803028	0.053811885	0.65501273
LYST	0.397	0.389	0.11	0.457	0.221	0.198	0.517	0.692	NaN	0.521	0.278	0.715	0.346	0.518	0.768	1.31	0.924	NaN	1.65	0.327	2.58	NaN	0.542	0.202	0.454	1.13	0.437642857	1.013222222	0.431931759	-1.211124695	0.054497512	0.65501273
SPIN2B.SPIN2A	0.844	NaN	1.75	0.524	0.639	0.905	0.673	0.955	NaN	NaN	1.65	1.03	0.846	0.983	0.792	0.376	0.775	0.869	0.621	NaN	0.461	NaN	NaN	NaN	0.553	1.05	0.965916667	0.672142857	1.437070492	0.523130832	0.052297847	0.65501273
C19orf43	3.01	2.5	3.65	1.87	2.46	1.03	2.19	2.14	1.31	3.05	1.2	2.12	2.01	1.98	2.23	1.28	1.11	2.73	1.58	1.79	2.09	1.42	2.63	1.52	1.17	1.15	2.183333333	1.679090909	1.300306804	0.378852063	0.056916102	0.65501273
HDHD3	1.82	1.01	3.05	1.85	1.91	1.84	1.67	2.37	1.81	2.86	2.35	3.53	0.997	1.7	0.698	1.78	3.11	5.35	1.68	4.43	2.24	4.25	2.38	1.5	2.29	2.46	1.964333333	2.860909091	0.686611588	-0.542433889	0.055390603	0.65501273
C17orf80	1.46	1.29	1.48	1.21	1.16	1.38	2.14	1.49	1.53	1.51	1.11	1.62	2.05	1.25	1.43	1.64	1.48	2.52	1.62	3.02	1.49	4.6	1.99	1.54	1.93	1.4	1.474	2.111818182	0.697976754	-0.518749106	0.056644016	0.65501273
MCMBP	2.02	0.368	NaN	NaN	1.58	1.23	NaN	1.34	0.942	0.717	NaN	1.57	0.957	0.56	NaN	1.3	NaN	1.76	NaN	1.69	1.46	NaN	1.4	NaN	1.47	NaN	1.1284	1.513333333	0.745638767	-0.423451226	0.05133136	0.65501273
RBM4	4.72	1.35	1.71	2.07	6.78	6.42	3.35	2.68	2.77	1.97	0.883	2.75	2.62	2.39	1.47	3.28	0.939	1.73	1.06	2.47	1.77	1.92	0.828	3.36	1.94	1.22	2.928866667	1.865181818	1.570284804	0.651026246	0.054404512	0.65501273
LMAN2L	1	0.992	NaN	NaN	0.754	0.503	NaN	0.556	NaN	NaN	1.21	0.919	1.41	0.751	NaN	NaN	1.28	NaN	1.94	NaN	NaN	NaN	0.737	NaN	1.72	1.55	0.899444444	1.4454	0.622280645	-0.68436272	0.055903244	0.65501273
TMX4	0.326	0.712	0.76	1.5	0.46	0.622	2.59	0.425	2.01	0.617	1.38	0.433	2.56	1.78	1.36	4.76	0.881	4.59	1.05	4.28	1.02	1.22	0.995	1.18	2.07	2.59	1.169	2.239636364	0.521959734	-0.93798958	0.056786647	0.65501273
EML4	1.52	NaN	NaN	NaN	1.02	NaN	NaN	NaN	NaN	NaN	2.6	NaN	0.731	NaN	0.522	0.349	NaN	0.365	NaN	NaN	0.292	NaN	NaN	NaN	0.126	NaN	1.2786	0.283	4.518021201	2.175691041	0.054003576	0.65501273
AP5S1	0.368	1.5	0.794	1.14	1.56	1.62	1.02	1.26	0.862	2.12	1.26	1.49	0.982	1.01	0.865	0.712	0.935	1.35	0.814	1.02	0.447	0.819	1.1	1.2	0.717	0.995	1.190066667	0.919	1.294958288	0.372905628	0.054417485	0.65501273
DCAF16	1.34	1.59	2.02	1.13	2.13	2.96	1.61	2.01	NaN	1.34	2.54	2.54	2.55	NaN	1.31	0.543	1.37	3.21	1.25	0.0714	1.34	0.945	1.67	1.8	1.05	1.46	1.928461538	1.337218182	1.44214427	0.528215497	0.056552036	0.65501273
HEATR5B	1.28	2.11	1.66	NaN	0.952	NaN	NaN	1.1	0.826	NaN	0.723	1.38	2.54	3.3	1.49	1.25	NaN	NaN	0.716	0.571	NaN	1.71	0.771	NaN	0.74	NaN	1.578272727	0.959666667	1.644605134	0.717741238	0.054644076	0.65501273
CD2AP	1.51	NaN	1.66	1.08	NaN	NaN	1.11	2.68	1.21	1.12	0.767	1.98	0.809	0.239	1.17	NaN	NaN	1.29	1.56	1.86	NaN	NaN	NaN	1.97	1.97	1.63	1.277916667	1.713333333	0.745865759	-0.423012098	0.056700665	0.65501273
N6AMT1	1.12	0.777	1.95	0.998	1.58	1.49	1.73	0.706	1.51	1.57	1.08	1.07	0.828	2.52	1.02	0.555	1.11	0.848	1.17	1.09	0.905	1.26	1.24	1.16	1.06	1.06	1.329933333	1.041636364	1.276773142	0.352502209	0.056832401	0.65501273
PLS1	1.34	0.359	NaN	NaN	1.07	0.663	NaN	1.18	0.782	0.552	NaN	1.14	0.319	NaN	NaN	1.53	NaN	NaN	1.22	1.49	1.77	NaN	1.46	NaN	0.398	1.02	0.822777778	1.269714286	0.6480023	-0.625929161	0.057228663	0.655053728
MEF2D	2.77	2.85	2.29	1.75	2.48	2	1.05	2.43	2.29	1.53	3.64	3.94	4.14	1.78	2.06	2.64	2.28	9.16	6.15	2.46	2.83	1.87	3.4	4.24	3.85	3.83	2.466666667	3.882727273	0.635292281	-0.654507604	0.057252356	0.655053728
RET	1.32	1.7	0.557	0.573	2.16	1.59	1.83	1.39	1.78	2.42	2.95	2.22	1.41	1.54	1.14	0.752	0.588	1.51	1.14	1.83	0.702	1.8	0.673	2.04	0.817	1.12	1.638666667	1.179272727	1.389556995	0.47462501	0.057867573	0.657758256
YLPM1	0.961	1.42	0.507	0.929	0.748	0.872	1.08	0.736	0.827	1.76	0.919	0.79	1.05	1.15	0.841	0.543	0.825	0.861	0.898	0.989	0.973	0.437	0.542	0.635	0.932	0.907	0.972666667	0.776545455	1.252555998	0.324875103	0.057735815	0.657758256
ARHGEF40	0.822	1.31	1.46	0.751	1.04	1.57	0.722	0.715	1.41	1.7	1.94	1.17	0.789	1.74	0.76	1.06	1.25	1.09	1.2	2.47	1.51	2.35	1.35	1.91	NaN	1.71	1.193266667	1.59	0.75048218	-0.414110278	0.057816311	0.657758256
PAWR	NaN	0.255	0.455	0.14	NaN	0.447	NaN	NaN	NaN	NaN	NaN	NaN	NaN	0.274	NaN	0.168	NaN	NaN	NaN	NaN	0.144	NaN	NaN	NaN	NaN	NaN	0.3142	0.156	2.014102564	1.010137152	0.057854048	0.657758256
PROSER1.C13orf23	NaN	2.24	NaN	NaN	2.11	NaN	NaN	NaN	NaN	NaN	1.48	NaN	0.991	NaN	1.34	0.926	1.01	NaN	NaN	NaN	NaN	NaN	1.12	NaN	NaN	NaN	1.6322	1.018666667	1.602290576	0.680135805	0.058965051	0.659926205
OSTC	1.14	1.6	0.722	0.733	1.12	1.08	1.03	1.14	2.57	3.62	0.503	1.12	0.637	2.1	1.29	0.887	0.69	NaN	0.716	1.33	0.433	NaN	0.338	NaN	1.29	1.16	1.360333333	0.8555	1.590103253	0.66912045	0.058868604	0.659926205
TMBIM4	0.862	0.444	2.24	0.848	0.148	0.701	1.85	0.243	0.203	NaN	NaN	0.209	1.04	NaN	0.269	0.345	NaN	NaN	0.603	NaN	0.375	0.183	0.0525	NaN	NaN	NaN	0.75475	0.3117	2.421398781	1.275840697	0.059918122	0.659926205
BLOC1S1	0.966	0.682	1.23	1.02	1.4	1.46	1.95	1.34	0.965	0.975	0.661	0.979	1	0.649	1.04	1.35	1.65	2.17	1.3	1.52	1.36	1.38	1.76	0.557	1.19	1.08	1.0878	1.392454545	0.78121042	-0.356216903	0.05939419	0.659926205
FAM210A	2.29	0.689	2.35	0.584	3	2.13	2.16	0.847	NaN	2.79	2.86	1.05	1.15	0.819	1.52	0.221	NaN	1.29	1.96	2.4	0.231	1.35	0.881	1.07	0.532	0.971	1.731357143	1.0906	1.58752718	0.666781293	0.059530531	0.659926205
HMGN1	5.74	2.13	1.5	0.419	9.96	7.68	3.34	0.614	8.16	8.07	0.297	0.269	2.52	3.83	0.179	3.18	1.13	0.74	0.963	1.24	0.236	2.68	1.06	1.59	1.8	4.39	3.6472	1.728090909	2.110537114	1.077610199	0.059291498	0.659926205
GLRX	0.161	NaN	0.247	0.122	NaN	NaN	0.576	0.294	0.0915	NaN	0.193	0.136	0.26	0.145	0.127	0.159	0.124	0.0578	0.145	NaN	NaN	0.128	0.0788	0.115	0.207	0.0961	0.213863636	0.123411111	1.732936641	0.793218908	0.05973537	0.659926205
CEBPD	1.43	1.43	3.89	1.19	NaN	NaN	NaN	1.88	1.62	0.404	0.84	2.29	1.72	1.71	2.81	1.57	1.46	NaN	1.08	0.863	NaN	NaN	NaN	NaN	0.448	NaN	1.767833333	1.0842	1.63054172	0.705351356	0.05927021	0.659926205
PRKX	1.22	1.11	0.781	0.903	1.19	1.06	1.96	1.6	0.963	1.31	1.07	1.32	1.31	0.646	1.07	0.55	0.7	0.806	0.6	2.22	0.559	0.892	0.892	0.688	0.512	0.721	1.167533333	0.830909091	1.405127644	0.490701193	0.059984709	0.659926205
LAMC2	5.68	6.1	3.04	4.31	5.17	4.63	5.44	5.44	3.85	4.61	1.08	6.04	5.78	8.08	5.57	3.46	5.62	4.14	5.91	2.37	3	5.19	0.729	2.68	5.19	2.59	4.988	3.716272727	1.342205044	0.424605084	0.059503949	0.659926205
TRIM29.1	1.64	0.762	1.56	1.23	1.94	1.5	1.68	0.899	1.03	0.555	1.22	0.766	1.81	1.75	2.51	0.536	0.495	0.617	0.51	2.22	1.13	0.904	1.11	1.13	1.42	0.677	1.390133333	0.977181818	1.42259435	0.508524339	0.059416463	0.659926205
MLF2	3.53	3.26	2.08	2.54	3.12	2.88	3.66	2.17	2.05	2.58	1.04	2.32	2.32	3.22	2.84	1.05	1.58	1.33	2.02	1.23	2.83	3.1	3.96	1.65	1.58	1.41	2.640666667	1.976363636	1.336123888	0.418053784	0.059153509	0.659926205
ZFHX3	NaN	NaN	2.2	0.976	NaN	NaN	NaN	5.17	3.25	1.59	3.06	NaN	NaN	NaN	NaN	0.606	NaN	NaN	0.534	2.22	NaN	NaN	NaN	1.14	NaN	NaN	2.707666667	1.125	2.406814815	1.267125142	0.059989049	0.659926205
NFIB	2.02	NaN	NaN	NaN	NaN	NaN	NaN	0.78	1.23	NaN	NaN	1.11	1.74	NaN	NaN	NaN	0.655	0.481	1.46	NaN	0.716	NaN	0.311	NaN	0.951	NaN	1.376	0.762333333	1.804984696	0.851986605	0.059109509	0.659926205
PGAP1	1.2	1.08	NaN	NaN	0.824	1.05	NaN	1.05	NaN	NaN	1.48	0.977	1.06	1.6	NaN	0.939	1.53	2.82	1.64	NaN	1.39	NaN	NaN	1.75	1.15	1.64	1.146777778	1.607375	0.713447564	-0.487120695	0.059220524	0.659926205
CPT1C	0.817	0.884	2.21	NaN	1.59	NaN	1.41	1.52	NaN	NaN	NaN	1.36	0.386	NaN	0.786	0.976	NaN	NaN	0.641	NaN	0.765	NaN	NaN	NaN	0.775	0.871	1.218111111	0.8056	1.512054507	0.596510148	0.058686955	0.659926205
CASP10	NaN	NaN	NaN	NaN	NaN	NaN	0.704	NaN	0.999	NaN	NaN	1.36	1.68	NaN	1.66	1.16	0.778	NaN	NaN	0.394	NaN	0.458	NaN	NaN	NaN	NaN	1.2806	0.6975	1.835985663	0.876554793	0.058970088	0.659926205
CPPED1	1.02	1.72	NaN	0.363	2.2	3.21	2.03	1.67	3.05	2.53	NaN	1.57	2.21	1.09	NaN	0.852	1.72	NaN	1.4	NaN	1.71	1.15	1.97	0.801	1.24	1.14	1.888583333	1.331444444	1.418446967	0.504312212	0.059254313	0.659926205
WDR61	2.54	NaN	1.33	0.881	NaN	3.35	NaN	2.49	2.09	NaN	2.1	2.52	NaN	1.17	2.65	1.56	1.49	1.29	1.66	0.699	1.9	NaN	NaN	2	NaN	NaN	2.1121	1.514142857	1.394914615	0.480176815	0.060039456	0.659926205
NELFA	1.02	1.11	1	1.64	1.57	1.45	1.51	1.54	1.03	1.36	1.99	1.68	1.72	1.52	1.51	0.743	0.669	1.25	0.927	1.02	1.17	1.14	2.23	1.35	1.1	1.07	1.443333333	1.151727273	1.253190202	0.325605395	0.06005376	0.659926205
INTS9	1.28	1.11	1.63	0.946	0.912	1.03	2.08	1.61	0.837	1.54	0.877	1.4	0.91	0.479	0.732	1.13	1.35	3.08	1.54	2.63	0.973	1.07	1.3	1.13	2.02	1.78	1.1582	1.636636364	0.707670944	-0.49884941	0.058415401	0.659926205
C5orf51	1.2	0.784	1.5	1.08	0.947	1.31	1.51	1.16	1.48	1.85	0.682	1.75	1.59	0.738	0.855	1.01	1.88	0.785	2.12	1.52	2.16	1.38	2.17	1.33	2.11	1.09	1.229066667	1.595909091	0.770135764	-0.3768153	0.060994227	0.660113927
NRD1	1.19	NaN	1.65	0.466	1.43	1.31	1.6	NaN	1.91	NaN	NaN	0.875	0.511	0.957	1.04	1.21	NaN	1.31	0.92	NaN	0.469	0.399	0.347	NaN	0.702	NaN	1.176272727	0.765285714	1.537037351	0.620152224	0.061839119	0.660113927
FAM13A	NaN	NaN	NaN	NaN	2.06	NaN	NaN	NaN	NaN	0.601	NaN	NaN	1.81	1.79	NaN	NaN	0.661	NaN	NaN	NaN	NaN	NaN	NaN	0.586	NaN	NaN	1.56525	0.6235	2.51042502	1.327931636	0.06269027	0.660113927
AP4S1	0.605	0.683	2.12	0.61	0.435	0.529	1.12	0.492	1.14	1.01	1.3	0.724	0.508	0.963	0.59	0.651	1.38	0.84	1.53	1.07	1.14	1.27	0.709	0.918	1.69	1.66	0.855266667	1.168909091	0.73167937	-0.450716514	0.061423673	0.660113927
WASL	1.32	0.336	1.59	0.969	1.11	1.1	1.14	0.554	0.726	1.27	0.688	1.25	1.46	0.628	0.819	0.532	0.947	0.493	0.902	0.459	0.762	0.81	0.79	1.39	0.558	0.649	0.997333333	0.753818182	1.32304229	0.403859177	0.060233397	0.660113927
SLC7A4	1.22	1.35	1.16	1.07	0.945	0.964	1.59	0.884	0.98	1.36	1.22	1.3	0.679	1.23	0.842	0.861	1.23	1.55	1.16	2.13	0.93	1.34	1.58	1.38	1.24	1.64	1.1196	1.367363636	0.818801941	-0.288413572	0.061798498	0.660113927
EDIL3	1.54	4.27	NaN	3.81	0.403	0.762	NaN	0.313	0.896	1.21	2.47	0.374	0.82	NaN	NaN	2.15	1.76	1.9	0.615	NaN	5.86	NaN	3.54	NaN	3.72	5.33	1.533454545	3.109375	0.493171311	-1.019839218	0.062562518	0.660113927
GREM1	1.09	NaN	0.507	NaN	1.06	1.17	2.16	2.38	0.746	1.39	0.731	NaN	1.25	NaN	0.792	1.4	2.13	NaN	2.18	0.8	1.59	NaN	NaN	4.49	1.73	2.55	1.206909091	2.10875	0.57233389	-0.805071058	0.061609438	0.660113927
CD2BP2	0.526	0.878	NaN	1.29	0.987	1.07	NaN	0.743	1.46	0.816	0.954	0.662	0.723	1.22	0.911	0.713	1.74	0.448	1.26	1.15	2.27	0.974	1.41	1.01	3.49	1.99	0.941538462	1.495909091	0.629408877	-0.667930568	0.061228949	0.660113927
H6PD	NaN	6.41	7.16	NaN	2.22	NaN	7.65	NaN	4.92	0.407	0.851	NaN	NaN	5.98	3.74	1.54	2.33	NaN	NaN	1.61	0.842	2.5	0.534	0.692	6.48	NaN	4.370888889	2.066	2.115628697	1.08108645	0.06038041	0.660113927
LMNA	1.79	3.83	0.134	2.6	3	1.12	1.56	4.75	2.91	2.24	0.234	1.65	3.16	1.3	1.17	0.762	0.454	0.193	0.445	0.164	5.12	1.38	0.275	0.242	1.74	0.287	2.096533333	1.005636364	2.08478274	1.059897045	0.061920441	0.660113927
MT.ND5	2.12	0.518	NaN	2.99	NaN	0.684	NaN	0.986	NaN	NaN	3.49	1.12	1.65	NaN	NaN	1.41	0.423	1.09	0.575	NaN	0.546	NaN	NaN	NaN	0.47	1.16	1.69475	0.810571429	2.090808953	1.064061242	0.061198389	0.660113927
HSP90AB1	1.48	2.85	1.43	0.808	1.42	1.07	1.27	0.691	0.841	1.55	0.621	0.829	3.27	1.64	1.49	1.65	2.32	2.41	2.58	2.31	0.871	1.78	1.34	1.63	2	2.06	1.417333333	1.904636364	0.744149046	-0.426336486	0.061232823	0.660113927
NR2F2.NR2F1	2.51	NaN	NaN	0.738	1.05	1.34	NaN	0.859	0.748	NaN	0.987	1.63	NaN	NaN	NaN	NaN	NaN	1.95	1.93	0.572	1.73	NaN	2.25	4.78	5.27	1.85	1.23275	2.5415	0.4850482	-1.043799978	0.060628216	0.660113927
VIPR1	NaN	0.656	NaN	NaN	0.426	1.23	NaN	0.244	NaN	0.461	0.68	0.739	0.41	0.729	0.954	0.268	NaN	NaN	NaN	NaN	0.368	0.583	NaN	NaN	0.456	NaN	0.6529	0.41875	1.559164179	0.640772851	0.062176242	0.660113927
CDK7	1.19	1.55	1.37	1.03	1.57	1.35	1.45	0.799	1.42	0.517	1.63	1.44	3.05	0.706	0.569	2.29	1.57	1.57	2.4	1.27	1.84	1.51	1.76	1.19	1.59	1.6	1.3094	1.69	0.774792899	-0.368117362	0.061306295	0.660113927
HCCS	0.597	NaN	NaN	NaN	NaN	NaN	NaN	0.437	0.577	NaN	NaN	0.666	0.24	0.686	0.706	NaN	0.414	NaN	0.414	NaN	NaN	NaN	NaN	NaN	NaN	NaN	0.558428571	0.414	1.348861284	0.43174199	0.062254511	0.660113927
PDK3	0.987	NaN	1.04	NaN	3.43	1.27	0.638	1.39	0.845	2	1.96	2.46	0.638	2.74	4.34	0.989	NaN	NaN	NaN	0.875	0.919	1.1	2.19	0.668	1.17	1.01	1.826	1.115125	1.637484587	0.711481327	0.062862271	0.660113927
CA9	7.01	3.55	3.4	3.64	6.8	4.01	2.32	5.94	3.68	3.58	1.43	6.67	6.09	6.29	4.36	3.44	4.65	4.11	5.71	2	4.01	2.63	1.18	2.86	4.1	3.02	4.584666667	3.428181818	1.337346416	0.419373218	0.062654922	0.660113927
CEP128	NaN	2.09	NaN	2.15	NaN	NaN	NaN	1.36	NaN	NaN	NaN	0.936	NaN	NaN	NaN	4.1	NaN	2.36	2.99	NaN	NaN	NaN	2.23	1.79	2.16	NaN	1.634	2.605	0.627255278	-0.672875389	0.062771199	0.660113927
ENOSF1	1.87	1.18	2.04	1.56	1.67	2.23	1.19	1.54	1.95	2.02	2.03	1.3	2.1	1.86	1.08	1.07	1.18	2.63	1.22	1.44	0.814	0.611	0.838	1.62	2.01	0.713	1.708	1.286	1.3281493	0.409417332	0.060609964	0.660113927
SLFN11	1.77	1.99	2.18	1.5	12.4	2.29	2.69	3.32	1.39	4.21	0.538	4.9	10.2	6.5	5.07	0.766	1.42	5.45	1.58	1.91	1.6	2.08	3.93	1.5	2.04	1.58	4.0632	2.168727273	1.873541247	0.90576774	0.063112404	0.660113927
PLXDC1	0.302	NaN	1.4	NaN	0.898	NaN	0.673	1.65	1.17	NaN	NaN	1.47	0.655	0.541	1.36	0.648	0.511	NaN	0.8	NaN	0.352	0.377	0.819	1.12	0.102	1.05	1.0119	0.642111111	1.575895484	0.656171856	0.060837286	0.660113927
PTGR2	1.42	1.01	NaN	1.66	0.538	0.762	NaN	1.18	3.02	5.3	0.617	1.64	0.733	0.632	0.991	1.66	2.54	NaN	5.56	11.2	2.96	4.04	0.965	4.43	2.1	0.94	1.500230769	3.6395	0.412207932	-1.278555828	0.061502619	0.660113927
TRPM4	3.19	1.58	1.53	1	3	0.988	2.63	0.741	2.71	3.08	0.879	1.44	2.92	NaN	1.09	1.02	0.844	0.613	1.46	0.58	1.79	2.17	2.38	1.15	1.07	1.27	1.912714286	1.304272727	1.46649872	0.552375812	0.062371761	0.660113927
TMEM131	1.06	0.757	1.47	1.08	0.632	1.15	1.61	0.625	1.08	0.962	1.25	1.37	0.568	1.05	1.08	0.778	0.95	1.48	1.36	1.78	1.53	3.33	1.05	0.831	2.15	1.56	1.0496	1.527181818	0.687279005	-0.541032207	0.062968548	0.660113927
UBXN4	1.13	0.883	NaN	NaN	0.524	0.684	NaN	0.908	NaN	0.585	NaN	0.913	NaN	NaN	1.03	1.73	1.07	NaN	NaN	NaN	1.03	NaN	0.871	1.32	0.719	1.22	0.832125	1.137142857	0.731768216	-0.45054134	0.062890403	0.660113927
KATNB1	1.13	2.72	2.88	1.36	0.535	1.19	1.17	1.48	1.62	1.22	0.976	1.74	0.91	1.11	1.48	1.97	1.12	3.82	1.26	2.39	1.61	2.11	2.45	0.91	2.34	2.22	1.434733333	2.018181818	0.710903904	-0.492273537	0.061136627	0.660113927
AGPAT5	0.884	1.16	1.48	0.948	1.09	0.809	0.698	1.08	0.765	0.962	1.24	0.624	0.65	0.736	0.796	1.55	1.11	2.49	0.4	2.61	1.58	1.8	0.868	1.12	1.04	0.67	0.928133333	1.385272727	0.670000438	-0.577766057	0.062017723	0.660113927
CTSF	0.588	1.45	0.473	1.53	0.878	0.966	0.831	1.2	0.637	0.613	0.87	0.664	0.636	0.632	0.574	0.7	0.797	0.558	0.726	0.331	0.955	0.413	0.533	0.629	0.596	0.806	0.836133333	0.640363636	1.305716449	0.384841633	0.062823969	0.660113927
CACFD1	1.32	1.27	1.92	0.624	1.1	1.07	2.23	0.76	1.48	1.75	1.16	0.938	0.779	1.01	1.4	1.18	1.07	2.22	1.25	2.73	1.27	1.36	2.23	1.34	2.28	1.41	1.254066667	1.667272727	0.752166485	-0.410876071	0.063040295	0.660113927
TNPO3	0.963	0.713	1.83	0.695	0.643	0.696	1.11	0.562	1.66	1.41	1.3	0.916	0.775	NaN	0.92	0.569	0.535	1.04	0.581	NaN	0.72	1.42	0.716	0.571	0.702	0.541	1.013785714	0.7395	1.370906983	0.455130687	0.060588914	0.660113927
EIF4A3	1.31	2.37	2.22	1.83	1.93	2.01	1.85	1.36	1.59	2.18	1.55	1.8	0.71	1.88	1.96	1.78	1.79	0.98	2.04	2.25	2.44	2.49	2.73	1.96	2.29	3.04	1.77	2.162727273	0.818411097	-0.289102388	0.063208906	0.660129105
FYB	1.61	1.73	1.02	1.11	1	0.842	1.52	1.61	1.58	2.24	1.96	1.99	0.479	0.545	0.397	1.13	1.35	1.4	2.84	0.968	1.49	3.12	2.72	1.44	1.97	1.79	1.308866667	1.838	0.712114617	-0.489818628	0.063601228	0.661243311
GOPC	0.842	1.77	0.9	1.33	0.801	0.748	0.885	1.44	1.33	1.05	0.865	1.79	0.455	0.54	0.69	1.26	1.4	1.13	1.82	2.31	1.69	1.2	0.645	0.75	1.28	1.75	1.029066667	1.385	0.743008424	-0.428549528	0.063522905	0.661243311
APOO	0.918	0.704	0.625	0.625	0.51	0.989	1.86	0.858	1.47	0.805	0.452	0.639	0.661	NaN	0.969	1.93	1.06	0.59	1.42	1.81	0.917	0.996	2.19	1.76	NaN	0.364	0.863214286	1.3037	0.662126475	-0.594821277	0.063469403	0.661243311
SF3B3	3.46	0.699	2.73	1.41	2.94	3.04	3.42	1.99	1.96	1.87	0.974	2.48	3.42	0.854	1.13	3.58	3.47	0.826	6.31	2.6	5.44	3.56	1.84	0.662	9.2	4.04	2.158466667	3.775272727	0.571737944	-0.806574056	0.064174928	0.66521623
POLD4	1.02	0.53	1.09	0.456	1.37	1.1	1.32	0.398	0.834	0.701	0.926	0.778	0.649	1.18	0.591	0.673	1.65	0.832	1.1	1.67	0.534	1.64	1.75	0.852	1.07	1.09	0.862866667	1.169181818	0.738008968	-0.438289748	0.06408419	0.66521623
KCTD1	0.988	0.84	1.91	NaN	2.05	1.21	1.05	0.982	1.55	1.43	0.826	0.723	0.881	0.955	1.03	1.61	0.896	2.2	1.32	1.56	1.3	1.56	3.64	2.94	1.12	0.988	1.173214286	1.739454545	0.674472517	-0.568168436	0.064350339	0.666040399
AKT1	1.34	2.01	2.88	1.67	1.2	1.51	2.34	1.18	1.75	1.77	2.18	1.67	2.98	1.94	1.05	1.64	1.62	2.72	2.77	7.76	1.75	2.57	4.32	2.42	2.48	2.46	1.831333333	2.955454545	0.619645237	-0.690485623	0.064662775	0.667457057
FAM199X	0.89	1.52	2.75	NaN	0.92	1.24	NaN	0.899	0.901	0.688	0.871	1.48	1.05	NaN	1.34	2.08	1.48	1.49	2.09	NaN	1.68	NaN	2.01	0.719	1.45	1.69	1.212416667	1.632111111	0.742851794	-0.428853687	0.064679424	0.667457057
CRAT	0.349	0.917	0.104	NaN	0.504	0.714	NaN	0.629	0.553	NaN	0.835	1.64	0.793	0.356	1.48	0.204	0.175	0.915	0.141	0.161	0.597	0.648	0.413	0.328	0.781	0.477	0.7395	0.44	1.680681818	0.749046624	0.065018076	0.668446766
RPL14	1.46	1.35	1.32	1.82	1.23	1.22	1.01	0.713	1.9	1.48	1.48	0.924	1.01	1.17	1.75	0.938	2.2	2.8	1.09	4.34	1.66	1.6	2.14	1.32	1.87	1.36	1.322466667	1.938	0.682387341	-0.551337212	0.065224179	0.668446766
SLC25A28	1.39	1.33	2.44	1.23	1.75	1.99	2.19	1.53	1.64	2.8	2.43	2.7	1.06	2.4	1.21	2.49	NaN	1.8	2.49	5.21	NaN	2.4	4.41	2.19	1.24	2.89	1.872666667	2.791111111	0.67093949	-0.575745434	0.065209216	0.668446766
SERGEF	1.52	3.59	1.54	NaN	1.6	3.62	2.04	0.309	0.522	1.46	2.95	1.5	0.639	0.696	1.11	0.983	1.52	0.377	0.665	0.897	0.49	1.83	0.245	NaN	1.35	1.6	1.649714286	0.9957	1.656838692	0.72843315	0.06516587	0.668446766
SPATA2	1.03	0.425	1.73	1.22	0.408	0.418	1.2	0.474	0.922	0.907	1.21	0.725	1.41	0.545	0.535	0.648	0.556	1.14	0.828	1.68	1.19	1.55	1.31	0.972	1.9	1.47	0.877266667	1.204	0.7286268	-0.456748035	0.065256574	0.668446766
ARID4A	1.46	0.808	5.11	1.24	1.39	1.44	0.667	0.629	2.13	0.884	0.793	0.786	4.33	2.59	0.785	0.749	2.88	5.93	2.28	1.82	1.23	2.55	3.2	4.72	10.2	2.25	1.669466667	3.437181818	0.485707988	-1.04183888	0.065529019	0.669263291
NOMO2.NOMO3	0.758	1.22	0.83	0.909	1.48	1.36	0.73	1.23	1.19	1.59	0.757	0.849	1.14	1.72	1.42	0.978	0.767	1.08	0.836	0.528	0.953	1.45	1.37	0.59	0.661	0.756	1.145533333	0.906272727	1.264005082	0.338002264	0.06543371	0.669263291
PLS3	0.266	1.68	0.222	0.46	0.46	0.482	0.443	0.864	0.961	0.325	0.701	1.08	0.524	0.314	0.488	0.346	0.612	0.5	0.486	0.925	0.162	0.202	0.288	0.332	0.129	0.2	0.618	0.380181818	1.62553802	0.7009173	0.065675808	0.669777514
KRT6A	4.99	5.89	4.32	3.7	8.01	6.74	6.49	5.19	6.59	4.29	1.52	5.93	4.29	8.81	4.96	4.18	4.88	4.4	3.45	2.6	5.4	2.83	3	3.07	8.28	3.47	5.448	4.141818182	1.315364355	0.39546248	0.06652213	0.675927941
ELMOD2	0.136	0.739	1.45	0.446	0.324	0.58	1.61	1.49	0.288	0.542	0.268	0.779	0.282	3.43	0.41	1.99	1.18	0.0553	1.67	NaN	0.978	1.77	1.19	NaN	2.1	2.4	0.8516	1.481477778	0.574831437	-0.798789131	0.067154828	0.675927941
TM2D2	1.22	0.732	NaN	0.79	4.77	NaN	11.1	1.19	6.81	1.51	1.51	2	1.65	NaN	2.53	14.1	2.03	4.84	1.76	NaN	2.81	17.2	8.09	6.39	7.69	2.6	2.984333333	6.751	0.442057967	-1.177692533	0.06650475	0.675927941
RFNG	1.86	1.69	2.29	1.66	1.68	1.56	3.25	1.25	1.93	1.79	1.36	1.26	3.48	1.56	2.24	1.75	0.667	1.12	1.21	1.7	1.7	2.1	1.59	1.63	1.43	1.86	1.924	1.523363636	1.262994569	0.336848436	0.066730534	0.675927941
ACACA	1.57	2.41	1.44	1.3	1.26	1.89	1.86	2.86	NaN	1.7	0.938	1.81	0.652	0.771	1.28	2.34	1.77	3.96	1.68	0.312	1.97	2.35	3.33	2.08	1.64	2.82	1.552928571	2.204727273	0.704363116	-0.505608731	0.066827609	0.675927941
ARHGAP17	1.15	0.854	2.06	1.56	1.11	1.2	3.18	1.3	1.63	1.71	1.1	1.36	1.36	1.7	1.7	1.04	1.43	5.84	2.19	5.61	1.58	2.61	NaN	2.7	1.96	1.69	1.5316	2.665	0.574709193	-0.799095968	0.067131862	0.675927941
ATL3.1	5.6	NaN	NaN	NaN	NaN	4.62	9.86	NaN	3.78	NaN	NaN	6.54	NaN	NaN	NaN	2.59	NaN	NaN	2.61	NaN	NaN	NaN	NaN	4.41	NaN	4.17	6.08	3.445	1.764876633	0.819567341	0.067044351	0.675927941
MACROD1	1.5	1.87	1.89	1.64	3.13	2.12	2.03	1.77	2.62	1.96	1.09	1.27	1.6	2.11	2.58	1.43	1.35	1.34	1.17	2.95	1.85	1.11	1.98	1.45	0.913	1.2	1.945333333	1.522090909	1.278066456	0.353962854	0.066996215	0.675927941
PACSIN2	1.37	1.14	1.45	1.46	1.76	1.33	1.63	1.8	1.05	2.4	2.25	1.6	1.29	0.884	1.59	2.63	1.87	0.798	0.758	2.36	3.18	3.13	2.08	1.67	2.49	1.74	1.5336	2.064181818	0.742957809	-0.42864781	0.06670934	0.675927941
ENPP1	1.48	3.02	1.82	1.89	1.01	1.27	1.34	1.6	1.44	1.81	1.14	1.63	0.764	2.1	1.32	1.79	2.7	2.93	1.7	1.6	1.69	1.66	2.1	1.51	1.46	2.68	1.5756	1.983636364	0.794298808	-0.332246256	0.067675707	0.676102398
SSBP1	0.826	2.28	0.147	2.68	2.9	1.13	NaN	0.829	0.756	NaN	0.703	1.16	2.11	0.357	0.354	1.69	NaN	0.163	NaN	0.177	1.28	0.312	0.586	0.251	0.676	0.687	1.248615385	0.646888889	1.930185239	0.948739309	0.067910031	0.676102398
MEA1	1.83	1.49	2.07	0.572	2.57	1.16	1.98	1.75	3.13	3.03	0.944	3.57	2.18	2.8	3.1	1.96	0.632	2.11	1.2	1.91	2.33	2.21	0.971	1.6	1.34	1.41	2.145066667	1.606636364	1.335128916	0.416979051	0.067842539	0.676102398
KLC3	0.944	0.823	1.18	0.849	1.15	1.1	1.78	1.89	0.739	1.6	1.68	1.66	1.02	0.576	0.494	1.6	1.41	1.07	1.14	1.6	1.98	0.993	1.52	1.16	1.98	1.66	1.165666667	1.464818182	0.795775668	-0.329566308	0.067950968	0.676102398
DPP9	NaN	NaN	0.756	NaN	0.858	0.591	NaN	NaN	NaN	0.912	NaN	NaN	NaN	NaN	NaN	NaN	NaN	NaN	0.498	0.225	0.594	NaN	NaN	NaN	NaN	NaN	0.77925	0.439	1.775056948	0.82786531	0.067724179	0.676102398
MIEN1	1.48	1.21	0.911	1.11	1.36	1.7	1.04	1.18	1.13	1.83	1.85	0.74	0.448	0.419	1.66	1.99	1.52	5.59	2.06	4.76	1.11	NaN	0.559	1.13	2.87	1.43	1.204533333	2.3019	0.523277872	-0.934350843	0.067683572	0.676102398
PTTG2	0.753	1.26	5.53	NaN	1.11	1.41	1.73	0.916	2.18	4.15	0.34	1.26	0.534	1.14	1.64	NaN	0.971	NaN	NaN	0.771	0.935	NaN	0.947	NaN	NaN	1.09	1.710928571	0.9428	1.814731196	0.859755867	0.06783003	0.676102398
COMMD9	1.09	1.39	1.53	1.41	1.76	1.46	1.53	1.25	0.919	1.86	0.66	1.19	1.57	1.97	1.14	1.46	1.8	1.49	1.44	2.08	1.34	1.73	1.56	1.71	1.93	1.2	1.381933333	1.612727273	0.856892146	-0.222814466	0.067906812	0.676102398
FUOM	3.24	NaN	7.04	NaN	1.65	NaN	NaN	3.04	NaN	NaN	NaN	2.39	2.72	NaN	NaN	5.76	NaN	NaN	8.43	NaN	7.94	NaN	4.3	3.42	NaN	NaN	3.346666667	5.97	0.560580681	-0.835006068	0.068853289	0.678079897
CD81	3.76	2.01	3.96	2.26	2.4	1.46	2.81	1.32	1.74	2.49	1.77	1.92	1.33	4.55	1.51	2.51	2.11	6.21	3.34	1.45	1.77	8.02	3.07	2.2	6.04	3.89	2.352666667	3.691818182	0.637265041	-0.650034574	0.076486035	0.678079897
EPHB2	0.943	4.52	NaN	NaN	1.94	1.61	2.71	1.4	2.48	2.58	1.22	1.11	1.81	NaN	1.42	0.97	0.736	NaN	0.986	1.43	1.38	NaN	2.01	NaN	NaN	1.82	1.978583333	1.333142857	1.484149521	0.569636444	0.072580345	0.678079897
USP30	NaN	NaN	NaN	NaN	NaN	NaN	NaN	4.71	NaN	NaN	NaN	4.02	1.67	NaN	NaN	NaN	NaN	NaN	0.464	NaN	NaN	NaN	0.129	NaN	NaN	NaN	3.466666667	0.2965	11.69196178	3.547445113	0.070599985	0.678079897
RABGEF1.KCTD7	0.554	0.83	1.31	0.362	0.419	0.349	0.547	0.76	0.705	0.625	0.489	0.883	0.641	0.388	0.364	0.616	0.513	1.03	0.763	NaN	0.772	0.378	0.847	0.827	1.28	1.31	0.615066667	0.8336	0.73784389	-0.438612486	0.079270262	0.678079897
QPCT	0.82	0.574	0.894	0.652	1.14	0.988	1.49	0.439	0.936	0.661	1.17	0.583	0.663	0.931	0.618	0.337	0.801	0.472	0.534	1.13	0.529	0.265	1.12	0.625	0.597	0.472	0.837266667	0.625636364	1.338264071	0.420362821	0.073292145	0.678079897
EVI2B	1.53	NaN	NaN	NaN	1.28	NaN	NaN	NaN	2.18	1.82	1.15	1.22	1.03	1.81	1.32	0.508	1.21	0.588	NaN	NaN	NaN	NaN	0.714	1.66	NaN	NaN	1.482222222	0.936	1.58357075	0.663181325	0.068573592	0.678079897
RHOBTB3	NaN	NaN	2.04	NaN	NaN	NaN	NaN	1.91	NaN	NaN	0.319	2.47	4.63	4.52	2.38	0.969	NaN	NaN	NaN	1.79	1.25	NaN	NaN	NaN	NaN	NaN	2.609857143	1.336333333	1.95299861	0.965690923	0.077084003	0.678079897
ERICH1	0.66	1.54	2.93	NaN	1.22	0.766	1.71	NaN	4	1.43	0.889	0.637	1.03	1.1	1.46	1.01	0.547	0.998	0.622	0.652	NaN	1.76	0.87	0.926	NaN	NaN	1.490153846	0.923125	1.614249258	0.690863364	0.075673664	0.678079897
CDKN1B	5.71	4.64	5	2.89	6.89	3.15	3.15	4.42	2.79	4.32	1.99	4.85	5.71	5.47	4.89	2.61	2.33	1.52	2.83	1.81	5.19	6.02	3.31	3.4	4.74	3.04	4.391333333	3.345454545	1.312626812	0.392456807	0.071714266	0.678079897
TMEM123	0.523	0.611	NaN	NaN	0.212	0.205	0.205	NaN	0.291	0.414	NaN	0.726	0.439	0.26	0.481	NaN	0.601	0.452	0.698	2.41	1.44	NaN	0.824	0.497	NaN	NaN	0.397	0.988857143	0.401473563	-1.316623107	0.070103058	0.678079897
RBM38.RBM24	1.84	1.09	3.92	2.47	6.28	2.21	12.7	1.99	4.68	3.65	1.5	2.4	4.3	NaN	3.96	2.59	2.1	2.36	3.49	4.15	1.65	0.255	2.72	2.34	1.62	0.806	3.785	2.189181818	1.728956439	0.789901521	0.078694824	0.678079897
FRMD4A	1.53	2.28	1.51	2.39	1.42	1.56	2.86	1.71	2.02	3.06	0.771	1.81	1.28	1.96	2.27	1.85	2.01	5.22	2.44	2	2.55	1.86	3.31	2.71	2.5	1.68	1.8954	2.557272727	0.741180235	-0.432103686	0.07060049	0.678079897
TMEM231	0.095	0.113	NaN	0.144	NaN	NaN	0.14	NaN	0.0675	NaN	NaN	0.071	0.0555	0.286	NaN	0.0278	0.0729	NaN	0.0912	NaN	0.0573	0.0675	NaN	NaN	0.0898	0.042	0.1215	0.064071429	1.89632107	0.923203251	0.069488683	0.678079897
TNRC18	1.5	0.194	0.766	NaN	NaN	0.289	NaN	0.408	1.87	1.41	0.00572	0.854	1.64	NaN	NaN	0.209	0.696	0.193	0.515	NaN	0.319	0.155	0.329	1.27	0.0935	0.443	0.893672	0.42225	2.116452339	1.081648	0.069314453	0.678079897
AFP	0.581	1.1	0.729	NaN	0.829	0.708	0.632	1.27	1.22	1.09	0.526	1	1.48	NaN	1.68	1.65	1.21	2.47	1.09	NaN	0.86	0.588	1.49	1.21	1.17	2.94	0.988076923	1.4678	0.673168635	-0.570960135	0.077928378	0.678079897
HELZ	2.59	2.77	2.2	1.6	1.28	1.3	1.34	5.04	2.33	2.1	0.189	4.96	1.17	0.566	1.57	3.64	2.51	2.57	4.3	1.68	3.78	2.98	2.91	1.87	3.17	2.13	2.067	2.867272727	0.720894103	-0.472140748	0.078663802	0.678079897
COX7A2L	0.904	NaN	NaN	NaN	1.04	NaN	NaN	1.16	1.5	1.64	NaN	1.79	1.45	0.903	1.14	1.52	NaN	1.48	1.15	3.02	1.3	NaN	2.43	2.05	NaN	NaN	1.280777778	1.85	0.692312312	-0.530505089	0.075350001	0.678079897
NPC1	1.3	1.01	NaN	1.04	2.05	1.2	0.896	0.852	1.23	0.888	2.08	1.1	0.916	0.69	1.73	0.957	0.773	1.06	0.675	1.3	0.68	1.18	0.956	1.3	0.891	0.675	1.213	0.949727273	1.277208768	0.352994362	0.069779431	0.678079897
GSTA4	2.67	2.12	1.15	2.33	2.19	1.84	0.304	1.83	1.56	1.13	0.543	2.11	1.11	2.04	1.08	1.79	2.68	3.93	1.68	2.56	1.53	1.64	2.35	2.66	1.2	1.76	1.600466667	2.161818182	0.740333614	-0.433752562	0.069371916	0.678079897
CASC3	1.34	0.928	3.17	0.879	0.55	0.594	3.11	2.49	1.68	1.62	1.07	0.804	0.893	2.95	1.89	1.74	0.772	0.234	0.537	1.71	1.51	0.768	0.539	1.39	1.75	0.486	1.597866667	1.039636364	1.536947651	0.620068027	0.072380842	0.678079897
NUPL2.1	1.44	1.06	1.57	1.18	1.25	1.19	1.17	0.804	1.1	1.26	2.14	1.08	0.856	0.866	0.941	1.3	1.65	1.6	1.47	0.914	1.17	2.4	1.31	1.01	2.4	1.5	1.1938	1.520363636	0.785206888	-0.348855266	0.074780387	0.678079897
TPD52L2	0.965	0.615	1.63	0.969	0.723	0.624	0.818	0.589	0.711	0.541	0.767	0.519	0.684	1.09	1	0.619	0.489	0.521	0.481	0.811	0.67	0.866	0.818	0.896	0.535	0.448	0.816333333	0.650363636	1.255195229	0.327911773	0.077808635	0.678079897
ATP8B1	0.24	NaN	NaN	0.25	NaN	NaN	0.21	NaN	0.182	0.48	NaN	0.226	NaN	NaN	0.122	NaN	NaN	NaN	NaN	NaN	0.211	0.0878	0.111	NaN	0.146	0.172	0.244285714	0.14556	1.678247556	0.746955542	0.07001028	0.678079897
KDM1A	NaN	NaN	NaN	NaN	NaN	NaN	NaN	0.961	NaN	NaN	1.13	NaN	NaN	NaN	NaN	NaN	0.356	NaN	NaN	NaN	NaN	NaN	NaN	NaN	0.871	0.371	1.0455	0.532666667	1.962765957	0.972888154	0.079533258	0.678079897
KIN	0.99	1.32	1.02	1.53	0.789	0.696	0.804	1.66	0.801	1.14	1.37	1.25	1.02	1.25	1.64	2	1.12	2.31	0.973	1.73	1.34	1.15	2.33	1.43	0.767	1.35	1.152	1.5	0.768	-0.380821784	0.070016834	0.678079897
ECM2	0.527	1.15	0.436	NaN	0.353	0.266	NaN	0.277	0.758	0.789	NaN	0.426	0.649	0.655	0.254	0.469	0.363	0.493	0.236	NaN	0.177	NaN	0.6	NaN	0.133	NaN	0.545	0.353	1.543909348	0.626588046	0.07807159	0.678079897
ARIH2	1.09	1.01	1.19	1.36	1.04	1.15	0.76	0.873	0.647	0.757	1.24	1.07	1.11	0.688	1.14	1.14	0.901	0.969	0.847	1.26	1.3	1.81	1.42	1.2	0.952	1.39	1.008333333	1.199	0.840978593	-0.249859017	0.077594739	0.678079897
BAG2	0.403	3.83	0.0482	0.882	1.5	0.262	4.28	2.65	1.12	0.704	0.13	0.612	0.757	0.216	2.04	1.4	0.707	0.148	1.03	0.0156	2.04	0.215	0.044	0.0549	0.148	0.334	1.295613333	0.557863636	2.322455254	1.215650801	0.078609755	0.678079897
MT.CO3	0.543	0.945	0.427	0.439	0.544	0.66	0.597	0.73	0.975	0.694	0.291	0.541	0.357	0.449	0.66	0.386	0.61	0.265	0.545	0.685	0.535	0.45	0.392	0.274	0.439	0.58	0.590133333	0.469181818	1.257792417	0.330893844	0.0744386	0.678079897
TIMP1	0.115	0.138	0.18	0.0916	0.39	0.23	0.113	0.189	0.269	NaN	NaN	0.089	0.143	NaN	0.106	0.0653	0.118	0.0736	0.104	NaN	0.0834	NaN	0.0852	NaN	NaN	0.224	0.171133333	0.107642857	1.58982526	0.668868205	0.070446792	0.678079897
AHSG	0.0621	0.111	0.0416	0.0473	0.0392	0.0669	0.0418	0.048	0.212	0.0404	0.0165	0.133	0.115	0.081	0.0231	0.0344	0.0594	0.0187	0.0537	0.0467	0.0545	0.0311	0.0615	0.0473	0.0559	0.0296	0.071926667	0.0448	1.605505952	0.683028014	0.070117896	0.678079897
MT.ND2	1.58	1.19	0.455	1.08	1.73	1.57	2.02	0.991	NaN	1.85	0.929	1.22	1.23	NaN	NaN	0.858	0.72	1.63	1.12	NaN	0.952	NaN	0.763	1.15	0.235	1.32	1.320416667	0.972	1.358453361	0.441965035	0.075182984	0.678079897
ANG	2.64	NaN	NaN	NaN	2.17	NaN	4.86	2.56	NaN	1.64	2.17	NaN	1.58	2.82	1.99	NaN	2.75	9.19	6.03	NaN	2.92	NaN	NaN	NaN	5.36	NaN	2.492222222	5.25	0.474708995	-1.074884709	0.078303569	0.678079897
HMGCR	0.0591	0.0727	0.0714	0.0448	0.0256	0.0781	0.0576	0.0582	0.0246	0.0683	0.0216	0.0412	0.0396	0.00785	0.0539	0.0608	0.0503	0.115	0.0476	0.0129	0.0848	0.0883	0.0749	0.0607	0.0469	0.109	0.048303333	0.068290909	0.707317181	-0.499570789	0.075316479	0.678079897
ALPP.ALPPL2	0.675	NaN	NaN	NaN	0.909	NaN	NaN	0.681	NaN	NaN	1.71	NaN	NaN	1.67	0.772	1.2	0.0522	NaN	0.196	NaN	1.71	0.291	0.0939	0.29	NaN	0.118	1.0695	0.4938875	2.165472906	1.114682122	0.074833202	0.678079897
GSN	0.115	NaN	0.0604	0.108	0.26	0.087	NaN	0.167	0.0881	NaN	NaN	NaN	0.221	NaN	NaN	0.0528	NaN	NaN	NaN	0.118	0.0987	NaN	0.0255	0.0867	0.111	NaN	0.1383125	0.082116667	1.684341384	0.752184575	0.079546775	0.678079897
S100A6	3.06	1.43	0.646	0.139	6.06	3.37	1.73	0.347	2.24	2.77	0.189	0.196	1.68	2.29	0.088	2	0.781	0.314	0.403	0.938	0.17	1.02	0.607	0.965	0.917	1.56	1.749	0.879545455	1.988527132	0.991700247	0.072308543	0.678079897
MME	1.75	2.11	1.29	0.77	2.21	2.29	2.51	1.05	2	0.9	0.569	1.15	1.44	NaN	2.07	2.72	1.57	2.12	2.45	2.78	1.48	1.81	2.21	0.967	2.24	1.93	1.579214286	2.025181818	0.779788892	-0.358844491	0.07203868	0.678079897
EPX	1.24	1.34	0.992	1.76	1.95	1.53	2.23	1.86	2.02	2.19	1.35	1.91	1.74	1.49	2.15	1.42	0.824	1.54	1.09	1.64	1.5	1.86	1.77	1.72	1.51	1.26	1.7168	1.466727273	1.170497087	0.227121344	0.075827786	0.678079897
MYH1	0.62	0.641	0.939	1.17	0.822	0.745	1.04	1.06	1.93	0.967	0.681	0.88	0.588	1.17	1.12	1.04	1.92	0.415	1.65	1.39	2.57	1.64	0.574	0.986	2.1	0.969	0.9582	1.386727273	0.690979415	-0.533285363	0.069473049	0.678079897
GLB1	1.1	NaN	NaN	NaN	NaN	NaN	NaN	NaN	NaN	NaN	NaN	NaN	0.852	NaN	NaN	3.56	NaN	4.4	NaN	NaN	NaN	NaN	NaN	NaN	NaN	NaN	0.976	3.98	0.245226131	-2.027815378	0.068747498	0.678079897
NCK1	0.571	NaN	NaN	NaN	NaN	NaN	NaN	NaN	NaN	0.511	NaN	0.715	NaN	NaN	NaN	NaN	NaN	NaN	NaN	NaN	0.392	NaN	NaN	NaN	0.421	NaN	0.599	0.4065	1.473554736	0.559300651	0.079320657	0.678079897
TNXB.2	2.56	2.12	1.84	1.67	1.99	2.36	2.58	1.88	1.65	2.68	1.31	2.17	1.62	1.46	1.88	1.03	1.2	2.01	1.99	0.837	0.96	1.94	2.18	2.1	1.52	2.02	1.984666667	1.617	1.227375799	0.295577042	0.06830831	0.678079897
CBL	0.832	0.984	0.0257	0.191	3.08	1.03	NaN	1.9	NaN	NaN	1.33	2.3	5.72	NaN	0.32	0.174	1.31	0.902	0.47	NaN	0.509	NaN	0.41	NaN	0.696	0.207	1.610245455	0.58475	2.753733142	1.461388758	0.070949519	0.678079897
RRM1	1.03	0.813	1.88	0.671	1.59	1.33	1.23	1.32	1.33	1.21	1.88	1.47	0.701	0.569	0.898	2.08	1.18	1.95	1.32	0.721	1.62	1.31	1.85	1.89	0.891	1.95	1.1948	1.523818182	0.784083045	-0.350921632	0.077011081	0.678079897
PSMA5	0.613	0.589	0.431	0.508	0.377	0.478	0.722	0.456	0.827	1.28	0.661	1.19	0.777	0.703	0.435	0.47	0.502	0.466	0.638	0.512	0.243	0.569	0.59	0.697	0.391	0.622	0.6698	0.518181818	1.292596491	0.370271981	0.068364201	0.678079897
PTPN6	2.37	3.07	8.19	2.89	2.65	2.78	2.3	3.05	2.65	3.34	1.53	4.48	3.17	3.73	3.98	3.56	2.57	1.6	1.67	1.71	3.11	1.89	2.84	3.86	2.11	2.37	3.345333333	2.480909091	1.348430439	0.431281099	0.072349754	0.678079897
CMPK1	1.97	1.55	1.17	1.34	1.41	1.18	2.59	1.6	1.31	2.69	1.65	1.81	1.95	0.931	1.19	2.42	2.01	2	2.91	0.647	2.51	2	2.24	1.74	1.59	2.43	1.622733333	2.045181818	0.793442089	-0.333803167	0.072663602	0.678079897
ADSL	0.483	0.979	1.02	1.15	1.37	1.19	1.39	0.704	1.06	1.26	1.38	0.859	0.818	1.19	0.73	1.41	0.901	1.33	1.23	3.19	1.08	1.58	1.26	1.21	1.31	1.1	1.038866667	1.418272727	0.732487234	-0.449124479	0.078089804	0.678079897
PSMC2	0.159	0.0626	0.0754	0.0537	0.0912	0.0557	0.0843	0.0731	0.0623	0.115	0.0319	0.0844	0.0867	0.0484	0.0458	0.0755	0.0511	0.0463	0.0612	0.0409	0.0685	0.0487	0.0725	0.0669	0.0629	0.0526	0.0753	0.058827273	1.280018544	0.356164711	0.077419614	0.678079897
SLC6A8	NaN	0.277	NaN	0.249	4.16	NaN	NaN	1.58	1.4	NaN	0.881	1.12	1.32	3.72	NaN	0.221	0.848	0.82	0.896	NaN	0.126	1.58	0.0416	0.768	NaN	NaN	1.634111111	0.662575	2.466303605	1.302350408	0.078526429	0.678079897
CSNK1A1	0.802	NaN	NaN	0.221	1.1	1.05	NaN	0.384	0.56	NaN	1.86	NaN	1.33	NaN	0.557	0.241	0.57	0.547	0.623	NaN	0.252	NaN	0.874	NaN	0.391	0.574	0.873777778	0.509	1.716655752	0.779600759	0.078008264	0.678079897
HNRNPA3	2.17	2.58	2.15	2.01	2.12	2.01	3.66	2.09	1.79	6.36	2.79	2.4	1.72	2.15	2.31	2.3	1.36	6.24	3.28	4.74	2.96	7.55	2.62	1.88	4.7	3.96	2.554	3.780909091	0.675498918	-0.565974636	0.075997587	0.678079897
JAK3	0.368	0.969	1.17	1.4	0.492	0.654	1.01	1.32	1.74	1	0.765	1.84	0.782	0.712	0.797	0.953	1.16	1.38	1.25	2.17	0.872	1.74	1.31	1.14	0.855	1.53	1.001266667	1.305454545	0.766987001	-0.382725968	0.073729325	0.678079897
AGFG1	3.4	1.35	1.7	0.963	2.11	2.73	2.56	2.7	NaN	NaN	0.731	1.55	2.02	NaN	1.83	1.27	1.25	1.34	1.1	0.953	1	NaN	3.36	0.9	1.39	1.1	1.970333333	1.3663	1.44209422	0.528165427	0.074348315	0.678079897
EIF3B	1.53	1.05	0.994	1.18	1.41	1.25	2.58	0.817	1.17	2.68	1.47	0.799	0.706	3.26	0.929	0.653	0.754	0.371	0.921	0.726	1.5	1.72	0.718	1.01	1.52	1.29	1.455	1.016636364	1.431190199	0.517215413	0.077803084	0.678079897
WDR5	1.29	1.31	1.51	1.32	0.963	0.911	0.959	1.42	1.72	1.34	0.735	1.49	1.68	1.16	0.818	1.19	1.3	1.74	2.44	1.78	1.4	1.67	1.78	1.34	0.851	1.29	1.241733333	1.525545455	0.813960233	-0.296969784	0.073692754	0.678079897
PSMC1	NaN	NaN	NaN	NaN	2.54	3.88	NaN	1.17	NaN	NaN	1.45	NaN	NaN	NaN	NaN	NaN	NaN	NaN	NaN	NaN	0.702	NaN	0.587	NaN	NaN	NaN	2.26	0.6445	3.506594259	1.810070509	0.078082459	0.678079897
UBE2H	1.58	2.09	0.804	1	1.63	1.09	0.557	2.28	2.03	0.87	0.87	2.22	1.6	1.4	0.969	2.71	1.86	2.74	2.64	5.36	1.74	0.441	2.1	2.32	1.04	1.3	1.399333333	2.204636364	0.634722967	-0.655801049	0.072798073	0.678079897
ARHGAP8.PRR5.ARHGAP8	1.44	2.9	2.29	0.895	2.37	1	1.62	1.44	2.12	1.43	1.15	1.23	2.29	3.15	1.86	0.998	1.21	1.2	0.852	2.84	1.01	1.47	1.14	2.04	1.33	0.628	1.812333333	1.338	1.354509218	0.437770211	0.077601387	0.678079897
ATP2C1	0.223	0.258	0.698	0.669	0.363	0.341	0.27	0.324	0.307	0.228	0.514	0.243	0.708	0.336	1.12	1.83	0.64	0.616	0.378	1.36	0.845	0.284	0.964	0.668	0.356	0.294	0.440133333	0.748636364	0.587913378	-0.766324488	0.074705883	0.678079897
CYCS	1.44	0.493	2.23	0.909	0.73	0.825	0.953	0.845	0.819	0.944	1.46	0.526	0.753	1.02	0.791	0.75	0.623	1.41	1.3	1.52	1.01	1.79	1.46	0.994	1.63	1.57	0.982533333	1.277909091	0.768860117	-0.37920695	0.078947938	0.678079897
EN1	0.512	0.213	NaN	NaN	0.67	0.456	NaN	1.04	0.385	0.667	0.262	1.17	0.697	0.811	0.503	0.994	1.45	NaN	1.27	NaN	0.678	NaN	0.745	NaN	0.627	2.68	0.6155	1.206285714	0.51024396	-0.970740895	0.075704466	0.678079897
RAD51	1.14	0.772	2.12	1.29	0.88	0.875	1.14	1.15	1.44	1.45	1.52	0.871	1.61	1.31	1.59	1.29	1.27	1.19	1.44	2.09	1.64	2.23	2.06	1.6	1.08	1.34	1.2772	1.566363636	0.815391759	-0.29443472	0.070831839	0.678079897
TMEM62	0.516	0.934	NaN	NaN	1.75	0.812	0.274	2.94	0.586	1.41	2.83	2.61	1.04	NaN	2.16	0.808	0.499	0.748	1.43	NaN	0.356	NaN	0.282	NaN	0.603	2.02	1.4885	0.84325	1.765194189	0.819826903	0.077796399	0.678079897
DPYD	1.05	1.55	1.65	1.43	1.2	1.15	1.85	1.25	1.73	1.69	1.36	1.22	1.27	1.36	1.23	1.43	1.2	2.68	1.17	3.22	1.59	1.61	2.01	1.79	1.34	1.61	1.399333333	1.786363636	0.783341815	-0.352286123	0.07899851	0.678079897
TRAM2	0.989	1.87	2.59	0.848	0.974	1.21	1.4	1.17	1.73	2.33	1.44	1.51	1.4	0.965	1.26	2.21	0.991	2.42	1.97	4.64	1.69	1.35	NaN	NaN	1.76	2.52	1.445733333	2.172333333	0.665520945	-0.587444024	0.079127197	0.678079897
ARHGEF6	2.99	2.65	2.78	2.98	2.91	2.08	1.88	1.86	2.11	1.96	1.54	1.68	1.81	2.57	2.75	2.01	2.06	2.72	1.78	1.65	1.55	2.71	2	2.29	1.09	1.28	2.303333333	1.921818182	1.198517818	0.261251357	0.078993396	0.678079897
PDK2	0.374	0.485	0.19	0.28	0.751	0.633	NaN	0.379	NaN	0.605	0.884	0.424	0.721	1.58	0.363	0.163	0.355	0.424	0.472	0.174	0.276	0.316	NaN	0.372	0.357	0.807	0.589923077	0.3716	1.587521736	0.666776345	0.073406961	0.678079897
CYTH1.1	0.479	0.706	1.26	1.46	0.405	0.438	1.1	0.43	1.26	0.618	0.681	0.492	0.486	0.671	0.838	0.793	1.65	0.54	1.26	1.33	0.923	1.16	0.744	0.644	0.783	1.46	0.754933333	1.026090909	0.735737279	-0.442737402	0.07028291	0.678079897
MED1	1.71	0.62	0.671	0.702	1.73	0.881	1.93	0.52	0.275	1.33	1.29	2.66	1.06	NaN	1.03	1.46	0.971	1.96	1.07	3.26	0.853	NaN	2.73	2	1.16	2.09	1.172071429	1.7554	0.667694787	-0.582739319	0.075063351	0.678079897
PHKG1	1.23	0.498	NaN	NaN	1.13	NaN	0.806	NaN	NaN	NaN	NaN	NaN	0.188	NaN	NaN	NaN	NaN	NaN	NaN	NaN	0.184	NaN	0.355	NaN	0.393	NaN	0.7704	0.310666667	2.479828326	1.310240249	0.076765243	0.678079897
CLEC16A	1.88	NaN	NaN	NaN	NaN	NaN	NaN	NaN	0.923	NaN	NaN	1.62	2.91	2.21	NaN	1.37	1.14	NaN	NaN	NaN	0.858	NaN	NaN	NaN	NaN	NaN	1.9086	1.122666667	1.700059382	0.76558514	0.077020293	0.678079897
SP6	0.236	0.296	0.806	0.304	0.561	0.617	NaN	0.642	1.12	1.45	0.0734	0.672	1.1	2.14	0.389	0.236	1.35	1.02	2.04	1.26	0.977	0.353	1.3	1.25	2.03	0.967	0.743314286	1.162090909	0.63963523	-0.644678693	0.077880776	0.678079897
VMA21	0.429	1.57	1.06	1.25	0.382	0.44	0.452	0.93	0.949	0.581	2.15	0.822	0.399	0.514	1.24	2.73	1.44	1.59	1.31	4.35	1.08	0.867	0.669	1.13	0.866	1.09	0.877866667	1.556545455	0.563983958	-0.826273967	0.074675617	0.678079897
FLYWCH1	1.24	1.49	2	0.899	2.33	1.57	1.72	1.31	1.47	2.25	0.575	1.28	1.21	0.946	1.46	1.77	1.46	2.18	1.35	2.62	1.81	3.03	2.46	1.03	1.29	1.59	1.45	1.871818182	0.774647887	-0.368387406	0.078784517	0.678079897
POLK	1.68	NaN	7.01	1.93	1.02	0.839	4.42	1.63	1.72	1.48	1.16	1.43	1.58	NaN	NaN	0.845	0.252	2.94	0.425	NaN	0.732	1.18	0.644	1.01	NaN	1.48	2.15825	1.056444444	2.042937526	1.030645087	0.07471264	0.678079897
ACBD5	1.23	NaN	NaN	0.372	NaN	NaN	1.34	NaN	0.503	NaN	1.26	NaN	2.79	0.852	NaN	1.1	0.266	0.303	0.887	NaN	0.58	NaN	NaN	NaN	0.186	0.356	1.192428571	0.525428571	2.269439913	1.182336291	0.07698253	0.678079897
ACAD10	0.974	1.31	2.37	2.09	1.95	1.4	1.46	1.35	2.3	1.42	1.13	1.34	1.03	1.12	2.14	1.79	1.57	2.39	1.39	1.76	2.07	1.95	2.59	2.48	1.22	1.67	1.558933333	1.898181818	0.821277139	-0.284058955	0.076379801	0.678079897
TIRAP3.TMED7	0.24	1.58	0.953	NaN	1.25	1.77	NaN	0.345	0.496	0.394	0.244	0.418	0.182	0.375	0.284	3.32	0.953	0.605	0.711	NaN	0.724	0.661	1.06	1.3	0.942	2.49	0.656230769	1.2766	0.514045722	-0.960031408	0.076006456	0.678079897
TMPPE	0.78	NaN	NaN	NaN	1.25	NaN	1.33	0.759	0.644	NaN	0.776	1.54	0.67	NaN	NaN	NaN	NaN	NaN	0.792	NaN	0.524	NaN	0.8	0.647	NaN	NaN	0.968625	0.69075	1.40228013	0.487774582	0.075186984	0.678079897
CYB5R4	1.3	2.09	2.17	1.44	0.82	1.19	1.68	1.47	1.03	0.845	2.02	1.17	1.1	0.957	1.04	1.49	1.8	1.79	1.7	5.45	1.34	1.57	2.29	1.2	1.94	2.21	1.3548	2.070909091	0.654205443	-0.612184331	0.077267113	0.678079897
LRRC8D	1.13	NaN	NaN	0.234	NaN	NaN	NaN	NaN	1.71	NaN	1.41	NaN	1.69	NaN	NaN	0.978	0.313	0.415	NaN	0.348	0.783	NaN	NaN	NaN	NaN	NaN	1.2348	0.5674	2.17624251	1.121839332	0.07087732	0.678079897
KDELC2	1.84	3.48	1.51	NaN	0.94	2.83	0.642	1.42	0.452	0.336	0.797	1.89	3.76	1.83	NaN	1.12	NaN	7.28	3.1	1.81	12.2	1.17	4.6	4.93	NaN	NaN	1.671307692	4.52625	0.369247764	-1.43733891	0.070803725	0.678079897
SLC26A11	0.309	1.16	3.14	NaN	0.965	0.52	0.607	1	1.03	0.66	0.335	0.999	0.275	NaN	0.383	0.996	0.931	1.02	1.39	NaN	1	2.12	2.44	NaN	1.33	1.23	0.875615385	1.384111111	0.632619287	-0.660590554	0.078861056	0.678079897
CCDC28A	1.44	NaN	NaN	NaN	0.994	NaN	0.96	0.954	1.08	1.31	1.69	1.25	0.661	0.725	1.46	1.09	0.884	NaN	0.845	NaN	1.16	0.371	0.727	NaN	NaN	NaN	1.138545455	0.846166667	1.345533332	0.42817813	0.076773442	0.678079897
ZFPM1	0.973	0.806	NaN	0.755	0.511	0.445	NaN	0.744	0.643	0.703	1.08	0.735	0.472	0.504	1.08	0.892	NaN	0.646	0.699	NaN	0.847	NaN	1.35	1.25	1	NaN	0.727	0.954857143	0.761370437	-0.393329542	0.078665579	0.678079897
SPG20	1.64	1.79	0.749	NaN	1.24	1.66	NaN	2.13	0.789	1.16	1.84	1.25	0.396	0.584	1.99	1.68	0.868	NaN	1.21	NaN	0.567	0.469	0.835	NaN	NaN	0.544	1.324461538	0.881857143	1.501900335	0.58678908	0.069746899	0.678079897
RYBP	1.14	NaN	0.1	1.04	2.52	NaN	NaN	0.363	NaN	1.84	1.16	1.24	3.03	4.6	NaN	0.515	0.106	NaN	0.492	2.05	1.32	0.685	0.752	0.964	0.709	0.585	1.7033	0.8178	2.082783077	1.058512589	0.078838109	0.678079897
ZNRF2	NaN	NaN	2.83	NaN	NaN	NaN	NaN	NaN	NaN	1.01	NaN	NaN	2.7	0.904	0.477	0.423	NaN	0.416	0.678	NaN	0.182	NaN	NaN	NaN	NaN	NaN	1.5842	0.42475	3.729723367	1.89906863	0.076539496	0.678079897
GTF3C2	1.72	1.55	1.24	2.51	0.521	0.674	2.13	1.09	1.56	1.92	2.87	1.05	1.97	1.36	1.59	3.23	1.66	3.98	1.45	1.29	1.51	1.76	3.48	2.16	1.64	2.01	1.583666667	2.197272727	0.720741967	-0.472445243	0.076008857	0.678079897
LMO7	1.15	0.867	NaN	0.149	0.93	0.829	2.41	1.5	0.428	0.8	1	0.748	2.7	NaN	1.51	1.79	1.23	NaN	1.69	2.16	2.68	NaN	1.1	NaN	NaN	NaN	1.155461538	1.775	0.650964247	-0.619349787	0.071173386	0.678079897
DHX58	NaN	4.96	3.99	1.33	2.34	1.68	1.24	2.27	2.54	1.91	2.38	3.91	1.93	1.87	2.49	1.61	NaN	2.91	2.72	0.872	1.81	1.74	NaN	1.64	1.28	1.79	2.488571429	1.819111111	1.368015078	0.452084131	0.075514701	0.678079897
RBM41	1.42	0.984	2.38	1.33	1.09	1.86	1.18	0.904	0.837	1.33	1.31	0.528	1.25	0.988	1.22	1.66	2.02	3.63	0.915	2.7	2.34	1.22	0.885	1.01	2.01	1.33	1.240733333	1.792727273	0.69209263	-0.530962953	0.071071294	0.678079897
TRIM47	0.545	0.611	NaN	NaN	NaN	NaN	NaN	0.541	NaN	NaN	NaN	0.216	1.16	NaN	NaN	2.04	NaN	NaN	NaN	NaN	0.968	NaN	1.7	0.792	NaN	NaN	0.6146	1.375	0.446981818	-1.161711947	0.076469659	0.678079897
GORASP1	0.554	1.72	1.46	1.46	2.04	1.85	1.55	1.05	0.86	1.69	1.61	1.05	1.27	0.901	1.75	1.66	1.44	4	1.6	1.44	2.06	0.913	2.27	1.36	1.83	2.51	1.387666667	1.916636364	0.724011447	-0.465915588	0.071728338	0.678079897
LLPH	0.0925	0.26	0.344	0.165	0.171	0.185	0.208	0.253	0.39	0.101	0.21	0.162	0.622	NaN	0.371	3.43	NaN	1.02	1.52	NaN	NaN	NaN	NaN	NaN	1.13	NaN	0.252464286	1.775	0.1422334	-2.813667805	0.072881411	0.678079897
LXN	0.655	0.862	0.952	0.966	0.947	1.22	1.51	0.955	0.971	1	1.49	0.82	0.874	1.04	1	0.515	0.645	0.656	0.876	1.03	0.848	0.905	0.587	0.774	1.47	0.807	1.017466667	0.828454545	1.228150262	0.296487082	0.070003622	0.678079897
ADI1	1.01	0.812	1.92	0.782	1.11	0.653	1.31	1.14	1.7	0.751	0.405	1.02	0.922	1.41	2.52	1.68	1.51	1.53	1.87	2.64	1.01	4.99	1.25	1.54	1.4	1.11	1.164333333	1.866363636	0.623851275	-0.680725962	0.077316965	0.678079897
NPL	1.64	0.928	1.85	NaN	0.709	0.611	1.09	1.46	0.648	NaN	2.89	1.33	0.845	NaN	NaN	0.419	NaN	1.15	0.683	NaN	1.4	0.451	0.499	NaN	NaN	NaN	1.272818182	0.767	1.659476117	0.730727867	0.075784613	0.678079897
PUS3	1.14	1.52	2.18	0.92	0.999	1.21	1.52	1.16	1.43	0.961	1.05	1.31	0.547	0.772	1.12	1.58	0.862	1.85	1.74	1.04	1.69	1.59	1.91	1.47	1.17	1.17	1.189266667	1.461090909	0.813958022	-0.296973702	0.072550597	0.678079897
SPRY4	0.979	NaN	0.333	NaN	0.602	3.21	NaN	0.943	4.08	NaN	2.82	NaN	NaN	0.605	0.535	0.318	NaN	NaN	NaN	NaN	0.256	1.21	0.363	NaN	NaN	NaN	1.567444444	0.53675	2.920250479	1.546092119	0.073657661	0.678079897
TTYH3	NaN	0.758	NaN	NaN	NaN	NaN	NaN	NaN	1.11	NaN	1.35	0.945	0.757	2.32	0.899	NaN	1.58	NaN	NaN	NaN	NaN	NaN	NaN	1.66	NaN	NaN	1.162714286	1.62	0.717724868	-0.478497187	0.071675003	0.678079897
MFSD1	1.36	1.77	2.17	1.05	1.1	1.2	1.15	1.01	1.5	1.19	1.39	1.32	1.12	1.14	1.25	1.3	1.51	1.95	1.45	0.949	1.49	1.4	1.83	1.25	2.02	2.18	1.314666667	1.575363636	0.834516321	-0.260987829	0.074005533	0.678079897
CXorf56	2.35	1.13	0.205	1.97	0.708	0.857	0.0433	1.38	NaN	1.22	NaN	0.737	1.28	NaN	NaN	0.707	0.922	0.221	0.532	0.503	0.832	0.742	0.809	0.69	0.516	NaN	1.080027273	0.6474	1.668253433	0.738338473	0.069309248	0.678079897
SERINC1	0.829	1.74	1.18	0.878	0.913	0.839	0.76	1.16	1.15	1.84	1.09	0.578	0.724	0.957	0.902	0.854	1.03	2.19	1.11	2.1	1.59	1.82	0.815	0.896	1.17	1.52	1.036	1.372272727	0.754951971	-0.40554323	0.072972974	0.678079897
C1orf112	1.67	0.931	1.46	0.866	1.33	1.25	2	1.04	1.59	3.04	1.51	1.16	1.26	1.72	1.13	1.55	2.01	1.72	2.52	1.43	1.01	1.69	2.33	1.62	1.72	3.08	1.4638	1.88	0.778617021	-0.361014211	0.074447103	0.678079897
MRPS18A	2.1	NaN	2.79	NaN	NaN	0.988	NaN	2.07	1.45	1.29	NaN	0.991	NaN	NaN	1.37	1.39	0.612	NaN	1.43	NaN	1.23	NaN	NaN	NaN	1.04	1.01	1.631125	1.118666667	1.458097437	0.544087131	0.071036141	0.678079897
HMG20B	0.77	0.373	1.25	0.768	0.287	0.36	0.747	1.25	NaN	0.415	0.245	1.09	0.735	1.22	0.93	2.3	0.961	0.566	1.45	NaN	1.61	1.64	0.651	0.48	1.08	NaN	0.745714286	1.193111111	0.62501663	-0.678033519	0.069513756	0.678079897
PEF1	1.13	1.33	NaN	1.44	NaN	2.05	NaN	1.34	NaN	NaN	2.64	NaN	1.18	NaN	1.38	1.35	1.33	NaN	2.42	NaN	3.18	NaN	NaN	2.11	3.48	2.03	1.56125	2.271428571	0.687342767	-0.540898367	0.079573091	0.678079897
NDUFA12	0.181	NaN	0.0393	NaN	0.119	0.0587	NaN	NaN	NaN	NaN	NaN	NaN	NaN	0.178	NaN	0.263	NaN	NaN	NaN	NaN	0.127	0.297	0.357	NaN	0.116	NaN	0.1152	0.232	0.496551724	-1.009984089	0.077128927	0.678079897
SNX7	0.526	0.648	1.88	0.551	0.702	0.532	0.447	0.482	0.897	0.635	2.86	0.925	0.779	0.545	0.727	1.89	0.611	0.409	0.998	1.35	1.12	2.51	2.5	0.763	1.9	1.21	0.875733333	1.387363636	0.631221196	-0.663782445	0.077354655	0.678079897
DRG1	1.35	0.956	NaN	2.2	1.29	1.89	2.5	0.795	0.942	1.11	0.482	1.08	1.99	0.976	1.77	NaN	0.597	NaN	0.685	NaN	1.09	1.12	1.42	1.44	0.699	1.03	1.380785714	1.010125	1.366945392	0.45095561	0.073095623	0.678079897
SOGA2	NaN	NaN	NaN	NaN	0.68	0.273	1.87	1.04	2.13	2.05	NaN	1.68	2.95	NaN	NaN	0.521	NaN	1.63	0.428	NaN	NaN	1.84	0.561	NaN	0.324	0.485	1.584125	0.827	1.91550786	0.937726945	0.07400096	0.678079897
MAD1L1	0.523	1.84	1.64	1.29	0.793	1.16	1.61	1.63	1.12	2.04	0.904	1.42	0.685	0.66	0.783	1.08	0.984	1.81	1.44	2.76	1.59	2.49	1.46	1.14	1.69	1.23	1.206533333	1.606727273	0.750926031	-0.413257292	0.072833687	0.678079897
ENPP4	NaN	NaN	NaN	NaN	1.01	NaN	NaN	NaN	NaN	NaN	NaN	1.25	NaN	NaN	NaN	0.659	0.409	NaN	NaN	NaN	0.833	NaN	NaN	NaN	NaN	NaN	1.13	0.633666667	1.783271962	0.834526741	0.071300766	0.678079897
ECH1	1.55	1.04	1.93	2.03	1.14	1.4	2.23	1.16	1.4	1.17	2.3	1.35	1.82	1.22	1.55	1.07	1.39	2.84	1.62	1.99	1.75	1.72	3.03	1.78	2.04	2.01	1.552666667	1.930909091	0.804111739	-0.314532104	0.079691677	0.678258206
H2AFX	0.63	0.454	1.1	0.82	0.37	0.351	0.532	0.509	0.373	0.582	NaN	0.385	0.398	0.222	0.89	0.963	0.544	1.84	1.04	0.467	0.313	2.52	1.27	0.54	0.472	0.573	0.544	0.958363636	0.567634225	-0.816966517	0.080300395	0.680105176
RPL29	1.27	1.65	1.21	0.975	1.24	1.35	0.988	1.31	1.21	1.35	1.4	1.1	0.901	0.787	1.3	1.38	1.02	1.2	1.21	1.93	1.58	1.56	1.18	1.21	1.31	1.66	1.202733333	1.385454545	0.868114611	-0.204042571	0.080102536	0.680105176
LUM	1.31	1.22	1.83	1.48	1.96	2.01	1.43	1.28	1.75	1.36	1.88	0.867	2.12	1.88	1.01	1.65	1.83	4.19	1.8	2.76	1.58	1.77	1.86	2.02	2.23	1.03	1.559133333	2.065454545	0.754862089	-0.405715002	0.080184172	0.680105176
RNPEP	1.02	0.714	NaN	NaN	2.42	NaN	NaN	1.04	NaN	1.17	1.04	0.889	1.43	NaN	NaN	1.58	NaN	NaN	NaN	NaN	NaN	1.52	NaN	NaN	1.72	NaN	1.215375	1.606666667	0.756457469	-0.402669124	0.080272497	0.680105176
CSNK1G3.CSNK1G2	1.96	0.853	0.382	NaN	1.28	0.511	0.613	NaN	0.361	1.16	1.54	0.263	0.802	0.417	0.774	1.02	0.46	NaN	0.672	0.877	0.252	0.569	0.268	0.415	0.652	0.256	0.839692308	0.5441	1.543268347	0.625988943	0.089679732	0.681486135
KDM5C	0.529	NaN	NaN	NaN	NaN	NaN	NaN	0.713	NaN	NaN	NaN	0.581	0.918	NaN	NaN	0.244	0.483	NaN	0.57	NaN	0.253	NaN	NaN	0.789	0.291	NaN	0.68525	0.438333333	1.563307985	0.644602029	0.083693451	0.681486135
ATE1	0.515	0.66	0.632	0.919	1.2	1	1.55	0.808	1.31	0.875	1.1	0.849	0.812	0.976	0.789	1.13	1.34	0.808	1.35	0.614	1.13	2.29	1.47	1.11	0.713	1.44	0.933	1.217727273	0.766181411	-0.384242071	0.086350376	0.681486135
AGPAT4	0.304	0.561	NaN	NaN	NaN	NaN	NaN	0.332	NaN	NaN	NaN	NaN	0.519	NaN	NaN	0.572	0.623	NaN	NaN	NaN	0.572	NaN	NaN	NaN	NaN	NaN	0.429	0.589	0.728353141	-0.457289986	0.08699757	0.681486135
TMEM161B	NaN	NaN	NaN	NaN	2.18	NaN	NaN	0.896	1.41	3.07	NaN	1.06	NaN	2.18	1.62	NaN	0.36	NaN	0.897	NaN	NaN	1.43	NaN	NaN	NaN	NaN	1.773714286	0.895666667	1.980328566	0.985739815	0.086009246	0.681486135
TFDP2	0.843	1.79	NaN	NaN	NaN	3.4	NaN	0.483	NaN	NaN	2.95	1.12	0.52	NaN	NaN	1.36	1.97	NaN	4.07	NaN	NaN	NaN	NaN	1.77	4.53	3.97	1.586571429	2.945	0.538733932	-0.89235516	0.089327529	0.681486135
KRT33B	10.4	24.2	5.88	10.7	21.3	12.3	6.54	4.12	9.61	7.11	3.39	11.5	7.86	39.4	10.1	3.65	9.25	8.84	4.33	8.02	13.4	5.81	3.02	8.24	11.1	7.83	12.294	7.59	1.619762846	0.695782599	0.088812941	0.681486135
SMN1.SMN2	1.32	1.48	2.83	1.47	1.24	NaN	NaN	0.938	2.21	0.911	0.697	0.878	1.29	1.55	1.19	1.88	1.44	NaN	0.535	2.47	2.37	2.83	NaN	3.39	NaN	NaN	1.384923077	2.130714286	0.64998066	-0.621531304	0.090668566	0.681486135
MLLT10	0.948	2.73	2.2	3.04	1.59	3.54	2.25	1.58	1.93	NaN	0.33	5.44	3.89	3	1.6	2.04	1.6	NaN	1.37	1.77	2.34	NaN	2.82	1.67	0.74	0.764	2.433428571	1.679333333	1.449044405	0.535101806	0.085194013	0.681486135
CYHR1	1.6	3.91	NaN	2.91	2.6	NaN	NaN	3.45	NaN	NaN	NaN	NaN	NaN	NaN	NaN	2	NaN	NaN	NaN	NaN	1.28	NaN	NaN	NaN	NaN	NaN	2.894	1.64	1.764634146	0.819369107	0.086707771	0.681486135
TUBA1B	1.35	2.61	1.01	NaN	0.95	0.621	1.19	0.512	3.49	1.6	1.75	1.12	0.79	0.719	0.652	2.17	2.17	0.914	3.56	1.05	1.11	NaN	3.1	0.982	2.3	6.28	1.311714286	2.3636	0.554964582	-0.849532394	0.08907275	0.681486135
BCAS1	8.52	3.53	NaN	NaN	1.5	2.99	NaN	3.84	1.53	3.06	0.853	3.65	5.98	3.44	2.57	3.9	5.31	1.13	7.61	NaN	8	NaN	NaN	5.16	8.07	4.21	3.45525	5.42375	0.63705923	-0.650500582	0.080806776	0.681486135
SP110	0.655	1.87	1.07	1.93	2.49	1.42	NaN	1.51	1.4	1.08	6.39	2.6	2.11	0.904	1.86	0.942	0.554	1.75	0.666	0.973	0.918	0.772	1.77	2.12	0.762	2.03	1.949214286	1.205181818	1.617361178	0.693641888	0.089064149	0.681486135
TFG	1.22	NaN	NaN	NaN	2.97	NaN	NaN	NaN	NaN	NaN	1.26	1.72	NaN	NaN	NaN	NaN	NaN	NaN	4.83	NaN	NaN	NaN	NaN	6.49	NaN	NaN	1.7925	5.66	0.316696113	-1.658828934	0.083228882	0.681486135
CIP29	1.43	0.774	NaN	NaN	1.32	NaN	NaN	0.905	NaN	NaN	0.55	0.67	1.12	NaN	1.49	1.46	1.43	NaN	2.22	NaN	2.07	NaN	NaN	0.565	3.38	NaN	1.032375	1.854166667	0.556786517	-0.84480382	0.08989098	0.681486135
GATC	0.583	0.626	NaN	NaN	0.948	1.03	1.07	1.63	1	NaN	1.37	1.35	0.869	NaN	1.01	NaN	1.24	2.22	1.14	NaN	1.41	1.35	1.68	NaN	0.829	NaN	1.044181818	1.409857143	0.740629519	-0.433176042	0.08613554	0.681486135
RAB8B	2.89	1.27	NaN	NaN	NaN	NaN	NaN	NaN	NaN	NaN	NaN	1.95	0.646	NaN	NaN	0.222	NaN	NaN	0.615	NaN	NaN	NaN	0.69	NaN	NaN	NaN	1.689	0.509	3.31827112	1.730431767	0.087297393	0.681486135
APLP2	1.31	1.57	1.15	1.05	0.982	1	1.6	0.705	1.37	0.83	1.03	0.727	1.68	1.18	1.3	0.831	0.898	1.11	0.643	1.11	0.895	1.57	0.871	0.767	1.15	0.818	1.1656	0.969363636	1.202438338	0.265962914	0.086972754	0.681486135
TBC1D8	2.59	1.68	1.76	1.13	1.42	1.51	2.59	0.614	1.79	1.35	1.54	0.797	0.673	0.958	1.24	1.02	1.93	1.03	1.76	5.37	1.76	2.3	2.45	2.31	1.45	2.31	1.4428	2.153636364	0.669936682	-0.577903347	0.088360561	0.681486135
VEZF1	NaN	NaN	NaN	NaN	NaN	0.24	NaN	0.314	NaN	NaN	NaN	NaN	NaN	NaN	NaN	0.0466	NaN	0.101	0.163	NaN	0.399	NaN	0.0943	NaN	NaN	0.0197	0.277	0.137266667	2.017969888	1.012904647	0.089039474	0.681486135
EIF3G	0.126	0.109	NaN	0.334	0.268	0.266	0.502	NaN	NaN	NaN	NaN	NaN	0.0466	NaN	NaN	0.0445	0.226	0.0253	0.113	NaN	0.106	NaN	0.0506	NaN	0.189	0.125	0.235942857	0.109925	2.146398518	1.101917964	0.084365773	0.681486135
FSD1	1.47	1.55	1.83	1.6	1.09	1.34	1.09	2.75	1.61	1.05	1.56	2.51	2.71	1.19	2.54	2.59	1.18	2.02	1.9	4.2	2.04	2.29	5.7	2.75	0.962	2.42	1.726	2.550181818	0.676814487	-0.563167645	0.080739464	0.681486135
TAX1BP3	1.25	0.458	3.38	1.65	1.29	1.62	1.75	0.811	1.72	1.81	2.04	0.758	1.24	2.45	0.793	2.28	1.28	1.64	2.04	1.73	2.49	2.3	1.8	2.08	4.79	1.3	1.534666667	2.157272727	0.711392049	-0.491283244	0.089235087	0.681486135
HMGB3	0.796	2.41	1.28	2.33	0.375	0.383	2.01	2.64	1.55	1.09	1.18	5.26	0.948	0.604	0.719	1.53	3.53	0.909	2.8	2.57	3.55	2.3	2.57	1.19	1.97	2.6	1.571666667	2.319909091	0.677469075	-0.561773002	0.0847781	0.681486135
BIRC5	1.23	1.74	2.13	0.753	2.63	1.81	2.76	1.06	3.76	1.49	0.507	1.11	3.2	4.13	3.19	2.77	2.3	2.12	2.96	2.34	2.07	2.71	3.72	2.18	3.5	3.16	2.1	2.711818182	0.7743882	-0.368871126	0.083939415	0.681486135
CTNND1	4.1	1.47	NaN	NaN	0.901	NaN	1.27	0.903	NaN	NaN	NaN	1.11	0.528	0.762	0.778	NaN	0.902	NaN	NaN	NaN	0.431	NaN	NaN	NaN	0.342	NaN	1.313555556	0.558333333	2.352636816	1.234278624	0.088756857	0.681486135
AP1G2	1.89	1.89	3.08	2.2	1.22	1.46	1.88	1.57	1.84	2.94	1.36	1.96	1.56	1.76	1.31	1.74	1.11	2.56	2.11	6.79	1.7	4.97	2.89	2.44	2.18	2.64	1.861333333	2.83	0.657714959	-0.604465612	0.084634752	0.681486135
IGHG3	0.125	0.107	0.067	0.0481	0.0907	0.0895	0.361	0.077	0.105	0.275	0.0625	0.109	0.0826	0.436	0.0241	0.059	0.0845	0.0431	0.0385	NaN	0.0766	0.204	0.0443	0.0811	0.0444	0.0702	0.1373	0.07457	1.841223012	0.880664379	0.086019343	0.681486135
HMGN2	1.46	1.08	1.95	1.41	1.72	1.65	1.88	1.04	1.74	2.39	1.35	1.27	1.03	1.61	1.22	1.33	1.03	2.32	1.8	1.84	1.71	2.67	2.65	1.73	1.53	1.74	1.52	1.85	0.821621622	-0.283453947	0.088980059	0.681486135
UBL4A	2	1.21	1.63	0.947	1.4	1.37	2.01	0.481	1.2	1.06	0.942	0.987	1.19	2.8	1.1	2.1	3	0.338	2.26	1.08	2.22	2.41	1.94	0.587	2.17	2.87	1.355133333	1.906818182	0.710677791	-0.49273248	0.085026639	0.681486135
VAV1	NaN	NaN	NaN	NaN	NaN	NaN	NaN	NaN	NaN	NaN	NaN	NaN	0.181	NaN	0.224	NaN	NaN	0.0677	NaN	NaN	NaN	NaN	NaN	0.0581	NaN	NaN	0.2025	0.0629	3.219395866	1.686789986	0.084650563	0.681486135
PI3	0.282	NaN	NaN	NaN	NaN	NaN	NaN	NaN	0.427	NaN	NaN	NaN	0.283	NaN	NaN	0.21	NaN	NaN	NaN	NaN	0.174	NaN	NaN	NaN	NaN	NaN	0.330666667	0.192	1.722222222	0.784271309	0.090124333	0.681486135
HLA.DRB1.5	1.26	1.18	2.33	1.12	1.52	2.5	2.33	1.79	1.16	2.37	1.57	1.79	2.42	1.56	1.72	1.28	0.711	1.47	1.94	1.25	2.25	1.2	1.32	0.907	1.56	1.91	1.774666667	1.436181818	1.235683842	0.305309667	0.086361792	0.681486135
DPP4	6.42	5.88	2.16	2.68	2.1	3.25	2.87	3.86	3.8	4.24	2.82	4.72	5.42	8.28	3.03	3.44	2.15	2.9	4.19	2.14	2.94	5.49	2.93	2.86	2.83	2.57	4.102	3.130909091	1.310162602	0.389745873	0.084805159	0.681486135
CKS2	0.932	1.03	1.39	1.2	1.21	1.07	1.12	1.95	1.11	2.07	1.65	1.58	3.25	2.25	1.39	1.07	1.03	5.35	1.59	2.21	2.22	1.82	4.63	1.69	3.71	1.31	1.5468	2.420909091	0.638933534	-0.646262235	0.088140131	0.681486135
GGT5	1.6	NaN	0.516	1.05	1.45	NaN	1.63	0.107	0.135	7.58	NaN	0.0803	3.16	0.742	1.28	0.39	0.254	NaN	0.393	NaN	0.199	1.51	0.0661	0.566	NaN	0.303	1.610858333	0.4601375	3.500819501	1.80769268	0.086625414	0.681486135
WNT5A	0.0995	NaN	0.349	0.249	0.528	0.195	NaN	0.305	0.1	NaN	NaN	NaN	0.548	NaN	NaN	0.164	0.19	0.0708	0.381	NaN	0.0823	NaN	0.162	NaN	0.061	NaN	0.2966875	0.158728571	1.869149941	0.902382305	0.087368265	0.681486135
TEC	1.92	1.3	1.23	1.31	1.09	1.61	1.53	1.18	1.24	2.15	0.315	1.01	1.51	1.57	1.16	1.96	0.978	2.01	1.99	0.899	1.39	1.92	3.09	1.25	1.6	2	1.341666667	1.735181818	0.77321388	-0.371060559	0.084986788	0.681486135
PEX5	0.738	1.06	1.5	0.782	0.759	0.728	1.32	0.666	0.646	1.39	0.795	0.733	0.723	0.662	1.56	1.8	0.802	1.33	0.813	1.81	1.08	1.34	0.935	1.25	1.1	0.79	0.937466667	1.186363636	0.790201788	-0.339706984	0.090111695	0.681486135
ADAR	2.92	2.84	4	2.23	2.94	2.17	4.44	1.81	2.2	2.39	2.02	2.42	2.62	0.877	2.71	2.36	1.42	1.58	1.48	2.98	1.86	3.7	1.3	1.85	1.92	1.66	2.572466667	2.01	1.279834163	0.355956882	0.084459727	0.681486135
RPL37	4.92	0.599	3.79	0.568	11.4	NaN	NaN	0.838	3.6	4.12	6.3	1.03	5.69	1.58	0.958	2.35	0.393	0.881	1.74	4.81	1.34	2.1	0.387	1.3	NaN	NaN	3.491769231	1.700111111	2.053847662	1.038329178	0.084491712	0.681486135
TUBA1B.1	NaN	NaN	NaN	NaN	NaN	NaN	NaN	0.0705	NaN	0.086	0.0572	NaN	NaN	NaN	0.104	NaN	NaN	0.0896	0.18	NaN	NaN	NaN	0.0803	0.114	0.158	NaN	0.079425	0.12438	0.638567294	-0.647089432	0.085858266	0.681486135
MRPS36	2.75	2.2	1.34	2.63	2.24	2.86	1.78	2.01	2.72	2.31	0.983	2.1	0.93	1.72	1.92	1.91	1.85	1.75	2.77	3.39	3.37	2.06	3.57	1.61	2.22	5.04	2.032866667	2.685454545	0.75699165	-0.401650709	0.08696883	0.681486135
HDLBP	2.08	2.13	3.81	1.99	1.98	1.81	6.56	1.7	1.68	3.95	2.22	1.88	1.61	2.17	1.94	3.33	2.31	3	3.4	2.82	2.69	3.73	2.93	2.83	3.94	4.33	2.500666667	3.21	0.779023884	-0.360260535	0.081478673	0.681486135
CLTC	4.13	1.16	2.55	0.883	0.895	0.531	0.795	1.14	1.1	2.93	1.33	0.474	3.56	2.3	0.979	1.04	0.427	1.83	0.346	NaN	0.994	1.24	0.862	1.56	1.4	0.711	1.650466667	1.041	1.585462696	0.664903933	0.082554534	0.681486135
GOLGA3	0.0575	0.137	0.218	NaN	0.0736	NaN	2.32	1.45	0.0538	0.135	NaN	0.183	0.112	1.41	0.166	0.2	0.297	0.00518	0.0695	NaN	0.0386	0.124	0.0204	0.0713	NaN	NaN	0.526325	0.1032475	5.097702124	2.349847074	0.081376142	0.681486135
PTPRCAP	0.505	0.757	2.48	1.4	0.554	0.549	1.05	0.503	0.901	0.74	1.07	0.718	0.602	NaN	0.801	0.868	1.36	1	1.14	2.03	1.4	1.51	0.675	0.856	1.42	1.17	0.902142857	1.220818182	0.738965778	-0.436420542	0.090545264	0.681486135
EMC2	2.01	0.971	2.24	1.27	2.04	2.06	1.96	1.24	1.08	1.41	1.92	0.955	1.24	1.28	0.873	1.1	1.42	1.29	1.61	0.922	0.521	1.12	0.573	0.944	1.81	1.68	1.503266667	1.180909091	1.272974083	0.348203047	0.084223662	0.681486135
PLEKHN1	0.305	0.258	0.559	0.754	0.363	0.448	0.483	0.425	1.05	0.48	0.383	1.2	0.791	NaN	0.347	0.214	0.602	0.771	0.686	1.69	0.255	1.84	1.56	0.855	0.341	1.2	0.560428571	0.910363636	0.615609575	-0.699912423	0.089018647	0.681486135
FAM188B	1.13	NaN	NaN	NaN	1.97	2.16	NaN	2.34	NaN	NaN	1.39	3.43	1.54	NaN	3.05	3.31	5.35	1.27	6.31	NaN	2.73	NaN	NaN	1.16	4.04	3.32	2.12625	3.43625	0.618770462	-0.692523766	0.090521223	0.681486135
MPPE1	0.75	NaN	NaN	1.93	1.74	0.99	0.976	0.206	1.89	2.02	0.074	0.981	1.36	1.12	NaN	1.49	NaN	1.42	1.03	3.48	2.28	1.05	3.76	1.73	1.02	1.18	1.16975	1.844	0.634354664	-0.656638427	0.089708452	0.681486135
RABGAP1L	1.58	0.649	0.906	0.963	0.529	0.798	0.832	1.71	1.21	1.91	0.931	1.2	0.877	1.08	0.977	1.23	1.2	0.889	1.23	2.4	1.38	1.55	1.01	1.37	1.2	1.42	1.0768	1.352636364	0.796075005	-0.329023729	0.090152198	0.681486135
COX20	13.7	9.16	5.27	10.5	9.4	64.1	18.4	15.7	6.52	16.8	1.49	11.4	6.03	NaN	10.1	2.72	10.9	1.23	10.3	NaN	8.64	1.22	2.7	3.83	3.63	17.2	14.18357143	6.237	2.27410156	1.185296685	0.086730232	0.681486135
DDX59	0.878	1.23	2.73	1.85	0.675	0.684	0.658	1.22	0.851	1.72	1.23	1.62	0.988	1.08	1.55	0.602	0.958	1.44	0.828	1.02	0.815	0.989	0.876	1.08	0.957	1.14	1.264266667	0.973181818	1.299106337	0.377519525	0.081514507	0.681486135
UBAP2	1.46	NaN	1.36	1.63	1.63	2.04	1.1	1.68	1.38	2.1	1.53	1.71	0.697	0.897	0.99	3.38	2.05	1.42	2.37	4.05	1.5	1.95	NaN	0.579	1.18	2.4	1.443142857	2.0879	0.691193475	-0.532838496	0.088081035	0.681486135
FAM171A1	1.2	1.49	0.0914	1.13	1.62	1.42	NaN	0.906	1.18	0.257	NaN	1.92	1.59	2.39	2.69	0.596	0.954	0.59	0.665	1.15	1.4	0.861	0.487	0.784	1.27	1.68	1.375723077	0.948818182	1.449933299	0.535986534	0.083441012	0.681486135
ALS2CL	0.947	0.487	0.893	0.711	0.977	0.786	1.02	0.585	0.454	0.604	1.71	0.378	1.4	0.602	0.712	1.29	0.984	1.04	0.804	6.42	1.12	2.7	1.06	0.972	3	0.533	0.817733333	1.811181818	0.451491576	-1.147229025	0.086050981	0.681486135
SPTY2D1	2.99	NaN	NaN	NaN	2.23	NaN	NaN	2.49	NaN	NaN	1.24	NaN	NaN	NaN	NaN	3.14	NaN	NaN	NaN	NaN	3.16	NaN	NaN	NaN	NaN	NaN	2.2375	3.15	0.71031746	-0.493464146	0.089246747	0.681486135
SNRNP48	1.65	2.46	NaN	NaN	0.964	1.69	0.75	1.39	1.24	2.19	NaN	1.51	1.68	2.01	NaN	2.8	1.75	3.79	0.874	2.42	1.72	NaN	3.78	NaN	1.94	1.53	1.594	2.289333333	0.696272568	-0.522275909	0.084841903	0.681486135
IGFL3	0.881	NaN	1.18	NaN	0.147	NaN	0.248	0.29	0.177	NaN	NaN	0.16	0.232	0.333	0.308	0.209	NaN	0.307	0.124	NaN	0.0931	NaN	0.112	0.299	NaN	0.0843	0.3956	0.175485714	2.254314556	1.172688836	0.084046661	0.681486135
NCCRP1	0.497	1.82	2.31	1.54	1.59	1.12	0.817	1.92	0.863	1.63	0.802	1.81	1.51	0.747	0.975	1.73	1.64	2.33	1.61	4.37	3.45	0.938	1.25	0.857	2.66	1.18	1.330066667	2.001363636	0.66458021	-0.589484761	0.085383261	0.681486135
NPHP3	1.28	0.893	1.28	1.16	1.37	1.26	1.06	0.638	0.898	1.28	1.35	1.1	0.953	0.977	1.42	1.08	0.897	1.12	1.3	1.18	1.48	2.51	1.84	1.14	1.77	1.22	1.127933333	1.412454545	0.798562571	-0.324522641	0.082127985	0.681486135
RBM23	0.283	0.293	0.0947	0.474	0.476	0.563	0.205	0.512	0.268	0.36	0.887	0.284	0.273	0.126	0.396	0.842	0.312	0.385	0.654	0.344	0.687	0.834	0.435	0.121	0.517	0.604	0.366313333	0.521363636	0.702606219	-0.509211748	0.084577326	0.681486135
VPS36	1.24	2.11	3.69	1.02	2.43	1.92	1.15	1.94	3.15	1.24	1.18	3.68	3.13	2.82	1.5	1.33	1.48	3.09	1.89	3.79	3.01	6.43	1.44	5.87	5.77	2.46	2.146666667	3.323636364	0.64587892	-0.630664359	0.080655837	0.681486135
CACUL1	0.819	0.85	2.08	NaN	0.787	NaN	NaN	1.19	1.27	1.02	NaN	0.757	1.17	1.13	0.276	NaN	1.53	NaN	NaN	1.65	NaN	1.31	NaN	1.7	0.869	NaN	1.031727273	1.4118	0.730788548	-0.452474068	0.089447442	0.681486135
TUSC5	1.29	0.558	1.75	0.798	0.631	0.837	2.21	0.457	1.18	1.08	2.44	0.739	0.884	0.701	0.925	0.926	1.26	2.86	1.42	3.18	1	1.16	2.24	1.32	0.801	1.66	1.098666667	1.620636364	0.677923001	-0.560806675	0.084260394	0.681486135
C9orf40	NaN	NaN	NaN	NaN	0.433	0.777	NaN	0.679	NaN	NaN	1.3	NaN	NaN	NaN	NaN	0.228	0.454	NaN	0.337	NaN	NaN	NaN	NaN	NaN	NaN	0.397	0.79725	0.354	2.252118644	1.171282832	0.089858568	0.681486135
FAM126B	0.213	0.202	NaN	0.426	0.266	0.581	NaN	0.333	0.269	0.862	0.768	0.496	0.527	0.348	0.308	0.258	0.234	1.12	0.674	2.16	0.333	1.13	0.536	0.465	0.581	0.908	0.430692308	0.763545455	0.564068983	-0.826056488	0.086099333	0.681486135
MICU2	0.367	0.505	NaN	0.508	0.502	0.492	0.527	0.428	0.904	0.87	NaN	NaN	0.737	NaN	0.387	0.495	0.444	0.647	0.482	0.265	0.435	NaN	0.509	0.526	0.267	0.356	0.566090909	0.4426	1.279012447	0.355030304	0.084527045	0.681486135
ABCA6	0.883	0.379	0.91	NaN	0.181	0.329	0.785	0.459	NaN	0.573	NaN	NaN	0.624	0.43	0.566	1.11	0.756	0.378	1.26	0.742	1.92	NaN	NaN	NaN	NaN	NaN	0.556272727	1.027666667	0.541296848	-0.885508108	0.085515323	0.681486135
EIF1AD	0.829	1.71	2.77	1.07	0.858	1.44	3.15	0.851	1.97	3.32	4.13	1.27	NaN	1.28	1.74	1.21	1.67	0.708	1.6	NaN	0.648	2.41	0.823	0.445	NaN	1.77	1.884857143	1.253777778	1.50334228	0.588173518	0.09028583	0.681486135
EHBP1	0.572	1.1	0.968	0.957	0.529	0.54	1.33	0.997	1.51	0.543	1.67	0.89	0.807	1.34	0.533	0.911	1.17	3.01	1.1	3.76	0.969	2.05	1.16	0.961	1.18	0.7	0.9524	1.542818182	0.617311885	-0.695928527	0.083197159	0.681486135
PPHLN1.1	0.885	2.11	4.78	NaN	0.975	1.83	NaN	0.809	1.31	3.1	NaN	1.14	1.74	1.15	1.12	7.92	0.46	8.37	1.01	NaN	4.02	3	6.77	1.36	NaN	1.34	1.74575	3.805555556	0.458737226	-1.124260109	0.090438553	0.681486135
RDH11	0.722	0.556	0.718	1.1	0.886	0.85	0.185	0.666	0.906	0.68	1.31	0.894	0.562	0.627	0.754	0.925	0.841	1.45	1.1	2.58	0.772	0.876	0.654	1.02	0.72	1.06	0.761066667	1.090727273	0.697760738	-0.519195674	0.083041067	0.681486135
C12orf23	0.885	1.27	1.33	0.753	1.45	0.98	1.3	1.53	0.809	1.38	1.26	1.44	0.988	0.952	0.84	0.819	1.13	0.594	1.71	0.00496	0.706	NaN	0.699	0.519	1.2	1.06	1.144466667	0.844196	1.355688331	0.439025545	0.08538041	0.681486135
RAB7B	2.71	3.21	4.48	1.82	1.65	1.87	2.68	2.42	2.34	3.03	1.39	2.42	1.35	1.43	1.84	1.82	3.04	3.16	2.58	3.23	2.6	3.5	2.85	2.15	2.47	3.29	2.309333333	2.79	0.827718041	-0.272788693	0.086129487	0.681486135
CMBL	1.16	1.14	NaN	NaN	1.16	NaN	NaN	NaN	1.43	0.834	NaN	0.862	1.01	0.894	NaN	0.634	1.17	NaN	0.511	NaN	1.11	0.867	NaN	0.917	1.05	0.416	1.06125	0.834375	1.271910112	0.346996717	0.0885476	0.681486135
KTI12	2.77	1.16	1.35	0.872	1.15	1.7	1.99	0.941	3.01	2.59	1.06	1.93	1.65	1.96	2.11	2.26	2.5	1.87	5.08	1.83	3.24	0.642	1.47	2.04	3.86	2.78	1.749533333	2.506545455	0.697985879	-0.518730245	0.082364755	0.681486135
MOCOS	NaN	0.171	0.155	NaN	0.093	NaN	NaN	NaN	NaN	NaN	NaN	0.152	NaN	NaN	0.245	NaN	NaN	NaN	0.292	NaN	0.227	NaN	NaN	0.406	NaN	NaN	0.1632	0.308333333	0.529297297	-0.917849808	0.089653275	0.681486135
MEF2BNB	1.27	1.75	2.03	0.644	1.48	1.05	1.55	1.3	1.98	2.61	0.808	2.2	1.97	1.05	2.41	1.23	1.04	3.05	3.31	4.99	1.82	NaN	2.28	2.54	1.89	1.4	1.6068	2.355	0.682292994	-0.551536693	0.09066007	0.681486135
IFT43	NaN	NaN	0.127	NaN	NaN	NaN	NaN	NaN	NaN	NaN	NaN	NaN	NaN	0.276	NaN	NaN	0.197	NaN	0.292	NaN	0.363	1.17	1.22	NaN	0.298	0.398	0.2015	0.562571429	0.358176739	-1.481256445	0.086693663	0.681486135
WDR92.DKFZp434B156	0.448	0.664	1.09	0.879	0.419	0.411	0.879	0.818	0.69	0.493	0.549	0.737	0.407	1	0.637	0.76	1.6	0.88	1.15	0.707	0.979	0.387	0.596	0.825	0.941	0.843	0.674733333	0.878909091	0.767694111	-0.381396513	0.08176931	0.681486135
DCBLD2	1.4	0.615	1.21	1.45	0.625	0.69	0.962	0.572	1.51	1.7	1.04	0.697	1.69	1.45	1.01	1.02	1.06	1.86	0.918	1.88	0.774	1.85	1.67	1.56	1.27	1.48	1.108066667	1.394727273	0.794468344	-0.331938359	0.089801935	0.681486135
SMC6	3.93	3.43	4.18	2.41	2.02	3.3	3.68	1.88	2.4	4.38	1.71	1.72	4.09	3.18	1.59	1.63	1.34	2.62	2.77	1.49	2.8	3.06	1.35	2.9	2.6	2.93	2.926666667	2.317272727	1.262978946	0.336830589	0.081930874	0.681486135
RBM4B	0.889	3.82	1.19	NaN	1.03	NaN	1.02	NaN	0.868	1.2	1.43	1.96	1.98	1.24	1.9	0.876	1.04	NaN	0.582	1.95	1.22	1.06	0.491	1.12	1.03	NaN	1.543916667	1.041	1.48310919	0.568624816	0.085457668	0.681486135
IRX2	0.865	0.873	0.901	1.35	0.965	1.34	1.06	1.21	1.24	0.95	0.549	1.32	0.723	0.889	0.908	1.09	1.09	0.941	1.03	1.56	1.12	1.64	1.15	1.06	1.06	1.14	1.009533333	1.171	0.862112155	-0.214052529	0.08789325	0.681486135
CCDC90B.MDS025	2.9	NaN	NaN	2.63	NaN	NaN	0.952	NaN	0.999	NaN	1.29	4.63	0.394	1.26	1.61	1.44	1.25	0.453	1.24	NaN	1.72	NaN	0.224	0.907	0.792	0.501	1.851666667	0.947444444	1.954380204	0.966711156	0.081762134	0.681486135
CUEDC2	0.894	0.923	1.67	0.509	1.08	1.28	0.578	1.34	1.63	1.22	3.13	1.04	0.748	0.989	0.818	1.34	1.25	2.55	2.09	0.767	1.65	1.15	3.78	1.31	0.829	3.33	1.189933333	1.822363636	0.652961522	-0.614930117	0.085406873	0.681486135
ESRP2	1.67	4.32	2.85	2.33	2.13	2.23	2.18	1.93	1.85	0.915	0.784	1.61	1.92	1.33	2.3	1.45	0.834	1.32	0.997	0.424	2.26	1.72	0.904	1.01	3.42	1.44	2.023266667	1.434454545	1.410478062	0.496184227	0.087059449	0.681486135
LIN7B	0.81	NaN	0.792	1.3	1.55	1.16	NaN	0.957	0.635	NaN	3.17	1.03	0.372	0.403	NaN	0.593	0.244	0.742	0.409	1.06	0.833	NaN	0.569	0.69	0.671	0.762	1.107181818	0.6573	1.684439097	0.752268267	0.08984576	0.681486135
GRPEL1	2.63	2.34	2.49	1.59	2.15	2.19	2.49	2.73	3.23	2.57	1.18	2.94	2.86	2.49	2.7	0.941	2.02	3.55	1.42	0.736	1.53	2.28	2.52	2.53	1.81	2.02	2.438666667	1.941545455	1.256044076	0.328887091	0.08841754	0.681486135
ARHGEF10L	0.432	0.763	NaN	NaN	1.13	NaN	NaN	NaN	NaN	1.17	NaN	1.09	NaN	NaN	NaN	NaN	NaN	NaN	1.21	NaN	0.882	NaN	1.57	1.47	0.995	1.49	0.917	1.2695	0.722331627	-0.469266756	0.089247635	0.681486135
TBC1D13	0.82	0.824	2.05	0.701	0.88	0.787	0.882	1.31	0.786	1.96	1.33	1.3	0.804	0.456	1.05	0.859	0.728	1.22	0.994	0.386	0.546	NaN	0.766	0.573	1.05	0.975	1.062666667	0.8097	1.312420238	0.392229746	0.089776814	0.681486135
RLIM	1.51	0.881	0.386	0.853	1.35	1.11	1.02	1.74	1.86	0.919	1.38	1.31	1.52	1.23	0.998	1.71	1.28	2.13	1.19	3.47	1.48	0.586	1.58	1.38	1.26	4.65	1.204466667	1.883272727	0.639560404	-0.644847472	0.089479269	0.681486135
C9orf78	NaN	0.868	NaN	NaN	NaN	0.545	0.57	1.87	3.41	5.78	NaN	0.98	1.47	NaN	1.52	0.446	0.348	0.924	0.227	NaN	0.132	NaN	NaN	NaN	2.37	0.522	1.890333333	0.709857143	2.662977125	1.413040036	0.089879454	0.681486135
SPG21	1.62	1.17	2.7	0.455	1.41	1.59	NaN	1.47	NaN	1.48	1.21	1.64	0.789	NaN	0.795	1.53	3.12	1.91	2.05	1.83	1.92	1.27	1.2	1.25	1.95	1.56	1.36075	1.780909091	0.764076059	-0.388211838	0.083499487	0.681486135
HSPBP1	0.676	0.787	2.07	1.17	0.752	0.629	0.896	1.13	1.06	0.461	1.58	0.866	0.794	0.999	0.791	1.71	1.44	0.306	1.02	1.92	1.65	1.82	1.28	0.683	1.39	1.13	0.9774	1.304454545	0.749278695	-0.416425664	0.088279924	0.681486135
ORMDL1	2.26	NaN	2.74	3.09	2.7	4.08	1.87	3.24	NaN	5.72	0.933	2.25	1.28	NaN	3.6	5.76	5.35	3.01	5.35	3.2	2.02	3.28	4.01	NaN	NaN	2.79	2.813583333	3.863333333	0.728278689	-0.457437466	0.087212587	0.681486135
IMPACT	1.38	NaN	NaN	1.54	0.962	1.05	NaN	1.31	NaN	NaN	0.446	2.19	1.85	0.913	NaN	1.69	1.68	NaN	2.15	NaN	1.6	1.12	NaN	2.6	NaN	NaN	1.293444444	1.806666667	0.715928659	-0.482112262	0.085136491	0.681486135
GLS2	0.811	0.942	1.66	1.54	1.04	1.05	0.744	0.918	1.25	1.16	1.06	0.907	1.01	1.28	1.35	1.59	1.69	1.63	1.37	0.768	1.6	1.39	2.1	1.08	0.958	0.869	1.1148	1.367727273	0.815074776	-0.294995675	0.090662897	0.681486135
BAZ2B	0.754	0.942	0.806	0.914	1.08	1.01	1.01	0.666	0.853	0.624	1.53	0.862	0.644	0.778	0.814	0.549	0.981	0.742	0.906	0.944	0.644	0.776	0.564	0.632	0.79	0.755	0.8858	0.753	1.176361222	0.234331132	0.08169757	0.681486135
SLC39A10	0.358	NaN	NaN	NaN	NaN	NaN	NaN	0.373	NaN	NaN	NaN	0.385	0.201	NaN	NaN	NaN	0.226	NaN	NaN	NaN	0.215	NaN	NaN	NaN	NaN	NaN	0.32925	0.2205	1.493197279	0.578404785	0.084893378	0.681486135
STRIP2	0.732	0.311	0.461	0.493	0.616	0.88	NaN	0.318	0.929	0.455	0.516	0.778	0.324	0.443	0.288	0.482	0.931	0.15	2.91	1.4	1.24	NaN	0.293	0.419	1.56	1.12	0.538857143	1.0505	0.512953016	-0.963101408	0.082200056	0.681486135
TNN	0.909	NaN	NaN	NaN	NaN	NaN	1.43	NaN	0.941	NaN	0.844	0.57	1.04	1.09	NaN	2.4	NaN	NaN	1.06	1.32	NaN	1.74	2.33	NaN	NaN	0.678	0.974857143	1.588	0.613889888	-0.703948188	0.085600325	0.681486135
METTL21A	1.48	1.53	3.28	1.85	0.839	0.958	2.09	1.32	2.06	1.69	1.15	2.03	1.67	1.33	1.78	1.41	1.47	2.82	2.7	1.5	1.93	2.12	2.38	2.36	1.79	1.99	1.670466667	2.042727273	0.817762943	-0.290245406	0.090802172	0.681752527
LIG1	NaN	0.743	0.81	0.468	0.464	0.499	NaN	NaN	0.258	NaN	NaN	0.215	1.51	3.09	NaN	0.0896	0.1	NaN	0.141	0.385	0.649	0.643	0.143	0.419	NaN	0.178	0.895222222	0.305288889	2.932377348	1.552070766	0.091671327	0.682207028
KRT80	NaN	NaN	NaN	NaN	NaN	NaN	NaN	NaN	0.206	NaN	0.0494	NaN	0.859	NaN	NaN	NaN	2.86	NaN	NaN	NaN	NaN	NaN	NaN	1.49	NaN	4.65	0.371466667	3	0.123822222	-3.013657838	0.093907836	0.682207028
PDE5A	2.29	NaN	NaN	NaN	0.401	0.277	NaN	1.78	NaN	NaN	2.01	NaN	2.16	NaN	NaN	2.04	NaN	2.09	1.67	4.61	2.14	NaN	NaN	2.75	NaN	NaN	1.486333333	2.55	0.582875817	-0.778739548	0.093124808	0.682207028
EI24	0.233	NaN	NaN	NaN	NaN	NaN	NaN	NaN	NaN	NaN	NaN	0.3	0.225	NaN	NaN	0.674	0.353	NaN	0.679	NaN	NaN	NaN	NaN	NaN	NaN	NaN	0.252666667	0.568666667	0.444314185	-1.170347893	0.093093657	0.682207028
ADAM12	0.806	1.14	1.29	0.682	1.15	0.996	1.04	0.908	1.64	3.69	0.351	0.749	0.891	0.923	1.5	1.06	0.797	0.748	0.93	0.204	0.86	0.924	1.05	0.589	0.968	0.777	1.183733333	0.809727273	1.461891396	0.547836138	0.092795023	0.682207028
MRPL33	1.77	1.69	NaN	1.98	2.45	3.3	0.932	2.24	2.05	2.27	1.9	1.96	1.4	1.27	0.701	1.57	2.09	0.507	1.33	0.196	1.25	1.05	0.644	NaN	1.66	2.81	1.850928571	1.3107	1.41216798	0.49791171	0.091256895	0.682207028
CLIC3	26.5	5.05	NaN	4.67	15.8	13.9	NaN	6.71	NaN	NaN	2.11	6.5	9.68	NaN	NaN	8.53	1.96	3.68	6.42	NaN	6.52	NaN	2.38	0.699	6.97	8.73	10.10222222	5.098777778	1.981302709	0.986449316	0.093825856	0.682207028
MPO	0.532	0.129	0.599	0.199	0.161	0.261	1.19	0.171	0.247	0.954	0.693	1.11	1.77	0.597	0.317	0.128	0.551	0.497	0.991	2.51	0.357	0.896	1.72	1.71	0.873	1.15	0.595333333	1.034818182	0.575302351	-0.797607728	0.092000138	0.682207028
GJA1	4.53	3.73	1.58	2.47	2.22	2.09	2.77	1.43	1.5	1.35	0.89	1.62	3.48	2.75	1.85	1.47	0.722	2.36	1.04	1.2	1.97	1.81	1.14	1.22	3.25	2.28	2.284	1.678363636	1.360849312	0.444507325	0.091154205	0.682207028
GPD1	1.68	0.94	0.813	0.808	1.03	1.5	1.27	0.579	1.11	2.57	1.04	2.28	4.09	NaN	1.04	1.22	0.419	1.27	0.665	0.401	0.573	2.33	0.504	0.731	1.45	0.811	1.482142857	0.943090909	1.571580049	0.652215758	0.092365105	0.682207028
SHMT1	0.354	NaN	NaN	NaN	NaN	0.129	NaN	0.0299	0.037	NaN	NaN	0.0534	NaN	NaN	0.132	NaN	NaN	0.186	NaN	NaN	NaN	NaN	0.281	0.246	NaN	0.545	0.12255	0.3145	0.389666137	-1.359689533	0.092108562	0.682207028
UBE2K	1.43	1.1	0.752	1.45	1.22	1.14	1.87	1.05	0.86	0.743	0.557	1.01	1.66	1.05	1.51	0.986	1.09	0.628	0.81	1.1	1.11	0.855	0.837	0.528	1.26	1.26	1.160133333	0.951272727	1.219559123	0.286359701	0.093315411	0.682207028
PRKCE	0.768	0.284	NaN	1.29	0.264	0.575	NaN	0.287	0.943	NaN	NaN	0.522	0.612	NaN	NaN	NaN	0.431	0.413	0.228	NaN	0.331	NaN	0.228	NaN	NaN	0.636	0.616111111	0.377833333	1.630642553	0.705440569	0.092456704	0.682207028
PTP4A2	1.22	NaN	NaN	1.04	1.19	1.88	2.22	1.22	2.39	0.986	4.17	1.12	1.4	0.917	0.611	1.55	1.34	2.61	2.41	5.45	1.87	1.78	2.01	2.43	1.25	3.03	1.566461538	2.339090909	0.669688182	-0.578438586	0.093847645	0.682207028
TRIM25	0.785	1.74	2.31	1.44	1.5	1.59	1.84	0.932	2.41	2.22	1.01	1.06	1.88	1.75	2.3	1.54	2.17	2.14	2.09	2.45	1.47	2.06	4.09	8.61	2.9	1.52	1.651133333	2.821818182	0.585131014	-0.773168407	0.092837516	0.682207028
TBCC	1.76	0.714	1.16	0.969	1.12	1.49	1.61	0.792	1.43	2.86	0.988	0.811	1.23	1.59	1.1	1.37	1.31	2.31	1.74	2.8	1.33	1.67	1.93	1.79	0.967	1.25	1.308266667	1.678818182	0.779278352	-0.359789355	0.092642042	0.682207028
FAM26F	0.252	0.257	0.111	NaN	0.401	0.398	0.531	0.157	0.582	NaN	0.153	0.164	0.272	NaN	0.262	0.294	0.239	0.135	0.226	NaN	0.172	0.278	0.176	0.206	0.181	0.203	0.295	0.211	1.398104265	0.483471956	0.093788835	0.682207028
CEP135	1.52	NaN	NaN	2.02	NaN	1.89	NaN	0.682	NaN	NaN	0.134	0.648	1.02	NaN	NaN	NaN	1.5	NaN	1.61	NaN	1.55	NaN	1.88	1.92	NaN	1.55	1.130571429	1.668333333	0.677665192	-0.561355425	0.092525709	0.682207028
CPZ	1.12	0.873	0.792	1.05	0.682	0.736	0.492	0.889	1.49	1.02	0.833	1.16	1.03	1.14	0.779	1.36	0.897	1	1.69	1.09	1.14	4.83	1.26	1.37	1.62	1.01	0.939066667	1.569727273	0.598235555	-0.741214437	0.09186898	0.682207028
ATPBD4	2.41	0.69	NaN	0.912	0.909	0.721	NaN	1.32	NaN	0.52	0.624	1.3	1.36	NaN	1.43	1.04	1.77	2.08	1.38	3.51	1.74	NaN	NaN	1.01	1.36	6.65	1.108727273	2.282222222	0.485810392	-1.041534743	0.091516127	0.682207028
GPRC5A	0.514	1.05	NaN	0.833	0.346	0.257	0.56	0.716	1.2	0.692	0.186	0.715	0.436	0.325	0.359	0.722	0.927	NaN	0.616	1.27	0.46	NaN	0.871	0.844	0.637	0.696	0.584928571	0.782555556	0.747459484	-0.419932715	0.091930835	0.682207028
BAHD1	0.902	0.84	1.12	0.67	0.61	0.763	1.35	0.56	1.16	0.941	0.857	0.417	1.14	0.662	1.22	0.715	0.533	1.68	0.808	2.07	0.814	1.91	1	1.18	1.18	1.12	0.8808	1.182727273	0.744719447	-0.425231064	0.091456452	0.682207028
DEPDC1B	0.351	1.55	NaN	NaN	1.62	NaN	NaN	1.27	2.45	2.67	2.67	2.36	NaN	3.17	2.44	0.642	NaN	NaN	NaN	19.2	6.21	8.79	5.74	4.11	NaN	NaN	2.0551	7.448666667	0.275901727	-1.857773606	0.09224595	0.682207028
ERCC4	0.782	1.13	0.576	0.826	1.19	1.31	0.973	0.946	1.1	1.14	0.753	0.911	0.656	0.782	0.852	0.434	0.588	0.885	0.85	1.76	0.431	0.372	0.842	0.701	0.271	0.346	0.928466667	0.68	1.365392157	0.44931537	0.093763375	0.682207028
CIRH1A	0.406	0.429	1.71	0.825	0.315	0.373	0.673	1.72	0.823	0.542	1.07	1.67	0.356	2.04	0.799	1.4	1.4	0.359	1.6	0.591	2	2.16	0.975	0.682	1.78	1.71	0.916733333	1.332454545	0.688003457	-0.539512281	0.092539173	0.682207028
MNT	2.11	2.68	2.39	2.82	3.35	2.38	3	2.62	1.53	2.31	1.35	1.97	1.06	2.28	2.42	1.8	1.4	1.26	1.45	1.14	1.78	1.68	3.59	2.09	1.74	2.21	2.284666667	1.830909091	1.247831844	0.319423532	0.092101969	0.682207028
GZF1	1.16	0.709	0.723	NaN	0.851	0.449	1	0.551	NaN	0.384	0.927	0.946	0.407	NaN	0.952	0.971	0.895	2.27	1.33	NaN	NaN	NaN	3.62	0.427	NaN	1.48	0.754916667	1.570428571	0.48070742	-1.056769023	0.09173805	0.682207028
SLC25A18	1.08	1.77	0.57	NaN	NaN	NaN	NaN	1.17	NaN	NaN	NaN	1.42	0.849	NaN	NaN	1.44	NaN	NaN	NaN	NaN	1.67	NaN	NaN	NaN	1.43	NaN	1.143166667	1.513333333	0.755396476	-0.404694042	0.093893229	0.682207028
MAP1LC3A	0.656	0.596	NaN	NaN	1.46	NaN	NaN	0.466	1.98	NaN	1.02	1.25	NaN	NaN	0.395	NaN	NaN	0.938	0.972	2.37	1.14	5.69	3.33	NaN	NaN	1.66	0.977875	2.3	0.425163043	-1.233911896	0.093360028	0.682207028
ARL2BP	0.322	1.16	0.794	NaN	0.379	0.284	1.2	0.482	1.29	0.667	NaN	0.427	0.852	0.845	1.35	1.45	1.16	1.19	1.07	0.631	0.946	0.787	0.787	1.09	0.866	0.996	0.773230769	0.997545455	0.775133369	-0.367483533	0.09175297	0.682207028
PPIL1	0.615	NaN	3.07	1.09	1.45	1.81	3.84	1.07	0.874	2.02	1.86	1.36	1.01	NaN	1.47	0.97	1.24	0.784	1.07	NaN	1.57	NaN	NaN	1.13	1.2	1.45	1.656846154	1.17675	1.407984834	0.493631795	0.092930243	0.682207028
EEF1D.2	0.172	0.138	0.112	0.228	0.193	0.249	0.045	0.127	NaN	0.0495	NaN	0.15	0.0994	NaN	0.115	0.046	0.0886	0.0422	0.137	NaN	0.175	NaN	0.115	0.0662	0.138	0.0722	0.139825	0.0978	1.429703476	0.51571596	0.094026433	0.682354835
NGFR	0.954	1.03	1.39	0.898	0.791	0.949	1.05	0.929	0.756	1.5	2.19	0.755	0.57	0.721	0.719	0.911	1.31	1.72	1.5	3.43	1.07	1.23	0.631	0.995	1.74	1.47	1.013466667	1.455181818	0.696453635	-0.521900784	0.094161532	0.682621965
BRMS1	0.452	0.397	NaN	NaN	NaN	0.93	NaN	NaN	1.57	NaN	0.92	1.56	NaN	NaN	1.93	2.75	NaN	0.844	NaN	NaN	NaN	NaN	2.03	NaN	2.14	4.72	1.108428571	2.4968	0.443939671	-1.171564458	0.09441794	0.683420477
TRIM23	0.668	0.679	1.33	1.1	0.528	0.625	0.625	0.634	0.716	0.868	1.15	0.49	1.39	0.697	0.755	1.04	0.762	1.1	0.706	3	1.07	1.68	0.995	0.768	0.98	1.06	0.817	1.196454545	0.682850847	-0.550357605	0.094468489	0.683420477
GNA12	0.971	NaN	0.234	NaN	1.6	NaN	NaN	0.0374	NaN	1.32	NaN	0.931	1.32	NaN	NaN	1.31	0.826	2.17	2.02	NaN	1.42	NaN	NaN	NaN	0.731	1.83	0.9162	1.472428571	0.622237314	-0.684463182	0.094644509	0.683981386
DYNC2H1	1.03	0.33	7.98	0.891	0.177	0.211	NaN	0.405	1.01	0.316	0.921	1.18	0.78	0.547	0.633	2.58	1.81	0.926	2.07	6.26	3.79	NaN	1.76	1	NaN	2.43	1.172214286	2.514	0.466274577	-1.100748325	0.094843893	0.684709809
LSM12	0.592	0.686	0.636	0.833	0.192	0.211	0.455	0.946	1.02	0.484	0.966	0.873	0.225	0.421	0.906	1.5	1.56	0.486	1.09	1.01	0.562	0.777	0.466	0.85	0.448	0.89	0.629733333	0.876272727	0.718649929	-0.476638923	0.095037671	0.685396287
TUBGCP6	0.718	0.892	NaN	0.972	0.856	0.871	0.873	1.47	0.91	1.2	0.941	0.957	1.13	1.05	0.837	0.601	0.643	1.11	0.981	2.86	1.21	1.4	0.955	1.9	1.39	1.71	0.976928571	1.341818182	0.728063298	-0.45786421	0.095270955	0.68636596
HLA.F	0.561	0.994	1.12	1.75	0.47	1.04	0.763	0.612	1.49	0.617	0.53	0.665	0.58	1.05	1.26	1.42	1.82	0.986	1.03	1.97	0.827	1.7	1.62	0.43	0.646	0.993	0.900133333	1.222	0.736606656	-0.441033662	0.095997191	0.687460014
SLC25A12	0.96	0.753	NaN	0.456	0.262	0.381	0.875	0.329	0.336	0.832	1.23	0.22	1.01	0.746	0.601	0.696	0.198	1.12	0.297	1.13	0.83	0.94	1.59	0.531	1.36	1.74	0.642214286	0.948363636	0.677181475	-0.562385588	0.096270219	0.687460014
CSTB	1.27	1.12	1.54	1.53	0.717	0.793	1.06	1.2	1.22	1.4	0.961	1.17	0.695	2.22	0.934	1.48	1.19	0.952	1.36	1.48	1.24	2.11	1.52	1.31	1.8	1.26	1.188666667	1.427454545	0.832717701	-0.264100604	0.096316712	0.687460014
ESRRA	0.476	0.926	1.34	0.403	1.11	1.03	0.507	1.21	0.862	1.54	0.901	0.637	0.583	0.47	0.873	1.31	1.22	1.05	1.09	NaN	0.977	1.82	1.7	0.638	0.914	0.59	0.857866667	1.1309	0.758569871	-0.398646024	0.096304237	0.687460014
GFPT1	1.66	1.17	1.86	0.96	1.56	2.15	1.03	1.7	1.33	2.42	1.31	1.79	1.29	1.08	1.53	1.14	1.31	0.476	1.71	1.68	NaN	0.609	NaN	0.706	1.1	1.8	1.522666667	1.170111111	1.301300921	0.379954619	0.09584165	0.687460014
PDIA2	0.941	0.385	0.609	0.184	0.151	0.155	1.5	1.21	0.741	1.74	0.845	1.85	0.325	0.98	1.11	1.38	1.86	0.38	1.65	0.609	2.29	1.48	0.75	0.716	0.847	2.02	0.8484	1.271090909	0.66745816	-0.58325069	0.096305074	0.687460014
SLC30A6	0.637	0.774	2.02	1.56	1.18	1.12	1.41	0.964	2.55	0.86	1.58	1.58	0.791	1.75	1.14	1.15	1.4	1.79	1.07	1.24	2.52	1.88	2.55	2.01	1.99	1.09	1.327733333	1.699090909	0.781437489	-0.355797626	0.096412679	0.687460014
GTPBP3	1.82	2.84	3.65	4.4	2.15	5.1	4.91	2.39	1.79	3.7	1.5	1.89	2.37	1.31	3.32	1.69	1.21	2.09	1.81	2.01	2.35	3.89	1.68	1.52	1.8	3.71	2.876	2.16	1.331481481	0.413032363	0.095668862	0.687460014
EDC3	0.964	NaN	0.44	0.624	NaN	0.747	NaN	0.581	NaN	NaN	NaN	0.0148	0.735	0.257	NaN	NaN	NaN	NaN	0.661	NaN	NaN	NaN	NaN	0.826	1.02	NaN	0.54535	0.835666667	0.65259274	-0.615745156	0.095652106	0.687460014
MKLN1	0.292	0.12	0.178	0.195	0.165	0.103	0.0848	0.179	1.23	1.05	0.25	0.0442	0.132	0.783	0.214	0.16	0.432	0.187	0.102	NaN	0.115	NaN	0.0979	0.0891	0.11	0.1	0.334666667	0.154777778	2.16223977	1.112526512	0.096074213	0.687460014
NDUFC1	1.32	1.24	9.58	0.907	1.51	1.24	NaN	0.955	3.84	9.1	1.78	1.79	0.785	NaN	NaN	0.726	0.905	2.07	1.1	NaN	1.06	NaN	1.18	0.775	1.49	1.3	2.83725	1.178444444	2.407623044	1.26760953	0.096728057	0.689001391
CTNNA1	3.34	5.77	1.89	3.57	1.92	2.03	3.13	2.94	3.4	4.04	2.17	4.71	2.75	6.25	2.33	4.5	5.05	6.04	4	2.8	5.44	2.94	3.97	3.31	4.51	3.25	3.349333333	4.164545455	0.804249436	-0.314285076	0.097332884	0.692599263
SDCCAG8	NaN	NaN	1.69	0.659	NaN	NaN	1.23	1.38	1.29	2.16	2.94	NaN	0.563	1.12	0.897	0.807	NaN	NaN	NaN	1.13	0.791	1.22	NaN	NaN	0.875	NaN	1.3929	0.9646	1.444018246	0.530088972	0.106078986	0.693390505
MYO1G	2.05	0.419	2.08	0.876	2.08	2.47	1.93	0.505	1.21	3.27	0.964	0.594	1	1.67	1.29	1.12	0.875	0.393	1.6	1.05	1.45	1.09	1.62	1.12	0.743	0.852	1.493866667	1.083	1.37937827	0.464018145	0.099699458	0.693390505
UBE2I	0.755	1.13	1.99	1.18	0.914	0.961	1.08	1.25	1.11	1.25	1.29	0.914	0.841	0.787	1.09	1.82	0.872	2.27	1.06	2.65	1.22	1.21	1.61	1.24	0.896	1	1.1028	1.440727273	0.765446744	-0.385626089	0.10145239	0.693390505
OSBPL9	1.44	1.42	2.63	1.42	1.07	1.12	1.84	0.959	1.58	1.11	1.06	0.953	0.784	1.69	1.51	1.17	1.22	0.975	1.1	1.19	1.07	0.998	1.67	1.02	0.998	1.24	1.3724	1.150090909	1.193296973	0.254953127	0.110718576	0.693390505
POSTN	4.59	1.63	NaN	0.559	8.34	NaN	NaN	0.89	4.31	NaN	0.955	1.29	2.1	NaN	2.13	0.416	1.15	NaN	1.62	2.12	0.785	NaN	1.78	0.988	NaN	1.19	2.6794	1.256125	2.133067967	1.092929936	0.101296331	0.693390505
KIF20A	1.42	NaN	NaN	NaN	NaN	NaN	NaN	1.04	7.61	NaN	2.73	3.08	1.34	NaN	1.43	1.81	NaN	NaN	0.624	NaN	0.549	NaN	NaN	NaN	NaN	0.979	2.664285714	0.9905	2.689839187	1.427519923	0.110676686	0.693390505
TRA2A	1.22	NaN	NaN	NaN	1.58	2.67	NaN	1.58	NaN	NaN	2.77	0.91	3.98	NaN	1.05	2.1	NaN	NaN	4.93	3	4.67	NaN	5.28	2.28	0.925	NaN	1.97	3.312142857	0.594781108	-0.74956927	0.097702412	0.693390505
IGFBP4	0.987	0.527	0.124	0.992	0.854	1.07	1.63	0.763	1.5	0.953	1.45	0.664	0.903	1.13	0.856	1.13	1.1	1.15	1.47	6.17	1.12	1.93	1.68	1.16	1.08	1.43	0.9602	1.765454545	0.543882595	-0.878632836	0.107308797	0.693390505
B3GAT3	1.33	1.16	2	1.03	2.17	2.61	1.99	1.07	1.46	1.96	0.743	1.48	1.34	1.29	1.48	0.807	1.7	0.713	2.36	2.99	1.95	2.16	3.07	1.61	2.31	2.19	1.540866667	1.987272727	0.77536749	-0.367047848	0.108347062	0.693390505
CRCP	NaN	NaN	NaN	NaN	NaN	NaN	NaN	1.92	NaN	NaN	0.875	3.18	1.89	NaN	NaN	NaN	1.7	NaN	0.694	NaN	0.437	NaN	NaN	NaN	NaN	0.687	1.96625	0.8795	2.235645253	1.160691283	0.105900871	0.693390505
ALB	8.46	7.51	5.02	6.58	15.3	6.27	8.01	10.2	6.47	7.47	2.09	6.75	6.8	14	8.69	7.27	4.52	5.82	6.15	3.58	9.78	5.24	4.34	8.47	8.02	5.09	7.974666667	6.207272727	1.284729545	0.361464682	0.098781974	0.693390505
STX18	1.33	0.913	1.44	1.21	0.636	0.632	0.861	0.415	1.24	0.832	1.43	0.581	1.01	1.42	0.743	0.885	0.927	2.06	0.95	1.97	0.974	1.57	1.33	0.904	1.33	0.888	0.979533333	1.253454545	0.781466976	-0.355743187	0.10378862	0.693390505
AREG	0.599	0.545	1.39	0.672	0.12	0.138	0.545	0.667	0.402	0.336	0.65	0.233	1.14	NaN	0.655	0.901	0.938	NaN	0.956	NaN	0.53	NaN	1.88	NaN	0.273	1.31	0.578	0.969714286	0.596051856	-0.746490245	0.106961895	0.693390505
MDM2.mdm2	1.1	1.43	0.683	0.477	1.26	0.977	0.679	0.999	0.857	1.59	0.722	0.726	0.95	0.591	1.57	0.371	0.425	0.678	0.42	2.27	0.448	0.65	0.587	0.51	0.42	0.341	0.974066667	0.647272727	1.504878277	0.589646799	0.103295372	0.693390505
ITPR1	0.294	1.48	1.25	NaN	1.38	NaN	1.34	NaN	1.26	2.62	1.12	1.79	1.35	1.86	1.22	2.13	1.79	2.58	1.05	1.17	2.31	3.14	1.21	2.68	1.09	NaN	1.413666667	1.915	0.738207137	-0.43790241	0.100428219	0.693390505
SUPT20H	0.865	1.29	NaN	NaN	NaN	1.03	0.535	NaN	NaN	NaN	NaN	0.763	0.978	NaN	2.68	NaN	0.695	NaN	0.494	0.775	NaN	NaN	NaN	0.666	NaN	NaN	1.163	0.6575	1.768821293	0.822788297	0.110639162	0.693390505
GFAP	1.39	1.23	1.15	1.34	1.49	1.57	1.38	1.18	1.03	0.863	0.972	1.13	1.09	1.11	1.21	1.59	1.45	1.52	1.19	0.836	1.16	1.24	1.66	2.03	1.13	1.58	1.209	1.398727273	0.864357208	-0.210300445	0.10674459	0.693390505
HOMER2	1.24	4.78	2.73	3.17	2.36	2.22	2.87	3.01	2.29	1.85	NaN	1.81	3.17	1.89	3.81	5.4	2.54	3.36	2.72	11	2.31	3.82	4.79	6.27	1.76	1.57	2.657142857	4.14	0.641821946	-0.639754974	0.11029684	0.693390505
MARK2	NaN	NaN	NaN	NaN	1.61	NaN	NaN	NaN	1.2	0.981	NaN	NaN	NaN	NaN	2.4	NaN	NaN	0.643	NaN	NaN	NaN	NaN	0.958	NaN	NaN	NaN	1.54775	0.8005	1.933479076	0.951199151	0.100475632	0.693390505
NEDD8.NEDD8.MDP1	0.783	0.755	1.62	0.735	0.581	0.643	1.62	0.526	0.989	1.13	0.963	0.705	0.759	0.745	0.94	0.909	1.11	0.561	0.996	1.51	1.04	1.48	1.08	0.863	1.28	1.26	0.8996	1.099	0.818562329	-0.28883582	0.109731033	0.693390505
NME4	1.01	1.44	1.19	NaN	1.41	1.11	NaN	0.636	0.881	1.18	NaN	0.905	1.1	0.996	NaN	0.823	1.27	2.68	1.4	1.07	0.939	1.25	1.37	NaN	1.28	2.24	1.078	1.4322	0.752688172	-0.409875794	0.097945881	0.693390505
TIA1	1.58	4.58	0.409	NaN	NaN	NaN	NaN	NaN	NaN	NaN	NaN	NaN	3.96	4.69	1.46	4.13	8.02	5.57	3.23	NaN	NaN	NaN	NaN	NaN	NaN	NaN	2.779833333	5.2375	0.530755768	-0.913879951	0.105478265	0.693390505
MTERFD1	0.415	1.57	1.1	NaN	1.57	1.16	1.26	1.21	1.26	2.01	1.49	1.07	0.673	1.93	1.25	1.68	NaN	0.874	0.978	1.83	1.76	2.27	1.91	2.44	NaN	1.19	1.283428571	1.659111111	0.773563966	-0.370407502	0.102158255	0.693390505
ZFAND3	1.33	1.19	NaN	2.23	1.95	1.92	0.814	1.39	3.38	4.38	0.129	1.28	2.69	1.71	NaN	1.69	1.22	0.85	1.51	NaN	1.21	1.39	0.931	1.56	1.3	1.54	1.876384615	1.3201	1.421395815	0.507308357	0.105256371	0.693390505
MED12	0.436	1.26	0.572	0.624	0.706	0.796	0.317	0.644	0.467	0.3	1	0.395	0.687	0.337	0.345	1.06	0.918	0.849	0.591	2.54	0.782	0.39	0.836	0.582	1.1	0.508	0.5924	0.923272727	0.641630563	-0.640185231	0.103069234	0.693390505
NDFIP2	1.57	2.62	NaN	NaN	NaN	NaN	NaN	1.44	3.59	NaN	2.02	1.95	1.06	0.75	1.84	NaN	0.903	NaN	1.37	NaN	0.943	NaN	NaN	NaN	NaN	1.76	1.871111111	1.244	1.50410861	0.588908746	0.098730283	0.693390505
ALDOA	0.999	0.412	1.17	1.11	0.739	0.936	1.53	1.17	0.885	2.53	1.77	1.25	0.892	0.471	0.697	1.43	1.67	0.747	2.33	1.6	1.15	3.35	0.819	0.783	1.51	1.83	1.104066667	1.565363636	0.705310026	-0.503670548	0.105086185	0.693390505
SMARCD2	1.3	1.26	NaN	0.551	1.44	0.772	NaN	1.48	1.42	1.05	0.441	1.96	1.08	0.896	2.43	2.21	NaN	2.11	1.49	1.23	1.55	NaN	1.53	1.59	0.999	NaN	1.236923077	1.588625	0.77861237	-0.361022829	0.108720472	0.693390505
RPL19	0.927	0.805	1.47	1.29	0.903	0.897	1.19	1.45	0.911	0.873	1.01	1.39	0.887	0.794	1.01	1.2	1.27	1.33	1.08	1.71	1.02	1.42	1.68	1.21	0.693	0.992	1.0538	1.236818182	0.852024991	-0.231032348	0.110176605	0.693390505
SAP30BP	2.11	3.11	3.02	2.99	2.21	2.47	2.94	2.4	3.68	3.56	4.13	2.62	1.21	1.73	1.65	2.56	2.23	5.48	2.7	8.29	3.14	5.13	4.74	3.79	1.48	1.79	2.655333333	3.757272727	0.706718284	-0.500792861	0.111465322	0.693390505
TUBB4A	0.747	1.96	1.22	0.389	0.8	0.687	1.32	0.792	0.751	0.838	0.959	0.773	0.721	0.41	0.704	0.388	0.413	0.208	0.569	0.381	0.543	1.38	1.02	0.744	0.69	0.601	0.8714	0.630636364	1.381778867	0.466526752	0.101052714	0.693390505
DDX39A.DDX39	1.57	1.16	1.3	1.06	1.41	1.2	1.13	1.85	1.42	3.02	4.14	1.83	1.82	1.51	1.24	1.21	0.833	1.36	1.13	0.704	1.18	2.02	1.95	1.64	0.95	1.11	1.710666667	1.280636364	1.335794231	0.417697789	0.099426882	0.693390505
SCAMP1	1.98	0.759	1.56	1.39	1.54	1.29	1.74	0.372	3.45	0.648	1.4	0.771	3.88	NaN	1.27	1.3	0.909	2.87	1.86	NaN	1.84	6.56	2.57	2.36	3.1	2.05	1.575	2.5419	0.619615248	-0.690555446	0.106857699	0.693390505
INPP4B	1.34	0.815	1.66	0.615	0.687	0.813	1.79	0.566	1.18	2.48	1.12	0.625	0.542	0.834	0.846	1.1	1.7	0.75	1.88	2.07	1.23	1.84	1.19	0.663	1.23	1.73	1.060866667	1.398454545	0.75859932	-0.398590017	0.107050934	0.693390505
DHX15	10.9	1.63	NaN	NaN	0.27	NaN	NaN	4.26	NaN	NaN	1.98	NaN	7.45	NaN	NaN	0.43	1.84	0.696	1.41	NaN	0.728	NaN	0.966	1.52	0.0787	2.28	4.415	1.105411111	3.993989164	1.997830419	0.102350318	0.693390505
PLXNB1	1.1	NaN	NaN	2.3	NaN	1.72	3.8	1.35	2.81	2.59	1.49	1.31	1.19	NaN	NaN	2.12	0.738	NaN	0.775	0.816	2.25	NaN	NaN	NaN	0.781	NaN	1.966	1.246666667	1.577005348	0.657187552	0.102585056	0.693390505
PLRG1	5.91	NaN	NaN	1.72	NaN	8.26	NaN	3.61	NaN	NaN	NaN	6.14	NaN	NaN	2.46	NaN	1.52	NaN	NaN	NaN	3.19	NaN	2.36	3.53	NaN	2.58	4.683333333	2.636	1.776681841	0.829185354	0.105582874	0.693390505
RGS10	2.74	1.24	1.79	1.32	3.49	3.32	3.38	1.27	NaN	6.27	1.85	6.72	3.21	NaN	NaN	1.71	0.926	3.74	2.34	NaN	0.798	NaN	3.49	1.92	1.54	1.5	3.05	1.996	1.528056112	0.611697522	0.111777321	0.693390505
CALU	2.36	1.69	1.21	1.15	1.55	1.47	2.29	1.32	1.71	2.67	1.56	1.5	1.86	1.44	1.61	1.68	2.13	1.64	3	1.49	1.46	2.36	2.73	2.02	1.61	2.11	1.692666667	2.020909091	0.837576848	-0.25570653	0.101417742	0.693390505
MAGEC1	0.869	1.63	NaN	0.883	0.672	1.42	NaN	1.34	NaN	NaN	NaN	0.742	1.28	NaN	0.919	1.13	2.2	NaN	0.913	NaN	NaN	NaN	NaN	2.5	NaN	1.96	1.083888889	1.7406	0.622709921	-0.68336783	0.100309344	0.693390505
SH2D1A	NaN	1.43	NaN	NaN	2.86	NaN	NaN	NaN	2.96	11.6	1.09	1.76	0.868	1.3	0.837	0.572	NaN	NaN	1.2	NaN	NaN	NaN	NaN	NaN	0.484	0.491	2.745	0.68675	3.997087732	1.998949239	0.109787529	0.693390505
STK16	0.936	1.33	1.58	NaN	1.02	0.541	1.18	1.39	1.09	4.73	3.09	1.36	0.631	NaN	0.77	0.708	0.897	2.01	0.778	NaN	0.509	NaN	0.693	0.433	1.14	NaN	1.511384615	0.896	1.686813187	0.754300205	0.110685554	0.693390505
ALDH1L1	1.24	1.86	1.22	0.764	0.873	0.712	0.719	0.977	1.45	0.786	0.411	1.09	0.908	0.82	1.15	1.2	1.67	0.574	1.54	4.68	0.366	2.13	2.23	1.03	1.55	1.01	0.998666667	1.634545455	0.610975158	-0.710814374	0.106646265	0.693390505
RAD17	2.81	2.55	2.76	3.71	1.93	2.2	NaN	2.59	1.62	1.95	1.41	2.27	5.1	0.89	1.7	3.71	2.04	7.6	4.25	1.18	3.2	5	NaN	3.2	1.69	3.16	2.392142857	3.503	0.682884059	-0.550287439	0.109938405	0.693390505
TRIO	0.751	0.672	0.345	0.662	0.511	0.539	0.383	0.777	1.27	0.77	1.09	1.16	1.23	0.333	0.761	0.948	0.998	1.68	0.8	0.575	1.11	1.98	0.602	1.21	0.736	0.627	0.750266667	1.024181818	0.732552222	-0.448996485	0.10346444	0.693390505
NAA38	0.809	1.51	1.56	1.02	1.13	1.01	1.07	1.77	1.76	0.94	1.31	1.83	1.63	1.02	1.25	0.623	1.23	1.64	1.15	0.512	0.924	0.875	1.16	1.7	1.01	0.977	1.307933333	1.072818182	1.219156569	0.285883414	0.111280317	0.693390505
PAK4	0.949	0.658	1.54	1.26	0.655	0.907	1.31	0.476	2.22	0.845	1.71	0.574	1.02	1.76	0.981	0.649	1.6	1.64	1.54	1.18	1.15	0.814	4.06	1.88	1.73	1.79	1.124333333	1.639363636	0.685835228	-0.544066085	0.107499622	0.693390505
C3	0.0832	0.0753	0.0329	0.087	0.0605	0.0833	0.127	0.0971	0.0598	0.108	0.0164	0.0572	0.0584	0.0553	0.0585	0.0578	0.0403	0.0332	0.0635	0.0497	0.0793	0.0583	0.0335	0.0531	0.087	0.0555	0.07066	0.055563636	1.271695026	0.34675273	0.103741401	0.693390505
IGF2	0.676	NaN	NaN	0.345	NaN	0.696	NaN	0.419	0.327	0.532	NaN	0.48	0.59	0.225	NaN	NaN	0.116	NaN	NaN	NaN	0.304	0.322	NaN	0.476	NaN	NaN	0.476666667	0.3045	1.565407772	0.646538513	0.105633244	0.693390505
CA3	0.442	0.422	0.497	0.608	0.732	0.661	0.459	0.501	0.524	0.697	0.581	0.454	0.705	0.584	0.564	0.507	0.397	0.405	0.266	0.702	0.521	0.434	0.712	0.458	0.466	0.446	0.562066667	0.483090909	1.163480115	0.218446554	0.110527774	0.693390505
TOP1	1.59	0.633	0.248	0.43	1.28	1.5	1.13	0.22	0.706	0.321	0.886	0.246	0.468	0.439	0.845	0.305	0.77	0.0591	0.896	0.418	0.396	0.489	0.502	0.122	0.58	0.771	0.729466667	0.482554545	1.511677122	0.596150029	0.098435295	0.693390505
PIP	1.2	1.4	2.3	1.81	1.66	1.46	1.86	1.43	1.58	1.51	1.34	1.45	1.29	1.88	1.68	1.18	1.16	2.33	1.04	1.46	1.5	1.35	1.31	1.23	1.06	1.4	1.59	1.365454545	1.164447403	0.219645476	0.099747557	0.693390505
PEPD	1	1.24	0.709	0.691	1.44	1.46	1.48	1.15	0.856	1.42	1.24	1.37	1.33	0.623	0.612	0.727	1.17	1.57	1.13	0.303	0.856	0.69	0.604	0.602	0.657	1.25	1.108066667	0.869	1.275105485	0.350616601	0.102399031	0.693390505
CAPN2	0.818	0.783	1.1	0.654	0.8	0.724	1.75	0.546	1.71	1.26	1.17	2.71	0.536	0.932	0.73	0.619	0.502	1.12	0.577	1.12	0.559	1.27	0.889	0.725	0.559	0.765	1.081533333	0.791363636	1.366670496	0.450665451	0.10620906	0.693390505
TNFAIP3	0.849	1.81	0.264	1.03	0.461	0.382	0.707	0.587	0.653	0.584	0.909	0.373	0.755	0.991	0.717	0.689	0.532	0.57	0.479	0.905	0.507	0.657	0.129	0.385	0.709	0.416	0.738133333	0.543454545	1.358224601	0.441722069	0.10228912	0.693390505
ME2	1.37	0.0249	0.0189	NaN	0.403	0.273	NaN	0.0367	NaN	NaN	0.122	0.118	1.23	NaN	NaN	0.0183	0.0226	0.251	0.051	NaN	0.213	0.0257	0.0388	0.136	0.0477	0.029	0.399611111	0.08331	4.796676403	2.262035115	0.111249262	0.693390505
CFL1	0.774	0.894	1.31	1.1	0.975	0.866	1.21	1.01	0.901	1.34	0.842	0.951	0.352	1.42	1.99	0.97	1.09	1.6	0.142	0.941	0.713	0.394	0.862	0.714	0.502	0.941	1.062333333	0.806272727	1.317585598	0.39789669	0.103745865	0.693390505
GATA3	1.97	1.59	1.29	0.731	1.94	1.97	10.9	1.29	0.85	1.98	2.19	2.11	1.98	1.63	1.69	1.18	1.33	1.26	1.19	2.15	0.99	0.616	1.05	1.1	0.486	1.28	2.274066667	1.148363636	1.980267047	0.985694996	0.098656498	0.693390505
AKAP5	2.54	2.66	2.51	1.57	2.15	1.96	2.73	1.5	1.14	2.76	2.03	2.32	1.52	1.84	1.68	1.52	1.8	3.11	2.76	3.24	2.34	2.01	2.03	2.29	2.96	2.61	2.060666667	2.424545455	0.84991876	-0.234603148	0.105134671	0.693390505
CRABP1	0.197	0.125	0.252	0.231	0.12	0.166	0.239	0.119	0.264	0.283	0.314	0.468	0.238	0.679	0.223	0.139	0.256	0.383	0.725	NaN	0.139	0.301	0.615	0.713	0.177	0.739	0.2612	0.4187	0.623835682	-0.680762021	0.098534997	0.693390505
BRCC3	1.25	1.08	0.866	1.6	1.09	1.24	3.07	1.27	1.25	2.7	2.01	1.67	1.7	1.47	1.6	0.617	1.29	0.486	1.18	1.58	1.09	NaN	1.03	2.09	0.79	1.94	1.591066667	1.2093	1.315692274	0.395822098	0.111190721	0.693390505
QARS	1.68	3.49	1.99	1.43	3.83	1.58	2.88	4.96	3.99	2.14	1.78	4.43	4.56	9.13	4.59	3.31	1.7	2.07	3.01	1.45	3.21	3.52	0.735	1.74	4.39	1.96	3.497333333	2.463181818	1.41984376	0.505732184	0.105368325	0.693390505
ARRB1	1.47	1.76	1.18	1.1	1.09	1.35	2.4	1.61	1.12	1.15	2.38	1.67	0.604	0.753	0.749	2.1	1.43	1.77	1.99	5.83	1.55	1.8	2.19	1.03	1.03	2.16	1.359066667	2.08	0.653397436	-0.613967302	0.109808322	0.693390505
PSMB2	0.819	0.858	0.489	0.937	0.822	0.786	0.784	0.656	0.681	0.596	0.671	0.854	0.59	0.502	0.804	0.862	0.818	0.452	0.682	0.444	0.473	0.494	0.76	0.664	0.455	0.718	0.723266667	0.620181818	1.166217141	0.221836432	0.100502879	0.693390505
NUMB	1.08	1.12	1.59	1.81	1.58	1.59	1.91	1.34	1.66	2.11	2.2	1.34	1.4	1.42	1.75	2.26	1.27	1.73	1.49	4.74	1.54	2.19	3.72	2.04	1.36	1.84	1.593333333	2.198181818	0.724841467	-0.464262603	0.098637929	0.693390505
FHIT	3.13	3.74	1.28	0.996	1.41	2.18	2.37	2.34	NaN	NaN	0.921	6.16	2.39	6.91	0.495	0.33	0.718	1.95	3.98	1.03	0.288	0.62	1.72	NaN	3.25	1.09	2.640153846	1.4976	1.762923241	0.81796966	0.104455342	0.693390505
GMPS	0.658	1.02	0.538	0.26	1.03	0.875	NaN	1.36	1.07	0.645	1.12	1.05	1.24	0.575	1.92	NaN	1.18	NaN	3.68	1.57	1.51	1.35	1.69	0.958	0.794	0.845	0.954357143	1.508555556	0.632629763	-0.660566665	0.105350375	0.693390505
EFNB2	0.55	NaN	0.336	0.117	NaN	NaN	NaN	0.0524	NaN	NaN	NaN	NaN	0.815	NaN	0.304	0.221	NaN	NaN	0.0834	NaN	0.12	NaN	NaN	NaN	0.0998	NaN	0.3624	0.13105	2.765356734	1.467465602	0.103837663	0.693390505
CEBPG	1.64	1.72	2.37	1.13	1.6	1.74	2.04	1.31	1.71	2.12	1.76	1.81	0.903	2.86	1.3	1	2.07	1.99	2.15	1.86	2.39	1.65	4.27	1.95	2.05	3.06	1.7342	2.221818182	0.780531915	-0.357470472	0.105821956	0.693390505
BCAT1	0.178	0.559	0.471	1.18	0.781	0.656	0.931	3.15	0.806	0.209	2.04	2.19	1.29	1.31	0.793	0.858	0.484	0.173	0.718	0.531	1.71	1.06	0.658	0.15	0.815	0.419	1.102933333	0.688727273	1.601407955	0.679340878	0.108231403	0.693390505
ADAR.1	0.62	0.321	1.6	1.12	0.92	1.06	1.7	0.65	1.22	0.853	1.82	0.736	1.54	1.51	1.4	0.724	1.31	1.51	1.53	1.81	1.06	1.55	1.67	1.67	1.08	1.38	1.138	1.390363636	0.818490911	-0.288961698	0.109489919	0.693390505
STX17	1.94	1.8	0.337	1.34	1.16	0.76	1.12	1.61	3.25	1.45	0.907	1.94	1.52	1.09	0.821	1.65	1.14	0.917	1.48	2.75	2.41	2.88	2.23	1.53	1.94	1.44	1.403	1.851545455	0.757745372	-0.400214958	0.101849027	0.693390505
EIF3E	0.733	2.36	1.26	1.13	0.716	0.696	0.949	1.03	1.16	1.21	1.2	0.81	1.15	0.996	1.47	1.12	1.12	0.644	0.934	1.34	0.892	0.838	0.633	1.05	0.838	0.552	1.124666667	0.905545455	1.241977044	0.312638508	0.100459476	0.693390505
HNRNPK	1	1.92	2.51	2.04	1.3	1.76	2	1.47	1.88	2.46	0.621	1.23	2.84	1.79	2.19	2.68	1.89	2.04	2.12	1.85	2.74	2.7	1.53	1.86	2.37	1.7	1.800733333	2.134545455	0.843614424	-0.245344333	0.10968638	0.693390505
RPS25	1.21	1.23	1.01	1.04	1.01	1.27	1.24	1.22	0.61	1.16	1.87	0.942	1.09	1.4	1.17	1.41	1.43	1.53	1.37	2.01	1.15	0.89	1.44	1.11	1.12	1.47	1.1648	1.357272727	0.858191561	-0.220628381	0.10183942	0.693390505
PPIA	1.24	1.03	1.18	1.05	1.42	1.25	1.26	1.1	0.834	1.04	1.85	1.11	1.02	1.55	0.995	1.41	0.954	1.08	1.12	1.16	0.895	0.762	1.06	1.11	0.861	1.19	1.195266667	1.054727273	1.133247141	0.180462522	0.111613928	0.693390505
TPM4.1	1.3	1.06	1.98	1.61	1.16	0.946	2.04	1.17	1.76	1.4	1.54	1.17	1.57	1.15	1.65	1.28	1.46	2.86	1.4	1.56	1.81	NaN	1.78	1.26	2.03	1.82	1.433733333	1.726	0.830668212	-0.267655749	0.111751405	0.693390505
DAB2	1.89	2.21	1.28	1.33	1.34	1.58	1.05	1.27	1.16	NaN	0.731	1.7	0.557	0.707	0.902	0.936	1.78	1.73	1.72	1.97	1.61	NaN	1.17	1.36	1.59	NaN	1.264785714	1.540666667	0.820934042	-0.284661781	0.111821075	0.693390505
FCHO2	NaN	NaN	NaN	NaN	NaN	NaN	NaN	0.376	NaN	NaN	NaN	0.852	0.416	NaN	NaN	1.1	NaN	1.33	2.35	NaN	NaN	NaN	NaN	NaN	NaN	NaN	0.548	1.593333333	0.343933054	-1.539800319	0.097810917	0.693390505
PMPCA	0.515	0.97	0.839	2.35	0.592	0.893	1.63	0.665	2.88	2.34	0.483	1.8	3.41	1.22	1.86	1.24	2.33	1.25	2.11	NaN	1.45	5.27	1.08	1.41	3.73	7.02	1.496466667	2.689	0.556514194	-0.845509612	0.107448698	0.693390505
TWF1	1.12	0.718	2.2	1.27	1.17	1.42	1.63	1.49	1.49	1.28	1.35	1.59	1.85	1.54	1.27	1.54	1.46	3.78	1.36	3.09	1.54	1.11	1.53	2	1.74	1.46	1.425866667	1.873636364	0.761015688	-0.3940019	0.111362589	0.693390505
PTPRJ	0.903	0.678	1.5	0.994	1.07	1.23	1.28	1.04	1.4	1.03	1.3	0.945	0.678	0.958	0.813	1.06	1.26	0.7	1.68	1.03	1.21	1.69	1.86	0.681	1.67	1.33	1.0546	1.288272727	0.818615482	-0.288742142	0.109004632	0.693390505
PDZK1IP1	11	2.66	5.65	NaN	3.44	NaN	NaN	3.26	2.08	NaN	NaN	NaN	3.08	1.15	6.5	NaN	1.32	NaN	2.02	3.4	NaN	NaN	NaN	NaN	NaN	2.63	4.313333333	2.3425	1.841337602	0.880754164	0.101302998	0.693390505
STX5	0.896	1.08	1.03	1.08	0.88	1.13	1.5	1.01	1.37	1.09	0.81	0.791	1.25	0.931	1.36	1.27	1.07	0.957	1.2	1.73	1.38	1.47	1.29	1.29	1.26	0.735	1.080533333	1.241090909	0.870631898	-0.199865217	0.111099795	0.693390505
UNC119	1.14	3.51	2.66	1.91	2.1	2.5	2.02	2.19	1.62	1.6	1.5	1.22	1.93	3.78	3.43	2.75	1.87	2.27	1.37	0.879	1.37	2	1.87	2.19	1.44	1.17	2.207333333	1.743545455	1.266002746	0.340280534	0.098598673	0.693390505
ATR	0.974	0.841	1.13	1.14	0.73	1.02	0.671	1.18	0.844	0.92	1.1	0.704	0.659	0.598	1.5	1.32	0.943	0.971	1.13	1.83	1.17	0.782	1.33	1.35	0.827	0.8	0.934066667	1.132090909	0.825080971	-0.277392387	0.101556669	0.693390505
SNW1	1.87	0.863	0.284	0.484	1.32	1.52	0.725	2.48	0.767	2.64	3.04	3.38	2.39	1.1	3.82	1.73	2.64	2.19	4.22	1.57	3.4	NaN	1.44	7.34	3.02	1.39	1.778866667	2.894	0.614674038	-0.702106543	0.106198514	0.693390505
RUNX3	2.86	2.59	2.23	1.36	4.7	2.2	2.93	5.01	3.52	3.27	0.786	3.99	5.92	4.95	2.84	3.13	3.6	3.43	1.91	1.61	3.14	2.57	1.21	1.72	2.83	2.76	3.277066667	2.537272727	1.291570524	0.369126422	0.106971437	0.693390505
THOC5	NaN	NaN	NaN	NaN	NaN	NaN	NaN	NaN	0.428	NaN	NaN	NaN	NaN	0.473	NaN	NaN	NaN	NaN	NaN	NaN	NaN	0.222	NaN	NaN	0.311	NaN	0.4505	0.2665	1.69043152	0.757391573	0.102456436	0.693390505
SNTB1	0.784	NaN	NaN	NaN	0.362	0.243	NaN	0.577	2.61	0.199	0.0979	0.647	0.451	NaN	NaN	NaN	1.46	NaN	NaN	NaN	NaN	NaN	NaN	NaN	NaN	1.09	0.663433333	1.275	0.520339869	-0.942473842	0.101722217	0.693390505
PDE7A	0.874	0.219	2.63	0.276	0.108	0.125	0.135	1.03	1.27	0.38	0.204	0.68	0.255	0.0473	0.181	0.453	0.415	NaN	0.355	4.01	2.37	0.363	4.31	2.79	0.121	0.197	0.560953333	1.5384	0.364634252	-1.455478007	0.10676696	0.693390505
SURF2	0.623	NaN	1.85	NaN	1.61	1.46	0.931	1.75	NaN	1.2	1.31	1.38	0.518	0.847	0.618	1.13	1.71	1.97	NaN	1.68	1.52	NaN	0.979	NaN	1.06	2.48	1.17475	1.566125	0.750099769	-0.414845598	0.102697082	0.693390505
INF2	1.78	NaN	NaN	NaN	0.507	3.58	NaN	NaN	1.01	NaN	NaN	NaN	1.11	0.725	0.555	NaN	NaN	0.538	0.513	NaN	NaN	NaN	NaN	NaN	NaN	NaN	1.323857143	0.5255	2.519233383	1.33298478	0.099464982	0.693390505
LARP7	NaN	6.32	NaN	NaN	1.59	1.66	3.92	NaN	2.4	4.12	0.344	3.93	NaN	1.43	2.77	NaN	3.28	NaN	1.01	14.8	6.35	2.51	1.81	3.57	11	7.9	2.8484	5.803333333	0.490821367	-1.026730039	0.103339032	0.693390505
NAALADL2	1.18	1.64	NaN	NaN	NaN	NaN	NaN	NaN	1.34	1.02	NaN	NaN	NaN	3.05	4.12	1.04	NaN	NaN	1.41	NaN	NaN	0.619	NaN	NaN	NaN	NaN	2.058333333	1.023	2.012056044	1.008670491	0.108796001	0.693390505
KLF4.1	1.72	3.59	9.74	0.644	2.58	NaN	NaN	1.34	3.82	10.6	NaN	2.22	1.58	3.09	4.98	NaN	1.75	NaN	1.56	1.02	NaN	NaN	4.53	2.61	1.35	1.62	3.825333333	2.062857143	1.854385965	0.890941552	0.106680244	0.693390505
ADNP2	1.32	1.24	0.287	0.989	2.1	2.21	2.77	1.98	1.42	NaN	0.924	1.32	2.64	2.13	1.12	0.833	0.642	1.28	1.1	1.94	1.43	NaN	0.903	1.44	1.66	0.853	1.603571429	1.2081	1.327349912	0.40854874	0.101479199	0.693390505
LPCAT3	0.374	0.261	NaN	NaN	NaN	1.05	NaN	0.471	0.288	0.177	NaN	0.199	0.548	0.349	0.193	0.112	NaN	0.309	NaN	NaN	NaN	0.417	0.169	0.2	0.123	NaN	0.391	0.221666667	1.763909774	0.818776768	0.100456277	0.693390505
C8orf47	0.814	1.65	0.731	1.68	4.42	2.45	1.49	2.49	1.55	1.29	NaN	2.21	4.16	1.13	0.921	1.09	1.4	2.93	1.08	0.382	0.553	0.955	0.494	1.26	2.88	0.788	1.927571429	1.255636364	1.535135079	0.618365606	0.110101126	0.693390505
TMEM65	1.9	0.672	2.52	0.884	2.88	2.25	3.26	1.61	2.15	4.06	1.44	1.97	1.11	1.6	1.66	3.23	3.01	3.12	2.75	2.47	1.99	1.15	3.17	2.34	1.8	2.68	1.997733333	2.519090909	0.793037411	-0.334539169	0.102083553	0.693390505
MACC1	0.173	0.485	NaN	0.295	0.217	0.269	NaN	0.298	NaN	NaN	NaN	0.294	0.248	NaN	0.346	0.322	0.115	NaN	0.276	NaN	0.208	NaN	0.217	NaN	0.164	0.255	0.291666667	0.222428571	1.311282381	0.390978399	0.10137376	0.693390505
TRMT1L	0.94	0.621	0.822	0.967	0.86	0.729	1.44	0.61	1.62	0.643	0.688	0.879	1.32	1.04	0.471	0.713	0.719	2.46	0.753	1.94	0.466	1.57	3.21	0.734	2.66	0.766	0.91	1.453727273	0.625977112	-0.675818187	0.0991543	0.693390505
ACOT1.ACOT2	0.437	0.547	2.08	0.76	0.0928	0.138	0.284	2.22	1.26	0.484	0.299	0.403	0.447	NaN	NaN	0.0843	0.367	0.502	0.851	NaN	0.103	NaN	0.242	0.717	0.233	0.216	0.727061538	0.368366667	1.973744109	0.98093496	0.111224267	0.693390505
LDHD	NaN	0.408	NaN	NaN	NaN	3.82	NaN	0.749	1.16	NaN	NaN	0.42	1.5	NaN	NaN	NaN	NaN	NaN	NaN	NaN	1.3	NaN	2.48	4.14	NaN	3.41	1.342833333	2.8325	0.474080612	-1.076795701	0.108754137	0.693390505
LYSMD2	0.355	0.74	0.411	NaN	0.992	1.03	NaN	0.718	1.3	0.871	0.42	0.717	NaN	0.717	0.279	0.988	0.499	1.51	0.648	NaN	2.4	NaN	1.96	NaN	NaN	0.685	0.7125	1.241428571	0.573935558	-0.801039336	0.109710366	0.693390505
WDR75	0.661	0.221	NaN	1.01	NaN	NaN	NaN	NaN	NaN	NaN	NaN	NaN	0.592	NaN	NaN	NaN	1.06	NaN	0.793	NaN	1.31	NaN	NaN	NaN	NaN	NaN	0.621	1.054333333	0.588997787	-0.763665882	0.106907044	0.693390505
DCUN1D3	0.433	0.345	1.05	0.756	0.558	0.405	0.724	0.388	0.344	0.704	1.16	0.26	0.233	0.321	0.534	1	0.515	1.04	0.752	0.652	0.609	NaN	0.612	0.611	0.821	0.468	0.547666667	0.708	0.77354049	-0.370451286	0.104269791	0.693390505
GOLM1	2.4	NaN	NaN	1.11	2.78	NaN	1.61	NaN	NaN	NaN	NaN	NaN	0.932	NaN	1.71	1.81	NaN	NaN	4.83	NaN	2.54	NaN	NaN	4.42	NaN	NaN	1.757	3.4	0.516764706	-0.952420555	0.104477403	0.693390505
SUMF1	1.19	1.15	2.28	1.01	1.08	1.04	1.39	0.945	1.58	1.7	1.57	1.15	1.29	1.72	1.68	0.559	0.597	1.6	0.696	1.54	0.776	1.28	1.48	1.31	1.52	0.959	1.385	1.119727273	1.236908338	0.306738592	0.102905792	0.693390505
GDAP1	2.46	1.95	1.86	2.41	0.835	1.17	1.79	3.56	1.61	1.85	1.46	4.07	1.57	0.839	1.2	5.2	3.39	1.72	1.86	1.97	3.25	3.79	0.744	1.6	3.92	2.26	1.908933333	2.700363636	0.706917138	-0.500386977	0.103589221	0.693390505
NEK7	4.67	0.345	NaN	NaN	2.53	1.19	NaN	1.55	1.51	0.538	1.96	2.04	2.06	2.37	2.9	0.754	0.905	1.06	2.12	2.1	0.598	NaN	1.55	1.24	0.973	2.05	1.971916667	1.335	1.477091136	0.562758843	0.109725409	0.693390505
RTN4IP1	0.974	0.676	1.3	2.37	1.96	1.88	1.71	1.32	1.45	1.13	0.793	1.1	2.51	2.88	2.21	1.54	1.27	0.742	1.27	1.64	2.09	0.79	1.09	1.24	1.09	1.22	1.617533333	1.271090909	1.27255519	0.347728227	0.107681052	0.693390505
FAM3C	0.75	NaN	1.36	NaN	0.96	0.907	0.701	1.13	NaN	NaN	1.07	0.63	0.886	1.57	0.903	1.15	0.809	1.3	0.84	1.78	1.2	2.62	0.712	NaN	1.31	1.6	0.987909091	1.3321	0.741617815	-0.431252195	0.106179456	0.693390505
DOCK2	0.184	0.827	NaN	1.19	0.628	0.708	NaN	0.359	NaN	1.09	NaN	0.854	0.606	1.04	0.433	0.717	1.22	0.658	1.57	NaN	0.409	NaN	1.67	1.16	0.649	1.18	0.719909091	1.025888889	0.701741776	-0.510987844	0.10194577	0.693390505
TBC1D5	0.283	NaN	0.147	NaN	0.82	NaN	NaN	0.605	0.476	NaN	NaN	NaN	NaN	0.359	NaN	0.309	0.436	NaN	NaN	NaN	0.172	0.127	NaN	NaN	0.159	NaN	0.448333333	0.2406	1.863397063	0.897935124	0.106556075	0.693390505
SKA1	0.382	1.1	0.142	0.335	1.16	0.563	0.271	1.16	0.71	0.295	1.57	0.631	0.377	0.432	0.454	0.488	0.294	0.351	0.424	0.836	0.291	0.47	0.668	0.299	0.142	0.478	0.6388	0.431	1.482134571	0.567676443	0.104615612	0.693390505
ZNF830	0.766	0.465	0.696	2.09	0.878	1.1	0.142	0.594	2.72	0.591	2.95	0.758	3.18	1.04	1.71	1.14	2.02	1.4	1.7	3.85	1.63	2.3	0.614	2.31	2.2	1.76	1.312	1.902181818	0.689734276	-0.535887431	0.109381704	0.693390505
RMDN3	1.14	1.95	1.15	1.5	1.25	1.72	2.57	1.95	1.24	1.54	0.962	2.1	1.29	1.94	1.91	1.76	1.7	1.37	1.8	2.72	1.86	1.96	2.04	1.83	1.45	2.37	1.614133333	1.896363636	0.851172899	-0.232475879	0.098801165	0.693390505
POP1	NaN	0.37	NaN	NaN	1.67	NaN	NaN	0.116	NaN	0.321	NaN	0.126	NaN	0.117	NaN	NaN	0.75	0.935	NaN	NaN	NaN	NaN	NaN	1.32	NaN	NaN	0.453333333	1.001666667	0.452579035	-1.143758339	0.109626722	0.693390505
ECSIT	0.757	NaN	NaN	NaN	NaN	0.698	NaN	0.725	NaN	0.869	NaN	NaN	0.53	NaN	NaN	0.65	NaN	0.672	0.668	NaN	0.519	NaN	NaN	0.47	NaN	0.589	0.7158	0.594666667	1.203699552	0.267475334	0.104084623	0.693390505
UGT2B28	NaN	2.59	NaN	1.38	2.08	NaN	NaN	1.27	1.5	NaN	NaN	1.1	NaN	1.34	2.47	0.597	NaN	NaN	1.58	NaN	NaN	1.38	1.13	NaN	NaN	1.53	1.71625	1.2434	1.38028792	0.464969236	0.110867592	0.693390505
MRPL1	NaN	4.21	4.77	NaN	10.1	NaN	NaN	NaN	1.6	NaN	NaN	5.14	NaN	NaN	NaN	NaN	NaN	NaN	NaN	2.42	NaN	NaN	NaN	2.04	NaN	NaN	5.164	2.23	2.315695067	1.21144529	0.100611902	0.693390505
LCE3D	1.21	1.47	1.03	1.01	1.99	1.45	1.76	1.79	1.55	2.44	1.37	1.74	0.996	1.45	1.09	1.39	1.5	2.3	1.58	1.21	1.58	2.08	2.44	1.83	1.3	2.25	1.489733333	1.769090909	0.842089757	-0.247954079	0.111101278	0.693390505
ITFG3	2.01	1.45	1.59	1.67	1.17	1.08	1.77	1.09	1.52	0.743	1.19	1.16	0.85	0.562	2.06	1.2	1.23	0.502	1.52	0.86	1.3	1.05	0.609	0.999	0.844	1.59	1.327666667	1.064	1.247807018	0.319394828	0.103015106	0.693390505
C1orf21	0.693	0.608	0.44	0.732	0.834	0.849	0.862	0.634	0.681	1.04	0.68	0.603	0.541	0.338	0.705	0.448	0.683	0.372	0.744	0.499	0.55	0.722	0.497	0.362	0.656	0.776	0.682666667	0.573545455	1.190257304	0.251273482	0.100153225	0.693390505
DOCK5	0.538	NaN	0.351	NaN	0.175	NaN	NaN	0.666	0.595	0.313	0.448	0.315	0.272	0.261	0.347	NaN	NaN	0.225	1.28	NaN	NaN	NaN	1.27	1.78	NaN	NaN	0.389181818	1.13875	0.341762299	-1.548934837	0.10454534	0.693390505
SPC25	0.659	1.5	1.18	0.72	0.685	0.581	1.72	0.438	0.84	1.36	1.05	0.536	0.331	0.862	0.704	1.12	1.41	0.253	2.38	1.13	1.4	1.21	1.2	0.453	2.08	1.07	0.877733333	1.246	0.704440877	-0.505449466	0.100151908	0.693390505
DNAJC11	0.284	0.354	0.72	1.19	1.08	1.02	0.982	0.726	1.11	1.18	2.91	0.871	0.42	0.724	0.971	1.26	0.899	0.886	0.892	1.74	1.5	1.27	1.74	1	1.87	1.23	0.969466667	1.298818182	0.746422155	-0.421936286	0.100956313	0.693390505
KBTBD4	1.81	2.45	1.24	1.65	2.63	1.61	0.606	2.24	1.64	2.57	1.17	2.44	1.18	3.09	0.54	2.74	1.98	2.06	1.88	1.35	2.25	1.95	3.77	2.16	2.04	2.69	1.791066667	2.260909091	0.792188715	-0.336083946	0.098679914	0.693390505
DPP3	1.16	3.41	4.77	3.12	1.26	2.16	1.76	1.62	3.52	0.688	0.652	1.99	1.31	1.12	1.39	1.82	1.56	3.96	1.29	11.1	2.39	5.17	3.59	3.63	2.79	1.62	1.995333333	3.538181818	0.563943131	-0.826378408	0.1086135	0.693390505
MRPL15	1.19	1.98	3.09	1.42	1.19	1.63	1.24	1.68	1.93	1.44	2.12	1.08	1.26	1.46	3.33	1.8	1.54	1.12	0.919	0.914	1.28	1.64	1.79	1.85	1.19	1.21	1.736	1.386636364	1.251950436	0.324177448	0.100945359	0.693390505
PLCE1	1.63	0.703	2.3	NaN	0.721	0.574	1.27	0.489	0.928	0.392	NaN	0.435	0.535	0.696	1.71	0.729	1.45	0.466	0.87	1.28	1.61	3.41	0.623	2.2	1.84	1.76	0.952538462	1.476181818	0.645271775	-0.632021174	0.103148661	0.693390505
NAGK.1	1.02	NaN	0.95	0.727	1.59	1.39	NaN	0.5	0.962	1.46	0.355	0.446	0.929	NaN	NaN	0.42	0.288	0.573	0.465	NaN	1.24	0.923	0.461	0.457	1.23	0.482	0.939	0.6539	1.435999388	0.522055135	0.103392111	0.693390505
PACSIN3	2.48	1.36	0.231	2.39	2.83	3.73	3.54	2.05	2.04	1.79	2.29	3.39	3.27	NaN	2.21	2.23	1.83	1.24	3.62	3.35	4.05	2.77	4.92	2.66	4.03	3.55	2.400071429	3.113636364	0.77082586	-0.375523122	0.098700904	0.693390505
OGDHL	NaN	NaN	0.215	NaN	0.369	NaN	NaN	0.353	NaN	0.777	NaN	NaN	NaN	NaN	NaN	0.307	NaN	0.0956	NaN	NaN	0.116	NaN	NaN	0.161	0.125	NaN	0.4285	0.16092	2.662813821	1.412951561	0.110708568	0.693390505
ABT1	3.19	3.17	3.69	2.39	4.16	2.11	2.48	6.86	2.41	3.82	7.51	3.78	3.23	4.22	6.35	2.43	1.96	3.05	2.65	2.71	4.07	4.07	6.06	1.54	2.24	1.93	3.958	2.973636364	1.331030266	0.412543377	0.105470283	0.693390505
NUDC	1.57	1.45	1.77	1.44	2.18	2.14	2.19	1.12	1.86	2.43	1.39	1.55	1.49	1.54	1.74	0.961	1.09	1.83	1.24	1.27	1.4	1.92	1.88	1.92	1.11	1.64	1.724	1.478272727	1.166225939	0.221847317	0.107293319	0.693390505
CA5B	0.388	1.19	1.24	NaN	0.948	NaN	NaN	1.6	NaN	1.43	1.74	0.845	1.37	NaN	0.826	0.802	0.295	1.38	0.65	NaN	0.434	NaN	1.38	0.953	0.825	0.984	1.1577	0.855888889	1.352628846	0.435766026	0.110896821	0.693390505
DLGAP4	2.4	NaN	NaN	NaN	0.607	NaN	NaN	1.24	NaN	NaN	NaN	0.867	NaN	NaN	NaN	NaN	0.289	NaN	0.22	NaN	NaN	NaN	0.671	NaN	NaN	NaN	1.2785	0.393333333	3.250423729	1.700627802	0.108043796	0.693390505
BOLA1	0.238	1.66	0.739	0.339	0.387	0.465	0.167	1.15	0.369	0.464	NaN	0.516	0.906	0.443	0.567	1.91	0.838	1.58	0.691	0.775	1.12	0.748	0.593	0.491	0.8	0.348	0.600714286	0.899454545	0.667865084	-0.582371402	0.107749706	0.693390505
IRS2	NaN	0.485	NaN	NaN	NaN	NaN	0.454	NaN	0.593	NaN	NaN	NaN	0.317	0.547	0.529	NaN	0.451	NaN	NaN	NaN	0.24	0.22	NaN	NaN	NaN	NaN	0.4875	0.303666667	1.605378705	0.682913666	0.110187931	0.693390505
MAP4K5	NaN	NaN	2.45	NaN	NaN	NaN	NaN	NaN	1.08	NaN	NaN	0.713	0.756	1.86	NaN	1.12	NaN	NaN	NaN	NaN	0.364	0.669	0.403	NaN	NaN	NaN	1.3718	0.639	2.146791862	1.102182324	0.104164269	0.693390505
SRPRB	1.42	2.34	2.12	1.31	2.05	1.84	1.67	1.85	1.2	1.21	0.691	1.59	0.755	0.463	2.11	3.48	1.48	1.72	1.27	4.86	1.69	1.96	2.36	1.64	1.62	1.33	1.507933333	2.128181818	0.708554749	-0.497048763	0.108579363	0.693390505
SEC23IP	NaN	NaN	NaN	NaN	0.586	NaN	1.06	0.944	1.64	NaN	NaN	1.15	1.41	0.816	1.66	1.29	NaN	NaN	1.59	1.28	1.27	NaN	NaN	1.39	2.02	NaN	1.15825	1.473333333	0.786142534	-0.347137187	0.108913006	0.693390505
GABPA	1.42	NaN	NaN	NaN	NaN	NaN	NaN	1.82	NaN	NaN	0.935	NaN	1.27	NaN	1.27	NaN	NaN	NaN	0.834	0.521	1.06	1.32	NaN	NaN	NaN	NaN	1.343	0.93375	1.438286479	0.524351062	0.112040149	0.693486618
ANTXR1	0.456	1.36	1.75	1.39	1.61	0.71	NaN	0.775	1.08	1.1	0.56	2.31	5.4	1	2.05	1.16	0.919	1.05	0.615	1.13	1.33	1.05	NaN	0.748	NaN	0.659	1.539357143	0.962333333	1.599609085	0.67771938	0.112001159	0.693486618
SDAD1	1.58	NaN	NaN	NaN	2.82	2.25	2.81	1.5	2.32	2.13	2.88	3.13	2.5	NaN	1.95	3.93	1.95	4.03	4	NaN	1.85	NaN	NaN	NaN	3.29	NaN	2.351818182	3.175	0.740730136	-0.432980062	0.112136137	0.693486618
MTOR	1.97	0.847	NaN	1.12	1.22	1.83	2.46	2.04	NaN	5.33	1.52	1.53	1.05	NaN	1.44	0.472	1.08	NaN	1.94	NaN	0.962	NaN	NaN	0.775	0.64	2.2	1.863083333	1.152714286	1.616257694	0.692657238	0.112243804	0.693534892
PPP1R37	3.44	NaN	0.858	NaN	2.01	NaN	NaN	0.924	1.47	NaN	NaN	1.73	2.43	NaN	0.832	NaN	NaN	3.29	2.63	NaN	1.82	2.34	2.07	2.1	NaN	NaN	1.71175	2.375	0.720736842	-0.472455501	0.112763579	0.695411375
CSNK2A2	0.0578	0.254	0.176	0.115	0.0401	0.0497	0.0847	0.0398	0.0318	0.238	0.0164	0.0491	0.136	0.106	0.0591	0.056	0.102	0.0229	0.0432	0.0134	0.0498	0.0763	0.0522	0.11	0.104	0.0419	0.0969	0.061063636	1.586869138	0.66618316	0.112793897	0.695411375
CCDC6	1.28	1.45	0.838	0.978	0.901	1.13	1.34	1.25	1.58	2.64	1.63	1.33	0.882	0.758	1.46	1.02	1.37	0.811	3.27	1.25	0.989	0.621	3.1	2.82	2.82	2.33	1.296466667	1.854636364	0.699040897	-0.516551233	0.113048156	0.695411375
SREK1	0.837	0.622	1.25	0.416	0.291	0.31	0.285	0.587	0.188	0.385	0.785	0.182	0.791	0.458	0.257	1.6	0.657	1.16	0.24	2.29	0.53	0.58	0.24	0.356	1.46	0.509	0.5096	0.874727273	0.582581584	-0.779467998	0.113021568	0.695411375
DERA	2.5	2.06	1.34	3.31	3.77	1.81	2.51	2.06	0.73	1.91	2.14	2.09	1.83	2.18	1.53	1.26	1.24	1.34	1.38	1.58	2.72	1.73	2.57	1.9	1.74	1.43	2.118	1.717272727	1.233350979	0.302583411	0.112862661	0.695411375
SLC22A5	NaN	4.13	NaN	NaN	NaN	NaN	NaN	7.21	10.9	NaN	NaN	NaN	NaN	NaN	5.38	NaN	NaN	NaN	NaN	3.15	NaN	NaN	NaN	4.17	NaN	NaN	6.905	3.66	1.886612022	0.915797766	0.113576887	0.69740602
AP2B1	1.48	1.29	0.711	0.557	0.949	1.09	0.894	1.25	0.71	1.63	0.907	1.12	0.998	0.836	0.443	0.689	1.22	1.48	2.15	1.81	0.979	1.24	0.888	0.517	1.35	1.76	0.991	1.280272727	0.774053824	-0.369494207	0.113548467	0.69740602
DUSP23	1.74	3.06	2.11	2.68	2.36	2.08	1.95	1.49	1.63	1.83	1.18	1.78	1.3	1.33	2.4	1.51	2.15	1.53	1.47	1.02	1.31	1.38	2.43	1.46	1.19	2.24	1.928	1.608181818	1.198869418	0.261674527	0.113774085	0.69740602
SFMBT1	1.69	1.06	2	1.95	1.96	2.05	5.8	1.59	1.52	1.75	1.35	1.69	1.93	3.21	2.22	1.6	1.46	1.17	1.08	NaN	1.55	2.51	1.63	2.02	1.4	1.48	2.118	1.59	1.332075472	0.413675824	0.113728297	0.69740602
SLC25A10	1.1	0.899	2.65	1.89	1.3	1.53	1.09	2.94	1.76	3.85	1.37	2.3	0.98	1.18	2.13	2.72	2.4	0.996	3.44	1.45	4.38	2.79	1.52	2.39	3.04	1.44	1.797933333	2.415090909	0.744457828	-0.425737969	0.115882333	0.698131424
ELL2	1.34	2.22	1.89	1.66	1.32	1.57	1.81	1.36	1.61	1.8	0.839	1.35	1.18	1.42	1.35	1.27	1.37	1.85	1.56	1.86	1.8	2.43	2.33	1.5	1.55	1.68	1.5146	1.745454545	0.867739583	-0.204665953	0.114791455	0.698131424
ARL1	0.923	NaN	1.18	NaN	1.58	NaN	NaN	0.651	0.79	0.73	1.38	1.11	1.3	1.77	NaN	0.27	NaN	0.947	1.02	NaN	0.596	1.43	0.149	NaN	NaN	NaN	1.1414	0.735333333	1.552221215	0.634334178	0.114903946	0.698131424
ATP6V0A1	2.52	1.18	NaN	NaN	1.39	NaN	NaN	1.32	1.87	NaN	1.19	1.11	1.59	1.81	NaN	0.715	0.516	NaN	1.64	NaN	0.68	NaN	0.858	1.94	NaN	NaN	1.553333333	1.058166667	1.467947708	0.553800577	0.114122014	0.698131424
ZMYND10	1.28	1.69	NaN	NaN	0.432	0.566	2.03	1.33	0.454	2.21	0.453	0.681	2.28	NaN	1.71	0.515	0.886	3.49	2.08	NaN	0.748	2.57	1.79	3.13	1.57	2.1	1.259666667	1.8879	0.667231668	-0.583740331	0.115949719	0.698131424
AIFM1	1.26	1.65	2.55	2.23	0.894	0.976	1.63	1.26	1.25	1.49	1.2	1.03	0.923	0.47	0.691	1.36	NaN	2.11	2.19	NaN	1.26	0.959	1.34	1.89	NaN	2.84	1.300266667	1.743625	0.745726097	-0.423282264	0.114838218	0.698131424
NUDT3	0.65	1.75	NaN	1.12	0.799	0.787	NaN	0.754	0.479	0.832	NaN	0.887	1.35	NaN	NaN	0.754	1.66	1.5	NaN	NaN	1.14	NaN	NaN	NaN	1	1.48	0.9408	1.255666667	0.74924343	-0.416493567	0.114918601	0.698131424
TTR	0.133	0.197	0.0509	0.0639	0.115	0.0848	0.149	0.0832	0.0877	NaN	0.0341	0.0942	0.0613	0.154	0.16	0.145	0.0761	0.0395	0.114	0.0453	0.0955	NaN	0.0295	0.0802	0.0773	0.0698	0.104864286	0.07722	1.357993858	0.441476955	0.116002263	0.698131424
GPI	2.35	3.69	0.496	1.84	2.03	1.83	2.85	2.1	1.2	2.25	1.02	1.92	3.36	1.96	1.73	2.65	1.7	1.73	1.04	0.867	1.33	2.37	0.888	0.948	2	1.85	2.041733333	1.579363636	1.29275696	0.370451072	0.115604375	0.698131424
FBN2	0.0498	0.074	0.0402	0.0621	0.078	0.0606	0.0938	0.0516	0.0464	0.122	0.0293	0.0591	0.0522	0.0722	0.0434	0.0857	0.0584	0.149	0.0656	0.0364	0.0777	0.236	0.0945	0.0461	0.108	0.0666	0.062313333	0.093090909	0.66938151	-0.579099393	0.114225217	0.698131424
SSR1	0.76	0.304	0.922	0.841	0.188	0.235	1.49	0.339	0.675	0.502	0.835	0.436	0.492	0.573	0.416	0.325	0.778	0.668	0.892	1.46	0.339	0.699	0.712	0.772	1.12	1.4	0.600533333	0.833181818	0.720771049	-0.47238703	0.115079199	0.698131424
KLF3	0.254	2.16	0.724	1.65	0.612	0.805	0.769	1.11	1.24	1.1	0.893	0.898	0.465	0.615	1.05	1.72	1.16	0.307	1.04	1.78	1.56	1.66	0.921	1.02	1.88	0.921	0.956333333	1.269909091	0.753072279	-0.409139755	0.115604641	0.698131424
MRPS11	0.505	1.48	0.565	0.711	1.25	0.975	0.649	1.62	0.976	0.837	0.636	1.09	0.779	1.01	1.45	1.53	1.55	0.785	1.3	0.973	1.38	1.13	1.05	0.871	1.54	0.835	0.968866667	1.176727273	0.823357025	-0.280409945	0.115502035	0.698131424
TRIQK	7.54	NaN	NaN	NaN	1.65	NaN	3.13	2.76	4.54	5.91	0.748	2.71	NaN	3.03	4.25	NaN	NaN	NaN	6.1	6.35	NaN	11.4	NaN	NaN	NaN	NaN	3.6268	7.95	0.456201258	-1.13225767	0.114973618	0.698131424
CRELD2	1.65	1.17	NaN	0.482	0.61	0.904	NaN	1.29	2.71	NaN	1.53	1.36	0.834	0.324	0.47	0.961	0.83	1.05	1.47	4.29	6.88	NaN	1.66	0.771	1.8	2.48	1.111166667	2.2192	0.50070596	-0.997964466	0.11446049	0.698131424
WAPAL	0.297	2.15	NaN	NaN	1.03	1.15	NaN	NaN	1.6	NaN	NaN	1.88	1.61	2.8	NaN	0.8	NaN	NaN	0.604	NaN	1.38	NaN	NaN	NaN	NaN	NaN	1.564625	0.928	1.686018319	0.753620212	0.115184363	0.698131424
RNF2	0.606	1.17	NaN	1.16	NaN	NaN	NaN	0.853	NaN	NaN	NaN	NaN	0.389	NaN	NaN	NaN	2.37	NaN	NaN	NaN	NaN	NaN	NaN	NaN	3.29	NaN	0.8356	2.83	0.295265018	-1.759917656	0.115272869	0.698131424
TMEM106C	4.53	1.09	1.66	1.56	1.61	1.75	2.79	1.46	1.74	1.42	0.463	1.42	1.84	1.95	NaN	1.02	1.26	1.77	1.02	NaN	1.1	1.16	1.15	1.22	1.87	1.96	1.805928571	1.353	1.334758737	0.416578993	0.11610393	0.698131424
GLIPR2	2.08	1.89	0.839	1.91	1.85	1.92	3.05	0.906	1.57	1.49	1.35	1.02	2.12	2.36	2.32	0.804	1.2	0.873	1.17	2.58	1.88	1.19	1.37	1.09	1.99	1.4	1.778333333	1.413363636	1.25822774	0.331393074	0.115480601	0.698131424
TUFT1	1.44	0.865	NaN	1.39	1.25	1.35	NaN	0.932	1.26	1.75	1.01	1.03	1.15	1.73	1.34	1.3	0.953	1.08	1.32	NaN	1.42	NaN	2.19	2.61	3.46	1.57	1.269	1.767	0.718166384	-0.477609971	0.11473808	0.698131424
UFSP2	1.04	0.519	0.966	0.896	1.94	1.65	0.294	0.959	0.763	3.16	1.79	1.31	1.55	NaN	0.612	1.16	2.99	3.6	1.41	1.35	1.35	1	0.585	1.39	2.75	2.5	1.246357143	1.825909091	0.682595398	-0.550897407	0.116081978	0.698131424
TACC3	1.03	1.55	1.26	NaN	0.782	0.668	NaN	1.16	0.921	0.634	0.108	1.54	1.52	NaN	1.51	0.608	1.02	NaN	1.11	1.19	0.862	0.361	0.467	0.829	0.715	0.813	1.056916667	0.7975	1.325287356	0.406305207	0.114105691	0.698131424
GALK1	1.73	1.48	0.715	0.933	1.05	1.11	1.77	1.26	1.47	1.52	0.406	1.11	1.14	1.05	1.13	1.83	1.6	1.29	1.14	2.97	1.38	1.39	0.973	0.891	1.21	2.2	1.1916	1.534	0.776792699	-0.364398454	0.116939147	0.698147063
REEP5	0.898	0.883	1.5	1.02	1.06	1.17	1.49	1.32	1.34	1.68	1.65	1.08	0.747	0.814	1.23	1.28	1.06	1.08	1.13	3.84	1.29	1.77	1.81	1.14	1.93	1.49	1.192133333	1.62	0.735884774	-0.442448211	0.11682272	0.698147063
CDC16	1.07	1.37	1.99	0.968	0.779	0.798	0.832	1.01	1.94	1.41	1.2	0.99	1.21	1.4	1.83	1.76	1.02	2.16	1.38	1.26	1.13	3.08	1.88	1.1	1.7	1.18	1.253133333	1.604545455	0.780989613	-0.356624734	0.116961952	0.698147063
FNDC3B	0.658	0.219	0.74	1.74	1.24	1.41	3.64	1.03	1.12	0.56	0.665	0.763	0.927	0.634	1.95	1.15	1.15	0.676	0.943	0.875	0.753	0.406	0.352	0.82	0.486	0.912	1.153066667	0.774818182	1.488177089	0.573546214	0.116348617	0.698147063
SH3D19	0.833	1.46	1.15	1.03	2.21	2.2	1.63	1.25	1.71	1.8	1.43	1.49	0.873	2.93	1.83	2.56	1.86	1.11	2.29	3.54	1.48	1.69	1.95	1.98	1.33	2.15	1.5884	1.994545455	0.796371923	-0.328485736	0.117011257	0.698147063
PPM1L	0.919	2.24	NaN	1.67	2.12	1.77	1.13	1.8	3.1	1.29	1.9	1.39	1.97	1.72	2.48	2.04	1.28	NaN	1.42	NaN	1.64	1.5	1.48	1.46	1.44	1.65	1.821357143	1.545555556	1.178448187	0.236888329	0.116953265	0.698147063
OSBPL1A	0.881	2.2	1.84	2.21	1.92	1.92	1.05	1.71	1.22	2.05	2.21	0.67	1.37	0.562	2.42	2.29	1.47	1.11	1.62	4.43	3.21	1.97	NaN	2.44	NaN	1.73	1.615533333	2.252222222	0.717306364	-0.479338664	0.116873533	0.698147063
SEPSECS	1.46	1.78	1.73	1.5	1.67	1.58	2.65	1.58	1.5	1.85	1.7	2.61	0.641	2.06	1.09	2.45	1.48	2.04	1.55	1.13	2.41	2.16	3.69	1.93	2.06	2.06	1.6934	2.087272727	0.811297909	-0.301696324	0.116446393	0.698147063
G3BP2	0.595	0.992	NaN	NaN	NaN	NaN	NaN	NaN	NaN	NaN	NaN	NaN	3.03	NaN	1.45	0.407	NaN	NaN	NaN	NaN	NaN	NaN	NaN	NaN	0.294	NaN	1.51675	0.3505	4.327389444	2.113496962	0.116213239	0.698147063
PAIP1	2.3	3.09	3.01	NaN	1.19	0.86	2.94	1.92	1.04	2.88	1.98	2.5	2.2	NaN	3.62	1.82	2.19	NaN	1.84	NaN	2.2	2.24	1.46	NaN	1.5	1.39	2.271538462	1.83	1.241277848	0.311826085	0.117908515	0.698486211
POC1B.GALNT4.GALNT4	2.9	2.48	2.25	1.23	1.64	0.758	1.16	1.6	2.34	2.38	0.969	1.69	1.7	2.32	0.828	1.27	2.23	0.909	5.79	2.78	3.53	3.32	4.47	0.726	1.92	1.63	1.749666667	2.597727273	0.673537474	-0.570169878	0.11758854	0.698486211
GRK6	1.06	2.63	NaN	NaN	1.05	2.03	NaN	1.89	4.24	2.33	NaN	3.02	4.35	0.929	1.55	0.955	1.26	2.73	1.21	NaN	0.769	NaN	1.35	NaN	1.82	2.38	2.279909091	1.55925	1.462183159	0.548124041	0.117874994	0.698486211
DNAJC13	1.43	0.919	1.7	NaN	2.58	NaN	1.5	0.777	NaN	0.831	0.885	1.05	1.75	0.755	1.52	0.804	0.791	NaN	1.06	1.27	1.16	0.766	NaN	NaN	NaN	1.24	1.308083333	1.013	1.291296479	0.368820279	0.117973812	0.698486211
NAGLU	1.73	0.83	3.53	0.913	0.746	0.976	1	1.04	1.85	1.37	0.867	0.597	1.11	0.741	0.761	1.08	1.11	1.03	1.43	3.67	2.12	1.92	1.82	1.34	1.37	1.65	1.204066667	1.685454545	0.714386911	-0.485222447	0.117562538	0.698486211
ORMDL2	0.796	1.26	NaN	1.77	0.789	0.741	NaN	0.802	NaN	NaN	0.454	NaN	1.43	0.988	NaN	0.691	0.909	0.89	0.652	NaN	0.707	NaN	NaN	0.584	1.06	0.475	1.003333333	0.746	1.344950849	0.427553451	0.117525375	0.698486211
PSMD4.1	3.82	5.25	2.66	2.28	2.16	1.62	7.11	0.992	1.62	1.81	2.06	1.01	1.88	2.04	0.891	1.24	1.64	14.4	4.39	5.06	2.65	6.22	7.14	4.33	1.46	1.62	2.4802	4.559090909	0.544011964	-0.878289715	0.117868378	0.698486211
EIF3M	1.12	1.53	1.8	0.914	1.07	1.03	1.18	0.756	1.63	2.97	1.34	0.979	1.13	0.867	1.18	1.94	1.01	1.69	1.07	2.15	1.56	1.57	1.75	1.73	0.931	3.47	1.299733333	1.715545455	0.757621041	-0.400451696	0.118073839	0.698486211
LSR.2	0.467	NaN	0.716	NaN	0.585	NaN	NaN	NaN	0.969	0.321	NaN	0.459	NaN	0.636	1.24	NaN	0.897	NaN	NaN	NaN	NaN	0.937	1	NaN	0.753	1.93	0.674125	1.1034	0.61095251	-0.710867852	0.118068941	0.698486211
CCDC94	0.437	0.356	1.49	0.503	0.27	0.558	0.606	0.294	0.707	0.798	0.818	0.627	0.539	NaN	0.408	0.803	0.674	0.542	0.944	3.71	0.788	NaN	1.45	0.828	0.936	0.599	0.600785714	1.1274	0.532894904	-0.908077059	0.117976363	0.698486211
DHX16	1.43	2.49	0.957	1.07	1.55	1.88	2.8	1	1.82	1.29	1.12	1.22	0.974	0.494	1.72	0.952	1	1.02	1.57	NaN	0.54	1.34	1.29	1.54	1.22	1.06	1.454333333	1.1532	1.261128454	0.334715231	0.118404168	0.698655009
KHK	NaN	NaN	NaN	NaN	0.106	NaN	NaN	NaN	0.17	NaN	NaN	0.0874	0.0653	NaN	0.151	NaN	NaN	0.31	NaN	NaN	0.312	0.143	NaN	NaN	NaN	NaN	0.11594	0.255	0.454666667	-1.137118856	0.118262872	0.698655009
MYH13	0.299	NaN	0.0738	0.0669	1.15	NaN	0.24	0.0658	NaN	0.121	0.025	0.194	NaN	0.194	0.0424	NaN	NaN	0.103	0.0264	0.00566	NaN	0.101	0.0734	0.0669	0.0435	0.0548	0.224718182	0.0593325	3.787438281	1.921222379	0.118338122	0.698655009
DRAM2	0.455	0.855	1.7	NaN	NaN	1.67	NaN	0.665	NaN	NaN	NaN	1.17	1.27	0.536	1.96	1.63	4.92	NaN	NaN	NaN	3.06	NaN	NaN	1.64	NaN	NaN	1.142333333	2.8125	0.406162963	-1.299869405	0.118799709	0.700393868
DKK3	0.933	1.21	1.88	0.984	1.06	1.02	1.29	0.913	1.28	1.61	1.13	1.13	1.01	1.27	1.59	1.18	1.26	1.39	1.17	2.6	1.35	1.72	1.78	1.38	0.936	1.42	1.220666667	1.471454545	0.829564644	-0.269573686	0.118922772	0.700404792
CLOCK	0.959	1.1	NaN	0.925	1.07	1.25	2.04	0.87	1.6	1.04	1.09	0.849	0.95	NaN	1.63	1.58	1.37	2.74	1.38	1.78	1.18	1.52	2.7	0.92	0.86	0.967	1.182538462	1.545181818	0.765307	-0.3858895	0.119003262	0.700404792
FOLR2	0.744	0.552	1.07	1.01	0.71	0.402	0.638	0.595	1.13	0.986	1.81	0.676	0.679	0.612	1.08	1.66	0.667	1.9	0.806	3.02	0.537	1.86	1.39	0.726	1.07	0.355	0.846266667	1.271909091	0.665351536	-0.587811311	0.119176028	0.700827701
MACROD2	1.5	1.34	1.52	0.694	1.19	1.14	1.44	1.2	0.376	1.28	0.81	0.63	2.37	1.1	0.304	0.984	0.18	0.352	0.269	1.77	1.09	0.922	0.774	0.556	1.5	0.297	1.126266667	0.790363636	1.424998083	0.510959978	0.11972388	0.701606437
VARS	1.77	2.09	2.15	1.53	1.09	1.21	2.76	1.42	1.49	2.15	1.46	1.82	2.16	2.09	1.17	1.07	1.37	1.88	1.6	2.2	2.1	3.57	2.27	2.66	2.75	2.23	1.757333333	2.154545455	0.815639944	-0.293995666	0.119629862	0.701606437
ZDHHC13	1.05	0.82	1.82	NaN	0.793	1.18	NaN	1.18	1.28	1.1	0.814	1.31	1.1	0.903	1.26	1.2	1.26	1.81	1.05	NaN	1.67	1.19	1.52	1.34	0.742	1.5	1.123846154	1.3282	0.846142263	-0.241027849	0.119513096	0.701606437
GSTCD	1.61	0.729	3.02	1.75	1.16	1.52	2.7	2.99	2.15	3.26	1.92	3.69	1.78	2.85	1.04	2.24	1.8	10.5	1.21	4.77	1.81	6.93	1.84	1.02	5.18	3.24	2.1446	3.685454545	0.581909225	-0.781133976	0.119628607	0.701606437
ILKAP	1.42	1.32	2.21	0.91	1.07	0.947	1.58	1.28	1.29	1.61	0.999	1.71	2.46	0.982	1.61	2.29	1.55	0.463	1.93	2.76	0.882	2.57	1.77	2.02	1.51	2.29	1.426533333	1.821363636	0.783222694	-0.352505528	0.119813569	0.701606437
PLEKHA7	1.37	NaN	NaN	4.61	4.09	2.08	0.756	NaN	3.41	2.92	0.933	1.81	1.78	3.57	7.52	5.87	6.01	NaN	3.11	NaN	1.45	4.68	4.54	NaN	13.4	NaN	2.904083333	5.58	0.520445042	-0.94218227	0.120862814	0.702149879
PPP1R1A	1.34	NaN	NaN	2.25	1.4	0.849	NaN	4.22	1.53	2.78	2.47	1.8	2.85	2.69	2.73	1.52	0.545	NaN	1.22	NaN	2.46	1.12	3.61	NaN	1.02	0.296	2.242416667	1.473875	1.521442908	0.605440198	0.12153631	0.702149879
C17orf75	0.285	0.491	0.905	0.471	0.876	1.01	NaN	0.764	NaN	0.796	0.197	0.675	0.496	0.653	NaN	1.1	NaN	0.766	0.723	1.22	1.11	3.98	0.602	1.05	NaN	0.691	0.634916667	1.249111111	0.508294787	-0.976262659	0.120364347	0.702149879
AP2S1	0.989	0.469	0.671	0.22	0.118	0.161	0.701	0.443	0.793	0.943	1.21	0.571	0.887	NaN	1.09	1.44	0.768	0.439	1.04	3.49	1.56	0.731	0.772	0.661	0.712	NaN	0.661857143	1.1613	0.56992779	-0.811148953	0.120397622	0.702149879
NCAM2	NaN	NaN	NaN	NaN	NaN	NaN	NaN	5.25	NaN	NaN	NaN	0.908	3.71	NaN	0.529	NaN	NaN	NaN	8.05	NaN	NaN	NaN	NaN	NaN	NaN	5.34	2.59925	6.695	0.388237491	-1.364988654	0.121354614	0.702149879
HLA.A.5	1.65	1.56	2.64	1.58	1.86	1.94	2.63	0.879	1.84	2.05	2.09	1.03	1.68	1.63	1.64	1.17	1.54	2.39	1.97	3.4	1.76	3.07	2.24	2.61	1.54	2.16	1.779933333	2.168181818	0.820933613	-0.284662536	0.121625098	0.702149879
RANBP1	0.635	0.794	0.211	NaN	0.383	NaN	NaN	0.907	0.616	0.412	0.515	1.11	0.479	0.481	NaN	0.133	0.269	NaN	0.969	NaN	0.297	0.28	0.452	NaN	0.275	0.51	0.594818182	0.398125	1.494048808	0.57922728	0.121437917	0.702149879
EXOSC2	0.484	0.725	1.2	1.27	0.187	0.224	0.908	0.657	1.88	3.28	0.949	0.831	0.369	1.28	0.851	1.12	1.23	1.04	0.597	4.45	0.749	1.48	2.14	1.97	1.15	1.9	1.006333333	1.620545455	0.62098433	-0.687371231	0.121263069	0.702149879
RNF168	1.26	1.29	NaN	1.66	1.29	1.94	1.92	1.96	1.25	0.974	0.624	2.67	1.86	2.04	1.43	2.28	1.86	NaN	1.55	1.84	2.11	NaN	1.71	1.94	2.04	1.37	1.583428571	1.855555556	0.853344739	-0.228799407	0.121504872	0.702149879
GNPDA2	0.627	1.42	0.74	0.628	0.753	0.9	1.14	1.49	0.792	0.775	0.846	0.799	0.567	0.337	1.45	1.02	1.13	NaN	0.693	0.403	0.557	0.531	0.741	1.04	0.285	0.306	0.884266667	0.6706	1.318620141	0.399029023	0.120018401	0.702149879
PGM2	0.442	0.759	0.526	0.692	0.526	0.597	0.471	1.29	0.591	0.869	0.984	0.799	0.269	0.468	0.307	0.71	0.784	1.12	0.88	1.66	0.705	0.889	0.585	0.499	0.715	0.616	0.639333333	0.833	0.767507003	-0.381748181	0.121232718	0.702149879
PPP1R16A	0.872	1.04	2.39	1.54	1.06	1.59	1.48	1.78	2.22	2.3	1.37	1.32	1.15	1.04	1.9	1.76	2.43	3.85	1.13	4.99	1.01	1.08	2.51	4.11	0.919	1.39	1.5368	2.289	0.671384884	-0.574788039	0.12112043	0.702149879
PRRC1	NaN	1.21	NaN	NaN	NaN	NaN	NaN	0.795	0.641	NaN	NaN	0.652	0.363	NaN	1.05	0.199	0.736	NaN	0.628	NaN	NaN	NaN	NaN	NaN	NaN	0.352	0.785166667	0.47875	1.640034813	0.713726439	0.121312536	0.702149879
DCTN5	1.06	0.788	1.23	1.69	0.631	0.767	1.85	1.15	2.16	1.31	1.36	0.976	2.59	1.95	2.81	1.61	1.81	1.87	1.94	2.03	2.15	2.29	2.16	2.24	0.392	2.03	1.488133333	1.865636364	0.79765455	-0.326164019	0.12047916	0.702149879
FUT8	NaN	NaN	NaN	NaN	1.82	NaN	NaN	NaN	1.46	NaN	1.08	1.8	NaN	2.09	2.28	1.72	0.782	NaN	NaN	NaN	1.06	NaN	NaN	1.95	1.43	0.982	1.755	1.320666667	1.328874306	0.410204651	0.12162094	0.702149879
SMC4.1	1.08	1.58	1.74	1.04	1.24	0.939	1.4	1.1	1.9	2.12	1.76	0.921	1.83	2.27	1.41	0.639	0.957	1.8	1.1	1.8	1.33	0.942	1.11	1.42	1.02	1.47	1.488666667	1.235272727	1.205131979	0.269191151	0.120992639	0.702149879
SEC63	0.887	NaN	NaN	NaN	0.408	NaN	NaN	0.84	0.787	NaN	NaN	0.852	1.02	0.608	NaN	NaN	NaN	NaN	0.991	NaN	0.832	1.13	NaN	NaN	NaN	NaN	0.771714286	0.984333333	0.783996904	-0.351080138	0.120759857	0.702149879
RPL11	2.24	1.55	1.96	1.89	1.59	1.73	2.53	1.53	1.5	2.2	1.74	1.46	1.45	1.51	1.42	1.37	1.18	2.28	1.69	3.18	1.81	2.45	2.54	1.69	2.55	2.14	1.753333333	2.08	0.842948718	-0.24648323	0.122228403	0.704244876
SGOL2	0.599	1.21	1.23	1.24	3.65	1.12	NaN	3.64	NaN	NaN	NaN	0.589	NaN	0.817	0.842	0.855	0.989	NaN	0.853	1.68	0.482	0.475	0.442	0.339	NaN	1.38	1.4937	0.832777778	1.793635757	0.842886945	0.122292199	0.704244876
COA3	0.986	1.22	NaN	1.53	NaN	1.06	NaN	0.462	1.48	NaN	0.964	1.3	NaN	NaN	NaN	NaN	1.31	1.15	2.73	0.304	NaN	2.06	2.1	1.48	1.11	1.86	1.12525	1.567111111	0.718040981	-0.477861908	0.122149865	0.704244876
CNOT1	0.979	NaN	NaN	NaN	NaN	NaN	NaN	0.632	0.936	NaN	NaN	1.86	NaN	NaN	NaN	0.637	NaN	NaN	0.521	NaN	0.477	NaN	NaN	NaN	NaN	NaN	1.10175	0.545	2.021559633	1.015468762	0.124320639	0.7066587
LYRM9	1.28	1.11	2.44	1.91	1.05	0.939	1.77	2.22	0.954	1.87	1.57	1.5	1.68	1.09	2.45	1.38	1.41	1.38	2.23	1.02	1.44	0.515	1.77	1.04	0.717	1.15	1.588866667	1.277454545	1.243775501	0.314726105	0.126157036	0.7066587
DBN1	NaN	NaN	NaN	NaN	NaN	NaN	0.466	0.848	0.636	NaN	0.76	NaN	0.803	0.659	NaN	1.61	NaN	NaN	1.02	NaN	0.968	NaN	NaN	NaN	NaN	NaN	0.695333333	1.199333333	0.579766537	-0.786456029	0.12518745	0.7066587
RIC8B	1.09	1.27	0.407	0.521	1.4	0.886	0.854	1.14	1.26	1.05	0.729	0.849	0.695	0.711	0.915	0.795	0.661	0.947	1.29	1.19	0.59	0.611	0.546	0.498	0.558	0.452	0.918466667	0.739818182	1.241476202	0.312056607	0.127591081	0.7066587
ZKSCAN4	1.6	NaN	0.624	NaN	NaN	NaN	NaN	2.83	NaN	NaN	1.39	NaN	0.859	0.764	NaN	NaN	NaN	1.58	2.81	NaN	NaN	2.28	NaN	NaN	NaN	NaN	1.3445	2.223333333	0.604722639	-0.725654505	0.127765248	0.7066587
TBC1D14	0.159	0.0923	0.102	0.192	0.0735	0.0804	NaN	0.291	0.0855	NaN	NaN	NaN	0.377	NaN	NaN	0.118	0.101	0.106	NaN	NaN	0.123	NaN	0.0662	0.032	0.135	0.103	0.161411111	0.098025	1.646632095	0.719518251	0.125087018	0.7066587
MLXIPL	0.798	NaN	0.912	NaN	0.814	NaN	0.556	NaN	0.527	1.19	NaN	0.831	0.651	0.538	0.956	0.958	1.11	1.55	0.698	1.9	0.675	NaN	0.88	1.38	0.509	0.695	0.7773	1.0355	0.750651859	-0.413784132	0.123821033	0.7066587
PBLD	1.32	1.74	1.32	0.841	0.522	0.574	0.792	0.973	1.41	1.02	0.891	0.976	0.875	0.345	1.12	1.64	1.01	0.748	1.16	1.14	1.03	1.49	0.962	0.827	1.46	1.69	0.981266667	1.196090909	0.82039472	-0.285609888	0.127726225	0.7066587
NRCAM	2.81	NaN	NaN	NaN	3.09	1.1	NaN	2.53	NaN	NaN	NaN	NaN	1.08	NaN	NaN	3.36	1.66	NaN	10.2	NaN	4.88	NaN	2.18	2.82	3.93	NaN	2.122	4.147142857	0.511677575	-0.966693089	0.122823308	0.7066587
EPB41L2	NaN	3.23	5.96	3.23	NaN	5.04	2.48	3.26	NaN	5.65	2.61	2.99	2.54	2.46	3.74	1.25	1.74	4.6	1.88	1.81	1.79	NaN	NaN	5.68	1.83	2.7	3.599166667	2.586666667	1.391430412	0.476568759	0.124040493	0.7066587
SCD	1.49	1.28	0.837	0.645	1.02	0.878	1.47	0.661	1.61	1.38	0.859	0.785	2.02	1.04	1.05	0.607	1.29	1.23	1.16	0.633	0.743	0.887	0.516	0.904	1.49	0.461	1.135	0.901909091	1.258441689	0.33163837	0.123480808	0.7066587
ATP9A	0.774	0.884	1.01	0.793	0.761	0.861	1.07	1.11	0.642	1.05	0.867	0.787	0.793	0.57	0.532	0.606	0.583	0.829	0.597	1.22	0.739	0.757	0.515	0.459	0.727	0.783	0.8336	0.710454545	1.173333333	0.230612928	0.124411425	0.7066587
BANF1	2.01	1.32	3.39	0.578	2.09	2.43	0.847	1.94	1.5	NaN	0.444	1.79	2.71	NaN	2.57	1.13	1.35	8.25	1.95	5.4	2.23	NaN	2.66	3.55	1.64	2.24	1.816846154	3.04	0.597646761	-0.742635063	0.126235635	0.7066587
SURF6	1.51	0.593	2.24	1.2	0.78	0.913	2.25	0.498	1.32	1.08	0.485	0.705	1.51	1.78	0.944	1.35	0.672	1.39	1.01	2.08	1.22	2.28	3.46	1.61	1.74	1.1	1.1872	1.628363636	0.72907548	-0.455859912	0.126334547	0.7066587
PIAS1	0.85	0.472	NaN	NaN	0.363	NaN	NaN	NaN	0.31	NaN	NaN	0.513	0.221	0.266	0.14	0.114	0.287	0.409	0.245	NaN	0.157	0.265	0.118	0.378	0.282	0.244	0.391875	0.2499	1.568127251	0.649042636	0.12741614	0.7066587
WISP2	NaN	NaN	NaN	NaN	NaN	NaN	NaN	1.66	NaN	NaN	NaN	NaN	1.22	NaN	NaN	0.485	0.756	NaN	0.627	NaN	0.323	NaN	NaN	NaN	0.499	NaN	1.44	0.538	2.676579926	1.420390734	0.123376939	0.7066587
TTC4	0.673	0.836	1.16	0.817	1.08	1.21	1.29	1.35	1.32	1.32	1.06	1.06	0.833	1.32	1.11	1.07	1.25	1.37	1.02	1.55	1.25	1.89	1.09	1.45	0.944	0.989	1.095933333	1.261181818	0.868973305	-0.202616236	0.127195521	0.7066587
LYN	1.19	12	5.68	2.94	2.14	2.86	2.11	0.818	2.66	6.67	1.85	1.73	0.927	2.58	2.43	9.88	2.01	NaN	3.1	0.433	7.11	15.2	3.5	NaN	7.73	5.44	3.239	6.044777778	0.535834421	-0.900140835	0.123357792	0.7066587
TXN	0.876	0.883	1.78	0.685	0.614	NaN	0.774	1.53	NaN	0.525	0.909	1.28	1.05	0.68	NaN	0.952	1.24	1.14	0.722	3.13	0.899	NaN	1.17	1.63	1.27	1.44	0.9655	1.3593	0.710292062	-0.493515732	0.124471242	0.7066587
PPIB	1.11	2.25	1.51	1.17	1.28	1.24	1.24	1.23	1.39	1	0.976	1.04	1.72	1.05	1.47	1.68	1.47	3.87	1.39	0.835	1.22	2.72	1.81	1.42	1.6	1.29	1.311733333	1.755	0.747426401	-0.419996571	0.123912806	0.7066587
HLA.B.8	0.244	0.122	NaN	0.212	0.186	0.116	0.179	NaN	NaN	NaN	NaN	NaN	NaN	NaN	NaN	0.0977	0.515	NaN	0.147	0.799	1.46	NaN	0.137	0.148	0.468	3.49	0.1765	0.806855556	0.21875043	-2.19264224	0.123623454	0.7066587
S100A7	0.587	0.726	1.1	0.876	0.296	0.383	0.866	0.593	0.468	1.55	1.19	0.667	0.925	0.409	0.615	1.05	0.69	0.989	0.959	1.68	0.629	0.922	0.579	0.756	1.2	1.05	0.750066667	0.954909091	0.785484895	-0.348344563	0.124754824	0.7066587
RPA3	4.4	2.19	3.27	2.9	3.01	1.61	2.54	1.77	2.24	2.76	1.4	2.04	2.46	4.14	2.96	2.35	1.66	1.84	2.59	1.25	2.86	2.25	2.07	2.4	2.96	2.22	2.646	2.222727273	1.190429448	0.25148212	0.127798895	0.7066587
ARR3	2	2.45	4.05	1.13	1.44	1.69	2.01	1.9	2.12	1.81	2.1	1.61	1.7	1.41	1.28	2.56	1.19	1.62	2.67	1.23	0.925	1.77	1.2	1.32	1.01	1.11	1.913333333	1.509545455	1.267489712	0.341974037	0.124760734	0.7066587
MTIF2	0.768	0.96	0.74	0.984	0.698	0.769	0.933	0.712	0.987	0.822	0.721	0.701	1.14	0.851	0.769	0.95	0.595	1.35	0.845	1.5	0.814	1.1	1.08	1.06	0.782	0.726	0.837	0.982	0.852342159	-0.230495402	0.12560839	0.7066587
GATM	1.66	0.565	1.98	1.45	1.12	0.955	3.86	0.552	3.31	0.845	1.75	1.03	2.77	2.12	2.2	2.14	1.8	1.6	3.8	1.55	3.51	0.858	5.61	2.02	1.46	3.65	1.744466667	2.545272727	0.685375146	-0.545034219	0.125585359	0.7066587
CRIP2	0.787	1.52	1.01	0.79	0.772	0.797	0.823	0.958	0.786	1.03	0.796	0.789	0.781	0.671	0.958	0.866	0.807	0.577	0.547	1.25	0.662	0.9	0.734	0.633	0.619	0.742	0.884533333	0.757909091	1.167070489	0.2228917	0.126980693	0.7066587
RPL37A	0.327	0.62	0.487	1.58	0.808	0.898	0.846	0.895	0.771	0.766	0.622	0.359	1.67	1.43	1.29	3.48	3.21	1.12	2.49	0.323	0.704	1.13	0.702	0.778	0.792	1.28	0.891266667	1.455363636	0.612401358	-0.707450614	0.127752212	0.7066587
STXBP1	1.05	1.05	0.917	1.22	0.964	1.06	1.15	1.3	1.17	1.78	0.655	0.922	1.44	0.832	0.904	1.35	0.969	1.25	1.15	1.65	1.17	1.97	1.18	1.21	1.12	1.01	1.094266667	1.275363636	0.858003659	-0.220944295	0.123722948	0.7066587
SQSTM1	0.419	NaN	0.432	0.86	0.379	0.487	0.468	0.922	NaN	0.506	2.46	0.628	0.455	0.483	0.543	0.451	0.327	0.359	0.488	NaN	0.506	0.486	0.453	0.452	0.464	0.414	0.695538462	0.44	1.580769231	0.660626771	0.124605091	0.7066587
OASL	1.59	1.79	1.73	1.68	1.65	1.73	0.392	1.24	0.854	3.45	1.24	1.66	3.01	2.94	1.06	1.04	2.27	1.68	2.89	5.48	3.65	2	2.53	1.27	1.63	2.39	1.7344	2.439090909	0.711084607	-0.491906869	0.123739413	0.7066587
CTF1	0.983	NaN	2.7	0.761	1.6	NaN	NaN	1.49	NaN	NaN	NaN	1.59	2.09	1.4	2.83	1.52	1.6	0.615	NaN	NaN	0.795	NaN	NaN	NaN	NaN	NaN	1.716	1.1325	1.515231788	0.599538503	0.12646002	0.7066587
FAM98C	NaN	NaN	NaN	NaN	0.772	NaN	NaN	0.628	NaN	NaN	NaN	0.497	NaN	NaN	0.27	NaN	NaN	NaN	2.68	NaN	1.17	NaN	NaN	NaN	1.35	NaN	0.54175	1.733333333	0.312548077	-1.677849969	0.123149772	0.7066587
HSDL1	0.859	NaN	NaN	NaN	NaN	NaN	NaN	NaN	NaN	1.11	2.77	NaN	NaN	NaN	NaN	NaN	NaN	9.11	4.66	NaN	1.61	NaN	NaN	NaN	NaN	4.08	1.579666667	4.865	0.32470024	-1.622819645	0.124275014	0.7066587
TPRN	1.17	1.19	0.289	1.29	0.952	1.01	0.853	1.73	1.37	1.43	NaN	1.38	1.25	1.29	1.03	0.996	1.38	2.15	1.47	4.15	1.18	1.89	1.49	1.85	0.646	0.951	1.159571429	1.650272727	0.702654422	-0.509112775	0.125407865	0.7066587
PSAPL1	0.765	1.61	2.44	0.871	0.875	0.895	0.153	1.74	NaN	NaN	0.701	1.95	0.548	NaN	1.06	1.13	2.6	NaN	1.85	NaN	1.25	NaN	NaN	NaN	1.64	1.25	1.134	1.62	0.7	-0.514573173	0.125966024	0.7066587
SRGAP1	0.557	NaN	NaN	NaN	NaN	NaN	NaN	NaN	NaN	NaN	1.48	1.14	1.22	NaN	0.875	0.623	NaN	NaN	NaN	NaN	NaN	NaN	0.81	NaN	NaN	NaN	1.0544	0.7165	1.471598046	0.557383666	0.125580713	0.7066587
PARG	0.802	NaN	1.82	NaN	NaN	1.07	NaN	0.958	1.02	3.22	1.03	0.59	NaN	1.79	1.35	0.877	NaN	0.263	0.81	NaN	1.52	NaN	NaN	NaN	0.589	1.2	1.365	0.8765	1.557330291	0.639074955	0.127392766	0.7066587
FNBP4	NaN	1.09	NaN	2.08	NaN	NaN	NaN	NaN	0.228	NaN	0.654	0.245	0.64	0.603	NaN	0.452	NaN	NaN	0.36	NaN	0.367	NaN	0.273	NaN	NaN	NaN	0.791428571	0.363	2.180243998	1.124489601	0.127395655	0.7066587
SDR9C7	2.68	0.381	NaN	0.81	2.13	1.37	NaN	0.45	NaN	NaN	1.42	0.618	0.685	0.65	1.04	1.12	0.726	1.62	2.61	0.877	0.827	2.74	1.18	1.41	2	2.86	1.112181818	1.633636364	0.680801336	-0.554694228	0.126361952	0.7066587
SIPA1	5.27	0.875	1.73	2.32	0.842	0.948	3.06	4.55	3.26	0.772	0.71	1.39	7.48	NaN	2.4	3.8	3.02	4.62	3.44	1.48	3.35	NaN	7.05	5.62	3.74	1.48	2.543357143	3.76	0.676424772	-0.5639986	0.12639862	0.7066587
SMARCD1	1.15	1.12	0.756	0.745	1.77	1.29	1.22	1.16	0.937	0.987	0.602	0.992	0.673	0.866	0.376	1.15	0.621	1.03	1.31	2.32	2.34	NaN	0.841	0.871	1.44	1.18	0.976266667	1.3103	0.745071103	-0.424549984	0.127345483	0.7066587
SLC41A2.SLC41A1	0.447	0.924	1.44	0.547	0.682	0.675	0.826	1.89	2.03	1.14	1.44	1.59	0.851	0.955	1.25	1.36	1.57	0.54	1.07	6	1.57	2.51	0.904	0.982	3.3	1.33	1.112466667	1.921454545	0.578971108	-0.788436739	0.123640294	0.7066587
NMES1	1.42	1.59	1.68	1.43	1.39	1.23	1.77	1.31	1.59	1.73	0.796	1.35	1.17	1.27	1.67	1.29	0.973	1.83	1.04	1.36	1.14	1.26	1.48	1.57	0.881	0.891	1.4264	1.246818182	1.144032082	0.19412751	0.126459379	0.7066587
MTFR1L	0.918	0.324	0.903	NaN	0.964	0.771	1.27	1.14	0.59	0.717	0.448	0.551	0.781	0.571	0.638	1.59	1.37	1.06	0.79	1.25	0.743	1.5	0.352	0.518	1.24	0.52	0.756142857	0.993909091	0.760776679	-0.394455073	0.127185214	0.7066587
SMURF2	0.589	NaN	0.825	NaN	1.07	0.944	NaN	1.14	0.975	0.482	1.92	0.842	1.19	0.968	0.827	NaN	NaN	NaN	1.13	NaN	0.849	0.622	NaN	0.228	NaN	0.493	0.981	0.6644	1.476520169	0.562201063	0.126938976	0.7066587
AATF	1	1.18	1.74	1.44	0.364	0.407	1.6	1.11	1.05	0.887	1.12	1.02	0.894	0.533	1.44	1.23	1.26	0.762	1.43	1.85	1	0.932	1.55	1.3	0.99	2.06	1.052333333	1.305818182	0.805880442	-0.311362274	0.125641175	0.7066587
GGA3	3.42	2.48	6.13	1.35	1.1	2.25	4.54	2.37	1.28	4.35	0.954	1.56	1.13	1.53	1.83	0.815	0.967	0.683	0.621	4.28	1.1	2.87	0.878	1.87	1.62	1.87	2.418266667	1.597636364	1.513652745	0.598034267	0.12773281	0.7066587
STOML2	0.602	1.06	4.3	NaN	NaN	NaN	0.973	NaN	2.09	3.79	NaN	1.74	0.563	NaN	1.19	NaN	0.806	NaN	0.96	NaN	0.541	1.58	NaN	NaN	NaN	1.12	1.812	1.0014	1.809466747	0.855564595	0.126300988	0.7066587
FBXL3	5.86	3.04	2.75	2.93	4.82	3.57	3.29	2.69	2.6	2.2	1.68	2.98	2.56	3.47	3.89	3.18	1.71	2.88	2.49	1	3.07	3.09	1.72	3.58	4.03	1.93	3.222	2.607272727	1.235774059	0.305414994	0.124621706	0.7066587
TRIM33	0.383	1.14	1.5	1.07	0.905	0.778	0.651	1.09	1.18	0.741	0.69	1.32	1.61	NaN	1.14	1.2	1.18	1.71	1.33	3.39	0.865	1.11	1.48	1.49	0.641	0.994	1.014142857	1.399090909	0.724858442	-0.464228816	0.128047147	0.707468129
PDE6D	0.918	1.02	0.87	0.546	1.22	1.32	0.916	0.89	4.17	0.906	1.38	0.567	0.642	1.53	1.6	0.981	0.721	0.897	1	1.31	0.854	NaN	0.546	0.769	0.706	0.768	1.233	0.8552	1.441768007	0.527839042	0.128170791	0.707588348
MBTD1	1.35	2.16	0.418	NaN	0.714	1.32	1.3	1.64	NaN	NaN	1.76	2.12	0.622	2.38	0.992	NaN	1.35	2.64	1.28	4.72	NaN	NaN	NaN	NaN	1.24	4.42	1.398	2.608333333	0.535974441	-0.899763891	0.128293572	0.707703618
C11orf68	0.75	0.857	1.55	1.47	1.24	1.3	3.03	1.35	1.08	2.7	0.958	1.92	1.27	1.22	1.67	0.915	1.33	2.63	2.62	2.32	1.48	1.83	2.1	1.82	1.65	1.69	1.491	1.853181818	0.804562178	-0.313724175	0.128605622	0.708861943
CDCA2	0.798	0.723	0.569	0.666	0.856	0.743	1.03	0.904	1.62	0.386	1.55	0.825	1.69	8.28	0.739	0.423	0.476	1.9	0.388	0.171	0.658	0.157	0.414	0.565	0.796	0.583	1.425266667	0.593727273	2.40054101	1.263359582	0.128856857	0.708914776
LYRM5	0.766	1.3	0.688	1.93	0.348	1.11	2.63	1.98	0.697	0.221	2.86	0.727	1.05	0.586	1.53	2.63	2	0.728	1.58	NaN	3.55	0.844	1.34	0.763	3.05	1.78	1.2282	1.8265	0.672433616	-0.572536246	0.129058159	0.708914776
LIMD2	1.92	3.04	NaN	3.26	1.62	2.47	2.08	2.75	1.63	1.05	NaN	3.42	2.78	4.55	NaN	3.62	3.23	4.09	2.21	1.37	2.73	6.66	8.72	3.16	2.68	2.15	2.5475	3.692727273	0.689869522	-0.535604569	0.12880652	0.708914776
PRAF2	0.775	1.32	NaN	1.53	1	0.798	0.937	1.02	2.28	0.886	NaN	0.813	0.634	1.04	1.87	2.21	1.88	NaN	1.06	7.71	1.35	NaN	2.37	2.61	0.663	1.29	1.146384615	2.349222222	0.487984749	-1.035092036	0.129125006	0.708914776
ASAP1	1.93	0.767	NaN	NaN	0.937	NaN	0.23	1.72	1.06	NaN	NaN	1.97	NaN	1.93	0.841	0.42	NaN	NaN	0.525	NaN	0.81	NaN	1.55	0.619	NaN	NaN	1.265	0.7848	1.611875637	0.688740438	0.129125586	0.708914776
RAD51B	1.29	NaN	NaN	NaN	NaN	NaN	NaN	1.3	0.854	NaN	NaN	NaN	1.12	NaN	NaN	0.459	NaN	NaN	0.84	NaN	1	NaN	NaN	NaN	NaN	NaN	1.141	0.766333333	1.488908221	0.574254826	0.129331315	0.70892343
KRT15	0.505	1.43	1.81	1.32	0.898	1.44	1.33	1.36	1.93	2.2	0.49	0.918	1.15	1.54	2.75	1.26	1.45	2.09	1.5	3.73	1.75	2.77	2.89	1.32	1.01	1.08	1.404733333	1.895454545	0.741106315	-0.432247577	0.129236447	0.70892343
PC	NaN	1.67	NaN	NaN	NaN	1.8	NaN	1.44	2.89	NaN	NaN	NaN	1.07	NaN	1.46	2.45	NaN	NaN	2.69	NaN	1.55	NaN	NaN	2.87	NaN	NaN	1.721666667	2.39	0.720362622	-0.47320477	0.129478586	0.709170961
COPS2	1.15	1.13	1.42	0.906	0.904	1.04	1.39	1.27	1.14	1.25	1.46	1.24	0.965	0.673	0.642	1.13	0.878	1.9	1.27	0.882	1.22	2.24	1.12	0.834	1.63	1.82	1.105333333	1.356727273	0.81470562	-0.295649235	0.129871996	0.709750555
GLO1	1.76	NaN	NaN	NaN	NaN	NaN	NaN	NaN	NaN	NaN	3.55	NaN	2.4	NaN	1.99	1.71	NaN	NaN	1.49	NaN	1.62	NaN	NaN	1.59	NaN	NaN	2.425	1.6025	1.51326053	0.59766039	0.129818657	0.709750555
ACVR1	2.36	1.28	2.13	1.54	1.77	1.87	2.12	1.6	1.76	1.55	1.03	1.64	0.36	1.52	2.14	2	1.28	1.58	1.37	1.33	1.19	1.09	1.23	0.983	1.93	1.32	1.644666667	1.391181818	1.182208282	0.241484232	0.130065514	0.709750555
GDPD3	1.95	2.4	4.44	2.66	2.85	2.32	1.46	1.97	3.37	3.62	2.26	2.44	1.31	1.72	1.19	1.21	3.68	2.33	4.21	1.82	3.48	3.39	3.82	3.44	3.03	2.28	2.397333333	2.971818182	0.8066891	-0.309915333	0.130095386	0.709750555
YAE1D1	1.57	1.67	2.24	0.616	NaN	1.31	1.56	1.02	1.3	0.981	1.32	1.62	1.2	NaN	1.75	1.5	1.8	1.77	1.32	3.36	2.1	1.11	1.57	1.52	2.19	1.06	1.396692308	1.754545455	0.796042248	-0.329083095	0.12993273	0.709750555
CUL9	0.539	0.599	0.563	NaN	1.02	0.92	3.44	0.49	2.29	0.477	NaN	0.47	1.52	0.989	0.894	0.563	1.26	1.2	1.2	1.53	2.24	NaN	2.3	1.81	1.05	3.12	1.093153846	1.6273	0.671759261	-0.573983788	0.130516029	0.710815221
CLASP2	1.64	1.41	1.11	0.688	1.28	1.66	0.662	1.29	1.29	1.87	1.41	1.1	0.662	1.04	0.661	0.795	0.615	0.475	1.32	1.15	0.771	0.728	1.23	0.994	0.912	1.59	1.184866667	0.961818182	1.231902962	0.300888618	0.130597584	0.710815221
DSTYK	0.284	0.715	0.544	1.01	1.05	1.03	0.284	2.72	1.04	0.906	1.65	1.72	2.62	0.9	0.586	0.813	0.511	0.189	0.645	1.92	0.34	0.449	0.49	0.613	0.609	1.61	1.137266667	0.744454545	1.527650914	0.611314908	0.130408138	0.710815221
NDUFB4	NaN	NaN	NaN	0.806	NaN	NaN	NaN	0.581	NaN	NaN	NaN	0.586	0.969	NaN	NaN	0.647	0.975	NaN	1.39	NaN	1.16	NaN	NaN	NaN	NaN	2.48	0.7355	1.3304	0.552841251	-0.855062827	0.131133614	0.711538461
HLA.A.4	0.258	0.226	0.164	0.106	NaN	0.199	0.18	0.749	NaN	NaN	0.0425	NaN	0.112	NaN	NaN	0.0565	0.0699	NaN	0.0929	0.01	0.227	0.166	0.11	NaN	NaN	NaN	0.226277778	0.104614286	2.162972067	1.113015034	0.130890349	0.711538461
PLA2G2A	0.468	0.462	0.413	0.547	0.189	0.231	0.52	0.256	0.403	0.211	1.03	0.327	0.141	0.197	0.261	0.631	0.588	0.314	0.661	0.701	0.293	0.75	0.251	0.147	0.589	0.732	0.377066667	0.514272727	0.7332037	-0.447714028	0.131107093	0.711538461
PGM2L1	0.304	0.366	0.168	0.34	0.391	0.392	0.251	0.478	0.303	0.242	0.618	0.262	0.329	0.344	0.487	0.231	0.276	0.208	0.327	0.689	0.196	0.143	0.17	0.197	0.246	0.254	0.351666667	0.267	1.31710362	0.397368851	0.131140278	0.711538461
TAF9	NaN	0.635	NaN	NaN	0.0752	NaN	NaN	0.686	NaN	NaN	NaN	0.451	0.798	NaN	NaN	1.27	NaN	0.913	1.06	NaN	1.48	NaN	1.04	0.278	NaN	0.208	0.52904	0.892714286	0.592619619	-0.754821706	0.131991132	0.715595951
THY1	0.986	1.04	2.93	1.29	0.675	0.683	0.909	0.938	0.897	2.23	2.19	0.434	0.931	1.5	1.75	1.83	0.765	0.409	2.68	6.67	0.896	3.19	1.71	1.54	4.23	0.778	1.2922	2.245272727	0.575520285	-0.797061316	0.133810372	0.716125841
ADAM10	0.717	1.11	2.41	0.663	0.582	0.871	0.552	1.12	2.03	0.651	1.12	0.921	1.37	2.07	1.61	1.83	1.83	1.06	1.56	1.93	1.43	0.988	1.94	NaN	1.37	0.983	1.186466667	1.4921	0.79516565	-0.330672659	0.132680433	0.716125841
NDUFB10	0.821	1.31	1.47	NaN	0.764	0.889	1.3	0.754	0.909	0.67	NaN	0.506	0.841	NaN	1.67	0.991	0.517	0.57	0.584	NaN	0.5	0.977	1.18	1.28	0.41	0.683	0.992	0.7692	1.289651586	0.366981358	0.133363968	0.716125841
ANPEP	2.77	5.05	1.8	2.93	3.69	4.38	3.07	2.56	1.9	3.8	2.39	3	1.9	3.11	1.9	3.53	3.05	1.33	3.21	1.94	2.35	1.66	1.76	2.08	3.51	2.19	2.95	2.419090909	1.219466366	0.286249968	0.132895771	0.716125841
PTMS	1.4	2.76	2.1	2.11	1.11	1.27	1.39	1.76	1.84	1.53	1.21	1.8	1.58	0.815	1.58	1.66	1.41	2.53	2.35	1.12	1.77	2.83	1.74	2.37	2.06	1.44	1.617	1.934545455	0.835855263	-0.258674948	0.132969036	0.716125841
ELF3	1.59	NaN	NaN	NaN	2.74	1.96	8	1.97	1.43	4.42	NaN	1.54	3.02	1.26	1.39	2.13	1.49	1.43	1.6	NaN	1.01	1.18	1.37	NaN	2.86	NaN	2.665454545	1.63375	1.631494749	0.706194344	0.132324939	0.716125841
DR1	8.59	5.81	5.67	3.55	10.4	8.78	9.87	5.87	2.84	9.23	1.47	6.12	7.67	14.3	5.44	5.62	5.11	4.19	2.65	3.27	6.27	7.38	6.4	6.29	7.59	5.91	7.040666667	5.516363636	1.276323885	0.351994479	0.132604835	0.716125841
LAPTM4A	1.68	1.73	1.32	1.1	1.48	1.6	1.4	1.09	1.14	1.32	1.21	1.47	0.825	0.888	1.14	1.02	1.1	1.52	1.59	1.55	1.21	1.63	1.78	1.27	1.62	1.74	1.292866667	1.457272727	0.887182366	-0.172697404	0.133409629	0.716125841
CWC27	0.334	0.303	NaN	NaN	NaN	0.153	NaN	0.236	0.0405	NaN	0.0473	0.115	0.439	0.0867	NaN	NaN	NaN	0.155	0.169	NaN	NaN	0.0446	0.0803	0.145	NaN	0.0775	0.194944444	0.1119	1.742130871	0.800853005	0.133697542	0.716125841
RAD50	5.3	2.67	1.22	NaN	NaN	5	1.79	8.03	2.08	1.44	1.1	4.1	8.18	3.05	3.04	1.99	2.27	NaN	2.73	1.62	2.95	5.08	0.514	1.88	3.42	1.55	3.615384615	2.4004	1.50615923	0.590874299	0.133389014	0.716125841
FAM213A	2.07	0.816	5.05	1.63	4.81	0.805	0.81	3.48	NaN	0.508	NaN	2.3	3.63	2.75	2.25	1.92	0.861	1.99	1.56	1.45	2.42	NaN	1.16	NaN	1.59	2.04	2.377615385	1.665666667	1.427425686	0.513415639	0.133728558	0.716125841
MRPS26	2.76	0.42	3.31	NaN	1.81	1.71	2.14	1.2	0.58	2.01	0.851	1.53	0.613	2.19	3.93	3.29	2.65	NaN	3.36	1.09	1.91	NaN	NaN	NaN	NaN	2.83	1.789571429	2.521666667	0.709678029	-0.494763453	0.133841806	0.716125841
VTA1	1.63	1.37	1.11	1.11	1.24	0.945	1.19	0.826	1.73	1.77	0.269	1.37	1.37	1.28	1.79	1.14	0.674	NaN	1.17	0.835	1.25	0.344	1.47	1.31	1	NaN	1.266666667	1.021444444	1.240073969	0.310426179	0.133507043	0.716125841
ASB6	NaN	NaN	NaN	NaN	NaN	NaN	NaN	0.855	NaN	NaN	NaN	NaN	NaN	NaN	2.05	4.25	NaN	NaN	NaN	NaN	4.1	NaN	NaN	NaN	NaN	NaN	1.4525	4.175	0.347904192	-1.523238034	0.132854221	0.716125841
STX8	2.5	1.24	0.879	1.64	1.12	1.81	1.61	0.792	1.65	3.71	0.623	0.801	1.68	0.985	1.65	1.1	1.51	5.1	0.794	3.03	1.55	1.38	3.1	2.32	2.24	1.81	1.512666667	2.175818182	0.695217403	-0.524463897	0.133766516	0.716125841
ANGEL1	0.469	0.63	0.662	NaN	1.02	NaN	0.783	0.948	0.651	0.783	1.56	0.942	0.436	0.826	0.936	0.596	0.15	0.779	0.711	1.01	0.803	0.729	0.661	0.587	0.589	0.64	0.818923077	0.659545455	1.24164767	0.312255852	0.132206361	0.716125841
THRAP3	0.58	0.907	1.08	1.11	0.57	0.498	0.366	0.684	1.3	0.491	1.18	0.869	0.415	1.3	0.611	0.631	1.67	1.06	1.46	NaN	1.05	0.643	0.445	0.839	1.45	1.15	0.7974	1.0398	0.766878246	-0.38293055	0.133129827	0.716125841
SDR39U1	NaN	0.607	2.68	NaN	1.45	1.79	NaN	1.21	1.23	2.47	NaN	1.33	1.9	NaN	1.31	1.76	1.33	2.84	NaN	NaN	1.42	NaN	2.51	NaN	2.86	1.97	1.5977	2.098571429	0.761327434	-0.39341103	0.133983085	0.716329891
CNRIP1	1.58	1.56	NaN	NaN	2.86	NaN	1.05	1.48	NaN	1.54	1.22	2.05	0.6	0.841	1.17	1.1	1.49	NaN	NaN	NaN	1.39	NaN	0.515	NaN	0.843	1.12	1.450090909	1.076333333	1.347250767	0.430018408	0.134244659	0.717176273
PDCD6	NaN	NaN	NaN	0.329	0.226	0.07	0.192	0.164	0.108	0.158	NaN	0.103	NaN	NaN	0.356	NaN	NaN	NaN	NaN	NaN	0.171	0.0201	NaN	0.116	NaN	0.144	0.189555556	0.112775	1.680829577	0.749173454	0.134726458	0.717995701
GOT2	1.7	1.32	1.06	1.33	1.18	1.14	1.6	1.62	2.09	1.77	2.53	2.21	2.75	2.44	3.56	1.27	0.936	1.87	1.17	1.57	0.735	1.84	0.973	3.26	1.35	1	1.886666667	1.452181818	1.299194524	0.377617457	0.134711679	0.717995701
TK1	3.57	1.1	4.09	2.06	0.891	1.02	2.8	1.4	3.61	2.52	1.61	2	4.25	1.91	1.75	1.65	1.47	3.41	1.84	5.01	3.79	4.24	3.59	2.69	2.28	3.04	2.3054	3.000909091	0.768233869	-0.380382527	0.134909914	0.717995701
GOLGA4	0.664	0.485	1.37	0.805	0.929	0.748	1.34	0.969	1.69	0.884	1.02	0.923	0.981	1.33	1.35	1.39	0.907	0.737	1.02	1.9	1.45	2.39	2.3	0.926	0.944	0.853	1.032533333	1.347	0.766542935	-0.383561494	0.134914959	0.717995701
MED31.1	1.34	1.44	1.25	1.91	1.44	1.81	1.18	1.67	1.75	1.59	1.37	1.56	1.23	0.982	1.29	1.88	1.27	1.89	1.49	1.18	1.44	1.71	1.75	1.93	1.86	1.4	1.454133333	1.618181818	0.898621723	-0.154214158	0.134635222	0.717995701
CPNE1	1.34	1.58	2.27	1.23	1.31	1.33	0.658	1.25	1.42	1.22	1.04	1.42	1.85	1.84	1.36	1.07	1.14	1.1	1.05	1.88	1.15	1.31	1.3	1.36	1.26	0.593	1.407866667	1.201181818	1.172067913	0.229056166	0.135585496	0.718261839
CYP7B1	1.67	NaN	1.09	NaN	NaN	NaN	2.8	NaN	1.34	3.13	NaN	1.35	0.905	NaN	1.89	0.647	NaN	NaN	NaN	NaN	1.25	NaN	NaN	NaN	NaN	NaN	1.771875	0.9485	1.868081181	0.901557151	0.135177869	0.718261839
FES	0.387	1.44	NaN	NaN	1.58	NaN	NaN	0.734	0.691	0.793	NaN	0.745	1.34	0.501	2.89	NaN	0.309	0.592	0.48	NaN	1.29	NaN	0.855	NaN	NaN	0.508	1.1101	0.672333333	1.651115518	0.72344106	0.135534815	0.718261839
DAP3	1.39	0.642	NaN	0.891	NaN	0.545	0.38	0.798	1.36	0.829	0.318	0.472	0.578	0.403	0.783	0.506	0.96	1.18	0.707	8.03	0.625	2.38	1.59	0.513	2.81	0.611	0.722230769	1.810181818	0.398982446	-1.325602822	0.135109224	0.718261839
SSRP1	1.82	2.94	1.59	1.37	1.64	1.49	1.3	2.31	2.15	2.05	1.21	2.26	1.95	2.68	1.01	2.28	1.8	1.85	1.77	4.72	1.64	4.47	4.31	1.67	1.5	1.64	1.851333333	2.513636364	0.736515973	-0.44121128	0.13551681	0.718261839
TSC1	1.28	2.04	1.63	1.08	1.66	1.5	1.89	0.745	1.06	1.17	0.661	1.37	0.784	2.79	1.11	1.15	0.678	1.58	0.866	0.957	1.64	NaN	0.617	1.17	1.12	1.27	1.384666667	1.1048	1.253318851	0.325753491	0.135567679	0.718261839
ABHD16A	0.845	1.22	1.05	1	1.58	1.35	1.03	1.13	1.26	1.19	0.834	1.23	0.803	0.754	1.24	0.908	1.77	0.78	1.19	1.87	1.52	1.2	1.53	1.36	1.01	1.07	1.101066667	1.291636364	0.852458709	-0.23029814	0.135791685	0.718362292
PRIM1	0.532	0.604	NaN	1.23	NaN	0.642	NaN	0.891	NaN	NaN	0.647	NaN	0.846	0.409	NaN	1.63	NaN	0.469	NaN	NaN	1.4	NaN	NaN	NaN	1.58	NaN	0.725125	1.26975	0.571076984	-0.808242855	0.13581133	0.718362292
METTL18	3.83	0.723	6.02	2	3.89	5.11	10.1	1.09	NaN	4.77	4.39	2.09	3.32	NaN	1.35	2.58	1.57	4.06	2.01	NaN	1.54	NaN	1.27	1.46	4.28	3.61	3.744846154	2.486666667	1.505970303	0.590693321	0.136295929	0.719861086
COG5	NaN	NaN	NaN	NaN	0.321	NaN	NaN	0.325	NaN	NaN	NaN	NaN	NaN	NaN	NaN	0.275	0.183	NaN	0.281	NaN	NaN	NaN	NaN	NaN	NaN	NaN	0.323	0.246333333	1.311231394	0.390922301	0.136301991	0.719861086
IKBKB	1.78	1.49	1.87	1.33	1.92	1.64	1.56	2.01	1.98	1.57	0.535	1.59	2.48	1.64	2.04	1.6	1.31	1.77	1.63	0.788	1.43	2	1.48	1.33	1.52	1.35	1.695666667	1.473454545	1.150810299	0.202650038	0.136744515	0.720351951
WHSC1	1.19	1.26	2.18	2.2	1.68	2.24	1.78	2.75	2.06	0.981	1.31	1.77	2.41	1.42	1.8	2.16	1.24	2.64	1.96	2.02	2.8	1.21	3.05	2.76	1.35	2.82	1.802066667	2.182727273	0.825603221	-0.276479496	0.136843594	0.720351951
FBL	1.19	0.769	2.12	1.18	0.572	0.581	1.38	0.565	1.52	0.901	1.26	0.796	0.668	0.817	1.08	0.828	1.14	1.41	1.1	1.69	1.2	1.34	1.13	1.23	1.16	1.25	1.0266	1.225272727	0.837854281	-0.255228742	0.136913546	0.720351951
SELM	NaN	NaN	NaN	NaN	NaN	NaN	NaN	0.392	NaN	NaN	NaN	0.266	0.467	NaN	NaN	NaN	NaN	NaN	NaN	NaN	0.0579	NaN	0.327	NaN	0.187	NaN	0.375	0.190633333	1.96712712	0.976090191	0.136510051	0.720351951
C14orf166	NaN	0.658	NaN	0.743	0.661	NaN	1.42	0.458	0.897	NaN	0.361	1.65	NaN	NaN	0.604	0.494	NaN	1.19	0.684	1.08	1.31	1.97	2.13	NaN	NaN	NaN	0.828	1.265428571	0.654323775	-0.611923402	0.136818453	0.720351951
RRP1B	1.43	1.65	1.91	1.5	1.5	1.43	1.95	1.71	1.76	2.17	1.8	1.82	2.17	1.53	1.58	1.36	1.17	1.94	1.31	1.75	1.33	1.53	1.93	1.91	1.08	1.73	1.727333333	1.549090909	1.115062598	0.157124703	0.137130552	0.720947525
FCGR3A	1.11	3.31	1.14	2.76	1.87	1.64	NaN	4.91	3.07	5.6	3.88	3.6	4.52	2.51	2.5	2.9	1.01	NaN	2.72	2.18	2.97	0.799	3.34	2.65	0.623	3.42	3.03	2.2612	1.339996462	0.422229192	0.137366789	0.721643232
TXNRD2	1.5	2.09	NaN	2.04	2.98	2.51	2.51	1.66	2	2.03	0.13	1.84	1.1	1.45	1.84	1.85	2.78	1.07	2.13	6.84	2.22	1.93	1.99	2.27	1.67	4.56	1.834285714	2.664545455	0.688404738	-0.538671069	0.139760854	0.721664779
PLCB4	NaN	0.573	NaN	0.578	NaN	0.362	1.03	0.386	0.337	0.0504	0.73	0.785	0.212	NaN	NaN	NaN	0.518	0.0774	0.548	1.48	0.54	NaN	2.01	NaN	1.35	0.693	0.50434	0.90205	0.559104263	-0.838810751	0.138226129	0.721664779
APOL1	1.69	1.37	NaN	NaN	0.991	1.59	NaN	1.59	1.11	1.03	NaN	1	0.869	2.36	1.04	2.52	1.42	0.454	1.8	3.86	2.01	0.407	3.72	1.8	1.05	1.97	1.330909091	1.910090909	0.696777878	-0.521229274	0.138722956	0.721664779
RBMX	0.664	0.899	0.402	NaN	0.346	NaN	0.628	0.376	NaN	0.396	0.802	0.43	0.601	NaN	0.553	0.882	1.05	0.55	0.824	NaN	0.317	1.5	0.299	1	NaN	NaN	0.554272727	0.80275	0.690467427	-0.534354738	0.139443494	0.721664779
SLIT3	1.78	0.919	1.87	3.21	0.797	1.35	NaN	1.08	1.36	NaN	0.189	1.52	1.66	1.09	1.59	1.37	1.83	NaN	NaN	NaN	1.71	2.41	NaN	1.79	NaN	NaN	1.416538462	1.822	0.777463481	-0.363153185	0.139238489	0.721664779
POLRMT	4.14	1.29	1.14	1.15	3.34	3.43	1.83	2.11	1.4	1.87	1.06	1.52	1.07	1.7	1.02	0.636	1.41	0.771	1.75	1.8	1.73	0.843	0.509	0.815	3.3	1.08	1.871333333	1.331272727	1.405672403	0.491260408	0.137740798	0.721664779
RPS5	1.05	1.76	0.906	0.884	1.08	1.18	3.56	1.07	1.02	1.17	1.41	1.3	1.57	0.818	0.962	0.555	0.638	2.03	1.68	1.07	0.672	0.468	1.19	0.978	0.76	0.558	1.316	0.963545455	1.365789225	0.449734858	0.139458018	0.721664779
CASK	0.295	0.2	0.678	0.635	0.328	0.695	0.301	0.266	0.611	0.214	0.804	0.726	0.348	0.418	0.277	0.286	1.5	0.588	0.631	1.63	0.258	0.658	0.37	NaN	0.358	0.868	0.453066667	0.7147	0.633925656	-0.657614436	0.137582708	0.721664779
LAMA5	1.6	0.956	4.48	0.606	0.638	0.472	0.35	0.429	2.2	0.19	1.39	0.516	0.0954	2.35	0.398	2.15	1.74	0.571	2.56	1.32	1.99	2.84	1.34	0.957	0.737	2.4	1.11136	1.691363636	0.65707928	-0.605860646	0.1396198	0.721664779
CIAO1	0.144	0.376	0.134	NaN	0.388	NaN	NaN	NaN	NaN	0.128	NaN	0.0618	NaN	0.112	NaN	0.0855	NaN	NaN	NaN	0.0656	0.0884	0.203	0.119	0.0506	NaN	NaN	0.191971429	0.102016667	1.881765351	0.912086741	0.138473174	0.721664779
TPPP	0.979	1.07	NaN	0.865	0.514	0.546	NaN	0.479	NaN	0.466	2.39	NaN	NaN	0.601	NaN	0.458	0.766	NaN	0.507	NaN	0.452	0.232	NaN	0.802	NaN	0.503	0.878888889	0.531428571	1.653823178	0.725804994	0.139660927	0.721664779
UQCRB	1.55	0.482	1.42	1.11	2.02	2.55	2.3	1.33	1.36	0.731	0.483	1.08	1.13	1.47	1.28	0.688	0.695	0.625	0.61	1.41	1.96	0.586	1.06	1.14	1.59	1.04	1.353066667	1.036727273	1.305132702	0.384196503	0.138291189	0.721664779
YWHAQ	0.163	0.176	0.0928	0.216	0.182	0.453	0.329	0.129	0.123	0.722	NaN	NaN	0.342	0.0854	NaN	0.0781	0.0733	0.0729	0.337	0.0604	0.174	0.212	0.144	NaN	0.205	0.212	0.2511	0.15687	1.600688468	0.678692553	0.138818398	0.721664779
CALML3	0.716	NaN	NaN	NaN	NaN	NaN	NaN	1.27	4.19	NaN	0.429	2.32	NaN	NaN	2.05	0.627	NaN	1.27	0.33	NaN	NaN	NaN	NaN	1.05	NaN	NaN	1.829166667	0.81925	2.232733191	1.158810861	0.139463424	0.721664779
TMOD1	0.0787	NaN	NaN	NaN	NaN	NaN	NaN	0.133	NaN	NaN	NaN	0.148	0.105	NaN	NaN	0.033	NaN	0.0357	0.0349	NaN	0.0449	NaN	0.0102	NaN	0.206	NaN	0.116175	0.060783333	1.911296956	0.934551946	0.13778763	0.721664779
ZNF142	NaN	NaN	NaN	NaN	NaN	NaN	NaN	1.43	NaN	NaN	NaN	1.39	1.05	NaN	NaN	1.82	NaN	3.55	NaN	NaN	NaN	2.18	NaN	NaN	NaN	NaN	1.29	2.516666667	0.512582781	-0.964143078	0.139289997	0.721664779
ABCC2	0.663	0.982	0.525	0.575	0.849	0.609	0.427	0.925	0.653	0.675	0.925	0.898	0.799	0.703	0.692	0.586	0.607	1.05	0.599	0.803	0.414	0.402	0.519	0.674	0.468	0.677	0.726666667	0.618090909	1.175663088	0.233474683	0.138970555	0.721664779
PTGES2	1.25	NaN	2.57	NaN	1.45	0.77	NaN	1.63	2.22	1.84	0.128	2.31	1.96	1.56	NaN	1.42	NaN	1.42	1.19	1.81	1.34	1.38	1.55	0.918	0.306	0.802	1.608	1.2136	1.32498352	0.405974416	0.138509571	0.721664779
EXOSC3	1.47	1.11	1.68	NaN	1.14	2.97	1.96	1.79	1.83	1.77	1.28	1.53	1.86	0.893	1.44	1.42	1.04	NaN	2.46	2.2	2.22	2.29	NaN	1.82	1.73	2.34	1.623071429	1.946666667	0.833769569	-0.262279377	0.138796077	0.721664779
FAM114A2	1.22	0.985	1.25	1.5	1.38	1.51	1.05	0.868	1.35	0.995	2.18	1.13	1.56	0.906	1.72	1.42	0.899	2.02	1.35	2.37	1.59	1.22	2.11	1.4	1.4	1.32	1.306933333	1.554454545	0.840766517	-0.25022288	0.138090661	0.721664779
ANO10	1.5	1.74	1.41	2.03	2.32	1.44	2.77	1.19	1.84	3.81	1.19	1.51	2.11	2.4	2.36	1.29	2.46	1.91	1.67	1.91	1.41	1.88	1.23	1.74	1.72	0.602	1.974666667	1.620181818	1.218793252	0.285453417	0.138423187	0.721664779
IGSF9	0.997	0.864	0.964	1.02	0.856	0.8	1.84	0.96	1.2	0.993	1.29	0.957	1.17	0.926	1.08	0.971	0.956	1.34	1.09	1.26	1.21	2.08	1.44	0.944	1.34	1.05	1.061133333	1.243727273	0.85318812	-0.229064218	0.139564802	0.721664779
PHLDA3	2.08	1.91	1.31	1.59	2.44	1.44	2.14	1.85	1.25	2.1	1.52	1.96	1.47	2.11	1.79	1.56	2.56	2.45	1.74	2.94	1.56	1.75	2.23	2.21	1.63	1.97	1.797333333	2.054545455	0.87480826	-0.192961253	0.138384442	0.721664779
UBE2J2	1.83	NaN	NaN	NaN	0.353	NaN	0.968	1.11	4.7	1.82	NaN	3.31	0.876	NaN	1.28	NaN	0.657	1.94	NaN	0.0407	NaN	NaN	NaN	0.686	NaN	NaN	1.805222222	0.830925	2.172545323	1.119386274	0.140185348	0.722776993
OTUD4	0.975	1.11	1.06	0.666	0.963	0.929	1.95	0.849	1.32	1.85	1.26	0.727	0.781	0.729	1.06	0.704	0.72	0.834	1.05	1.27	0.935	0.692	0.6	0.759	1.2	1.13	1.081933333	0.899454545	1.202877165	0.266489325	0.144451327	0.722776993
FBLN5	1.56	1.1	NaN	NaN	NaN	NaN	NaN	NaN	NaN	NaN	NaN	0.691	2.11	NaN	NaN	0.85	0.371	NaN	NaN	NaN	NaN	NaN	0.981	NaN	NaN	NaN	1.36525	0.734	1.860013624	0.895313189	0.141467982	0.722776993
TMEM48	0.449	1.7	0.32	0.673	0.567	0.568	0.846	1.08	0.639	0.443	0.507	1.65	0.365	0.532	0.948	1.56	1.1	0.672	0.93	2.79	1.05	NaN	0.482	0.784	1.16	0.682	0.752466667	1.121	0.671245911	-0.575086699	0.141746172	0.722776993
MBD1	0.2	0.566	0.649	NaN	NaN	0.796	0.526	1.08	0.269	0.805	NaN	0.406	0.646	NaN	0.558	0.475	0.523	1.66	0.863	NaN	0.687	0.861	0.798	NaN	0.49	0.97	0.591	0.814111111	0.725945134	-0.462067579	0.142144239	0.722776993
SARS2	0.817	NaN	NaN	NaN	NaN	1.11	NaN	1.6	NaN	NaN	1.19	2.38	0.588	NaN	NaN	NaN	0.714	0.868	NaN	NaN	NaN	NaN	NaN	0.896	NaN	NaN	1.280833333	0.826	1.550645682	0.632869072	0.144335861	0.722776993
ARPC1B	1.22	1.66	1.2	0.73	1.46	1.35	1.42	1.91	0.952	1.68	1.38	1.16	0.904	1.05	1.53	1.18	1.69	1.06	1.82	0.905	1.01	1.06	0.549	1.11	0.87	0.791	1.307066667	1.095	1.193668189	0.255401858	0.143585131	0.722776993
SLC19A2	0.56	0.691	1.46	0.812	0.238	0.253	0.867	0.549	0.932	1.18	1.23	0.788	0.515	1.1	0.914	0.891	0.958	1.18	1.03	2.07	0.607	1.01	0.849	0.833	0.967	0.886	0.805933333	1.025545455	0.785858228	-0.347659027	0.14420014	0.722776993
TOM1	2.03	1.68	1.31	1.26	2.03	1.48	1.57	2.08	3.34	3.1	1.4	1.85	1.67	1.6	2.6	2.27	0.526	1.79	3.11	5.14	2.14	2.84	3.69	1.73	1.71	3.23	1.933333333	2.561454545	0.754779481	-0.405872891	0.143743745	0.722776993
AP2A2	0.538	0.625	NaN	1.71	0.942	0.558	0.243	1.59	1.54	NaN	0.798	1.39	1.47	0.695	NaN	0.945	0.714	NaN	0.833	NaN	3.36	NaN	2.86	1.28	1.09	1.86	1.00825	1.61775	0.623242157	-0.682135271	0.14184282	0.722776993
NSA2	2.78	2	NaN	NaN	3.11	2.88	NaN	1.49	NaN	NaN	1.77	4.27	3.71	NaN	8.75	0.962	1.33	2.21	3.13	NaN	1.51	NaN	1.18	2.27	4.76	1.64	3.417777778	2.110222222	1.619629318	0.695663663	0.141633334	0.722776993
SDPR	NaN	NaN	NaN	NaN	NaN	NaN	NaN	NaN	NaN	NaN	0.797	1.6	1.49	NaN	1.5	6.33	2.05	NaN	NaN	NaN	2.7	NaN	NaN	2.22	NaN	NaN	1.34675	3.325	0.405037594	-1.303872275	0.144168761	0.722776993
JUN	0.888	1.03	1.65	0.936	1.15	1.34	1.76	0.873	0.866	1.38	1.05	0.716	1.03	1.08	1.05	0.744	1.22	1.15	0.813	1.08	0.769	0.9	1.13	0.981	0.999	1.03	1.119933333	0.983272727	1.138985454	0.187749322	0.142809404	0.722776993
EIF2S2	0.0623	NaN	NaN	NaN	0.0473	0.279	NaN	0.0637	NaN	NaN	NaN	0.0298	NaN	0.0477	0.292	0.0972	0.335	NaN	0.294	NaN	0.0965	NaN	NaN	NaN	NaN	0.513	0.1174	0.26714	0.439469941	-1.186163605	0.143711257	0.722776993
BSG	3.25	4.85	1.68	1.16	2.01	1.29	1.1	6.22	0.88	5.83	0.156	5.71	4.81	NaN	5.95	1.51	2.07	NaN	2.69	NaN	3.5	NaN	1.53	1.07	0.968	3.69	3.206857143	2.1285	1.506627739	0.591322997	0.143895974	0.722776993
AQP5	1.63	1.04	1.67	1.22	1.09	1.19	1.85	1.17	1.26	1.04	1.37	1.26	1.65	1.32	1.4	0.969	1.1	1.67	1.11	1.76	1.72	1.23	2.4	1.56	1.81	1.94	1.344	1.569909091	0.856100527	-0.224147881	0.14079124	0.722776993
PSME3	2.99	1.75	1.94	1.61	2.04	1.95	3.91	2.11	1.37	2.16	2.11	1.46	2.23	1.73	1.82	1.74	1.79	4.36	2.46	2.52	2.38	2.37	3.36	2.27	1.92	2.43	2.078666667	2.509090909	0.828454106	-0.271506316	0.14141084	0.722776993
CDC42EP1	0.383	1.01	0.458	0.472	0.526	0.518	0.532	0.448	0.492	0.4	0.571	0.314	0.456	1.06	0.603	0.62	0.589	0.193	0.372	0.932	0.362	0.461	0.179	0.26	0.374	0.247	0.549533333	0.417181818	1.317251398	0.397530711	0.142636839	0.722776993
GUCY1A3	0.296	0.955	0.229	0.553	0.252	0.291	0.356	0.26	0.63	0.655	1.16	0.298	0.295	0.468	0.445	0.337	0.649	0.186	0.634	NaN	0.141	0.334	0.264	0.164	0.174	0.468	0.4762	0.3351	1.421068338	0.506975934	0.143618884	0.722776993
DHX34	1.85	1.53	0.852	0.658	1.36	1.11	2.41	1.27	NaN	1.83	1.48	3.62	2.63	NaN	2.49	1.14	1.13	0.672	1.79	1.68	2.11	NaN	0.708	1.68	1.15	1.54	1.776153846	1.36	1.305995475	0.385149898	0.144356345	0.722776993
RRS1	0.267	0.957	NaN	NaN	1.38	1.39	NaN	NaN	1.36	NaN	1.72	1.52	1.62	NaN	0.675	0.517	0.5	1.66	0.503	NaN	0.653	NaN	NaN	NaN	1.06	NaN	1.209888889	0.8155	1.48361605	0.56911778	0.140803532	0.722776993
NCF4	1.7	1.78	1.62	1.64	1.35	1.15	0.923	1.87	1.44	1.97	0.961	1.55	0.977	1.53	1.08	1.63	1.53	3.36	1.24	1.93	1.47	1.51	2.23	1.18	1.68	1.52	1.436066667	1.752727273	0.819332642	-0.287478803	0.141661785	0.722776993
TBCE	3.94	5	4.75	2.37	4.02	2.96	NaN	4.08	3.59	NaN	2.21	2.07	3.65	NaN	1.71	3.57	4.1	2.1	1.86	1.96	3.67	NaN	1.3	1.26	2.13	4.3	3.3625	2.625	1.280952381	0.357216845	0.142879634	0.722776993
RTN1	0.787	1.02	1.65	0.623	1.01	0.977	1.45	0.788	1.25	1.38	0.923	0.707	0.715	1.04	0.958	0.658	0.664	1.03	0.81	1.35	0.769	0.945	0.58	0.755	0.848	1.09	1.018533333	0.863545455	1.179478542	0.238149172	0.143700084	0.722776993
HLA.B.11	0.839	0.834	1.29	0.809	0.711	0.793	0.679	0.943	1.07	0.505	1.09	0.979	1.65	0.902	0.849	0.808	1.04	0.64	1.41	1.15	1.28	1.55	1.74	0.564	1.68	0.8	0.929533333	1.151090909	0.807523825	-0.30842327	0.142841868	0.722776993
LRRC26	1.31	2.18	2.1	1.74	1.95	1.81	2.05	1.98	1.8	2.71	1.5	1.93	1.6	1.48	1.97	1.75	1.31	2.93	1.47	1.53	1.38	1.16	1.76	1.76	1.06	1.57	1.874	1.607272727	1.165950226	0.221506202	0.144142157	0.722776993
PDZD11	0.973	0.814	NaN	NaN	0.804	1.06	0.629	0.732	1.38	2.22	NaN	0.879	NaN	NaN	0.955	0.645	1.79	2.11	NaN	2.21	NaN	NaN	1.71	1.04	NaN	0.875	1.0446	1.482857143	0.704450867	-0.505429008	0.143781784	0.722776993
SRCAP	1.69	1.53	4.31	1.51	2.08	2.99	3.1	2.1	1.57	2.72	2.06	1.66	2	1.58	2.85	2.02	1.46	7.31	2.07	3.77	2.24	2.33	5.46	3.49	1.55	3.04	2.25	3.158181818	0.712435233	-0.489169229	0.142421068	0.722776993
NUDT18	0.942	NaN	NaN	NaN	NaN	NaN	NaN	NaN	NaN	0.745	NaN	0.863	2.03	NaN	NaN	3	NaN	NaN	1.37	NaN	NaN	NaN	2.19	NaN	NaN	NaN	1.145	2.186666667	0.523628049	-0.933385716	0.143872541	0.722776993
CCDC80	3.24	3.4	NaN	3.52	NaN	4.86	2.69	2.69	3	5.37	NaN	2.91	6.45	2.38	2.84	5.57	4.35	1.18	12	5.47	5.28	2.54	4.41	3.26	6.85	4.44	3.6125	5.031818182	0.717931346	-0.478082206	0.144371968	0.722776993
FAM160B2	2.3	0.897	NaN	1.84	NaN	NaN	NaN	0.752	NaN	NaN	0.113	NaN	NaN	NaN	NaN	1.53	1.28	NaN	1.55	NaN	2.94	NaN	3.07	NaN	NaN	NaN	1.1804	2.074	0.569141755	-0.813140068	0.142456882	0.722776993
SAMD9L	3.31	1.23	2.38	2.02	1.87	1.7	1.71	2.03	0.498	2.39	1.23	0.808	2.65	1.45	1.84	0.537	0.819	2.57	0.846	1.73	2.69	1.73	1.25	1.31	1.06	0.4	1.807733333	1.358363636	1.330816937	0.412312132	0.142579331	0.722776993
ACBD7	2.81	1.3	NaN	NaN	NaN	NaN	NaN	0.972	1.17	3.94	NaN	1.26	4.79	2.88	15.5	NaN	1.11	NaN	NaN	NaN	NaN	1.5	1.51	NaN	NaN	NaN	3.846888889	1.373333333	2.801132686	1.486010324	0.144072479	0.722776993
ANKRD31	1.64	1.09	0.724	NaN	0.424	2.87	NaN	0.946	1.2	0.347	NaN	0.85	0.909	1.56	1.08	0.791	1.28	0.925	1.23	3.86	1.78	2.26	1.55	1.32	1.17	1.71	1.136666667	1.625090909	0.69944805	-0.515711188	0.143898278	0.722776993
MLL3	0.589	NaN	1.08	NaN	0.788	NaN	NaN	0.649	0.81	0.578	1.98	0.523	0.952	0.756	1.63	NaN	NaN	NaN	NaN	NaN	0.686	0.742	0.607	NaN	0.652	0.859	0.939545455	0.7092	1.324796185	0.405770424	0.14326634	0.722776993
PPP1R14C	NaN	NaN	0.571	NaN	NaN	NaN	NaN	NaN	NaN	NaN	NaN	0.598	NaN	NaN	NaN	NaN	NaN	1.6	2.07	NaN	NaN	0.504	4.08	NaN	NaN	NaN	0.5845	2.0635	0.283256603	-1.819818508	0.142402193	0.722776993
APPBP2	0.942	2.03	2.81	2.13	0.506	0.554	2.03	3.5	5.31	2.8	NaN	1.16	1.18	1.37	NaN	1.2	1.59	NaN	1.62	1.6	NaN	0.749	1.49	1.19	NaN	1.87	2.024769231	1.413625	1.432324153	0.51835803	0.141737001	0.722776993
OSTF1	1.55	1.64	1.65	1.3	1.71	1.82	1.93	1.24	1.32	1.22	1.74	1.12	1.04	1.52	1.36	1.19	1.12	1.71	1.35	1.6	1.66	1.97	2.34	1.96	1.57	2.04	1.477333333	1.682727273	0.877939852	-0.187805991	0.140534088	0.722776993
VPS33A	1.55	1.62	1.5	1.23	0.776	0.939	1.08	1.19	1.56	1.26	0.312	0.933	0.806	0.886	1.65	0.937	1.45	1.2	1.14	1.36	1.08	3.07	2.41	1.2	1.72	0.945	1.1528	1.501090909	0.767974806	-0.380869111	0.142369323	0.722776993
PTCD3	2.12	1.24	0.965	1.2	2.1	0.332	1.03	1.2	0.799	1.19	1.35	1.15	0.841	0.956	0.704	0.73	2.05	0.978	3.18	2.58	1.42	1.37	1.25	0.827	1.28	1.34	1.145133333	1.545909091	0.74075076	-0.432939894	0.141312998	0.722776993
RSRC1	0.782	2.5	NaN	NaN	1.47	1.62	1.42	2.05	NaN	NaN	1.3	1.96	1.2	3.84	1.72	NaN	3.62	NaN	2.02	NaN	2.89	NaN	6	NaN	1.3	2.23	1.805636364	3.01	0.599879191	-0.737256109	0.143859967	0.722776993
TMEM165	2.3	NaN	NaN	NaN	NaN	NaN	NaN	1.21	NaN	NaN	NaN	NaN	1.33	NaN	NaN	0.787	0.621	NaN	1.13	NaN	NaN	NaN	NaN	NaN	NaN	NaN	1.613333333	0.846	1.907013396	0.931314978	0.143119716	0.722776993
ENTPD2	1.05	1.43	1.49	1.18	1.35	1.05	0.516	0.812	0.754	0.681	0.803	0.744	1.2	0.421	1.23	1.21	1.2	3.29	1.17	1.51	0.933	0.588	1.72	1.21	0.894	1.02	0.980733333	1.340454545	0.731642365	-0.45078948	0.143997135	0.722776993
MBTPS1	0.748	0.696	0.401	0.62	0.631	0.531	0.644	1.04	0.887	0.987	0.588	0.666	0.145	0.635	0.903	0.879	0.446	0.952	0.434	0.407	0.573	0.311	0.678	0.591	0.15	0.466	0.6748	0.535181818	1.260879905	0.33443087	0.144609346	0.722966419
GPR180	1.04	1.67	1.27	1.13	0.989	1.13	0.693	1.57	1.56	1.6	0.681	1.03	0.918	0.637	1.35	1.52	1.4	1.73	1.34	1.96	1.19	1.26	2.23	1.28	0.652	0.847	1.1512	1.400818182	0.821805438	-0.283131217	0.144744736	0.722966419
DIS3L	NaN	NaN	1.2	NaN	NaN	NaN	NaN	2.06	NaN	2.54	1.7	1.5	NaN	NaN	NaN	0.475	NaN	NaN	NaN	NaN	1.17	NaN	NaN	NaN	NaN	NaN	1.8	0.8225	2.188449848	1.129909323	0.144801481	0.722966419
ITGA4	0.0812	0.101	0.043	0.0519	0.0473	0.0923	0.0666	0.0787	0.0522	0.112	0.0269	0.0552	0.0526	0.112	0.0735	0.128	0.109	0.0313	0.0929	0.0399	0.106	0.147	0.0864	0.0709	0.0863	0.0767	0.06976	0.088581818	0.787520525	-0.344610569	0.145053112	0.723182961
PMS1	0.851	NaN	NaN	NaN	NaN	NaN	NaN	NaN	NaN	0.169	NaN	NaN	NaN	1.71	NaN	2.85	NaN	NaN	4.66	NaN	NaN	NaN	NaN	NaN	NaN	NaN	0.91	3.755	0.242343542	-2.044874457	0.145044982	0.723182961
PSTPIP2	2.42	1.84	2.13	1.64	1.21	2.58	2.81	0.74	1.54	2.32	1.49	1.38	1.53	0.812	1.39	1.27	1.22	3.26	2.21	1.89	1.02	1.76	2.17	2.69	2.94	5.24	1.722133333	2.333636364	0.737961304	-0.438382927	0.145253847	0.723664252
DSP	4.73	NaN	NaN	NaN	NaN	NaN	3.42	NaN	3.15	3.63	NaN	3.21	3.72	NaN	2.51	NaN	NaN	NaN	1.74	NaN	NaN	2.63	NaN	NaN	NaN	NaN	3.481428571	2.185	1.593331154	0.672046144	0.145565661	0.723768939
HSP90AA4P	2.84	2.28	2.57	2.03	2.01	1.92	3	1.87	2.07	4.04	1.29	2.15	1.65	3.36	1.61	1.7	2.93	2.73	2.55	2.46	2.07	7.04	3	2.85	2.75	3.19	2.312666667	3.024545455	0.764632802	-0.387161003	0.145666637	0.723768939
VPS37B	NaN	NaN	NaN	NaN	0.297	NaN	NaN	NaN	0.281	NaN	NaN	0.215	NaN	0.37	NaN	0.218	0.287	1.35	0.213	NaN	0.226	0.453	NaN	0.496	0.663	0.487	0.29075	0.488111111	0.595663556	-0.747430401	0.145486486	0.723768939
MED13	NaN	1.25	2.53	1.14	NaN	0.934	1.29	1.1	NaN	1.51	NaN	NaN	0.809	NaN	NaN	1.07	NaN	NaN	1.1	NaN	0.986	NaN	NaN	NaN	0.861	NaN	1.320375	1.00425	1.314787155	0.394829267	0.145691717	0.723768939
MYOM1	NaN	NaN	NaN	NaN	1.6	NaN	NaN	0.974	1.08	0.947	1.54	1.4	1.34	1.44	NaN	NaN	NaN	NaN	1.47	1.05	1.9	NaN	NaN	2.69	NaN	1.79	1.290125	1.78	0.724789326	-0.464366386	0.148478327	0.72543005
TTC39A	NaN	NaN	NaN	NaN	1.56	1.28	NaN	3.08	0.984	0.632	0.488	2.61	1.97	2.13	NaN	0.548	NaN	NaN	0.617	0.901	2.4	0.306	1.11	NaN	NaN	NaN	1.637111111	0.980333333	1.669953531	0.739807958	0.148274029	0.72543005
HUWE1	1.16	4.09	2.94	NaN	1.57	1	NaN	1.34	2.12	2.14	1.06	1.64	1.59	2.37	1.55	1.32	1.6	1.9	1.83	1.59	1.54	0.92	NaN	NaN	1	1.69	1.89	1.487777778	1.270351008	0.34522718	0.148741885	0.72543005
SKA2	1.65	1.45	2.05	1.18	1.66	1.72	2.18	1.19	1.16	2.79	1.19	1.13	1.35	1.42	1.1	1.63	1.06	2.38	1.94	2.53	1.38	2.51	2.47	1.48	1.46	1.56	1.548	1.854545455	0.834705882	-0.260660157	0.146262812	0.72543005
SULT1C2	1.86	2.61	1.47	1.23	2.73	1.71	3.12	1.35	2.19	3.07	0.838	1.25	2	1.75	1.94	1.45	1.44	0.897	2.04	0.822	2.01	3.01	0.833	2.17	1.07	1.02	1.9412	1.523818182	1.273905262	0.349257991	0.146827256	0.72543005
POLR2D	0.536	1.1	0.887	0.531	0.685	0.737	0.75	0.584	0.442	1.5	1.29	0.54	0.678	0.756	0.54	0.384	0.794	0.707	0.672	0.521	0.49	0.795	0.862	0.816	0.341	0.507	0.7704	0.626272727	1.230134998	0.298816649	0.148501793	0.72543005
SNCG	1.34	0.94	1.4	2.72	0.763	1.05	4	1.69	0.864	0.753	1.15	1.29	1.94	0.555	0.624	2.03	4.33	1.17	3.83	0.356	6.23	NaN	0.579	1.49	1.77	2.04	1.405266667	2.3825	0.589828611	-0.761632289	0.148130003	0.72543005
SERPINC1	1.13	0.706	NaN	0.433	0.237	0.65	NaN	0.143	0.222	NaN	NaN	0.345	NaN	NaN	0.441	3.92	NaN	0.413	1.81	NaN	0.627	NaN	0.396	NaN	0.641	1.17	0.478555556	1.282428571	0.373163517	-1.422120151	0.147639835	0.72543005
ORM1	0.145	0.126	0.074	0.123	0.0869	0.144	0.147	0.108	0.0672	0.0742	0.074	0.19	0.41	0.324	0.485	0.0887	0.0724	0.0397	0.183	0.118	0.0867	0.181	0.0224	0.101	0.252	0.1	0.171886667	0.113172727	1.518799368	0.602931304	0.14856164	0.72543005
NFKBIA	NaN	NaN	0.126	NaN	NaN	NaN	0.227	NaN	0.172	0.457	NaN	0.186	NaN	NaN	NaN	NaN	0.119	NaN	0.139	NaN	NaN	NaN	0.0848	NaN	NaN	0.17	0.2336	0.1282	1.822152886	0.865644012	0.146894962	0.72543005
HNRNPH3	1.36	0.977	1.3	0.95	1.02	1.11	2.05	1.35	1.31	0.938	0.974	1.38	0.834	0.697	1.04	0.779	1.89	0.838	2.17	0.956	0.876	1.7	1.81	1.28	1.46	1.77	1.152666667	1.411727273	0.816493872	-0.292486037	0.147498059	0.72543005
COPA	1.21	0.872	2.02	1.01	0.718	0.971	1.83	0.558	1.12	1.1	1.51	1.05	0.867	0.837	0.817	0.721	1.02	1.18	1.36	3.13	1.38	1.18	1.19	1.13	1.59	1.87	1.099333333	1.431909091	0.767739614	-0.381311004	0.147911826	0.72543005
RBM6	2.1	1.67	3.17	1	1.69	1.41	1.97	0.649	1.83	1.63	1.13	0.731	2.82	0.54	2.4	1.37	3.9	2.16	3.17	0.838	1.69	NaN	3.05	2.08	1.44	2.23	1.649333333	2.1928	0.75215858	-0.410891234	0.147950958	0.72543005
CENPC1	0.49	0.569	0.198	0.627	0.381	0.41	0.787	0.246	0.157	1.03	0.87	0.259	0.7	0.312	0.482	0.203	0.747	0.586	0.468	NaN	0.188	0.214	0.21	NaN	0.239	0.366	0.5012	0.357888889	1.400434648	0.48587466	0.147146786	0.72543005
ENPEP	0.495	0.134	1.69	0.332	0.378	0.302	0.954	0.183	0.428	0.295	1.13	0.313	0.684	0.804	0.304	0.766	0.719	0.566	0.555	2.2	0.652	0.57	0.958	0.793	0.628	0.743	0.561733333	0.831818182	0.675307832	-0.566382804	0.146826324	0.72543005
ART3	1.37	1.25	1.42	0.773	1.3	1.42	1.47	1.14	1.84	1.87	1.96	2.36	1.1	1.63	0.968	1.19	1.84	1.26	1.78	4.49	1.5	1.58	1.53	1.98	1.54	2.35	1.458066667	1.912727273	0.762297212	-0.391574496	0.148609416	0.72543005
FXYD3	1.55	0.972	NaN	0.743	1.41	NaN	1.16	1.85	1.27	1.15	0.528	1.25	1.42	0.996	1.06	1.21	0.816	0.908	1.28	3.59	1.49	2.48	1.43	1.12	1.42	1.64	1.181461538	1.580363636	0.74758841	-0.419683892	0.147423632	0.72543005
PLCL1	0.415	0.884	0.868	0.882	0.548	0.391	0.264	0.494	2.03	0.902	0.469	0.536	0.355	0.282	0.955	0.81	0.606	0.526	0.879	NaN	0.834	3.6	1.18	1.27	0.807	1.05	0.685	1.1562	0.592458052	-0.755215084	0.146799918	0.72543005
CPSF6	0.628	1.23	1.29	0.891	0.916	0.929	0.775	1.36	1.12	0.813	0.565	0.832	1.06	0.902	1.83	1.67	1.76	1.3	1	2.63	1.36	0.853	1.37	0.971	0.787	0.62	1.0094	1.301909091	0.775322952	-0.36713072	0.146722489	0.72543005
LAMA3.1	0.729	0.797	2.52	1.38	0.879	0.616	0.804	0.44	1.02	1.02	2.16	1.03	1.48	0.902	0.518	1.51	1.43	1.21	0.835	1.54	0.793	2.8	1.24	1.3	1.51	1.39	1.086333333	1.414363636	0.76807216	-0.380686237	0.147672353	0.72543005
AAK1	0.83	NaN	NaN	NaN	0.957	NaN	NaN	0.777	NaN	NaN	2.08	2.11	0.701	NaN	0.795	2.92	3.95	NaN	1.62	NaN	1.18	NaN	NaN	NaN	NaN	1.22	1.178571429	2.178	0.541125541	-0.885964757	0.147373617	0.72543005
LURAP1L	0.928	NaN	0.371	NaN	1.56	NaN	NaN	1	NaN	0.915	NaN	0.661	0.529	0.398	0.586	0.923	0.365	NaN	0.651	NaN	0.298	0.281	0.844	0.252	0.648	NaN	0.772	0.53275	1.449084937	0.535142159	0.148655243	0.72543005
UBE2T	0.961	1.97	2.48	1.83	1.76	0.647	1.61	1.46	1.62	1.58	NaN	1.35	1.93	1.25	1.63	1.52	NaN	1.5	0.821	2.25	1.37	NaN	NaN	0.534	0.557	1.14	1.577	1.2115	1.301692117	0.380388255	0.148333601	0.72543005
TDP1	0.0693	1.29	0.0452	0.306	NaN	0.776	0.576	0.188	NaN	NaN	NaN	0.0264	0.166	0.138	NaN	0.112	NaN	NaN	0.0377	NaN	0.123	0.118	0.297	0.0794	0.189	0.238	0.35809	0.1492625	2.399062055	1.262470475	0.146348302	0.72543005
CD274	1.28	NaN	1.44	NaN	1.07	0.746	NaN	0.634	1.28	1.01	1.96	0.915	0.809	0.629	1.44	0.863	0.597	NaN	0.488	NaN	1.3	1.01	0.826	0.745	1.16	NaN	1.101083333	0.873625	1.26036152	0.333837614	0.146782374	0.72543005
SARDH	0.902	1.57	0.577	NaN	0.853	0.921	1.94	0.945	0.804	1.2	1.3	NaN	0.689	1.04	1.52	1.09	2.12	1.17	1.39	2.19	1.1	1.03	1.51	0.801	0.686	2.49	1.097	1.416090909	0.774667779	-0.36835036	0.14859395	0.72543005
SSX2IP	1.84	2.05	0.693	1.1	1.93	2.3	3.77	1.8	1.51	1.58	0.43	0.957	2.44	1.27	1.4	1.41	0.531	NaN	1.38	0.725	1.76	1.25	0.471	0.968	2.86	0.729	1.671333333	1.2084	1.383096105	0.467901406	0.148885201	0.725619455
IL17RC	1.47	3.11	4.23	1.63	2.64	0.458	1.16	1.9	2	3.24	0.69	4.87	2.7	3.16	2.68	2.86	0.641	NaN	1.06	1.5	0.478	4.71	0.734	0.297	2.23	1.42	2.395866667	1.593	1.503996652	0.588801355	0.151335646	0.725628267
OAF	NaN	NaN	NaN	NaN	NaN	NaN	1.89	1.85	NaN	0.499	NaN	NaN	8.06	NaN	NaN	6.18	NaN	NaN	NaN	NaN	NaN	NaN	NaN	NaN	7.05	5.72	3.07475	6.316666667	0.48676781	-1.038694329	0.150109581	0.725628267
IGFBP6	0.531	1.47	2.37	1.24	1.08	1.21	0.838	1.19	0.591	1.18	5.12	0.648	1.59	0.686	1.31	2.15	3.19	2.54	1.42	4.45	1.23	0.789	1.9	1.81	0.921	2.13	1.4036	2.048181818	0.685290723	-0.545211937	0.15122038	0.725628267
ENY2	1.1	2.46	NaN	NaN	1.57	1.04	NaN	1.46	0.907	NaN	1.37	0.797	2.4	1.47	1.46	NaN	1.07	0.893	1.45	0.215	0.819	NaN	NaN	1.76	NaN	NaN	1.457636364	1.0345	1.409025001	0.49469721	0.151381405	0.725628267
INO80B	3.23	2.71	6.16	3.11	2.58	3.31	3.77	4.27	2.84	4.55	0.956	4.43	0.932	1.22	1.69	1.81	3.93	6.72	5.59	2.46	3.48	2.81	5.32	3.24	3.1	4.78	3.050533333	3.930909091	0.776037619	-0.365801504	0.150689631	0.725628267
ITGAV	0.713	0.733	1.29	1.09	0.862	0.73	0.837	0.682	0.747	0.675	1.66	0.602	1.05	0.661	0.499	1.22	1.23	2.02	0.951	5.42	0.886	0.913	1.35	0.702	0.932	0.847	0.8554	1.497363636	0.571270718	-0.807753512	0.150307784	0.725628267
UBA1	0.769	1.54	2.28	1.16	0.813	0.747	3.42	0.539	1.91	0.587	1.44	0.679	0.387	1.52	0.749	1.68	1.53	0.211	1.83	2.14	1.28	2.66	2.35	0.225	2.4	2.96	1.236	1.751454545	0.705699159	-0.502874804	0.150581352	0.725628267
CARS	1.12	1.11	1.57	1.28	1.47	1.37	2.48	0.883	1.52	1.97	0.915	0.988	2.1	1.62	1.15	1.38	1.5	1.63	1.53	1.58	1.56	1.77	1.91	2.29	1.66	1.34	1.4364	1.65	0.870545455	-0.200008466	0.150366439	0.725628267
TCOF1	1.13	0.809	1.44	NaN	0.96	0.535	1.25	1.39	0.623	NaN	1.12	0.54	2.41	0.64	0.612	1.11	NaN	NaN	1.47	NaN	2.11	NaN	NaN	1.22	NaN	NaN	1.035307692	1.4775	0.700715866	-0.513098532	0.150372126	0.725628267
PTK2B	2.11	0.954	2.7	1.58	1.43	1.46	3.18	1.13	1.17	2.95	1.46	1.96	1.62	1.05	1.02	1.02	1.43	3.79	2.47	2.4	1.28	1.82	2.27	1.76	2.4	3.71	1.718266667	2.213636364	0.776219028	-0.365464295	0.149246767	0.725628267
QRICH1	NaN	NaN	NaN	NaN	0.166	0.21	NaN	0.218	NaN	NaN	NaN	0.621	NaN	NaN	NaN	NaN	NaN	NaN	NaN	NaN	0.47	NaN	NaN	0.548	NaN	NaN	0.30375	0.509	0.59675835	-0.744781248	0.15083405	0.725628267
PDSS2	0.741	1.09	NaN	NaN	NaN	NaN	NaN	1.22	NaN	NaN	NaN	3.41	1.84	1.59	1.77	2.23	0.775	0.218	0.0967	NaN	1.06	NaN	NaN	NaN	NaN	NaN	1.665857143	0.87594	1.901793665	0.92736073	0.150976065	0.725628267
PRR15	1.2	NaN	1.3	NaN	NaN	NaN	NaN	1.5	3.07	1.73	NaN	1.15	1.67	NaN	2.34	1.31	NaN	NaN	1.61	NaN	1.04	1.39	NaN	NaN	NaN	NaN	1.745	1.3375	1.304672897	0.383688145	0.150161102	0.725628267
ORMDL3	0.812	NaN	0.909	0.425	0.546	0.783	0.151	0.428	0.515	NaN	NaN	0.335	1.94	0.201	NaN	5.49	NaN	NaN	0.839	NaN	2.97	1.36	NaN	0.296	0.915	0.702	0.640454545	1.796	0.356600526	-1.487619262	0.151499062	0.725628267
FAM89B	NaN	NaN	NaN	NaN	NaN	NaN	NaN	0.373	NaN	NaN	NaN	NaN	NaN	0.647	NaN	NaN	0.408	0.702	0.904	NaN	1.63	NaN	1.02	NaN	NaN	NaN	0.51	0.9328	0.546740995	-0.871070541	0.14940952	0.725628267
NUP133	1.6	2.03	0.811	1.27	1.54	1.37	1.81	2.48	0.738	1.68	2.84	2.03	0.772	2.04	1.01	0.949	1.36	1.35	1.56	1.77	1.35	1.01	1.53	1.22	0.967	1.57	1.6014	1.330545455	1.203566548	0.267315914	0.15048535	0.725628267
RFFL	1.15	0.196	2.84	1.06	0.545	0.725	1.94	0.989	1.65	1.79	0.117	1.03	1.29	1.67	0.5	0.971	0.901	0.499	1.66	0.924	1.48	0.929	0.373	0.36	0.36	0.606	1.166133333	0.823909091	1.415366509	0.501175687	0.151241207	0.725628267
DDX1	4.28	NaN	NaN	NaN	6.52	8.47	NaN	2.61	4.46	NaN	1.82	3.53	8.26	1.45	2.31	2.23	NaN	6.55	0.997	NaN	3.27	1.2	3.97	2.54	2.56	2.62	4.371	2.881888889	1.516713575	0.600948665	0.150055609	0.725628267
HIST1H2AC	NaN	2.13	NaN	NaN	NaN	NaN	NaN	NaN	NaN	NaN	NaN	1.03	1.48	NaN	NaN	NaN	NaN	0.61	0.568	NaN	1.35	NaN	0.806	NaN	0.982	NaN	1.546666667	0.8632	1.791782515	0.841395535	0.151430241	0.725628267
CCDC47	NaN	NaN	0.0585	NaN	NaN	NaN	NaN	0.0805	NaN	0.0813	0.054	NaN	NaN	NaN	0.0444	NaN	NaN	0.0499	0.158	0.517	NaN	0.172	0.0475	NaN	0.158	NaN	0.06374	0.183733333	0.34691582	-1.527342463	0.149901036	0.725628267
PERP	0.808	0.612	1.37	1.61	1.78	1.43	1.83	0.932	1.75	1.08	1.74	0.697	1.39	2.02	2.02	0.756	1.38	1.27	0.939	1.14	1.35	0.967	0.98	2.03	0.72	1.22	1.4046	1.159272727	1.211621706	0.27693933	0.149990623	0.725628267
SDF2	1.35	1.18	1.64	1.12	1.19	1.25	1.5	1.2	1	1.46	1.12	1.41	0.921	0.799	1.21	1	1.15	1.51	1.27	1.68	1.1	1.09	1.57	1.59	1.37	1.73	1.223333333	1.369090909	0.893536963	-0.162400684	0.151449378	0.725628267
LMBRD1	2.25	3.9	NaN	1.92	2.7	2.95	NaN	1.68	NaN	NaN	1.59	5.47	1.78	1.82	7.97	1.06	NaN	1.24	1.62	0.521	4.61	NaN	NaN	1.1	2.56	2.82	3.093636364	1.941375	1.593528486	0.672224809	0.150087593	0.725628267
GDA	1.28	1.45	1.54	1.5	0.86	1.05	2.24	0.889	1.07	0.771	1.17	1.19	0.87	1.07	1.09	1.2	1.33	1.94	1.34	2.03	1.07	1.66	0.694	1.13	1.46	2.03	1.202666667	1.444	0.832871653	-0.263833904	0.15139276	0.725628267
UBE2J1	1.01	1.98	2.05	1.27	1.27	1.07	1.43	1.27	1.6	1.32	2.37	1.22	1.52	1.06	2.14	1.9	1.78	1.93	1.38	2.24	1.56	1.45	2.17	2	1.18	1.46	1.505333333	1.731818182	0.869221347	-0.202204489	0.15128695	0.725628267
BOP1.KM.PA.2	2.9	2.75	3.47	2.35	3.8	8.55	4.12	3.59	4.31	2.14	2.54	5.43	5.09	7.25	6.31	5.73	1.99	3.64	1.46	4.45	3.52	3.01	2.86	3.99	4.82	1.47	4.306666667	3.358181818	1.282439993	0.358891322	0.151613781	0.725677264
SCCPDH	NaN	NaN	NaN	NaN	NaN	NaN	NaN	NaN	3.32	NaN	NaN	3.66	1.35	2.56	NaN	NaN	1.81	NaN	NaN	NaN	NaN	1.68	NaN	NaN	NaN	NaN	2.7225	1.745	1.56017192	0.641705013	0.151730865	0.725737506
ANAPC4	2.64	1.94	2.58	0.897	2.19	2.76	3.25	1.4	3.06	2.03	0.963	2.32	2.87	1.9	2.15	1.59	2.87	3.77	3.55	2.31	1.29	3.7	3.49	2.18	2.55	2.1	2.196666667	2.672727273	0.821882086	-0.282996667	0.152404752	0.725828532
RNF167	1.96	1.22	1.85	1.81	2.23	2.14	1.68	1.93	1.11	1.17	1.75	2.55	1.59	1.33	1.56	1.42	1.54	1.55	1.75	1.62	2.35	2.69	3.66	2.4	1.49	2.4	1.725333333	2.079090909	0.829849876	-0.269077725	0.152585984	0.725828532
SORBS2.1	0.657	1.46	0.504	0.862	0.261	0.315	1.01	0.672	1.13	0.833	1.66	0.775	1.05	1.06	0.648	1.07	1.34	1.71	1.18	3.52	0.72	0.817	0.712	1.12	0.949	0.722	0.8598	1.26	0.682380952	-0.551350718	0.152316408	0.725828532
SLC25A20	2.49	1.64	2.66	2.44	1.3	1.38	1.4	1.39	1.51	3.44	1.51	0.867	1.19	2.6	2.59	1.56	2.29	1.15	1.52	1.36	0.963	1.38	1.79	2.09	1.67	1.41	1.8938	1.562090909	1.212349415	0.277805563	0.152089694	0.725828532
IFIT2	1.16	1.2	2.45	1.94	1.26	1.31	3.17	0.872	1.99	1.97	1.4	1.11	1.84	2.41	3.5	1.64	1.75	4.54	2.18	2.13	1.41	1.66	3.27	3.4	1.52	2.63	1.8388	2.375454545	0.774083429	-0.36943903	0.152503876	0.725828532
TMEM259	0.482	0.52	NaN	NaN	0.185	NaN	0.288	0.142	0.098	0.301	NaN	0.101	NaN	NaN	0.344	NaN	1.01	0.415	0.521	NaN	0.373	0.126	0.547	0.236	NaN	0.296	0.273444444	0.4405	0.620759238	-0.687894268	0.152579889	0.725828532
AP1AR	0.343	0.211	0.452	0.402	0.175	0.273	0.269	0.286	0.501	0.478	0.87	0.646	0.4	0.264	0.215	0.236	0.393	1.17	0.624	1.45	0.173	0.368	0.477	0.51	0.251	0.779	0.385666667	0.584636364	0.65966931	-0.600185107	0.152582858	0.725828532
INCENP	2.72	0.714	2.54	NaN	NaN	NaN	NaN	0.718	0.877	1.57	1.04	0.593	2.41	1.13	1.27	8.43	1.92	NaN	NaN	NaN	3.96	NaN	1.5	3.16	NaN	0.941	1.416545455	3.3185	0.426863178	-1.228154378	0.151975218	0.725828532
COMP	1.54	1.14	1.35	1.29	1.77	2.05	1.49	0.958	0.802	1.6	1.39	1.11	1.45	0.963	0.805	1.63	2.14	1.31	2.64	0.339	1.71	1.22	1.99	1.02	1.98	1.97	1.313866667	1.631727273	0.805199918	-0.312581069	0.153159979	0.726414857
GUSB	5.66	3.83	2.77	3.68	6.85	6.82	5.94	3.97	2.53	7.2	1.17	5.33	6.1	8.78	4.46	3.16	4.95	2.27	5.87	1.57	4.86	4.98	3.81	4.53	4.82	3.56	5.006	4.034545455	1.240784137	0.311252147	0.15304322	0.726414857
ELF1	0.525	0.241	0.186	0.125	0.168	0.2	NaN	0.22	0.508	0.124	0.762	0.101	0.277	0.379	0.131	0.15	0.715	0.185	0.552	2.19	0.0524	0.16	0.379	NaN	0.908	0.7	0.281928571	0.59914	0.470555415	-1.087563462	0.153364661	0.726414857
TMEM184A	2.47	2.46	1.45	2.08	3.29	2.59	2.07	1.99	2.24	3.08	2.03	2.21	1.17	1.17	1.53	2.83	1.89	1.18	2.08	1.46	1.09	2.3	0.943	1.72	2.11	1.92	2.122	1.774818182	1.195615428	0.257753418	0.153353556	0.726414857
BCL9L	2.74	2.09	NaN	0.785	1.34	1.68	NaN	1.21	NaN	0.793	1.08	1.21	0.931	NaN	0.495	0.797	0.877	NaN	0.903	NaN	0.828	NaN	0.971	0.69	1.49	1.26	1.304909091	0.977	1.335628548	0.417518835	0.153187796	0.726414857
PUSL1	1.89	0.935	3.68	2.19	3.69	NaN	NaN	2.38	1.63	3.72	2.38	2.64	2.7	1.68	2.24	4.46	NaN	8.86	2.79	1.58	4.66	1.94	NaN	3.56	NaN	NaN	2.442692308	3.978571429	0.61396216	-0.703778354	0.153433961	0.726414857
SYTL4	0.0508	NaN	0.109	0.366	NaN	0.125	0.12	0.115	0.0961	0.546	NaN	0.116	0.149	0.213	0.18	0.0802	0.127	0.143	0.175	NaN	0.135	0.0902	0.0827	0.0244	0.124	0.189	0.182158333	0.11705	1.55624377	0.638068062	0.15344141	0.726414857
MANEA	NaN	NaN	NaN	NaN	0.138	0.171	NaN	NaN	NaN	NaN	0.0539	NaN	0.143	NaN	NaN	NaN	NaN	0.268	0.507	NaN	NaN	NaN	NaN	0.205	NaN	NaN	0.126475	0.326666667	0.387168367	-1.368967009	0.153633597	0.726829245
MRPS6	2.1	1.71	5.8	1.11	1.33	1.06	1.81	1.92	2.23	2.57	3.15	1.44	0.9	2.04	1.56	1.98	1.25	2.61	2.29	9.35	2.2	2.54	3.07	3.19	2.19	3.84	2.048666667	3.137272727	0.65300879	-0.614825684	0.154191923	0.728478166
TIMM22	NaN	NaN	NaN	NaN	NaN	1.6	NaN	3.12	1.41	1.78	NaN	NaN	NaN	NaN	3.42	NaN	1.38	NaN	1.7	NaN	1.73	1.31	NaN	NaN	NaN	NaN	2.266	1.53	1.481045752	0.566616208	0.154109755	0.728478166
WNT7B	1.04	1.56	NaN	NaN	1.23	1.15	NaN	1.32	1.16	NaN	NaN	NaN	1.8	NaN	NaN	2.05	1.04	NaN	1.41	NaN	2.31	NaN	NaN	NaN	1.85	NaN	1.322857143	1.732	0.763774332	-0.388781659	0.15447065	0.729036756
RNH1	0.147	0.488	0.525	0.428	0.212	0.259	0.306	0.222	0.607	0.885	0.483	0.669	0.229	0.146	0.384	0.313	NaN	0.511	0.433	0.972	0.248	0.854	0.578	0.282	0.455	0.79	0.399333333	0.5436	0.734608781	-0.444951954	0.154520102	0.729036756
ARMCX5	0.972	2.03	2.35	2.27	2.2	2.66	1.25	2.61	2.33	2.02	0.836	3.01	1.69	1.08	1.62	1.91	0.99	2.46	2	4.02	1.98	2.41	5.81	1.01	4.07	2.34	1.928533333	2.636363636	0.731512644	-0.451045294	0.154670326	0.72925011
MYH9	1.03	0.411	1.15	0.796	0.821	0.728	0.55	0.0873	0.909	0.254	0.46	0.19	1.06	0.548	1.28	1.03	0.516	0.665	0.612	1.21	0.663	1.02	0.933	0.992	0.932	0.812	0.684953333	0.853181818	0.802822234	-0.316847522	0.154869431	0.729693487
MFSD6	0.627	NaN	NaN	NaN	NaN	NaN	NaN	NaN	0.397	NaN	1.08	NaN	0.428	0.323	NaN	0.548	NaN	NaN	1.23	1.82	0.806	NaN	NaN	NaN	NaN	NaN	0.571	1.101	0.518619437	-0.947251818	0.155133114	0.729945443
BAIAP2L1	0.493	0.584	1.84	1.57	0.857	0.861	0.961	1.29	2.28	0.708	1.82	1.91	0.572	1.03	0.662	1.62	1.42	1.14	1.84	5.3	0.967	0.977	0.743	1.09	2.44	2.12	1.162533333	1.787	0.65055027	-0.620267551	0.155127178	0.729945443
CHEK2	2.28	0.791	1.72	0.539	0.159	0.135	0.738	1.73	0.945	1.16	2.28	1.38	1.11	1.05	1.79	1.58	2.09	1.18	1.28	0.978	2.18	2.24	1.55	0.995	0.891	1.82	1.187133333	1.525818182	0.778030664	-0.362101078	0.155295401	0.730214328
CLPP	4.37	3.64	2.92	0.77	3.34	3.62	6.07	1.3	0.805	3.52	0.939	1.06	0.146	6.24	0.405	3.25	1.48	0.244	1.68	1.16	1.81	3.02	2.39	0.729	1.48	1.98	2.609666667	1.747545455	1.49333264	0.578535561	0.155516726	0.73045069
PLEKHG4B	1.01	0.656	NaN	0.888	1.46	NaN	NaN	NaN	NaN	NaN	1.09	NaN	1.48	NaN	NaN	0.955	1.08	1.6	1.14	4.83	1.99	NaN	NaN	1.99	1.09	NaN	1.097333333	1.834375	0.598205565	-0.741286763	0.155661198	0.73045069
SLCO1B1	0.297	0.109	0.621	0.273	0.15	0.243	0.351	0.157	0.239	0.25	0.797	0.48	0.396	0.476	0.197	0.17	0.337	0.522	0.613	NaN	0.177	0.552	0.518	0.498	0.421	0.592	0.335733333	0.44	0.763030303	-0.390187741	0.155600082	0.73045069
NIPBL	1.16	0.541	0.927	1.39	0.813	1.04	1.04	0.855	0.999	0.68	0.878	0.764	0.794	2.06	0.801	0.607	0.755	0.933	0.979	4.91	1.88	1.97	0.641	0.827	1.76	2	0.9828	1.569272727	0.626277372	-0.67512634	0.155822938	0.730715939
NUTMF.FAM22F.FAM22G	4.97	NaN	3.8	2.36	4.92	0.842	NaN	1.72	NaN	1.38	NaN	NaN	NaN	0.642	0.827	2.21	NaN	0.252	5.27	5.7	3.67	3.91	6.05	NaN	NaN	NaN	2.384555556	3.866	0.616801747	-0.697121242	0.156351449	0.730983085
PHKA1	2.69	8.7	1.06	2.26	2.91	3.65	4.17	1.59	1.71	1.68	2.35	1.58	1.74	2.71	1.99	2.86	1	NaN	1.44	3.62	1.25	3.82	0.876	1.36	1.18	1.03	2.719333333	1.8436	1.475012656	0.560727334	0.15665582	0.730983085
BTBD11	NaN	NaN	NaN	NaN	1.16	NaN	NaN	2.74	NaN	NaN	0.241	0.994	NaN	NaN	NaN	0.824	NaN	0.104	NaN	0.0361	NaN	0.24	NaN	NaN	NaN	NaN	1.28375	0.301025	4.264595964	2.092409064	0.157168232	0.730983085
LPHN2	4.16	3.32	NaN	4.14	0.231	NaN	2.28	2.98	2.39	1.81	NaN	4.48	1.53	NaN	3.98	1.62	NaN	NaN	7.81	NaN	NaN	2.95	14.9	7.1	NaN	NaN	2.845545455	6.876	0.413837326	-1.27286432	0.159052937	0.730983085
C7orf49	0.418	0.523	NaN	0.619	NaN	0.642	0.718	0.464	0.607	0.463	0.396	0.288	0.359	0.175	0.454	0.301	0.474	NaN	0.807	2.03	1.18	0.481	0.696	0.479	NaN	0.374	0.471230769	0.758	0.621676477	-0.685764105	0.16030568	0.730983085
CCL28	1.52	2.38	NaN	1.98	0.452	0.51	NaN	0.385	1.82	NaN	2.84	0.488	0.631	1.02	0.952	2.07	1.46	1.16	1.65	15.2	1.87	1.71	3.87	0.882	1.79	3.01	1.248166667	3.152	0.395991963	-1.336456946	0.157931996	0.730983085
COX7A2	0.402	0.334	NaN	NaN	NaN	NaN	NaN	NaN	NaN	NaN	NaN	NaN	0.766	NaN	NaN	NaN	NaN	NaN	0.276	NaN	NaN	NaN	0.213	NaN	NaN	0.151	0.500666667	0.213333333	2.346875	1.230741003	0.158156329	0.730983085
C11orf58.SMAP	0.835	1.66	1.76	1.24	0.558	0.539	1.39	1.29	0.96	0.996	1.81	1.68	0.703	0.899	1.14	1.29	1.02	1.21	1.15	3.2	0.971	2.19	1.28	0.885	1.24	2.4	1.164	1.530545455	0.760513186	-0.394954833	0.160333279	0.730983085
NAGK	2.54	0.493	3.13	NaN	0.743	NaN	0.654	0.961	2.18	5.41	10.2	1.07	NaN	0.738	1.09	1.9	1.04	NaN	0.977	0.269	1.55	1.48	NaN	0.89	1.28	NaN	2.434083333	1.17325	2.074650188	1.052868101	0.157500898	0.730983085
RAB7L1	1.63	1.32	1.64	NaN	1.38	NaN	NaN	1.64	NaN	0.465	1.85	3.22	2.77	1.8	NaN	2.01	1.32	4.54	3.53	NaN	5.46	NaN	NaN	NaN	NaN	1.16	1.7715	3.003333333	0.589844617	-0.76159314	0.158303178	0.730983085
EIF3D	0.729	1.45	NaN	0.95	0.681	0.688	0.633	0.89	0.966	0.939	0.896	1.14	1.15	1.41	1.49	1.1	0.929	0.875	0.922	4.64	0.787	1.47	1.31	1.76	1.41	1.36	1.000857143	1.505727273	0.664700149	-0.589224417	0.160021915	0.730983085
TRIM13	3.41	1.48	1.51	1.63	2.36	2.21	2.5	1.68	1.38	2.05	2.49	1.41	1.29	1.28	1.55	1.2	1.72	2.64	2.84	3.19	1.25	1.77	4.56	2.53	1.91	2.5	1.882	2.373636364	0.792876293	-0.334832306	0.158467008	0.730983085
DUS4L	1.47	1.3	NaN	2.06	2.3	0.749	0.646	2.38	1.9	2.8	2.5	1.69	2.82	1.12	2.84	2.34	2.85	NaN	2.39	NaN	2.66	1.92	2.99	0.856	NaN	3.04	1.898214286	2.38075	0.797317772	-0.326773268	0.158216306	0.730983085
PSMC3.1	NaN	NaN	NaN	NaN	NaN	NaN	0.187	NaN	NaN	0.255	NaN	NaN	NaN	NaN	NaN	NaN	NaN	0.144	NaN	NaN	0.651	0.709	0.333	0.252	NaN	NaN	0.221	0.4178	0.528961225	-0.918766123	0.15709133	0.730983085
SRP14	NaN	0.181	NaN	NaN	NaN	NaN	NaN	0.112	NaN	NaN	0.115	0.44	0.0446	NaN	NaN	0.364	NaN	NaN	NaN	NaN	NaN	NaN	0.271	NaN	NaN	NaN	0.17852	0.3175	0.562267717	-0.83067088	0.159862732	0.730983085
TMPO.2	0.673	1.02	1.87	1.77	2.15	1.7	1.63	1.57	1.77	1.97	1.4	1.88	2.04	1.67	2.09	2.15	1.67	2.08	1.71	1.81	1.96	1.73	2.56	3.43	1.11	1.65	1.6802	1.987272727	0.845480329	-0.242156905	0.15958831	0.730983085
RABGGTB	1.02	1.03	1.38	1.12	1.24	1.07	NaN	0.476	0.712	1.16	2.5	0.642	0.448	0.774	1.23	0.768	0.529	0.572	0.708	NaN	0.641	1.38	0.859	0.872	0.896	1.04	1.057285714	0.8265	1.279232564	0.35527857	0.157248704	0.730983085
BAX	0.922	1.54	1.02	1.36	1.23	0.835	0.853	1.09	1.36	0.778	1.28	1.06	1.2	0.467	1.22	1.2	0.874	0.905	1.1	2.04	1.38	1.26	2.14	1.81	0.791	1.01	1.081	1.319090909	0.81950379	-0.287177473	0.15708259	0.730983085
CSTF3	4.48	2.16	NaN	NaN	1.7	2.79	NaN	2.36	2.58	NaN	NaN	4.49	8.54	1.54	1.18	1.76	1.3	NaN	NaN	3.78	4.63	NaN	0.263	NaN	0.196	0.2	3.182	1.732714286	1.836425097	0.876900053	0.158114667	0.730983085
CASP8	1.22	0.772	1.94	1.97	0.731	0.827	1.86	0.868	0.86	1.39	1.57	1.46	0.722	1.15	1.21	0.805	1.55	1.46	1.67	2.08	1.21	1.84	1.15	1.12	1.52	1.79	1.236666667	1.472272727	0.839971185	-0.251588258	0.157186382	0.730983085
FCN2	0.847	1.57	0.981	0.619	0.897	0.933	1.18	0.653	0.671	0.782	0.88	0.707	0.498	1.15	0.818	1.54	0.679	1.12	0.794	1.92	1.03	0.916	0.757	0.738	1.09	1.25	0.879066667	1.075818182	0.817114529	-0.291389791	0.159527201	0.730983085
TRADD	0.962	1.43	1.19	1.19	1.5	1.64	0.943	1.7	1.6	3.15	1.26	1.16	0.41	0.839	1.33	2.96	2.42	0.56	1.22	1.73	2.52	1.91	1.09	1.07	2.96	1.21	1.3536	1.786363636	0.757740458	-0.400224315	0.159469673	0.730983085
CDKAL1	1.3	1.11	1.24	1.28	0.62	0.543	1.01	1.78	1.76	2.09	0.853	1.4	1.16	1.84	0.746	1.32	0.99	3.08	1.79	0.995	1.47	1.98	1.77	1.76	1.41	0.794	1.2488	1.578090909	0.791335906	-0.337637875	0.159155991	0.730983085
SMYD5	2.89	2.85	16.2	NaN	1.64	1.86	5.87	3.6	3.77	9.33	NaN	2.6	2.8	3.12	5.18	5.19	4.38	NaN	11.4	4.89	7.05	7.66	NaN	5.41	NaN	8.25	4.746923077	6.77875	0.700265252	-0.514026594	0.157972372	0.730983085
TMED8	0.88	2.38	2.5	2.67	3.71	2.58	2.41	3.9	3.84	3.11	1.07	4.47	3.57	2.66	2.68	1.74	2.1	2.24	1.6	2.81	2.62	3.2	4.18	1.89	1.59	1.41	2.828666667	2.307272727	1.225978461	0.293933632	0.160509293	0.730983085
PHACTR4	0.838	1.7	NaN	0.613	1.04	0.844	NaN	1.69	1.88	NaN	0.776	1.2	1.33	1.29	NaN	0.997	1.21	1.3	0.804	NaN	0.599	0.72	0.501	1.73	0.397	1.07	1.200090909	0.9328	1.286546858	0.363504003	0.158143396	0.730983085
TTC39C	0.627	0.918	0.954	1.27	1.6	0.426	0.984	1.27	1.59	1.12	0.797	1.6	1.49	0.931	1.72	0.952	0.5	NaN	0.938	0.995	1.06	1.6	0.458	1.32	0.767	0.74	1.153133333	0.933	1.235941408	0.305610351	0.156363699	0.730983085
AADAT	1.07	NaN	NaN	NaN	NaN	NaN	NaN	NaN	NaN	NaN	0.487	0.989	0.689	1.09	NaN	1.59	NaN	NaN	NaN	NaN	1.2	NaN	NaN	NaN	NaN	NaN	0.865	1.395	0.620071685	-0.689493084	0.158604845	0.730983085
UBAC2	1.67	1.07	1.02	1.67	1.44	1.77	1.77	1.64	0.855	2.32	1.04	1.54	3.01	1.02	1.29	0.52	0.789	1.51	1.07	2.74	0.835	0.72	NaN	1.28	1.05	1.3	1.541666667	1.1814	1.304948931	0.383993348	0.159728816	0.730983085
FAM98A	0.755	1.68	NaN	NaN	NaN	1.02	NaN	1.04	1.01	1.18	1.49	1.21	0.751	0.585	1.11	1.32	NaN	0.58	2.02	5.5	1.55	1.19	1.46	1.18	1.8	0.955	1.075545455	1.7555	0.612671862	-0.706813499	0.158936933	0.730983085
DLG5	0.291	0.238	NaN	NaN	1.54	NaN	NaN	NaN	NaN	0.355	NaN	2.34	0.367	NaN	NaN	NaN	NaN	NaN	NaN	0.0869	NaN	0.105	NaN	NaN	0.299	0.504	0.855166667	0.248725	3.438201494	1.781654096	0.156464066	0.730983085
BRI3BP	0.727	1.76	1.86	1.52	1.12	1.17	1.59	2.14	0.748	2.15	1.15	1.79	1.62	0.993	1.77	1.45	1.11	2.12	0.949	1.31	0.733	1.14	1.68	1.4	0.688	0.746	1.473866667	1.211454545	1.216609135	0.282865742	0.156364386	0.730983085
SCLY	0.839	0.917	2.14	0.765	0.16	0.197	1.65	1.41	3.04	1.99	0.798	1.56	0.906	0.909	0.631	1.32	2.45	0.806	2.28	1.6	1.33	0.985	1.09	2.26	1.28	1.95	1.194133333	1.577363636	0.757043782	-0.401551357	0.159553991	0.730983085
DOCK7	0.678	0.831	1.77	1.44	0.591	0.738	1.53	0.751	1.41	2.41	1.62	0.82	2.48	0.812	0.591	1.2	0.822	1.43	1.56	1.33	2.39	1.31	2.43	1.22	1.28	2.28	1.231466667	1.568363636	0.785192055	-0.34888252	0.160049142	0.730983085
MCCC1	1.67	1.46	NaN	0.653	1.11	1.37	1.44	1.39	1.04	0.787	0.749	1.22	1.2	0.903	0.977	0.772	1.33	0.87	1.5	2.16	1.35	0.583	1.68	1.89	1.26	1.98	1.140642857	1.397727273	0.816069686	-0.293235742	0.160317193	0.730983085
NUDT12	2.4	2.66	2.14	2.12	3.61	3	3.29	2.27	1.91	4.04	2.77	2.79	2	0.449	3	1.18	2.16	3.16	1.7	2.86	2.19	1.12	2.59	2.98	1.31	1.95	2.563266667	2.109090909	1.215341954	0.281362294	0.156341448	0.730983085
DHRS4	0.282	1.24	NaN	NaN	1.35	1.24	0.41	0.933	NaN	0.775	0.481	0.68	0.558	NaN	0.868	0.865	0.965	0.724	1.08	NaN	0.815	NaN	0.927	NaN	1.14	1.67	0.801545455	1.02325	0.783332963	-0.352302426	0.159785209	0.730983085
C19orf33	0.629	0.406	0.723	0.909	0.288	0.478	0.532	0.905	0.989	1.19	1.33	0.7	0.311	0.652	0.429	0.727	0.598	0.142	0.804	0.972	0.686	0.308	0.293	0.437	0.467	0.488	0.698066667	0.538363636	1.296645277	0.374783856	0.158943039	0.730983085
WDR54	NaN	NaN	0.967	NaN	0.7	NaN	1.45	0.511	1.07	NaN	1.13	0.955	NaN	NaN	NaN	NaN	0.79	NaN	NaN	NaN	NaN	NaN	NaN	1.38	1.62	2.02	0.969	1.4525	0.667125645	-0.583969593	0.15731532	0.730983085
SPON1	0.881	0.374	NaN	0.855	0.254	0.279	NaN	0.759	0.288	0.622	0.32	0.881	0.575	NaN	0.636	0.98	0.541	NaN	1.22	NaN	0.814	NaN	NaN	0.484	NaN	NaN	0.560333333	0.8078	0.693653545	-0.527712827	0.158319837	0.730983085
MYOZ1	0.562	0.646	0.748	1.02	0.482	0.702	0.48	0.896	0.95	0.964	0.477	0.67	1.12	0.431	1.57	1.49	0.88	0.545	0.708	0.97	1.12	1.79	0.859	0.568	1.19	0.746	0.7812	0.987818182	0.790833793	-0.338553574	0.160511045	0.730983085
NGRN	NaN	NaN	NaN	NaN	NaN	NaN	NaN	1.87	2.27	0.656	3.76	2	2.44	2.18	NaN	4.49	NaN	NaN	6.1	2.49	NaN	NaN	NaN	NaN	NaN	NaN	2.168	4.36	0.497247706	-1.007963378	0.160409935	0.730983085
BLOC1S4	1.72	NaN	NaN	NaN	NaN	NaN	NaN	NaN	NaN	NaN	NaN	2.22	2.56	NaN	NaN	NaN	0.448	NaN	1.87	0.316	NaN	NaN	2.27	NaN	NaN	NaN	2.166666667	1.226	1.767264818	0.821518238	0.159020829	0.730983085
MAN1B1	1.7	3.01	1.31	1.56	0.557	0.621	2.24	1.46	2.72	1.48	0.836	2.05	2.42	1.45	2.13	0.949	1.95	2.17	1.31	1.32	0.855	1.22	0.903	1.86	1.24	1.25	1.702933333	1.366090909	1.246573945	0.317968464	0.156753373	0.730983085
TMEM71	0.954	NaN	NaN	0.964	2.13	NaN	1.1	2.31	NaN	NaN	0.69	NaN	1.6	0.705	2.87	5.86	3.11	NaN	3.17	0.242	2.36	NaN	2.12	NaN	NaN	1.29	1.480333333	2.593142857	0.570864551	-0.808779616	0.160658198	0.731173779
HYAL2	0.802	1.05	1.83	0.484	0.38	0.346	0.586	0.628	0.276	1.01	0.871	0.397	0.944	0.831	0.277	1.17	0.569	1.49	0.722	1.96	0.872	0.607	0.907	0.372	2.29	0.425	0.714133333	1.034909091	0.690044507	-0.535238678	0.161045757	0.73245762
ELOVL7	1.99	0.999	3.66	NaN	0.995	1.43	1.87	1.59	1.79	2.36	2.04	2.41	3.3	NaN	3.73	2.59	1.02	2.5	0.82	NaN	2.65	NaN	0.904	1.35	NaN	0.973	2.166461538	1.600875	1.353298376	0.436479961	0.162161841	0.732899706
ITGB3	1.18	1.06	2.69	0.973	2.59	1.64	2.53	1.2	2.84	1.62	0.947	1.34	1.92	1.22	1.52	1.18	1.07	1.43	1.15	1.22	1.11	2.45	1.79	1.28	1.18	1.34	1.684666667	1.381818182	1.219166667	0.285895364	0.165371548	0.732899706
PLXNB3	1.35	0.917	1.59	1.69	1.05	0.936	2.07	1.53	1.2	2.62	1.2	2.44	1.09	1.21	1.48	1.83	1.88	1.46	2.51	1.77	1.84	1.14	1.52	1.92	1.25	2.09	1.491533333	1.746363636	0.854079472	-0.227557775	0.166890309	0.732899706
SEC22A	1.61	1.27	1.36	1.96	1.06	1.51	1.77	1.47	1.17	1.31	0.117	1.76	1.56	2.84	1.45	1.25	2.43	1.3	1.88	3.05	1.94	1.48	2.14	1.75	1.35	1.3	1.481133333	1.806363636	0.819953028	-0.286386829	0.162300421	0.732899706
ABI3BP	0.861	0.924	2.09	0.705	1.05	1.12	1.61	0.895	1.72	1.24	1.01	1.37	0.736	0.877	1.57	3.36	1.19	2.22	1.68	0.558	1.74	NaN	2.12	0.841	1.29	1.01	1.1852	1.6009	0.740333562	-0.433752662	0.163086864	0.732899706
ERGIC3	0.713	NaN	0.795	1.03	0.875	NaN	NaN	1.02	NaN	0.72	NaN	0.752	1.64	0.735	1.39	NaN	1.07	0.415	1.36	NaN	NaN	0.568	0.444	0.812	0.752	0.499	0.967	0.74	1.306756757	0.385990619	0.163373017	0.732899706
MMADHC	NaN	NaN	NaN	0.997	NaN	NaN	NaN	NaN	NaN	NaN	1.09	NaN	1.3	NaN	NaN	0.624	0.694	NaN	0.601	NaN	1.68	NaN	0.225	0.888	NaN	NaN	1.129	0.785333333	1.437606112	0.523668448	0.162886639	0.732899706
SUMF2	0.903	0.823	0.717	0.888	0.477	0.568	0.806	0.906	0.74	0.755	0.838	0.721	0.816	0.612	0.637	0.611	0.909	0.502	0.972	1.07	0.993	0.725	1.43	1.03	0.835	0.559	0.747133333	0.876	0.852891933	-0.229565141	0.165222276	0.732899706
TIMM44	2.06	1.57	3.09	2.36	2.13	2.05	1.59	1.16	1.92	1.12	1.59	2.07	2.03	1.89	2.56	1.66	1.93	2.52	2.13	7.04	1.9	1.85	2.96	2.37	2.35	2.38	1.946	2.644545455	0.735854245	-0.442508063	0.165270582	0.732899706
KIAA0556	NaN	0.602	1.72	NaN	NaN	1.14	NaN	2.33	NaN	0.794	NaN	1.19	1.29	0.5	NaN	3.36	NaN	0.638	1.33	2.34	1.98	NaN	1.32	1.55	NaN	NaN	1.19575	1.788285714	0.668657134	-0.580661463	0.162967904	0.732899706
DKC1	NaN	0.853	4.1	NaN	1.01	NaN	1.55	NaN	0.742	1.37	NaN	NaN	NaN	0.443	0.587	NaN	NaN	NaN	NaN	NaN	NaN	0.707	NaN	NaN	NaN	0.669	1.331875	0.688	1.935864826	0.952978218	0.166683973	0.732899706
SEC14L2	0.437	NaN	1.22	1.49	0.426	0.526	3.27	1.7	0.78	0.93	NaN	1.29	1.12	0.745	1.26	0.677	1.53	NaN	0.455	NaN	NaN	0.945	0.367	NaN	NaN	0.691	1.168769231	0.7775	1.503240168	0.588075523	0.165584399	0.732899706
RAB3B	1.37	1.38	0.662	1.1	1.44	1.27	NaN	1.21	NaN	0.574	0.677	1.11	0.451	NaN	NaN	0.919	NaN	1.26	1.64	NaN	1.01	NaN	1.67	0.92	1.44	1.1	1.022181818	1.244875	0.821112014	-0.284349051	0.167186058	0.732899706
LIG3	2.08	1.4	3.72	1.94	2.15	1.53	3.09	1.53	1.48	1.1	1.77	1.81	2.37	2.39	2.12	1.16	1.18	2.32	1.34	1.79	2.17	2.15	1.79	1.8	2.03	1.19	2.032	1.72	1.181395349	0.240491837	0.166797654	0.732899706
MECP2	0.276	NaN	0.132	NaN	0.526	NaN	0.229	0.212	0.247	NaN	NaN	0.188	0.149	0.117	0.168	0.116	0.215	0.151	NaN	NaN	0.205	NaN	NaN	NaN	0.192	0.0928	0.2244	0.161966667	1.385470261	0.470375744	0.165118749	0.732899706
SUOX	1.29	1.22	1.96	1.43	1.72	1.46	1.77	1.06	1.2	2	2.3	1.54	0.786	4.2	1.25	0.896	1.25	1.89	1.17	1.15	0.923	1.02	2.49	0.643	1.37	1.57	1.679066667	1.306545455	1.285119213	0.361902196	0.164607405	0.732899706
PPP4C	NaN	0.911	0.548	NaN	1.16	1.57	NaN	1.34	1.97	NaN	NaN	1.11	NaN	1.23	0.324	NaN	1.17	NaN	3.09	2.46	NaN	1.57	NaN	NaN	0.903	NaN	1.129222222	1.8386	0.614175037	-0.70327822	0.165171966	0.732899706
TPM4.2	0.278	0.459	0.598	0.381	0.184	0.239	0.168	0.306	0.116	0.202	0.455	0.124	0.564	0.314	0.269	0.61	0.313	0.809	0.177	1.27	0.366	0.366	0.259	0.258	0.477	0.223	0.310466667	0.466181818	0.665977639	-0.586454357	0.163705495	0.732899706
HLA.DRB3	NaN	2.15	1.15	NaN	0.393	1.29	0.841	1.39	0.355	0.993	1.31	0.842	1.23	1.35	0.589	0.992	0.412	1.71	0.481	NaN	NaN	0.321	0.955	NaN	0.821	0.34	1.067923077	0.754	1.416343603	0.502171304	0.163163285	0.732899706
DST	0.885	1.21	1.09	0.929	1.64	1.35	1.21	1.37	1.01	2.27	1.4	1.35	1.34	0.95	0.966	0.75	1.36	2.5	1.66	2.17	1.1	3.34	0.864	1.19	1.33	1.72	1.264666667	1.634909091	0.773539442	-0.370453239	0.162877347	0.732899706
CKAP4	1.8	2.93	2.03	1.51	2.76	2.67	1.32	1.76	2.56	2.11	0.871	1.73	1.52	2.05	1.95	0.839	2.3	2.03	2.05	1.73	1.36	1.5	2.25	1.56	1.14	1.74	1.9714	1.681727273	1.172247148	0.22927677	0.166324682	0.732899706
TNK2	NaN	NaN	NaN	NaN	1.17	0.332	NaN	NaN	NaN	NaN	NaN	NaN	NaN	NaN	NaN	3.54	NaN	2.84	NaN	NaN	2	NaN	NaN	NaN	0.228	NaN	0.751	2.152	0.348977695	-1.518793265	0.166001022	0.732899706
ANK3	NaN	NaN	2.35	NaN	NaN	NaN	NaN	NaN	2.31	NaN	NaN	NaN	NaN	11.6	2.77	NaN	NaN	NaN	NaN	NaN	NaN	0.907	NaN	NaN	0.176	NaN	4.7575	0.5415	8.78578024	3.135170414	0.161388565	0.732899706
TSTA3	NaN	NaN	1.71	NaN	NaN	NaN	NaN	1.14	NaN	NaN	1.05	NaN	2.18	4.45	NaN	0.99	NaN	NaN	NaN	NaN	1.06	NaN	NaN	NaN	NaN	1.08	2.106	1.043333333	2.018530351	1.01330528	0.162081056	0.732899706
CAMK1	0.298	0.348	1.07	0.658	0.258	0.265	0.337	0.386	0.634	0.451	0.433	0.33	0.396	0.302	0.718	0.824	0.63	0.502	0.449	1.22	0.714	0.549	0.443	0.612	0.423	0.224	0.458933333	0.599090909	0.76604957	-0.384490345	0.166075427	0.732899706
FAM175B	1.22	0.808	NaN	0.303	1.34	1.38	0.945	1.18	0.875	1.49	0.899	1.06	1.27	1.51	1.65	1.65	0.66	1.68	1.08	NaN	1.67	NaN	1.68	1.43	1.59	0.898	1.137857143	1.370888889	0.830014126	-0.268792205	0.167229925	0.732899706
SNX17	0.615	NaN	NaN	NaN	2.59	NaN	NaN	2.72	NaN	NaN	NaN	0.637	0.637	NaN	NaN	NaN	0.631	NaN	NaN	NaN	NaN	NaN	NaN	NaN	NaN	0.571	1.4398	0.601	2.395673877	1.260431527	0.166520814	0.732899706
JOSD1	0.61	0.446	0.37	0.627	0.397	0.449	NaN	0.688	2.21	0.71	1.61	0.574	0.238	0.431	0.348	0.499	0.426	0.701	0.49	NaN	0.482	NaN	0.39	0.341	0.46	0.468	0.693428571	0.473	1.46602235	0.551907098	0.16242895	0.732899706
BAK1	NaN	0.268	0.222	0.164	0.0658	0.113	0.2	0.135	0.0559	NaN	0.124	0.175	NaN	0.134	0.182	0.241	0.182	NaN	NaN	NaN	NaN	NaN	0.378	0.765	NaN	NaN	0.153225	0.3915	0.39137931	-1.353360603	0.166198705	0.732899706
HNRNPUL2.hCG_2044799	2.17	2.47	1.21	NaN	1.56	NaN	NaN	NaN	1.23	NaN	0.85	1.9	2.79	0.97	2.55	3.42	1.51	0.617	1.15	0.331	1.12	NaN	0.518	1.14	1.38	1.43	1.77	1.2616	1.402980342	0.488494795	0.165496061	0.732899706
SHROOM1	1.1	1.3	1.23	1.18	0.98	0.936	1.18	1.27	0.628	1.39	1.7	1.04	0.58	0.752	0.792	0.87	1.09	1.39	1.11	0.394	0.609	0.777	0.738	0.778	0.833	1.3	1.070533333	0.899	1.190804598	0.251936697	0.163235134	0.732899706
ELFN2	1.2	2.23	NaN	1.18	1.4	1.53	NaN	1.64	1.1	NaN	NaN	1.51	1.21	0.891	NaN	1.4	0.764	NaN	2.47	NaN	2.67	0.413	4.31	5.27	NaN	NaN	1.3891	2.471	0.562161068	-0.830944549	0.166402559	0.732899706
RPL7L1	1.1	0.661	1.02	0.691	0.386	0.504	0.597	0.744	0.959	1.58	1.14	0.84	0.468	0.88	0.672	0.773	0.567	0.805	0.918	0.898	0.988	1.61	1.14	0.699	1.63	1.02	0.816133333	1.004363636	0.812587497	-0.299404928	0.165340529	0.732899706
SLC27A4	1.78	2.76	1.72	0.49	1.58	NaN	NaN	2.99	1.21	2.43	NaN	1.63	0.704	0.967	1.73	2.29	NaN	2.65	2.13	NaN	2.15	NaN	NaN	1.66	1.55	NaN	1.665916667	2.071666667	0.804143202	-0.314475655	0.164582586	0.732899706
FBXO11	3.44	NaN	0.193	3.86	1.79	2.91	NaN	1.51	0.0569	NaN	1.34	2.47	4.8	0.379	NaN	2.7	1.24	NaN	1.06	NaN	1.04	NaN	NaN	NaN	0.6	0.827	2.068081818	1.2445	1.661777275	0.732727033	0.164875714	0.732899706
NOSTRIN	8.19	NaN	NaN	NaN	NaN	NaN	NaN	2.85	0.88	NaN	11.9	0.877	2.63	0.587	5.59	NaN	NaN	NaN	1.32	1.05	1.43	0.56	4.54	NaN	NaN	NaN	4.188	1.78	2.352808989	1.234384201	0.165407636	0.732899706
ITPRIP	1.75	3.7	4.19	1.94	1.87	2.02	9.14	2.58	3.49	1.93	2.07	2.75	1.26	1.71	3.31	1.16	0.784	2.52	1.6	5.42	2.98	NaN	1.36	1.6	1.47	0.635	2.914	1.9529	1.492139895	0.577382801	0.163651225	0.732899706
DOCK4	0.813	0.696	0.914	1.06	0.776	0.654	0.725	0.826	1.07	0.98	1.38	1.09	0.624	0.697	0.995	0.884	0.572	0.584	0.641	1.13	0.525	0.661	0.727	1.03	0.623	1.03	0.886666667	0.764272727	1.160144324	0.214304291	0.161684672	0.732899706
PDCD7	0.971	NaN	1.73	NaN	1.87	NaN	NaN	4.17	2.75	1.41	9.4	1.3	1.67	1.94	2.29	1.71	NaN	NaN	1.14	1.44	2.83	1.12	NaN	0.994	NaN	NaN	2.681909091	1.539	1.742630988	0.801267103	0.163544171	0.732899706
NOA1	0.893	0.738	0.648	1.07	1.05	0.983	0.557	0.942	0.536	0.545	0.843	0.448	1.02	0.752	0.949	0.89	0.86	1.55	0.687	1.63	0.743	0.756	0.801	0.705	1.65	0.65	0.798266667	0.992909091	0.803967527	-0.314790864	0.16578009	0.732899706
RBBP8NL	1.22	0.994	1.85	NaN	2	NaN	NaN	0.602	1.44	NaN	0.154	2.61	0.892	1.02	1.27	NaN	1.18	1.79	2.17	0.431	2.71	1.71	NaN	NaN	NaN	4.06	1.277454545	2.007285714	0.636408926	-0.651974025	0.166663177	0.732899706
B3GALNT2	1.16	0.655	1.51	0.747	0.974	0.765	2.09	0.858	1.19	1.46	5.18	0.668	1.94	2.19	0.803	0.855	1.08	0.955	1.34	1.9	0.556	0.697	0.891	0.74	0.987	1.22	1.479333333	1.020090909	1.450197546	0.536249438	0.164513556	0.732899706
THOC2	2.47	5.7	NaN	3.11	1.45	4	NaN	0.984	1.87	NaN	1.59	1.9	2.31	NaN	1.6	2.82	3.1	6.48	0.533	NaN	2.01	NaN	4.66	2.78	5.19	4.01	2.453090909	3.509222222	0.699041199	-0.51655061	0.165473205	0.732899706
ABHD3	0.113	0.264	0.0836	0.108	0.136	0.131	0.0677	NaN	0.0294	0.078	0.0467	0.064	0.178	0.0905	0.0713	0.0574	0.105	NaN	0.0322	NaN	0.093	0.101	NaN	0.107	0.0692	0.0501	0.104371429	0.0768625	1.357897916	0.441375025	0.16294564	0.732899706
PCNP	3.33	NaN	NaN	NaN	2.45	NaN	NaN	1.24	5.47	4.91	1.22	1.75	NaN	NaN	NaN	NaN	NaN	NaN	1.2	NaN	NaN	2.09	NaN	NaN	NaN	NaN	2.91	1.645	1.76899696	0.822931569	0.164081289	0.732899706
LEPREL4	1.28	1.46	3.16	NaN	1.38	1	1.83	1.94	1.03	2.06	0.802	1.59	1.65	1.1	2.13	1.14	1.44	1.08	1.22	1.45	1.42	2.23	1.47	1.27	0.905	0.832	1.600857143	1.314272727	1.218055514	0.284579887	0.162723082	0.732899706
SPDL1	1.07	NaN	NaN	NaN	1.18	NaN	NaN	0.886	NaN	0.0581	1.46	1.87	0.546	0.88	NaN	2.1	NaN	1.83	NaN	0.921	NaN	0.716	2.45	NaN	NaN	NaN	0.9937625	1.6034	0.61978452	-0.690161372	0.163018467	0.732899706
L3HYPDH	1.29	1.61	2.88	1.07	1.1	1.82	0.427	1.64	0.879	0.648	1.2	2.24	0.276	0.745	0.937	3.04	0.9	NaN	5.6	2.56	1.22	0.675	NaN	3.48	1.66	0.232	1.2508	2.151888889	0.581256777	-0.782752463	0.161934741	0.732899706
IMP4	1.61	1.25	1.28	1.85	1.57	1.82	1.95	2.41	1.03	1.71	1.27	1.43	0.838	0.972	1.52	1.9	1.31	1.27	1.13	2.46	0.972	1.09	0.693	0.599	1.11	0.904	1.500666667	1.221636364	1.228407005	0.296788644	0.167375345	0.732899706
NCAPG	1.05	1.13	1.49	0.632	1.2	0.977	0.842	0.674	0.93	1.09	3.46	0.934	1.42	0.623	0.854	0.85	1.26	1.21	1.68	1.94	2	0.782	1.69	1.3	2.44	1.24	1.153733333	1.490181818	0.774223198	-0.369178559	0.164307067	0.732899706
HTATIP2	0.652	0.173	1.99	0.205	0.563	0.44	0.356	0.779	1.44	0.852	1.46	0.561	0.917	0.159	0.117	1.13	0.92	0.337	0.693	1.64	0.958	2.18	0.861	0.29	2.8	0.435	0.710933333	1.113090909	0.638701949	-0.646785241	0.16699802	0.732899706
TAPBPL	NaN	0.575	NaN	NaN	NaN	NaN	1.13	NaN	NaN	0.875	NaN	NaN	NaN	NaN	NaN	NaN	1.26	NaN	NaN	NaN	NaN	1.75	NaN	NaN	NaN	NaN	0.86	1.505	0.571428571	-0.807354922	0.167337051	0.732899706
MIS12	1.3	1.39	1.48	1.27	1.87	2.78	2.53	0.861	1.3	1.53	0.985	1.46	1.11	1.66	1.24	1.87	2.13	0.821	2.17	3.6	1.43	1.48	1.21	1.87	2.58	1.71	1.517733333	1.897363636	0.79991695	-0.322077872	0.166662212	0.732899706
SLC35B3	3.26	4.77	1.25	2.1	3.44	2.7	2.19	4.32	2.57	0.729	3.19	2.81	1.01	1.51	3.26	5.01	1.88	1.95	1.56	2.4	5.19	7.02	2.27	3.08	4.39	3.57	2.607266667	3.483636364	0.748432498	-0.418055891	0.165013295	0.732899706
ZNF768	3.2	1.86	2.49	1.87	3.18	3.4	1.89	2.1	1.7	3.33	1.36	2.22	2.44	3.34	3.53	1.23	2.63	2.29	2.61	0.542	1.95	1.94	2.72	2.42	2.24	2.76	2.527333333	2.121090909	1.19152523	0.2528095	0.162625389	0.732899706
RRAGC.RRAGD	2.28	1.87	2.51	1.87	1.65	2.1	5.67	1.2	1.56	6.09	2.38	1.68	1.84	3.14	1.73	2.2	2.63	3.12	2.68	6.12	1.46	3.04	4.63	3.82	2.06	4.59	2.504666667	3.304545455	0.757945896	-0.399833225	0.164660428	0.732899706
TMLHE	1.02	0.957	NaN	1.01	1	NaN	NaN	0.762	1.09	0.959	1.14	1.77	0.998	2.2	1.56	0.84	1.28	0.657	1.19	1.64	0.633	NaN	0.651	1.11	0.638	NaN	1.2055	0.959888889	1.255874523	0.328692328	0.167474706	0.732899706
INTS10	1.16	NaN	NaN	NaN	NaN	NaN	NaN	1.78	NaN	NaN	NaN	NaN	0.893	NaN	NaN	NaN	NaN	NaN	2.32	NaN	NaN	NaN	1.75	NaN	NaN	NaN	1.277666667	2.035	0.627846028	-0.671517297	0.163234546	0.732899706
CLN6	0.764	1.57	0.712	0.892	0.728	0.612	0.6	1.05	0.76	0.458	1.29	0.688	0.47	0.78	0.512	1.13	0.97	0.711	1.42	0.714	0.817	0.909	0.991	0.703	1.05	0.924	0.7924	0.939909091	0.843060257	-0.246292344	0.161612811	0.732899706
UGGT1	0.493	2.67	NaN	NaN	2.41	NaN	NaN	1.04	NaN	NaN	NaN	1.28	0.931	0.645	16.1	NaN	NaN	NaN	0.804	NaN	0.627	14.6	26.1	12.7	NaN	5.41	3.196125	10.04016667	0.318333859	-1.65138748	0.16427647	0.732899706
RABIF	1.26	0.436	2.02	0.828	1.06	1.2	2.22	0.546	1.14	1.27	1.51	0.878	0.657	1.14	0.871	0.643	0.651	1.07	0.683	1.14	0.744	0.974	1	1.06	1.07	1.21	1.135733333	0.931363636	1.219430617	0.286207674	0.167759269	0.73322097
NES	0.97	2.28	4.84	3.83	2.61	3.16	7.94	2.36	3.13	3.29	2.54	2.33	1.83	5.67	1.68	1.32	1.03	4.83	1.14	2.42	2.08	4.61	1.86	1.82	2.13	2.92	3.230666667	2.378181818	1.358460754	0.441972887	0.167658818	0.73322097
ECHS1	1.02	1.16	1.48	0.92	1.19	1.26	1.84	0.893	0.954	1.73	1.75	0.945	0.882	1.13	0.983	0.611	0.873	1.33	0.792	1.93	0.828	1.01	1	1.01	0.871	0.898	1.209133333	1.013909091	1.192546101	0.254045039	0.167991342	0.7336326
STK17A	0.169	0.562	NaN	0.509	0.503	0.601	0.49	0.461	0.446	0.232	0.631	0.338	1.05	1.16	0.649	0.829	0.372	NaN	0.201	NaN	0.227	0.213	0.627	0.698	0.151	0.26	0.557214286	0.397555556	1.401601054	0.487075765	0.168064718	0.7336326
NFYC	1.47	0.304	0.707	0.334	0.589	0.736	1.62	1.22	0.705	0.898	0.904	1.08	0.868	0.561	0.71	0.494	0.223	1.18	0.431	0.439	0.383	0.701	0.423	0.475	0.975	1.32	0.847066667	0.640363636	1.322790081	0.403584133	0.168331203	0.734321899
TOMM6	0.625	NaN	0.885	NaN	0.962	NaN	1.82	0.84	NaN	0.844	0.743	1.08	0.493	1.12	0.978	NaN	NaN	1.01	0.599	0.775	0.553	0.783	NaN	NaN	NaN	0.864	0.944545455	0.764	1.23631604	0.306047587	0.168434094	0.734321899
RBM27	0.985	1.32	2.38	1.62	1.4	1.47	1.04	1.16	2.14	1.52	1.29	1.25	4.91	1.63	1.93	0.891	1.55	1.32	1.76	1.33	1.02	1.21	0.917	1.85	1.94	1.01	1.736333333	1.345272727	1.290692436	0.368145256	0.168577348	0.734485372
RPL36A	NaN	NaN	NaN	0.333	NaN	0.185	NaN	NaN	0.127	NaN	NaN	0.219	NaN	NaN	0.266	NaN	NaN	NaN	0.516	NaN	0.773	NaN	NaN	NaN	NaN	NaN	0.226	0.6445	0.350659426	-1.511857586	0.168958952	0.734724522
IGHA1	0.13	0.0976	0.0333	0.039	0.119	0.729	0.0479	0.138	0.136	0.0586	0.0386	0.149	0.134	0.0546	NaN	0.0336	0.0339	0.0523	0.145	0.0647	0.0535	0.0819	0.0423	0.096	0.0517	0.0743	0.136042857	0.066290909	2.052209858	1.037178268	0.168856827	0.734724522
IRF2BP2	0.33	NaN	NaN	0.17	NaN	NaN	NaN	NaN	0.116	NaN	NaN	0.227	0.435	NaN	NaN	NaN	NaN	NaN	0.154	NaN	NaN	NaN	0.132	NaN	NaN	0.19	0.2556	0.158666667	1.61092437	0.687888763	0.169110052	0.734724522
ARL5B	NaN	1.4	NaN	3.1	NaN	2.16	NaN	1.86	1.85	NaN	0.322	NaN	NaN	1.27	3.64	1.65	NaN	NaN	NaN	NaN	3.68	NaN	3.58	2.61	NaN	NaN	1.95025	2.88	0.677170139	-0.562409739	0.168777435	0.734724522
PAG1	NaN	NaN	NaN	0.814	2.03	NaN	1.99	0.256	1.23	1.75	1.69	0.353	NaN	1.7	0.493	2.16	0.519	NaN	1.02	6.41	1.31	5.02	NaN	1.47	1.37	NaN	1.2306	2.409875	0.510648893	-0.969596418	0.169161197	0.734724522
KRTAP19.5	0.846	1.11	0.936	0.915	1.23	1.69	0.869	1.25	4.35	0.154	0.854	1.11	0.488	0.636	0.356	1.67	1.54	0.752	1.19	6.56	1.99	0.569	0.73	0.272	6.17	2.1	1.1196	2.140272727	0.523110903	-0.934811254	0.169298181	0.734859916
NT5C	2.18	NaN	4.91	NaN	2.71	2.75	4.13	NaN	NaN	3.8	2.62	NaN	1.32	1.54	1.76	NaN	NaN	NaN	3.07	2.3	2.66	NaN	6.9	5.26	3.82	NaN	2.772	4.001666667	0.69271137	-0.52967374	0.169407208	0.734873866
WTIP	NaN	1.59	NaN	NaN	NaN	NaN	NaN	0.412	0.211	NaN	NaN	NaN	0.194	0.543	NaN	NaN	0.2	NaN	NaN	NaN	0.0971	0.18	NaN	NaN	NaN	NaN	0.59	0.159033333	3.709914064	1.891385769	0.170971512	0.737492161
RHBDL2	0.229	NaN	NaN	0.125	NaN	0.326	0.066	0.166	0.131	0.649	0.0684	0.149	0.594	NaN	NaN	0.143	0.124	0.0772	0.0677	NaN	0.131	0.123	0.13	NaN	0.116	0.383	0.25034	0.143877778	1.739949031	0.799045045	0.17101982	0.737492161
HLA.DPA1	0.831	1.91	0.0811	2.11	1.3	NaN	3.53	1.02	5.52	1.95	0.474	0.974	NaN	NaN	1.96	0.441	0.508	1.5	NaN	NaN	0.934	0.836	1.73	2.14	NaN	0.851	1.805008333	1.1175	1.615219985	0.691730666	0.170694702	0.737492161
TOP3B	1.18	NaN	NaN	1.02	3.06	NaN	2.14	2.33	2.17	3.46	0.119	2.01	3.04	2.36	2.91	2.07	1.73	2.69	1.19	0.687	1.82	2.16	1.84	NaN	0.414	NaN	2.149916667	1.622333333	1.325200329	0.406210466	0.1709428	0.737492161
RBM34	2.7	0.876	NaN	3.84	1.96	3.35	NaN	2.29	NaN	2.06	1.84	1.91	6.93	NaN	4.97	2.22	1.78	0.854	2.54	NaN	1.46	NaN	NaN	2.81	NaN	3.11	2.975090909	2.110571429	1.409613941	0.495300098	0.170632785	0.737492161
MYL6	2.18	1.58	1.64	1.16	1.54	2.05	1.92	1.4	2.14	3.75	1.5	1.67	1.47	0.665	1.51	2.34	1.75	2.04	2.25	1.14	1.39	NaN	3.44	2.13	2.87	2	1.745	2.135	0.817330211	-0.291009033	0.170424335	0.737492161
NSL1	2.6	3.96	1.92	1.48	2.99	2.12	1.24	1.5	1.42	1.41	0.696	2.36	1.73	NaN	2.35	1.75	5.84	2.94	2.53	2.09	1.49	2.05	1.36	1.69	3.15	4.37	1.984	2.66	0.745864662	-0.42301422	0.170457055	0.737492161
ELOVL1	0.0719	0.16	NaN	NaN	0.0563	NaN	NaN	NaN	NaN	NaN	NaN	NaN	NaN	0.0975	0.0882	NaN	0.381	NaN	0.18	NaN	NaN	0.111	0.0726	0.179	NaN	NaN	0.09478	0.18472	0.513100909	-0.962685512	0.171072696	0.737492161
HYOU1	0.937	0.775	NaN	0.725	0.721	NaN	0.812	1.14	0.634	0.992	NaN	0.54	0.871	1.08	0.725	0.581	0.864	NaN	0.518	2.09	1.8	0.68	1.61	1.14	NaN	NaN	0.829333333	1.160375	0.71471148	-0.484567134	0.170446903	0.737492161
MRPS18B	1.34	2.01	5.75	1.85	1.22	0.726	3.75	1.03	2.58	4.81	1.13	1.53	1.16	1.44	1.48	0.631	1.2	1.23	1.4	3.21	1.33	1.41	1.57	1.61	1.32	1.7	2.1204	1.510090909	1.404153874	0.489701042	0.170154047	0.737492161
TVP23B.TVP23C	5.27	3.87	8.23	4.32	3.28	3.95	1.03	1.85	2.87	2.04	1.33	1.23	6.37	NaN	6.67	3.11	1.75	17.4	13.1	1.66	2.14	2.93	16.9	7.69	4.4	1.6	3.736428571	6.607272727	0.565502398	-0.822394953	0.171573511	0.737819215
CYB561	0.996	1.13	1.38	1.67	1.1	1.49	0.953	1.41	1.74	0.932	1.21	1.29	1.08	1.21	1.88	0.926	2.03	1.31	1.73	0.932	1.19	1.44	2.39	1.96	1.02	2.1	1.298066667	1.548	0.838544358	-0.254040992	0.171306011	0.737819215
CCDC50	NaN	NaN	0.807	NaN	2.28	NaN	NaN	1.34	1.28	NaN	NaN	2.12	1.44	NaN	NaN	NaN	0.255	NaN	0.908	NaN	1.13	NaN	0.751	1.97	NaN	NaN	1.5445	1.0028	1.540187475	0.62310597	0.171454599	0.737819215
KCTD15	NaN	NaN	1.44	NaN	NaN	NaN	NaN	1.85	2.54	0.574	0.578	0.484	0.955	7.31	NaN	1.24	NaN	0.386	0.82	0.884	0.869	NaN	0.164	NaN	NaN	NaN	1.966375	0.727166667	2.704159982	1.435180506	0.171504386	0.737819215
ACOX3	0.327	NaN	0.583	NaN	NaN	NaN	NaN	NaN	NaN	NaN	NaN	NaN	0.315	0.0892	0.0456	1.1	NaN	NaN	2.71	NaN	0.258	1.29	NaN	0.219	0.0333	NaN	0.27196	0.93505	0.290850757	-1.781649038	0.172036693	0.739353236
EML2	0.0942	0.166	NaN	0.106	0.127	0.195	NaN	0.168	NaN	NaN	NaN	NaN	0.0622	NaN	NaN	0.0463	0.126	0.135	0.102	NaN	0.0908	NaN	NaN	NaN	NaN	0.0938	0.1312	0.098983333	1.325475669	0.406510188	0.172152837	0.739394839
F2	1.1	1.53	1.45	1.58	1.04	1.18	1.93	0.911	1.11	1.87	1.23	0.801	1.21	0.857	1.25	1.86	0.866	0.991	1.71	1.52	2.78	2.13	0.775	0.834	2.02	1.86	1.269933333	1.576909091	0.80533072	-0.312346728	0.172934934	0.740057893
LDHB	0.932	0.845	0.351	1.2	0.817	1.12	0.373	0.77	1.46	0.329	2.24	1.25	0.318	1.18	0.21	0.415	1.16	0.31	1.11	4.78	1.01	0.859	2.33	0.209	1.87	2.56	0.893	1.510272727	0.591283934	-0.758077017	0.173207113	0.740057893
PDIA3.1	0.534	0.989	0.841	1.33	0.455	0.458	0.578	0.801	0.951	1.37	1.1	0.556	0.547	0.901	0.939	1.43	1.54	0.802	1.32	0.767	1.3	0.734	0.462	0.68	1.07	0.989	0.823333333	1.008545455	0.81635719	-0.292727566	0.173110021	0.740057893
PSMD4	0.656	1.29	1.48	3	0.706	0.675	0.575	2.23	1.3	0.52	2.1	2.82	2.64	3.85	3.17	1.18	1.86	2.25	4.25	3.78	4.05	1.33	3.45	1.75	1.15	1.9	1.8008	2.45	0.735020408	-0.444143787	0.172772646	0.740057893
NCAPD2	0.782	1.03	1.98	1.91	0.926	1.14	1.9	1.52	1.35	1.24	1.37	1.14	0.93	0.998	0.965	1.33	1.76	1.91	1.62	2.5	1.35	0.762	1.22	1.47	1.01	1.88	1.278733333	1.528363636	0.836668253	-0.257272401	0.172657791	0.740057893
PPP2R5B	0.646	1.13	0.484	1.42	0.285	0.354	0.47	0.407	NaN	1.44	NaN	0.511	0.82	NaN	0.877	1.66	0.984	0.605	1.28	NaN	0.887	NaN	0.84	0.577	0.802	1.07	0.737	0.967222222	0.761975876	-0.392182772	0.173063848	0.740057893
HSDL2	0.704	1.63	NaN	0.613	1.04	0.852	1.17	1.03	1.12	0.739	1.59	1.12	1.07	1.24	0.936	1.21	1.51	NaN	0.852	NaN	1.33	0.97	1.44	1.53	0.844	1.42	1.061	1.234	0.859805511	-0.217917738	0.173295426	0.740057893
GTPBP2	1.3	NaN	NaN	NaN	1.13	1.67	NaN	NaN	NaN	NaN	NaN	NaN	1.56	NaN	NaN	NaN	NaN	NaN	1.01	NaN	0.533	NaN	NaN	NaN	NaN	NaN	1.415	0.7715	1.834089436	0.875063991	0.172688806	0.740057893
SNX12	1.27	NaN	6.25	NaN	NaN	0.868	NaN	NaN	NaN	7.39	1.39	NaN	1.25	NaN	2.28	1.46	NaN	NaN	1.59	1.08	NaN	NaN	NaN	NaN	NaN	1.39	2.956857143	1.38	2.142650104	1.099396276	0.173372814	0.740057893
PDZRN3	0.966	1.04	NaN	0.775	1.05	1.33	0.841	1.64	0.881	2.17	1.75	1.02	0.688	2.52	1.47	1.87	3.15	0.738	1.79	0.256	1.97	1.85	1.42	0.957	3.8	1.79	1.295785714	1.781	0.72756076	-0.458860359	0.17287631	0.740057893
DDX54	0.401	0.154	0.839	0.469	0.336	0.387	2.13	0.348	0.248	0.748	0.777	0.65	1.05	0.816	0.439	0.336	0.422	1.32	0.578	5.49	0.321	1.45	1.35	1.2	0.666	1.31	0.6528	1.313	0.497182026	-1.008153954	0.1741032	0.742719116
BICD1	0.688	0.241	0.105	0.0675	0.117	0.0288	1.02	0.14	0.0293	NaN	5.28	0.0202	0.503	0.7	1.09	0.207	0.235	NaN	0.12	NaN	0.0788	0.334	0.033	0.501	0.0917	0.102	0.716414286	0.189166667	3.787212083	1.921136214	0.175137544	0.743091113
ZNF76	0.912	NaN	NaN	NaN	NaN	NaN	NaN	NaN	1.63	NaN	NaN	1.01	NaN	NaN	NaN	NaN	NaN	0.805	NaN	NaN	NaN	NaN	0.659	NaN	NaN	NaN	1.184	0.732	1.617486339	0.693753527	0.174729691	0.743091113
LIMK1	0.118	0.107	0.0735	0.11	0.144	0.114	0.158	0.252	0.119	0.297	NaN	0.0987	0.0827	0.157	0.0637	0.092	0.116	0.101	0.167	NaN	0.0876	0.0844	0.098	0.118	0.0767	0.136	0.135328571	0.10767	1.256882803	0.329850133	0.175204596	0.743091113
NAP1L4.NAP1L4b	0.661	0.907	1.49	1.98	1.24	1.11	1.46	1.74	1.47	2.78	2.31	2.66	0.333	1.15	1.26	2.55	2.19	0.359	1.31	6.12	1.54	3.21	1.86	0.796	2.04	2.35	1.5034	2.211363636	0.679852004	-0.556707372	0.174961064	0.743091113
ABHD2	1.38	0.419	NaN	NaN	NaN	NaN	NaN	NaN	1.09	NaN	NaN	1.83	2.29	0.312	0.502	0.676	NaN	NaN	0.637	NaN	0.712	NaN	NaN	NaN	NaN	NaN	1.117571429	0.675	1.655661376	0.727407636	0.174925135	0.743091113
NBEAL1	1.87	2.85	2.43	1.86	2.91	2.57	0.682	4.85	2.4	1.83	1.56	3.37	3.39	2.81	1.75	2.97	2.27	3.07	2.48	1.97	4.39	3.84	2.53	2.63	3.56	2.67	2.475466667	2.943636364	0.840955322	-0.249898939	0.174492242	0.743091113
ABHD13	NaN	NaN	NaN	NaN	3.84	1.38	NaN	1.13	1.58	NaN	NaN	1.2	2.32	NaN	2.18	1.73	1.01	3.31	3.73	NaN	1.55	NaN	4.58	5.01	2.04	NaN	1.947142857	2.87	0.678446989	-0.559692002	0.174616127	0.743091113
AKNA	1.12	0.859	1.11	0.957	0.684	0.546	0.422	1.2	0.865	1.5	0.526	1.3	0.144	0.17	0.442	1.05	1.26	0.19	2.04	1.03	0.884	1.65	0.27	0.539	1.02	2.54	0.789666667	1.133909091	0.696410914	-0.521989282	0.174671624	0.743091113
NIT2	1.25	1.51	2.41	1.47	1.58	1.35	2.17	1.87	2.6	3.36	1.73	1.52	1.79	1.93	1.55	2.77	1.81	3.69	1.48	3.05	1.45	2.34	4.6	3.44	0.973	1.07	1.872666667	2.424818182	0.772291581	-0.372782451	0.175260366	0.743091113
SNX9	0.993	0.749	NaN	NaN	0.468	0.465	1.06	0.381	NaN	0.884	1.53	0.569	0.801	NaN	1.49	2.18	0.889	NaN	0.86	1.39	1.61	NaN	NaN	0.745	0.813	0.841	0.853636364	1.166	0.732106658	-0.449874249	0.174537202	0.743091113
CIC	NaN	NaN	NaN	NaN	1.66	0.441	NaN	0.584	NaN	NaN	0.205	0.614	0.773	NaN	NaN	1.28	1.09	1.16	2.47	NaN	0.971	NaN	0.681	0.87	0.552	NaN	0.712833333	1.13425	0.628462273	-0.670101953	0.176111795	0.744883579
ZBTB43	NaN	0.0992	NaN	0.147	0.22	NaN	0.0695	0.0984	0.0266	0.115	NaN	0.0461	0.119	NaN	0.0833	0.168	0.293	NaN	0.0826	NaN	0.108	0.103	0.0572	0.157	NaN	0.516	0.10241	0.1856	0.551778017	-0.857840114	0.176743529	0.744883579
IGHG4	0.0826	0.0935	0.0488	0.0464	0.0589	0.132	0.0859	0.081	0.0696	NaN	0.0709	0.169	0.114	0.1	0.121	0.0635	0.0698	0.22	0.0826	0.0108	0.0931	0.365	0.107	0.0598	0.244	0.214	0.090971429	0.139054545	0.654213987	-0.612165491	0.176760151	0.744883579
CEBPB	0.0724	0.128	0.134	NaN	0.125	0.322	NaN	0.509	NaN	0.39	0.0382	0.788	NaN	NaN	0.0413	0.0961	0.112	0.309	0.0591	NaN	0.0992	0.0815	0.065	0.383	0.0941	0.0157	0.25479	0.13147	1.938008671	0.954575026	0.176503849	0.744883579
PTX3	3.75	2.67	2.44	3.31	5.12	1.96	2.48	2.16	2.3	2.46	0.973	3.51	4.72	5.04	4.32	2.37	2.95	3.38	1.69	2.44	2.34	2.22	1.12	2.77	3.37	3.87	3.147533333	2.592727273	1.213985507	0.279751199	0.176465926	0.744883579
RAB1A	0.23	1.1	0.309	NaN	0.297	NaN	1.48	0.369	0.38	1.33	NaN	0.46	0.412	0.534	1.93	0.322	NaN	1.21	0.254	NaN	0.265	0.348	0.434	0.24	NaN	NaN	0.735916667	0.439	1.67634776	0.745321469	0.176322157	0.744883579
SCRIB	1.3	0.914	1.71	1.3	1.17	1.07	1.34	0.848	1.33	1.15	1.04	0.852	1.3	1.81	2.33	1.42	1.35	1.61	1.05	2.4	1.36	1.62	1.7	2.02	1.09	1.13	1.2976	1.522727273	0.852155224	-0.230811847	0.176545655	0.744883579
SPPL2B	2.4	1.88	2.35	1.38	2.23	2.68	2.36	1.34	2.17	3.2	1.65	2.05	2.37	1.62	2	1.44	3.32	1.97	2.77	3.22	2.03	2.17	3	1.81	1.91	3.43	2.112	2.460909091	0.858219431	-0.220581529	0.176253551	0.744883579
GFM2	1.92	1.82	NaN	1.18	1.38	2.24	NaN	1.55	2.72	3.58	1.18	2.12	1.98	2.48	2.51	1.65	2.55	6.07	2.32	3.82	2.03	1.22	0.851	3.71	2.44	3.45	2.050769231	2.737363636	0.749176764	-0.41662194	0.176172592	0.744883579
CCDC102A	0.055	0.0613	NaN	0.136	NaN	0.242	NaN	0.526	NaN	NaN	NaN	NaN	0.107	NaN	NaN	0.0977	0.125	0.292	0.67	NaN	0.303	NaN	0.575	0.87	0.12	0.164	0.187883333	0.357411111	0.52567849	-0.927747391	0.176862926	0.744883579
ANAPC16	0.704	0.394	0.439	0.352	0.637	0.52	0.429	0.769	0.386	0.526	1.21	0.555	0.46	0.423	0.684	0.667	0.895	0.557	0.622	NaN	0.39	0.658	0.406	1.08	0.809	0.818	0.565866667	0.6902	0.819858978	-0.286552318	0.176348884	0.744883579
TACC2	0.755	1.06	1.02	1.15	0.726	0.605	1.08	0.83	0.55	0.88	0.751	0.538	1.22	0.691	0.552	0.629	0.547	1.18	0.291	4.67	1.05	2.75	0.424	1.43	1.55	0.821	0.8272	1.394727273	0.593090862	-0.753674952	0.177357396	0.745296186
ZFAND2B	1.2	1.19	2.28	1.16	1.5	1.26	1.49	1.59	1.12	1.24	1.38	1.3	1.5	0.932	1.5	1.49	0.818	1.53	1.39	2.19	1.45	2.08	1.81	1.49	1.35	1.66	1.376133333	1.568909091	0.877127516	-0.1891415	0.17738345	0.745296186
HMGB1.HMGB1P1	0.389	1.57	0.345	1.49	0.998	0.816	0.453	1.51	0.947	1.78	0.871	1.65	0.752	0.685	0.799	1.36	1.71	0.998	1.53	1.05	1.12	1.63	0.673	0.712	1.12	1.7	1.003666667	1.236636364	0.811610184	-0.301141127	0.177302046	0.745296186
UBE3A	1.16	0.942	1.64	1.48	1.19	1.31	1.63	1.18	1.81	1.26	1.42	1.53	1.79	1.63	2.1	1.66	1.18	2.13	1.64	1.09	1.57	1.55	2.52	1.5	1.97	1.63	1.471466667	1.676363636	0.877772957	-0.188080271	0.177390151	0.745296186
TBC1D2	1.68	NaN	NaN	0.86	2.56	3.98	NaN	2.4	8.31	NaN	1.71	3.29	2.29	1.77	NaN	1.34	1.6	NaN	NaN	2.48	NaN	NaN	NaN	NaN	NaN	NaN	2.885	1.806666667	1.596863469	0.675240968	0.177509709	0.745347598
TTLL12	1.28	0.663	1.61	1.53	1.13	0.907	1.39	0.66	1.39	1.41	0.811	1.03	1.02	1.53	0.914	0.777	1.22	0.725	1.87	1.57	1.4	1.45	1.96	1.08	1.39	1.44	1.151666667	1.352909091	0.851252072	-0.23234169	0.177836362	0.746267996
BPNT1	1.43	0.694	1	NaN	1.64	NaN	1.68	0.7	1.11	0.149	0.882	0.403	2.15	NaN	1.83	1.33	1.63	1.63	0.768	NaN	1.35	1.3	2	1.51	1.36	NaN	1.139	1.430888889	0.796008697	-0.329143901	0.179462446	0.746821843
NT5DC2	0.72	1.43	NaN	NaN	NaN	NaN	2.4	NaN	0.78	1.17	NaN	0.563	NaN	0.614	1.54	NaN	NaN	NaN	0.64	NaN	NaN	0.899	NaN	NaN	NaN	NaN	1.152125	0.7695	1.497238467	0.582304019	0.179903951	0.746821843
DDX39B	0.436	0.765	0.889	0.967	0.894	0.668	0.275	0.964	0.987	0.619	0.919	0.901	0.374	0.865	0.807	1.18	0.824	0.635	0.65	2.38	0.942	1.08	0.45	0.676	1.01	1.08	0.755333333	0.991545455	0.761773784	-0.392565455	0.178763895	0.746821843
CYB5B	1.81	NaN	NaN	NaN	1.51	NaN	NaN	0.948	NaN	NaN	0.453	NaN	1.85	0.655	NaN	1.11	NaN	0.488	NaN	NaN	NaN	NaN	NaN	0.623	NaN	NaN	1.204333333	0.740333333	1.62674471	0.701987862	0.179416292	0.746821843
ITGB1BP1	0.767	1.3	1.43	NaN	NaN	1.45	3.76	0.821	2.47	0.66	0.296	0.877	2.1	NaN	1.34	3.58	1.7	3.14	0.78	12.1	0.822	NaN	3.14	2.44	0.972	1.52	1.43925	3.0194	0.47666755	-1.068944681	0.179059567	0.746821843
PJA2	1.3	0.762	1.33	2.12	2.04	1.9	2.47	1.65	0.957	1.02	1.46	1.63	1.07	1.42	0.828	2.03	2.77	2.29	1.91	0.635	1.72	1.45	2.04	1.29	1.19	2.19	1.4638	1.774090909	0.825098642	-0.277361488	0.178732968	0.746821843
CAT	0.684	NaN	NaN	NaN	NaN	0.989	NaN	0.177	2.28	2.66	NaN	NaN	0.513	NaN	NaN	1.56	NaN	NaN	1.04	NaN	NaN	NaN	10.8	NaN	3.59	3.44	1.217166667	4.086	0.297887094	-1.747162474	0.179097185	0.746821843
EIF4G2	1.34	1.44	1.29	1.14	1.11	0.751	0.861	1.18	1.18	1.28	4.05	0.739	1.88	0.929	0.945	4.86	0.982	2.24	1.72	5.92	1.05	0.854	3.63	1.08	0.652	0.926	1.341	2.174	0.616835327	-0.697042703	0.179167902	0.746821843
SHROOM2	1.22	1.48	NaN	NaN	0.75	1.22	NaN	1.25	NaN	NaN	1.03	1.96	0.786	1.23	0.837	1.34	2.04	0.535	3.18	NaN	3.29	NaN	0.786	1.52	NaN	NaN	1.1763	1.813	0.64881412	-0.624122877	0.179795488	0.746821843
PKN1	0.68	0.748	1.35	0.678	0.353	0.335	0.376	1.04	0.967	0.638	0.824	0.822	0.354	0.625	1.08	0.932	0.87	0.686	0.769	2.72	0.901	0.672	0.883	0.633	0.911	0.986	0.724666667	0.996636364	0.727112408	-0.459749679	0.179336732	0.746821843
GPR126	3.03	1.75	NaN	NaN	2.26	1.01	1.3	2.16	2.04	2.53	1.56	2.43	1.32	4.83	2.02	2.42	1.26	7.98	1.42	4.48	1.63	2.98	3.99	2.26	3.11	NaN	2.172307692	3.153	0.688965332	-0.537496705	0.179078472	0.746821843
LONP2	0.647	0.406	0.579	0.466	1.39	1.32	1.06	0.757	0.828	0.583	2.51	0.597	0.47	0.364	1.09	0.962	0.822	1.19	0.641	2.45	0.647	2.7	1.02	0.657	1.18	1.26	0.871133333	1.229909091	0.708290832	-0.497586226	0.178187954	0.746821843
TMEM168.FLJ13576	1.99	2.22	NaN	NaN	2.55	NaN	NaN	1.62	NaN	NaN	NaN	1.32	1.58	1.17	NaN	1.89	1.23	0.896	1.05	1.02	2.14	NaN	NaN	1.62	NaN	NaN	1.778571429	1.406571429	1.264472882	0.338536098	0.179900576	0.746821843
IARS2	1.72	1.46	1.46	1.31	1.95	2.07	1.95	0.82	1.75	2.01	1.35	1.06	0.87	1.23	1.71	1.49	1.63	1.69	1.99	2	1.42	2.31	1.55	1.84	1.21	1.67	1.514666667	1.709090909	0.886241135	-0.174228804	0.179625425	0.746821843
TJP2	1.43	3.62	NaN	2.12	2.69	3.18	1.79	1.91	NaN	NaN	0.965	2.72	1.45	1.38	1.13	1.95	2.72	2.39	2.07	NaN	1.92	NaN	2.29	2.08	3.23	3.59	2.032083333	2.471111111	0.822335881	-0.282200315	0.179127302	0.746821843
SS18L2	0.393	0.356	0.769	0.492	0.619	0.562	0.723	0.501	0.456	0.576	0.638	0.306	0.941	0.429	0.655	0.471	0.232	0.695	0.223	1.04	0.413	0.376	0.389	0.371	0.428	0.232	0.561066667	0.442727273	1.267296372	0.341753955	0.178788347	0.746821843
GIT1	2.26	1.64	2.17	1.42	2.43	2.04	2.89	1.31	2.12	3.38	1.62	1.27	1.94	2.53	1.95	1.79	1.92	1.94	1.66	1.83	1.68	2.1	2.26	1.69	0.914	2.1	2.064666667	1.807636364	1.142191377	0.191804398	0.17930986	0.746821843
CPQ	1.51	0.819	1.01	1.01	0.648	0.878	1.62	1.07	0.964	2.71	1.22	0.948	2.06	1.33	1.41	2.14	0.816	1.93	1.47	0.882	1.66	2.65	1.39	1.21	2.62	1	1.280466667	1.615272727	0.792724749	-0.335108077	0.179620253	0.746821843
AASDH	0.314	0.584	0.533	0.803	0.518	0.533	0.713	0.692	0.69	0.505	1.24	0.684	0.468	0.337	1.11	1.53	1.31	0.462	0.911	0.622	0.831	0.403	0.56	0.666	0.633	1.18	0.648266667	0.828	0.782930757	-0.353043375	0.180912885	0.747880942
TRMT2B	0.215	NaN	NaN	NaN	0.171	3.96	NaN	NaN	NaN	NaN	NaN	1.01	0.877	NaN	NaN	1.29	3.47	NaN	NaN	NaN	NaN	NaN	4.74	0.483	NaN	9.26	1.2466	3.8486	0.323909993	-1.626335116	0.180810813	0.747880942
LETM1	3.74	3.67	2.58	3.69	2.93	3.09	6.34	1.32	3.88	0.857	1.58	1.94	1.78	0.706	2.65	3.32	1.69	1.64	4.43	5.11	4.68	NaN	1.36	1.49	8.75	7.66	2.716866667	4.013	0.677016363	-0.562737391	0.180383422	0.747880942
MSL1	NaN	0.553	0.586	NaN	NaN	NaN	NaN	NaN	NaN	NaN	NaN	0.375	1.1	NaN	0.461	0.748	NaN	NaN	NaN	NaN	0.664	0.607	1.61	1.3	0.633	NaN	0.615	0.927	0.663430421	-0.591982928	0.180563253	0.747880942
C16orf45	0.453	0.57	0.756	0.68	0.623	0.63	0.916	0.358	0.826	0.358	0.666	0.459	0.377	NaN	1.55	1.17	0.942	0.364	0.871	4.71	0.992	0.645	0.731	0.637	1.08	0.894	0.658714286	1.185090909	0.555834393	-0.84727299	0.180869672	0.747880942
MYCBP	0.758	1.15	2.31	1.75	0.923	1.3	1.52	1.15	1.9	1.35	0.877	1.44	0.433	0.897	0.96	1.37	2.2	0.977	3.07	2.62	1.34	1.03	1.47	0.917	1.04	1.55	1.247866667	1.598545455	0.780626327	-0.357295976	0.180735322	0.747880942
CDYL	1.38	1.3	1.66	1.09	2.09	1.86	1.68	1.05	1.55	1.86	1.08	1.39	1.35	1.16	1.41	0.944	0.999	1.26	1.15	1.44	1.27	1.35	1.7	1.72	1.01	1.48	1.460666667	1.302090909	1.121785473	0.165796806	0.180672508	0.747880942
FBXO18	1.74	1.6	0.602	0.683	0.862	1.08	1.57	0.369	1.19	0.891	0.736	0.638	1.39	1.19	1.09	0.836	1.24	1.02	1.29	2.09	1.38	1.56	0.555	1.28	1.44	1.19	1.042066667	1.261909091	0.825785846	-0.276160403	0.181196062	0.748160911
SUGT1.1	1.86	1.84	2.7	1.81	0.579	0.668	2.44	1.89	1.68	1.9	1.45	1.51	1.67	2.14	1.28	1.71	0.998	1.42	1.14	0.777	1.66	2.06	1.37	1.6	1.79	1.32	1.694466667	1.440454545	1.176341643	0.234307121	0.181195537	0.748160911
NUDCD2	1.62	2.82	NaN	1.24	1.22	1.16	NaN	NaN	0.871	NaN	0.649	1.99	1.05	0.896	NaN	1.45	2.29	1.25	1.8	0.867	2.21	NaN	2.91	NaN	1.16	1.95	1.3516	1.765222222	0.765682634	-0.385181559	0.181469798	0.748845959
PWP1	0.787	NaN	NaN	NaN	0.22	1.36	NaN	0.499	NaN	0.218	0.33	NaN	0.268	0.575	NaN	NaN	0.743	NaN	NaN	NaN	NaN	NaN	NaN	1.06	NaN	NaN	0.532125	0.9015	0.590266223	-0.760562307	0.181660359	0.74918717
MAEA	1.05	0.526	0.94	0.774	0.803	0.728	1.29	0.992	0.499	1.46	0.918	0.607	1.72	0.474	0.683	1.12	0.969	0.909	0.691	0.918	0.412	0.611	0.642	0.532	0.79	0.549	0.8976	0.740272727	1.212526096	0.278015797	0.182176483	0.749856051
REPIN1	0.522	0.437	2.04	0.639	0.756	0.749	NaN	0.321	1.09	0.134	2.88	0.459	0.158	NaN	0.307	1.58	2.39	0.157	2.14	NaN	1.92	1.4	1.23	0.117	0.314	1.55	0.807076923	1.2798	0.630627382	-0.665140282	0.182470371	0.749856051
EFEMP2	0.949	0.949	0.732	0.73	0.865	0.798	0.958	1.16	0.343	0.557	1.06	0.91	1.22	0.889	1.3	0.844	1.12	0.517	0.893	0.481	0.793	0.241	0.932	1	0.711	0.79	0.894666667	0.756545455	1.182568293	0.241923501	0.182017324	0.749856051
CERS1.LASS1	NaN	NaN	NaN	NaN	1.84	NaN	NaN	NaN	NaN	NaN	0.969	1.9	1.65	1.7	NaN	0.153	NaN	NaN	NaN	0.937	NaN	NaN	NaN	NaN	NaN	NaN	1.6118	0.545	2.957431193	1.564344603	0.18234842	0.749856051
COX17	0.978	2.3	1.55	1.21	1.81	1.98	4.3	2.64	2.78	3.19	1.43	2.28	1.47	1.44	1.52	0.963	1.28	1.52	1.22	5.21	0.605	1.29	0.955	1.41	0.452	0.805	2.058533333	1.428181818	1.441366433	0.527437153	0.182390144	0.749856051
NFATC2IP	0.54	0.511	0.481	0.635	0.696	0.54	0.404	0.856	1.17	0.505	0.656	0.9	0.575	0.796	0.515	0.533	NaN	0.384	0.833	NaN	0.369	0.466	0.658	0.697	0.289	0.647	0.652	0.541777778	1.203445447	0.267170745	0.182172018	0.749856051
EMR2	1.41	1.88	NaN	NaN	1.73	1.59	NaN	1.33	2.14	1.76	0.507	1.55	2	0.888	2.05	1.44	1.02	1.31	1.32	NaN	1.24	2.17	1.17	NaN	1.03	1.17	1.569583333	1.318888889	1.190080034	0.251058599	0.182926812	0.750085075
CES2	1	1.1	1.51	1.35	0.879	0.904	1.84	1.03	1.36	1.86	0.997	1.37	1.33	0.675	1.11	1	1.23	2.55	1.6	0.939	1.01	1.33	2.71	1.07	1.29	1.89	1.221	1.510818182	0.80817137	-0.307266851	0.182672347	0.750085075
GTF2F2	NaN	NaN	NaN	NaN	NaN	NaN	NaN	NaN	NaN	0.0858	0.0196	NaN	NaN	NaN	NaN	NaN	NaN	0.0602	0.147	NaN	0.398	NaN	0.0472	NaN	0.0902	0.143	0.0527	0.1476	0.35704607	-1.485817854	0.18342643	0.750085075
CBX1	1.49	0.816	2.99	1.79	0.679	0.94	1.74	1.05	1.13	NaN	0.831	1.04	1.7	NaN	1.17	2.12	1.18	NaN	1.82	NaN	1.27	NaN	1.49	1.79	1.95	1.39	1.335846154	1.62625	0.821427304	-0.283795191	0.18286966	0.750085075
GALNT2	0.491	0.839	NaN	1.61	0.956	1.32	3.73	0.919	1.38	1.36	0.831	1.57	1.28	1.56	1.2	1.14	1.2	NaN	3.23	1.06	2.38	NaN	NaN	NaN	2.3	1.85	1.360428571	1.88	0.723632219	-0.466671451	0.183498134	0.750085075
PRADC1	2.87	NaN	NaN	NaN	1.21	6.18	NaN	2.08	1.88	NaN	1.44	2.77	3.13	0.453	NaN	2.51	1.62	NaN	8.41	2.12	1.77	4.05	NaN	3.99	NaN	6.9	2.445888889	3.92125	0.623752347	-0.680954757	0.183381615	0.750085075
THUMPD2	1.6	1.99	2.66	NaN	NaN	1.6	1.9	0.927	0.875	2.46	1.84	1.01	0.572	2.13	1.69	1.69	NaN	1.21	2.05	1.16	0.992	NaN	2	0.459	0.935	1.14	1.634923077	1.292888889	1.264550335	0.338624464	0.183128821	0.750085075
WRAP53	0.763	1.5	1.32	1.53	0.948	1.16	1.62	1.28	1.49	1.87	0.492	1.18	1.19	1.13	1.87	1.14	1.85	1.56	1.56	2.17	1.51	1.56	1.73	1.38	0.835	1.13	1.289533333	1.493181818	0.863614409	-0.211540781	0.183202904	0.750085075
LIMA1	NaN	0.335	NaN	NaN	NaN	NaN	NaN	NaN	NaN	0.0282	NaN	0.664	0.169	NaN	0.791	0.0711	NaN	NaN	NaN	NaN	0.124	NaN	NaN	0.275	NaN	NaN	0.39744	0.1567	2.536311423	1.342731899	0.183315666	0.750085075
DOCK11	0.798	0.668	1.92	0.922	NaN	0.909	0.797	0.666	1.58	1.25	0.92	0.663	1.73	0.506	0.899	0.775	0.991	1.5	1.34	1.28	1.8	1.25	NaN	1.21	1.46	0.712	1.016285714	1.2318	0.825041171	-0.277461981	0.18377256	0.750103053
TSN	0.682	NaN	0.519	1.17	0.887	0.606	0.701	1.6	1.08	0.752	1.84	1.09	1.11	1.11	0.695	1.55	0.683	1.11	1.08	NaN	0.658	0.453	0.415	0.686	0.339	0.776	0.988714286	0.775	1.275760369	0.351357367	0.185770663	0.750103053
FPGT	1.94	4.59	2.52	3.44	0.612	0.674	0.732	4.62	1.81	2.71	1.25	5.52	0.389	0.237	2.63	4.23	2.91	1.63	4.58	2.67	3.39	3.25	2.18	2.45	2.7	2.37	2.244933333	2.941818182	0.763110836	-0.390035481	0.185127312	0.750103053
PPFIA3	NaN	NaN	NaN	NaN	1.1	NaN	NaN	NaN	NaN	0.625	NaN	0.795	0.857	NaN	NaN	0.896	NaN	1.81	0.832	NaN	1.02	NaN	NaN	NaN	1.17	NaN	0.84425	1.1456	0.73695007	-0.440361218	0.184587289	0.750103053
ASNS	2.08	1.23	1.57	0.653	1.45	2.01	1.82	0.541	0.983	1.68	1.01	0.903	1.26	0.868	1.43	0.568	0.988	2.19	1.41	6.21	1.32	1.51	1.51	1.61	1.9	2.33	1.2992	1.958727273	0.663287849	-0.592292997	0.184780164	0.750103053
STMN1	0.21	0.67	0.202	0.724	0.358	0.246	0.794	0.509	0.524	0.171	0.652	0.833	0.102	0.514	1.1	1.56	1.06	0.0753	1.1	0.254	0.654	1.44	0.541	0.1	0.688	0.699	0.507266667	0.742845455	0.682869719	-0.550317734	0.18459512	0.750103053
GSTM2	2.05	2.36	1.94	2.11	3.14	2.85	1.12	1.57	1.43	1.16	1.27	1.19	0.965	0.865	2.01	3.96	1.69	1.38	1.63	0.789	5.48	2.27	2.86	1.5	2.53	1.78	1.735333333	2.351727273	0.737897355	-0.438507951	0.185708535	0.750103053
RAB7A	0.674	1.3	0.744	0.995	1.13	1.13	0.914	1.06	1.01	0.915	0.834	1.25	0.467	0.761	0.86	0.792	1.16	1.08	1.19	1.05	0.973	0.945	0.818	0.9	1.17	1.46	0.936266667	1.048909091	0.892609927	-0.163898244	0.183765711	0.750103053
CTBP2	2.39	2.08	2.85	2.01	1.68	2.49	3.44	2.09	2.24	2.54	0.738	2.23	2.01	1.7	1.75	1.88	1.5	1.46	1.47	1.2	1.66	2.64	1.82	2.29	2.25	2.34	2.1492	1.864545455	1.152666992	0.204975775	0.184602889	0.750103053
LSM6	0.608	0.788	0.833	1.04	0.812	0.812	1.07	0.844	1.04	0.662	0.966	0.827	0.734	0.715	1.38	1.33	1.12	1.08	0.754	1.61	0.773	0.824	1.49	1.38	0.602	0.548	0.8754	1.046454545	0.836538963	-0.257495358	0.184128344	0.750103053
MRPS21	3.32	1.96	3.07	2.19	2.75	2.76	4.31	2.43	1.23	7.3	1.39	2.51	1.25	NaN	1.61	2.2	1.82	4.72	3.49	3.71	2.35	4.16	5.06	2.64	3.53	4.21	2.72	3.444545455	0.789654262	-0.340706965	0.185768034	0.750103053
RPL24	0.664	1.02	1.65	0.717	0.664	0.632	0.81	0.676	1.52	1.16	0.675	0.873	0.494	0.934	0.7	0.701	1.34	0.647	1.24	2.82	0.962	1.27	0.843	1.03	1.12	0.765	0.879266667	1.158	0.75929764	-0.397262572	0.184812956	0.750103053
FAM46C	1.17	NaN	0.512	NaN	1.97	NaN	NaN	2.23	NaN	NaN	2.12	2.73	2.55	0.83	NaN	0.367	1.33	NaN	1.1	NaN	1.29	NaN	2.21	NaN	1.1	NaN	1.764	1.232833333	1.430850345	0.516872786	0.185319646	0.750103053
C11orf83	1.1	0.23	2.29	0.288	0.846	1.05	NaN	0.68	NaN	0.456	1.29	0.176	0.602	NaN	NaN	0.439	0.529	0.54	0.413	NaN	0.451	NaN	0.614	NaN	0.873	0.53	0.818909091	0.548625	1.492657263	0.577882939	0.185561716	0.750103053
SMOC2	1.56	NaN	NaN	NaN	0.666	1.6	0.691	0.842	0.638	0.332	NaN	0.995	0.66	2.59	1.63	0.212	NaN	0.589	0.234	NaN	0.238	1.22	0.316	0.341	NaN	2.19	1.109454545	0.6675	1.662104188	0.733010819	0.185718806	0.750103053
GNB4	1.42	1.45	1.01	1.16	0.698	0.803	1.9	1.19	1.37	1.2	0.998	1.9	1.55	0.909	1.59	1	1.34	1.49	1.48	3.65	0.945	3.28	1.18	1.49	1.1	1.57	1.276533333	1.684090909	0.757995502	-0.399738808	0.184541687	0.750103053
GPR108	0.724	1.05	1.13	0.89	0.741	0.935	0.936	0.696	0.828	0.938	0.825	0.678	0.756	0.42	0.943	0.815	0.765	0.842	0.619	2.74	0.831	1.31	1.1	0.876	1.03	1.03	0.832666667	1.087090909	0.765958633	-0.384661616	0.185135862	0.750103053
PANK4	1.52	0.642	NaN	0.531	0.465	NaN	NaN	0.477	NaN	0.944	0.581	0.474	0.636	NaN	0.514	NaN	1.17	0.867	NaN	NaN	0.812	NaN	0.972	0.576	NaN	NaN	0.6784	0.8794	0.771435069	-0.374383363	0.184042664	0.750103053
LRWD1	0.527	1.04	0.594	1.08	0.536	0.642	2.04	0.742	0.434	1.14	0.778	0.61	0.36	0.256	0.669	0.855	0.645	0.224	0.503	1.41	0.564	0.444	0.28	0.231	0.298	0.633	0.7632	0.553363636	1.379201577	0.463833329	0.185103684	0.750103053
TBC1D30	0.201	0.488	0.406	NaN	0.466	0.45	0.593	0.363	3.41	1.64	0.623	0.337	0.486	NaN	0.397	0.414	1.13	0.238	0.373	NaN	0.364	NaN	0.19	0.316	0.178	0.377	0.758461538	0.397777778	1.906746884	0.931113342	0.184399454	0.750103053
DNAJC15	1.54	2.09	2.06	1.33	1.78	2.05	1.48	1.11	1.61	1.41	1.43	1.03	1.79	1.08	1.94	1.34	1.76	2.03	2	4.11	1.18	1.94	2.03	2.03	1.54	1.37	1.582	1.939090909	0.815846226	-0.293630842	0.18449069	0.750103053
CDC42	2.12	1.41	1.6	1.6	0.925	1.27	3.27	1.52	0.367	2.15	2.85	1.1	1.67	0.429	1.16	2.31	1.21	1.2	2.21	7.97	2.83	0.481	2.14	0.517	5.67	1.75	1.562733333	2.571636364	0.607680524	-0.71861504	0.186226391	0.751506268
TJP1	NaN	NaN	NaN	NaN	0.551	NaN	NaN	NaN	0.148	0.464	1.53	0.263	0.786	NaN	NaN	NaN	NaN	NaN	0.179	NaN	NaN	NaN	NaN	0.387	NaN	NaN	0.623666667	0.283	2.20376914	1.1399731	0.186337011	0.751515993
FSTL1	2.14	1.46	2.9	2.15	2.06	2.67	7.33	1.44	2.43	NaN	0.917	2.65	4.63	3.66	2.56	0.651	1.2	1.99	1.07	2.48	1.17	NaN	0.884	3.85	3.68	3.08	2.7855	2.0055	1.388930441	0.47397435	0.186476286	0.751641212
MARK3	1.03	1.22	0.776	0.809	0.986	1.11	1.09	1.32	1	1.74	0.947	0.981	0.823	0.96	0.738	1.25	1.19	1.35	1.49	1.48	0.893	1.17	0.711	0.839	2.34	0.954	1.035333333	1.242454545	0.833296749	-0.263097744	0.186749272	0.751747858
TOMM20	0.859	1.29	1.18	0.802	0.742	0.732	1.09	0.601	0.922	0.788	1.03	0.628	1.32	0.95	0.93	0.835	1.4	0.839	0.999	1.95	0.879	0.648	1.75	0.904	0.886	1.18	0.924266667	1.115454545	0.828600924	-0.271250666	0.186689417	0.751747858
USP36	0.473	0.946	NaN	NaN	0.91	NaN	NaN	NaN	3	NaN	NaN	0.682	0.408	0.821	1.4	NaN	NaN	0.683	0.254	NaN	0.68	0.667	0.929	NaN	NaN	0.603	1.08	0.636	1.698113208	0.763932642	0.186827473	0.751747858
FBXW11	0.403	0.429	0.521	0.501	0.461	0.478	0.44	0.552	0.263	0.486	0.776	0.538	0.827	NaN	0.651	0.303	0.383	0.893	0.399	NaN	0.33	0.174	0.367	0.565	0.391	0.432	0.523285714	0.4237	1.235038268	0.304555745	0.187319147	0.751749134
SLC41A3	NaN	0.42	1.74	NaN	NaN	NaN	0.812	NaN	0.544	1.11	NaN	0.502	1.45	NaN	0.718	NaN	NaN	0.368	NaN	NaN	NaN	0.695	NaN	NaN	NaN	NaN	0.912	0.5315	1.715898401	0.778964133	0.18726624	0.751749134
UQCR11	0.625	1.46	1.59	0.855	1.11	1.12	0.894	0.806	1.11	2.01	1.3	0.77	0.563	1.11	1.2	0.989	0.944	0.707	1.05	0.702	0.919	1.23	0.914	0.685	1.38	0.815	1.101533333	0.939545455	1.172410901	0.229478288	0.187534693	0.751749134
ACOX1	0.0547	0.049	0.101	0.0469	0.0723	0.0469	0.0598	0.0341	0.0351	0.0652	0.0664	0.0538	0.0382	0.0533	0.0539	0.193	0.0399	0.0258	0.0413	0.276	0.0587	0.0441	0.0605	0.0463	0.173	0.0449	0.055373333	0.091227273	0.606982229	-0.720273817	0.186988573	0.751749134
STARD5	0.73	NaN	NaN	NaN	1.1	NaN	NaN	NaN	0.806	NaN	NaN	NaN	0.646	NaN	0.385	0.998	NaN	NaN	NaN	NaN	3.43	NaN	NaN	1.92	NaN	NaN	0.7334	2.116	0.346597353	-1.528667456	0.187585493	0.751749134
ATG3	0.62	2.31	1.51	0.938	1.24	0.697	NaN	1.3	NaN	0.835	2.04	2	0.48	0.867	0.827	1.43	NaN	1.15	3.58	NaN	NaN	NaN	2.75	NaN	1.11	NaN	1.204923077	2.004	0.60125902	-0.733941462	0.187097704	0.751749134
ROBO1	1.33	0.983	1.08	0.397	0.887	1.07	1.39	0.671	1.14	1.24	1.25	1.29	0.719	0.511	0.579	0.861	1.56	0.698	1.6	2.89	0.708	1.25	0.795	1.06	0.956	1.47	0.969133333	1.258909091	0.76981995	-0.377407036	0.187416565	0.751749134
DAPP1	0.714	2.55	2.62	2.69	2.9	4.4	2.25	1.42	1.61	1.75	1.98	0.902	0.628	1.89	1	1.4	2.01	2.62	2.21	0.942	1.38	5.01	2.97	2.35	3.37	3.93	1.9536	2.562909091	0.762258797	-0.3916472	0.187883908	0.752077085
FTO	NaN	1.85	0.486	NaN	0.694	0.937	NaN	2.06	1.21	2.58	1.37	0.941	0.937	0.527	0.685	0.752	0.721	0.495	NaN	1.31	0.765	NaN	0.909	1.07	1.31	0.749	1.18975	0.897888889	1.325052593	0.406049623	0.187803385	0.752077085
PORCN	1.23	0.631	1.29	0.786	1.52	1.22	NaN	0.596	1.29	NaN	3.9	0.854	0.735	2.86	0.713	0.757	NaN	1.04	1.22	0.811	1.13	0.956	NaN	1.27	NaN	0.557	1.355769231	0.967625	1.401130842	0.486591685	0.190759115	0.752094191
EMB	0.616	0.586	1.25	0.984	0.609	0.764	1.52	0.473	1.75	1.25	1	0.563	0.736	1.19	1.81	1.72	0.916	0.31	0.653	NaN	0.836	0.574	0.88	0.954	0.616	0.274	1.006733333	0.7733	1.30186646	0.38058147	0.190222142	0.752094191
NACA	0.0568	0.995	0.0888	NaN	0.907	0.264	NaN	NaN	0.143	NaN	0.0302	0.0438	0.166	0.095	0.0677	0.241	0.0266	0.11	0.0745	0.0316	0.0917	NaN	0.0927	0.0475	0.192	0.183	0.259754545	0.10906	2.381758165	1.252026935	0.189181564	0.752094191
ZNF595	0.91	0.758	1.31	0.758	0.419	0.647	0.918	0.881	0.61	1.44	0.896	0.698	0.56	0.278	0.533	0.917	0.602	0.88	0.898	0.762	0.864	2.53	0.739	0.509	1.45	1.19	0.7744	1.031	0.751115422	-0.412893475	0.190420403	0.752094191
FRMD6	0.816	1.14	1.38	1.69	1.42	1.43	0.643	1.62	1.36	1.78	3.02	1.31	0.993	1.85	1.42	1.76	1.39	1.46	2.06	3.62	1.98	1.05	1.23	2.62	1.51	1.35	1.458133333	1.820909091	0.800772175	-0.32053625	0.188835104	0.752094191
SLIRP	NaN	2.7	0.727	1.08	5.12	3.88	5.03	0.943	NaN	0.215	0.0197	0.961	0.174	0.394	0.526	0.0566	0.221	0.0644	0.333	4.77	0.165	0.113	1.4	0.734	0.085	0.601	1.674592308	0.776636364	2.156211563	1.108498739	0.189752401	0.752094191
KCNK1	1	1.19	1.47	0.777	0.747	0.969	1.2	0.527	1.18	1.16	0.986	1.04	1.22	0.8	1.01	0.926	0.514	3.01	1.44	2.08	0.779	0.841	2.42	1.28	0.727	1	1.0184	1.365181818	0.745981221	-0.422788781	0.190737422	0.752094191
OGT	0.607	0.673	1.24	1.28	1.05	0.987	0.544	1.02	1.43	0.632	1.56	0.996	0.98	1.3	1.24	1.45	1.29	0.483	1.22	0.799	1.3	1.45	1.54	0.726	1.67	1.61	1.035933333	1.230727273	0.841724528	-0.248579936	0.189950456	0.752094191
HAAO	1.01	1.21	0.794	0.743	0.7	0.734	1.01	0.778	0.718	0.735	0.992	0.774	0.91	0.674	0.773	0.857	0.767	1.16	0.986	1.32	0.736	0.812	0.789	0.724	0.957	1.21	0.837	0.938	0.892324094	-0.1643603	0.190670749	0.752094191
MAP2K6	0.494	1.01	NaN	NaN	1.11	NaN	NaN	0.908	1.54	0.891	0.823	0.793	0.914	NaN	0.967	NaN	NaN	1.87	0.765	5.38	0.839	0.687	2.15	NaN	0.724	1.66	0.945	1.759375	0.537122558	-0.896676783	0.189304853	0.752094191
SMS	1.21	2.58	1.2	4.75	7.5	5.71	1.56	2.49	0.671	2.15	1.27	1.61	0.53	0.792	1.68	2.09	1.41	2.19	1.09	0.164	1.21	NaN	1.47	2.28	3.11	0.822	2.3802	1.5836	1.503031068	0.587874831	0.19081209	0.752094191
ATP5I	0.974	1.11	0.611	0.787	0.821	NaN	2.99	0.981	1.12	1.49	NaN	0.957	0.694	1.02	1.22	1.02	0.68	0.974	NaN	0.407	0.612	1.56	0.563	0.982	NaN	NaN	1.136538462	0.84975	1.337497454	0.419536145	0.190117842	0.752094191
GTF2B	1.08	0.538	1.69	0.704	0.638	0.664	0.989	0.385	0.627	0.778	1.17	0.498	0.747	0.843	0.705	0.793	0.799	1.01	0.753	1.83	0.694	1.06	1.11	0.905	0.7	1.11	0.803733333	0.978545455	0.821355134	-0.283921951	0.18810385	0.752094191
FHL3	0.312	1.01	0.0289	0.313	0.202	0.087	NaN	0.729	0.0828	NaN	0.205	0.237	1.57	0.139	0.126	2.24	0.108	NaN	0.615	0.0731	0.828	NaN	NaN	0.0519	0.793	2.79	0.387823077	0.937375	0.413733113	-1.273227667	0.189963815	0.752094191
CNN3	0.433	0.674	0.271	0.276	0.423	0.376	0.469	0.471	0.371	0.374	1.55	0.315	0.538	0.378	0.414	0.44	0.505	0.391	0.279	0.326	0.328	0.608	0.247	0.212	0.452	0.273	0.488866667	0.369181818	1.324189444	0.405109535	0.190618429	0.752094191
HSP90AB4P	0.728	0.188	NaN	NaN	NaN	NaN	NaN	0.0841	NaN	NaN	NaN	0.141	0.388	NaN	NaN	0.0845	0.137	NaN	NaN	NaN	0.14	NaN	NaN	NaN	NaN	NaN	0.30582	0.1205	2.537925311	1.343649613	0.190282531	0.752094191
MIA3	4.16	NaN	NaN	NaN	1.49	NaN	5.31	2.19	4.42	2.08	1.33	3.02	2.52	1.94	3.56	1.51	2.43	NaN	3.76	NaN	4.58	4.68	3.97	5.31	2.73	4.16	2.910909091	3.681111111	0.790769146	-0.338671513	0.190080418	0.752094191
POTEE.POTEF	1.6	1.6	1.86	1.2	1.28	1.86	1.56	3.81	NaN	2.86	1.52	3.26	0.335	1.15	1.12	0.948	1.86	2.43	1.12	0.434	0.791	2.5	0.972	NaN	1.13	1.21	1.786785714	1.3395	1.333919906	0.415672044	0.190198506	0.752094191
PRPF38A	NaN	NaN	NaN	NaN	NaN	NaN	NaN	1.04	1.83	NaN	NaN	NaN	NaN	NaN	NaN	0.109	0.367	NaN	NaN	NaN	NaN	NaN	0.967	NaN	NaN	NaN	1.435	0.481	2.983367983	1.576941938	0.190188672	0.752094191
DCAF11	0.832	2.12	2.36	1.19	1.06	1.33	3.59	1.94	1.55	3.95	1.57	2.96	1.22	NaN	3.1	1.74	2.61	1.47	1.29	NaN	1.72	1.31	2.18	1.55	0.638	1.76	2.055142857	1.6268	1.263303945	0.337201786	0.188319807	0.752094191
CARD11	1.66	1.93	1.05	1.9	1.16	1.06	1.35	1.21	1.33	2.12	1.04	1.4	1.19	1.5	2.41	1.17	1.66	1.86	2.61	1.84	1.46	1.67	1.15	3.53	1.74	1.27	1.487333333	1.814545455	0.819672679	-0.286880184	0.189251653	0.752094191
CNFN	1.28	1.97	1.76	1.22	1.22	1.34	1.56	1.57	1.47	1.21	0.729	1.57	0.652	0.724	0.741	1.62	1.33	1.33	1.81	1.12	1.51	1.23	2.39	1.12	1.17	1.62	1.267733333	1.477272727	0.858157949	-0.220684887	0.190017738	0.752094191
SMARCAD1	3.46	3.31	3.97	1.5	2.9	3.42	1.91	3.36	1.74	2.17	0.527	1.98	2.15	2.76	1.22	0.936	1.41	3.29	1.01	1.11	0.676	2.15	2.48	2.87	3.31	1.69	2.425133333	1.902909091	1.274434677	0.349857428	0.190330066	0.752094191
ZNF277	1.3	1.96	2.53	1.59	1.3	1.74	2.03	1.83	2.2	1.39	1.01	2.14	2	2.96	1.64	1.41	1.4	1.13	2.12	1.74	1.92	2.08	0.914	1.21	1.5	2.1	1.841333333	1.593090909	1.155824393	0.208922223	0.188447413	0.752094191
C14orf119	0.644	NaN	NaN	NaN	NaN	NaN	NaN	NaN	NaN	NaN	NaN	NaN	0.499	NaN	NaN	NaN	NaN	NaN	0.558	NaN	0.246	NaN	NaN	NaN	0.215	0.522	0.5715	0.38525	1.483452304	0.568958542	0.189850447	0.752094191
RAB20	1.27	2.78	NaN	0.911	1.57	1.69	2.13	1.78	3.14	5.52	2.4	1.51	1.63	0.895	NaN	2.91	1.29	4.27	3.09	5.28	2.58	0.603	2.78	3.7	1.93	2.4	2.094307692	2.803	0.747166497	-0.420498328	0.189249549	0.752094191
WDR35	NaN	2.03	NaN	1.31	0.877	NaN	NaN	0.727	2	0.379	0.998	0.957	1.39	1.12	1.42	1.35	NaN	NaN	1.02	2.72	0.769	4.37	1.06	2.32	NaN	1.22	1.200727273	1.853625	0.647772485	-0.626440906	0.188715061	0.752094191
C6orf226	1.18	1.1	NaN	NaN	0.501	0.351	1.77	1.39	0.693	NaN	2.58	0.561	0.927	0.735	0.779	0.471	0.963	NaN	1.27	0.945	NaN	NaN	0.727	0.486	0.379	NaN	1.04725	0.748714286	1.398731158	0.484118697	0.191294845	0.75314212
ZNF592	1.04	1.27	2.14	1.61	0.778	1.92	0.851	1.06	1.79	1.35	1.47	0.714	1.06	1.33	1.77	1.24	0.929	1.46	0.746	2.6	0.447	0.863	0.608	1.23	0.689	0.804	1.343533333	1.056	1.272285354	0.347422281	0.191232335	0.75314212
CORO2A	1.32	4.13	1.3	1.68	2.63	2.13	2.51	1.46	1.88	2.51	0.761	1.38	2.2	1.12	2.35	1.26	0.854	1.55	0.783	2.86	1.85	1.56	2.62	1.64	1.27	0.896	1.9574	1.558454545	1.255987867	0.328822527	0.191475741	0.753427207
FMNL1	1.56	3.66	2.28	2.08	1.18	1.16	4.08	0.993	1.64	2.02	0.554	1.59	1.58	1.66	1.62	1.28	2.18	2.58	1.79	3.37	1.25	2.16	2.82	2.35	2.87	2.23	1.8438	2.261818182	0.815184887	-0.294800789	0.191585399	0.753431823
NUP155	1.87	3.28	2.32	1.51	2.25	1.98	2.06	2.49	1.76	2.52	1.52	2.89	1.89	2.3	1.63	1.65	1.3	1.66	1.62	2.55	1.64	3.06	1.74	1.84	1.79	1.89	2.151333333	1.885454545	1.141015751	0.190318707	0.192076896	0.75365765
HNRNPA1.1	0.834	1.1	1.53	1.54	1.03	1.26	1.14	1.48	1.11	0.961	1.25	1.15	1.3	0.794	1.29	1.42	1.01	1.62	0.944	2.94	1.21	0.999	1.64	1.82	1.17	1.06	1.1846	1.439363636	0.82300259	-0.281031125	0.192024193	0.75365765
LYZ	0.945	1.72	1.97	1.42	2.61	2.46	2.37	1.87	2.56	2.3	1.78	1.99	0.885	2.31	1.27	2.63	3.37	0.767	2.6	3.22	0.973	3.3	3.27	1.49	1.59	2.58	1.897333333	2.344545455	0.809254233	-0.305335088	0.19207304	0.75365765
ARMCX1	3.04	2.07	2.73	3.1	1.67	3.37	3.49	3.04	1.68	1.32	1.3	2.71	2.49	1.07	2.7	2.61	5.1	2.62	3.53	2.59	4.05	1.15	4.74	3.1	1.22	2.14	2.385333333	2.986363636	0.798741755	-0.32419896	0.191951136	0.75365765
APEX1	1.19	1.12	1.34	1.09	0.894	1.29	0.948	0.912	1.05	0.995	1.65	1.11	0.99	1.37	1.22	0.545	0.954	1.42	0.742	1.4	0.78	0.612	1.02	1.4	0.765	1.26	1.1446	0.990727273	1.155312901	0.20828364	0.192269046	0.753985616
MUC4	0.585	NaN	NaN	NaN	0.951	NaN	NaN	0.381	1.03	0.117	NaN	0.632	0.291	0.662	NaN	1.44	NaN	0.547	1.62	NaN	NaN	NaN	NaN	NaN	NaN	NaN	0.581125	1.202333333	0.483331023	-1.048916497	0.193484982	0.755136719
SEC16A	0.995	2.6	1.52	1.18	1.74	1.74	1.79	1.18	1.1	1.12	1.57	1.78	0.837	1.47	0.792	1.55	0.759	0.482	0.88	NaN	0.816	2.51	1.15	0.846	1.1	1.25	1.4276	1.1343	1.25857357	0.331789551	0.194044676	0.755136719
SURF4	1.62	0.777	NaN	0.922	0.7	0.948	NaN	0.905	0.783	2.3	0.758	1.34	0.61	1.35	0.656	0.735	1.09	1.18	1.11	4.09	0.931	1.53	1.06	1.15	1.25	2.15	1.051461538	1.479636364	0.710621585	-0.492846583	0.193146455	0.755136719
MET	1.18	1.3	0.917	1.45	1.53	0.879	0.561	1.5	0.826	0.514	2.02	1.79	1.97	1.72	1.35	1.42	1.42	1.57	2.08	3.7	1.02	NaN	1.34	2.11	0.725	1.56	1.300466667	1.6945	0.767463362	-0.381830216	0.193259556	0.755136719
FABP6	0.967	NaN	0.722	NaN	0.203	0.311	1.11	0.751	0.647	0.761	4.26	0.641	0.117	0.526	0.819	0.351	0.309	0.785	0.725	NaN	0.224	0.462	0.538	0.991	0.327	0.27	0.910384615	0.4982	1.827347682	0.869751156	0.193108468	0.755136719
RPL15	1.16	2.12	1.94	1.79	2.45	2.55	1.78	2.23	1.4	1.53	2.19	1.87	0.6	1.93	1.55	1.79	1.61	2.03	1.34	1.59	1.64	1.4	1.63	1.91	1.11	1.57	1.806	1.601818182	1.127468785	0.173087492	0.194510649	0.755136719
GRB2	NaN	NaN	4.89	3.72	3.68	2.82	NaN	3	2.18	NaN	2.57	NaN	3.66	NaN	1.88	6.68	NaN	NaN	NaN	NaN	2.86	NaN	NaN	NaN	3.73	4.88	3.155555556	4.5375	0.695439241	-0.52400362	0.194284205	0.755136719
UGP2	2.17	1.12	1.75	1.1	2.29	2.27	1.64	0.814	0.607	1.14	0.472	0.979	1.39	1.83	2.68	2.01	1.73	0.742	1.96	1.14	2.53	1.28	2.64	1.96	2.45	1.58	1.483466667	1.820181818	0.815010155	-0.295110059	0.192718847	0.755136719
BROX.C1orf58	2.26	0.349	0.992	NaN	NaN	4.27	NaN	0.597	1.78	1.73	NaN	0.924	2.65	2.15	2.57	0.449	0.403	1.23	0.658	4.05	0.758	0.533	NaN	0.338	1.8	NaN	1.842909091	1.135444444	1.623072886	0.698727787	0.193484098	0.755136719
MRPL10	0.4	1.09	NaN	0.374	1.05	0.625	1.56	0.503	0.744	1.16	1.3	0.718	0.366	1.75	0.635	0.653	NaN	0.664	1.32	5.19	1.34	NaN	NaN	0.495	2.57	1.22	0.876785714	1.6815	0.521430695	-0.939452581	0.193628503	0.755136719
RDH13	1.29	1.14	0.0911	2.28	1.52	2.46	1.83	0.652	0.0209	1.36	0.442	1.25	0.885	4.05	1.2	0.979	1.87	1.42	3.12	1.66	1.07	2.08	1.08	0.9	2.69	4.23	1.364733333	1.918090909	0.711506075	-0.491052021	0.193885416	0.755136719
TRIM41	0.95	2.53	1.31	0.82	0.752	NaN	0.991	NaN	0.998	1.16	NaN	1.05	0.882	0.625	1.99	0.959	0.741	NaN	1.12	0.754	1.32	1.31	0.616	0.425	NaN	NaN	1.1715	0.905625	1.293581781	0.371371264	0.193418428	0.755136719
WDR89	2.61	2.25	2.51	1.59	0.939	1.82	1.94	2.21	3.15	3.49	1.33	2.56	1.71	0.955	1.35	1.3	2.85	2.37	5.24	6.05	2.24	2.82	1.32	1.15	2.07	2.59	2.0276	2.727272727	0.743453333	-0.427685908	0.194519739	0.755136719
CPXM1	NaN	0.239	NaN	NaN	0.142	0.105	NaN	0.0731	0.104	NaN	NaN	0.141	0.174	NaN	0.713	0.128	0.0709	NaN	0.0641	NaN	0.148	NaN	NaN	NaN	NaN	NaN	0.2113875	0.10275	2.05729927	1.040751674	0.194421496	0.755136719
MRPL9	0.987	1.58	2.37	0.79	1.25	0.573	1.94	1.8	1.45	1.74	0.894	1.42	0.617	1.31	0.906	1.1	1.35	1.59	1.67	6.98	1.67	2.12	2.64	1.06	1.04	1.25	1.308466667	2.042727273	0.64054888	-0.642619429	0.194344077	0.755136719
POLR3F	1.09	0.344	NaN	0.968	0.821	0.465	NaN	0.631	NaN	NaN	NaN	3.4	0.594	NaN	1.19	1.09	0.714	4.08	2.22	NaN	0.671	NaN	1.85	2.01	NaN	NaN	1.055888889	1.805	0.584979994	-0.773540809	0.194347984	0.755136719
KIF15	1.13	1.81	2.98	1.13	1.09	1.21	1.1	0.932	1.64	0.744	2.03	1.31	0.896	1.12	0.52	0.646	0.922	2.33	2.44	1.05	1.32	NaN	2.07	2.28	1.87	1.63	1.309466667	1.6558	0.790836252	-0.338549088	0.192838172	0.755136719
CRYL1	1.61	1.91	1.75	1.75	2	1.55	1.31	NaN	2.21	2.05	0.696	1.55	2.33	0.804	1.87	1.42	1.72	NaN	2.19	3.59	2.06	2.48	NaN	2.41	1.31	1.28	1.670714286	2.051111111	0.814541093	-0.295940612	0.193959211	0.755136719
CCDC120	0.437	4.92	NaN	0.622	NaN	2.67	1.51	3.2	NaN	NaN	NaN	1.06	1.02	5.31	2.69	NaN	NaN	NaN	NaN	NaN	NaN	2.5	NaN	NaN	5.04	3.67	2.3439	3.736666667	0.627270294	-0.672840852	0.194751126	0.755612609
NCOR2	0.666	0.881	0.593	0.446	0.725	0.901	0.778	0.486	0.638	0.57	0.716	0.333	0.709	0.368	0.531	0.549	0.982	0.663	0.991	1.74	0.442	0.771	0.436	0.461	1.11	0.606	0.622733333	0.795545455	0.782775302	-0.353329858	0.195255649	0.756335589
NFRKB	1.77	1.93	2.75	1.71	1.4	0.812	NaN	1.78	0.291	1.36	0.742	1.07	1.4	NaN	2.01	1.79	3.44	1.18	2.17	1.72	0.93	1.24	2.03	1.82	1.82	1.88	1.463461538	1.82	0.804099746	-0.31455362	0.195173055	0.756335589
DIP2C	0.926	NaN	6.67	NaN	1.36	NaN	NaN	1.35	NaN	NaN	NaN	1.39	0.793	1.02	NaN	0.828	NaN	NaN	NaN	NaN	NaN	NaN	NaN	NaN	NaN	0.711	1.929857143	0.7695	2.507936508	1.326500825	0.195264177	0.756335589
ALDH3A2	0.907	1.42	0.164	0.638	1.75	0.765	NaN	2.15	1.05	NaN	1.13	0.906	1.68	0.973	0.82	3.65	1.92	NaN	1.87	0.0654	2.11	NaN	0.979	0.254	1.78	2.19	1.104076923	1.646488889	0.670564454	-0.576552085	0.195403132	0.756451923
TMEM63A	1.05	0.623	NaN	1.19	1.43	1.08	0.326	0.751	0.493	0.591	1.27	0.67	1.2	1.16	0.942	1.53	0.507	2.35	1.28	0.665	0.497	1.86	0.769	0.739	1.39	1.47	0.912571429	1.187	0.76880491	-0.379310544	0.196156739	0.758523691
SIRT2	0.964	2.31	0.968	0.996	0.862	0.404	1.06	0.973	0.556	NaN	1.3	0.951	0.644	0.846	2.09	1.04	1.62	1.16	1.84	1.16	1.56	NaN	2.42	1.29	0.697	0.777	1.066	1.3564	0.785903863	-0.347575251	0.196084934	0.758523691
WDR70	NaN	NaN	1.26	NaN	NaN	NaN	NaN	1.17	1.91	1.53	0.0171	NaN	NaN	NaN	1.22	1.78	NaN	NaN	1.39	NaN	1.47	NaN	NaN	1.69	NaN	NaN	1.184516667	1.5825	0.748509742	-0.417907002	0.196524542	0.759523064
FUK	1	0.959	1.43	0.67	2.13	0.948	1.51	0.596	1.11	NaN	0.181	0.979	1.44	0.737	1.09	0.611	2.29	1.33	1.86	0.264	1.07	NaN	2.69	0.577	2.59	1.38	1.055714286	1.4662	0.720034297	-0.473862468	0.196819394	0.760111952
TUBGCP2	0.96	2.57	1.12	1.18	1.03	1.15	1.96	1.91	1.24	1.11	1.15	2.16	0.965	0.749	1.81	0.944	1.4	1.47	1.47	1.77	1.02	1.04	0.585	0.665	1.27	1.25	1.404266667	1.171272727	1.19892373	0.261739884	0.19689581	0.760111952
HPS3	1.76	1.05	0.574	1.53	1.08	1.3	0.979	0.824	0.44	0.844	1.29	0.883	1.83	0.433	1.6	1.54	1.07	0.875	0.906	2.33	1.08	1.02	1.29	1.76	1.62	1.14	1.094466667	1.330090909	0.822851024	-0.281296838	0.197213939	0.760494619
TUFM	0.542	0.804	0.603	0.762	0.427	0.423	1.63	1.05	1.33	NaN	1.69	1.07	1.02	0.757	0.606	1.25	1.22	0.879	1.04	1.81	0.647	2.91	0.372	0.703	1.24	1.39	0.908142857	1.223727273	0.742112133	-0.4302909	0.197139854	0.760494619
BRF1	0.518	NaN	NaN	NaN	NaN	NaN	NaN	NaN	NaN	NaN	NaN	0.371	0.519	NaN	NaN	1.54	NaN	NaN	NaN	NaN	NaN	NaN	NaN	NaN	1	NaN	0.469333333	1.27	0.369553806	-1.436143664	0.197456198	0.760584188
ARFGEF2	1.48	1.97	1.5	1	1.36	1.13	1.89	1.08	1.57	1.27	1.44	1.84	0.884	2.11	1.02	0.835	1.27	1.94	1.21	2.35	1.68	3.66	0.965	1.94	1.99	1.77	1.436266667	1.782727273	0.805656978	-0.311762378	0.197351208	0.760584188
PAK1	1.04	0.776	1.58	1.73	1.15	1.39	1.6	0.81	0.845	0.906	0.784	0.576	0.897	0.547	2.13	1.54	1.6	1.34	0.962	1.5	1.13	1.18	2.26	1.09	0.86	1.27	1.1174	1.339272727	0.834333424	-0.261304053	0.197625392	0.760813939
KIAA1217	NaN	NaN	NaN	NaN	NaN	NaN	NaN	NaN	NaN	NaN	NaN	1.14	0.694	NaN	NaN	NaN	NaN	NaN	0.258	NaN	0.214	NaN	0.229	NaN	NaN	0.21	0.917	0.22775	4.026344676	2.00947068	0.198475475	0.76095593
FAM25G.FAM25C.FAM25B.FAM25A	0.989	1.57	1.56	1.68	1.88	1.64	1.32	1.64	1.23	3.01	1.59	1.83	1.81	1.85	1.24	1.36	1.17	4.25	1.39	5.74	1.42	2.1	3.83	1.06	1.59	1.56	1.655933333	2.315454545	0.715165554	-0.483650844	0.200619064	0.76095593
MON2	NaN	NaN	NaN	NaN	NaN	NaN	NaN	NaN	NaN	NaN	NaN	NaN	7.96	3.53	4.5	4.9	NaN	NaN	NaN	0.145	NaN	2.1	NaN	NaN	NaN	NaN	5.33	2.381666667	2.237928621	1.162164022	0.200720161	0.76095593
ATP1A1	1.44	0.478	1.59	0.579	0.617	0.742	0.925	0.515	0.596	0.715	0.891	0.516	1.73	0.964	0.704	1.47	0.651	0.949	0.903	1.77	1.2	0.909	1.15	0.781	1.36	0.585	0.8668	1.066181818	0.812994543	-0.298682426	0.200798745	0.76095593
KLC1	0.865	0.794	2.17	1.2	1.08	0.954	0.541	0.593	1.56	0.543	1.06	0.644	0.656	0.423	1.04	0.961	0.346	1.48	1.56	9.77	0.856	2.32	1.59	1.13	1.13	1.23	0.941533333	2.033909091	0.462918101	-1.11117112	0.19915335	0.76095593
RHOD	2.75	2.55	2.87	2	2.99	2.64	2.02	0.929	3.98	1.28	0.257	1.14	0.818	NaN	1.14	1.83	1.71	0.442	4.88	1.64	5.93	NaN	3.74	0.967	3.89	3.06	1.954571429	2.8089	0.695849417	-0.523152956	0.197933542	0.76095593
HNRNPR	1.26	NaN	NaN	NaN	NaN	NaN	NaN	1.88	2.53	NaN	0.806	2.23	1.69	NaN	NaN	NaN	NaN	NaN	1.3	0.596	NaN	NaN	NaN	NaN	NaN	NaN	1.732666667	0.948	1.827707454	0.870035169	0.200680133	0.76095593
CLUH.2	2.31	1.33	3.79	0.534	1.63	NaN	2	1.05	3.67	1.99	1.47	1.97	2.26	2.63	2.34	1.55	1.6	1.37	1.67	1.67	1.76	1.88	1.98	2.39	1.38	NaN	2.069571429	1.725	1.199751553	0.26273568	0.200934462	0.76095593
DFFB	1.86	0.73	1.79	1.37	0.966	1.43	1.5	1.52	1.5	1.81	0.479	1.73	1.42	1.1	1.05	1.84	1.37	0.654	3.72	0.689	2.37	NaN	3.89	1.36	1.63	1.12	1.350333333	1.8643	0.72431118	-0.46531845	0.200642341	0.76095593
ENDOD1	0.871	1.59	1.82	1.12	1.06	1.05	0.826	1.89	1.92	1.31	1.24	1.8	1.76	1.47	NaN	1.41	1.93	1.41	3.17	6.81	1.44	1.18	1.97	2.93	0.722	0.589	1.409071429	2.141909091	0.657857719	-0.604152503	0.19970959	0.76095593
CD5	0.0575	0.055	NaN	0.314	0.773	0.068	0.0865	0.114	0.0897	0.104	0.00357	0.104	0.03	0.0731	0.257	NaN	0.148	0.0821	0.0535	0.0203	NaN	NaN	0.117	0.0141	NaN	0.105	0.152097857	0.077142857	1.971638889	0.979395342	0.199684944	0.76095593
BLVRB	1.41	3.05	1.22	1.24	1.34	1.51	1.46	1.86	1.3	2.27	1.21	1.77	0.687	0.768	0.859	1.7	1.83	2.22	3.1	2.45	1.33	1.04	1.34	1.23	1.74	1.62	1.4636	1.781818182	0.821408163	-0.28382881	0.19861918	0.76095593
ABCD1	2.43	4.99	NaN	2.88	3.62	3.78	NaN	5.07	1.33	3.41	1.16	6.27	7.24	1.34	NaN	2.42	1.65	NaN	2.29	16.9	0.739	12.7	13.4	5.21	5.05	2.32	3.626666667	6.2679	0.578609529	-0.789338012	0.199054823	0.76095593
TSFM	1.25	1.33	1.24	1.16	1.31	1.32	1.37	1.18	1.29	1.65	1.4	1.2	0.746	0.951	1.26	1.21	1.4	0.904	1.32	2.37	1.05	1.58	1.35	1.92	1.15	1.44	1.2438	1.426727273	0.871785396	-0.197955059	0.198510989	0.76095593
RPL26.KRBA2	1.92	1.59	1.95	1.34	1.39	1.59	2.83	1.1	1.07	2.59	1.89	1.04	1.28	1.28	1.37	1.49	1.29	3.23	1.66	2.58	1.36	1.93	1.96	1.56	1.73	2.22	1.615333333	1.91	0.845724258	-0.241740734	0.200949341	0.76095593
TRA2B	0.861	2.16	0.628	1.28	0.44	0.48	0.496	1.37	1.3	1.34	1.43	1.41	0.75	0.403	0.579	1.24	1.21	1.82	1.69	1.13	0.775	0.845	1.74	1.24	0.698	1.12	0.995133333	1.228	0.810369164	-0.303348817	0.19937481	0.76095593
PDE4B.PDE4B5	NaN	NaN	NaN	NaN	0.14	NaN	NaN	0.457	NaN	NaN	NaN	0.351	NaN	NaN	NaN	NaN	0.183	NaN	0.0821	NaN	NaN	NaN	NaN	0.17	NaN	NaN	0.316	0.145033333	2.178809469	1.123540042	0.200587591	0.76095593
CGNL1	1.03	NaN	1.25	NaN	0.394	NaN	NaN	0.507	1.22	0.368	1.35	0.913	0.371	NaN	0.536	0.921	NaN	0.765	1.01	NaN	0.994	NaN	1.67	NaN	NaN	NaN	0.7939	1.072	0.740578358	-0.433275704	0.198028256	0.76095593
STK4	3.36	2.31	3.14	1.97	1.41	1.5	2.85	1.94	1.64	2.3	2.09	3.41	1.93	2.4	1.69	2.56	1.6	2.2	2.69	2.96	1.78	1.29	3.76	4.12	3.61	3.09	2.262666667	2.696363636	0.839154866	-0.25299101	0.200146425	0.76095593
CCDC92	0.454	0.901	1.59	1.64	1.57	2.08	0.983	1.38	2.27	2.22	1.12	1.81	6.98	0.625	1.12	1.88	1.9	1.75	2.12	2.24	2.59	2.22	2.39	3.18	2.45	3.06	1.782866667	2.343636364	0.760726661	-0.394549926	0.20037768	0.76095593
MBOAT2	NaN	1.86	NaN	NaN	1.05	1.64	NaN	1.28	3.53	1.38	5.23	1.39	1.53	1.13	NaN	NaN	NaN	0.348	0.406	NaN	0.586	3.91	1.21	0.446	NaN	1.08	2.002	1.140857143	1.754820937	0.811323824	0.199799409	0.76095593
YRDC	0.756	1.46	1.35	1.51	1.32	1.36	1.5	1.11	1.65	2.01	0.791	1.27	1.63	1.43	2.01	1.49	1.37	1.99	1.1	3.71	1.53	1.62	2.22	1.44	0.982	1.65	1.410466667	1.736545455	0.812225596	-0.300047603	0.200353284	0.76095593
CADPS2	1.39	1.38	1.88	1.98	1	1.31	4.09	2.51	1.45	1.75	1.52	2.05	1.8	1.31	2.01	1.34	0.614	1.91	0.676	1.67	1.11	1.08	2.08	1.09	1.46	2.99	1.828666667	1.456363636	1.255638785	0.328421497	0.198225855	0.76095593
CHTF18	1.32	NaN	NaN	NaN	NaN	NaN	NaN	NaN	NaN	NaN	NaN	1.18	1.15	NaN	NaN	0.916	NaN	NaN	NaN	NaN	0.569	NaN	NaN	NaN	NaN	NaN	1.216666667	0.7425	1.638608305	0.712471032	0.199748055	0.76095593
ELMO1	2.36	1.92	2.89	1.67	2.72	2.23	2.81	1.97	2.09	2.87	2.61	2.19	1.15	2.68	1.93	1.68	1.6	1.87	1.4	2.07	1.84	2.06	3.06	1.81	2.22	2.59	2.272666667	2.018181818	1.126096096	0.171329946	0.198963949	0.76095593
SEC62	1.92	3.35	3.56	2.5	1.37	1.99	1.62	1.27	1.87	2.85	3.23	1.06	0.919	0.537	1.73	2.94	1.24	1.42	1.92	6.36	2.64	2.19	2.66	2.48	2.87	2.09	1.985066667	2.619090909	0.757922018	-0.399878677	0.199873005	0.76095593
DDX23	1.2	2.23	NaN	1.63	0.447	0.525	1.26	0.912	1.02	1.65	2.65	1.91	0.646	2.78	1.13	0.624	2.17	2.03	1.72	4.49	1.44	2.17	1.88	1.55	1.17	1.67	1.427857143	1.901272727	0.751000697	-0.413113849	0.19842315	0.76095593
C1orf43	1.36	2.49	1.65	1.78	1.71	1.72	1.09	1.54	1.52	2.17	1.33	1.03	2.01	1.67	1.6	1.79	1.78	2.35	1.43	1.9	2.43	1.21	2.23	2.6	1.54	1.36	1.644666667	1.874545455	0.877368251	-0.188745594	0.199775411	0.76095593
DERL2	NaN	NaN	NaN	NaN	0.218	0.418	NaN	NaN	NaN	NaN	NaN	2.02	NaN	NaN	NaN	NaN	NaN	2.31	NaN	1.65	NaN	NaN	NaN	NaN	NaN	NaN	0.885333333	1.98	0.447138047	-1.161207784	0.197982096	0.76095593
RSL24D1	1.11	NaN	4.26	NaN	1.29	NaN	NaN	NaN	NaN	0.677	5.49	2.95	NaN	NaN	NaN	NaN	NaN	1.68	NaN	NaN	NaN	0.665	NaN	1.79	0.811	2.16	2.6295	1.4212	1.850197017	0.887678903	0.200234255	0.76095593
MRPL43	0.877	0.546	NaN	NaN	1.42	NaN	NaN	0.996	1.56	NaN	0.946	0.203	1.38	0.706	0.604	NaN	0.729	NaN	0.399	NaN	NaN	NaN	NaN	NaN	NaN	NaN	0.9238	0.564	1.637943262	0.711885384	0.20164154	0.761449418
RGS3	NaN	NaN	NaN	NaN	NaN	NaN	NaN	NaN	0.466	NaN	NaN	0.363	NaN	NaN	NaN	NaN	0.339	NaN	NaN	NaN	NaN	0.15	0.349	NaN	NaN	NaN	0.4145	0.279333333	1.483890215	0.569384359	0.201956779	0.761449418
RPS6	1.31	1.23	1.39	1.13	1.06	1.28	1.7	1.15	0.825	1.64	1.11	0.888	1.16	0.853	1.19	1.39	1.07	2.1	1.08	1.99	1.06	1.22	1.53	1.09	1.1	1.41	1.1944	1.367272727	0.87356383	-0.195014973	0.201409714	0.761449418
SNAPC1	1.74	1.25	1.4	1.75	1.3	1.46	1.16	1.11	0.921	0.897	1.53	1.58	1.04	0.963	1.31	1.49	1.38	1.51	1.77	1.14	1.33	0.895	1.34	1.49	1.55	1.99	1.294066667	1.444090909	0.896111636	-0.158249623	0.201684756	0.761449418
BEND3	NaN	NaN	NaN	NaN	NaN	NaN	NaN	NaN	1.33	NaN	NaN	1.97	2.77	NaN	NaN	NaN	NaN	NaN	1.02	NaN	1.22	NaN	NaN	1.55	NaN	NaN	2.023333333	1.263333333	1.601583113	0.679498668	0.201945344	0.761449418
CWF19L1	NaN	0.0214	NaN	NaN	NaN	0.00229	0.00391	NaN	0.0629	0.0712	NaN	NaN	NaN	NaN	0.115	3.11	0.0293	NaN	0.0417	NaN	1.82	0.0514	NaN	NaN	0.0027	0.00201	0.046116667	0.722444286	0.063834219	-3.969526189	0.201583441	0.761449418
ATP5S	2.69	4.61	0.696	3.2	1.67	1.68	1.64	1.21	2.2	NaN	0.502	1.34	0.96	NaN	1.13	4.17	1.53	NaN	4.19	2.72	1.24	2.48	3.57	0.774	2.71	1.35	1.809846154	2.4734	0.731724005	-0.450628506	0.201829679	0.761449418
TAF6L	0.821	1.32	1.55	1.02	0.919	1.06	2.06	0.783	3.09	1.17	0.0363	0.954	0.731	0.756	1.25	2.24	0.968	0.845	1.44	2.1	1.52	NaN	1.5	1.05	1.16	1.97	1.16802	1.4793	0.789576151	-0.340849681	0.201286829	0.761449418
GLYATL1	1.26	0.865	0.486	0.962	0.886	0.924	0.442	0.756	0.895	0.279	0.873	0.921	0.817	0.467	0.778	1.18	0.795	1.17	0.89	2.17	0.573	0.52	1.1	0.665	0.908	0.777	0.774066667	0.977090909	0.792215606	-0.336034973	0.202172262	0.761848268
CETN3	1.12	2.14	1.5	2.57	0.798	0.908	1.49	1.27	1.92	1.71	2.62	1.45	0.951	1.51	2.64	1.84	1.95	1.29	1.69	2.49	1.3	3.81	2.11	2.03	1.86	1.51	1.6398	1.989090909	0.824396709	-0.278589349	0.202316606	0.761968712
SYT7	0.727	NaN	NaN	NaN	0.516	NaN	NaN	1.1	NaN	1.04	0.961	1.02	0.452	0.418	NaN	1.06	NaN	NaN	NaN	NaN	0.838	NaN	1.51	NaN	NaN	NaN	0.77925	1.136	0.685959507	-0.54380468	0.202919836	0.761968712
ETF1	1.86	1.44	1.94	1.4	1.16	0.976	NaN	1.24	1.55	NaN	0.798	1.45	1.58	1.19	1.45	1.69	1.51	2.41	1.94	NaN	1.73	NaN	NaN	0.906	NaN	NaN	1.387230769	1.697666667	0.817139664	-0.291345413	0.202995907	0.761968712
ATAD2	1.5	2.61	2	1.74	1.49	1.37	2.84	1.25	1.87	1.79	1.13	1.48	1.25	2.55	1.9	2.07	1.48	1.92	1.84	3.18	1.84	2.17	2.03	2.08	1.73	1.99	1.784666667	2.03	0.879146141	-0.185825089	0.202774267	0.761968712
ZNF280C	1.19	1.22	2.09	NaN	1.16	0.861	3.18	1.69	0.878	1.69	1.19	1.01	1.2	0.677	1.1	0.797	0.778	0.852	1.17	1.18	0.871	2.38	0.87	0.584	0.766	1.49	1.366857143	1.067090909	1.280919115	0.357179378	0.203116598	0.761968712
TRMT10A	0.675	1.01	2.86	1.43	1.16	1.47	4.06	1.07	2.41	1.97	1.46	1.13	1.07	1.27	1.48	1.45	2.93	0.98	2.27	2.93	2.07	2.13	1.83	1.4	1.69	2.56	1.635	2.021818182	0.808678058	-0.306362629	0.203001515	0.761968712
RBM15	1.75	2.02	2.67	1.73	0.653	1.14	1.44	2.68	1.94	1.92	0.976	2.49	2.61	1.32	1.59	2.12	1.72	2.62	1.61	1.9	3.1	1.52	1.97	3.06	1.7	1.83	1.795266667	2.104545455	0.853042477	-0.229310514	0.203099859	0.761968712
CYP4F12	NaN	0.645	NaN	NaN	1.38	NaN	NaN	0.746	NaN	NaN	NaN	NaN	0.891	NaN	NaN	NaN	NaN	NaN	1.21	NaN	1.15	NaN	NaN	NaN	NaN	NaN	0.9155	1.18	0.775847458	-0.366155068	0.202938173	0.761968712
SSU72	1.61	0.349	NaN	NaN	2.03	1.3	NaN	0.386	2.41	NaN	4.2	0.434	1.04	NaN	1.23	1.03	0.429	NaN	1.61	1.27	1.37	NaN	NaN	0.452	0.412	NaN	1.4989	0.939	1.59627263	0.674707073	0.203191657	0.761968712
DROSHA	NaN	2.77	NaN	NaN	2.08	NaN	NaN	NaN	NaN	NaN	NaN	NaN	NaN	NaN	NaN	NaN	NaN	1.37	NaN	NaN	NaN	NaN	NaN	1.83	NaN	NaN	2.425	1.6	1.515625	0.599912842	0.203407253	0.762365554
MCC	0.225	0.256	0.802	0.272	0.328	0.692	0.326	0.391	0.688	0.37	0.606	0.337	0.458	0.534	0.187	0.475	0.474	1.13	0.735	1.36	0.388	0.0763	0.487	0.877	0.321	0.282	0.431466667	0.600481818	0.718534106	-0.476871457	0.203679982	0.762975983
RABEPK	NaN	0.629	NaN	NaN	NaN	NaN	NaN	0.809	1.31	NaN	NaN	1.19	0.758	0.653	NaN	NaN	NaN	NaN	NaN	NaN	0.266	NaN	NaN	NaN	NaN	0.649	0.8915	0.4575	1.94863388	0.962463054	0.203845466	0.763184237
VIPAS39	0.548	NaN	NaN	NaN	1.41	NaN	NaN	1.64	1.75	1.36	0.162	1.23	2.15	1.02	NaN	NaN	NaN	NaN	2.63	5.21	NaN	NaN	NaN	1.7	NaN	NaN	1.252222222	3.18	0.393780573	-1.344536157	0.204227354	0.763843936
CBX4	0.7	1.81	NaN	NaN	1.49	1.21	2.62	1.21	0.485	0.881	1.49	1.77	2.29	1.89	2.83	0.772	1.02	NaN	1.38	NaN	NaN	1.32	1.2	2.05	0.755	1.6	1.590461538	1.262125	1.260145816	0.333590683	0.204461609	0.763843936
BMI1	0.751	1.39	1.38	0.532	0.481	0.515	1.15	0.787	0.829	1.04	1.14	0.637	0.975	0.773	0.976	0.61	0.502	0.582	0.634	1.11	0.806	0.785	0.372	0.591	1.53	0.454	0.8904	0.725090909	1.227983952	0.296291707	0.204265833	0.763843936
PPIL4	2.8	2.57	2.96	1.32	1.95	3.03	2.5	2.03	2.96	3.58	2.5	1.73	1.64	1.84	2.89	2.68	2.17	1.48	2.98	5.02	2.71	1.99	4.56	4.69	1.42	3.02	2.42	2.974545455	0.813569682	-0.297662177	0.204427118	0.763843936
RPS17L.RPS17	0.237	0.0488	0.0948	0.0568	0.055	0.101	0.114	0.141	0.212	NaN	0.0181	0.058	0.0455	0.0566	NaN	0.0667	0.0898	0.0806	0.119	0.156	0.115	NaN	0.158	0.266	0.154	0.0888	0.095276923	0.12939	0.736354611	-0.441527394	0.204817926	0.764763707
KRTAP9.3	1.78	NaN	2.14	1.44	NaN	NaN	NaN	1.4	NaN	1.62	1.2	NaN	1.09	NaN	2.19	NaN	NaN	0.37	NaN	0.452	NaN	1.69	NaN	NaN	NaN	NaN	1.6075	0.837333333	1.919785032	0.940944774	0.205120838	0.76548319
IPPK	0.249	1.59	1.1	1.66	0.786	0.926	1.48	3.94	1.45	1.32	7.14	3.47	0.961	0.204	1.9	3.84	1.47	22.1	1.47	10.1	4.07	NaN	0.683	1.01	2.09	1.28	1.8784	4.8113	0.390414233	-1.356922445	0.205349896	0.765576895
SAR1A	4.69	2.98	2.77	3.23	3.44	3.21	3.96	3.11	1.57	3.01	1.55	2.8	3.75	3.15	3.43	2.95	3.44	2.51	3.15	2.64	1.95	2.51	3.12	3.8	1.57	2.52	3.11	2.741818182	1.13428382	0.181781675	0.205366415	0.765576895
ARFRP1	1.16	1.53	0.759	NaN	1.63	2.47	1.75	1.05	1.08	1.99	0.763	1.21	1.19	1.27	1.59	1.19	0.948	3.09	1.01	1.1	1.1	4.75	3.48	1.36	1.56	1.6	1.388714286	1.926181818	0.720967394	-0.47199408	0.205523106	0.765695499
AGTPBP1	1.12	NaN	NaN	0.799	NaN	0.823	NaN	0.431	0.145	NaN	0.663	NaN	0.677	NaN	NaN	0.527	1.14	0.58	NaN	NaN	1.13	NaN	NaN	NaN	NaN	1.34	0.665428571	0.9434	0.705351464	-0.503585788	0.205618734	0.765695499
CKM	1.1	1.62	2.28	1.36	0.998	1.06	1.01	1.59	2.01	1.8	1.48	1.61	0.958	2.75	1.58	1.47	2.1	2.13	1.77	3.98	1.96	1.23	1.78	1.49	1.29	1.63	1.547066667	1.893636364	0.816981917	-0.291623948	0.206197642	0.767439778
HDGFRP3	1.48	1.01	1.12	0.322	NaN	0.836	0.853	1	NaN	NaN	0.356	NaN	0.516	1.23	0.647	0.251	0.765	NaN	0.765	NaN	0.713	NaN	NaN	NaN	0.663	0.842	0.851818182	0.6665	1.278046784	0.353940649	0.206333472	0.767533992
SH3GL2	1	1.41	2.06	1.18	0.88	1.42	1.1	1.16	1.37	1.42	1.72	0.943	1.1	0.688	1.11	1.87	0.656	2.09	0.596	1.53	1.27	3.01	1.58	0.979	2.78	1.02	1.2374	1.580090909	0.783119498	-0.352695626	0.206604609	0.768115802
TPRKB	2.94	3.54	6.33	2.83	3.75	2.53	5.18	3.31	4.16	3.91	3.73	3.16	2.45	5	5.08	4.45	2.91	2.43	3.03	2.91	2.9	4.58	4.33	3.85	3.2	2.57	3.86	3.378181818	1.14262648	0.19235387	0.206711078	0.768115802
MFN2	1.72	1.85	0.964	1.1	1.6	2.07	1.47	1.32	1.36	2.97	1.79	1.29	1.28	1.93	1.52	1.06	1.07	8.06	2.19	1.22	1.53	NaN	1.83	1.7	3.62	3.09	1.6156	2.537	0.636815136	-0.651053468	0.207297082	0.768364748
JMJD7	1.37	NaN	NaN	NaN	0.602	NaN	NaN	NaN	0.511	NaN	NaN	NaN	0.332	0.211	NaN	0.802	NaN	NaN	2.06	NaN	NaN	NaN	NaN	1.03	NaN	NaN	0.6052	1.297333333	0.466495375	-1.100065317	0.207541582	0.768364748
TAX1BP1	1.53	1.24	0.616	NaN	0.677	0.915	1.64	0.969	0.58	1.03	2.4	0.925	1.05	0.711	0.626	1.06	0.565	1.1	0.788	1.18	0.97	NaN	0.675	0.731	0.717	NaN	1.064928571	0.865111111	1.230973175	0.299799324	0.207487267	0.768364748
TMEM38A	0.498	0.866	9.6	0.351	NaN	NaN	NaN	0.47	1.64	3.36	0.592	0.617	0.968	1.85	0.585	0.971	0.471	0.8	0.566	0.563	0.747	0.729	1.5	0.715	0.619	NaN	1.783083333	0.7681	2.321420822	1.215008075	0.20695669	0.768364748
UBAP1	0.717	0.811	0.456	0.665	1.03	0.811	1.01	0.489	0.536	0.417	0.9	1.07	0.662	0.558	0.492	0.353	0.286	0.314	0.447	0.426	0.276	1.25	0.801	0.767	0.442	0.849	0.708266667	0.564636364	1.254376644	0.326970602	0.207417825	0.768364748
AKAP8L	2.46	1.51	NaN	2.57	1.28	1.34	0.755	1.05	0.916	1.62	1.04	1.28	1.59	2.38	2.63	NaN	2.33	1.55	1.56	4.07	0.983	1.31	5.09	1.55	NaN	1.95	1.6015	2.265888889	0.706786642	-0.50065332	0.207552522	0.768364748
SPIN1	0.695	0.384	NaN	0.282	1.13	0.529	0.931	NaN	NaN	NaN	1.25	0.481	1.23	NaN	0.776	0.278	2.48	0.615	1.36	NaN	1.94	NaN	0.981	NaN	1.53	0.258	0.7688	1.18025	0.651387418	-0.618412242	0.207131328	0.768364748
CFI	2.25	1.73	NaN	0.81	1.33	1.41	1.09	1.17	2.16	3.99	3.45	1.91	1.48	0.791	1.76	1.92	1.3	7.54	1.69	NaN	1.56	1.54	4.52	1.5	2.36	3.06	1.809357143	2.699	0.670380564	-0.576947772	0.208155782	0.768958462
APOC1	0.459	NaN	0.082	0.147	1.83	0.64	NaN	0.517	0.0678	0.309	NaN	NaN	0.905	NaN	0.1	0.3	NaN	0.197	NaN	NaN	0.312	NaN	NaN	NaN	NaN	NaN	0.50568	0.269666667	1.875203956	0.907047518	0.207983249	0.768958462
TLR2	NaN	1.07	NaN	NaN	NaN	NaN	NaN	NaN	NaN	0.607	NaN	NaN	NaN	NaN	NaN	NaN	NaN	NaN	NaN	NaN	0.318	NaN	0.161	NaN	NaN	NaN	0.8385	0.2395	3.501043841	1.807785128	0.207881195	0.768958462
UBE3C	1.16	1.55	2.1	1.1	1.68	1.88	1.53	0.814	1.07	1.43	0.908	0.957	2.94	1.56	1.24	0.94	1.78	1.17	1.36	0.736	0.874	1.24	1.16	1.16	1.79	1.38	1.461266667	1.235454545	1.182776551	0.242177547	0.208090617	0.768958462
RPL12	0.794	1.3	0.388	0.822	0.961	1.05	0.723	0.682	0.805	0.672	0.684	0.744	0.642	0.907	0.996	1.71	1.36	0.56	1.05	0.388	1.13	0.874	0.906	0.951	0.788	0.961	0.811333333	0.970727273	0.835799463	-0.258771263	0.20831701	0.768986098
SELRC1	1.04	NaN	NaN	NaN	1.05	NaN	NaN	NaN	NaN	NaN	0.269	NaN	0.438	NaN	1.19	0.54	NaN	NaN	0.5	NaN	0.52	NaN	NaN	NaN	NaN	NaN	0.7974	0.52	1.533461538	0.616791982	0.208495439	0.768986098
CPB2	0.671	0.682	1.82	NaN	1.21	1.01	1.58	0.869	1.54	NaN	NaN	0.764	0.782	NaN	1.31	1.01	1.1	NaN	1.21	NaN	1.66	NaN	1.5	NaN	NaN	1.46	1.112545455	1.323333333	0.840714449	-0.250312226	0.208419937	0.768986098
KIAA0195	0.991	3.39	NaN	NaN	2.11	NaN	NaN	NaN	NaN	0.449	0.304	0.617	0.356	0.263	1.12	1.41	1.99	4.66	1.48	NaN	5.05	0.599	1.03	1.15	NaN	0.197	1.066666667	1.951777778	0.546510304	-0.871679398	0.211189774	0.769094958
FLG	3.89	3.54	2.83	2.41	3.47	1.88	0.705	2.15	2.58	4.74	0.653	4.29	2.6	7.79	5.02	1.95	4.98	2.09	1.65	3.63	2.43	1.65	2.07	2.08	3.07	2.13	3.236533333	2.520909091	1.283875466	0.36050527	0.211499782	0.769094958
FGGY	0.487	0.772	0.612	0.489	0.59	0.502	0.516	0.52	0.593	0.488	0.665	0.391	0.807	0.402	0.687	0.353	0.599	1.31	0.535	1.99	0.698	0.559	0.535	0.822	0.538	0.468	0.568066667	0.764272727	0.743277428	-0.428027299	0.211211888	0.769094958
TBCCD1	1.77	1.51	2.67	1.81	1.17	1.13	2.05	0.625	1.12	2.55	0.605	0.925	0.804	1.21	0.698	0.91	0.235	2.35	0.579	NaN	1.32	0.467	0.796	0.873	1.96	0.749	1.376466667	1.0239	1.344337012	0.426894853	0.210781644	0.769094958
PLSCR3.1	NaN	NaN	0.635	NaN	NaN	NaN	NaN	NaN	NaN	NaN	NaN	0.587	0.677	NaN	NaN	NaN	NaN	0.568	NaN	NaN	NaN	NaN	NaN	NaN	0.468	NaN	0.633	0.518	1.222007722	0.289253402	0.213088159	0.769094958
PDLIM1	2.2	2.45	5.09	2.65	3.31	1.65	3.38	2.78	1.89	2.44	1.54	3.38	3.98	0.991	2.77	2.84	1.61	3.89	2.71	0.992	2.43	1.59	1.24	3.65	1.67	1.42	2.700066667	2.185636364	1.23536866	0.304941637	0.211093411	0.769094958
RER1	0.269	0.641	1.29	0.539	0.682	0.752	1.17	0.975	0.523	0.46	0.669	1.03	0.92	0.358	0.366	0.443	0.689	0.296	0.928	1.84	0.826	0.762	0.841	0.398	1.83	1.66	0.7096	0.955727273	0.742471226	-0.429592978	0.211202777	0.769094958
EIF3J	1.21	1.34	2.29	1.54	1.02	1.63	2.12	1.6	1.57	1.55	1.06	1.32	0.951	1.54	1.48	1.48	1.45	1.68	1.13	1.66	1.09	1.34	1.37	1.2	0.939	1.28	1.4814	1.329	1.114672686	0.156620138	0.210192128	0.769094958
NEBL	2.78	0.442	1.31	NaN	2.42	NaN	7.55	1.95	NaN	0.658	NaN	3.38	1.48	NaN	1.49	1.38	1.87	0.343	1.92	NaN	1.56	NaN	2.5	1.96	0.855	0.446	2.346	1.426	1.64516129	0.718229032	0.208819589	0.769094958
C5	0.114	0.0776	0.0597	0.0779	0.0791	0.0733	0.133	0.0861	0.0477	0.15	0.125	0.0992	0.0945	0.0861	0.0952	0.0698	0.0584	0.0599	0.095	0.0675	0.0993	0.0827	0.0609	0.0785	0.126	0.0936	0.093226667	0.081054545	1.150171975	0.201849591	0.213445033	0.769094958
GYPC	1.72	1.38	NaN	1.04	1.57	1.88	1.57	1.36	2.65	2.74	1.55	1.72	4.41	1.19	2.97	2.27	1.52	NaN	1.78	5.68	2.24	3.03	2.78	2.41	2.73	1.35	1.982142857	2.579	0.768570321	-0.379750829	0.209580235	0.769094958
SMIM13	0.0182	NaN	NaN	NaN	NaN	NaN	NaN	NaN	NaN	NaN	NaN	0.0384	0.00895	NaN	NaN	0.052	NaN	NaN	0.0472	NaN	NaN	NaN	NaN	0.0566	NaN	0.259	0.02185	0.1037	0.210703954	-2.246710709	0.212306845	0.769094958
KRT3	1.14	1.04	2.6	1.81	1.71	1.79	1.1	1.82	1.99	2.16	1.37	1.77	2.16	1.41	2.53	0.48	1.24	1.68	0.901	1.74	1.91	1.39	2.02	2.62	1.2	1.08	1.76	1.478272727	1.190578685	0.251662971	0.21265378	0.769094958
MYH7	2.23	6	0.0921	0.126	3.02	NaN	0.207	0.0583	2.73	0.167	0.0293	0.184	4.93	0.18	0.0757	1.47	NaN	0.122	0.641	0.0264	0.433	3.09	0.0532	0.062	0.14	0.26	1.430671429	0.62976	2.271772467	1.183818346	0.212902825	0.769094958
ERCC2	1.21	1.15	2.06	0.566	1.17	1.59	1.02	3.04	0.345	0.684	0.73	1.41	3.94	0.148	0.628	0.963	1.57	NaN	NaN	2.55	NaN	NaN	NaN	NaN	3.74	1.57	1.312733333	2.0786	0.631546874	-0.663038278	0.212413732	0.769094958
MGAT1	0.0546	0.267	0.0724	0.0727	0.0663	0.154	0.0496	0.107	0.0802	0.0789	0.288	0.0463	0.0972	1.04	0.0471	0.0405	0.0766	0.103	0.106	0.133	0.112	0.109	0.0643	0.0379	0.0741	0.041	0.168086667	0.081581818	2.0603447	1.042885723	0.210199938	0.769094958
FCER1G	3.33	0.982	4.05	3.9	0.959	1.99	NaN	1.9	3.78	5.4	1.52	1.24	1.23	2.8	1.76	0.863	0.824	1.96	3.66	10.4	3.53	4.13	3.72	3.24	4.27	3.05	2.488642857	3.604272727	0.690470185	-0.534348975	0.212489643	0.769094958
ALDH1B1	NaN	NaN	2.23	1.62	1.22	NaN	3.97	2.35	3.92	3.77	NaN	0.239	2.06	NaN	6.93	NaN	0.97	NaN	1.24	NaN	3	NaN	2.64	NaN	2	1.81	2.8309	1.943333333	1.456723842	0.542727405	0.212990005	0.769094958
MCM5	4.61	2.15	2	NaN	3.39	2.4	3.57	2.19	0.828	0.126	3.06	2.33	1.64	5.74	3.04	2.15	1.51	NaN	3.89	2.73	3	0.15	1.65	0.991	2.93	0.546	2.648142857	1.9547	1.354756667	0.438033747	0.212231368	0.769094958
PPIC	1.06	0.947	0.786	1.24	1.83	1.56	1.72	1.15	1.25	1.33	0.728	1.29	1.06	2.19	1.35	1.75	2.01	1.32	1.78	1.27	1.29	0.939	1.28	1.18	1.71	1.81	1.2994	1.485363636	0.874802619	-0.192970555	0.20869585	0.769094958
CSNK1D	1.97	1.63	3.05	1.76	1.85	1.76	2.47	2.15	2.1	1.02	1.34	2.62	1.99	2.32	1.49	1.74	1.41	2.73	1.96	2.17	2.63	NaN	2.58	1.46	4.21	2.63	1.968	2.352	0.836734694	-0.257157839	0.209442124	0.769094958
KNTC1	NaN	NaN	NaN	NaN	NaN	NaN	NaN	0.412	NaN	NaN	NaN	0.999	0.491	NaN	2.33	1.64	NaN	NaN	2.61	NaN	NaN	NaN	NaN	NaN	NaN	NaN	1.058	2.125	0.497882353	-1.006123214	0.211633532	0.769094958
RPS18	1.85	1.31	1.6	1.05	1.4	1.36	3.18	1	0.984	3.06	0.685	1.12	1.43	1.03	1.17	1.13	0.924	2.11	1.55	8.44	1.06	4.22	2.06	1.36	1.66	1.78	1.481933333	2.390363636	0.619961461	-0.689749559	0.212490676	0.769094958
ACTN3	1.06	0.576	1.29	0.433	0.549	0.499	0.759	0.432	0.892	0.644	0.79	0.43	0.571	1	0.528	0.871	0.913	0.735	0.55	2.27	0.902	1.08	0.921	0.394	0.846	0.538	0.696866667	0.910909091	0.765023287	-0.386424432	0.212259662	0.769094958
STARD3	0.54	0.116	0.977	0.188	0.219	0.226	1.17	0.14	0.674	0.913	4.71	0.129	0.306	0.292	0.175	1.42	1.06	1.11	0.822	3.38	0.807	1.01	0.588	0.752	1.02	1.22	0.718333333	1.199	0.59911037	-0.73910629	0.213951254	0.769094958
SMAD2	1.12	2.2	2.31	2.6	2.04	1.93	2.2	2.14	0.945	3.07	1.27	1.89	2.28	1.73	1.87	2.35	1.67	2.45	1.96	1.23	2.21	2.64	2.31	2.68	2.27	2.72	1.973	2.226363636	0.886198448	-0.174298294	0.213439968	0.769094958
HSPB2	1.48	0.529	1.8	0.596	0.874	0.581	0.565	0.627	0.638	0.477	1.21	0.296	1.17	1.38	0.662	1.2	0.963	0.588	0.513	0.792	0.613	0.665	0.368	0.532	0.813	0.508	0.859	0.686818182	1.250694904	0.3227299	0.213466051	0.769094958
WDR81	0.984	0.862	NaN	0.959	1.02	1.05	0.772	0.984	0.896	1.28	NaN	0.76	1.98	NaN	0.546	1.61	0.773	1.41	1.13	NaN	1.09	1	1.24	1.22	1.53	0.827	1.00775	1.183	0.851859679	-0.23131229	0.209749256	0.769094958
CYP2R1	0.964	0.78	NaN	NaN	1.36	NaN	NaN	1.12	1.38	NaN	1.09	1.7	1.87	NaN	NaN	1.46	1.2	NaN	1.84	NaN	NaN	1.51	1.19	1.95	NaN	NaN	1.283	1.525	0.841311475	-0.249288072	0.212935099	0.769094958
TMC6	1.11	NaN	NaN	NaN	NaN	NaN	NaN	NaN	0.641	NaN	NaN	2.04	1.04	NaN	NaN	NaN	0.797	NaN	NaN	NaN	NaN	NaN	0.682	NaN	NaN	NaN	1.20775	0.7395	1.633198107	0.7076998	0.21223264	0.769094958
CTU1	0.178	NaN	NaN	0.0372	0.198	NaN	NaN	0.0484	NaN	NaN	NaN	0.0415	0.505	0.0437	NaN	0.122	NaN	NaN	NaN	0.062	0.0508	0.0991	0.0146	0.0211	0.0398	NaN	0.150257143	0.058485714	2.56912555	1.361277394	0.211052467	0.769094958
CMC1	1.58	1.31	1.93	1.41	0.728	1.8	1.6	1.86	1.08	2.5	2.59	1.87	0.48	NaN	0.865	1.85	1.51	NaN	2.25	NaN	1.38	1.99	NaN	1.66	1.56	2.26	1.543071429	1.8075	0.853704801	-0.228190802	0.20889418	0.769094958
TRAPPC6B	0.918	1.17	5.83	1.68	1.1	1.37	2.12	3	1.05	2.24	2.18	2.34	1.72	0.767	1.71	2.03	1.44	2.19	2.24	1.63	3.14	2.18	4.72	2.85	3.26	1.8	1.946333333	2.498181818	0.779099951	-0.36011967	0.210237711	0.769094958
RASSF3	0.705	NaN	NaN	NaN	0.691	NaN	NaN	0.552	NaN	NaN	NaN	NaN	0.67	0.411	NaN	NaN	NaN	NaN	NaN	NaN	0.868	NaN	NaN	0.651	1.29	NaN	0.6058	0.936333333	0.646991812	-0.62818064	0.213949092	0.769094958
DHX37	0.635	NaN	NaN	1.08	1.18	0.636	0.637	0.685	NaN	NaN	NaN	0.474	0.695	0.669	NaN	0.375	NaN	0.693	0.679	NaN	0.437	NaN	NaN	NaN	0.849	0.604	0.743444444	0.606166667	1.226468701	0.294510418	0.213778694	0.769094958
UBLCP1	0.692	NaN	0.302	NaN	0.435	0.537	NaN	1.86	1.56	2.77	0.669	3.48	0.327	NaN	0.561	NaN	0.786	NaN	3.68	NaN	NaN	1.71	2.17	NaN	2.34	0.888	1.199363636	1.929	0.621754088	-0.685584006	0.209571809	0.769094958
DTNBP1	0.729	1.25	NaN	NaN	NaN	2.16	2.28	NaN	1.25	1.63	0.595	2.51	2.43	NaN	NaN	1.88	NaN	NaN	1.76	2.33	1.44	2.05	3.87	NaN	2.41	1.33	1.648222222	2.13375	0.772453297	-0.372480386	0.213826328	0.769094958
[truncated: 7,940 more rows]
