# Supplementary material for: PIGNON: a protein–protein interaction-guided functional enrichment analysis for quantitative proteomics
Source: BMC Bioinformatics. 2021 Jun 4;22:302. doi: 10.1186/s12859-021-04042-6 (PMC8178832; doi:10.1186/s12859-021-04042-6)
Supplement: Supplementary file 16 — Additional File 16: File S1. t-test results on protein expression values from Tyanova et al.’s dataset [file 12859_2021_4042_MOESM16_ESM.zip › Additional file 16, Supplementary File S1/ttest_Her2vHR_outputDetails.tsv]

	Her2	Her2.1	Her2.2	Her2.3	Her2.4	Her2.5	Her2.6	Her2.7	Her2.8	Her2.9	Her2.10	Her2.11	Her2.12	Her2.13	Her2.14	ERPR	ERPR.1	ERPR.2	ERPR.3	ERPR.4	ERPR.5	ERPR.6	ERPR.7	ERPR.8	ERPR.9	ERPR.10	ERPR.11	ERPR.12	ERPR.13	Average(Her2)	Average(HR)	Fold Change(Her2/HR)	log2(Fold Change(Her2/HR)	p-value	Adjusted p-value
CD27	1.89	1.13	1.51	1.18	1.3	1.27	1.85	0.814	1.06	1.12	0.875	0.928	1.08	1.33	1.24	1.55	1.96	1.81	1.61	2.13	1.88	1.57	2.06	1.91	2.37	1.73	2.03	2.05	1.64	1.238466667	1.878571429	0.659259823	-0.601080933	1.53E-06	0.010905979
BECN1	0.213	0.159	0.681	0.105	0.182	0.205	0.293	0.212	1.17	0.214	0.267	0.137	1.77	0.966	0.212	2.47	3.11	4.94	3.02	0.0865	3.46	3.96	3.12	3.27	3.81	1.2	0.863	3.81	4.08	0.4524	2.942821429	0.153730021	-2.701529167	7.41E-06	0.026368675
CAPNS1	0.386	0.337	1.36	0.492	0.302	0.348	0.739	0.244	1.35	0.443	0.584	0.22	1.42	2.34	0.763	3.06	3.19	2.91	4.62	0.181	3.62	5.24	2.59	7.07	4.75	3.1	1.83	3.32	3.77	0.7552	3.517928571	0.214671783	-2.219795521	1.69E-05	0.040120329
MARK3	1.03	1.22	0.776	0.809	0.986	1.11	1.09	1.32	1	1.74	0.947	0.981	0.823	0.96	0.738	0.534	0.705	0.506	0.559	0.928	0.982	0.553	0.424	0.406	0.518	0.494	0.816	0.578	0.708	1.035333333	0.622214286	1.663949795	0.734611905	2.77E-05	0.04933455
VARS	1.77	2.09	2.15	1.53	1.09	1.21	2.76	1.42	1.49	2.15	1.46	1.82	2.16	2.09	1.17	3.37	2.51	2.5	2.31	2.37	2.54	2.83	2.43	2.41	1.92	2.27	2.66	2.72	2.09	1.757333333	2.495	0.704342017	-0.505651946	5.61E-05	0.058967046
RBM45	2.55	0.894	1.71	2.67	2.4	1.51	0.703	1.23	1.47	1.3	NaN	1.76	1.11	0.807	2.31	NaN	2.82	4.09	2.55	2.34	2.85	2.25	2.51	2.94	2.93	2.54	2.66	4.69	2.42	1.601714286	2.891538462	0.553931517	-0.85222047	5.40E-05	0.058967046
AP3M1	0.866	1.39	1.05	1.25	0.717	0.781	1.55	1.81	1.14	1.47	1.01	2.3	1.1	1.14	1.7	1.94	2.6	2	1.4	1.48	1.97	1.65	1.8	2.67	2.27	2.62	2.13	2.66	1.65	1.284933333	2.06	0.623754045	-0.680950828	5.80E-05	0.058967046
HK3	1.8	0.886	1.6	0.986	1.18	1.1	0.945	1.3	2.3	1.77	0.76	1.7	2.02	1.5	1.57	1.38	2.53	1.74	3.03	3.38	2.09	2.68	2.53	4.38	3.21	2	1.91	2.83	2.15	1.4278	2.56	0.557734375	-0.842349903	0.000116927	0.104035894
CASP4	1.3	1.32	0.978	2.11	1.57	1.58	0.992	1.41	1.3	1.3	1.14	1.78	1.09	1.91	3.47	NaN	2.74	3.93	2.95	4.27	1.84	3.2	NaN	4.32	1.78	3.45	2.27	2.31	2.66	1.55	2.976666667	0.520716685	-0.941429459	0.000135756	0.107367625
Em.AP000351.3.GSTT2.GSTT2B	2.24	2.15	2.2	1.61	1.6	1.78	1.77	1.55	1.31	3.49	2.97	1.82	1.93	2.04	3.06	4	2.75	4.24	2.65	3.19	2.74	3.14	4.26	5.66	3.17	3.34	3.71	6.82	2.79	2.101333333	3.747142857	0.560782819	-0.834485946	0.000208341	0.127625631
PITPNB	0.876	0.69	1.19	0.578	0.537	0.525	1.27	0.319	1.43	0.851	0.838	0.505	0.304	0.45	0.794	1.75	1.85	1.05	1.24	0.866	0.406	0.862	1.68	1.75	1.56	1.42	2.04	1.79	2.13	0.7438	1.456714286	0.510601157	-0.969731287	0.000201272	0.127625631
TMEM97	1.33	NaN	NaN	NaN	0.973	NaN	NaN	0.575	1.99	NaN	NaN	0.944	0.585	NaN	0.538	NaN	NaN	NaN	3.93	NaN	2.95	NaN	NaN	NaN	3.02	NaN	NaN	NaN	2.93	0.990714286	3.2075	0.30887429	-1.694908305	0.00021516	0.127625631
NME4	1.01	1.44	1.19	NaN	1.41	1.11	NaN	0.636	0.881	1.18	NaN	0.905	1.1	0.996	NaN	1.72	1.26	1.67	0.968	NaN	1.35	1.66	1.15	2.3	2.09	1.54	1.98	2.13	1.85	1.078	1.666769231	0.646760199	-0.628697195	0.000257959	0.141242414
ITFG3	2.01	1.45	1.59	1.67	1.17	1.08	1.77	1.09	1.52	0.743	1.19	1.16	0.85	0.562	2.06	1.28	0.545	0.388	0.864	1.15	0.925	0.556	0.812	0.615	0.547	0.85	0.353	0.709	0.871	1.327666667	0.7475	1.776142698	0.828747495	0.000278398	0.141545416
KIAA0930	0.272	NaN	NaN	NaN	NaN	NaN	NaN	0.336	NaN	NaN	NaN	0.415	0.138	NaN	NaN	NaN	0.956	NaN	0.894	NaN	NaN	0.995	NaN	NaN	NaN	NaN	NaN	NaN	NaN	0.29025	0.948333333	0.306063269	-1.70809818	0.000384547	0.182480599
ICAM3	1.15	1.92	0.479	1.55	1.46	1.37	1.54	0.824	1.73	1.08	0.832	0.936	1.35	0.652	1.7	1.08	0.518	0.533	0.804	1.23	0.79	0.658	1.1	0.418	0.407	0.741	0.672	0.443	0.544	1.2382	0.709857143	1.744294627	0.802643745	0.000517293	0.199078517
KCNK1	1	1.19	1.47	0.777	0.747	0.969	1.2	0.527	1.18	1.16	0.986	1.04	1.22	0.8	1.01	1.84	1.51	3.15	2.52	1.38	1.06	1.8	2.42	1.33	0.846	2.26	3.12	1.34	2.13	1.0184	1.907571429	0.533872538	-0.905432755	0.000481039	0.199078517
CHTF18	1.32	NaN	NaN	NaN	NaN	NaN	NaN	NaN	NaN	NaN	NaN	1.18	1.15	NaN	NaN	NaN	NaN	0.00226	0.0912	NaN	NaN	NaN	NaN	NaN	NaN	NaN	NaN	NaN	NaN	1.216666667	0.04673	26.03609387	4.702441116	0.000531398	0.199078517
UGT2B28	NaN	2.59	NaN	1.38	2.08	NaN	NaN	1.27	1.5	NaN	NaN	1.1	NaN	1.34	2.47	NaN	NaN	NaN	0.948	0.74	0.336	NaN	0.516	0.19	0.722	0.116	NaN	0.613	1.03	1.71625	0.579	2.964162349	1.567624467	0.000497902	0.199078517
IMP4	1.61	1.25	1.28	1.85	1.57	1.82	1.95	2.41	1.03	1.71	1.27	1.43	0.838	0.972	1.52	1.49	0.937	1	1.09	0.985	0.528	0.782	0.835	0.892	0.479	1.6	1	0.553	1.21	1.500666667	0.955785714	1.570086939	0.650844447	0.000560665	0.199540556
MAPK13	1.36	0.882	1.05	0.886	0.574	0.657	1.84	0.501	0.97	1.14	0.476	1.11	0.716	1.14	0.814	1.91	1.34	1.22	1.3	2.65	0.624	2.15	1.6	3.24	1.66	2.41	1.51	1.13	1.75	0.941066667	1.749571429	0.537884108	-0.894632731	0.000821636	0.21916806
NUPL2.1	1.44	1.06	1.57	1.18	1.25	1.19	1.17	0.804	1.1	1.26	2.14	1.08	0.856	0.866	0.941	1.97	1.68	2.16	1.97	2.16	1.08	1.46	1.49	NaN	1.17	2.26	1.72	1.66	1.54	1.1938	1.716923077	0.69531362	-0.524264245	0.000712139	0.21916806
ITGB2	0.629	1.12	0.118	1.19	1.39	0.985	0.88	1.5	1.27	1.05	0.495	0.642	0.901	0.46	0.924	0.185	0.559	0.387	0.621	0.529	0.518	0.39	0.282	0.328	0.609	0.184	0.408	0.847	0.666	0.9036	0.465214286	1.942330723	0.957788871	0.00069099	0.21916806
RPS12	0.603	0.589	0.478	0.312	0.26	0.262	0.57	0.61	0.231	0.48	0.191	0.397	0.181	0.567	0.465	0.499	0.106	0.0838	0.374	0.209	0.0577	0.0711	0.163	0.194	0.164	0.224	0.0764	0.208	0.426	0.413066667	0.204	2.024836601	1.017805491	0.000812471	0.21916806
AOX1	0.913	0.391	1.42	0.924	0.45	0.487	1.22	0.176	1.05	0.81	0.938	0.453	0.645	0.812	0.583	1.31	1.07	0.968	1.43	1	1.06	1.54	1.21	1.45	1.58	1.13	1.62	1.23	0.389	0.751466667	1.213357143	0.619328506	-0.691223244	0.000831348	0.21916806
DYM	2.11	0.907	2.64	1.22	1.76	NaN	1.49	1.16	2.2	1.4	0.571	0.984	1.39	1.41	1.66	3.87	1.98	1.87	2.54	1.31	1.79	2.51	1.94	3.81	2.85	2.93	1.79	3.11	2.24	1.493	2.467142857	0.605153445	-0.72462709	0.000802449	0.21916806
BRD8	0.715	1.19	0.866	0.953	0.833	0.86	0.654	0.889	0.556	0.743	0.822	0.864	0.333	0.341	0.907	0.549	0.502	0.595	0.614	0.507	0.571	0.527	0.552	0.258	0.593	0.409	0.412	0.521	0.554	0.7684	0.511714286	1.501619207	0.586519009	0.000699846	0.21916806
EPHA4	NaN	NaN	NaN	NaN	0.715	NaN	NaN	NaN	NaN	NaN	0.393	0.784	0.467	NaN	NaN	NaN	NaN	NaN	NaN	NaN	NaN	NaN	NaN	NaN	1.82	2.32	2.1	NaN	NaN	0.58975	2.08	0.283533654	-1.81840811	0.001517154	0.229768187
HDHD1	0.648	0.998	NaN	0.606	0.738	0.745	NaN	0.775	NaN	NaN	1.06	0.973	0.949	NaN	NaN	NaN	1.5	NaN	NaN	NaN	1.41	1.14	NaN	NaN	NaN	NaN	1.34	NaN	NaN	0.832444444	1.3475	0.617769532	-0.694859375	0.001354331	0.229768187
NEDD8.NEDD8.MDP1	0.783	0.755	1.62	0.735	0.581	0.643	1.62	0.526	0.989	1.13	0.963	0.705	0.759	0.745	0.94	1.32	1.43	1.79	1.34	1.56	0.75	1.24	1.73	1.7	1.18	0.855	1.5	1.31	1.04	0.8996	1.338928571	0.671880501	-0.573723432	0.001083333	0.229768187
EIF3D	0.729	1.45	NaN	0.95	0.681	0.688	0.633	0.89	0.966	0.939	0.896	1.14	1.15	1.41	1.49	1.24	1.24	1.19	1.82	1.59	1.53	1.38	1.74	1.19	1.63	1.23	1.03	1.76	0.933	1.000857143	1.393071429	0.718453571	-0.477033167	0.001261264	0.229768187
PLEKHG5	1.35	1.1	2.36	1.62	1.63	1.72	2.67	1.17	1.64	1.74	0.863	1.49	0.92	1.98	1.5	2.23	2.05	2.57	2.71	2.21	1.89	2.33	2.25	4.53	1.77	2.48	2.44	2.05	1.87	1.583533333	2.384285714	0.664154184	-0.590409891	0.001388912	0.229768187
C6orf47	0.235	0.382	0.133	0.277	0.381	0.321	0.297	0.326	0.341	0.216	0.657	0.196	0.744	0.156	0.404	0.0519	0.159	0.121	0.129	0.207	0.208	0.163	0.261	0.0859	0.2	0.0873	0.119	0.148	0.289	0.337733333	0.159221429	2.121155025	1.084850064	0.001326684	0.229768187
MPO	0.532	0.129	0.599	0.199	0.161	0.261	1.19	0.171	0.247	0.954	0.693	1.11	1.77	0.597	0.317	2.19	3.2	3.19	1.37	NaN	2	2.73	1.01	NaN	1.55	2.6	2.07	0.469	0.0702	0.595333333	1.870766667	0.318229603	-1.651860048	0.001111257	0.229768187
RPS3.1	0.924	1.16	0.764	1.18	1.35	1.32	1.46	1.2	1.22	1.62	0.87	1.94	1.18	0.86	0.936	1.13	1.44	1.51	1.88	1.9	1.3	2.03	1.48	1.25	1.88	1.37	1.82	1.82	1.92	1.198933333	1.623571429	0.738454319	-0.437419417	0.000909428	0.229768187
AKT1	1.34	2.01	2.88	1.67	1.2	1.51	2.34	1.18	1.75	1.77	2.18	1.67	2.98	1.94	1.05	3.74	5	3.93	2.24	4.06	1.61	2.36	2.85	6.25	2.12	5.47	3.72	2.46	1.83	1.831333333	3.402857143	0.538175203	-0.893852176	0.001400897	0.229768187
S100A11	1.56	2.03	2.66	2.4	1.32	1.38	3.24	2.38	2.41	3.14	1.73	2.51	1.91	1.59	2.14	2.62	3.11	3.73	2.89	3.22	2.6	2.68	3.11	2.94	2.86	2.31	3.44	2.88	1.8	2.16	2.870714286	0.752425977	-0.410378438	0.001393983	0.229768187
FMO5	1.54	1.85	1.93	3.05	3.08	2.5	2.06	1.79	2.23	1.21	1.5	1.48	2.42	2.7	3.4	3.4	3.15	4.09	2.27	3.93	4.72	2.58	2.88	3.89	2.33	5.02	3.74	1.99	2.51	2.182666667	3.321428571	0.657146953	-0.605712068	0.001074211	0.229768187
CDH11	0.204	0.195	0.0679	0.236	0.404	0.176	0.491	0.534	0.394	0.344	0.0748	0.194	0.328	0.131	0.523	0.0459	0.192	0.0501	0.104	0.136	0.064	0.195	0.0851	0.114	0.178	0.068	0.0449	0.162	0.258	0.286446667	0.121214286	2.363142801	1.240706812	0.001397876	0.229768187
UBE3A	1.16	0.942	1.64	1.48	1.19	1.31	1.63	1.18	1.81	1.26	1.42	1.53	1.79	1.63	2.1	3.14	1.6	2.21	1.67	2.05	2.08	1.72	1.86	3.05	1.55	2.16	2.09	1.8	1.76	1.471466667	2.052857143	0.716789608	-0.480378374	0.0010002	0.229768187
SLC44A4	3.65	3.14	1.47	1.37	0.805	1.45	2.87	0.563	1.23	1.11	0.833	0.631	NaN	1.96	2.19	NaN	6.54	3.69	2.7	NaN	NaN	6.31	NaN	NaN	7.65	4.05	2.9	2.7	3.92	1.662285714	4.495555556	0.369762022	-1.435331039	0.001477415	0.229768187
HUWE1.1	2.87	3.19	3.28	1.01	4.59	2.31	2.18	2.6	2.75	1.79	NaN	3.1	2.11	0.964	2.01	NaN	1.43	2.24	1.46	0.906	NaN	1.35	0.312	0.135	2.57	1.32	1.76	1.05	0.945	2.482428571	1.289833333	1.924611892	0.944567548	0.001204523	0.229768187
TMEM87A	2.68	2.96	1.84	1.41	1.72	1.5	1.49	2.67	1.82	1.19	0.479	2.5	1.82	2.3	1.37	NaN	1.31	0.811	0.704	1.68	1.53	1.63	0.819	NaN	0.618	0.622	1.37	0.658	1.13	1.849933333	1.0735	1.723272784	0.78515109	0.001126565	0.229768187
KTI12	2.77	1.16	1.35	0.872	1.15	1.7	1.99	0.941	3.01	2.59	1.06	1.93	1.65	1.96	2.11	2.33	2.13	2.18	3.19	2.98	1.32	2.99	5.39	4.9	2.61	2.09	2.85	3.31	4.83	1.749533333	3.078571429	0.56829389	-0.81529089	0.001514358	0.229768187
ZWILCH	0.489	0.486	1.67	0.581	0.588	0.587	0.889	0.506	0.709	0.534	0.561	0.694	0.428	0.651	0.919	1.32	0.935	1.95	1.82	1.85	0.689	0.723	0.741	0.914	1.12	2.12	1.8	0.937	0.916	0.686133333	1.273928571	0.538596393	-0.892723527	0.00143554	0.229768187
RSAD1	0.871	0.275	0.887	0.849	0.628	0.456	1.02	0.623	0.763	1.43	0.0479	0.458	0.564	0.888	0.651	0.903	1.31	0.762	0.727	2.22	1.08	NaN	1.68	3.07	1.66	1.59	NaN	2.06	2.92	0.69406	1.665166667	0.41681113	-1.262534293	0.001257424	0.229768187
TAF9.1	1.57	1.9	1.42	1.54	1.27	1.44	3.33	1.59	1.56	1.45	1.41	1.49	1.69	1.24	1.88	0.875	1.07	0.789	1.38	0.136	1.32	1.24	1.82	0.315	1.13	1.2	0.959	0.951	1.16	1.652	1.024642857	1.612269083	0.689092546	0.001113573	0.229768187
TRIM2	2.23	1.42	2.49	1.7	1.49	1.61	1.86	1.8	1.4	1.89	1.42	1.98	1.62	1.84	1.8	2.52	2.02	2.31	1.62	2.59	2.47	2.4	2.68	3.19	2.19	2.02	2.1	2.07	1.37	1.77	2.253571429	0.785419968	-0.348463818	0.002862504	0.270847547
MPST	2.27	2.39	2.51	2.51	2.13	2.38	3.46	1.99	2.53	2.6	0.822	2.24	1.98	1.35	2.6	2.42	4.32	3.37	1.74	3.11	3.77	2.53	3.07	4.55	2.61	3.05	2.99	5.04	2.49	2.2508	3.218571429	0.699316467	-0.515982618	0.002932136	0.270847547
GSPT1	0.761	0.733	0.985	0.968	1.37	0.868	0.892	0.575	0.984	0.852	0.906	0.717	0.376	0.684	0.548	1.09	1.21	1.8	0.855	NaN	0.442	1.44	1.13	NaN	1.75	NaN	1.43	1.56	1.52	0.8146	1.293363636	0.629830604	-0.666964234	0.003040918	0.270847547
MYO1F	0.615	1.13	0.138	0.798	0.652	0.461	0.939	0.979	0.444	0.696	0.562	0.502	0.959	0.523	0.942	0.181	0.354	0.187	0.302	0.767	0.288	0.582	0.125	0.381	0.678	0.225	0.193	0.374	0.701	0.689333333	0.381285714	1.807918072	0.854329302	0.001929601	0.270847547
EFS	2.04	0.251	1.68	1.09	0.368	0.508	3.97	0.636	2.51	0.625	0.502	0.809	3.31	2.31	2.02	2.94	4.55	1.66	2.55	2.01	1.28	3.21	3.89	2.95	4.26	2.35	2.89	6.42	1.96	1.5086	3.065714286	0.492087605	-1.023012918	0.002713213	0.270847547
SLC19A2	0.56	0.691	1.46	0.812	0.238	0.253	0.867	0.549	0.932	1.18	1.23	0.788	0.515	1.1	0.914	1.74	1.14	1.4	0.858	1.66	1.11	1.01	1.16	0.817	1.03	1.97	1.19	1.13	0.986	0.805933333	1.228642857	0.655954111	-0.608333204	0.002803607	0.270847547
DHRS3	0.482	0.877	NaN	0.902	0.61	0.709	0.949	0.525	NaN	0.391	0.377	0.613	1.09	NaN	NaN	4.61	1.53	0.762	1.51	2.69	0.771	2.68	2.03	NaN	NaN	3.85	2.31	0.944	NaN	0.684090909	2.153363636	0.317684806	-1.654332003	0.002929485	0.270847547
GPI	2.35	3.69	0.496	1.84	2.03	1.83	2.85	2.1	1.2	2.25	1.02	1.92	3.36	1.96	1.73	0.511	1.26	1.03	1.38	1.44	1.04	1.63	0.542	0.955	1.26	0.7	0.879	0.694	2.91	2.041733333	1.159357143	1.761090917	0.81646939	0.002949355	0.270847547
SRPR	1.42	1.68	2.18	1.79	1.29	1.33	2.42	1.35	1.33	2.02	1.37	1.86	1.23	2.1	1.4	2.83	2.38	2.68	1.52	1.66	2.05	1.98	2.69	2.85	3.08	2.72	1.93	2.53	1.18	1.651333333	2.291428571	0.720656692	-0.472615947	0.001983811	0.270847547
HMGB1.HMGB1P1	0.389	1.57	0.345	1.49	0.998	0.816	0.453	1.51	0.947	1.78	0.871	1.65	0.752	0.685	0.799	0.258	0.861	0.432	0.478	0.46	0.578	0.808	0.426	NaN	0.259	0.741	0.92	0.214	0.418	1.003666667	0.527153846	1.903935016	0.928984238	0.002673084	0.270847547
ACO1.IRP1	1.58	1.33	0.167	2.09	3.24	1.85	3.4	2.43	0.789	1.14	0.818	2.09	0.743	1.07	2.62	0.175	1.39	0.488	1.2	0.55	0.372	2.18	0.248	0.274	0.642	0.154	0.576	0.89	0.607	1.690466667	0.696142857	2.428332991	1.279966268	0.00218383	0.270847547
CMA1	1.65	2.25	3.14	2.73	1.48	2.01	2.56	1.77	0.96	1.82	1.32	1.95	1.81	0.954	2.74	1.69	3.5	1.9	1.44	2.9	3.32	3.07	3.35	4.5	3.61	2.22	2.55	3.32	3.45	1.942933333	2.915714286	0.66636616	-0.585612956	0.002127397	0.270847547
ATP5F1	1.95	1.5	2.16	1.76	1.53	1.66	2.49	1.14	1.35	1.59	1.4	1.12	1.18	1.42	1.8	1.71	2.69	2.05	2.18	1.99	1.6	2.17	2.07	1.84	2.72	2.26	1.82	1.73	2.02	1.603333333	2.060714286	0.778047371	-0.362070098	0.001985619	0.270847547
GLUD2	1.08	1.21	0.614	1.06	0.716	0.911	1.76	0.878	0.755	0.79	1.07	0.737	0.9	0.319	0.884	NaN	0.615	0.616	0.51	0.507	0.912	0.552	0.547	0.774	0.682	0.123	0.664	0.508	0.577	0.912266667	0.583615385	1.563129915	0.644437689	0.002507247	0.270847547
SEPHS1	1.97	1.47	2.19	2	1.98	2.1	5.02	1.72	2.86	3.4	1.44	2.84	1.7	2.47	2.06	4.66	3.13	2.98	3.84	NaN	2.02	2.91	4.2	4.84	4.57	NaN	3.49	3.07	2.77	2.348	3.54	0.663276836	-0.592316952	0.002167595	0.270847547
ACTA1	1.3	0.931	1.49	1.52	0.815	0.977	1.86	0.775	0.801	0.97	1.76	0.967	1.31	1	1.12	2.09	1.34	1.87	1.17	1.65	1.28	1.39	1.44	2.11	1.93	2	1.77	1.08	1.31	1.173066667	1.602142857	0.73218606	-0.449717788	0.002960125	0.270847547
CAV1.1	2.73	4.52	0.31	1.83	4.54	1.95	2.81	3.95	1.19	3.37	1.38	2.04	5.08	1.23	2.56	0.3	2.64	0.349	0.875	1.79	0.729	1.87	0.647	2.4	1.6	0.304	0.577	1.43	1.29	2.632666667	1.200071429	2.193758308	1.133404589	0.002509838	0.270847547
ATM	2.5	1.6	2.5	2.27	1.37	1.41	1.42	0.906	1.84	1.1	1.58	0.898	2.39	1.92	1.83	3.45	1.6	2.73	1.94	2.27	2.05	2.9	2.31	4.2	2.68	2.1	2.63	3.63	1.39	1.702266667	2.562857143	0.664206615	-0.590296005	0.0024524	0.270847547
KRR1	0.62	1.35	1.22	1.19	0.844	0.78	1.54	1	1.13	1.26	1.08	0.883	0.535	0.55	1.09	0.788	0.682	0.795	0.74	0.963	0.825	0.735	0.629	0.583	0.646	0.821	0.651	0.548	0.615	1.0048	0.715785714	1.403772079	0.489308714	0.002588965	0.270847547
OASL	1.59	1.79	1.73	1.68	1.65	1.73	0.392	1.24	0.854	3.45	1.24	1.66	3.01	2.94	1.06	3.83	6.64	5.47	1.93	3.59	2.06	6.45	5.11	7.08	1.11	2.74	1.52	8.36	1.81	1.7344	4.121428571	0.420824957	-1.24870783	0.00266426	0.270847547
SLC30A6	0.637	0.774	2.02	1.56	1.18	1.12	1.41	0.964	2.55	0.86	1.58	1.58	0.791	1.75	1.14	2.81	1.49	2.69	1.77	1.08	2.89	1.86	2.55	2.3	2.62	1.76	3.06	2.03	0.79	1.327733333	2.121428571	0.625867565	-0.676070684	0.002105235	0.270847547
GPSM1	0.978	1.64	NaN	1.24	1.29	1.05	1.43	1.92	2.06	NaN	1.94	NaN	1.45	NaN	1.4	NaN	2.11	NaN	NaN	NaN	1.77	2.82	2.18	NaN	NaN	NaN	2.64	NaN	2.99	1.490727273	2.418333333	0.616427542	-0.697996772	0.002774968	0.270847547
LPCAT1	1.34	2.48	1.7	1.51	1.88	2.27	2.11	3.99	1.98	3.01	1.01	2.49	1.02	2.61	1.57	1.14	1.31	1.15	0.684	1.42	1.39	1.03	2.41	0.666	1.37	0.233	1.37	1.8	1.23	2.064666667	1.228785714	1.680249569	0.748675534	0.002394501	0.270847547
CCT6B	0.719	0.541	0.809	1.11	1.23	0.973	1.45	1.3	0.924	2.17	1.47	1.1	1.49	0.782	1.88	1.02	0.861	0.713	0.506	0.94	0.833	0.799	0.516	1.06	0.511	0.752	0.722	0.619	0.926	1.196533333	0.769857143	1.554227748	0.636197924	0.002932498	0.270847547
ZNF516	1.07	0.864	1.71	1.49	1.01	0.966	1.31	0.988	1.3	0.993	1.26	1.33	0.868	1.3	1.15	2.25	1.17	1.51	1.15	1.47	1.47	1.59	1.58	2.24	1.49	2.17	1.62	2	0.868	1.173933333	1.612714286	0.727923938	-0.458140387	0.002647389	0.270847547
RFK	0.216	NaN	0.0785	0.26	0.429	0.408	0.467	0.547	0.151	0.285	0.202	0.108	0.562	0.261	0.485	0.018	0.399	0.0528	0.074	0.163	0.163	0.138	0.0441	0.147	0.202	0.0437	0.0578	0.292	0.187	0.318535714	0.141528571	2.250681336	1.170361807	0.00250171	0.270847547
SFRP2	1.01	0.943	1.92	0.25	0.571	0.542	1.05	0.572	1.21	0.933	1.25	0.75	1.2	1.23	0.616	1.12	1.26	1.29	1.71	1.47	0.742	2.07	1.09	2.51	1.2	1.29	1.69	1.34	1.8	0.936466667	1.470142857	0.63699025	-0.650656804	0.002607145	0.270847547
PRMT1	2.01	NaN	NaN	NaN	2.1	NaN	2.33	1.3	0.954	3.09	2.33	1.66	3.59	1.65	2.34	5.44	NaN	4.97	2.9	NaN	4.5	NaN	3.65	3.22	2.03	2.36	2.88	2.6	4.26	2.123090909	3.528181818	0.601752126	-0.732758762	0.002997858	0.270847547
DOHH	0.739	0.838	3.18	0.868	2.71	2.27	1.49	0.936	1.94	1.37	1.65	0.677	2.23	2	NaN	4.43	1.44	3.2	1.89	3.84	1.82	1.89	3.16	3.13	2.31	4	2.13	2.29	2.48	1.635571429	2.715	0.602420416	-0.731157432	0.002614293	0.270847547
CRISPLD1	1.65	NaN	NaN	1.46	1.57	NaN	NaN	2.61	NaN	NaN	NaN	1.35	2.01	1.18	NaN	0.958	NaN	0.685	NaN	NaN	NaN	0.434	0.757	0.642	0.584	1.34	NaN	1.05	NaN	1.69	0.80625	2.096124031	1.067724086	0.001926624	0.270847547
RNF146	0.536	1.73	0.118	0.837	1.04	0.919	0.419	0.945	0.478	0.942	0.533	0.542	2.38	0.683	0.909	0.233	0.377	0.259	0.249	0.343	0.287	0.301	0.188	0.0778	0.669	0.117	0.261	0.77	0.625	0.8674	0.339771429	2.552892701	1.352132902	0.003044086	0.270847547
ARHGEF12	0.233	1.36	0.0734	0.916	0.714	0.215	1.09	0.979	0.207	0.376	0.177	0.217	0.637	0.303	0.517	0.0974	0.27	0.0568	0.134	0.11	0.0802	0.274	0.049	0.121	0.394	0.0652	0.0815	0.2	0.214	0.534293333	0.153364286	3.483818484	1.800669458	0.002411634	0.270847547
SAMM50	2.03	1.31	2.21	2.15	1.94	1.71	2.36	1.49	2.59	2.63	0.753	1.6	2.39	2.77	1.81	2.52	3	1.77	3.3	1.62	2.85	2.39	2.45	4.11	2.72	4	2.2	3.84	3.09	1.982866667	2.847142857	0.696440876	-0.521927213	0.002172682	0.270847547
FADS3	0.98	2.1	1.97	1.26	1.24	1.31	1.4	1.19	1.45	1.26	1.22	1.11	1.41	1.64	1.92	1.63	2.06	1.48	1.57	1.7	1.45	1.41	2.24	2.34	2.55	1.79	1.62	2.09	1.94	1.430666667	1.847857143	0.774230125	-0.369165651	0.003252717	0.285837507
SLC7A4	1.22	1.35	1.16	1.07	0.945	0.964	1.59	0.884	0.98	1.36	1.22	1.3	0.679	1.23	0.842	1.9	1.28	1.34	1.23	1.68	1.21	1.72	1.33	1.63	1.23	1.41	1.24	1.61	0.984	1.1196	1.413857143	0.791876326	-0.336652965	0.00351669	0.294797706
IFIT2	1.16	1.2	2.45	1.94	1.26	1.31	3.17	0.872	1.99	1.97	1.4	1.11	1.84	2.41	3.5	2.96	1.91	2.75	2.33	2.84	3.46	3.72	2.51	4.21	1.73	2.85	3.47	1.79	1.9	1.8388	2.745	0.669872495	-0.578041578	0.003998666	0.294797706
ALDOC	0.991	1.12	0.886	1.64	1.41	1.33	1.59	2.32	0.963	1.57	1.05	1.51	0.52	0.809	1.14	1.05	0.772	0.988	0.924	0.837	0.988	0.677	0.595	0.818	0.619	1.07	1.08	0.537	0.949	1.2566	0.850285714	1.477856183	0.563505881	0.003852617	0.294797706
TOP2A	2.63	1.88	3.83	1.97	3	2.1	3.18	2.49	3.3	3.39	1.54	2.68	3.68	2.63	2.6	2	2.21	4.66	3.74	4.4	3	3.85	5.47	4.85	4.4	3.6	3.02	3.88	3.25	2.726666667	3.737857143	0.729473215	-0.455073089	0.004017333	0.294797706
AZGP1	3.02	2.1	2.04	2.6	2.15	2.57	3.65	2	1.87	2.62	1.57	2.2	2.09	1.82	2.32	4.11	4.25	3.52	1.43	3.1	4.81	2.59	2.46	3.68	2.33	5.51	2.67	4.81	2.75	2.308	3.43	0.672886297	-0.571565352	0.003762639	0.294797706
CTNNA2	1.71	2.07	1.87	1.52	1.43	1.61	2.69	1.22	1.54	1.92	0.968	2.05	1.72	2.16	1.45	1.86	2.4	3	2.7	2.71	1.88	2.41	2.12	3.57	1.79	1.98	2.07	2.55	1.49	1.728533333	2.323571429	0.743912286	-0.42679557	0.003444414	0.294797706
ANP32A	1.13	0.363	0.836	0.704	0.826	0.944	0.968	0.502	0.941	0.721	0.704	0.698	0.608	0.976	0.586	0.908	1.01	1.06	0.917	1.1	0.714	1.22	0.906	1.74	0.925	1.29	0.967	0.861	0.935	0.767133333	1.0395	0.737983005	-0.438340503	0.003713297	0.294797706
STAT6	0.414	0.297	0.366	0.33	0.335	0.437	0.394	0.185	0.621	0.324	1.51	0.715	0.644	0.524	0.352	1.27	0.81	1.15	0.823	1.03	1.16	1.06	0.5	1.36	0.65	0.619	0.955	0.69	0.185	0.496533333	0.875857143	0.566911325	-0.818805005	0.003731165	0.294797706
KPNA1	1.63	3.12	3.32	1.65	2.68	2.51	1.96	2.53	1.17	0.508	1.49	3.77	2.4	1.13	1.42	7.87	3.71	4.67	1.47	1.41	3.91	4.35	2.18	3.48	5.13	6.15	3.23	4.05	2.38	2.085866667	3.856428571	0.54088041	-0.886618449	0.003460277	0.294797706
SGCG	0.567	0.277	NaN	NaN	0.779	0.326	NaN	0.539	NaN	NaN	0.437	0.802	0.871	NaN	0.668	3.2	0.714	2.7	1.47	1.66	2.21	0.632	0.819	1.38	1.55	1.88	0.717	0.293	0.506	0.585111111	1.409357143	0.415161703	-1.268254729	0.003876439	0.294797706
AUH	2.65	2.66	0.526	2.36	1.87	1.8	2.53	1.69	1.44	3.11	0.585	2.11	2.17	3.78	2.67	4.89	3.03	3.54	3.11	2.1	2.77	3.64	3.74	4.3	2.47	2.18	1.28	5.25	4.44	2.130066667	3.338571429	0.638017401	-0.648332322	0.003809088	0.294797706
ITPR2	2.41	2.15	1.53	2.16	2.29	2.23	2.59	1.9	1.97	2.33	1.53	2.3	2.3	1.36	2.35	1.93	4.96	2.73	1.64	2.81	3.74	3.74	2.18	4.23	2.64	1.98	3.33	3.91	2.58	2.093333333	3.028571429	0.691194969	-0.532835379	0.003896011	0.294797706
DESI1	0.529	NaN	NaN	NaN	0.419	0.311	NaN	0.379	NaN	0.714	NaN	NaN	0.649	NaN	NaN	1.45	0.584	1.47	NaN	NaN	NaN	1.3	NaN	NaN	1.54	NaN	0.941	NaN	NaN	0.500166667	1.214166667	0.411942347	-1.279485653	0.003973014	0.294797706
RANGRF	2.57	1.15	2.23	1.88	1.37	1.5	3	1	1.73	2.75	1.82	2.73	1.45	1.19	0.787	4.45	2.44	4.55	5.23	2.49	1.5	3.75	3.87	1.94	2.45	4.83	3.24	1.1	1.88	1.810466667	3.122857143	0.579746874	-0.786504959	0.003822143	0.294797706
CHST12	0.897	1.32	1.19	NaN	0.955	NaN	1.01	1	1.35	1.3	0.442	0.977	1.32	1.05	2.38	2.03	1.23	1.21	1.4	NaN	1.8	1.39	2.66	1.98	1.35	1.93	3.44	1.62	2.33	1.168538462	1.874615385	0.623348379	-0.681889408	0.003662625	0.294797706
HYPK	1.26	1.28	NaN	1.21	1.12	1.05	NaN	0.876	NaN	NaN	0.632	1.51	0.893	1.61	1.28	NaN	1.88	NaN	2.32	1.49	1.62	2.68	1.67	NaN	1.49	2.31	2.93	NaN	0.863	1.156454545	1.9253	0.600661998	-0.735374702	0.003835699	0.294797706
EIF3C.EIF3CL	2.38	2.54	0.916	2.9	2.33	3.01	2.37	5.13	1.23	1.88	1.04	5.06	1.07	0.322	3.27	3.38	0.326	0.766	1.79	0.742	1.92	0.295	1.2	0.526	0.381	1.32	0.562	0.402	0.275	2.3632	0.991785714	2.382772776	1.252641381	0.004157211	0.295910246
MT.ND2	1.58	1.19	0.455	1.08	1.73	1.57	2.02	0.991	NaN	1.85	0.929	1.22	1.23	NaN	NaN	NaN	0.917	NaN	NaN	NaN	0.825	0.732	NaN	NaN	NaN	NaN	0.94	NaN	0.86	1.320416667	0.8548	1.544708314	0.627334441	0.004146039	0.295910246
NSUN2.1	1.21	1.39	2.28	1.46	1.21	1.15	2.26	1.2	1.23	2.23	1.07	1.27	1.35	2.91	1.19	1.98	1.88	2.1	2.51	1.65	2.22	2.9	1.95	2.77	1.71	2.44	2.53	2.15	1.34	1.560666667	2.152142857	0.725168713	-0.463611412	0.004086768	0.295910246
BRD4	1.24	1.34	1.74	1.31	1.01	1.05	2.21	0.852	1.74	0.754	0.757	0.844	1.3	2.44	1.13	2.46	1.64	2.47	1.97	2.5	1.43	1.08	2.72	6.13	2.41	2.06	2.93	2.69	1.63	1.314466667	2.437142857	0.539347401	-0.890713262	0.004614745	0.312835736
PPT1	0.174	0.429	0.445	NaN	0.494	0.334	0.552	1.26	0.244	1.01	0.462	0.689	0.443	0.233	0.566	0.409	0.253	0.167	0.259	0.239	0.312	0.132	0.202	0.219	0.327	0.293	0.198	0.28	0.205	0.523928571	0.249642857	2.098712446	1.06950451	0.004600621	0.312835736
CANT1	0.695	0.722	1.27	0.997	1.12	1.15	1.38	0.448	1.41	0.769	0.641	0.63	1.05	1.12	1.05	2.06	1.01	1.03	1.24	1.14	1.15	1.09	1.44	1.68	1.04	2.03	1.31	1.05	1.63	0.963466667	1.35	0.713679012	-0.486652748	0.004462867	0.312835736
SPRYD4	0.423	0.642	NaN	NaN	0.344	0.715	0.624	0.548	1.35	NaN	0.9	0.713	0.264	0.322	NaN	2.45	1.9	3.02	1.16	0.829	0.501	0.926	0.425	2.11	1.7	2.16	5	0.573	1.84	0.622272727	1.756714286	0.354225347	-1.497260646	0.004575699	0.312835736
UBE2O	1.9	NaN	NaN	NaN	2.46	NaN	NaN	1.15	1.44	2.11	NaN	1.28	1.86	NaN	1.26	0.452	1.1	0.412	0.781	1.01	NaN	0.477	0.044	1.84	1.17	NaN	NaN	1.89	0.61	1.6825	0.889636364	1.891222154	0.919318841	0.004608552	0.312835736
C7orf49	0.418	0.523	NaN	0.619	NaN	0.642	0.718	0.464	0.607	0.463	0.396	0.288	0.359	0.175	0.454	1.57	0.471	0.958	0.744	0.39	0.831	0.462	1.24	0.609	NaN	0.867	1.25	0.469	0.846	0.471230769	0.823615385	0.572149061	-0.805537035	0.004940153	0.316792891
KIF13B	1.4	0.766	1.84	1.32	1.62	1.54	2.64	1.12	1.52	1.44	1.79	1.31	1.77	0.949	1.24	1.91	2.01	1.65	1.47	2.15	1.64	2.03	2.2	1.93	1.66	2.91	1.94	1.9	1.72	1.484333333	1.937142857	0.766248771	-0.38411524	0.004866523	0.316792891
TK1	3.57	1.1	4.09	2.06	0.891	1.02	2.8	1.4	3.61	2.52	1.61	2	4.25	1.91	1.75	4.4	3.95	2.58	3.89	1.84	2.82	3.76	3.78	3.58	4.77	5.6	2.19	4.06	2.42	2.3054	3.545714286	0.650193392	-0.6210592	0.004902084	0.316792891
PDIA4	1.4	1.04	1.4	0.998	1.04	1.07	1.47	0.988	0.763	1.14	1.07	0.912	0.957	0.878	1.2	1.43	1.17	1.07	1.26	1.07	1.16	1.27	1.3	1.55	1.4	1.44	1.21	1.48	1.28	1.0884	1.292142857	0.842321725	-0.247556719	0.004822943	0.316792891
ACTN2	1.22	0.69	0.999	0.973	0.811	0.885	1.44	0.548	0.804	0.783	1.13	0.974	0.916	0.808	0.69	1.93	1.32	1.25	1.36	1.36	0.777	1.52	1.13	0.74	0.96	1.88	1.49	1.1	0.925	0.9114	1.267285714	0.719174839	-0.475585546	0.00492307	0.316792891
UBE4A	1.97	2.05	1.79	1.88	3.05	2.43	2.33	1.85	2.05	0.94	1.74	2.02	1.45	2.43	1.94	2.15	2.75	3.34	1.9	1.56	2.61	2.38	2.04	3.56	3.02	2.79	2.72	2.94	2.47	1.994666667	2.587857143	0.770779281	-0.375610304	0.004816873	0.316792891
GMFG	1.8	0.887	2.06	2.31	2.05	1.33	3.33	1.86	1.77	1.15	1.7	1.5	1.33	2.28	2.24	3.02	2.9	2.27	2.14	1.93	2.62	2.12	2.4	3.61	1.92	1.8	2.99	2.6	2.25	1.8398	2.469285714	0.745073763	-0.424544833	0.005066548	0.32199725
TRIM39	0.704	1.48	1.12	0.737	1.26	NaN	NaN	1.13	0.841	1.08	0.816	0.881	1.05	0.625	0.819	1.22	0.921	0.725	0.545	0.484	0.701	0.612	0.42	1.13	0.67	0.309	0.353	0.494	0.648	0.964846154	0.659428571	1.463154913	0.549082524	0.005134946	0.322498155
WDR62	0.564	1.62	0.625	1.39	1.47	NaN	1.4	0.997	NaN	1.08	1.88	0.821	0.508	NaN	1.11	NaN	NaN	1.68	1.9	1.42	1.83	0.979	2.11	NaN	1.2	2.09	NaN	2.06	1.51	1.122083333	1.6779	0.668742674	-0.580476912	0.005332955	0.322498155
APOB	2.09	3.38	0.636	1.81	2.22	2.12	2.28	2.46	0.839	2.18	1.03	1.4	2.49	1.71	1.01	0.465	1.39	0.626	1.22	1.25	0.938	0.825	0.55	1.11	1.15	0.625	0.591	1.92	2.58	1.843666667	1.088571429	1.693657043	0.760141766	0.005326654	0.322498155
PRDX6	0.533	1	1.53	1.31	1.16	1.24	1.43	0.552	1.52	1.28	0.617	1.04	0.419	1.13	0.785	2.04	1.48	1.19	1.83	2.27	0.676	1.48	1.42	1.68	1.23	1.21	1.71	1.11	1.36	1.0364	1.477571429	0.701421251	-0.511646954	0.005423037	0.322498155
NOV	1.85	1.16	1.99	1.23	1.32	1.33	1.86	1.26	1.49	2.29	0.999	1.45	1.76	1.38	1.31	1.79	1.9	2.86	2.61	1.56	1.06	1.57	2.31	2.53	1.77	3.27	4.44	1.79	3.19	1.511933333	2.332142857	0.648302195	-0.625261637	0.00519965	0.322498155
ZCCHC8	0.382	2.55	0.0717	0.954	0.853	0.49	1.04	1.39	0.405	0.606	0.268	0.311	1	0.319	1.08	0.0736	0.431	0.136	0.168	0.367	0.136	0.377	0.0869	0.254	0.368	0.0756	0.0956	0.34	0.59	0.781313333	0.249907143	3.126414573	1.644509097	0.005436889	0.322498155
FRS2.FRS3	NaN	NaN	NaN	NaN	NaN	NaN	NaN	2.02	1.69	NaN	NaN	2.34	2.62	2.32	NaN	NaN	NaN	NaN	0.599	NaN	1.34	1.26	1.07	NaN	2.26	0.704	NaN	1.58	NaN	2.198	1.259	1.745830024	0.803913103	0.005373033	0.322498155
GNE	1.89	1.95	3.12	1.43	2.8	3.03	1.67	2.52	1.69	4.07	1.07	2.25	2.36	2.4	1.76	NaN	2.79	2.7	3.01	2.23	2.61	2.95	2.52	4.06	3.93	5.42	2.63	4.79	3.15	2.267333333	3.291538462	0.688836956	-0.53776555	0.005429691	0.322498155
GANAB.1	0.556	0.641	1.01	0.558	0.503	0.528	0.767	0.421	1.26	0.623	0.813	0.448	0.605	0.889	0.835	1.26	1.21	0.782	0.723	0.839	0.838	0.81	0.938	0.927	0.673	1.06	0.94	0.909	1.04	0.697133333	0.924928571	0.75371586	-0.407907345	0.005511373	0.324214478
KRT121P	1.23	1.22	1.54	0.816	1.1	1.19	1.34	0.626	2.23	1.66	1.24	1.14	1.75	1.55	1.34	2.19	1.6	2.78	1.62	2.21	1.45	1.42	2.87	2.23	1.11	4.21	1.43	1.52	2.3	1.331466667	2.067142857	0.644109652	-0.634621784	0.006646114	0.325403011
CSNK1G3.CSNK1G2	1.96	0.853	0.382	NaN	1.28	0.511	0.613	NaN	0.361	1.16	1.54	0.263	0.802	0.417	0.774	0.069	0.271	0.32	0.289	0.617	0.478	0.382	0.314	0.359	0.388	0.485	0.638	0.211	NaN	0.839692308	0.370846154	2.264260527	1.179039965	0.006955407	0.325403011
SLC25A14	1.33	1.54	NaN	1.06	1.49	1.27	1.71	1.11	1.92	3.11	0.883	1.31	1.36	1.93	1.48	NaN	1.97	2.77	2.27	2.42	1.87	2.29	2.65	2.58	NaN	1.29	2.7	1.4	1.68	1.535928571	2.1575	0.711902003	-0.490249435	0.006183864	0.325403011
IGFBP4	0.987	0.527	0.124	0.992	0.854	1.07	1.63	0.763	1.5	0.953	1.45	0.664	0.903	1.13	0.856	2.61	0.901	1.94	0.74	1.92	1.2	1.66	1.6	1.62	0.867	2.62	1.89	1.21	0.882	0.9602	1.547142857	0.620627886	-0.688199575	0.005868508	0.325403011
SORBS2.1	0.657	1.46	0.504	0.862	0.261	0.315	1.01	0.672	1.13	0.833	1.66	0.775	1.05	1.06	0.648	1.23	0.973	1.71	1.04	0.244	1.7	1.14	1.65	2.51	1.95	1.93	1.35	1.05	1	0.8598	1.391214286	0.618021256	-0.694271637	0.007180224	0.325403011
ZNF609	NaN	NaN	0.258	NaN	NaN	NaN	NaN	0.302	NaN	NaN	0.124	NaN	NaN	0.401	0.329	0.0209	0.0978	0.0429	NaN	0.0977	0.0584	0.116	NaN	NaN	NaN	0.066	0.00691	NaN	NaN	0.2828	0.06332625	4.465762618	2.158906565	0.006880065	0.325403011
NDUFS4	2.57	1.92	0.919	1.17	2.43	2.3	3.51	0.416	1.62	1.68	0.737	0.672	2	1.09	2.05	1.67	3.26	1.21	1.97	2.39	3.22	2.27	2.64	2.17	4.26	3.18	1.51	3.12	4.82	1.672266667	2.692142857	0.62116565	-0.686950044	0.007540541	0.325403011
PHLPP1	NaN	1.17	3.58	2.78	NaN	4.58	NaN	0.569	1.6	1.2	0.758	2.01	NaN	3.13	2.14	NaN	4.17	7.48	3.54	2.98	NaN	4.32	2.3	5.4	4.16	3.58	1.84	6.18	2.09	2.137909091	4.003333333	0.534032246	-0.905001238	0.006878016	0.325403011
CLPX	NaN	NaN	NaN	NaN	NaN	NaN	NaN	NaN	NaN	0.94	NaN	1.09	NaN	NaN	NaN	NaN	0.462	NaN	1.01	NaN	NaN	0.152	NaN	NaN	0.286	NaN	0.518	0.316	0.426	1.015	0.452857143	2.241324921	1.164351809	0.006259696	0.325403011
FMNL1	1.56	3.66	2.28	2.08	1.18	1.16	4.08	0.993	1.64	2.02	0.554	1.59	1.58	1.66	1.62	3.53	6.08	2.55	2.96	0.931	2.14	2.43	2.07	4.54	2.8	4.48	2.8	2.46	3.14	1.8438	3.065071429	0.60155205	-0.733238522	0.007400892	0.325403011
BAG2	0.403	3.83	0.0482	0.882	1.5	0.262	4.28	2.65	1.12	0.704	0.13	0.612	0.757	0.216	2.04	0.0892	0.325	0.0444	0.0797	0.228	0.0849	0.529	0.0401	0.18	0.48	0.024	0.0464	0.249	0.514	1.295613333	0.208121429	6.225275995	2.6381378	0.007242721	0.325403011
PAK4	0.949	0.658	1.54	1.26	0.655	0.907	1.31	0.476	2.22	0.845	1.71	0.574	1.02	1.76	0.981	3.08	1.61	3.25	1.53	1.25	1.23	2.54	1.99	3.89	0.542	2.99	3.25	1.09	0.921	1.124333333	2.083071429	0.539747854	-0.889642493	0.006509841	0.325403011
LMNA	1.79	3.83	0.134	2.6	3	1.12	1.56	4.75	2.91	2.24	0.234	1.65	3.16	1.3	1.17	0.0812	1.85	0.326	0.294	0.965	0.238	1.37	0.13	0.7	3.66	0.383	0.433	1.15	0.619	2.096533333	0.871371429	2.406015695	1.266646054	0.007137589	0.325403011
FGA	NaN	NaN	0.373	0.308	NaN	NaN	NaN	NaN	NaN	NaN	NaN	0.284	NaN	NaN	NaN	NaN	NaN	NaN	0.0437	NaN	NaN	0.058	NaN	NaN	NaN	NaN	NaN	NaN	NaN	0.321666667	0.05085	6.325794821	2.661246762	0.006528895	0.325403011
RAF1	0.449	1.4	0.147	0.59	1.21	0.881	1.16	0.957	1.25	0.86	0.286	0.9	0.431	0.531	1.14	0.144	0.678	0.182	0.328	0.378	0.32	0.625	0.203	0.285	0.576	0.223	0.283	0.762	1.18	0.8128	0.4405	1.845175936	0.883758383	0.006704713	0.325403011
FBXO45	0.368	0.727	0.605	0.598	0.85	0.797	0.659	0.96	0.681	0.684	0.706	0.577	1.13	0.523	1.13	0.626	0.552	0.522	0.415	0.397	0.653	0.415	0.5	0.296	0.414	0.469	0.471	0.439	1.04	0.733	0.514928571	1.423498405	0.509440876	0.005714874	0.325403011
HSPD1	1.67	0.999	1.17	1.32	0.851	0.945	1.68	0.699	0.913	0.996	1.45	0.696	1.11	1.36	1.42	0.737	0.63	0.812	0.646	0.692	0.854	0.572	0.919	1.37	0.518	0.817	0.869	0.784	1.44	1.151933333	0.832857143	1.383110349	0.467916264	0.007142455	0.325403011
MYL6B	NaN	NaN	NaN	NaN	7.16	NaN	1.56	1.96	1.25	5.04	NaN	2.64	NaN	3.83	4.41	8.5	12.7	5.46	4.13	6.5	10.4	NaN	9.69	NaN	14	NaN	1.31	8.77	3.85	3.48125	7.755454545	0.448877623	-1.155605917	0.006975803	0.325403011
PVR	1.64	1.45	0.813	0.845	1.77	1.42	0.768	0.722	0.881	1.29	1.07	0.971	2.16	1.39	0.87	0.952	0.818	0.312	0.621	1.12	0.782	0.369	0.707	0.262	0.103	0.829	0.262	1.61	1.44	1.204	0.727642857	1.654657897	0.726532969	0.007195599	0.325403011
TCN1	1.45	1.13	2.09	1.67	1.28	1.79	2.8	1.1	1.78	3.56	2.12	1.58	1.03	1.61	1.4	2.48	1.86	2.66	1.91	3.54	2.03	2.16	3.36	6.39	1.69	3.48	3.52	3.25	2.03	1.759333333	2.882857143	0.610274199	-0.712470497	0.00663445	0.325403011
GBP1	1.37	0.851	2.43	0.958	0.535	0.547	0.931	2.37	0.805	2.87	1.09	2.65	0.894	0.389	0.433	NaN	1.97	1.76	3.07	4.3	1.22	1.86	1.79	NaN	4.19	2.22	1.8	4.62	1.43	1.274866667	2.519166667	0.506066821	-0.982600204	0.007072962	0.325403011
GALNS	2.03	2.19	1.95	2.32	2.2	1.91	3.27	1.69	1.86	1.59	1.48	2.29	2.03	1.47	2.37	2.34	4.04	2.67	1.37	2.54	4.17	2.82	2.55	3.93	2.52	2.92	1.75	5.17	2.5	2.043333333	2.949285714	0.692823121	-0.529441018	0.007159526	0.325403011
SHMT2	0.911	1.75	0.894	1.08	2.2	1.45	1.29	3.1	1.96	1.28	0.784	2.82	2.09	1.78	2.32	0.526	0.773	0.964	0.903	1.58	1.27	1.51	0.846	1.6	1.23	0.701	1.09	1.04	1.45	1.713933333	1.105928571	1.549768563	0.632052785	0.007269757	0.325403011
CAPZB	0.449	0.684	0.643	0.438	0.302	0.384	0.429	0.57	0.338	0.649	0.465	0.527	0.622	0.408	0.602	0.366	0.364	0.296	0.318	0.224	0.361	0.335	0.436	0.322	0.356	0.321	0.317	0.495	0.71	0.500666667	0.372928571	1.342526974	0.424951076	0.007386835	0.325403011
CARS	1.12	1.11	1.57	1.28	1.47	1.37	2.48	0.883	1.52	1.97	0.915	0.988	2.1	1.62	1.15	1.42	1.57	1.4	1.9	2.31	2.1	1.98	1.6	2.03	2.03	1.75	1.59	2.82	2.07	1.4364	1.897857143	0.756853594	-0.401913843	0.006764162	0.325403011
STK19	1.02	0.599	1.04	1.01	0.971	1.05	0.784	1.59	0.613	1.16	1.29	1.5	1.05	0.599	1.02	1.83	1.13	1.63	1.62	2.17	0.934	1.08	1.89	3.18	0.966	2.44	0.951	1.05	1.71	1.019733333	1.612928571	0.632224732	-0.661490622	0.006708747	0.325403011
RPS20	1.67	1.55	2.01	1.45	1.66	1.59	1.71	1.47	1.05	1.55	1.2	1.56	1.39	1.43	1.29	2.32	1.9	2.5	1.13	1.94	1.85	1.94	2.26	1.87	1.63	2.88	2.1	1.42	1.28	1.505333333	1.93	0.779965458	-0.358517862	0.007066828	0.325403011
LGALS3BP	0.636	1.3	2.12	1.1	0.761	0.546	0.98	0.669	1.24	1.02	1.04	0.869	0.806	0.926	1.21	1.95	1.36	2.22	1.33	1.04	1.83	1.33	2.25	1.04	1.25	1.08	1.66	0.853	1.49	1.014866667	1.477357143	0.686947413	-0.541728433	0.005906355	0.325403011
EBP	0.701	NaN	0.121	NaN	0.718	0.827	NaN	0.238	0.0863	NaN	1.29	0.267	0.592	0.992	NaN	NaN	0.127	0.0379	0.122	NaN	0.175	0.0357	0.07	NaN	0.43	0.111	0.0539	NaN	NaN	0.58323	0.129166667	4.515329032	2.174831121	0.005853738	0.325403011
FAM117B	2.25	2.51	0.478	1.49	2.09	2.25	NaN	1.63	2.2	2.4	0.954	1.73	1.56	1.53	1.9	NaN	3	3.3	1.86	2.35	1.79	1.84	3.18	2.88	1.7	2.76	2.15	2.02	3.15	1.783714286	2.46	0.725087108	-0.463773772	0.006214787	0.325403011
CEP85	0.654	1.19	1.09	1.47	1	1.12	1.15	1.18	1.23	1.47	0.929	1.38	2.06	1.38	1.39	2.5	1.37	1.45	2.04	1.9	1.49	1.48	1.64	1.35	1.09	1.82	1.19	1.68	1.71	1.2462	1.622142857	0.768243065	-0.380365257	0.006646414	0.325403011
ARHGAP12	1.82	2.02	1.42	2.19	0.993	1.35	1.79	1.33	1.39	0.388	3.18	2.51	1.23	1.4	1.78	1.65	1.19	0.393	0.675	0.29	1.21	1.96	0.175	NaN	0.865	0.535	1.42	1.25	1.23	1.652733333	0.987923077	1.672937268	0.742383348	0.007429558	0.325403011
ATPAF2	0.615	NaN	NaN	NaN	NaN	NaN	NaN	0.661	NaN	0.732	NaN	NaN	NaN	1.06	NaN	1.87	NaN	1.45	NaN	0.879	NaN	NaN	NaN	NaN	1.12	NaN	1.61	NaN	1.57	0.767	1.4165	0.541475468	-0.885032119	0.006605236	0.325403011
NPEPL1	0.849	0.486	NaN	NaN	NaN	NaN	NaN	0.262	NaN	NaN	NaN	0.362	NaN	NaN	NaN	NaN	1.37	1.6	NaN	1.08	NaN	0.799	NaN	NaN	NaN	1.2	NaN	NaN	NaN	0.48975	1.2098	0.404818978	-1.304651168	0.006236489	0.325403011
KIAA1191	NaN	NaN	1.48	1.44	NaN	NaN	NaN	NaN	NaN	1.37	NaN	NaN	1.2	1.53	NaN	0.686	NaN	1.24	0.769	0.296	NaN	NaN	NaN	NaN	NaN	NaN	1.15	0.851	NaN	1.404	0.832	1.6875	0.754887502	0.007471887	0.325403011
LRRC58	0.128	0.267	0.14	0.216	0.22	0.224	0.28	0.143	0.111	0.206	0.131	0.153	0.139	0.157	0.154	0.164	0.122	0.0933	0.109	0.125	0.118	0.0741	0.0945	0.106	0.17	0.128	0.076	0.175	0.22	0.177933333	0.126778571	1.403496911	0.489025888	0.007543059	0.325403011
LGMN	0.69	0.97	0.563	0.49	1.78	1.05	0.926	1.62	0.544	1.01	1.22	0.678	0.719	0.456	0.51	0.372	0.649	0.637	0.512	0.63	0.608	0.621	0.471	0.518	0.391	0.393	0.24	0.602	0.775	0.881733333	0.529928571	1.66387204	0.734544488	0.005661082	0.325403011
DNAJC7	1.09	1.18	1.86	1.35	1.38	1.03	2.3	1.45	1.32	1.55	2.47	1.62	1.32	1.82	1.76	3.53	2.42	5.27	2.12	2.38	1.75	1.95	1.97	3.07	1.6	2.87	2.49	1.1	2.13	1.566666667	2.475	0.632996633	-0.659730269	0.006339252	0.325403011
ASPSCR1	2.63	2.95	3.78	2.28	3.34	3.35	4.17	2.79	2.35	3.84	1.86	2.81	2.81	3.1	3.36	2.68	4.73	3.56	3.4	3.85	2.98	3.67	2.98	5.54	4.69	3.15	4.39	5.43	3.58	3.028	3.902142857	0.775983892	-0.365901391	0.00671213	0.325403011
ARHGAP39	0.576	0.543	NaN	NaN	NaN	0.652	NaN	NaN	2.07	NaN	NaN	1.64	2.35	0.941	1.41	4.24	3.63	1.49	NaN	2.93	NaN	2.34	1.96	NaN	1.44	3.24	NaN	2.9	1.33	1.27275	2.55	0.499117647	-1.002548181	0.005955841	0.325403011
COQ3	NaN	NaN	0.491	NaN	NaN	NaN	NaN	NaN	NaN	0.327	0.493	NaN	NaN	0.519	NaN	NaN	NaN	NaN	NaN	NaN	NaN	NaN	0.176	0.141	0.269	NaN	NaN	NaN	NaN	0.4575	0.195333333	2.342150171	1.227833579	0.006448145	0.325403011
TUBGCP4	3.36	1.31	2.3	1.81	1.78	1.36	3.04	1.01	1.62	1.43	1.28	0.817	2.07	1.29	1.06	2.6	2.32	1.99	4.13	3.4	1.24	1.59	3.19	2.59	1.91	3.71	1.33	4.79	3.51	1.702466667	2.735714286	0.622311575	-0.684291014	0.006678622	0.325403011
RNF115	1.45	0.783	1.84	0.942	1.96	1.92	1.91	0.42	1.6	1.04	0.914	0.632	1.8	1.37	0.851	1.89	2.07	1.44	1.98	1.8	1.44	1.63	1.7	2.31	1.87	1.84	1.66	1.77	1.34	1.295466667	1.767142857	0.733085422	-0.447946779	0.005682684	0.325403011
ARFGEF2	1.48	1.97	1.5	1	1.36	1.13	1.89	1.08	1.57	1.27	1.44	1.84	0.884	2.11	1.02	2.94	1.28	3.61	1.72	1.96	2.12	1.8	2.03	5.35	2.28	1.59	2.74	4.91	1.47	1.436266667	2.557142857	0.561668529	-0.832209126	0.005863584	0.325403011
CDC42EP2	0.918	0.763	1.21	0.991	0.747	0.816	1.3	0.469	0.884	0.679	0.992	0.728	0.679	0.865	0.753	2.05	1.1	1.59	1.02	0.953	0.935	1.16	1.17	1.02	0.786	2	1.31	0.932	0.904	0.852933333	1.209285714	0.705319945	-0.503650258	0.007592362	0.325556803
TCF3	NaN	0.121	NaN	NaN	0.794	NaN	NaN	0.348	0.519	NaN	NaN	NaN	0.52	0.828	0.415	NaN	NaN	NaN	1.39	NaN	0.152	1.31	1.95	NaN	1.94	2.49	NaN	NaN	1.8	0.506428571	1.576	0.321337926	-1.637836829	0.007835015	0.326138212
ID1	1.86	1.04	1.75	1.46	1.61	1.69	1.71	1	1.17	1.58	1.73	1.2	1.04	0.892	1.12	1.98	1.71	1.58	1.59	1.47	1.4	2.14	1.68	1.73	1.35	1.79	2.08	1.8	1.51	1.390133333	1.700714286	0.817382052	-0.290917529	0.007823604	0.326138212
KIF16B	1.01	0.525	1.3	1.44	0.929	1.27	1.02	0.818	0.825	1.42	0.851	0.552	1.26	1.28	0.971	1.02	0.572	0.49	0.85	0.926	1.07	0.755	0.903	0.767	0.678	0.919	0.647	0.602	0.612	1.0314	0.772214286	1.335639626	0.417530802	0.007754387	0.326138212
FASTKD2	0.652	0.617	1.75	0.651	0.335	0.413	1.4	0.367	1.79	0.847	2.81	0.368	1.36	1.53	1.19	1.32	1.29	1.67	1.35	NaN	NaN	2.01	2.05	3.92	2.26	1.61	1.59	1.44	2.03	1.072	1.878333333	0.570718722	-0.809148204	0.007703446	0.326138212
ITSN2	1.99	1.86	2.22	1.44	1.4	1.42	2.27	1.74	1.25	1.65	1.26	1.01	1.97	1.02	1.11	0.858	0.854	1.16	1.56	1.5	1.01	0.874	1.6	1.76	1.03	1.43	0.846	0.877	1.05	1.574	1.172071429	1.342921567	0.425375047	0.007717806	0.326138212
YAF2	0.704	0.918	2.11	1.28	0.371	0.391	0.852	0.627	1.41	1.24	1.07	0.824	0.881	1.13	1.52	2.22	1.16	1.75	1.13	1.6	1.62	1.25	1.47	1.04	0.877	2.12	2.12	0.91	1.7	1.021866667	1.497642857	0.682316656	-0.55148666	0.008914303	0.326826476
RPL36A	NaN	NaN	NaN	0.333	NaN	0.185	NaN	NaN	0.127	NaN	NaN	0.219	NaN	NaN	0.266	NaN	NaN	NaN	1.23	NaN	NaN	NaN	NaN	0.879	1.03	NaN	NaN	NaN	NaN	0.226	1.046333333	0.215992354	-2.21094785	0.008740017	0.326826476
SPAG9	1.23	1.63	2.22	1.75	1.22	1.24	1.58	1.35	1.8	1.54	1.72	1.64	1.63	1.41	1.58	2.75	1.49	2.06	1.58	1.56	2.26	1.84	2.51	2.26	1.71	3.54	2.36	1.46	1.65	1.569333333	2.073571429	0.756826272	-0.401965925	0.009000427	0.326826476
MT2A	1.83	1.57	0.792	1	1.4	2.13	1.17	0.69	1.26	2.3	1.72	1.52	2.18	1.26	0.777	0.249	1.68	0.64	1.61	0.865	1.24	0.801	0.9	0.34	1.08	0.45	0.321	1.12	1.47	1.439933333	0.911857143	1.579121625	0.659122293	0.008299659	0.326826476
RPN2	1.21	0.412	1.44	0.759	0.982	1.09	1.76	0.573	1.1	1.11	1.11	0.766	0.723	1.34	0.756	1.78	1.45	1.19	1.08	1.27	0.94	1.46	1.13	1.64	1.01	1.87	1.19	1.47	1.33	1.008733333	1.343571429	0.750785043	-0.413528185	0.008861314	0.326826476
HMGN2	1.46	1.08	1.95	1.41	1.72	1.65	1.88	1.04	1.74	2.39	1.35	1.27	1.03	1.61	1.22	1.66	1.79	3.21	1.93	1.61	1.47	2	2.08	2.23	1.58	1.58	2.02	2.02	2.09	1.52	1.947857143	0.780344701	-0.357816549	0.00927493	0.326826476
MMP7	0.982	1.45	0.906	1.19	1.51	1.28	1.52	1.56	2.39	1.28	0.822	1.23	1.49	3.53	2.19	2.45	1.24	1.4	3.06	4.41	3.2	1.36	2.62	4.2	1.62	3.19	0.783	3.22	3.17	1.555333333	2.565928571	0.606148336	-0.722257204	0.008824686	0.326826476
MYH3	0.312	0.191	0.0897	0.319	0.391	0.21	0.574	0.264	0.171	0.307	0.161	0.193	0.403	0.17	0.308	0.0527	0.203	0.0687	0.145	0.211	0.139	0.209	0.0923	0.193	0.253	0.0832	0.0945	0.26	0.286	0.270913333	0.1636	1.65594947	0.727658651	0.009236022	0.326826476
FBL	1.19	0.769	2.12	1.18	0.572	0.581	1.38	0.565	1.52	0.901	1.26	0.796	0.668	0.817	1.08	2.07	1.24	2	1.46	1.28	1.19	1.28	1.91	1.62	1.06	1.89	1.31	1.27	0.794	1.0266	1.455285714	0.705428487	-0.503428258	0.008684178	0.326826476
EPHX2	1.56	1.25	2.24	1.33	1.24	1.2	1.98	0.992	2.36	2.48	1.23	1.5	2.03	2.59	1.14	2.24	2.21	2.24	2.17	1.46	1.8	2.32	1.92	4.32	2.75	2.21	1.67	4.08	2.52	1.6748	2.422142857	0.691453848	-0.532295134	0.009103156	0.326826476
THBS3	2.27	2.11	1.97	1.98	2.05	2.04	3.04	1.81	1.96	2.04	1.27	2.06	1.79	1.28	2.67	2.59	3.51	2.53	1.36	2.63	3.32	3.25	1.62	3.57	2.25	3.34	2.27	2.53	2.27	2.022666667	2.645714286	0.764506839	-0.387398687	0.008495424	0.326826476
RAB9A	1.11	0.765	0.76	0.711	0.919	1.03	1.24	1.17	0.819	1.33	0.866	1.27	1.1	0.892	1.06	1.06	1.34	1.16	1.14	1.42	1	1.29	1.24	1.48	1.13	1.07	1.18	1.19	0.944	1.0028	1.188857143	0.843499159	-0.245541465	0.009059544	0.326826476
ALDH5A1	0.958	1.45	0.594	1.63	2.14	1.93	1.73	2.03	0.925	2.04	1.55	2.9	1.44	1.55	1.84	0.564	1.22	0.867	0.865	0.978	1.07	1.32	0.614	2.5	1.52	0.627	0.976	0.841	1.21	1.647133333	1.083714286	1.5198963	0.603972895	0.007898438	0.326826476
SRPK2	0.911	0.17	0.846	0.212	0.289	0.3	1.44	0.162	NaN	1.36	0.782	0.134	0.435	0.314	0.2	2.05	0.727	2.61	1.41	NaN	0.659	0.872	2.31	1.43	0.615	1.43	0.342	0.817	0.567	0.539642857	1.218384615	0.44291667	-1.174892797	0.009074767	0.326826476
PTS	0.687	0.77	0.733	0.615	0.696	0.583	0.611	0.953	0.507	0.621	0.94	0.509	0.734	0.44	0.76	0.764	0.362	0.625	0.493	0.43	0.529	0.376	0.659	0.394	0.36	0.729	0.56	0.431	0.657	0.677266667	0.526357143	1.286705568	0.363681965	0.008732922	0.326826476
MBTD1	1.35	2.16	0.418	NaN	0.714	1.32	1.3	1.64	NaN	NaN	1.76	2.12	0.622	2.38	0.992	NaN	2.15	NaN	NaN	NaN	NaN	NaN	NaN	NaN	NaN	NaN	NaN	NaN	2.43	1.398	2.29	0.610480349	-0.711983238	0.008797007	0.326826476
SFSWAP	NaN	NaN	1.02	NaN	NaN	NaN	NaN	NaN	NaN	NaN	NaN	1.36	1.3	NaN	NaN	NaN	NaN	0.649	0.42	NaN	NaN	0.526	NaN	NaN	NaN	NaN	NaN	NaN	NaN	1.226666667	0.531666667	2.307210031	1.206149342	0.008104477	0.326826476
NME3	0.534	0.186	0.187	1.16	0.588	0.513	1.11	0.282	0.858	0.468	0.997	0.215	0.694	0.443	1.41	0.238	0.473	0.223	0.403	0.51	0.622	0.5	0.147	0.184	0.271	0.419	0.216	0.14	0.252	0.643	0.328428571	1.957807742	0.969239099	0.008952265	0.326826476
OS9	0.971	1.11	1.6	1.28	1.16	1.04	1.47	1.2	1.51	1.56	1.4	0.904	1.24	1.48	1.72	2.71	1.14	2.89	1.29	2.41	1.8	1.25	2.31	1.81	0.931	2.78	2.58	1.18	1.47	1.309666667	1.8965	0.690570349	-0.534139705	0.008890259	0.326826476
ITIH4	2.37	1.76	1.15	0.991	2.8	1.76	1.32	1.59	0.784	2.02	0.362	1.46	2.69	1.18	1.16	0.518	1.14	0.329	0.714	0.998	0.924	0.503	0.155	NaN	1.45	0.676	0.484	1.4	2.23	1.5598	0.886230769	1.760038191	0.815606734	0.008675328	0.326826476
ADIPOQ	0.983	9.48	1.02	4.18	1.06	1.19	2.68	6	3.68	2.51	1.28	4.25	1.76	1.39	5.02	0.277	3.15	0.668	1.62	1.59	1.42	0.514	1.8	0.253	1.25	0.513	0.471	1.85	0.918	3.098866667	1.163857143	2.662583364	1.412826696	0.008909258	0.326826476
MACC1	0.173	0.485	NaN	0.295	0.217	0.269	NaN	0.298	NaN	NaN	NaN	0.294	0.248	NaN	0.346	0.155	0.12	0.22	0.276	NaN	0.171	0.253	0.143	NaN	0.137	0.225	0.179	NaN	NaN	0.291666667	0.1879	1.552244101	0.634355449	0.009183688	0.326826476
ELMO1	2.36	1.92	2.89	1.67	2.72	2.23	2.81	1.97	2.09	2.87	2.61	2.19	1.15	2.68	1.93	7.23	2.43	3.19	2.63	3.26	1.98	1.99	5.99	NaN	1.77	7.39	3.64	7.25	5.71	2.272666667	4.189230769	0.542502142	-0.88229926	0.008667015	0.326826476
NGLY1	0.566	1.3	0.406	0.861	0.554	0.425	0.865	0.685	1.14	0.729	0.761	0.56	0.193	0.569	0.682	0.426	0.595	0.335	0.532	0.534	0.354	0.301	0.428	0.296	0.295	0.516	0.275	0.435	0.864	0.6864	0.441857143	1.553443259	0.635469547	0.008112221	0.326826476
PAIP2	0.933	1.39	1.33	0.597	0.773	0.806	0.832	1.11	NaN	0.717	1.02	1.03	1.01	NaN	1.26	0.558	1.48	1.54	1.66	NaN	1.48	1.11	1.98	NaN	1.46	NaN	1.15	NaN	1.64	0.985230769	1.4058	0.700832814	-0.51285777	0.009239427	0.326826476
BET1L	1.29	1.18	1.31	0.985	1.07	1.07	1.19	1.43	1.25	1.34	1.85	0.925	1.34	1.17	1.18	1.3	1.71	1.26	1.31	1.49	1.46	1.01	2.03	1.51	1.17	1.69	1.69	1.97	1.64	1.238666667	1.517142857	0.816446955	-0.292568938	0.008219509	0.326826476
TNIK	2.47	2.08	3.81	2.23	2.49	2.51	3.44	3.15	1.77	3.45	2.06	2.96	1.94	1.85	2.84	3.2	2.67	3.27	2.62	2.5	3.04	4.19	2.28	4.29	2.46	5.04	4.87	4.73	3.64	2.603333333	3.485714286	0.746857923	-0.421094273	0.008964855	0.326826476
POMP	NaN	NaN	1.41	NaN	NaN	NaN	NaN	0.91	NaN	1.09	NaN	1.02	NaN	NaN	1.62	NaN	NaN	NaN	NaN	NaN	NaN	0.553	NaN	NaN	NaN	NaN	0.663	NaN	NaN	1.21	0.608	1.990131579	0.992863819	0.008729824	0.326826476
TSC22D4	0.982	0.338	1.32	1.28	0.61	0.797	NaN	0.394	0.964	1.54	0.921	0.752	0.71	2.49	0.956	0.4	1.05	2.29	1.62	1.04	0.555	1.45	2.57	3.61	1.55	2.65	1.47	3.58	3.27	1.003857143	1.936071429	0.518502121	-0.947578203	0.0089509	0.326826476
ENTPD2	1.05	1.43	1.49	1.18	1.35	1.05	0.516	0.812	0.754	0.681	0.803	0.744	1.2	0.421	1.23	2.86	0.944	1.4	1.78	1.11	1.37	1.37	1.44	NaN	1.32	1.6	1.67	1.25	0.829	0.980733333	1.457153846	0.673047212	-0.571220387	0.008294525	0.326826476
ROBO1	1.33	0.983	1.08	0.397	0.887	1.07	1.39	0.671	1.14	1.24	1.25	1.29	0.719	0.511	0.579	1.7	1.24	1.62	0.995	0.763	0.85	1.82	1.57	1.4	1.33	2.33	1.25	1.57	0.871	0.969133333	1.379214286	0.702670603	-0.509079553	0.008340001	0.326826476
DVL2	0.759	NaN	NaN	0.371	NaN	NaN	NaN	0.69	NaN	NaN	NaN	1.29	0.599	NaN	NaN	NaN	1.48	NaN	NaN	NaN	NaN	1.36	NaN	NaN	NaN	NaN	NaN	NaN	NaN	0.7418	1.42	0.522394366	-0.936788757	0.009394614	0.328630245
KLK10	1.21	1.07	1.25	1.16	0.845	0.741	1.17	0.88	1.77	1.35	1.3	1.05	1.53	1.29	0.914	2.38	1.81	1.2	1.27	2.44	0.853	1.51	1.81	4.23	1.29	2.1	0.945	2	2.82	1.168666667	1.904142857	0.613749469	-0.704278225	0.009434998	0.328630245
NUMB	1.08	1.12	1.59	1.81	1.58	1.59	1.91	1.34	1.66	2.11	2.2	1.34	1.4	1.42	1.75	2.45	1.13	2.9	2.09	2.29	1.87	1.72	2.37	2.78	1.19	2.58	2.73	1.31	2.1	1.593333333	2.107857143	0.755901954	-0.403728976	0.009464625	0.328630245
COPE	1.81	1.52	1.33	1.48	3.3	1.16	NaN	1.71	2.22	3.93	0.775	2.03	3.04	3.09	1.15	0.181	0.929	1.98	1.34	1.99	NaN	1.39	1.04	0.225	1.2	1	1.13	1.81	1.28	2.038928571	1.191923077	1.710620938	0.774520103	0.009609614	0.330440738
CGNL1	1.03	NaN	1.25	NaN	0.394	NaN	NaN	0.507	1.22	0.368	1.35	0.913	0.371	NaN	0.536	NaN	1.48	0.868	1.28	1.34	NaN	1.19	NaN	NaN	1.15	1.48	1.07	NaN	NaN	0.7939	1.23225	0.644268614	-0.63426578	0.00958374	0.330440738
ALDH2	0.311	0.277	0.108	0.151	0.241	0.225	0.276	0.427	0.0916	0.456	0.0492	0.72	0.0357	0.0805	0.0394	0.124	0.0449	0.0204	0.0947	0.142	0.0268	0.0524	0.0355	0.105	0.143	0.0569	0.0149	0.0654	0.218	0.23256	0.081707143	2.846262785	1.509068867	0.00972562	0.331418162
SLC25A4	0.0787	0.064	0.0465	0.0752	0.0748	0.0668	0.0711	0.0674	0.0488	0.0764	0.0227	0.0621	0.076	0.0655	0.0577	0.0268	0.0519	0.0296	0.0415	0.0489	0.0473	0.0386	0.0357	0.0494	0.0809	0.0306	0.0356	0.0764	0.0653	0.06358	0.047035714	1.3517388	0.434816403	0.009824281	0.331418162
CHAC2	0.45	0.469	0.247	0.398	0.489	0.488	0.255	0.749	NaN	0.462	0.424	NaN	0.784	NaN	0.762	NaN	0.426	0.254	0.152	0.394	0.285	NaN	0.267	NaN	NaN	NaN	0.105	NaN	0.484	0.498083333	0.295875	1.68342487	0.751399336	0.009733692	0.331418162
NAPG	0.504	0.826	NaN	NaN	0.354	NaN	NaN	0.434	NaN	NaN	0.579	0.86	0.337	NaN	NaN	0.846	1.02	1.13	0.595	NaN	0.639	1.05	NaN	NaN	1.14	NaN	NaN	NaN	NaN	0.556285714	0.917142857	0.606542056	-0.721320413	0.009821486	0.331418162
RQCD1	1.2	2.73	2.84	1.76	1.35	1.58	2.18	2.15	1.96	1.92	1.2	2.36	2.91	2.62	1.96	4.34	1.98	2.87	1.66	3.97	1.83	2.91	3.25	2.76	2	3.65	2.82	2.5	2.4	2.048	2.781428571	0.736312275	-0.441610342	0.009946224	0.333949165
ANAPC4	2.64	1.94	2.58	0.897	2.19	2.76	3.25	1.4	3.06	2.03	0.963	2.32	2.87	1.9	2.15	3.61	3.53	3.09	1.84	4.88	1.55	3.43	2.7	6.82	2.36	2.39	4.59	3.21	3.01	2.196666667	3.357857143	0.654187052	-0.612224889	0.01008554	0.337036964
PRSS23	0.454	NaN	NaN	NaN	NaN	NaN	NaN	1.26	1.13	NaN	0.0507	1.3	1.18	NaN	0.147	NaN	1.96	NaN	NaN	1.85	NaN	1.18	1.36	1.7	NaN	NaN	NaN	1.2	1.62	0.788814286	1.552857143	0.507976081	-0.977167528	0.010243765	0.338399799
ZDHHC6	1.84	1.68	3.64	1.64	1.97	2.01	2.85	1.32	2.21	1.63	1.92	2.03	1.43	1.77	2	5.84	2.44	3.05	2.83	2.35	2.68	2.21	3.55	2.66	2.72	1.82	2.47	2.63	2.36	1.996	2.829285714	0.705478415	-0.503326153	0.010316487	0.338399799
DDX20	1.2	0.955	0.224	0.666	0.905	1.15	1.01	0.855	0.844	0.755	0.734	0.941	0.857	0.635	0.595	0.306	0.977	0.552	0.583	0.577	0.523	0.818	0.47	0.5	0.598	0.315	0.734	0.791	0.677	0.821733333	0.6015	1.366140205	0.450105553	0.010270807	0.338399799
C14orf166	NaN	0.658	NaN	0.743	0.661	NaN	1.42	0.458	0.897	NaN	0.361	1.65	NaN	NaN	0.604	NaN	2.08	0.84	NaN	NaN	0.918	1.9	2.65	NaN	NaN	1.91	NaN	NaN	1.73	0.828	1.718285714	0.481875624	-1.053267273	0.010287567	0.338399799
AREG	0.599	0.545	1.39	0.672	0.12	0.138	0.545	0.667	0.402	0.336	0.65	0.233	1.14	NaN	0.655	NaN	0.937	0.744	0.904	0.8	1.07	1.96	1.07	1.01	0.9	NaN	NaN	NaN	0.604	0.578	0.9999	0.578057806	-0.790714325	0.010966909	0.338534027
PPP2R5C	0.962	NaN	NaN	NaN	NaN	NaN	NaN	0.557	0.772	0.711	0.42	0.919	0.657	0.824	1	NaN	NaN	NaN	0.935	NaN	0.804	1.39	NaN	NaN	1.66	NaN	1.48	NaN	1.66	0.758	1.3215	0.573590617	-0.801906671	0.011034637	0.338534027
C5	0.114	0.0776	0.0597	0.0779	0.0791	0.0733	0.133	0.0861	0.0477	0.15	0.125	0.0992	0.0945	0.0861	0.0952	0.0398	0.0612	0.0451	0.0578	0.055	0.0544	0.0664	0.108	0.0678	0.0923	0.0481	0.0467	0.0839	0.115	0.093226667	0.06725	1.386270136	0.471208416	0.011224225	0.338534027
HSPA6	0.193	NaN	0.502	0.324	0.27	0.315	0.206	0.276	0.49	0.13	0.536	0.366	0.412	0.227	0.634	NaN	NaN	0.564	0.379	0.32	0.391	0.472	0.438	NaN	0.624	NaN	0.58	0.559	0.648	0.348642857	0.4975	0.700789663	-0.512946601	0.010629652	0.338534027
TXLNA	2.89	0.126	0.946	1.54	4.69	2.7	1.1	0.246	1.09	0.17	0.0327	0.526	0.0605	6.75	0.603	1.97	1.07	4.03	5.13	5.05	5.73	2.86	3.65	NaN	9.16	2.92	1.79	2.89	13.3	1.56468	4.580769231	0.341575819	-1.54972225	0.010399843	0.338534027
USP5	2.8	4.95	2.12	4.83	6	4.65	3.61	7.11	3.83	3.7	1.67	4.77	0.84	0.723	3.78	2.66	1.99	2.79	3.02	2.19	3.44	1.13	2.46	2.2	1.65	2.39	3.17	1.55	0.698	3.6922	2.238428571	1.649460719	0.721994421	0.010639188	0.338534027
BCAT1	0.178	0.559	0.471	1.18	0.781	0.656	0.931	3.15	0.806	0.209	2.04	2.19	1.29	1.31	0.793	0.975	0.687	0.337	0.266	0.16	0.0991	0.348	0.354	0.0741	0.105	1.47	0.655	0.407	0.348	1.102933333	0.448942857	2.456734339	1.296741859	0.010940883	0.338534027
YBX1	1.02	0.892	1.6	1.59	0.838	0.842	1.25	0.999	1.1	1.36	1.02	1.25	1.05	0.948	1.06	0.823	0.962	0.911	1.28	0.735	0.907	1.34	0.889	0.778	0.784	0.818	0.891	0.707	0.766	1.121266667	0.899357143	1.246742382	0.318163388	0.010518136	0.338534027
GOLGA2	0.68	0.72	1.13	1.4	0.662	0.826	1.05	0.474	1	0.798	1.07	0.621	0.705	0.736	0.695	0.985	0.551	1.26	1.1	1.36	1.01	1.13	1.23	1.43	0.98	1.44	1.15	0.744	0.902	0.8378	1.090857143	0.768019906	-0.380784391	0.010899095	0.338534027
ALCAM	0.986	0.455	1.15	0.529	0.819	0.864	0.974	0.464	0.929	0.659	0.999	0.635	0.69	0.804	0.829	2.16	1.01	0.999	0.837	0.939	0.719	1.15	1.01	1.29	0.868	1.26	0.856	0.874	1.36	0.785733333	1.095142857	0.717471084	-0.479007405	0.01076033	0.338534027
CIRBP	1.37	1.8	1.73	1.36	1.01	0.884	1.54	1.53	1.17	1.73	0.886	1.41	1.23	1.14	1.88	1.82	1.53	1.22	1.27	2.17	1.83	2.13	1.71	2.46	1.52	1.96	1.44	1.79	1.38	1.378	1.730714286	0.796203054	-0.32879169	0.010746446	0.338534027
CRYM	0.652	0.897	1.01	0.949	1.17	0.994	NaN	0.492	0.893	NaN	0.431	0.764	1.44	NaN	0.377	NaN	2.35	0.843	2.8	1.57	1.1	1.55	0.787	NaN	2.96	0.99	1.02	3.73	0.982	0.839083333	1.7235	0.486848467	-1.038455295	0.011132809	0.338534027
SNRNP35	0.345	0.161	0.193	0.447	0.471	0.387	0.302	0.457	0.235	0.564	0.678	0.279	0.399	0.221	0.245	0.162	0.23	0.129	0.161	0.266	0.21	0.195	0.171	0.24	0.145	0.134	0.129	0.293	0.62	0.358933333	0.220357143	1.628870881	0.703872247	0.010938714	0.338534027
SPC24	0.784	0.281	1.26	0.492	0.444	0.506	1.59	0.275	0.951	0.961	1.12	0.371	0.595	0.704	0.657	1.81	1	1.19	1.01	1.24	0.394	0.784	1.09	1.67	0.987	0.832	0.771	1.44	1.44	0.732733333	1.118428571	0.6551454	-0.610112968	0.011212121	0.338534027
REPS1	NaN	1.3	NaN	NaN	2.5	NaN	NaN	NaN	NaN	NaN	1.41	1.14	NaN	2.4	NaN	NaN	NaN	NaN	NaN	NaN	NaN	3.05	NaN	NaN	3.05	NaN	NaN	NaN	NaN	1.75	3.05	0.573770492	-0.801454321	0.010890371	0.338534027
CLPB	1.09	1.23	0.835	1.88	1.63	1.54	2.17	1.48	1.21	1.9	1.31	1.97	1.78	1.15	1.42	5.15	2.48	1.34	2.26	NaN	1.78	4.14	1.92	2.97	1.95	4.71	2.69	0.987	1.53	1.506333333	2.608230769	0.577530697	-0.792030465	0.01102844	0.338534027
TXNIP	1.45	2.1	2.62	1.65	1.83	1.89	2.33	1.57	2.08	3.02	1.39	2	1.3	2.11	1.42	2.37	2.55	3.06	1.83	3.05	2.95	1.56	1.56	3.26	2.71	2.32	3.2	2.32	1.89	1.917333333	2.473571429	0.775127539	-0.367494385	0.010942227	0.338534027
EPS8L2	1.81	3.19	NaN	1.24	0.982	NaN	NaN	1.38	1.42	1.31	1.63	1.65	0.758	NaN	2.08	NaN	NaN	0.292	0.846	0.921	0.876	1.81	1.38	NaN	0.679	0.0764	0.243	1.18	1.34	1.586363636	0.876672727	1.80952776	0.85561324	0.011205726	0.338534027
UXT	0.582	NaN	NaN	NaN	0.66	NaN	NaN	1.3	0.277	NaN	NaN	1.04	0.603	NaN	1	NaN	1.22	NaN	NaN	NaN	2.97	1.67	NaN	NaN	2.35	NaN	2.34	NaN	1.03	0.780285714	1.93	0.404293116	-1.306526455	0.011087942	0.338534027
TMEM159	0.566	NaN	NaN	NaN	0.721	NaN	NaN	0.698	1.26	NaN	NaN	1.08	0.622	0.213	0.222	NaN	0.535	NaN	1.49	NaN	1.07	1.08	NaN	NaN	0.734	2.06	1.6	1.57	1.21	0.67275	1.261	0.533505155	-0.906425885	0.011426738	0.340315998
NPHP3	1.28	0.893	1.28	1.16	1.37	1.26	1.06	0.638	0.898	1.28	1.35	1.1	0.953	0.977	1.42	1.02	1.83	2.44	1.34	1.19	1.53	1.84	1.75	3.46	0.634	1.19	2.01	1.27	2.26	1.127933333	1.697428571	0.664495315	-0.589669067	0.011406492	0.340315998
UGGT2	NaN	NaN	NaN	NaN	NaN	0.461	NaN	0.17	NaN	NaN	0.968	1.23	NaN	NaN	0.592	NaN	1.45	3.78	0.993	NaN	4.28	3.13	NaN	NaN	NaN	NaN	2.43	NaN	NaN	0.6842	2.677166667	0.255568698	-1.968216947	0.011374217	0.340315998
CREG1	1.1	1.32	0.873	NaN	1.33	1.51	NaN	1.5	1.49	1.89	1.44	2.55	1.4	1.09	1.44	2.96	3.38	3.46	2.37	1.63	3.05	2.85	1.75	3.54	NaN	9.92	1.95	2.68	2.2	1.456384615	3.210769231	0.453593675	-1.140527571	0.011651043	0.343471599
PSMB6	0.937	0.782	0.729	0.94	0.706	1.09	0.705	0.887	1.04	0.883	0.712	1.17	0.846	0.664	0.924	0.47	0.977	0.708	0.735	0.554	0.76	0.984	0.683	0.758	0.696	0.41	0.601	0.734	0.831	0.867666667	0.707214286	1.22687944	0.294993488	0.011616298	0.343471599
FAM3C	0.75	NaN	1.36	NaN	0.96	0.907	0.701	1.13	NaN	NaN	1.07	0.63	0.886	1.57	0.903	1.4	2.11	0.784	1.4	1.79	1.08	1.37	0.955	NaN	1.3	1.44	1.84	1.33	0.918	0.987909091	1.362846154	0.724886729	-0.464172518	0.011677455	0.343471599
PDXK	2.45	4.63	0.104	NaN	1.54	0.381	NaN	NaN	2.78	2.08	1.57	1.1	0.443	1.19	3.1	0.179	1.24	0.193	0.883	0.827	0.306	0.682	0.182	0.0803	NaN	0.12	0.797	1.31	1.26	1.780666667	0.619946154	2.872292465	1.522202656	0.011867433	0.344593313
RPL37A	0.327	0.62	0.487	1.58	0.808	0.898	0.846	0.895	0.771	0.766	0.622	0.359	1.67	1.43	1.29	0.746	0.784	0.728	0.311	0.119	0.934	0.432	0.289	NaN	0.508	0.474	0.74	0.69	0.266	0.891266667	0.540076923	1.650258748	0.722692245	0.011909238	0.344593313
ART3	1.37	1.25	1.42	0.773	1.3	1.42	1.47	1.14	1.84	1.87	1.96	2.36	1.1	1.63	0.968	1.22	2.58	3.03	1.92	1.14	1.4	1.78	2.63	1.97	1.88	1.83	1.92	2.07	1.78	1.458066667	1.939285714	0.751857581	-0.411468686	0.011871363	0.344593313
EHD1	1.94	1.37	0.692	NaN	1.69	1.26	NaN	2.27	1.18	0.572	0.655	2.34	1.86	1.57	1.7	2.55	NaN	2.75	2.42	1.33	2.33	4.02	1.32	4.53	1.99	2.03	2.2	1.41	1.63	1.469153846	2.346923077	0.625991478	-0.675785077	0.011816629	0.344593313
ADNP	1.06	0.558	1.18	0.839	0.623	0.665	1.27	0.457	0.735	1.19	0.855	0.769	1.23	0.967	0.928	1.82	1.47	1.48	0.91	1.09	1.21	1.69	0.873	0.835	1.26	1.23	1.91	0.724	0.737	0.8884	1.231357143	0.721480364	-0.470967964	0.011988698	0.345488057
BCKDK	0.719	1.57	2.09	1.18	1.31	1.28	2.16	1.15	3.07	1.82	1.87	1.54	1.95	2.57	2.51	1.42	1.53	2.97	2.6	2.19	2.15	2.81	3.22	NaN	4.37	1.57	2.56	4.09	2.44	1.785933333	2.609230769	0.684467374	-0.546946319	0.012165357	0.349165373
IFRD1	1.56	2.55	1.24	1.45	0.899	0.886	1.75	1.35	1.99	1.67	2.73	1.72	1.14	1.36	2.47	2.34	1.41	1.44	3.06	2.22	1.34	2.51	2.88	2.29	1.82	3.04	1.91	2.33	2.55	1.651	2.224285714	0.742260758	-0.430001997	0.012296738	0.350163917
ALDOA.1	0.317	0.981	0.258	0.678	0.839	0.92	0.231	0.522	0.557	0.471	NaN	0.504	0.169	NaN	NaN	NaN	0.506	0.264	0.346	NaN	0.222	0.37	0.316	NaN	0.34	NaN	0.16	0.123	0.281	0.53725	0.2928	1.834870219	0.875678024	0.01234773	0.350163917
PKM.PKM2	1.57	0.961	1.62	0.704	0.56	0.693	1.33	0.889	0.863	1.18	0.965	0.854	1.51	0.768	0.882	1.24	1.18	1.56	0.822	1.68	1.23	0.987	1.35	1.43	1.08	1.92	1.63	1.17	1.48	1.023266667	1.339928571	0.763672548	-0.388973931	0.012347067	0.350163917
PCDH15	2.91	3.13	1.85	1.91	2.77	3.46	1.25	1.8	1.54	2.22	1.14	0.952	3.57	2.77	3.28	1.23	2.22	0.833	1.17	NaN	1.09	0.97	1.13	NaN	1.12	1.51	1.14	3.26	2.1	2.303466667	1.481083333	1.555257976	0.637153905	0.012410107	0.350536279
SCGN	1.42	1.86	2.97	1.67	1.85	1.26	2.22	1.68	2.13	2.48	1.01	1.7	1.31	1.85	2.12	3.37	1.73	7.31	1.77	1.41	2.04	1.57	4.5	5.07	2.86	4.14	2.99	2.92	2.25	1.835333333	3.137857143	0.58490022	-0.773737563	0.012525756	0.351017066
PTGR2	1.42	1.01	NaN	1.66	0.538	0.762	NaN	1.18	3.02	5.3	0.617	1.64	0.733	0.632	0.991	2.43	2.15	1.85	1.88	4.14	3.9	2.24	1.66	3.46	1.25	3.52	7.63	1.93	5.89	1.500230769	3.137857143	0.478106778	-1.064595236	0.012484763	0.351017066
FYB	1.61	1.73	1.02	1.11	1	0.842	1.52	1.61	1.58	2.24	1.96	1.99	0.479	0.545	0.397	1.35	2.29	2.04	1.36	3.23	1.4	1.7	2.34	NaN	2.59	1.46	1.8	2.72	0.983	1.308866667	1.943307692	0.673525182	-0.570196209	0.012968158	0.352318111
MGST3	0.196	0.0904	0.319	0.126	0.214	0.266	0.482	0.111	0.112	0.428	0.374	0.319	0.374	NaN	0.162	0.809	0.496	NaN	0.479	NaN	0.724	0.5	0.453	NaN	0.972	NaN	0.272	NaN	0.127	0.255242857	0.536888889	0.475410951	-1.07275296	0.012694998	0.352318111
ZNHIT1	0.552	1.08	0.638	1.09	0.854	0.709	0.676	1.15	1.1	0.928	1.1	1.38	0.586	0.657	0.782	1.66	0.971	1.12	1.76	1.91	1.14	0.906	1.15	1.21	0.839	2.02	1.38	1.1	0.42	0.885466667	1.256142857	0.704909208	-0.504490644	0.012880327	0.352318111
C1R.1	0.196	0.0955	0.102	0.104	0.111	0.0976	0.125	0.0886	0.15	0.293	0.18	0.0838	0.108	0.141	0.174	0.0396	0.0932	0.0432	0.099	0.13	0.144	0.0847	0.0733	0.0993	0.117	0.0624	0.0461	0.146	0.0853	0.136633333	0.090221429	1.514422189	0.598767454	0.012788656	0.352318111
RPP38	1.68	2.1	1.65	1.86	1.15	1.02	1.27	1.31	1.03	1.31	2.13	1.55	1.51	1.15	1.42	1.33	1.9	2.3	1.37	2.93	1.73	1.91	1.63	1.76	1.47	2.48	1.96	1.74	1.75	1.476	1.875714286	0.786900228	-0.345747368	0.012758282	0.352318111
NHLRC3	1.19	0.643	2.98	1.53	1.42	1.14	1.27	0.712	3	2.35	1.14	1.09	1.59	2.49	2.21	2.31	1.62	2.51	3.4	1.66	3.14	2.78	2.06	2.41	1.74	2.4	3.17	1.46	2.07	1.650333333	2.337857143	0.7059171	-0.502429327	0.012928145	0.352318111
NDRG2.1	0.277	1.27	0.536	1.51	1.72	1.13	0.948	0.994	0.554	0.223	1.19	0.74	0.657	0.934	1.09	0.56	0.19	0.168	0.297	0.288	0.334	0.153	0.498	0.29	0.316	0.559	0.267	0.448	2.09	0.9182	0.461285714	1.990523382	0.993147818	0.012661599	0.352318111
TRAPPC4	1.58	1.39	1.41	1.03	1.64	1.62	1.5	1.13	1.69	2.11	1.58	1.25	1.07	1.95	1.71	3.13	1.88	1.85	1.3	1.94	2.08	1.48	1.5	3.35	1.75	2.74	1.63	2.11	1.55	1.510666667	2.020714286	0.747590432	-0.419679989	0.012893636	0.352318111
MBLAC1	1.28	NaN	NaN	NaN	NaN	0.96	NaN	0.765	NaN	1.97	0.672	NaN	2.28	NaN	NaN	NaN	0.58	NaN	0.125	NaN	NaN	NaN	NaN	NaN	NaN	NaN	0.226	NaN	NaN	1.321166667	0.310333333	4.257250269	2.089921903	0.013276362	0.355014896
MYH10	1.07	0.711	1.4	0.616	0.778	0.78	1.29	0.833	0.552	1.19	1.2	0.65	0.935	1.01	0.413	1.5	0.68	1.18	0.98	1.21	0.963	0.832	1.36	1.73	0.944	1.6	1.09	1.19	2.2	0.8952	1.247071429	0.717841801	-0.478262159	0.013303615	0.355014896
FOXC1	1.15	1.62	2.69	0.744	0.627	0.772	NaN	1.09	1.57	2.27	0.264	1.62	1.12	0.93	1.54	3.46	1.92	4.92	1.56	1.49	1.93	3.11	1.95	NaN	0.947	1.42	2.31	1.41	2.53	1.286214286	2.227461538	0.577435014	-0.792269503	0.013234051	0.355014896
LYSMD3	1.21	1.04	NaN	0.991	1.33	1	1.19	1.28	1.04	NaN	1.31	1.25	1.28	0.892	1.08	2.2	1.57	1.49	1.29	0.865	0.856	2.28	0.945	2.53	1.85	2	1.46	NaN	1.38	1.145615385	1.593538462	0.718912918	-0.476111068	0.01316874	0.355014896
GPBP1L1	1.1	2.68	1.83	1.85	1.75	1.22	1.57	1.78	1.84	4.16	1.59	1.76	1.1	1.3	1.9	1.44	0.871	1.02	1.17	1.6	0.901	0.643	1.32	2.2	0.715	1.81	0.836	0.839	1.57	1.828666667	1.209642857	1.51174097	0.596210962	0.013316799	0.355014896
ABCE1	0.786	2.03	1.57	1.8	2.58	1.54	1.17	1.28	NaN	1.36	1.05	1.08	1.21	1.23	2.23	NaN	1.27	1.14	0.939	NaN	1.02	0.68	1.01	1.36	0.729	1.67	0.979	1.23	0.796	1.494	1.068583333	1.398112766	0.483480727	0.013462573	0.35558938
TCEB3	0.907	0.641	1.19	0.725	0.577	0.611	1.02	0.745	0.888	0.798	1.12	0.65	1.28	0.89	0.927	1.48	1.43	1.17	0.502	NaN	0.651	1.09	1.46	0.939	0.823	1.39	1.35	1.75	1.27	0.8646	1.177307692	0.734387455	-0.44538668	0.013488218	0.35558938
DCP1B	0.607	0.734	0.598	0.771	0.491	0.479	0.809	0.697	0.78	0.626	0.259	0.728	0.707	0.591	0.758	0.334	0.511	0.403	0.501	0.329	0.477	0.64	0.453	0.876	0.604	0.314	0.272	0.423	0.679	0.642333333	0.486857143	1.319346635	0.399823657	0.013417521	0.35558938
RRM2	0.14	0.369	0.0656	0.887	0.396	0.692	0.817	0.68	0.737	0.357	0.191	0.603	0.863	0.415	1.11	0.15	0.177	0.127	0.165	0.183	0.159	0.812	0.128	0.798	0.191	0.119	0.269	0.205	0.509	0.55484	0.285142857	1.945831663	0.960386906	0.01363857	0.356581691
RABGGTB	1.02	1.03	1.38	1.12	1.24	1.07	NaN	0.476	0.712	1.16	2.5	0.642	0.448	0.774	1.23	1.24	0.429	0.163	0.709	NaN	0.686	0.33	1.03	NaN	0.528	0.717	0.332	0.757	0.565	1.057285714	0.623833333	1.694820808	0.761132747	0.013676145	0.356581691
SIRT6	1.05	1.13	2.28	1.08	0.627	0.705	1.22	0.872	2.33	1.67	1.62	1.04	1.31	1.81	1.88	1.26	1.59	2.37	2.09	0.646	2.32	1.44	1.98	3.05	1.53	2.02	1.92	2.42	2.51	1.374933333	1.939	0.709094035	-0.495951135	0.013662815	0.356581691
RXRA	0.601	0.928	1.46	1.14	0.82	0.705	1.18	1.02	1.28	1.04	0.636	1.36	0.937	0.987	0.677	3.64	0.926	1.49	1.36	2.12	1.06	1.21	1.22	3.32	1.1	1.79	1.23	1.54	0.974	0.984733333	1.641428571	0.599924572	-0.737146971	0.013762852	0.357532764
FARSA	2.76	2.12	1.54	NaN	2.47	2.66	NaN	2.15	1.49	2.55	1.06	4.1	3.19	2.45	1.26	NaN	1.2	0.421	2.08	1.5	1.07	1.13	0.773	NaN	2.29	1.71	1.56	2.55	NaN	2.292307692	1.480363636	1.548476088	0.630849105	0.013857722	0.358688235
LYRM5	0.766	1.3	0.688	1.93	0.348	1.11	2.63	1.98	0.697	0.221	2.86	0.727	1.05	0.586	1.53	NaN	NaN	0.858	0.575	0.18	0.414	0.597	0.849	0.134	0.703	1.37	1.08	0.138	0.209	1.2282	0.59225	2.073786408	1.05226731	0.014019214	0.361553504
SLC35A3	NaN	1.17	NaN	NaN	NaN	NaN	NaN	NaN	1.27	NaN	NaN	0.127	NaN	NaN	NaN	1.87	NaN	NaN	2.52	NaN	NaN	2.05	4.42	NaN	2.1	3.13	NaN	NaN	NaN	0.855666667	2.681666667	0.319080174	-1.648009125	0.014255474	0.366319367
TOX4	NaN	NaN	NaN	NaN	NaN	NaN	NaN	NaN	0.709	0.16	0.581	NaN	0.758	NaN	NaN	NaN	NaN	NaN	1.21	NaN	NaN	1.43	NaN	NaN	NaN	NaN	NaN	NaN	NaN	0.552	1.32	0.418181818	-1.257797757	0.014899884	0.369389004
TMEM128	0.428	0.56	0.225	0.833	0.459	0.31	0.555	0.789	0.473	0.429	0.541	0.602	0.606	0.213	0.725	0.588	0.302	0.289	0.385	0.422	0.293	0.279	0.21	0.761	0.218	0.32	0.311	0.251	0.334	0.516533333	0.3545	1.457075693	0.543075826	0.015201919	0.369389004
DYNC2LI1	1.24	1.08	NaN	1.31	0.947	1.12	NaN	1.03	0.889	NaN	1.04	1.41	1.95	NaN	1.84	NaN	2.27	2.29	2.22	NaN	1.59	2	1.01	NaN	1.26	NaN	2.1	NaN	NaN	1.259636364	1.8425	0.6836561	-0.548657308	0.014620274	0.369389004
RPL19	0.927	0.805	1.47	1.29	0.903	0.897	1.19	1.45	0.911	0.873	1.01	1.39	0.887	0.794	1.01	1.66	1.08	1.5	0.904	1.19	1.25	1.43	1.56	2.06	1.32	1.4	1.33	0.986	0.926	1.0538	1.328285714	0.793353409	-0.333964419	0.014548124	0.369389004
HPGDS	0.521	1.07	0.794	0.994	0.889	0.965	0.908	0.671	0.728	1.22	1.38	0.66	0.642	1.25	0.873	0.593	0.626	0.913	0.853	0.409	0.775	0.664	0.787	0.354	0.748	0.481	0.622	0.936	0.937	0.904333333	0.692714286	1.305492541	0.384594215	0.015556409	0.369389004
SURF6	1.51	0.593	2.24	1.2	0.78	0.913	2.25	0.498	1.32	1.08	0.485	0.705	1.51	1.78	0.944	3.13	0.823	3.55	2.04	2.02	1.35	2.08	1.31	3.55	1.25	1.78	1.04	1.34	1.75	1.1872	1.9295	0.615288935	-0.700664047	0.014948026	0.369389004
PCNT	1.56	1.66	2.05	1.29	1.77	2.19	1.99	1.49	1.48	1.22	1.39	1.49	2.52	2.51	1.88	2.86	1.37	2.75	1.91	1.47	2.61	1.46	2.55	2.91	1.85	2.93	2.41	2.24	2.09	1.766	2.243571429	0.787137854	-0.345311773	0.015829693	0.369389004
ORM1	0.145	0.126	0.074	0.123	0.0869	0.144	0.147	0.108	0.0672	0.0742	0.074	0.19	0.41	0.324	0.485	0.0251	0.121	0.0679	0.0563	0.0335	0.0672	0.0743	0.0518	0.0958	0.113	0.0766	0.0323	0.114	0.142	0.171886667	0.076485714	2.247304196	1.168195422	0.014479876	0.369389004
MT1E	0.89	0.854	0.501	0.88	0.456	0.443	0.52	0.903	0.64	1.08	0.511	0.611	0.784	0.496	0.996	0.784	0.517	0.195	0.453	0.585	0.65	0.414	0.489	0.333	0.498	0.389	0.354	0.428	0.988	0.704333333	0.5055	1.393339927	0.478547269	0.015977089	0.369389004
STS	0.303	0.459	0.214	0.342	0.264	0.283	0.354	0.282	0.286	0.315	0.299	0.215	0.393	0.249	0.271	0.169	0.436	0.213	0.252	0.226	0.169	0.219	0.198	0.188	0.258	0.274	0.13	0.276	0.283	0.301933333	0.235071429	1.28443229	0.361130839	0.015783975	0.369389004
CD99	0.343	NaN	0.0475	0.303	0.211	0.568	NaN	0.143	NaN	NaN	NaN	NaN	0.418	0.0645	NaN	0.053	NaN	NaN	NaN	0.0565	0.0565	0.0402	0.112	NaN	NaN	0.0412	NaN	NaN	NaN	0.26225	0.0599	4.378130217	2.130314865	0.01554158	0.369389004
ACPP	0.693	0.625	1.12	0.437	0.588	0.764	NaN	0.202	0.699	0.444	1.13	0.372	0.909	NaN	0.373	NaN	1.04	1.45	1.3	0.825	0.742	1.38	0.887	NaN	0.439	0.517	1.02	1.1	2.29	0.642769231	1.0825	0.593782199	-0.751994251	0.015225219	0.369389004
AMD1	1.59	1.32	1.22	1.51	1.22	1.17	1.12	1.96	0.694	1.67	1.12	1.52	2	1.83	0.733	3.59	2.17	2.19	1.62	3.2	1.86	2.1	1.25	2.32	1.83	1.11	1.39	1.32	NaN	1.378466667	1.996153846	0.690561336	-0.534158534	0.014762878	0.369389004
MCM7	2.91	2.28	3.32	2.5	2.35	2.42	4.52	2.11	2.04	2.07	1.3	2.59	2.34	1.71	2.71	1.98	3.47	3.88	1.99	3.82	3.49	2.26	2.49	5.01	3.31	3.58	3.62	5.89	2.77	2.478	3.397142857	0.729436501	-0.4551457	0.015635121	0.369389004
CUX1	1.92	1.02	1.35	1.05	1.97	1.99	1.78	1.64	1.1	1.28	3.77	1.61	2.22	1.61	2.1	2.15	2.71	2.42	1.09	3.83	2.78	2.31	2.19	3.48	2.03	1.66	2.28	2.17	2.69	1.760666667	2.413571429	0.729486041	-0.455047723	0.01583794	0.369389004
ANK2	1.62	7.92	1.5	1.54	3.22	3.32	4.87	3.81	3.55	6.11	0.925	4.17	5.35	3.37	3.73	1.45	3.91	2.47	1.46	0.15	1.89	3.16	1.03	1.89	3.84	1.18	1.72	2.78	3.51	3.667	2.174285714	1.68653088	0.754058734	0.016028516	0.369389004
PDCL	0.225	0.588	0.503	0.667	0.753	0.9	0.34	1.1	0.468	0.624	0.665	0.553	0.436	0.526	0.895	NaN	0.599	0.459	0.259	NaN	0.411	0.482	0.45	NaN	0.392	0.602	0.4	NaN	0.293	0.6162	0.4347	1.417529331	0.503378587	0.01491139	0.369389004
SNTA1	0.847	1.86	1.41	1.21	1.74	1.42	2.75	2.01	1.83	2.16	1.7	1.6	2.9	2.16	1.94	1	1.45	1.31	1.4	2.31	1.73	1.38	1.12	1.9	0.752	1.6	0.956	1.48	0.47	1.8358	1.347	1.362880475	0.446659043	0.014830314	0.369389004
STIM1	0.0923	0.332	0.214	0.363	0.342	0.362	0.356	0.23	0.233	0.635	0.31	0.32	0.119	0.195	0.186	0.207	0.229	0.153	0.255	0.137	0.0515	0.138	0.23	0.0657	0.146	0.162	0.114	0.232	0.393	0.285953333	0.179514286	1.592928007	0.671681065	0.015896229	0.369389004
PDGFRL	2.21	2.54	2.23	2.59	1.4	1.41	2.55	1.55	2.31	1.69	2.08	1.86	2.3	2.14	1.76	4.22	3.06	2.36	2.95	1.85	1.56	2.36	2.02	4.36	3.54	5.18	2.6	2.18	1.98	2.041333333	2.872857143	0.710558594	-0.492974472	0.015408059	0.369389004
MIS18BP1	0.997	0.708	1.66	NaN	1.3	NaN	NaN	1.05	0.854	1.51	NaN	1.03	0.682	0.641	0.727	NaN	1.25	1.75	1.46	NaN	1.19	0.719	1.99	NaN	2.15	NaN	1.48	2.9	1.35	1.014454545	1.6239	0.624702596	-0.67875857	0.014562667	0.369389004
TRMT1L	0.94	0.621	0.822	0.967	0.86	0.729	1.44	0.61	1.62	0.643	0.688	0.879	1.32	1.04	0.471	0.724	2.07	1.26	1.28	1.2	1.06	0.975	2.29	3.59	0.55	3	0.903	2.12	1.3	0.91	1.594428571	0.570737389	-0.809101018	0.015635596	0.369389004
STX12	0.548	1.01	NaN	NaN	1.6	NaN	0.595	1.17	1.7	0.916	NaN	NaN	NaN	0.558	0.887	NaN	NaN	NaN	NaN	NaN	1.43	NaN	NaN	NaN	NaN	NaN	NaN	NaN	1.44	0.998222222	1.435	0.695625242	-0.523617811	0.015472076	0.369389004
FBXO18	1.74	1.6	0.602	0.683	0.862	1.08	1.57	0.369	1.19	0.891	0.736	0.638	1.39	1.19	1.09	3.87	0.999	2.03	0.886	2.2	1.17	1.34	1.54	3.43	0.846	1.99	2.17	1.02	1.21	1.042066667	1.764357143	0.590621162	-0.759695045	0.015966273	0.369389004
DHTKD1	0.525	0.772	0.911	1.04	0.753	0.633	1.11	0.641	1.27	0.892	0.947	0.71	0.608	1.6	1.03	3.32	1.55	1.55	1.16	1.01	1.4	0.84	1.68	1.93	1.42	2.97	0.85	0.582	0.825	0.896133333	1.506214286	0.594957399	-0.749141725	0.01535474	0.369389004
CDK5RAP3	0.558	0.587	1.07	0.97	0.405	0.421	0.772	0.549	0.896	1.07	0.865	0.699	0.498	0.605	0.988	1.16	0.783	1.5	0.895	0.629	0.681	0.943	0.837	1.51	0.61	1.05	1.52	0.713	1.4	0.7302	1.0165	0.71834727	-0.477246641	0.015607331	0.369389004
WRNIP1	0.602	0.526	1.66	0.702	1.38	0.963	1.89	1.18	1.22	1.28	1.44	1.28	1.01	0.721	1.47	2.46	1.47	1.2	1.25	1.65	0.952	1.62	1.66	1.79	0.976	1.71	1.61	1.99	1.27	1.154933333	1.543428571	0.748290757	-0.418329141	0.014711472	0.369389004
TUFT1	1.44	0.865	NaN	1.39	1.25	1.35	NaN	0.932	1.26	1.75	1.01	1.03	1.15	1.73	1.34	2.15	NaN	2.05	2	0.757	1.38	1.6	2.07	1.02	1.57	NaN	2.17	1.53	2.93	1.269	1.768916667	0.717388232	-0.479174015	0.016035572	0.369389004
PALMD	2.86	4.95	2.89	2.96	NaN	4.6	6.21	4.13	1.53	2.05	0.446	3.75	3.42	0.545	1.34	NaN	1.05	0.758	2.38	0.824	2.38	1.56	3.09	0.121	1.68	1.4	3.51	0.886	0.898	2.977214286	1.579769231	1.884588095	0.914249236	0.015188945	0.369389004
NCDN	0.944	1.02	1.39	0.653	0.641	0.617	0.815	0.895	0.952	0.672	0.901	0.752	1.05	1.09	1.2	0.0874	0.996	0.831	0.566	0.631	0.865	0.841	0.567	NaN	0.518	0.789	0.49	0.558	0.988	0.906133333	0.671338462	1.349741427	0.432683054	0.015248791	0.369389004
SPAST	2.67	3.08	3.9	0.981	2.21	2.04	3	1.88	3.69	3.7	1.84	2.25	1.14	4.52	1.73	2.69	4.73	6.79	2.38	2.64	0.621	4.18	2.74	4.37	8.07	2.32	5.82	5.61	6.9	2.5754	4.275785714	0.602322046	-0.73139303	0.015241381	0.369389004
SCOC	0.96	2.55	0.836	0.637	1.17	0.899	2	0.814	1.45	1.46	3.81	0.629	1.64	0.814	1.15	0.198	1.06	1.09	0.706	0.543	0.915	0.693	0.774	0.378	0.53	0.521	0.716	1.22	1.19	1.387933333	0.752428571	1.844604772	0.883311735	0.015103355	0.369389004
RNASEL.DKFZp781D08126	0.162	0.0791	0.0431	0.0632	0.139	0.0904	0.117	0.127	0.0556	0.0857	0.0201	0.0626	0.101	0.0657	0.076	0.0421	0.0719	0.0396	0.057	0.0585	0.0404	0.0431	0.065	0.0533	0.0818	0.037	0.0392	0.0917	0.0791	0.085833333	0.057121429	1.502646826	0.587505966	0.016171449	0.371317345
NXN	1.92	2.24	1.48	2.76	1.7	2.63	4.27	1.95	3.1	3.09	0.654	2.62	1.5	NaN	1.91	NaN	4.35	4.34	1.96	NaN	2.05	2.76	3.45	NaN	3.35	3.81	3.28	6.14	2.32	2.273142857	3.437272727	0.661321646	-0.596575971	0.01636576	0.374570665
ADAR	2.92	2.84	4	2.23	2.94	2.17	4.44	1.81	2.2	2.39	2.02	2.42	2.62	0.877	2.71	1.06	2.47	1.19	3.61	1.63	2.24	1.45	2.26	1.5	1.01	1.76	1.93	1.18	2.34	2.572466667	1.830714286	1.405171024	0.490745732	0.016700261	0.379784211
ERGIC2	1.4	0.932	1.83	0.896	1.78	1.36	2	1.4	1.07	1.66	1.04	1.52	1.19	1.91	1.42	2.72	2.01	1.94	1.99	2.11	1.94	1.24	1.71	4.54	1.35	2.14	2.72	1.44	1.24	1.4272	2.077857143	0.686861464	-0.541908949	0.016684084	0.379784211
MAF1	1.94	1.17	1.25	1.59	0.917	1.1	3.1	1.92	0.819	NaN	0.932	1.38	0.829	0.908	1.37	0.324	0.846	NaN	1.46	0.665	0.375	0.505	1.01	0.123	0.724	0.627	NaN	1.21	1.84	1.373214286	0.809083333	1.697247031	0.763196562	0.016867152	0.381473745
PPP1R12B	2.33	1.12	2.51	1.15	1.82	2.06	1.17	0.854	2.87	1.34	1.88	1.32	1.66	1.8	1.41	4.17	2.95	NaN	2.62	1.3	1.56	2.17	3.75	NaN	1.78	3.25	NaN	1.69	2.69	1.686266667	2.539090909	0.66412221	-0.590479347	0.016935333	0.381473745
TARBP2	0.543	0.455	0.779	0.277	0.328	0.384	0.477	0.302	0.893	0.38	0.5	0.324	0.556	0.692	0.326	0.721	0.429	0.974	0.478	0.805	0.399	0.519	0.714	0.675	0.563	1.21	0.531	0.904	0.601	0.481066667	0.680214286	0.707228114	-0.499752468	0.016920419	0.381473745
TINAGL1	2.26	2.09	0.728	2.13	4.99	4.29	2.05	2.33	2.01	1.43	0.773	2.68	1.79	1.38	1.55	3.19	3.14	3.02	2.17	2.82	3.36	3.27	2.96	4.16	5.04	3.98	2.79	2.1	1.74	2.1654	3.124285714	0.69308642	-0.528892844	0.017030484	0.382406896
CALCOCO1	0.901	0.771	0.813	1.16	1.39	0.997	0.635	0.875	0.752	0.598	0.724	1.06	0.838	0.655	0.879	3.82	0.791	1.89	0.924	0.992	2.21	1.24	2.27	0.998	1.21	2.6	1.63	0.63	0.498	0.869866667	1.550214286	0.561126726	-0.833601466	0.017300974	0.387258902
MAEA	1.05	0.526	0.94	0.774	0.803	0.728	1.29	0.992	0.499	1.46	0.918	0.607	1.72	0.474	0.683	0.589	0.698	0.729	0.894	0.694	0.44	0.73	0.602	0.582	0.438	0.542	0.606	0.672	0.703	0.8976	0.637071429	1.408947191	0.494617539	0.017392709	0.387511309
CDS1	1.64	1.67	1.92	1.41	1.4	1.46	2.04	1.49	1.37	1.44	1.17	1.67	1.79	1.47	1.47	2.85	1.61	1.69	1.51	1.27	1.52	2.05	1.54	2.34	1.85	2.26	1.89	2.07	1.95	1.560666667	1.885714286	0.827626263	-0.272948669	0.017421132	0.387511309
SMCR7L	1.8	1.49	1.71	1.44	1.23	1.4	2.58	1.43	1.18	1.47	1.79	2.31	1.46	1.24	1.19	2.15	1.88	2.12	1.7	2.18	1.51	2.2	2.07	3.53	1.28	2.86	1.47	1.97	1.7	1.581333333	2.044285714	0.773538318	-0.370455336	0.021365347	0.388528824
WHSC2	0.768	0.93	0.925	0.909	0.912	0.973	1	1.05	0.849	0.859	0.759	1.2	0.845	0.834	1.03	0.879	1.12	0.947	1.02	1.13	1.08	0.956	1.01	1.2	0.898	1.54	0.814	1.19	1.19	0.922866667	1.069571429	0.862837808	-0.212838701	0.018280911	0.388528824
SEC61A1	0.697	NaN	0.785	NaN	0.97	NaN	NaN	NaN	0.6	2.25	NaN	0.954	0.828	0.821	1.3	NaN	NaN	2.55	NaN	NaN	1.81	NaN	1.54	NaN	1.4	NaN	NaN	1.51	NaN	1.022777778	1.762	0.580464119	-0.784721204	0.021896023	0.388528824
RIC8B	1.09	1.27	0.407	0.521	1.4	0.886	0.854	1.14	1.26	1.05	0.729	0.849	0.695	0.711	0.915	NaN	0.494	0.562	0.459	NaN	0.606	0.766	0.435	NaN	0.861	NaN	1.11	NaN	0.67	0.918466667	0.662555556	1.386248533	0.471185933	0.022344596	0.388528824
TBXAS1	NaN	1.34	1.28	NaN	NaN	NaN	NaN	2.27	NaN	NaN	1.41	NaN	0.473	NaN	0.664	NaN	0.365	NaN	NaN	0.499	NaN	NaN	NaN	NaN	NaN	NaN	0.362	NaN	NaN	1.2395	0.408666667	3.033034258	1.600761793	0.023375039	0.388528824
STARD3NL	NaN	NaN	NaN	NaN	NaN	NaN	NaN	0.208	0.324	NaN	NaN	NaN	NaN	NaN	NaN	0.762	NaN	NaN	NaN	0.561	NaN	0.75	0.433	NaN	NaN	0.542	NaN	NaN	NaN	0.266	0.6096	0.436351706	-1.196436657	0.020330182	0.388528824
GPBP1	0.223	0.148	0.224	0.259	0.283	0.587	0.541	0.297	0.753	0.379	0.535	0.72	0.478	0.442	0.38	0.572	1.12	0.873	0.684	0.52	0.424	0.747	0.31	0.79	0.665	0.605	0.581	0.373	0.299	0.4166	0.611642857	0.681116431	-0.554026659	0.01838418	0.388528824
SEC31A	1.75	1.57	1.11	1.33	0.784	0.905	1.22	1.51	0.684	2.31	1.45	0.809	0.983	1	0.854	0.895	0.762	1.04	1.13	0.627	0.763	0.73	0.905	0.812	0.561	0.933	1.11	1.19	1.24	1.217933333	0.907	1.342815141	0.42526071	0.023871479	0.388528824
BARD1	0.83	0.698	1.86	0.645	1.25	1.03	2.23	0.579	1.28	1	2.05	0.765	1.07	0.978	1.01	3.13	1.85	6.34	2.07	1.17	2.49	1.1	3.17	1.73	0.963	4.26	1.6	1.12	0.876	1.151666667	2.276357143	0.505925298	-0.983003713	0.019178504	0.388528824
ASXL2	1.05	0.532	1.26	0.206	NaN	NaN	NaN	0.448	1.01	NaN	0.176	1.04	0.954	NaN	NaN	NaN	NaN	NaN	1.17	1.12	NaN	1.08	NaN	NaN	NaN	NaN	NaN	1.58	0.987	0.741777778	1.1874	0.624707578	-0.678747065	0.022012577	0.388528824
CEP192	3.72	4.4	4.03	NaN	3.88	3.18	3.94	1.72	3	7.7	1.52	2.49	1.44	NaN	2.25	NaN	4.75	4.25	4.7	NaN	4.75	3.45	4.49	NaN	8.07	NaN	5.05	NaN	4.81	3.328461538	4.924444444	0.675905998	-0.565105477	0.018980718	0.388528824
FAM120B	1.02	0.362	0.664	0.611	0.715	0.69	0.95	0.401	0.878	0.602	0.306	0.521	0.515	1.34	0.567	NaN	0.881	0.826	0.748	NaN	0.757	1.14	0.893	NaN	0.798	NaN	0.856	0.897	0.964	0.676133333	0.876	0.771841705	-0.373623096	0.020854469	0.388528824
POC1B.GALNT4.GALNT4	2.9	2.48	2.25	1.23	1.64	0.758	1.16	1.6	2.34	2.38	0.969	1.69	1.7	2.32	0.828	2.74	3.16	3.39	1.66	3.03	1.11	1.36	2.71	NaN	2.35	4.92	NaN	3.31	1.9	1.749666667	2.636666667	0.663590392	-0.591635097	0.020874442	0.388528824
ECI1.DCI	0.559	NaN	0.139	NaN	0.501	NaN	NaN	0.863	0.35	1.15	0.764	0.36	0.388	0.474	NaN	NaN	0.417	0.29	0.403	NaN	0.222	0.319	0.147	NaN	0.276	0.0951	0.233	0.431	0.396	0.5548	0.293554545	1.889938373	0.918339192	0.022789413	0.388528824
APOO	0.918	0.704	0.625	0.625	0.51	0.989	1.86	0.858	1.47	0.805	0.452	0.639	0.661	NaN	0.969	1.07	1.46	0.448	0.835	1.47	1.21	0.681	0.93	2.25	1.11	1.98	1.52	2.02	NaN	0.863214286	1.306461538	0.660726903	-0.597874007	0.023939173	0.388528824
NDUFA13.YJEFN3	1.09	1.83	0.959	1.24	1.38	1.01	1.48	0.917	1.69	1.94	1.38	0.865	0.637	1.67	0.565	1.99	1.89	1.72	1.23	3.37	1.62	1.34	1.65	1.67	1.09	4.26	1.93	1.19	1.83	1.243533333	1.912857143	0.650092109	-0.621283953	0.017923898	0.388528824
CD7	0.427	2.15	0.231	0.803	NaN	0.422	0.61	0.775	NaN	0.779	0.663	0.62	0.435	0.461	0.532	0.332	0.256	0.413	0.357	NaN	0.395	0.292	0.187	0.264	0.643	NaN	0.278	0.378	0.294	0.685230769	0.34075	2.010948699	1.007876278	0.023411641	0.388528824
EIF3G	0.126	0.109	NaN	0.334	0.268	0.266	0.502	NaN	NaN	NaN	NaN	NaN	0.0466	NaN	NaN	NaN	NaN	NaN	NaN	NaN	NaN	0.0455	NaN	NaN	NaN	NaN	0.0663	NaN	NaN	0.235942857	0.0559	4.220802453	2.077517308	0.02234308	0.388528824
PIK3C2A	1.38	0.578	0.777	0.709	0.916	0.931	1.01	0.454	1.06	0.475	0.722	0.714	0.75	0.947	0.823	NaN	1.07	1.65	0.918	0.536	1.21	1.66	1.79	NaN	1.5	NaN	1.24	0.909	0.594	0.8164	1.188818182	0.686732431	-0.542179998	0.020558012	0.388528824
PSMD14	1.02	1.53	0.579	0.91	0.96	1.19	1.17	1.37	1.16	2.82	0.276	0.98	0.6	1.61	1.47	0.294	0.809	0.601	0.657	0.665	0.806	0.732	0.495	NaN	0.903	0.653	0.746	1.39	1.16	1.176333333	0.762384615	1.542965728	0.625706018	0.024069587	0.388528824
UBE2C	1.33	4.96	2.35	4.82	0.6	0.572	NaN	9.43	4.27	2.6	1.09	10.7	2.32	1.7	3.17	0.0843	2.4	1.84	1.98	0.948	2.97	1.74	2.36	0.147	0.757	0.728	1.83	0.893	0.0543	3.565142857	1.337971429	2.664588183	1.413912579	0.021306373	0.388528824
GIPC1	0.922	1.29	0.917	0.645	1.26	0.689	0.422	1.42	1.31	1.63	0.987	0.934	1.84	1.92	0.63	0.41	0.504	0.487	0.564	NaN	0.503	0.382	0.688	0.325	0.484	1.03	0.433	0.595	2.32	1.121066667	0.671153846	1.670357211	0.740156661	0.024126123	0.388528824
ARPC1B	1.22	1.66	1.2	0.73	1.46	1.35	1.42	1.91	0.952	1.68	1.38	1.16	0.904	1.05	1.53	1.06	1.01	0.694	0.854	1.53	1.52	0.974	0.873	1.02	1.11	0.97	0.659	1.19	1.17	1.307066667	1.045285714	1.250439616	0.322435391	0.022080731	0.388528824
INPPL1	1	1.32	2.35	1.65	1.35	1.65	2.01	1.38	2.25	1.47	1.62	1.22	0.71	1.18	1.87	4.49	1.95	4.31	1.2	1.08	1.8	1.52	3.68	2.8	1.95	2.81	2.45	1.99	1.05	1.535333333	2.362857143	0.649778315	-0.621980497	0.020789099	0.388528824
ZZEF1	1.66	1.64	2.08	1.58	1.49	1.44	2.66	1.29	2.42	2.37	1.2	1.44	1.81	2.46	1.55	3.04	1.59	4.54	2.01	3	2.28	1.46	2.86	3.72	2.06	3	1.66	1.3	2.38	1.806	2.492857143	0.724469914	-0.465002316	0.022015821	0.388528824
EIF5B	1.93	1.98	1.9	1.76	1.85	1.91	2.43	1.57	2.93	1.89	1.43	1.93	1.01	1.85	1.56	4.97	1.81	4.14	2.31	2.44	1.54	1.78	3.94	4.92	1.1	3	2.57	2.99	1.24	1.862	2.767857143	0.672722581	-0.57191641	0.024096117	0.388528824
CLDN7	0.66	0.76	1.19	1.37	0.855	0.802	2.11	1.66	1.6	3.13	1.96	1.6	1.49	1.13	1.27	2.66	2.58	2.55	1.66	1.14	1.22	1.66	1.93	1.94	1.04	2.92	3.64	2.63	1.7	1.439133333	2.090714286	0.688345291	-0.538795657	0.019461637	0.388528824
MT.CO1	1.19	0.599	1.05	0.983	0.774	0.817	0.651	0.587	0.91	0.779	0.984	0.493	0.603	1.02	1.17	1.03	1.25	1.16	0.974	1.1	0.521	1.13	0.975	1.44	1.13	1.31	1.38	1.31	0.47	0.840666667	1.084285714	0.775318401	-0.367139189	0.017966498	0.388528824
SOD2	NaN	NaN	1.07	NaN	NaN	NaN	NaN	NaN	3.35	NaN	0.482	5.67	NaN	2.96	NaN	2.92	NaN	NaN	7.48	7.08	NaN	13.1	3.34	6	5.58	8.16	NaN	3.44	NaN	2.7064	6.344444444	0.426577933	-1.229118757	0.024091712	0.388528824
KRT6B	0.112	0.0386	0.0515	0.145	0.193	0.079	0.106	0.0699	0.291	0.0969	NaN	0.338	0.269	0.252	0.212	0.121	0.0385	0.0402	0.0526	NaN	0.175	0.0602	0.0401	NaN	0.159	0.0875	0.07	NaN	0.0952	0.160992857	0.085390909	1.88536296	0.91484229	0.019742208	0.388528824
ATP5B	1.68	0.915	1.96	2.33	1.97	1.83	1.79	1.66	0.786	1.62	1.35	1.68	2.45	1.38	2.44	1.83	2.05	3.49	1.5	2.42	3.15	6.04	2.35	3.16	2.32	1.36	2.37	3.15	1.47	1.722733333	2.618571429	0.657890526	-0.604080559	0.018655933	0.388528824
CAPN1	NaN	0.0893	NaN	0.2	0.19	0.124	0.0862	NaN	0.12	NaN	NaN	0.203	0.158	0.27	0.211	0.0242	NaN	0.0222	0.156	0.0596	0.0936	0.16	0.0674	0.0693	0.0858	0.0677	0.0504	0.286	NaN	0.16515	0.095183333	1.735072667	0.794996086	0.023455255	0.388528824
C4B	0.0986	0.104	0.0629	0.103	0.0852	0.125	0.129	0.141	0.0575	0.176	0.0487	0.112	0.0752	0.094	0.0811	0.0856	0.0857	0.0458	0.0846	0.0754	0.0369	0.0562	0.115	0.0683	0.076	0.0871	0.0572	0.0936	0.0709	0.099546667	0.074164286	1.342245337	0.424648393	0.021884421	0.388528824
PYGM	0.658	0.293	0.808	1.61	1.45	1.44	1.5	0.522	1.04	1.81	1.02	0.56	1.71	0.899	1.44	0.861	0.68	0.843	1.18	0.574	0.302	0.758	0.81	0.646	0.675	0.688	0.953	0.842	1.05	1.117333333	0.775857143	1.440127662	0.526196707	0.021775962	0.388528824
ACTN1.1	1.25	NaN	NaN	NaN	0.714	1.11	0.222	0.81	0.404	0.13	NaN	0.621	NaN	0.693	NaN	1.1	NaN	NaN	1.53	1.13	0.759	0.747	1.63	1.13	0.799	0.882	NaN	NaN	NaN	0.661555556	1.078555556	0.613371794	-0.70516627	0.022621768	0.388528824
MIF	2.02	1.19	1.04	2.16	0.966	0.92	1.34	1.82	1.88	1.69	1.19	2.12	1.7	1.84	1.22	0.856	1.38	1.73	NaN	2.88	2.47	2.32	2.89	3.43	4.05	2.23	1.36	2.21	1.27	1.539733333	2.236615385	0.688421149	-0.538636675	0.023531207	0.388528824
IDO1	1.08	0.963	1.12	0.731	0.966	0.952	1.41	0.824	1.24	1.05	0.985	0.875	0.809	1.01	0.908	1.39	1.1	0.797	1.08	1.23	1.1	1.22	1.72	1.01	0.952	1.43	1.55	1.26	0.906	0.994866667	1.196071429	0.83177864	-0.265728457	0.022609784	0.388528824
DSP	4.73	NaN	NaN	NaN	NaN	NaN	3.42	NaN	3.15	3.63	NaN	3.21	3.72	NaN	2.51	NaN	NaN	5.34	NaN	NaN	NaN	NaN	NaN	NaN	NaN	NaN	NaN	NaN	5.97	3.481428571	5.655	0.615637236	-0.6998476	0.018579007	0.388528824
ENG	2.21	1.87	2.19	1.72	2.19	2.25	2.77	1.12	1.74	1.5	1.83	1.52	2.65	2.06	1.92	2.14	2.79	2.13	2.15	0.975	2.8	3.14	1.74	4.23	3.46	2.36	2.32	3.53	2.29	1.969333333	2.575357143	0.764683585	-0.387065189	0.024042088	0.388528824
ERCC3	0.981	NaN	NaN	0.253	0.345	0.296	0.269	0.278	NaN	NaN	0.132	NaN	0.118	0.532	0.0506	NaN	NaN	0.0796	NaN	0.0941	0.107	0.0707	NaN	NaN	NaN	NaN	NaN	NaN	NaN	0.32546	0.08785	3.704723961	1.889366051	0.020226245	0.388528824
SRM	0.859	0.711	1.25	0.625	0.68	0.773	1.79	0.48	0.753	1.68	1.52	1.1	1.4	1.19	0.792	2.58	1.37	1.74	1.18	1.62	1.66	1.52	1.56	1.57	1.32	2.76	1.55	0.599	0.365	1.0402	1.528142857	0.680695522	-0.554918476	0.022129533	0.388528824
PVALB	0.765	1.1	1.72	0.97	0.782	0.687	1.05	0.579	1.27	1.49	0.627	1	0.993	1.27	0.724	0.978	1.09	1.45	1.26	1.56	0.924	1.22	1.94	1.39	0.911	2.46	0.878	1.93	1.18	1.0018	1.369357143	0.731584164	-0.450904249	0.022779662	0.388528824
TNFAIP3	0.849	1.81	0.264	1.03	0.461	0.382	0.707	0.587	0.653	0.584	0.909	0.373	0.755	0.991	0.717	0.382	0.639	0.351	0.398	0.613	0.429	0.522	0.328	0.504	0.376	0.246	0.328	0.743	0.786	0.738133333	0.474642857	1.555134186	0.63703907	0.022282984	0.388528824
PIK3R1	0.84	1.75	2.06	1.49	0.947	0.792	1.67	0.537	1.14	0.668	1.66	0.63	0.687	1.78	0.787	1.8	2.72	1.74	1.17	1.35	1.05	1.55	1.8	2.46	1.63	1.6	1.39	1.28	1.04	1.162533333	1.612857143	0.720791261	-0.472346576	0.022777245	0.388528824
PSMB8	0.62	NaN	0.503	NaN	NaN	NaN	NaN	0.144	0.338	0.74	NaN	NaN	NaN	0.556	NaN	NaN	NaN	NaN	0.622	0.802	NaN	0.924	NaN	NaN	NaN	NaN	NaN	NaN	1.03	0.4835	0.8445	0.572528123	-0.804581533	0.020597645	0.388528824
HLA.A.9	1.37	1.55	0.351	0.924	1.31	1.94	2.08	2.08	0.841	1.85	1.49	2.65	0.819	1.68	1.13	0.917	0.927	0.526	1.14	0.909	1.99	1.65	0.946	0.678	1.05	0.82	0.889	1.09	0.785	1.471	1.022642857	1.438429839	0.524494853	0.023713107	0.388528824
INPP5B	1.32	1.55	0.989	0.0842	5.97	2.8	2.22	1.46	0.839	1.5	1.31	2.47	1.19	3.11	1.27	1.83	5.64	6.6	2.15	4.37	2.78	0.953	1.08	2.39	5.22	4.15	1.41	4.34	10.5	1.872146667	3.815214286	0.490705509	-1.027070628	0.023029463	0.388528824
BUD31	NaN	NaN	2.08	NaN	NaN	NaN	NaN	2.9	NaN	NaN	NaN	NaN	2.32	NaN	NaN	NaN	NaN	NaN	NaN	1.15	NaN	NaN	NaN	NaN	NaN	NaN	NaN	NaN	0.954	2.433333333	1.052	2.313054499	1.209799259	0.019557858	0.388528824
PPP1R2.PPP1R2P3	1.57	2.68	2.9	2.43	1.54	1.64	2.81	1.91	2.69	3.74	0.877	2.22	1.82	1.97	2.29	1.65	3.16	3.8	2.96	3.89	1.47	3.11	4.23	2.54	2.02	2.82	3.58	2.73	2.88	2.2058	2.917142857	0.756150833	-0.403254051	0.018981358	0.388528824
CSNK1D	1.97	1.63	3.05	1.76	1.85	1.76	2.47	2.15	2.1	1.02	1.34	2.62	1.99	2.32	1.49	4.59	2.67	6.03	1.84	2.32	2.35	2.88	2.31	NaN	1.92	2.53	3.17	2.51	2	1.968	2.855384615	0.689224138	-0.536954867	0.023925349	0.388528824
DNASE1L1	0.782	0.539	1.06	0.964	0.457	0.429	0.477	0.488	0.828	0.925	1.44	0.599	0.841	0.475	0.743	1.74	0.728	1.77	0.71	2.56	0.931	0.651	1.27	1.25	0.77	2.9	0.963	0.547	0.883	0.736466667	1.262357143	0.583405949	-0.777427998	0.02206389	0.388528824
KLK7	0.611	1.17	0.811	NaN	1.64	1.36	NaN	NaN	NaN	1.17	NaN	NaN	1.51	NaN	NaN	NaN	0.958	0.956	0.725	NaN	0.839	0.651	NaN	NaN	0.732	NaN	0.509	0.501	0.947	1.181714286	0.757555556	1.559904455	0.641457666	0.022622556	0.388528824
RAB7A	0.674	1.3	0.744	0.995	1.13	1.13	0.914	1.06	1.01	0.915	0.834	1.25	0.467	0.761	0.86	0.785	0.608	0.823	0.836	0.905	0.929	0.767	0.664	0.525	0.779	0.873	0.808	0.915	0.544	0.936266667	0.768642857	1.218077626	0.284606077	0.021632235	0.388528824
BCAP31	1.29	0.726	0.958	0.648	1.1	1.48	1.54	0.415	0.689	0.952	0.905	0.504	0.872	1.22	0.703	1.57	1.73	1.01	1.34	1.34	0.612	1.15	1.16	1.34	0.963	1.36	1.01	1.16	1.25	0.933466667	1.213928571	0.768963421	-0.379013124	0.020772822	0.388528824
AGFG1	3.4	1.35	1.7	0.963	2.11	2.73	2.56	2.7	NaN	NaN	0.731	1.55	2.02	NaN	1.83	0.434	1.54	1.41	1.39	0.428	1.17	1.37	1.37	NaN	3.18	0.226	0.431	1.01	1.56	1.970333333	1.193769231	1.650514423	0.722915746	0.0199415	0.388528824
SLC5A3	3.06	2.39	2.8	0.514	4	2.3	1.72	2.63	3.14	1.16	0.892	3.84	1.57	1.68	2.8	1.99	1.71	7.82	4.56	2.02	3.46	3.09	4.43	2.52	3.17	4.43	2.77	4.18	3.6	2.299733333	3.553571429	0.647161139	-0.627803116	0.01846015	0.388528824
USP14	3.09	2.69	1.82	1.78	1.97	2.06	3.16	1.26	1.6	1.71	1.47	1.86	1.68	1.83	1.8	2.3	2.47	2.33	1.95	1.86	2.02	2.41	2.23	4.12	2.94	2.43	2.36	2.72	2.78	1.985333333	2.494285714	0.795952654	-0.329245479	0.020964176	0.388528824
RPS13	1.31	1.31	0.401	1.31	0.874	1.28	0.66	1.03	0.687	1.26	1.41	0.499	1.1	0.608	1.17	0.345	0.965	0.686	0.47	0.406	0.893	0.658	0.622	0.256	0.69	0.648	0.804	0.928	1.39	0.993933333	0.697214286	1.42557798	0.511546958	0.018265223	0.388528824
TUBB4B	0.761	0.641	0.764	1	0.718	0.834	0.882	0.781	0.658	0.99	0.853	0.732	0.905	0.852	0.721	0.631	0.815	0.737	0.485	0.732	0.918	0.713	0.609	0.566	0.649	0.892	0.679	0.613	0.795	0.806133333	0.702428571	1.147637448	0.19866695	0.024054036	0.388528824
SP4	0.359	0.342	0.287	0.35	0.546	0.153	0.201	0.537	0.442	0.445	0.0613	1.03	0.485	0.23	0.411	0.0613	0.317	0.264	0.168	0.274	0.109	0.208	0.0627	0.385	0.355	0.141	0.0883	0.294	0.464	0.391953333	0.22795	1.719470644	0.781964486	0.023553985	0.388528824
HIST1H1A	2.89	2.28	2.03	2.93	4.63	4.91	4.25	2.52	2.14	1.97	1.09	1.89	2.66	3.54	2.55	1	2.1	3.03	2.52	1.11	1.26	1.45	2.41	0.62	2.62	2.93	1.5	1.7	3.05	2.818666667	1.95	1.445470085	0.531538752	0.021403835	0.388528824
LIPE	0.504	2.05	2.02	1.67	1.09	1.07	1.55	1.56	2.3	3.23	1.78	1.63	1.09	1.5	1.51	2.45	1.5	3.65	2.19	2.84	2.06	1.91	2.6	4.14	2.13	3.03	1.85	1.58	0.898	1.636933333	2.344857143	0.698095122	-0.518504464	0.019473321	0.388528824
BST2	1.23	1.18	1.84	1.23	1.31	1.34	2.66	1.09	1.46	1.93	1.39	1.24	1.69	1.1	1.5	2.05	1.53	1.9	1.36	2.36	1.8	1.71	2.44	2.53	1.45	1.84	1.57	1.47	1.69	1.479333333	1.835714286	0.805862516	-0.311394365	0.022713996	0.388528824
GTF3C1	2.51	1.47	1.31	1.04	2.84	1.93	2.11	1.71	1.33	1.57	0.504	1.93	1.41	2.11	2.1	3.72	2.89	1.55	1.33	1.82	2.59	1.95	1.97	3.06	2.78	1.81	3.43	2.4	1.51	1.724933333	2.343571429	0.736027634	-0.442168162	0.021497489	0.388528824
SELENBP1	1.76	1.31	2.54	0.945	1.39	1.5	1.32	0.64	1.8	2.45	0.708	1.08	2.65	2.85	0.534	2.9	2.96	5.92	4.08	1.92	1.24	2.21	2.21	1.7	1.74	2.38	1.37	2.84	1.9	1.565133333	2.526428571	0.619504288	-0.690813827	0.020051305	0.388528824
KLF5	0.954	0.506	0.664	1.02	0.473	0.763	0.604	0.939	0.539	0.58	0.516	0.774	1.1	0.699	0.792	0.347	0.663	0.449	0.561	0.286	0.284	0.918	0.638	0.582	0.348	0.713	0.331	0.359	0.988	0.7282	0.533357143	1.365314048	0.449232837	0.022719409	0.388528824
KIAA0020	1.46	1.41	1.42	1.28	1.3	1.4	1.75	1.27	1.22	1.12	0.869	1.23	1.52	1.17	1.49	1.57	1.62	1.92	1.17	1.58	1.53	1.56	1.64	1.46	1.13	1.76	1.48	1.19	1.68	1.327266667	1.520714286	0.872791608	-0.196290865	0.0232014	0.388528824
ATP6V1F	0.848	NaN	0.588	NaN	NaN	NaN	NaN	NaN	NaN	NaN	0.703	NaN	0.889	NaN	NaN	NaN	1.39	1.07	NaN	NaN	0.692	NaN	1.21	NaN	1.88	NaN	NaN	1.47	NaN	0.757	1.285333333	0.588952282	-0.763777346	0.022150408	0.388528824
LRRC26	1.31	2.18	2.1	1.74	1.95	1.81	2.05	1.98	1.8	2.71	1.5	1.93	1.6	1.48	1.97	0.882	1.41	2.04	1.37	1.52	1.74	1.98	1.53	1.41	1.29	2.12	1.55	1.62	1.58	1.874	1.574428571	1.190273115	0.251292646	0.022201624	0.388528824
NDUFAF6	1.18	1.12	1.77	0.185	1.66	2.33	0.77	1.21	1.6	1.74	0.249	1.02	1.15	2.11	0.532	1.33	1.33	2.64	1.34	1.46	2.06	1.94	1.83	1.38	1.45	3.78	1.67	1.48	2.44	1.241733333	1.866428571	0.665299145	-0.587924915	0.018038843	0.388528824
SP6	0.236	0.296	0.806	0.304	0.561	0.617	NaN	0.642	1.12	1.45	0.0734	0.672	1.1	2.14	0.389	2.26	1.16	1.3	0.754	0.821	0.801	1.78	1.02	0.998	1.17	1.27	1.59	1.46	0.597	0.743314286	1.212928571	0.6128261	-0.706450353	0.021293158	0.388528824
USP38	0.981	1.44	1.32	0.611	0.39	0.415	1.15	1.38	1.1	1.49	1.5	1.56	1.08	1.1	1.87	1.28	0.985	1.07	2.63	1.82	1.43	1.06	2.25	1.49	1.44	3.76	1.48	1.83	1.51	1.159133333	1.716785714	0.675176479	-0.566663449	0.02323725	0.388528824
FNDC3B	0.658	0.219	0.74	1.74	1.24	1.41	3.64	1.03	1.12	0.56	0.665	0.763	0.927	0.634	1.95	1.19	0.551	0.589	1.04	0.499	0.742	0.325	0.825	0.223	0.315	0.433	0.725	0.504	0.156	1.153066667	0.579785714	1.988780748	0.991884236	0.021943781	0.388528824
DNTTIP2	0.759	1.29	1.03	NaN	0.564	0.488	0.38	0.66	0.611	0.625	1.04	0.376	0.553	NaN	0.404	NaN	0.239	0.353	0.563	NaN	0.626	0.306	0.487	NaN	0.575	NaN	0.329	NaN	0.5	0.675384615	0.442	1.528019492	0.611662947	0.019313765	0.388528824
PRR14L	0.223	0.453	1.41	1.02	0.373	0.382	0.26	1.45	1.21	0.402	1.32	1.43	0.541	0.93	0.569	2.96	1.13	1.52	0.896	0.677	1.4	1.46	2.34	1.09	0.741	2.44	1.6	0.543	0.421	0.7982	1.372714286	0.5814757	-0.782209193	0.024062684	0.388528824
PSMD4.1	3.82	5.25	2.66	2.28	2.16	1.62	7.11	0.992	1.62	1.81	2.06	1.01	1.88	2.04	0.891	7.24	3.84	7.09	3.77	NaN	6.12	5.07	4.68	NaN	1.46	17.3	7.76	2.75	2.99	2.4802	5.839166667	0.42475239	-1.235306028	0.018812278	0.388528824
FAM21A	0.396	0.734	0.447	0.345	0.274	0.378	0.409	0.393	0.194	0.302	NaN	0.164	0.262	0.396	0.266	0.118	0.24	0.148	0.228	NaN	0.193	0.159	0.616	0.134	0.152	0.113	0.0586	0.214	0.41	0.354285714	0.214123077	1.654589124	0.726473004	0.017903738	0.388528824
MAVS	0.765	2.05	1.15	1.63	0.649	0.691	1.48	0.767	1.63	1.49	0.463	1.01	1.69	1.49	2.3	3.15	1.77	1.41	1.35	0.91	1.6	1.99	1.95	2.66	1.83	2.15	1.45	1.94	1.11	1.283666667	1.805	0.711172669	-0.491728215	0.020878829	0.388528824
S100A7A	2.72	1.12	3.46	1.13	0.874	0.854	1.56	1.75	1.51	1.45	1.67	1.54	0.693	1.49	1.17	2.33	2.05	1.53	1.74	1.67	1.45	2.37	2.61	3.23	2.61	1.88	6.46	2.27	2.56	1.532733333	2.482857143	0.617326429	-0.695894538	0.021517946	0.388528824
HOOK3	0.661	1.95	0.628	0.376	0.858	0.785	0.813	1.49	NaN	0.684	0.534	NaN	0.462	0.204	0.731	NaN	0.412	0.395	0.703	0.127	0.642	0.27	0.327	0.15	0.389	NaN	0.705	0.464	0.386	0.782769231	0.414166667	1.88998607	0.918375601	0.018026983	0.388528824
ZDHHC13	1.05	0.82	1.82	NaN	0.793	1.18	NaN	1.18	1.28	1.1	0.814	1.31	1.1	0.903	1.26	2	1.08	2.14	1.28	1.45	1.42	0.889	1.4	1.94	1	1.73	2.26	0.767	1.46	1.123846154	1.486857143	0.755853485	-0.403821485	0.022510412	0.388528824
C19orf21	1.27	0.928	1.68	0.806	NaN	NaN	NaN	1.09	1.68	1.06	NaN	1.47	0.809	1.44	0.971	1.86	1.46	1.7	1.52	1.28	1.01	0.861	2.71	1.81	1.36	1.54	1.44	2.15	3.71	1.200363636	1.743642857	0.688422879	-0.538633049	0.022435822	0.388528824
FAM134A	1.02	0.653	0.78	0.358	1.02	NaN	1.29	0.655	1.54	1.51	2.78	1.61	0.83	1.24	1.06	2.51	NaN	NaN	2.57	NaN	1.09	3.24	2.39	NaN	4.52	0.607	NaN	1.9	1.88	1.167571429	2.300777778	0.507468144	-0.978610834	0.019948439	0.388528824
DOCK8	1.61	0.474	2	0.709	0.507	0.531	1.06	0.337	1.96	2.51	1.53	0.408	2.61	2.05	0.569	NaN	2.19	2.03	1.83	1.39	1.48	2.88	2.34	NaN	1.45	2.51	2.05	3.21	0.473	1.257666667	1.986083333	0.633239626	-0.659176558	0.022628775	0.388528824
PREX1	1.67	1.2	2.7	0.869	1.51	1.54	2.66	0.761	2.16	2.56	1.11	1.77	0.758	2.43	0.977	1.76	3.34	1.96	1.51	1.9	0.857	2.36	2.34	4.3	3.05	3.17	2.19	1.94	2.44	1.645	2.3655	0.695413232	-0.524057577	0.0220148	0.388528824
WDR60	0.526	1.15	NaN	0.758	0.282	0.317	0.749	0.761	0.912	1.06	0.448	1.57	0.872	0.269	0.247	1.93	1.32	0.87	1.81	0.505	0.808	1.03	0.7	0.471	1.25	1.19	1.28	1.67	0.634	0.708642857	1.104857143	0.641388673	-0.640729218	0.023065907	0.388528824
RFFL	1.15	0.196	2.84	1.06	0.545	0.725	1.94	0.989	1.65	1.79	0.117	1.03	1.29	1.67	0.5	0.0592	0.13	0.356	0.537	0.281	0.111	0.163	1.73	1.66	0.584	0.155	0.12	0.996	1.15	1.166133333	0.573728571	2.03255231	1.023292482	0.022205765	0.388528824
SORL1	2.37	0.859	1.42	2.37	2.13	2.02	2.44	3.7	2.57	3.79	1.38	2.28	1.04	1.02	1.3	1.89	2.67	3.3	2.35	4.98	1.67	2.66	2.4	3.23	2.78	2.14	3.64	2.55	3.65	2.045933333	2.850714286	0.717691472	-0.478564316	0.020397702	0.388528824
TMEM230	1.29	1.51	2.8	2.47	1	1.02	0.592	1.72	1.83	2.4	2.8	2.42	0.868	1.14	5.52	5.4	2.27	4.72	3.23	2.35	2.99	1.04	3.24	6.12	2.58	7.99	1.74	2.5	1.98	1.958666667	3.439285714	0.569498096	-0.812237076	0.023145165	0.388528824
NACC2	NaN	NaN	NaN	NaN	NaN	NaN	1.2	NaN	NaN	3.57	NaN	NaN	NaN	NaN	NaN	12.3	NaN	NaN	NaN	NaN	NaN	NaN	NaN	NaN	NaN	13	NaN	NaN	7.74	2.385	11.01333333	0.21655569	-2.207190015	0.023897905	0.388528824
DCPS	0.617	0.613	2.08	0.785	0.369	0.512	1.19	2.28	1.39	1.11	1.79	2.86	1.96	1.06	0.83	1.95	2.94	1.81	2.1	2.84	1.88	2.31	1.05	NaN	2.62	1.48	1.18	2.66	0.843	1.2964	1.974076923	0.656711998	-0.606667282	0.019119653	0.388528824
MRPL38	1.26	NaN	NaN	NaN	2.04	NaN	NaN	NaN	1.72	NaN	NaN	1.6	2.01	NaN	NaN	NaN	0.734	NaN	0.832	0.85	0.674	1.58	NaN	1.3	1.74	2.21	NaN	0.799	0.354	1.726	1.1073	1.5587465	0.640386321	0.019934297	0.388528824
SMARCD1	1.15	1.12	0.756	0.745	1.77	1.29	1.22	1.16	0.937	0.987	0.602	0.992	0.673	0.866	0.376	2.06	0.693	1.63	1.12	1.55	0.926	1.34	1.82	3.02	0.925	2.51	0.852	1.19	1.15	0.976266667	1.484714286	0.657545143	-0.604838151	0.019778781	0.388528824
ITCH	1.38	1.89	2.18	1.65	1.67	2.18	1.73	1.57	2.05	1.92	0.531	1.62	1.54	2.13	1.51	2.99	1.87	1.88	1.74	3.38	1.65	2.23	2.34	NaN	1.41	3.02	2.02	1.68	2.34	1.7034	2.196153846	0.775628722	-0.366561867	0.021895397	0.388528824
PPP1R13B	0.446	0.361	0.36	0.536	0.299	0.315	0.538	0.476	0.514	0.484	0.862	0.708	0.542	0.722	0.397	0.415	0.491	0.537	0.517	0.203	0.315	0.286	0.328	0.222	0.278	0.475	0.365	0.364	0.498	0.504	0.378142857	1.332829618	0.414492366	0.020497259	0.388528824
FAM210B	1.39	1.25	1.98	2.65	1.41	1.19	1.24	1.78	1.53	1.65	2.28	1.93	1.99	2.6	1.59	1.98	1.38	2.64	2.29	3.04	2.44	3.07	2.61	3.55	1.59	3.61	2.24	1.16	1.67	1.764	2.376428571	0.742290352	-0.429944478	0.01813538	0.388528824
DCBLD2	1.4	0.615	1.21	1.45	0.625	0.69	0.962	0.572	1.51	1.7	1.04	0.697	1.69	1.45	1.01	1.78	1.21	1.27	1.17	1.54	1.77	1.94	2.15	1.77	0.933	1.62	1.24	1.31	0.923	1.108066667	1.473285714	0.752105756	-0.410992556	0.018514055	0.388528824
UBL7	3.24	3.7	NaN	1.56	2.75	1.7	4.11	1.31	2.38	2.76	1.5	2.39	1.83	2.49	1.8	3.83	4.37	NaN	5.78	2.46	1.98	2.66	5.35	7.7	1.46	6.08	2.8	3.86	1.64	2.394285714	3.843846154	0.622888019	-0.682955273	0.02375057	0.388528824
GAS2L1	0.697	1.29	0.77	0.931	0.496	0.557	0.818	1.33	0.884	1.61	0.758	1	0.454	0.54	0.889	0.757	0.813	0.812	0.77	0.695	0.61	0.405	0.766	0.342	0.488	0.605	0.791	0.492	0.503	0.868266667	0.632071429	1.373684409	0.458050596	0.022471747	0.388528824
PIK3R4	0.887	1.21	1.05	NaN	1.01	1.02	NaN	1.06	0.984	0.508	NaN	1.32	1.04	1.7	1.46	1.64	0.399	1.1	0.41	0.867	NaN	0.293	0.795	0.851	0.466	1.42	0.709	0.315	0.299	1.104083333	0.735692308	1.500740625	0.585674655	0.022046091	0.388528824
LSMD1	0.611	0.64	0.936	0.861	0.545	0.532	0.546	0.87	1.13	0.552	0.789	0.88	0.406	0.436	0.609	1.57	0.698	0.656	0.527	0.731	0.754	0.695	0.717	1.6	1.01	1.73	1.45	1.19	0.727	0.689533333	1.003928571	0.686835053	-0.541964425	0.020250052	0.388528824
LLPH	0.0925	0.26	0.344	0.165	0.171	0.185	0.208	0.253	0.39	0.101	0.21	0.162	0.622	NaN	0.371	NaN	2.32	NaN	0.73	0.0438	1.9	NaN	NaN	NaN	1.57	NaN	0.505	NaN	1.15	0.252464286	1.174114286	0.215025308	-2.217421624	0.023321925	0.388528824
AARSD1.PTGES3L.AARSD1	0.74	0.9	3.71	1.39	0.882	1.42	1.45	0.831	1.84	1.14	1.09	1.32	1.35	0.939	0.985	3.17	1.98	0.83	1.25	2.91	1.28	1.86	2.1	5.23	2	2.77	2.09	1.84	1.41	1.332466667	2.194285714	0.607243924	-0.719651946	0.020906248	0.388528824
THUMPD2	1.6	1.99	2.66	NaN	NaN	1.6	1.9	0.927	0.875	2.46	1.84	1.01	0.572	2.13	1.69	4.12	1.82	2.39	3.61	3.61	1.01	0.741	3.85	6.33	1.52	3	2.71	2.09	1.85	1.634923077	2.760785714	0.592194848	-0.755856155	0.017793369	0.388528824
C11orf84	1.35	1.52	1.71	0.719	2.75	1.56	1.26	1.75	2.02	2.33	0.842	1.51	0.812	1.46	2.53	4.24	1.67	3.33	1.45	1.93	1.78	1.89	1.65	4.35	2.55	2.24	1.76	2.06	2.22	1.6082	2.365714286	0.679794686	-0.556829011	0.017893671	0.388528824
MFSD1	1.36	1.77	2.17	1.05	1.1	1.2	1.15	1.01	1.5	1.19	1.39	1.32	1.12	1.14	1.25	3.01	1.95	1.54	1.06	1.73	1.73	1.53	2.11	2	1.8	4.33	1.41	1.91	1.06	1.314666667	1.940714286	0.677413814	-0.561890687	0.017986198	0.388528824
MAP1LC3A	0.656	0.596	NaN	NaN	1.46	NaN	NaN	0.466	1.98	NaN	1.02	1.25	NaN	NaN	0.395	3.93	NaN	NaN	1.24	3.28	NaN	3	3.91	8.22	NaN	2.95	0.754	NaN	NaN	0.977875	3.4105	0.28672482	-1.802261298	0.018724706	0.388528824
ACSS3	1.27	1.48	5.35	NaN	NaN	1.06	3.21	2.93	1.65	1.76	1.36	NaN	1.81	1.72	1.2	5.46	NaN	5.99	2.44	1.88	2.33	2.59	4.19	2.23	3.2	4.3	5.71	3.05	1.4	2.066666667	3.443846154	0.600104236	-0.73671498	0.020688794	0.388528824
CALHM2	1.64	0.595	0.363	0.333	0.512	1.04	0.436	0.873	0.452	0.439	0.703	1.35	0.82	0.313	0.998	NaN	0.503	0.533	0.686	NaN	0.409	0.575	0.399	NaN	0.347	NaN	0.0727	0.398	0.367	0.724466667	0.42897	1.68885159	0.756042555	0.017889527	0.388528824
RRAGC.RRAGD	2.28	1.87	2.51	1.87	1.65	2.1	5.67	1.2	1.56	6.09	2.38	1.68	1.84	3.14	1.73	6.64	5.32	4.8	2.75	3.09	2.98	4.34	2.81	5.18	2.84	3.45	3.18	3.18	2.3	2.504666667	3.775714286	0.663362341	-0.592130983	0.018013523	0.388528824
CSNK1G1	0.8	0.926	0.771	0.689	1.28	1.52	1.24	0.767	1.15	1.24	0.801	1.09	1.5	0.878	1.02	1.33	1.76	1.43	1.11	1.48	1.01	1.02	0.643	2.11	1.18	0.793	1.58	2.28	2.24	1.0448	1.426142857	0.732605429	-0.448891702	0.023923504	0.388528824
UTP3	NaN	NaN	NaN	NaN	0.724	0.32	NaN	NaN	0.597	0.45	0.553	0.568	0.615	0.723	NaN	NaN	NaN	0.327	0.286	NaN	0.323	0.388	NaN	NaN	0.19	NaN	0.66	NaN	0.452	0.56875	0.375142857	1.516089109	0.600354551	0.022170149	0.388528824
KBTBD4	1.81	2.45	1.24	1.65	2.63	1.61	0.606	2.24	1.64	2.57	1.17	2.44	1.18	3.09	0.54	1.7	1.86	3.2	1.79	2.97	2.64	2.35	3.12	NaN	2.42	2.35	2.1	3.1	1.76	1.791066667	2.412307692	0.742470238	-0.429594898	0.019927292	0.388528824
TMOD3	2.1	5.18	0.874	NaN	1.64	1.67	1.67	0.89	1.16	1.57	NaN	0.822	3.59	0.944	1.37	0.496	0.762	0.736	0.868	0.817	0.932	0.902	0.45	1.39	0.805	0.595	0.786	0.281	2.02	1.806153846	0.845714286	2.135654886	1.094678531	0.01934522	0.388528824
FAM120A	1.47	2.34	1.62	2.56	2.41	1.37	1.27	1.73	2.86	5.41	1.27	2.78	1.58	3.72	2.33	7.03	1.89	3.96	1.96	3.29	5.66	2.15	2.53	3.22	3.97	5.3	3.45	3.2	2.06	2.314666667	3.547857143	0.65241259	-0.616143473	0.021674558	0.388528824
HMG20B	0.77	0.373	1.25	0.768	0.287	0.36	0.747	1.25	NaN	0.415	0.245	1.09	0.735	1.22	0.93	NaN	2.93	1.1	1.75	1.07	0.347	2.02	1.85	NaN	0.674	1.45	1.21	0.708	0.98	0.745714286	1.34075	0.556191897	-0.846345369	0.01859623	0.388528824
KIAA1468	1.25	1.17	2.02	1.37	1.11	1.21	1.89	1.87	1.35	1.88	1.6	2.06	1.39	1.15	1.4	2.83	1.41	1.69	1.47	2.06	1.93	1.49	2.05	2.25	1.49	2.25	1.49	1.85	1.69	1.514666667	1.853571429	0.817161207	-0.291307377	0.022631867	0.388528824
IL36A	0.94	1.97	0.639	0.961	0.638	0.94	0.819	0.962	1.12	1.37	1.02	0.919	0.334	0.507	0.801	NaN	0.856	0.582	0.576	NaN	0.54	0.684	0.808	NaN	0.728	0.332	0.426	0.974	0.651	0.929333333	0.650636364	1.42834521	0.514344699	0.023192353	0.388528824
DIS3	1.7	1.28	NaN	2.15	1.23	0.864	2.49	1.4	3.49	1.2	0.975	1.51	2.16	1.94	0.605	1.95	3.58	6.51	0.806	1.91	2.43	2.67	1.97	3.76	1.61	3.58	4.15	0.886	2.76	1.642428571	2.755142857	0.596131909	-0.746296496	0.022420251	0.388528824
TMED3	1.12	1.47	2.19	1.35	1.2	1.53	1.32	2.32	2.53	2.25	0.744	2.21	1.55	1.97	1.51	3.07	1.75	2.52	2.08	3.15	1.94	1.43	2.25	2.48	2.02	2.35	1.83	1.9	1.44	1.684266667	2.157857143	0.780527419	-0.357478781	0.021891313	0.388528824
RAPGEF2	0.483	0.936	0.182	0.862	0.374	0.293	0.18	0.53	0.149	0.195	1.5	0.253	0.632	0.28	0.382	0.111	0.199	0.116	0.119	0.189	0.206	0.197	0.114	0.0622	0.585	0.239	0.22	0.295	0.369	0.482066667	0.2158	2.233858511	1.159537811	0.018275784	0.388528824
SPIN1	0.695	0.384	NaN	0.282	1.13	0.529	0.931	NaN	NaN	NaN	1.25	0.481	1.23	NaN	0.776	NaN	0.804	2.88	NaN	NaN	2.46	0.755	NaN	2.17	NaN	NaN	1.42	NaN	1.6	0.7688	1.727	0.445165026	-1.167587842	0.020119446	0.388528824
KLRG2	1.33	1.65	2.23	NaN	0.803	NaN	NaN	1.48	0.72	NaN	NaN	0.786	1.2	0.81	1.18	NaN	NaN	0.84	0.518	0.0523	0.472	0.495	0.481	NaN	0.453	2.2	0.559	0.448	0.854	1.2189	0.670209091	1.818686163	0.862896609	0.024520959	0.389452173
ASNS	2.08	1.23	1.57	0.653	1.45	2.01	1.82	0.541	0.983	1.68	1.01	0.903	1.26	0.868	1.43	4.3	2.11	2.36	1.2	1.06	1.57	1.48	1.52	1.28	1.35	3.55	1.74	2.44	1.73	1.2992	1.977857143	0.656872517	-0.606314689	0.024543996	0.389452173
STMN1	0.21	0.67	0.202	0.724	0.358	0.246	0.794	0.509	0.524	0.171	0.652	0.833	0.102	0.514	1.1	NaN	0.618	0.176	0.342	0.313	0.14	0.32	0.164	0.16	0.346	0.353	0.257	0.181	0.533	0.507266667	0.300230769	1.689589205	0.756672522	0.024288036	0.389452173
LYZ	0.945	1.72	1.97	1.42	2.61	2.46	2.37	1.87	2.56	2.3	1.78	1.99	0.885	2.31	1.27	4.14	3.67	2.86	1.34	2.05	1.68	1.58	2.45	1.4	2.52	4.17	3.6	3.77	2.01	1.897333333	2.66	0.713283208	-0.487453085	0.024328018	0.389452173
TRAM2	0.989	1.87	2.59	0.848	0.974	1.21	1.4	1.17	1.73	2.33	1.44	1.51	1.4	0.965	1.26	0.782	1.96	2.93	NaN	2.1	1.37	3.04	1.98	2.4	0.935	2.09	2.81	2.42	1.48	1.445733333	2.022846154	0.714702564	-0.48458513	0.024645105	0.389452173
CYP4F22	1.72	2.71	NaN	2.07	3.91	NaN	2.36	1.48	1.38	1.84	3.39	2.29	1.45	1.33	1.19	0.36	2.03	0.271	2.3	NaN	0.706	0.646	1.44	NaN	1.59	NaN	NaN	1.62	1.94	2.086153846	1.2903	1.616797525	0.693139018	0.024675882	0.389452173
KLF16	2.13	1.88	2.66	2.37	1.58	1.73	2.08	1.74	2.06	3.15	1.63	2.25	1.84	1.96	1.73	2.88	2.47	2.26	2.11	2.62	2.2	3.09	2.24	2.53	2.5	1.44	2.68	3.45	2	2.052666667	2.462142857	0.833691132	-0.262415105	0.024449946	0.389452173
USP22	0.782	0.772	0.957	0.915	0.695	0.749	1.57	1.2	1.04	1.02	1.05	1.31	0.895	0.921	0.841	1.31	0.875	1.29	1.51	1.23	0.87	1.31	1.35	NaN	1.05	2.64	1.54	1.41	0.876	0.981133333	1.327769231	0.738933627	-0.436483312	0.024445419	0.389452173
KDM3A	2.55	3.53	3.06	2.42	1.65	1.93	1.56	3.88	2.36	2.54	1.08	3.21	1.79	1.68	1.6	1.19	1.49	1.26	3.28	2.5	1.37	1.34	2.55	1.44	1.73	1.88	1.44	0.915	0.844	2.322666667	1.659214286	1.399859371	0.485281902	0.024645608	0.389452173
CCBL2	1.33	2.64	0.763	1.48	2.27	1.74	3.2	2.17	1.28	1.15	1.41	3.22	1.94	1.79	1.62	1.88	2.07	1.63	1.09	1.11	1.72	0.98	0.632	0.762	0.816	0.794	1.06	1.69	2.14	1.866866667	1.312428571	1.422452016	0.508379986	0.024842803	0.391219178
TMEM184A	2.47	2.46	1.45	2.08	3.29	2.59	2.07	1.99	2.24	3.08	2.03	2.21	1.17	1.17	1.53	0.926	1.61	1.33	1.72	2.37	1.29	1.76	2.14	1.4	2.16	0.948	1.45	1.76	2.15	2.122	1.643857143	1.290866429	0.368339727	0.024967347	0.392312534
LPIN2	0.656	0.607	0.819	0.914	0.518	0.51	1.16	0.456	1.94	0.636	0.633	0.614	0.77	0.536	0.75	0.632	0.949	1.46	1.19	1.55	0.877	1.11	0.965	1.4	0.728	1.08	1.18	1.03	0.67	0.767933333	1.058642857	0.725394148	-0.463162988	0.025111561	0.393168223
KLK5	0.842	0.713	0.418	1.32	1.37	0.946	0.76	1.4	1.01	0.754	0.626	0.795	1.09	0.676	1.09	0.874	0.794	0.636	0.549	0.984	0.768	0.725	0.584	0.689	0.646	0.789	0.867	0.675	0.49	0.920666667	0.719285714	1.279973519	0.356113963	0.025132276	0.393168223
GINS1	2.87	2.01	3.23	1.93	2.61	3.23	4.52	1.96	2.43	1.87	1.25	1.99	2.04	1.83	2.3	2.96	2.66	3.41	2.2	4.45	2.49	2.38	2.81	3.87	2.46	4.24	2.91	3.54	2.62	2.404666667	3.071428571	0.782914729	-0.35307291	0.025250192	0.393284172
DIDO1	1.16	1.39	NaN	NaN	1.66	1.14	NaN	1.75	2.42	NaN	1.02	NaN	2.38	1.23	NaN	NaN	NaN	1.58	NaN	4.25	1.12	2.42	3.14	3.91	2.36	3.5	NaN	1.47	NaN	1.572222222	2.638888889	0.595789474	-0.74712546	0.025222432	0.393284172
SBNO1	0.393	0.877	1.66	0.969	0.525	0.667	1.58	0.742	0.469	1.21	1.58	0.692	0.717	1.83	1.51	1.89	1.33	1.65	1.15	1.31	0.849	0.863	0.999	NaN	0.78	2.23	2.02	2.11	2.5	1.028066667	1.513923077	0.679074573	-0.558358082	0.02693817	0.395290523
TRAPPC13	1.01	NaN	NaN	0.879	0.609	0.96	0.75	0.92	1.2	2.52	1.09	0.548	1.08	0.677	0.988	3.23	1.86	5.34	1.04	0.719	0.976	0.818	4.92	NaN	0.665	3.89	1.41	1.71	1.71	1.017769231	2.176	0.46772483	-1.096268075	0.027346931	0.395290523
SHANK2	2.12	2.21	2.06	1.38	1.99	1.9	1.85	1.12	1.9	1.91	0.957	1.51	3.14	1.71	1.59	2.84	2.18	1.85	1.54	1.76	2.61	2.15	1.91	2.59	1.79	2.95	2.73	1.95	2.7	1.823133333	2.253571429	0.808997359	-0.305793103	0.02563917	0.395290523
PTPRA	0.224	0.109	0.0779	0.68	NaN	1.06	NaN	1.4	0.326	0.407	NaN	0.589	0.277	0.167	NaN	0.121	0.11	0.0618	0.136	0.0522	0.0867	0.034	0.173	0.329	0.0747	0.166	0.0956	0.342	0.345	0.483354545	0.151928571	3.181459161	1.669688603	0.026981024	0.395290523
TMPRSS2	1.38	0.652	1.66	1.47	1.26	NaN	NaN	1.1	0.636	1.08	0.703	1.48	1.99	1.1	NaN	NaN	NaN	0.307	0.567	0.528	1.78	0.759	1	0.949	0.75	0.822	0.715	0.653	1.07	1.20925	0.825	1.465757576	0.551646513	0.026047737	0.395290523
DHRS2	0.207	0.0826	0.23	0.148	0.168	0.302	0.315	0.0799	0.163	0.358	0.947	0.327	0.433	1.03	0.105	NaN	0.533	1.06	0.659	0.604	0.612	0.832	0.535	NaN	0.506	1.95	0.461	0.533	0.0631	0.326366667	0.695675	0.46913669	-1.091919761	0.025930261	0.395290523
KCNN4	3.4	2.36	1.68	3.39	3.41	4.17	1	2.54	1.84	1.6	0.816	2.97	2.65	1.92	2.37	3.96	3.23	4.23	1.74	3.12	2.85	3.38	3.95	1.97	4.17	5.76	4.25	2.56	1.53	2.407733333	3.335714286	0.721804425	-0.470320106	0.027345772	0.395290523
TXNL1	1.51	1.43	2.73	1.76	1.1	1.76	1.61	1.88	1.92	1.79	1.74	1.49	1.64	1.97	2.14	2.59	2.04	5.07	1.81	2.67	3.35	1.64	3.13	3.47	1.3	1.72	2.5	1.34	1.97	1.764666667	2.471428571	0.714026975	-0.485949517	0.027334307	0.395290523
CYTH3	NaN	1.69	NaN	1.65	0.432	0.568	NaN	1.06	1.29	1.48	NaN	NaN	NaN	3.25	NaN	4	NaN	7.15	NaN	3.6	NaN	NaN	4.56	1.9	NaN	NaN	NaN	NaN	1.94	1.4275	3.858333333	0.369978402	-1.434487042	0.026565913	0.395290523
KPNA6	1.75	6.14	3.89	2.8	0.754	2.34	3.73	1.49	2.28	1.07	1.51	2.65	2.5	3.6	2.39	6.56	3.84	2.55	3.32	7.72	4.13	1.5	1.72	9.5	3.57	7.24	1.24	4.95	3.9	2.592933333	4.41	0.587966742	-0.766193542	0.02606166	0.395290523
CUTA.1	0.771	1.56	1.22	0.497	1.65	0.445	1.37	1.46	1.16	1.15	0.479	1.33	1.04	1.21	1.78	0.985	0.979	1.66	0.828	NaN	1.35	1.57	2.21	3.29	1.32	2.7	1.23	1.76	2.2	1.141466667	1.698615385	0.671998309	-0.573470492	0.025458303	0.395290523
SERPINA5	1.84	2.04	1.81	1.26	1.44	1.54	3.72	1.7	1.59	1.41	1.35	2.07	1.2	2.13	1.31	1.68	1.85	2.37	2.05	2.51	1.53	2.54	2.29	2.04	2.24	2.96	2.43	3.08	1.72	1.760666667	2.235	0.787770321	-0.344153031	0.026960349	0.395290523
PECAM1	0.865	1.04	1.31	1.29	1.05	1.12	0.838	0.996	1.33	1.16	1.22	0.834	0.605	0.817	0.938	1.46	1.21	2.39	1.14	1.31	0.613	1.23	1.59	0.861	1.31	1.61	1.46	0.863	2.58	1.027533333	1.401928571	0.732942715	-0.44822765	0.02725131	0.395290523
ACAA2	1.64	2.28	1.69	1.04	1.5	1.42	1.54	1.49	1.46	2.09	1.47	1.64	0.829	1.31	0.93	2.03	1.76	1.33	1.52	1.41	1.58	1.52	1.94	1.71	2.34	2.49	2.1	2.98	1.44	1.4886	1.867857143	0.796956023	-0.327427978	0.027333999	0.395290523
GNAQ	0.193	0.138	0.391	0.201	0.146	0.189	0.285	0.303	0.219	0.468	0.365	0.268	0.127	0.172	0.216	0.0628	NaN	0.253	0.178	0.14	0.258	0.147	0.142	0.0791	0.16	0.271	NaN	0.0975	0.225	0.2454	0.167783333	1.462600576	0.548535835	0.026913931	0.395290523
DAP3	1.39	0.642	NaN	0.891	NaN	0.545	0.38	0.798	1.36	0.829	0.318	0.472	0.578	0.403	0.783	3.43	0.733	6.04	4.29	1.34	0.858	1.38	2.32	0.421	NaN	7.33	0.538	0.751	NaN	0.722230769	2.452583333	0.294477566	-1.763770367	0.026280149	0.395290523
ADAR.1	0.62	0.321	1.6	1.12	0.92	1.06	1.7	0.65	1.22	0.853	1.82	0.736	1.54	1.51	1.4	3.56	1.07	2.17	1.11	2.05	1.85	1.6	1.42	2.04	1.15	3.39	1.52	0.854	0.796	1.138	1.755714286	0.648169243	-0.625557531	0.025790441	0.395290523
ARF5	0.563	0.637	0.686	0.626	0.636	0.617	0.906	0.513	0.753	0.79	0.427	0.634	0.645	0.715	0.585	0.714	0.867	0.823	0.63	0.769	0.77	0.809	0.613	0.791	0.641	0.886	0.89	0.633	0.597	0.648866667	0.745214286	0.870711524	-0.199733277	0.02623956	0.395290523
DPYD	1.05	1.55	1.65	1.43	1.2	1.15	1.85	1.25	1.73	1.69	1.36	1.22	1.27	1.36	1.23	1.43	1.39	2.62	1.45	1.39	1.5	1.57	2.37	1.87	1.04	2.56	2.38	1.64	1.44	1.399333333	1.760714286	0.794753212	-0.331421154	0.026315947	0.395290523
GANAB	1.05	1.62	2.72	1.32	1.18	1.33	2.55	0.921	2.89	2.51	0.796	1.23	0.919	2.57	1.32	3.22	1.94	2.21	2.38	2.16	1.25	1.49	5.51	3.5	0.992	4.26	4.03	2.09	1.56	1.661733333	2.613714286	0.635774668	-0.65341256	0.027231807	0.395290523
MEF2D	2.77	2.85	2.29	1.75	2.48	2	1.05	2.43	2.29	1.53	3.64	3.94	4.14	1.78	2.06	2.91	3.22	3.73	3.27	1.74	7.19	4.86	2.67	5.48	6.18	1.79	3.28	4.53	1.24	2.466666667	3.720714286	0.662955142	-0.59301684	0.02562161	0.395290523
CPZ	1.12	0.873	0.792	1.05	0.682	0.736	0.492	0.889	1.49	1.02	0.833	1.16	1.03	1.14	0.779	0.898	1.34	1.16	0.654	1.21	0.91	1.57	1.32	1.88	0.667	1.31	0.954	1.56	1.53	0.939066667	1.211642857	0.775035862	-0.367665027	0.027017029	0.395290523
GLT8D1	1.64	2.14	0.822	1.39	2.32	2.58	2.23	1.74	3.08	2.31	1.78	1.62	1.26	3.99	2.42	6.66	2.44	4.06	2.4	5.1	2.15	1.42	2.12	7.16	1.73	4.89	2.07	3.53	1.99	2.088133333	3.408571429	0.612612462	-0.706953381	0.025837958	0.395290523
TMEM135	1.33	4.21	3.64	0.86	2.36	2.43	NaN	1.54	1.61	3.27	1.06	3.2	5.3	0.942	1.76	0.714	2.49	1.71	1.14	NaN	1.22	1.2	NaN	NaN	1.4	1.51	1.49	1.8	1.29	2.393714286	1.451272727	1.649389698	0.721932302	0.026482332	0.395290523
DDX1	4.28	NaN	NaN	NaN	6.52	8.47	NaN	2.61	4.46	NaN	1.82	3.53	8.26	1.45	2.31	NaN	NaN	0.963	2.28	1.39	2.5	3.18	1.96	NaN	3.73	NaN	1.22	NaN	NaN	4.371	2.152875	2.030308309	1.021698822	0.027378228	0.395290523
MAML1	NaN	0.169	NaN	NaN	NaN	NaN	NaN	1.55	NaN	NaN	0.728	1.08	NaN	NaN	NaN	NaN	NaN	NaN	3.48	4.93	1.51	1.72	NaN	5.72	NaN	NaN	NaN	NaN	1.7	0.88175	3.176666667	0.277570829	-1.849072138	0.026706377	0.395290523
PXDN.1	1.27	0.927	0.557	1.59	NaN	1.3	1.11	0.897	1.3	NaN	0.635	1.46	1.18	1.19	1.17	1.97	1.82	1.18	1.29	1.46	1.13	0.665	1.94	2.19	1.16	1.13	2.3	0.993	1.69	1.122	1.494142857	0.750932211	-0.413245417	0.026006651	0.395290523
AKAP1	1.87	1.53	3.83	0.986	2.42	1.59	1.39	1.37	1.51	1.54	1.14	1.52	0.921	2.19	1.54	1.91	1.89	2.15	1.55	1.87	2.02	2	2.65	3.13	1.73	3.81	2.24	2.94	2	1.6898	2.277857143	0.741837567	-0.430824767	0.026020771	0.395290523
SDF2	1.35	1.18	1.64	1.12	1.19	1.25	1.5	1.2	1	1.46	1.12	1.41	0.921	0.799	1.21	1.69	1.3	1.89	1.6	1.1	1.26	1.8	1.16	2.05	1.35	1.56	1.61	1.2	0.992	1.223333333	1.468714286	0.832928055	-0.263736208	0.026363375	0.395290523
PRRX2	1.7	1.02	2.49	1.47	1.08	1.2	2.93	0.717	1.07	2.13	1.04	1.22	1.52	1.22	0.482	1.43	2.34	2.55	3.07	1.14	0.962	2.05	2.7	3.51	1.69	1.93	3.17	1.01	1.55	1.419266667	2.078714286	0.68276178	-0.550545793	0.026906948	0.395290523
POTEKP	1.06	0.274	NaN	0.442	0.364	0.514	NaN	0.251	0.884	0.925	1.75	1.14	1.01	0.887	0.658	NaN	2.71	2.03	1.88	NaN	1.38	0.221	1.27	NaN	1.33	NaN	3.04	1.15	0.48	0.781461538	1.5491	0.504461648	-0.987183504	0.026893935	0.395290523
SIK2	0.391	0.605	0.836	0.572	0.895	0.672	0.937	0.398	0.57	0.856	NaN	0.897	0.722	0.15	0.569	NaN	0.784	1.09	0.896	1.09	0.857	1.03	0.886	3.04	0.71	1.54	0.809	1.54	0.341	0.647857143	1.124076923	0.576345915	-0.794993137	0.02626159	0.395290523
RANBP3.1	1.4	2.73	1.65	1.68	2.76	1.94	NaN	1.28	1.44	1.15	0.857	1.8	1.53	1.77	1.14	NaN	2.35	1.64	1.99	2.56	1.24	4.2	4.02	2.5	1.4	3.54	1.25	2.99	1.79	1.651928571	2.420769231	0.682398202	-0.551314249	0.025967034	0.395290523
WDR35	NaN	2.03	NaN	1.31	0.877	NaN	NaN	0.727	2	0.379	0.998	0.957	1.39	1.12	1.42	5.07	NaN	2.81	2.11	NaN	0.607	1.09	4.16	NaN	1.03	2.45	2.84	1.86	NaN	1.200727273	2.4027	0.499740822	-1.000748024	0.026396815	0.395290523
MAGED2	0.964	0.798	1.96	1.06	1.19	1.4	1.42	0.716	1.62	0.771	1.13	1.17	0.786	1.53	1.42	2.39	1.47	2	2.66	0.901	0.976	1.05	2.01	0.875	1.16	1.58	1.82	1.74	3.19	1.195666667	1.701571429	0.702683794	-0.509052469	0.026284768	0.395290523
SLCO1B1	0.297	0.109	0.621	0.273	0.15	0.243	0.351	0.157	0.239	0.25	0.797	0.48	0.396	0.476	0.197	0.478	0.857	0.738	0.423	0.625	0.682	0.573	0.646	0.501	0.41	NaN	0.514	0.181	0.0896	0.335733333	0.516738462	0.649716168	-0.622118487	0.026545112	0.395290523
FAM129B	0.929	1.4	2.02	2.22	1.23	1.02	1.09	1.43	1.49	2.24	0.321	1.2	2.1	0.764	2.46	1.77	2.05	1.88	0.847	1.31	2.34	2.78	1.62	2.57	1.69	1.77	2.89	2.73	1.62	1.460933333	1.9905	0.733952943	-0.446240526	0.02745879	0.395651144
ADCK1	NaN	NaN	NaN	NaN	1.36	NaN	NaN	NaN	0.897	NaN	NaN	1.18	NaN	NaN	NaN	NaN	NaN	NaN	0.936	0.485	0.479	1.1	0.374	NaN	0.492	0.36	NaN	NaN	NaN	1.145666667	0.603714286	1.897696798	0.924249506	0.027578243	0.396569569
MAP4K2	1.11	1.19	1.87	0.698	0.45	0.545	1.28	1.67	1.27	1.4	0.565	1.52	1.06	0.897	0.791	1.15	1.66	1.66	1.55	2.53	1.11	2.17	1.15	1.65	1.99	1	0.931	1.86	0.676	1.087733333	1.506214286	0.722163734	-0.469602122	0.027645502	0.396735246
SDHB	1.09	NaN	2.2	NaN	0.983	NaN	1.04	NaN	NaN	0.954	NaN	0.655	1.14	1.18	2.59	2.11	NaN	NaN	3.8	1.66	2.47	2.72	1.82	2.11	0.915	1.69	4.08	NaN	0.953	1.314666667	2.211636364	0.594431656	-0.750417147	0.027986412	0.398112398
DTWD1	1.7	1.38	1.21	1.1	0.882	1.12	1.4	0.95	0.94	0.659	0.276	1.64	0.859	0.395	0.858	2.51	1.67	2.67	1.49	2.81	1.1	1.19	1.21	NaN	0.772	1.71	1.86	0.645	0.761	1.0246	1.569076923	0.652995392	-0.614855284	0.028077047	0.398112398
SFXN5	0.373	1.03	0.879	1.07	0.587	0.536	1.39	0.95	0.827	0.616	0.0916	0.661	0.436	0.428	0.908	0.741	0.45	0.3	0.49	0.55	0.513	0.556	0.353	0.634	0.402	0.589	0.557	0.466	0.409	0.71884	0.500714286	1.435629101	0.521683073	0.028010896	0.398112398
PLEKHG4B	1.01	0.656	NaN	0.888	1.46	NaN	NaN	NaN	NaN	NaN	1.09	NaN	1.48	NaN	NaN	NaN	1.57	NaN	1.42	NaN	1.65	NaN	NaN	1.93	1.46	NaN	1.17	1.8	3.38	1.097333333	1.7975	0.610477515	-0.711989936	0.027878032	0.398112398
POLR1E	0.762	5.68	2.58	NaN	4.87	NaN	NaN	0.831	NaN	NaN	1.21	NaN	1.71	1.29	1.29	NaN	NaN	NaN	NaN	3.83	3.33	NaN	NaN	NaN	NaN	NaN	4.77	NaN	6.1	2.247	4.5075	0.498502496	-1.004327367	0.027922791	0.398112398
ANKFY1	1.29	1.14	2.95	1.78	1.4	1.58	2.92	1.33	1.97	2.68	1.67	1.23	1.44	2.23	2.42	4.66	1.52	2.51	2.34	6.69	1.95	2.21	5.58	NaN	0.984	5.89	2.71	1.99	2.35	1.868666667	3.183384615	0.58700625	-0.76855223	0.028054163	0.398112398
BIN2	1.28	0.679	0.613	NaN	NaN	0.89	1.23	1.29	NaN	1.51	1.4	NaN	0.869	NaN	1.11	NaN	1.46	NaN	NaN	1.4	NaN	1.08	NaN	NaN	NaN	NaN	1.74	1.76	1.24	1.0871	1.446666667	0.751451613	-0.412247885	0.031046574	0.398179304
VIPAS39	0.548	NaN	NaN	NaN	1.41	NaN	NaN	1.64	1.75	1.36	0.162	1.23	2.15	1.02	NaN	NaN	NaN	3.66	2.72	2.42	0.868	1.42	4.01	2.81	0.832	3.82	NaN	0.902	NaN	1.252222222	2.3462	0.533723562	-0.905835391	0.029761065	0.398179304
FLVCR2	NaN	0.522	NaN	NaN	0.388	0.612	NaN	0.481	NaN	0.235	NaN	1.02	NaN	NaN	NaN	NaN	NaN	NaN	0.657	NaN	NaN	NaN	1.64	0.975	1.16	1.68	2.92	NaN	NaN	0.543	1.505333333	0.360717449	-1.471058882	0.030290133	0.398179304
MST1	0.608	0.331	0.22	0.437	0.493	0.31	0.554	0.455	0.257	0.895	0.366	0.274	0.696	0.482	0.347	0.139	0.332	0.238	0.374	0.327	0.261	0.367	0.277	0.198	0.628	0.145	0.221	0.326	0.518	0.448333333	0.310785714	1.44258025	0.528651577	0.029220453	0.398179304
CYB5B	1.81	NaN	NaN	NaN	1.51	NaN	NaN	0.948	NaN	NaN	0.453	NaN	1.85	0.655	NaN	NaN	NaN	NaN	NaN	NaN	0.559	NaN	NaN	NaN	0.357	NaN	NaN	NaN	NaN	1.204333333	0.458	2.629548763	1.394815251	0.030840721	0.398179304
BUB3	0.82	1.04	1.12	1.37	0.632	0.534	1.22	0.903	0.754	0.806	2.03	0.745	0.65	0.906	0.905	2.6	0.909	1.7	1.07	1.64	1.56	1.01	1.14	2.15	0.787	2.7	1.18	0.641	0.928	0.962333333	1.429642857	0.673128487	-0.571046182	0.030322911	0.398179304
POLRMT	4.14	1.29	1.14	1.15	3.34	3.43	1.83	2.11	1.4	1.87	1.06	1.52	1.07	1.7	1.02	1.92	0.98	1.16	2.07	1.7	0.923	0.354	1.7	1.17	1.01	1.3	0.97	0.347	1.21	1.871333333	1.201	1.558145989	0.639830412	0.030409217	0.398179304
TMEM205	0.884	0.895	1.37	0.7	0.896	0.849	2.04	0.747	1.86	1.63	0.999	0.756	0.82	1.38	1.42	1.36	1.51	1.88	1.53	1.29	0.815	1.44	1.55	1.23	1.15	1.44	1.8	1.52	2.28	1.149733333	1.485357143	0.774045043	-0.369510573	0.029488454	0.398179304
SURF4	1.62	0.777	NaN	0.922	0.7	0.948	NaN	0.905	0.783	2.3	0.758	1.34	0.61	1.35	0.656	1.77	1.4	1.89	0.869	1.21	0.646	1.23	1.52	2.99	1.26	2.27	2.35	1.21	1.14	1.051461538	1.553928571	0.676647278	-0.563524111	0.029380484	0.398179304
TIMM8A	4.36	3.1	2.3	0.42	1.36	1.23	1.17	1.02	2.79	0.604	0.84	4.01	1.29	8.24	0.469	5.7	2.42	4.5	7.14	1.98	0.135	2.55	3.99	13.1	7.83	7.84	1.52	0.924	6.96	2.213533333	4.756357143	0.465384173	-1.103505949	0.030484968	0.398179304
TRAPPC6A	3.3	1.8	1.89	2.04	2.13	3.16	4.41	1.28	2.38	3.71	1.85	1.9	2.11	2.32	1.43	4.71	3.14	5.28	4.34	2.3	1.4	4.38	3.22	3.23	3.14	0.714	3.17	2.94	4.57	2.380666667	3.323857143	0.716236157	-0.481492744	0.030975815	0.398179304
SASH3	0.793	0.679	2.29	0.698	1.55	1.92	0.963	0.629	1.26	2.93	2.43	0.833	0.294	2.38	0.978	4.62	1.16	2.54	1.75	2.33	0.566	1.03	4.85	1.55	2.2	3.67	2.72	5.01	0.511	1.375133333	2.464785714	0.557911921	-0.841890716	0.029322476	0.398179304
CP.1	0.76	3.56	1.86	3.17	0.908	1.79	2.55	1.9	2.28	4.01	1.71	1.08	0.878	1.57	1.75	1.72	2.2	1.25	0.672	1.27	0.855	1.09	1.32	1.39	1.07	2.15	1.11	1.22	1.24	1.985066667	1.3255	1.497598391	0.58265079	0.028283678	0.398179304
CRABP1	0.197	0.125	0.252	0.231	0.12	0.166	0.239	0.119	0.264	0.283	0.314	0.468	0.238	0.679	0.223	0.237	0.7	1.49	0.519	NaN	0.653	0.87	0.215	0.219	0.922	NaN	0.749	0.138	0.1	0.2612	0.567666667	0.460129184	-1.119889132	0.029218426	0.398179304
ELF1	0.525	0.241	0.186	0.125	0.168	0.2	NaN	0.22	0.508	0.124	0.762	0.101	0.277	0.379	0.131	0.906	1.31	NaN	1.05	0.259	0.271	0.214	0.594	NaN	0.286	0.571	NaN	0.535	NaN	0.281928571	0.5996	0.470194415	-1.088670691	0.030267062	0.398179304
PSMC2	0.159	0.0626	0.0754	0.0537	0.0912	0.0557	0.0843	0.0731	0.0623	0.115	0.0319	0.0844	0.0867	0.0484	0.0458	0.0251	0.065	0.0569	0.0567	0.0285	0.0536	0.0451	0.0299	0.0369	0.0706	0.026	0.0383	0.0941	0.0977	0.0753	0.051742857	1.45527333	0.541290146	0.03048584	0.398179304
TRIM23	0.668	0.679	1.33	1.1	0.528	0.625	0.625	0.634	0.716	0.868	1.15	0.49	1.39	0.697	0.755	NaN	0.621	0.669	0.468	NaN	1.02	0.409	0.943	NaN	0.364	NaN	0.503	0.358	0.262	0.817	0.5617	1.454513085	0.540536275	0.029130482	0.398179304
COL15A1	2.15	1.45	2.2	1.48	1.69	1.71	2.77	1.56	1.15	2.06	1.93	1.35	1.34	1.7	1.45	2.23	2.15	2.15	1.68	2.27	1.47	2.22	1.84	2.92	1.43	2.49	2.34	2.15	1.83	1.732666667	2.083571429	0.831584962	-0.266064426	0.030277137	0.398179304
MTIF2	0.768	0.96	0.74	0.984	0.698	0.769	0.933	0.712	0.987	0.822	0.721	0.701	1.14	0.851	0.769	1.66	0.989	1.04	0.862	0.907	1.09	0.766	1.09	1	0.65	1.2	0.949	1	0.855	0.837	1.004142857	0.833546735	-0.262665005	0.03044807	0.398179304
YLPM1	0.961	1.42	0.507	0.929	0.748	0.872	1.08	0.736	0.827	1.76	0.919	0.79	1.05	1.15	0.841	0.696	0.525	0.814	1.05	0.722	0.667	0.935	0.466	0.936	0.652	0.774	0.61	0.973	0.843	0.972666667	0.761642857	1.277063991	0.352830817	0.029450068	0.398179304
RGS19	1.55	1.24	1.65	1.48	1.43	1.36	1.76	1.72	1.49	1.38	1.37	1.51	1.27	1.55	1.7	2.43	1.47	2.16	1.88	1.79	1.78	1.71	1.72	2.5	1.38	2.58	1.49	1.09	1.32	1.497333333	1.807142857	0.8285639	-0.271315131	0.029928486	0.398179304
SULT1A1	2.57	1.36	1.23	2.45	2.92	1.5	3.53	1.69	2.01	1.67	2.41	5.16	0.668	NaN	2.29	NaN	1.15	1.08	1.9	NaN	1.53	1.62	0.794	NaN	2.89	0.701	0.961	1.88	1.15	2.247	1.423272727	1.578755749	0.658787987	0.030603125	0.398179304
CDC42	2.12	1.41	1.6	1.6	0.925	1.27	3.27	1.52	0.367	2.15	2.85	1.1	1.67	0.429	1.16	0.739	1.79	1.21	0.444	0.866	0.843	1.11	0.477	NaN	0.873	0.659	1.35	0.591	2.01	1.562733333	0.997076923	1.567314715	0.6482949	0.030279028	0.398179304
UBE2N	1.35	0.996	1.6	1.49	0.911	1.5	0.909	1.56	0.719	1.06	0.695	2.19	1.16	1.25	2.46	0.392	0.922	1.64	1.12	1.08	0.861	1.22	0.872	0.863	1.14	0.546	0.846	1.23	0.797	1.323333333	0.966357143	1.369403996	0.453548128	0.029394878	0.398179304
NCALD	1.29	1.36	3.28	1.64	1.11	0.343	0.101	1.97	1.9	1.25	1.51	1.76	1.58	0.877	1.06	3.26	0.78	2.42	1.89	1.83	1.47	2.2	2.87	NaN	1.29	2.11	2.49	2.24	1.37	1.402066667	2.016923077	0.695151284	-0.524601113	0.0305488	0.398179304
PSMC5	1.25	1.25	1.68	1.4	1.31	1.36	1.26	1.26	1.3	1.38	1.02	1.31	0.779	1.19	1.38	2.61	1.21	1.55	1.25	1.48	1.31	1.48	1.46	1.68	1.3	2.19	1.72	1.35	1.16	1.275266667	1.553571429	0.820861303	-0.284789618	0.030720243	0.398179304
PSMD2	1.13	0.921	2	1.05	1.32	1.15	2.18	0.446	1.23	0.779	1.42	0.7	0.943	1.24	NaN	1.05	NaN	2.43	2.01	NaN	1.66	1.39	1.61	1.34	1.5	NaN	1.82	1.16	NaN	1.179214286	1.597	0.738393416	-0.437538405	0.030731734	0.398179304
LY6D	1.07	0.61	1.02	0.972	0.789	0.831	1.01	0.684	0.988	1.04	1.05	0.837	1.12	0.67	0.784	0.925	0.983	0.987	1.01	1.25	0.825	1.22	0.933	1.17	0.811	1.17	1.08	0.864	1.57	0.898333333	1.057	0.849889625	-0.234652604	0.031037297	0.398179304
TRIM25	0.785	1.74	2.31	1.44	1.5	1.59	1.84	0.932	2.41	2.22	1.01	1.06	1.88	1.75	2.3	1.67	3.08	2.52	1.62	1.6	1.96	0.681	2.77	3.48	1.95	2.49	2.61	2.11	2.16	1.651133333	2.192928571	0.752935301	-0.409402195	0.029211774	0.398179304
PDCD11	0.829	0.917	NaN	NaN	0.828	0.963	1.04	0.969	1.26	1.38	0.0934	0.709	1.71	1.52	NaN	NaN	1.16	1.39	1.13	1.03	1.75	0.952	2.48	1.85	1.31	3.3	2	1.09	0.873	1.0182	1.562692308	0.651567807	-0.618012771	0.028443484	0.398179304
TAF13	1.06	NaN	NaN	NaN	2.23	NaN	NaN	1.79	0.998	1.23	NaN	1.15	2.33	NaN	2.1	NaN	NaN	NaN	4.75	NaN	2.58	4.98	2.24	NaN	1.53	NaN	NaN	NaN	4.54	1.611	3.436666667	0.468768186	-1.093053433	0.028796743	0.398179304
MRPL2	1.2	NaN	1.28	NaN	0.829	NaN	NaN	1.23	2.3	0.704	NaN	1.57	2.19	2.03	1.09	NaN	3.53	1.64	2.44	4.78	4.37	2.64	0.324	5.65	1.42	2.14	0.921	1.32	2.35	1.4423	2.578846154	0.559281133	-0.838354431	0.029662507	0.398179304
LAMTOR1	1.19	1.29	NaN	1.22	1.24	0.733	2.7	1.36	2.24	1.36	0.873	2.05	1.48	1.79	2.08	2.56	1.41	2.17	3.15	2.62	1.18	1.78	2.6	5	1.25	3.51	NaN	NaN	1.48	1.543285714	2.3925	0.6450515	-0.632513747	0.02978863	0.398179304
SNRNP48	1.65	2.46	NaN	NaN	0.964	1.69	0.75	1.39	1.24	2.19	NaN	1.51	1.68	2.01	NaN	2.91	2.54	2.44	1.89	1.15	2.39	1.7	1.73	NaN	2.13	1.64	NaN	3.26	NaN	1.594	2.161818182	0.737342304	-0.439593562	0.029200979	0.398179304
C8orf47	0.814	1.65	0.731	1.68	4.42	2.45	1.49	2.49	1.55	1.29	NaN	2.21	4.16	1.13	0.921	0.0627	2.29	1.73	0.86	0.583	0.999	0.748	0.917	1.31	NaN	NaN	0.985	1.77	1	1.927571429	1.104558333	1.745106049	0.80331471	0.029457836	0.398179304
TRUB1	2.05	1.95	NaN	2	1.93	NaN	NaN	1.52	NaN	NaN	1.69	1.45	1.4	1.33	1.15	NaN	3.68	2.4	2.7	NaN	1.14	3.7	NaN	NaN	NaN	NaN	4.41	NaN	2.03	1.647	2.865714286	0.574725823	-0.799054224	0.028794828	0.398179304
SEC14L1	0.947	1.3	1.3	0.983	0.769	0.85	1.45	0.836	1.08	1.03	1.26	0.958	0.821	0.989	0.902	2.14	1.03	1.04	0.942	1.66	1.25	1.07	1.41	1.79	0.887	1.93	0.958	1.02	1.33	1.031666667	1.318357143	0.782539597	-0.353764341	0.029125363	0.398179304
MUL1	1.09	1.05	1.38	0.925	1.4	0.949	1.84	0.88	1.12	1.06	1.72	1.13	0.958	1.14	0.996	1.2	0.975	1.64	1.7	1.47	1.15	1.6	1.29	2.66	1.33	1.42	1.57	1.12	1.56	1.175866667	1.4775	0.795848844	-0.32943365	0.030714441	0.398179304
SEPHS2	0.991	0.93	1.06	0.714	0.876	0.858	1.13	0.875	1.81	2.61	1.12	0.921	0.93	1.47	1.31	1.5	0.669	0.983	0.842	0.598	1.21	0.866	0.727	0.177	0.942	0.532	0.943	0.835	0.685	1.173666667	0.822071429	1.427694268	0.513687068	0.028201966	0.398179304
RNF126	3.81	4.05	4.05	2.49	4.14	2.67	1.26	2.52	4.26	3.05	1.54	2.79	3.21	3.82	2.05	2.24	5.32	4	4	2.78	4.27	4.34	3.72	3.44	5.18	3.01	4.49	3.25	3.58	3.047333333	3.83	0.79564839	-0.329797074	0.030011144	0.398179304
LCE3D	1.21	1.47	1.03	1.01	1.99	1.45	1.76	1.79	1.55	2.44	1.37	1.74	0.996	1.45	1.09	4.45	1.92	2.08	1.22	1.74	2.05	1.24	1.59	3.39	1.74	2.56	1.64	2.49	1.41	1.489733333	2.108571429	0.706513098	-0.501211787	0.028698452	0.398179304
MIS12	1.3	1.39	1.48	1.27	1.87	2.78	2.53	0.861	1.3	1.53	0.985	1.46	1.11	1.66	1.24	1.05	1.31	1.88	2.46	2.29	1.78	2.74	1.62	1.57	1.86	1.83	1.79	2.61	2.75	1.517733333	1.967142857	0.771542	-0.374183402	0.030051136	0.398179304
SLC25A51	1.3	0.739	0.91	0.689	0.547	0.481	1.24	0.606	NaN	1.18	0.587	0.784	0.744	1.26	0.773	NaN	1	3.42	1.37	0.529	0.91	1.34	3.03	NaN	NaN	NaN	1.61	1.49	1.29	0.845714286	1.5989	0.528935071	-0.918837457	0.030280991	0.398179304
NOL6	0.821	6.26	0.088	1.33	0.212	0.243	2.45	1.64	1.14	1.7	2.21	0.835	0.0767	0.147	2.45	0.502	0.448	0.245	0.226	0.858	0.194	0.741	0.319	0.152	0.546	0.171	0.557	0.441	0.892	1.44018	0.449428571	3.204469167	1.680085389	0.030613226	0.398179304
GRPEL1	2.63	2.34	2.49	1.59	2.15	2.19	2.49	2.73	3.23	2.57	1.18	2.94	2.86	2.49	2.7	1.79	3.2	2.14	3.34	3.03	3.26	2.26	3.09	4.48	3.63	2.57	2.81	4.05	2.28	2.438666667	2.995	0.814245965	-0.296463429	0.030924142	0.398179304
NCKAP5L	1.17	0.838	NaN	NaN	0.74	1.1	NaN	1.46	NaN	NaN	0.953	1.5	1.95	0.246	NaN	NaN	0.563	0.239	0.51	NaN	0.314	0.661	1.42	NaN	0.536	NaN	NaN	NaN	0.59	1.106333333	0.604125	1.83129871	0.872867134	0.029749873	0.398179304
PAG1	NaN	NaN	NaN	0.814	2.03	NaN	1.99	0.256	1.23	1.75	1.69	0.353	NaN	1.7	0.493	NaN	NaN	3.34	NaN	1.87	NaN	1.26	3.42	1.29	1.12	2.55	NaN	1.5	3.68	1.2306	2.225555556	0.552940589	-0.854803617	0.029283862	0.398179304
ADPRHL2	0.907	1.91	2.31	1.52	2.43	3.06	2.87	2.36	1.37	2.42	1.23	1.67	0.715	1.1	1.42	0.734	1.27	1.39	1.41	1.82	1.73	1.72	1.19	1.42	1.32	1.22	0.987	1.71	0.78	1.819466667	1.335785714	1.362094719	0.44582703	0.030382593	0.398179304
MALT1	NaN	0.641	NaN	NaN	NaN	1.02	NaN	0.265	1.02	NaN	0.427	NaN	0.678	NaN	NaN	NaN	NaN	NaN	1.89	2.12	0.664	0.68	1.78	5.61	NaN	4.87	NaN	NaN	1.8	0.675166667	2.42675	0.278218468	-1.845709908	0.030554387	0.398179304
NUFIP1	1.97	NaN	0.316	NaN	1.33	0.868	0.291	3.07	0.477	0.906	0.818	1.74	0.63	0.694	1.78	1.06	0.283	0.43	0.903	0.497	0.701	0.329	0.466	0.51	0.333	0.665	0.765	0.264	0.99	1.145384615	0.585428571	1.956489094	0.968267068	0.030780081	0.398179304
TUBE1	0.86	0.688	1.1	0.494	0.827	0.863	2.53	0.365	0.967	0.902	0.749	0.487	0.337	0.835	0.61	2.41	1.27	1.39	0.96	1.1	0.847	1.14	1.24	1.76	1.27	1.13	1.08	1.51	0.472	0.840933333	1.255642857	0.669723344	-0.578362839	0.028919871	0.398179304
N6AMT1	1.12	0.777	1.95	0.998	1.58	1.49	1.73	0.706	1.51	1.57	1.08	1.07	0.828	2.52	1.02	0.994	1.73	1.41	1.28	3.04	1.32	2.04	1.55	2.37	2.04	1.79	1.32	1.91	1.94	1.329933333	1.766714286	0.752772162	-0.409714817	0.029936679	0.398179304
SEC23IP	NaN	NaN	NaN	NaN	0.586	NaN	1.06	0.944	1.64	NaN	NaN	1.15	1.41	0.816	1.66	NaN	NaN	3.29	2.33	NaN	1.63	1.2	1.98	NaN	3.08	3.84	NaN	7.69	NaN	1.15825	3.13	0.370047923	-1.434215975	0.029591331	0.398179304
KIAA0040	1.04	2.15	1.3	0.0968	1.05	1.03	2.02	2.15	3	4.63	1.77	0.785	1.17	1.64	3.54	7.83	1.71	3.47	3.08	1.16	2.07	3.16	6.03	2.49	1.34	3.04	11.9	1.87	4.27	1.824786667	3.815714286	0.478229377	-1.064225338	0.031567024	0.400506486
TRIM38	1.44	0.925	2.69	1.7	1.75	1.49	1.82	1.41	1.87	1.34	1.61	1.49	2.02	2.36	1.46	2.06	1.9	2.44	2.3	2.92	2.11	2.06	2.23	5.83	1.87	1.6	2.48	2.36	1.44	1.691666667	2.4	0.704861111	-0.504589084	0.032060871	0.400506486
SCAMP1	1.98	0.759	1.56	1.39	1.54	1.29	1.74	0.372	3.45	0.648	1.4	0.771	3.88	NaN	1.27	NaN	1.36	2.28	4.81	4.75	2.55	1.84	5.71	NaN	3.38	9.53	0.99	NaN	1.61	1.575	3.528181818	0.446405566	-1.163573081	0.031928311	0.400506486
AK1	1.04	0.592	1.07	0.627	0.401	0.363	0.695	0.73	0.791	1.35	1.46	0.603	0.669	0.993	0.708	1.27	0.858	1.16	0.945	1.04	0.862	0.916	0.984	1.21	0.688	1.42	1.07	1	0.942	0.806133333	1.026071429	0.785650307	-0.348040782	0.03187554	0.400506486
MX2	0.303	0.0712	0.0867	0.0828	0.157	0.269	0.456	0.0686	0.147	0.129	0.678	0.374	0.661	0.246	0.144	0.276	0.957	0.692	0.422	0.463	1.11	0.808	0.232	0.336	0.9	0.249	0.378	0.0885	0.0553	0.25822	0.497628571	0.518901074	-0.946468574	0.03183987	0.400506486
ENPP1	1.48	3.02	1.82	1.89	1.01	1.27	1.34	1.6	1.44	1.81	1.14	1.63	0.764	2.1	1.32	2.43	2.44	2.36	1.54	0.913	1.69	1.76	1.77	2.11	2.29	3.28	3.17	1.96	1.41	1.5756	2.080214286	0.757421969	-0.400830828	0.031419713	0.400506486
GNG5	1.7	1.51	1.46	1.03	1.58	1.47	2.32	1.67	1.36	1.55	2.67	1.32	1.59	1.95	1.3	2.48	1.89	1.96	1.74	1.71	1.25	1.68	3.02	2.41	1.61	2.29	2.82	2.71	1.23	1.632	2.057142857	0.793333333	-0.334000927	0.031551466	0.400506486
EEF1A1.EEF1A1P5	1.58	1.44	1.22	1.44	1.21	1.23	1.55	1.07	1.32	1.54	1.38	1.19	1.12	0.913	0.987	0.793	2.1	1.96	1.24	1.43	1.21	1.24	1.67	1.18	1.47	1.48	1.95	2.24	2.16	1.279333333	1.580214286	0.809594841	-0.304727998	0.031772951	0.400506486
MRPS36	2.75	2.2	1.34	2.63	2.24	2.86	1.78	2.01	2.72	2.31	0.983	2.1	0.93	1.72	1.92	5.12	3.28	4.08	1.91	1.84	1.55	1.72	1.88	NaN	2.28	3.58	5.52	4.15	2.09	2.032866667	3	0.677622222	-0.561446907	0.032010541	0.400506486
CASP8	1.22	0.772	1.94	1.97	0.731	0.827	1.86	0.868	0.86	1.39	1.57	1.46	0.722	1.15	1.21	1.28	1.62	2.03	1.9	2.02	1.5	1.51	1.71	1.26	1.29	2.09	2.06	0.898	1.09	1.236666667	1.589857143	0.777847665	-0.362440451	0.031726053	0.400506486
SLC27A4	1.78	2.76	1.72	0.49	1.58	NaN	NaN	2.99	1.21	2.43	NaN	1.63	0.704	0.967	1.73	2.11	NaN	5.19	3.29	1.17	1.55	1.78	2.31	2.42	1.42	2.06	2.58	4.58	3.26	1.665916667	2.593846154	0.642257315	-0.638776678	0.031309809	0.400506486
SFXN2	0.966	0.871	1.36	0.864	0.778	0.974	1.2	0.68	1.01	1.2	0.639	0.562	1.11	0.863	0.752	3.71	0.463	1.74	0.884	1.84	0.844	0.953	1.55	2.46	1.06	2.07	1.08	1.02	1	0.921933333	1.476714286	0.624313953	-0.679656385	0.031784258	0.400506486
MACROD1	1.5	1.87	1.89	1.64	3.13	2.12	2.03	1.77	2.62	1.96	1.09	1.27	1.6	2.11	2.58	2.34	1.27	1.36	0.739	1.37	1.84	1.02	2.22	1.7	1.36	2.01	1.62	1.57	0.866	1.945333333	1.520357143	1.279523921	0.35560712	0.031787466	0.400506486
ACTR8	0.419	0.585	NaN	NaN	1.34	NaN	NaN	1.29	NaN	0.316	NaN	1.25	NaN	NaN	NaN	NaN	0.451	NaN	NaN	NaN	NaN	NaN	NaN	NaN	NaN	NaN	NaN	0.163	0.249	0.866666667	0.287666667	3.012746234	1.591079159	0.031607626	0.400506486
SPG21	1.62	1.17	2.7	0.455	1.41	1.59	NaN	1.47	NaN	1.48	1.21	1.64	0.789	NaN	0.795	NaN	2.25	2.54	NaN	NaN	1.09	2.33	2.09	NaN	1.39	4.53	4.82	NaN	1.62	1.36075	2.517777778	0.540456752	-0.887748919	0.032072028	0.400506486
NUP155	1.87	3.28	2.32	1.51	2.25	1.98	2.06	2.49	1.76	2.52	1.52	2.89	1.89	2.3	1.63	4.03	4.21	2.95	2.09	1.86	1.71	2.08	2.59	3.91	2.13	3.44	2.63	2.36	2.42	2.151333333	2.743571429	0.784136076	-0.35082406	0.032307463	0.401004975
SASH1	0.811	0.507	1.6	1.62	NaN	1.06	1.63	NaN	1.46	2.03	NaN	NaN	1.12	1.62	2.37	1.35	1.72	2.68	1.61	1.52	2.78	1.35	4.26	2.54	1.31	0.857	3.29	1.55	3.28	1.438909091	2.149785714	0.669326753	-0.579217416	0.032319528	0.401004975
CFHR2	0.862	0.794	0.597	0.766	0.685	0.611	0.767	0.611	0.676	0.574	1.18	0.912	0.323	0.267	0.752	0.124	0.76	0.941	0.532	0.33	0.358	0.68	0.494	0.347	0.579	0.18	0.708	0.424	0.583	0.6918	0.502857143	1.375738636	0.460206412	0.032357528	0.401004975
ABHD17B	1.27	0.677	NaN	NaN	NaN	NaN	NaN	0.513	0.885	0.47	0.513	0.582	0.879	0.718	0.634	2.39	NaN	3.23	1.55	2.8	NaN	NaN	NaN	2.15	0.558	NaN	NaN	0.605	0.541	0.7141	1.728	0.413252315	-1.274905194	0.03239363	0.401004975
PROM2	0.499	0.456	NaN	NaN	NaN	NaN	NaN	NaN	NaN	0.332	NaN	0.566	NaN	NaN	1.53	NaN	NaN	NaN	1.34	NaN	NaN	NaN	NaN	1.65	NaN	NaN	NaN	NaN	NaN	0.6766	1.495	0.452575251	-1.143770402	0.032188659	0.401004975
POGZ	1.34	NaN	0.775	NaN	NaN	NaN	NaN	0.64	NaN	0.429	2.12	0.973	NaN	0.734	NaN	NaN	0.446	0.322	0.451	NaN	NaN	NaN	NaN	NaN	NaN	NaN	NaN	NaN	NaN	1.001571429	0.406333333	2.464900973	1.301529688	0.0326162	0.403059226
ATP6V0A1	2.52	1.18	NaN	NaN	1.39	NaN	NaN	1.32	1.87	NaN	1.19	1.11	1.59	1.81	NaN	1.06	0.977	1.49	0.59	NaN	1.7	0.861	1.26	0.975	1.45	NaN	NaN	NaN	0.743	1.553333333	1.1106	1.398643376	0.484028153	0.032855014	0.405306742
CDCP1	1.71	0.735	1.99	0.563	1.43	1.66	2.57	0.606	1.47	2.1	1.17	0.82	1.06	NaN	1.25	NaN	2.17	3.28	5.87	NaN	1.83	2.95	0.962	NaN	1.9	NaN	1.53	2.51	1.84	1.366714286	2.4842	0.550162743	-0.862069652	0.032919191	0.405395846
FKBP8	1.06	NaN	NaN	NaN	NaN	NaN	NaN	NaN	NaN	NaN	NaN	1.63	1.53	NaN	NaN	NaN	NaN	NaN	3.58	NaN	NaN	2.4	NaN	NaN	NaN	3.69	NaN	NaN	NaN	1.406666667	3.223333333	0.436401241	-1.196272891	0.032986636	0.405524824
SOWAHC	0.304	0.366	0.529	0.878	NaN	0.366	1.17	0.687	0.428	0.698	1.99	0.282	0.405	NaN	0.889	NaN	0.137	0.212	NaN	NaN	NaN	0.433	0.367	NaN	NaN	NaN	0.267	0.233	0.736	0.691692308	0.340714286	2.030124174	1.021567973	0.033123123	0.405801017
COA3	0.986	1.22	NaN	1.53	NaN	1.06	NaN	0.462	1.48	NaN	0.964	1.3	NaN	NaN	NaN	NaN	1.32	1.42	1.01	1.71	NaN	1.46	1.7	3.37	1.15	1.53	1.83	NaN	1.6	1.12525	1.645454545	0.683853591	-0.548240609	0.033105571	0.405801017
KRT5	0.235	0.151	0.0834	0.153	0.151	0.12	0.149	0.09	0.11	0.186	0.0173	0.114	0.24	0.108	0.17	0.0335	0.0675	0.0747	0.0461	0.0749	0.0353	0.0462	0.0252	0.0665	0.075	0.0306	0.0741	0.151	0.329	0.138513333	0.080685714	1.716702077	0.779639691	0.03346449	0.407474613
FMN1	1.3	2.04	2.85	NaN	2.01	2.4	NaN	1.57	1.23	1.3	0.621	0.838	1.64	2.47	1.55	2.14	1.16	1.04	0.894	1.34	1.22	1.04	1.1	NaN	0.714	1.99	1.12	0.819	0.836	1.678384615	1.185615385	1.415623175	0.501437286	0.033488712	0.407474613
AACS	3.84	NaN	NaN	NaN	NaN	NaN	NaN	NaN	4.95	1.06	NaN	NaN	1.32	1.13	3.21	NaN	0.963	NaN	1.15	NaN	NaN	0.225	0.248	NaN	NaN	0.686	NaN	NaN	0.573	2.585	0.640833333	4.033810143	2.012143183	0.033468842	0.407474613
C1orf21	0.693	0.608	0.44	0.732	0.834	0.849	0.862	0.634	0.681	1.04	0.68	0.603	0.541	0.338	0.705	0.385	0.585	0.434	0.47	0.766	0.364	0.657	0.408	0.828	0.622	0.429	0.304	0.567	0.753	0.682666667	0.540857143	1.262194048	0.335933726	0.033355642	0.407474613
LDLRAP1	0.981	0.622	1.62	0.611	0.866	0.858	0.772	0.591	1.21	1.06	0.785	0.501	1.33	1.23	1.01	1.26	0.891	1.08	1.44	3.22	1.14	1.23	0.901	2.06	1.46	1.57	1.03	0.655	1.2	0.936466667	1.366928571	0.685088224	-0.545638309	0.03370396	0.408176836
BAHD1	0.902	0.84	1.12	0.67	0.61	0.763	1.35	0.56	1.16	0.941	0.857	0.417	1.14	0.662	1.22	3.14	0.504	1.3	1.47	1.36	1.01	0.998	1.57	2	0.654	1.22	1.07	0.731	1.41	0.8808	1.316928571	0.668828985	-0.580290724	0.033775802	0.408176836
LPGAT1	0.678	0.882	1.64	1.2	0.886	0.917	0.964	0.993	NaN	0.889	0.966	0.862	1.15	NaN	1.1	NaN	0.929	1.27	1.26	NaN	1.29	1.55	2.03	NaN	0.776	NaN	2.11	NaN	1.4	1.009769231	1.401666667	0.72040611	-0.473117678	0.033738528	0.408176836
SSU72	1.61	0.349	NaN	NaN	2.03	1.3	NaN	0.386	2.41	NaN	4.2	0.434	1.04	NaN	1.23	0.299	NaN	0.297	0.336	NaN	0.367	NaN	0.194	NaN	1.34	0.877	NaN	NaN	NaN	1.4989	0.53	2.828113208	1.499839871	0.033751556	0.408176836
PRCC	2.8	NaN	0.963	1.23	0.96	0.838	2.27	2.57	0.785	2.71	1.51	1.75	0.394	0.535	NaN	NaN	0.802	1.02	0.699	1.37	0.989	0.838	0.773	NaN	1.56	0.852	0.892	0.626	0.312	1.485769231	0.894416667	1.661160046	0.732191077	0.033850557	0.408280796
CTSB	2.15	1.41	2.92	1.74	1.18	1.32	3.34	0.659	1.86	3.01	1.3	0.938	1.69	2.16	1.48	2.14	2.09	2.52	2.1	2.06	1.99	2.45	2.22	3.18	1.73	2.98	2.6	2.68	1.91	1.810466667	2.332142857	0.776310362	-0.36529455	0.033899122	0.408280796
COQ7	0.268	0.753	0.683	0.604	0.444	0.488	0.449	0.622	0.65	0.527	0.552	0.714	0.541	0.352	0.672	0.772	0.733	0.819	0.595	0.497	0.277	0.577	0.826	0.923	0.81	1.22	0.509	0.554	0.974	0.5546	0.720428571	0.769819552	-0.377407782	0.03405619	0.409479661
CD8A	0.571	0.561	0.919	0.866	0.458	0.487	0.78	0.894	0.773	1.02	0.549	0.613	0.968	0.41	0.827	0.661	0.361	0.705	0.512	0.588	0.463	0.481	0.47	0.48	0.622	0.873	0.606	0.538	0.662	0.713066667	0.573	1.244444444	0.315501826	0.034181102	0.409597781
SEC63	0.887	NaN	NaN	NaN	0.408	NaN	NaN	0.84	0.787	NaN	NaN	0.852	1.02	0.608	NaN	NaN	NaN	NaN	0.973	1.25	1.1	1.54	2.7	2.67	0.468	1.07	NaN	0.733	1.25	0.771714286	1.3754	0.561083529	-0.833712533	0.034153674	0.409597781
HIST1H2BC	0.518	0.789	0.58	0.785	0.801	0.987	0.92	1.09	0.682	0.876	0.847	0.651	1.15	0.53	1.43	0.468	0.707	0.964	0.411	0.572	0.682	0.683	0.752	0.316	0.381	0.672	0.941	0.464	1.03	0.8424	0.645928571	1.30416897	0.3831308	0.034313527	0.410493584
STX18	1.33	0.913	1.44	1.21	0.636	0.632	0.861	0.415	1.24	0.832	1.43	0.581	1.01	1.42	0.743	1.4	0.991	1.31	1.48	0.938	0.887	1.07	1.01	1.12	1.64	1.35	1.21	1.1	1.82	0.979533333	1.237571429	0.791496402	-0.337345302	0.034391195	0.410732421
CMAS	0.284	1.35	1.35	0.399	0.95	0.763	0.685	0.423	1.27	0.361	0.523	0.487	0.388	0.311	0.35	1.06	0.56	1.25	1.36	0.382	0.433	0.924	2.94	0.624	1.24	0.894	1.73	2.26	0.582	0.6596	1.159928571	0.568655705	-0.814372663	0.034757746	0.414414805
HLA.B.11	0.839	0.834	1.29	0.809	0.711	0.793	0.679	0.943	1.07	0.505	1.09	0.979	1.65	0.902	0.849	1.7	1.08	1.48	0.747	0.754	0.654	1.71	0.728	1.93	1.39	2.02	1.17	1.2	0.955	0.929533333	1.251285714	0.742862579	-0.428832741	0.034930629	0.415085505
MB21D2	2.09	6.6	1.46	3.72	1.6	1.24	NaN	2.92	2	2.68	2.13	2.03	1.4	1.89	1.37	1.3	2.19	1.21	1.27	1.59	1.09	1.69	1.52	NaN	1.04	1.86	1.64	1.82	0.85	2.366428571	1.466923077	1.613191999	0.689918156	0.034903782	0.415085505
MLL2	2.43	NaN	NaN	0.904	1.99	NaN	NaN	4.15	NaN	NaN	0.675	3	NaN	3.53	NaN	4.22	NaN	NaN	2.56	5.14	2.9	2.23	NaN	7.27	NaN	NaN	4.58	3.4	4.1	2.382714286	4.044444444	0.589132653	-0.763335577	0.035005484	0.415281727
STX17	1.94	1.8	0.337	1.34	1.16	0.76	1.12	1.61	3.25	1.45	0.907	1.94	1.52	1.09	0.821	0.841	1.5	2.35	1.79	1.35	1.86	1.61	2.53	2.67	2.28	1.45	2.38	1.75	2.34	1.403	1.907214286	0.735627879	-0.442951938	0.035124119	0.415304781
ELOVL1	0.0719	0.16	NaN	NaN	0.0563	NaN	NaN	NaN	NaN	NaN	NaN	NaN	NaN	0.0975	0.0882	0.0985	NaN	0.517	0.254	NaN	0.097	0.581	0.201	0.15	0.175	0.169	0.102	0.107	NaN	0.09478	0.222863636	0.42528248	-1.233506672	0.035079006	0.415304781
C14orf159	NaN	0.572	NaN	NaN	0.532	NaN	NaN	NaN	0.79	1.27	NaN	NaN	NaN	NaN	0.641	1.05	0.63	2.19	NaN	1.73	1.09	0.701	NaN	1.83	0.974	1.21	NaN	NaN	1.14	0.761	1.2545	0.606616182	-0.721144112	0.035296417	0.41596009
PDK3	0.987	NaN	1.04	NaN	3.43	1.27	0.638	1.39	0.845	2	1.96	2.46	0.638	2.74	4.34	0.43	1.37	1.28	1.16	NaN	0.498	1.11	0.517	NaN	1.75	0.401	0.808	1.51	1.52	1.826	1.0295	1.773676542	0.826742935	0.035265962	0.41596009
UQCRB	1.55	0.482	1.42	1.11	2.02	2.55	2.3	1.33	1.36	0.731	0.483	1.08	1.13	1.47	1.28	0.636	0.943	1.19	0.733	0.808	1.03	0.774	0.336	0.902	1.61	1.16	1.08	1.22	1.06	1.353066667	0.963	1.405053652	0.490625221	0.035394646	0.416428247
MED21	0.87	1.31	0.576	0.311	0.801	NaN	1.28	NaN	0.732	0.759	NaN	0.926	0.628	0.644	0.605	NaN	0.537	0.687	0.601	NaN	0.301	NaN	0.485	NaN	NaN	0.815	NaN	0.626	0.427	0.786833333	0.559875	1.405373223	0.490953316	0.035818263	0.416592151
ELP5	0.954	0.906	0.856	0.886	1.26	NaN	0.623	0.902	1.04	1.47	1.14	1.07	1.37	1.2	1.28	NaN	0.602	1.15	0.455	NaN	1.44	0.242	0.897	NaN	0.569	0.83	0.967	0.534	NaN	1.068357143	0.7686	1.390004089	0.475089127	0.035492245	0.416592151
NIPBL	1.16	0.541	0.927	1.39	0.813	1.04	1.04	0.855	0.999	0.68	0.878	0.764	0.794	2.06	0.801	3.72	1.39	0.47	1.36	1.5	0.54	1.43	2.19	3.78	0.492	3.18	1.63	1.46	0.754	0.9828	1.706857143	0.575795112	-0.796372553	0.035650809	0.416592151
PYROXD2	1.3	0.647	NaN	0.273	1.03	NaN	NaN	0.747	0.837	0.51	1.95	0.603	0.176	1.43	0.437	0.829	0.18	0.342	0.314	0.995	0.497	0.371	0.387	NaN	0.315	NaN	0.531	0.36	0.272	0.828333333	0.449416667	1.843129983	0.882157818	0.035802606	0.416592151
ZFP62	0.345	0.469	NaN	NaN	0.505	0.878	NaN	0.578	NaN	NaN	0.605	0.395	0.855	1.23	NaN	1.17	NaN	NaN	2.15	1.39	0.959	NaN	NaN	NaN	0.916	NaN	NaN	0.791	NaN	0.651111111	1.229333333	0.529645698	-0.916900492	0.035768867	0.416592151
DDHD1	1.24	1.39	2.04	1.93	2.73	2.25	2.56	1.61	2.63	1.65	2.41	1.91	1.1	4.88	2.42	2.54	2.87	3.55	2.69	2.71	2.69	2.49	4.47	2.52	4.14	2.74	2.01	2.4	2.11	2.183333333	2.852142857	0.765506303	-0.385513839	0.035703323	0.416592151
FAM114A2	1.22	0.985	1.25	1.5	1.38	1.51	1.05	0.868	1.35	0.995	2.18	1.13	1.56	0.906	1.72	0.207	1.02	1.39	1.12	0.814	1.88	0.868	1.37	0.746	0.528	0.716	1.54	0.769	0.673	1.306933333	0.974357143	1.341328837	0.423662968	0.035734454	0.416592151
TMEM119	0.63	1.34	1.03	0.863	0.847	0.957	NaN	0.814	1.18	0.945	1.11	1.2	0.496	0.808	0.921	2.23	1.04	2.22	1.22	1.44	1.18	1.55	1.21	0.644	0.716	1.78	1.47	0.722	0.639	0.938642857	1.290071429	0.727589834	-0.458802708	0.035932218	0.417235773
ATXN3	1.58	1.64	NaN	NaN	1.15	2.12	NaN	1.63	0.412	NaN	1.31	0.862	1.27	NaN	NaN	NaN	1.11	0.719	0.66	NaN	1.25	0.755	1.1	NaN	0.622	NaN	1.21	NaN	0.55	1.330444444	0.886222222	1.501253761	0.586167861	0.036200065	0.417286645
LRRFIP1	0.647	1.05	0.747	0.641	0.931	0.862	0.728	0.757	0.436	1.03	1.05	0.588	0.714	0.856	0.746	0.86	0.562	0.632	0.34	0.526	0.681	0.544	0.591	0.459	0.603	1.07	0.437	0.419	0.993	0.785533333	0.622642857	1.261611411	0.335267614	0.036125291	0.417286645
MPND	1.22	1.04	2.82	1.46	0.615	1.15	1.1	1.19	1.72	1.74	1.17	1.2	1.29	0.96	1.86	1.24	1.64	2.3	1.36	1.91	1.53	2.16	2.49	3.19	0.901	2.4	2.2	1.17	1.37	1.369	1.847214286	0.741115966	-0.432228789	0.036240859	0.417286645
RFC2	0.936	0.553	1.16	0.717	1.88	1.48	1.85	1.64	1.21	1.21	0.744	1.39	1.29	1.49	1.35	0.854	1.54	1.71	1.71	1.93	2.58	1.76	0.996	3.82	1.29	1.73	2.37	1.3	1.21	1.26	1.771428571	0.711290323	-0.49148956	0.036327007	0.417286645
PHF6	1.57	2.48	0.57	3.7	1.69	1.89	1.72	1.38	1.89	1.26	0.372	3.1	1.43	1.09	1.41	1.83	3.62	7	2.39	2.58	1.47	2.14	4.73	1.12	2.42	2.36	8.72	2.33	1.37	1.703466667	3.148571429	0.541028433	-0.88622368	0.03627943	0.417286645
NCOA5	0.534	1.74	1.63	1.51	1.86	2.2	1.23	2.81	0.937	2.24	1.19	2.63	0.826	1.38	0.536	1.85	1.29	0.576	0.721	0.474	0.398	0.613	1.71	1.01	0.186	1.59	1.3	1.71	1.02	1.5502	1.032	1.502131783	0.587011387	0.036219695	0.417286645
PFDN4	1.22	1.29	0.887	0.887	1.02	0.988	1.87	0.586	1.11	1.54	0.557	0.927	0.504	0.703	1.45	0.739	1.81	1.44	1.56	0.859	1.02	1.34	1.16	1.15	1.27	1.04	1.59	2.06	2.37	1.035933333	1.386285714	0.747272602	-0.420293466	0.036346968	0.417286645
REEP5	0.898	0.883	1.5	1.02	1.06	1.17	1.49	1.32	1.34	1.68	1.65	1.08	0.747	0.814	1.23	2.12	1.14	2.34	0.979	1.18	1.16	1.34	2.53	1.74	1	1.95	1.68	0.944	1.63	1.192133333	1.552357143	0.767950429	-0.380914907	0.036553105	0.418977463
TINF2	NaN	NaN	NaN	NaN	NaN	2.07	NaN	NaN	1.75	NaN	NaN	NaN	NaN	NaN	NaN	NaN	NaN	NaN	NaN	NaN	NaN	0.69	NaN	NaN	NaN	NaN	NaN	NaN	0.949	1.91	0.8195	2.330689445	1.220756784	0.037018661	0.420335983
EVI2B	1.53	NaN	NaN	NaN	1.28	NaN	NaN	NaN	2.18	1.82	1.15	1.22	1.03	1.81	1.32	0.628	NaN	0.83	NaN	NaN	1.33	1.26	NaN	NaN	1.26	0.835	1.34	NaN	1.37	1.482222222	1.106625	1.339407859	0.421595338	0.037064201	0.420335983
CDH3	1.51	0.749	0.0626	0.859	0.481	3.55	NaN	0.624	0.384	NaN	0.075	0.706	1.21	0.189	NaN	0.0673	0.25	0.084	0.202	0.081	0.317	0.132	0.18	0.153	0.417	0.0827	0.0621	0.518	0.421	0.866633333	0.211935714	4.089133048	2.031795005	0.036943868	0.420335983
RCN2	0.521	1.34	0.579	0.714	0.341	0.325	0.745	0.663	1.24	1.06	1.8	1.32	1.03	0.496	1.46	1.81	1.07	1.46	1.08	0.321	1.27	0.972	1.88	1.83	1.24	1.97	0.954	2.06	0.53	0.908933333	1.317642857	0.689817676	-0.535712998	0.036733062	0.420335983
GPRC5A	0.514	1.05	NaN	0.833	0.346	0.257	0.56	0.716	1.2	0.692	0.186	0.715	0.436	0.325	0.359	0.273	0.653	1.48	1.21	NaN	0.8	0.571	1.07	NaN	0.376	1.16	1.31	NaN	1.11	0.584928571	0.910272727	0.642586067	-0.638038396	0.036923911	0.420335983
SEL1L	1.06	1.34	0.968	1.49	1.2	1.26	1.25	1.19	1.41	1.4	0.76	1.32	1.31	1.41	1.89	3.67	1.4	1.39	1.3	1.74	1.84	1.39	2.09	4.4	1.21	2.33	1.24	1.34	1.27	1.283866667	1.900714286	0.675465364	-0.566046301	0.037084995	0.420335983
PSMD13	1.03	NaN	NaN	NaN	NaN	NaN	NaN	NaN	NaN	NaN	NaN	NaN	NaN	1.54	NaN	5.49	NaN	NaN	NaN	1.61	4.97	NaN	4.26	3.24	NaN	NaN	NaN	1.12	1.42	1.285	3.158571429	0.406829489	-1.297503839	0.036871074	0.420335983
MCM3AP	1.26	1.59	1.63	1.05	1.94	1.8	1.73	1.39	1.19	1.72	1.22	1.6	2.35	1.26	1.27	5.03	1.36	2.01	1.67	2.27	1.67	1.61	2.54	2.56	1.41	1.83	1.93	2.15	1.7	1.533333333	2.124285714	0.721811253	-0.47030646	0.037261669	0.420556586
TNFRSF21	0.751	0.978	NaN	0.581	0.617	0.748	NaN	0.537	1.23	NaN	0.363	0.37	1.12	1.54	NaN	1.33	1.2	NaN	1.37	1.46	1.29	0.578	2.52	1.01	0.755	5.3	3.06	0.911	NaN	0.803181818	1.732	0.463730842	-1.108640414	0.037281709	0.420556586
ABCC2	0.663	0.982	0.525	0.575	0.849	0.609	0.427	0.925	0.653	0.675	0.925	0.898	0.799	0.703	0.692	0.462	0.948	0.728	0.362	0.534	0.874	0.422	0.346	0.505	0.6	0.13	0.558	0.515	0.883	0.726666667	0.561928571	1.293165544	0.370906973	0.037253817	0.420556586
FOXA1	0.462	0.283	2.09	0.805	0.332	0.271	0.808	0.34	0.845	2.26	1.11	0.982	0.256	0.758	0.58	NaN	1.13	NaN	0.469	2.05	0.691	NaN	3.18	2.96	0.984	3.95	NaN	1.79	0.632	0.812133333	1.7836	0.455333782	-1.135003596	0.038214086	0.421717619
AP3B2	1.76	1.96	1.36	NaN	0.586	NaN	NaN	1.75	3.82	2.94	1.26	1.54	2.68	3.36	7.87	NaN	NaN	0.657	NaN	NaN	0.792	0.686	1.48	2.49	1.46	NaN	NaN	0.734	NaN	2.573833333	1.185571429	2.170964373	1.118336051	0.037709733	0.421717619
SMN1.SMN2	1.32	1.48	2.83	1.47	1.24	NaN	NaN	0.938	2.21	0.911	0.697	0.878	1.29	1.55	1.19	4.64	1.63	3.69	1.9	1.29	2.5	2.07	3.48	1.28	1.3	3.29	0.629	1.68	1.04	1.384923077	2.172785714	0.63739515	-0.649740053	0.03812692	0.421717619
RBMX	0.664	0.899	0.402	NaN	0.346	NaN	0.628	0.376	NaN	0.396	0.802	0.43	0.601	NaN	0.553	NaN	0.354	0.388	0.441	0.372	0.392	0.402	0.452	NaN	NaN	NaN	0.524	0.298	0.534	0.554272727	0.4157	1.333347913	0.415053274	0.037949912	0.421717619
LLGL2	0.924	1.95	1.73	0.719	0.99	0.857	1.5	0.927	1.17	1.54	1.86	0.931	0.925	1.53	1.58	0.575	0.894	0.991	0.694	0.97	1.14	0.996	0.932	0.503	0.802	0.787	0.858	0.857	2.23	1.275533333	0.944928571	1.349872754	0.432823418	0.038187763	0.421717619
RIPK2	0.269	3.59	1.41	NaN	3.44	1.75	0.77	NaN	1.16	NaN	1.16	3.22	1.37	NaN	NaN	NaN	0.919	0.823	0.847	NaN	1.07	NaN	0.579	NaN	1.52	NaN	0.573	NaN	0.83	1.8139	0.895125	2.026420891	1.018933855	0.038096105	0.421717619
GNAI2	1.54	0.599	1.46	1	1.03	1.18	1.7	0.624	1.35	0.825	1.46	0.914	0.766	1.56	0.698	1.73	1.47	1.41	1.54	2.22	0.982	1.35	1.53	2.21	1.27	1.06	1.28	0.868	1.13	1.113733333	1.432142857	0.77766916	-0.362771567	0.037579851	0.421717619
ACAA1	0.29	0.775	1.09	0.305	0.433	0.46	0.186	0.661	0.736	0.848	0.602	0.305	0.759	0.34	0.835	0.206	0.392	0.966	0.309	0.395	0.788	0.279	0.387	0.0513	0.312	0.231	0.52	0.161	0.125	0.575	0.365878571	1.571559651	0.652197033	0.037990223	0.421717619
MMP15	0.715	0.812	0.729	0.617	0.688	0.64	0.387	0.913	0.743	1.17	2.46	0.588	0.557	0.934	0.827	0.526	0.63	0.549	0.663	0.255	0.588	0.508	0.517	NaN	0.608	0.956	0.391	0.391	0.617	0.852	0.553769231	1.53854702	0.621568535	0.037510239	0.421717619
SART3	1.06	1.12	1.12	0.828	0.733	0.801	0.826	1.27	0.5	1.12	1.48	0.759	0.729	1.02	0.683	0.632	0.64	1.02	0.821	0.431	0.964	0.709	0.821	0.645	0.511	0.797	0.887	0.677	1.02	0.9366	0.755357143	1.239943262	0.310274107	0.037756694	0.421717619
SUV420H2	0.471	0.866	0.564	0.634	0.733	0.571	0.341	0.532	0.55	0.714	1.12	0.378	0.353	0.723	0.457	0.432	0.534	0.414	0.372	0.443	0.396	0.459	0.366	0.491	0.637	0.623	0.323	0.455	0.596	0.600466667	0.467214286	1.285206136	0.361999773	0.037951597	0.421717619
SLC44A1	2.01	2.53	1.51	1.31	1.72	2.05	1.45	2.18	0.597	0.856	1.25	1.16	1.97	1.78	1.25	1.99	1.14	2.58	1.96	2.19	1.54	1.49	2.05	2.24	1.84	1.33	2.12	2.48	3.45	1.574866667	2.028571429	0.776342723	-0.365234412	0.037509892	0.421717619
RNF41	1.21	1.07	0.726	1.05	1.24	1.28	2.11	0.859	1.63	1.2	1.38	1.02	1.06	0.966	1.12	1.42	0.976	2.27	2.28	2	1.1	1.31	0.989	1.8	1.62	1.75	0.739	2.54	1.25	1.194733333	1.574571429	0.758767314	-0.398270563	0.037798777	0.421717619
LIN7B	0.81	NaN	0.792	1.3	1.55	1.16	NaN	0.957	0.635	NaN	3.17	1.03	0.372	0.403	NaN	NaN	0.498	0.374	0.701	0.464	0.512	0.438	0.885	NaN	0.383	NaN	0.471	0.563	0.71	1.107181818	0.545363636	2.030171695	1.021601744	0.037916303	0.421717619
COMMD9	1.09	1.39	1.53	1.41	1.76	1.46	1.53	1.25	0.919	1.86	0.66	1.19	1.57	1.97	1.14	1.83	1.48	2.19	1.51	1.35	1.81	1.33	1.57	1.46	1.86	1.95	1.63	1.35	1.52	1.381933333	1.631428571	0.847069469	-0.239447804	0.03830294	0.422043849
UIMC1	4.61	2.63	NaN	NaN	3.59	2.73	NaN	2.76	2.55	NaN	0.309	2.86	0.721	NaN	5.17	0.706	4.04	4.74	7.08	1.11	4.94	5.66	NaN	NaN	5.91	9.26	5.74	NaN	NaN	2.793	4.9186	0.567844509	-0.816432161	0.038928417	0.423026119
ARNTL	0.549	0.934	NaN	NaN	0.939	0.829	NaN	1.3	1.6	NaN	NaN	1.19	1.89	2.1	NaN	3.12	0.919	4.52	NaN	NaN	1.03	1.02	0.95	5.32	1.05	4.53	1.82	4.3	1.12	1.259	2.474916667	0.508703997	-0.975101666	0.039145282	0.423026119
NDC80	1.4	1.23	2.27	1.88	1.75	1.53	1.93	1.29	1.82	2.3	2.13	1.33	2.09	2.26	1.7	3.41	1.08	3.94	2	2.35	2.17	1.71	3.78	3.05	1.61	3.27	2.16	1.2	1.81	1.794	2.395714286	0.748837209	-0.417275971	0.038492229	0.423026119
VNN1	0.91	0.776	1.31	0.871	0.727	0.824	1.04	0.389	0.988	0.844	1.63	0.581	0.609	1.27	0.905	2.07	0.948	1.32	0.972	1.31	0.746	1.13	1.14	1.42	0.786	1.46	1.08	0.99	1.06	0.9116	1.173714286	0.776679649	-0.36460843	0.039090749	0.423026119
GLUD1	0.144	0.139	0.0653	0.223	0.1	0.224	0.224	0.0747	0.111	0.136	0.0618	0.127	0.087	0.143	0.155	0.0784	0.142	0.0753	0.0501	0.0881	0.0521	0.0918	0.071	0.0876	0.131	0.048	0.0355	0.234	0.0976	0.13432	0.091607143	1.466261209	0.552142137	0.038536084	0.423026119
S100B	0.0547	0.0575	0.027	0.0534	0.0428	0.0667	0.0593	0.049	0.0393	0.0518	0.0126	0.039	0.0544	0.0339	0.0429	0.0223	0.0486	0.0314	0.031	0.0244	0.0176	0.0309	0.0361	0.0258	0.043	0.0212	0.0285	0.0538	0.0665	0.04562	0.034364286	1.327541052	0.408756474	0.038779903	0.423026119
GM2A	0.805	0.716	0.833	0.524	0.495	0.467	0.951	0.599	1.41	1.54	0.593	0.782	0.943	0.515	0.476	1.33	1.04	1.11	0.93	1.16	0.857	1.04	0.863	0.534	0.986	0.98	1.01	1.08	0.952	0.7766	0.990857143	0.783765859	-0.351505364	0.038835508	0.423026119
CCT8	1.23	1.18	2.09	1.36	1.22	1.45	1.91	1.19	1.53	2.07	1.07	1.17	1.28	2.31	1.16	2.35	1.91	1.71	1.48	3.17	1.13	1.54	2.33	5.42	1.24	3	1.63	2	1.7	1.481333333	2.186428571	0.677512795	-0.561679902	0.039049214	0.423026119
CEBPG	1.64	1.72	2.37	1.13	1.6	1.74	2.04	1.31	1.71	2.12	1.76	1.81	0.903	2.86	1.3	2.09	1.75	2.47	3.01	2.53	1.78	2.16	2.68	1.46	2.51	2.02	2.17	2.36	1.01	1.7342	2.142857143	0.809293333	-0.305265384	0.039164683	0.423026119
ACY1.ABHD14A.ACY1	NaN	NaN	0.294	NaN	NaN	NaN	2.14	NaN	0.601	1.69	NaN	0.413	1.42	0.415	0.77	0.0159	NaN	NaN	0.11	0.812	0.0962	0.485	0.222	0.344	NaN	0.0248	0.277	0.184	1.1	0.967875	0.333718182	2.900276499	1.536190447	0.039098466	0.423026119
CAPRIN1	2	0.456	NaN	0.625	1.24	1.42	NaN	0.382	1.99	NaN	0.611	0.892	0.517	1.86	1.72	NaN	2.67	1.19	1.07	4.75	0.792	2.27	3.55	NaN	1.63	NaN	1.83	NaN	1.57	1.14275	2.1322	0.535948785	-0.89983295	0.03885239	0.423026119
KIF12	0.714	NaN	0.574	NaN	0.356	0.368	0.504	1.33	0.733	NaN	NaN	1.39	0.787	NaN	0.486	NaN	NaN	1.07	1.08	NaN	0.662	1.3	0.915	NaN	1.08	NaN	2.59	NaN	1.55	0.7242	1.280875	0.56539475	-0.822669609	0.039089309	0.423026119
DAAM1	1.34	1.55	2.44	1.48	1.83	2.14	2.26	1.84	2.39	2.77	1.75	1.53	1.08	2.13	1.36	1.55	1.82	1.41	2.19	2.81	2.06	2.79	3.24	2.83	2.6	3.37	1.74	2.34	1.7	1.859333333	2.317857143	0.802177709	-0.318006217	0.039064365	0.423026119
ZYG11B	1.01	1.98	1.26	0.978	1.1	0.803	0.675	1.37	1.7	1.51	0.557	1.53	1.04	0.601	0.915	2.39	1.41	1.02	0.722	3.65	1.4	1.2	1.49	2.68	1.57	1.92	1.22	2.16	0.637	1.135266667	1.676357143	0.677222435	-0.562298327	0.039250517	0.423310876
DPF2	1.25	NaN	NaN	NaN	1.11	NaN	NaN	1.76	NaN	NaN	1.55	1.91	1.19	NaN	0.867	NaN	NaN	NaN	1.95	NaN	1.17	2	3.01	3.5	1.29	2.89	1.43	NaN	1.68	1.376714286	2.102222222	0.654885231	-0.610685999	0.039336546	0.42359687
YBX2	2.92	NaN	NaN	NaN	NaN	NaN	NaN	3.66	0.647	NaN	1.18	2.88	1.47	2.08	NaN	0.54	NaN	NaN	1.43	NaN	1.17	0.608	NaN	NaN	NaN	1.34	NaN	NaN	NaN	2.119571429	1.0176	2.082912174	1.05860201	0.039445393	0.424127352
ATG7	3.02	2.99	2.17	1.92	3.01	1.73	2.13	3.16	2.01	3.31	1.52	3.22	2.95	3.52	3.23	4.26	3.17	2.18	1.87	4.06	2.53	2.94	2.93	5.7	5.37	3.76	2.34	4.05	2.92	2.659333333	3.434285714	0.774348308	-0.368945446	0.039681102	0.425446934
ITGB5	1.58	1.03	1.44	0.856	1.01	1.15	1.52	1.14	0.874	0.927	0.757	0.996	1.03	1.06	1.16	1.35	1.47	2.16	0.922	1.1	1.25	1.18	1.54	1.08	1.06	1.82	1.85	1.28	0.948	1.102	1.357857143	0.811572856	-0.301207481	0.039703589	0.425446934
C10orf76	2.2	2.71	3.69	2.2	2.1	2.95	3.07	3.29	4.09	1.65	1.88	2.72	1.98	2.63	1.86	12.1	7.54	2.07	3.14	3.55	3.33	2.91	3.2	5.06	1.89	5.02	3.21	2.93	3.72	2.601333333	4.262142857	0.610334618	-0.712327672	0.039862577	0.425446934
ZCRB1	0.809	1.32	NaN	NaN	NaN	NaN	NaN	1.57	1.82	NaN	0.0644	0.877	1.19	0.671	0.993	1.7	NaN	3.46	2	1.94	NaN	1.39	1.55	2.36	NaN	0.449	NaN	NaN	1.18	1.034933333	1.781	0.581096762	-0.783149679	0.039866972	0.425446934
SLC17A5	0.21	0.168	NaN	0.138	0.0857	0.183	0.106	0.125	0.106	0.105	NaN	0.098	0.108	NaN	0.0604	0.0743	0.321	0.23	0.173	0.247	0.0739	0.0944	0.215	0.219	0.307	NaN	0.125	0.182	0.111	0.124425	0.182507692	0.681752086	-0.552680885	0.039814318	0.425446934
BSCL2	2.04	0.816	1.85	1.18	1.73	1.33	1.95	2.95	0.924	1.08	2.62	1.55	0.719	1.23	2.18	1.57	2.33	2.31	1.38	2.38	2.53	1.56	1.7	5.81	0.564	3.87	2.19	4.03	2.43	1.609933333	2.475285714	0.650403032	-0.620594112	0.040090581	0.426554194
PLXNA3	0.712	1.18	NaN	NaN	NaN	1.53	NaN	NaN	1.36	NaN	NaN	0.782	1.22	NaN	1.3	NaN	NaN	1.8	NaN	NaN	NaN	3.08	2.43	NaN	NaN	NaN	NaN	NaN	1.63	1.154857143	2.235	0.516714605	-0.952560432	0.040034086	0.426554194
KCTD1	0.988	0.84	1.91	NaN	2.05	1.21	1.05	0.982	1.55	1.43	0.826	0.723	0.881	0.955	1.03	0.971	1.99	2.69	1.52	2.48	2.24	1.2	1.93	1.63	0.896	1.04	1.73	0.911	1.13	1.173214286	1.597	0.734636372	-0.444897769	0.040228219	0.426626448
NFASC.1	0.728	0.404	1.07	0.62	0.178	0.233	1.22	0.25	0.337	0.508	0.994	0.281	0.48	0.51	0.34	0.972	0.444	0.895	0.581	0.709	0.512	0.595	0.845	1.13	0.597	1.17	0.75	0.457	1.52	0.543533333	0.798357143	0.680814768	-0.554665762	0.04045699	0.426626448
GOLGA4	0.664	0.485	1.37	0.805	0.929	0.748	1.34	0.969	1.69	0.884	1.02	0.923	0.981	1.33	1.35	7.5	0.91	1.36	1.49	1.86	0.863	1.68	1.83	6.05	1.1	2.44	1.39	1.81	1.19	1.032533333	2.248071429	0.459297387	-1.122499518	0.04036826	0.426626448
RBBP8NL	1.22	0.994	1.85	NaN	2	NaN	NaN	0.602	1.44	NaN	0.154	2.61	0.892	1.02	1.27	5.52	2.78	1.94	1.16	1.82	1.61	3.24	0.799	2.76	2.07	1.57	1.36	1.33	1.54	1.277454545	2.107071429	0.606270166	-0.721967264	0.040333956	0.426626448
ABCF1	1.13	0.892	4.19	NaN	0.495	0.81	4.24	1.76	1.57	1.34	NaN	1.54	1.07	0.286	2.02	NaN	0.603	1.05	0.563	NaN	1.09	0.414	2.04	0.121	0.269	NaN	0.862	0.952	0.846	1.641769231	0.800909091	2.049882127	1.035540954	0.040445542	0.426626448
FBLIM1	NaN	1.62	NaN	NaN	1.1	1.26	2.34	1.54	NaN	NaN	1.01	0.744	1.16	NaN	0.575	NaN	0.965	NaN	1.29	NaN	0.625	0.706	0.795	NaN	0.559	NaN	1.01	0.439	0.901	1.261	0.81	1.556790123	0.638574463	0.040276945	0.426626448
PRAF2	0.775	1.32	NaN	1.53	1	0.798	0.937	1.02	2.28	0.886	NaN	0.813	0.634	1.04	1.87	0.774	1.1	2.8	1.21	3.49	NaN	1.55	2.2	2.49	0.407	3.1	2.18	1.56	0.719	1.146384615	1.813846154	0.63201866	-0.661960941	0.040647607	0.426846536
CRTAP	1.41	1.96	4.16	2.63	2.1	2.56	3.07	2.8	3.26	2.44	2.1	2.07	2.12	2.71	1.25	2.94	4.42	5.69	2.65	2.65	1.16	3.07	2.47	3.81	2.31	5.02	4.64	3.18	2.04	2.442666667	3.289285714	0.742613102	-0.429317326	0.040657393	0.426846536
RHOA	3.18	1.94	1.81	2.9	2.33	1.84	4.37	2.26	1.79	5.29	1.82	2.16	3.1	4.44	1.22	3.7	5.59	2.98	2.67	5.44	2.03	2.94	5.19	11.9	3.66	3.14	2.15	5.81	3.38	2.696666667	4.327142857	0.623197975	-0.682237549	0.040717729	0.426846536
DHX35	0.451	0.655	NaN	NaN	1.12	NaN	NaN	NaN	NaN	NaN	NaN	1.64	0.607	0.305	0.176	7.69	0.207	2.83	0.696	2.81	0.778	NaN	1.34	2.68	0.818	3.78	NaN	NaN	1.16	0.707714286	2.253545455	0.314044824	-1.670957603	0.040672976	0.426846536
FGF1	0.439	1.03	1.11	NaN	0.772	0.755	NaN	1.49	NaN	0.945	NaN	0.806	0.333	1.54	1.2	NaN	0.852	3.58	0.965	NaN	2.27	1.01	2.95	2.17	0.731	2.95	1.39	0.303	NaN	0.947272727	1.742818182	0.543529289	-0.879570315	0.040862272	0.427103747
KDM3B	NaN	1.57	2.45	NaN	NaN	NaN	1.15	NaN	NaN	2.9	NaN	NaN	NaN	NaN	0.94	NaN	NaN	NaN	NaN	NaN	NaN	NaN	0.872	0.399	NaN	NaN	NaN	0.769	0.752	1.802	0.698	2.581661891	1.36830007	0.040802916	0.427103747
RAP1A	1.04	0.864	1.29	0.972	0.973	1.34	1.48	1.02	1.03	1.15	0.755	0.843	1.08	0.839	1.04	1.22	1.29	1.52	0.974	1.09	0.847	1.08	1.55	1.92	0.784	1.3	1.29	1.43	1.26	1.047733333	1.253928571	0.835560619	-0.259183597	0.040994327	0.427270925
NUDT4	1.52	1.13	NaN	0.895	1.66	1.56	0.571	1.01	0.885	NaN	0.801	NaN	1.13	NaN	1.22	NaN	2.48	NaN	2.41	NaN	2.01	1.53	0.711	NaN	NaN	NaN	3.68	1.89	0.986	1.125636364	1.962125	0.57368229	-0.801676113	0.04099832	0.427270925
PRPF6	0.208	0.876	1.04	1.56	1.77	1.78	1.8	0.642	0.605	1.04	1.03	1.06	0.848	0.21	0.739	1.7	1.3	1.59	1.62	1.67	0.712	1.25	1.31	1.82	0.911	2.01	1.39	1.01	0.975	1.013866667	1.376285714	0.736668743	-0.440912065	0.041155022	0.427560678
YWHAQ	0.163	0.176	0.0928	0.216	0.182	0.453	0.329	0.129	0.123	0.722	NaN	NaN	0.342	0.0854	NaN	0.226	0.162	0.125	0.0645	0.0966	0.0716	0.156	0.191	0.126	0.166	0.0398	0.0619	NaN	NaN	0.2511	0.123866667	2.027179763	1.019474028	0.041204275	0.427560678
MYL6	2.18	1.58	1.64	1.16	1.54	2.05	1.92	1.4	2.14	3.75	1.5	1.67	1.47	0.665	1.51	2.33	1.4	NaN	2.2	1.92	1.48	3.07	2.27	4.88	2	2.17	5.88	2.3	2.29	1.745	2.63	0.663498099	-0.591835763	0.041206326	0.427560678
RTN4.1	1.46	1.18	0.938	0.843	1.79	1.16	1.36	1.19	0.83	2.14	2.19	0.924	0.755	0.63	0.741	0.555	1.23	1.4	0.611	0.318	1.45	0.877	0.459	0.159	0.65	0.922	0.874	0.836	1.47	1.208733333	0.843642857	1.432754777	0.518791706	0.041391753	0.428859527
CDC42SE1	1.01	1.06	1.85	1.11	2.29	1.35	0.859	0.905	1.31	1.02	1.09	0.55	0.852	1.31	2.34	1.45	1.04	1.41	1.08	2.18	2.88	1.29	1.29	NaN	1.69	3.03	1.51	1.73	1.99	1.2604	1.736153846	0.72597253	-0.462013136	0.041576846	0.430151151
C14orf1	1.54	1.3	2.18	2.05	1.83	1.88	1.73	2.11	1.78	2.68	1.75	2.25	2.08	2.67	2.89	3.02	1.92	2.4	2.07	3.35	3.5	2.48	3.1	2.46	1.9	2.43	1.56	1.86	2.48	2.048	2.466428571	0.83035042	-0.268207792	0.041669704	0.430486142
WDR19	1.04	1.03	2.26	0.413	1.32	1.34	2.24	0.582	1.4	1.24	1.68	0.802	0.984	1.79	0.849	1.51	2.05	2	1.56	1.06	1.46	1.56	1.63	1.58	1.36	1.65	2.23	1.54	1.42	1.264666667	1.615	0.783075335	-0.352776987	0.042131367	0.432474649
SKA2	1.65	1.45	2.05	1.18	1.66	1.72	2.18	1.19	1.16	2.79	1.19	1.13	1.35	1.42	1.1	2.82	2.2	2.67	1.59	1.61	1.29	1.42	2.27	4.11	1.57	1.79	2.15	1.67	1.63	1.548	2.056428571	0.752761375	-0.40973549	0.042129706	0.432474649
IPO5	0.645	0.846	NaN	0.911	1.23	1.09	1.94	0.618	0.586	NaN	1.43	0.495	0.866	NaN	0.731	NaN	0.51	NaN	0.453	NaN	1.09	0.381	NaN	NaN	0.611	NaN	NaN	0.337	0.825	0.949	0.601	1.579034942	0.659043096	0.041955647	0.432474649
DYSF	1.05	0.816	0.547	1.02	0.754	0.652	0.927	0.804	0.782	1.01	1.11	1.09	0.733	0.492	0.965	0.499	0.769	0.568	1.01	0.533	0.505	0.713	0.646	0.375	0.666	0.432	0.596	0.866	1.27	0.850133333	0.674857143	1.259723398	0.333106991	0.042165974	0.432474649
KHSRP	0.516	1.45	NaN	NaN	1.17	0.651	0.385	1.63	1.19	0.818	0.425	0.738	0.852	1.1	1.95	2.29	NaN	2.33	1.98	0.904	1.28	0.609	2.65	1.86	0.899	1.69	1.89	0.854	0.43	0.990384615	1.512769231	0.65468321	-0.611131116	0.041994417	0.432474649
LETM1	3.74	3.67	2.58	3.69	2.93	3.09	6.34	1.32	3.88	0.857	1.58	1.94	1.78	0.706	2.65	NaN	3.95	NaN	2.65	NaN	1.66	6.14	3.79	NaN	9.1	2.85	3.11	9.59	5.58	2.716866667	4.842	0.561104227	-0.833659314	0.042307328	0.433256282
ARHGAP1	0.21	0.344	0.116	0.317	0.0947	0.211	0.322	0.178	0.0932	0.225	0.116	0.1	0.203	0.239	0.183	0.109	0.201	0.115	0.126	0.19	0.075	0.0771	0.107	0.116	0.153	0.132	0.135	0.185	0.261	0.196793333	0.141578571	1.389993778	0.475078425	0.042407676	0.433256282
CYP51A1	0.936	0.894	0.664	1.66	1.61	1.77	2.42	1.83	1.85	1.49	1.04	1.7	0.94	1.16	2.06	0.458	1.03	1.15	1.12	1.22	1.1	0.799	0.937	0.801	1.08	0.703	1.13	2.38	1.41	1.468266667	1.094142857	1.341933238	0.424312898	0.042424786	0.433256282
PRRX1.PRRX2	0.287	0.174	0.648	0.303	0.212	0.208	0.705	0.243	0.279	0.335	0.899	0.297	0.362	0.425	0.194	1.05	0.246	1.32	0.626	0.654	0.439	0.433	0.669	0.979	0.404	0.85	0.234	0.333	0.185	0.3714	0.601571429	0.617383044	-0.695762233	0.042877458	0.43385422
MACF1.1	0.725	0.613	0.516	0.736	1.1	1.15	1.3	0.993	0.898	1.02	0.617	0.852	0.705	0.322	1.25	1.4	0.775	0.46	0.404	0.416	0.952	0.401	0.408	0.403	0.568	0.852	0.671	0.529	0.557	0.853133333	0.628285714	1.357874792	0.441350456	0.042829308	0.43385422
AKAP8	0.889	1.51	1.37	NaN	2.22	NaN	NaN	0.705	1.94	1.26	NaN	0.779	0.956	1.05	NaN	NaN	NaN	NaN	1.4	1.59	1.78	1.4	2.7	NaN	2.25	4.61	2.04	NaN	NaN	1.2679	2.22125	0.570804727	-0.808930812	0.042896764	0.43385422
PRDX5	1.42	1.2	0.585	0.167	1.04	1.07	0.763	1.21	1.37	1.08	0.787	1.39	0.393	0.553	1.28	1.08	0.744	0.448	0.482	0.961	0.411	0.546	0.742	1.06	0.551	0.731	0.466	0.967	0.589	0.953866667	0.698428571	1.365732597	0.449675039	0.042751093	0.43385422
PRKAA2	1.22	0.8	0.119	1.27	0.957	0.836	0.921	1.19	0.67	1.02	1.18	0.929	0.637	1.17	0.784	1	0.981	1.2	0.747	1.95	0.851	1.1	1.3	2.62	0.552	1.42	1.51	1.38	1.03	0.913533333	1.260071429	0.724985356	-0.46397624	0.0426565	0.43385422
LRP2	0.125	0.151	0.0571	0.0991	0.117	0.136	0.155	0.0979	0.0757	0.141	0.0832	0.0837	0.146	0.128	0.138	0.0474	0.114	0.057	0.0802	0.0942	0.0642	0.0805	0.0467	0.0929	0.174	0.0602	0.0633	0.136	0.126	0.11558	0.088328571	1.308523371	0.387939691	0.042835603	0.43385422
PUS3	1.14	1.52	2.18	0.92	0.999	1.21	1.52	1.16	1.43	0.961	1.05	1.31	0.547	0.772	1.12	2	1.17	1.09	1.72	1.08	0.794	1.37	1.7	3.41	1.08	1.68	1.58	1.66	2.79	1.189266667	1.651714286	0.720019604	-0.473891907	0.04297095	0.43385422
CRYL1	1.61	1.91	1.75	1.75	2	1.55	1.31	NaN	2.21	2.05	0.696	1.55	2.33	0.804	1.87	2.36	NaN	4.13	1.59	2.18	1.67	1.49	2.85	2.76	1.35	1.51	2.83	1.87	2.21	1.670714286	2.215384615	0.754141865	-0.407092154	0.042965752	0.43385422
TEC	1.92	1.3	1.23	1.31	1.09	1.61	1.53	1.18	1.24	2.15	0.315	1.01	1.51	1.57	1.16	1.43	1.79	1.92	1.4	2.04	1.17	1.67	1.87	2.38	1.17	1.3	2.45	1.48	1.35	1.341666667	1.672857143	0.802021065	-0.318287966	0.043085592	0.434395532
CTU2	NaN	1.04	NaN	NaN	NaN	NaN	NaN	1.09	0.709	NaN	NaN	0.889	0.631	NaN	0.998	NaN	NaN	0.418	0.511	NaN	NaN	0.739	NaN	NaN	NaN	NaN	NaN	NaN	NaN	0.892833333	0.556	1.605815348	0.683306007	0.043449435	0.434845851
CD247	0.688	8.56	7.62	1.73	1.3	2.17	1.05	3.93	2.2	5.32	5.4	1.63	2.94	1.93	8.95	3.45	3.07	3.01	0.495	1.88	1.6	0.742	1.85	1.34	0.306	2.08	4.8	1.37	1.61	3.694533333	1.971642857	1.87383497	0.905993899	0.043323137	0.434845851
CDK5	2.74	2.2	1.52	1.48	2.37	2.29	3.64	2.81	1.3	3.98	0.933	1.84	4.57	2.32	2.31	0.955	NaN	1.39	1.71	2.96	1.12	1.29	1.51	3.02	2.1	1.39	1.65	2.4	0.981	2.4202	1.728923077	1.399830931	0.485252591	0.043468189	0.434845851
PLP2	0.878	0.888	1.17	1.06	0.702	0.908	0.688	0.838	0.951	0.972	1.04	1.04	1.1	0.968	0.663	1.79	1.18	1.87	0.802	0.881	1.07	0.789	1.17	0.795	0.863	2.39	1.45	1.01	1.05	0.9244	1.222142857	0.756376388	-0.402823768	0.043496803	0.434845851
PEX26	3.58	1.13	1.18	1.32	2.48	2.1	0.911	2.52	1.78	0.803	0.628	1.93	3.35	4	1.86	1.58	0.982	1.81	1.11	0.175	2	1.29	1.34	1.94	1.3	2.05	0.558	1.56	0.567	1.971466667	1.304428571	1.511364217	0.595851371	0.043201325	0.434845851
BCL2L12	0.864	1.89	1.29	1.58	1.44	1.5	1.4	2.06	1.12	0.934	1.03	1.46	1.19	0.638	1.08	0.737	1.16	1.09	0.787	1.08	1.68	1.03	0.585	1.19	0.952	1.5	1	0.766	0.874	1.2984	1.030785714	1.259621648	0.332990457	0.04340744	0.434845851
F8A1	1.02	1.14	1.29	1.03	0.825	0.928	1.98	1.2	1.26	1.12	1.68	1.35	1.08	1.22	0.884	1.98	1.73	1.26	1.2	1.36	1.62	1.24	1.21	1.43	1.62	1.41	1.42	1.36	1.01	1.200466667	1.417857143	0.846676742	-0.240116835	0.043752288	0.436530408
GARS	0.717	1.02	NaN	0.896	1.32	0.541	NaN	0.63	1.21	1.67	0.899	0.669	0.454	1.62	NaN	NaN	0.902	6.38	1.81	NaN	4.35	1.34	0.29	NaN	NaN	NaN	2.62	4.53	1.23	0.9705	2.605777778	0.372441583	-1.424913937	0.043787962	0.436530408
PABPN1.1	1.01	0.874	1.08	1.39	2.17	2.45	1.69	1.2	1.76	1.31	1.72	1.26	1.24	1.3	1.93	2.62	1.62	2.77	1.3	1.2	2.16	1.47	1.94	NaN	1.46	4.21	2.09	1.93	1.72	1.492266667	2.037692308	0.732331697	-0.449430854	0.043855102	0.436588277
MAN2A1	3.45	0.255	3.42	0.518	2.84	2.98	2.79	0.105	1.15	3.8	3.27	0.195	0.111	6.72	0.173	2.9	0.853	7.65	3.54	2.54	2.7	1.02	3.66	7.84	4.54	2.81	3.53	3.86	4.01	2.118466667	3.675214286	0.576419904	-0.794807941	0.043963761	0.437058733
GRB7	1.15	1.24	2.05	1.77	1.34	0.865	1.96	1.19	1.17	1.36	1.75	1.27	1.43	1.57	1.89	8.61	1.4	2.38	1.73	2.46	1.91	1.75	3.84	3.54	1.33	6.57	1.46	1.31	0.938	1.467	2.802	0.523554604	-0.933588085	0.044232221	0.437292695
TLK2	0.449	1.23	0.993	0.869	1.31	1.19	1.19	0.975	0.974	1.22	0.816	0.974	0.643	1.26	1.38	1.35	0.858	1.26	1.28	1.98	1.4	1.04	1.62	2.59	0.954	1.19	1.42	1.05	0.784	1.031533333	1.341142857	0.769145008	-0.378672478	0.044272247	0.437292695
SLC35F2	0.453	1.13	0.753	0.938	1.39	1.13	0.935	1.04	2.22	0.559	1.25	0.833	0.987	1.48	1.48	3.74	1.26	1.02	0.967	2.15	1.52	1.06	3.24	1.32	1.51	5.18	1.58	1.29	0.673	1.1052	1.893571429	0.583658997	-0.776802376	0.04418678	0.437292695
SMIM20	0.972	NaN	NaN	NaN	NaN	NaN	NaN	NaN	0.522	NaN	NaN	NaN	1.41	1.18	NaN	NaN	NaN	3.27	NaN	1.58	NaN	1.04	2.24	NaN	2.4	NaN	NaN	NaN	NaN	1.021	2.106	0.484805318	-1.04452257	0.044355904	0.437292695
SLC15A4	0.878	0.85	1.67	1.19	0.886	0.896	1.24	1.7	1.13	1.35	1.15	0.957	0.883	0.727	1.45	3.71	1.12	2.16	1.51	4.73	1.23	1.22	2.56	1.37	1.17	0.919	1.06	1.22	1.43	1.130466667	1.814928571	0.622871161	-0.682994318	0.044314038	0.437292695
EZH1	1.16	0.955	1.8	1.62	1.1	1.35	2.8	0.946	1.62	1.34	1.48	1.11	1.27	0.785	1.6	1.65	1.21	3.67	1.83	1.6	1.3	1.68	1.53	3.55	1.11	3.35	2.65	1.29	1.39	1.395733333	1.986428571	0.702634544	-0.509153589	0.044111343	0.437292695
TYMS.TS	0.499	3.24	1.32	1.79	2.51	2.45	0.247	4.57	1.33	1.09	0.976	1.79	1.73	1.76	1.18	1.4	0.747	1.28	0.549	1.13	0.988	1.16	1.31	1.61	1.31	1.22	1.05	1.27	0.761	1.765466667	1.1275	1.565824095	0.646922149	0.04466357	0.439347136
LRRC14	1.87	0.933	NaN	NaN	0.919	1.28	1.92	0.747	1.6	1.72	0.96	1.5	1.35	1.85	2.59	NaN	1.09	2.27	2	2.11	1.82	1.56	2.3	2.48	1.15	NaN	1.92	1.98	1.94	1.479923077	1.885	0.785105081	-0.349042334	0.044687739	0.439347136
ATP5I	0.974	1.11	0.611	0.787	0.821	NaN	2.99	0.981	1.12	1.49	NaN	0.957	0.694	1.02	1.22	2.95	NaN	3.45	0.609	NaN	2.27	1.03	1.52	NaN	0.844	2.4	3.99	2.01	0.733	1.136538462	1.982363636	0.573324914	-0.802575121	0.044762665	0.439476755
MXRA7.1	0.277	NaN	NaN	0.385	0.377	0.619	0.12	0.705	0.352	1.21	0.477	0.346	0.887	NaN	0.369	0.124	0.17	0.453	0.242	0.53	0.25	0.227	0.172	NaN	0.234	0.476	0.294	0.45	NaN	0.510333333	0.301833333	1.690778575	0.757687737	0.044859148	0.439723397
PNPT1	1.51	0.669	1.42	0.775	0.759	0.669	1.59	0.514	1.11	2.03	1.23	0.686	0.694	0.758	0.712	1.63	1.31	1.4	1.22	1.22	0.697	1.25	1.11	2.71	0.93	2.35	1.25	1.07	1.39	1.0084	1.3955	0.722608384	-0.468714101	0.044911339	0.439723397
ELANE	4.12	3.13	2.56	1.76	2.07	2.52	2.9	1	2.52	3.17	0.986	2.54	3.55	3.72	3.59	4.22	3.2	2.63	2.08	3.24	3.67	3.2	2.96	4.05	4.01	2.24	2.67	4.2	4.43	2.675733333	3.342857143	0.800433048	-0.32114736	0.045008801	0.440072313
BLOC1S1	0.966	0.682	1.23	1.02	1.4	1.46	1.95	1.34	0.965	0.975	0.661	0.979	1	0.649	1.04	NaN	1.1	1.45	1.61	1.16	1.54	1.16	1.65	1.66	1.01	NaN	1.49	0.983	1.18	1.0878	1.33275	0.816207091	-0.292992851	0.045160644	0.440579322
CLIP1	1.09	0.783	1.08	0.917	1.04	1.32	1.79	0.492	1.23	1.81	1	0.721	0.942	0.898	1.4	0.842	0.966	1.7	1.27	2.26	1.24	1.18	1.88	0.369	1.38	3.86	1.32	2.07	2.87	1.100866667	1.657642857	0.664115712	-0.590493463	0.045184449	0.440579322
DECR1	2.45	2.63	0.723	2.6	1.93	1.82	2.74	3.58	0.346	NaN	0.859	1.55	3.08	1.5	NaN	0.469	1.84	0.71	0.848	NaN	0.978	1.64	0.395	1.32	2.58	0.552	0.953	2.64	NaN	1.985230769	1.24375	1.596165443	0.674610195	0.045738391	0.440739702
STX16	0.665	1.7	NaN	NaN	1.31	NaN	NaN	1.58	0.373	1.84	1.66	1.89	1.57	1.2	1.23	2.32	1.89	2.53	2.24	NaN	1.66	NaN	2.81	2.97	1.52	NaN	1.25	0.593	1.43	1.365272727	1.928454545	0.707962099	-0.498255968	0.045497112	0.440739702
ACYP1	0.607	0.279	0.567	0.345	0.515	0.472	0.808	0.461	0.421	0.874	0.778	0.336	0.743	0.48	0.804	0.987	0.202	0.266	0.292	0.811	0.292	0.177	0.554	0.2	0.171	0.596	0.275	0.18	0.415	0.566	0.387	1.4625323	0.548468487	0.045702551	0.440739702
ZNF32	0.984	4.95	1.3	2.11	NaN	2.25	3.06	2.39	2.45	0.482	NaN	1.65	2.37	NaN	NaN	NaN	0.487	2.12	2.09	0.736	NaN	0.819	2.59	0.952	NaN	NaN	1.01	0.592	1.23	2.181454545	1.2626	1.727747937	0.788892757	0.045531891	0.440739702
CTSC	0.929	0.57	1.29	1.01	0.724	0.722	1.7	0.492	0.831	0.839	1.03	0.829	0.687	0.848	0.81	1.14	0.963	1.08	1.43	1.22	0.862	1.29	0.94	0.94	1.12	1.62	0.912	0.913	0.869	0.8874	1.092785714	0.812053075	-0.300354071	0.045788099	0.440739702
MAX	1.34	1.09	1.63	1.37	2.9	1.74	2.16	2.12	1.42	3.46	1.77	1.62	2.1	1.58	1.19	0.575	2.09	1.05	1.66	1.17	1.34	1.35	1.4	1.22	1.79	0.985	1.23	2.07	1.78	1.832666667	1.407857143	1.301741925	0.380443457	0.045735188	0.440739702
SSRP1	1.82	2.94	1.59	1.37	1.64	1.49	1.3	2.31	2.15	2.05	1.21	2.26	1.95	2.68	1.01	3.53	1.88	3.03	2.09	2.73	2.64	1.31	2.32	1.93	1.92	4.97	1.58	2.64	1.92	1.851333333	2.463571429	0.751483522	-0.412186625	0.045524621	0.440739702
DSTYK	0.284	0.715	0.544	1.01	1.05	1.03	0.284	2.72	1.04	0.906	1.65	1.72	2.62	0.9	0.586	1.31	0.682	0.496	0.974	0.477	0.745	0.32	0.53	0.677	0.632	0.907	0.725	0.914	0.371	1.137266667	0.697142857	1.631325137	0.706044352	0.045710616	0.440739702
NGDN	1.61	1.69	NaN	0.678	NaN	NaN	NaN	1.07	1.63	NaN	1.57	1.91	1.24	1.29	3.27	4	2.31	3.89	1.43	NaN	1.28	0.877	6.78	NaN	2.89	2.67	2.88	NaN	NaN	1.5958	2.9007	0.550143069	-0.862121244	0.045820087	0.440739702
USP7	0.83	0.78	1.51	0.943	0.563	0.586	1.07	0.913	1.02	1.32	0.878	1.02	0.725	1.01	0.881	1.42	0.923	1.06	1.11	1.6	0.847	1.1	1.37	2.07	0.863	1.53	0.962	0.913	0.81	0.9366	1.184142857	0.790951864	-0.338338198	0.045566291	0.440739702
PGM5	0.542	0.779	1.04	0.649	0.815	0.782	0.389	0.665	0.57	0.946	0.65	0.427	0.708	0.698	0.684	0.535	0.466	0.416	0.498	0.379	0.902	0.445	0.88	0.446	0.224	0.63	0.535	0.334	0.862	0.6896	0.539428571	1.278389831	0.354327837	0.045930645	0.441206923
VAC14	NaN	NaN	NaN	0.442	0.156	0.306	NaN	0.166	0.423	0.194	NaN	0.107	0.256	NaN	0.314	NaN	NaN	NaN	0.405	0.49	NaN	NaN	NaN	NaN	NaN	NaN	NaN	NaN	NaN	0.262666667	0.4475	0.586964618	-0.768654553	0.04610188	0.442179543
CHD7	0.924	NaN	NaN	NaN	1.74	NaN	NaN	1.05	0.68	1.21	NaN	1.34	1.21	0.967	2.08	2.43	0.829	2.46	1.07	2.91	NaN	2.99	1.56	3.03	1.02	0.449	2.01	1.06	2.43	1.244555556	1.865230769	0.667239452	-0.583723502	0.046156139	0.442179543
LIMD2	1.92	3.04	NaN	3.26	1.62	2.47	2.08	2.75	1.63	1.05	NaN	3.42	2.78	4.55	NaN	8.7	4.38	9.86	2.74	2.62	2.74	3.01	3.69	3.26	1.4	8.79	0.891	4.92	2.92	2.5475	4.280071429	0.595200347	-0.748552727	0.046304025	0.442405437
TARDBP	0.808	1.23	3	0.925	0.687	0.715	1.57	0.95	1.3	1.35	2.56	0.899	1.46	1.07	1.13	3.94	1.6	2.1	1.34	2.21	1.32	1.57	1.72	2.84	1.09	4.5	1.35	1.36	1.15	1.310266667	2.006428571	0.653034295	-0.614769337	0.046264046	0.442405437
MACROD2	1.5	1.34	1.52	0.694	1.19	1.14	1.44	1.2	0.376	1.28	0.81	0.63	2.37	1.1	0.304	0.468	0.403	1.51	0.932	0.805	0.681	0.643	1.43	0.979	0.635	0.246	0.562	0.616	0.999	1.126266667	0.779214286	1.4453876	0.531456423	0.046577679	0.442453637
INHBA	1.41	2.12	0.501	1.48	2.65	2.5	2.03	1.71	1.37	1.55	0.524	1.01	1.87	NaN	0.8	2.33	0.81	0.451	1.3	0.97	0.876	1.62	1.17	NaN	1.2	0.519	0.809	NaN	0.383	1.5375	1.0365	1.483357453	0.568866294	0.046897482	0.442453637
CLU	1.8	2.03	2.47	1.57	2.36	2.91	4.22	1.87	2.1	2.4	2.01	2.33	1.29	2.29	2.02	2.12	3.21	2.37	2.5	2.79	1.85	2.9	2.73	3.11	4.34	2.28	2.73	4.89	2.01	2.244666667	2.845	0.788986526	-0.341927432	0.047023894	0.442453637
RPL30	0.79	0.911	0.468	0.907	0.535	0.74	0.953	0.774	0.809	0.933	0.399	0.492	0.814	0.626	0.838	0.526	0.476	0.511	0.777	0.773	0.559	0.7	0.534	0.612	0.567	0.5	0.551	0.677	0.83	0.7326	0.613785714	1.193576167	0.255290633	0.046448565	0.442453637
SGOL2	0.599	1.21	1.23	1.24	3.65	1.12	NaN	3.64	NaN	NaN	NaN	0.589	NaN	0.817	0.842	0.831	0.099	0.794	0.638	0.588	0.701	0.823	0.676	NaN	0.556	0.871	NaN	0.629	0.548	1.4937	0.646166667	2.311632706	1.208912187	0.047118016	0.442453637
AP1AR	0.343	0.211	0.452	0.402	0.175	0.273	0.269	0.286	0.501	0.478	0.87	0.646	0.4	0.264	0.215	0.43	0.417	0.645	0.437	0.854	0.437	0.617	0.392	0.454	0.386	0.94	0.703	0.783	0.128	0.385666667	0.5445	0.708295072	-0.49757759	0.046920309	0.442453637
ATPBD4	2.41	0.69	NaN	0.912	0.909	0.721	NaN	1.32	NaN	0.52	0.624	1.3	1.36	NaN	1.43	2.63	2.85	1.9	2.64	NaN	1.4	NaN	2.19	NaN	1.46	NaN	0.553	NaN	0.732	1.108727273	1.817222222	0.610122009	-0.712830321	0.04722532	0.442453637
PTCD3	2.12	1.24	0.965	1.2	2.1	0.332	1.03	1.2	0.799	1.19	1.35	1.15	0.841	0.956	0.704	2.12	1.16	1.41	1.47	1.37	1.13	0.73	2.15	2.16	1.24	1.98	1.59	1.47	1.03	1.145133333	1.500714286	0.763058861	-0.390133747	0.046850291	0.442453637
STRBP	0.435	NaN	NaN	0.955	0.705	0.553	NaN	0.418	NaN	NaN	0.204	1.84	NaN	NaN	NaN	NaN	NaN	NaN	NaN	NaN	1.18	1.35	NaN	NaN	NaN	NaN	NaN	NaN	NaN	0.73	1.265	0.577075099	-0.793169016	0.047152929	0.442453637
PLIN2	0.706	1.12	1.27	0.863	0.518	0.564	0.719	1.02	0.761	1.61	1.13	0.907	0.472	0.549	0.938	0.426	0.784	0.379	1.02	0.916	0.16	0.498	0.604	0.857	0.868	0.538	0.347	1.03	0.658	0.876466667	0.648928571	1.35063658	0.433639537	0.046954794	0.442453637
PARP12	1.96	1.84	2.72	3.38	3.23	3.31	4.55	3.79	2.8	2.29	0.973	2.17	1.82	3.05	1.33	4.58	NaN	3.79	4.81	5.31	5.24	3.5	3.22	3.21	3.48	2.12	1.56	5.77	0.801	2.6142	3.645461538	0.717110844	-0.479731961	0.047009503	0.442453637
TMEM206	1.2	1.6	1.98	1.27	1.15	1.34	1.56	1.6	1.33	1.95	1.09	1.52	0.922	0.995	1.37	0.868	2.11	1.66	1.82	NaN	1.33	2.12	1.24	NaN	1.38	1.93	1.85	2.36	1.8	1.3918	1.705666667	0.815985929	-0.29338382	0.046820769	0.442453637
ENPP5	1.25	0.876	1.26	1.78	2.03	2.1	0.802	1.09	3.06	2.35	0.437	1.2	1.94	3.77	2.16	1.74	1.68	2.4	3.89	1.65	3.6	2.49	3.6	2.71	1.23	4.42	1.17	2.21	2.04	1.740333333	2.487857143	0.699531056	-0.515539988	0.047227921	0.442453637
RALY	0.857	1.07	0.606	1.5	1.13	1.15	1.12	0.857	NaN	0.983	1.95	1.45	0.714	NaN	0.854	NaN	NaN	3.07	1.28	NaN	2.1	1.31	NaN	NaN	1.28	NaN	1.15	1.77	1.36	1.095461538	1.665	0.657934858	-0.603983345	0.047241467	0.442453637
ARHGAP26	0.933	1.03	1.82	0.953	0.448	0.537	0.714	1.3	0.959	2.25	1.09	1.2	1.28	0.862	1.33	2.48	1.95	1.94	1.09	0.584	1.55	1.46	2.35	0.478	2.14	1.47	2.68	1.27	0.73	1.113733333	1.583714286	0.703241325	-0.507908243	0.046934052	0.442453637
CXADR	0.037	0.035	0.0397	0.0332	0.0246	0.0413	0.0312	0.0207	0.0342	0.0319	0.00599	0.0478	0.0564	0.0557	0.0396	0.0122	0.0252	0.0247	0.0245	0.00984	0.0149	0.029	0.014	0.0207	0.051	0.0223	0.0202	0.0491	0.0412	0.035619333	0.025631429	1.389674135	0.474746625	0.047313983	0.442550504
CCDC82	2.88	4.26	NaN	3.34	1.35	2.41	3.79	2.05	4.71	2.74	1.77	2.17	1.87	2.31	3.01	2.51	3.04	6.82	4.65	2.44	2.57	3.28	3.92	4.93	2.12	3.63	6.01	4.08	2.31	2.761428571	3.736428571	0.73905563	-0.436245132	0.047512065	0.443820047
C11orf58.SMAP	0.835	1.66	1.76	1.24	0.558	0.539	1.39	1.29	0.96	0.996	1.81	1.68	0.703	0.899	1.14	2.55	0.96	1.92	1.03	2.3	0.839	1.36	1.24	1.64	1.24	2.47	1.56	1.4	1.21	1.164	1.551357143	0.750310788	-0.414439794	0.047626479	0.444305735
SPRR3	1.94	NaN	NaN	NaN	NaN	NaN	NaN	NaN	NaN	NaN	NaN	1.94	1.82	NaN	NaN	NaN	NaN	NaN	NaN	NaN	2.04	NaN	NaN	NaN	2.11	NaN	NaN	NaN	NaN	1.9	2.075	0.915662651	-0.127111918	0.049028278	0.445124072
CENPH	1.61	1.57	1.97	1.21	1.57	1.34	2.41	1.64	1.64	1.89	1.68	1.56	1.87	1.73	1.43	2.03	1.67	2.42	2.02	1.77	1.93	1.8	3.07	2.24	1.39	2.17	1.58	1.63	1.7	1.674666667	1.958571429	0.855044979	-0.22592778	0.048153432	0.445124072
KRTAP19.5	0.846	1.11	0.936	0.915	1.23	1.69	0.869	1.25	4.35	0.154	0.854	1.11	0.488	0.636	0.356	16	0.582	1.97	4.67	2.8	0.318	0.842	6.8	2.39	1.09	3.87	3.17	0.59	4.13	1.1196	3.515857143	0.318442973	-1.65089306	0.048379738	0.445124072
SARS2	0.817	NaN	NaN	NaN	NaN	1.11	NaN	1.6	NaN	NaN	1.19	2.38	0.588	NaN	NaN	NaN	NaN	0.596	0.735	NaN	0.533	0.533	0.46	NaN	0.572	NaN	NaN	NaN	0.792	1.280833333	0.603	2.124101714	1.086852852	0.048015782	0.445124072
AP2A2	0.538	0.625	NaN	1.71	0.942	0.558	0.243	1.59	1.54	NaN	0.798	1.39	1.47	0.695	NaN	2.7	NaN	1.98	1.21	0.917	1.39	1.48	0.856	1.72	1.23	1.74	1.93	NaN	0.537	1.00825	1.474166667	0.683945732	-0.548046236	0.049008712	0.445124072
ETFB	1.48	2.36	1.2	1.63	1.22	1.61	1.63	1.27	1.08	2.26	1.7	1.39	0.528	0.84	1.58	1.04	1.39	1.25	0.722	0.981	1.15	0.903	1.62	1.41	1.01	0.907	1.1	1.68	0.96	1.451866667	1.151642857	1.260691765	0.334215585	0.048574523	0.445124072
CAPG	NaN	NaN	NaN	NaN	NaN	NaN	NaN	0.201	NaN	NaN	NaN	NaN	NaN	NaN	0.161	0.0447	NaN	NaN	NaN	NaN	NaN	0.0705	NaN	NaN	NaN	NaN	NaN	NaN	NaN	0.181	0.0576	3.142361111	1.651848981	0.048449519	0.445124072
SULT1A3.ST1A5	1.41	NaN	NaN	NaN	NaN	NaN	NaN	NaN	NaN	NaN	NaN	NaN	1.21	NaN	NaN	NaN	NaN	NaN	NaN	NaN	NaN	NaN	NaN	NaN	NaN	0.217	NaN	NaN	0.522	1.31	0.3695	3.545331529	1.825920542	0.047968707	0.445124072
NCBP2	0.837	1.03	NaN	1.21	1.03	1	NaN	1.26	NaN	NaN	1.94	1.4	1.09	NaN	0.951	NaN	1.55	2.1	1.5	NaN	1.32	1.66	1.55	NaN	1.8	NaN	NaN	NaN	0.797	1.1748	1.534625	0.765529038	-0.385470992	0.048859278	0.445124072
RPP14.1	1.11	1.72	0.781	NaN	NaN	NaN	0.815	0.453	NaN	0.223	NaN	0.199	2.12	1.54	NaN	NaN	NaN	0.247	0.287	NaN	0.42	NaN	NaN	NaN	NaN	NaN	0.759	NaN	NaN	0.995666667	0.42825	2.324965947	1.217209586	0.048313847	0.445124072
MTMR2	1.51	1.28	1.99	0.394	2.25	0.812	1	1.48	1.04	1.27	0.634	1.38	1.05	0.957	1.35	NaN	1.38	1.64	1.92	1.57	2.32	1.37	0.953	NaN	1.47	NaN	1.2	1.59	1.9	1.226466667	1.573909091	0.779248734	-0.359844189	0.04919644	0.445124072
SNX21	1.08	0.818	2.4	1.67	1.56	1.17	1.33	1.07	1.88	1.88	1.79	1.23	1.36	1.53	2.03	4.02	1.22	3.06	1.47	2.22	1.84	1.62	2.89	2.22	1.02	2.97	1.75	0.951	1.74	1.519866667	2.070785714	0.733956515	-0.446233505	0.048896505	0.445124072
TTC27	0.96	0.759	2.03	1.35	0.755	0.839	NaN	1.13	1.8	1.91	1.94	2.32	1.19	1.31	1.28	NaN	1.29	2.68	2.88	1.03	1.48	1.49	2.03	2.58	1.15	2.6	2.68	1.23	1.47	1.398071429	1.891538462	0.739118689	-0.436122041	0.049102219	0.445124072
FRA10AC1	0.85	1.35	0.393	0.767	0.905	NaN	NaN	0.44	0.69	1.57	1.35	0.752	2.13	2.47	0.893	3.66	NaN	5.64	1.15	NaN	1.11	0.8	1.56	1.07	1.59	2.59	1.55	1.37	2.64	1.12	2.060833333	0.54346947	-0.879729102	0.049215039	0.445124072
TTC21B	0.371	0.35	0.903	0.328	0.42	0.308	0.54	0.209	0.424	0.38	0.69	0.221	0.272	0.198	0.17	1.01	0.307	0.535	0.657	0.782	0.228	0.354	0.839	1.37	0.614	0.749	0.103	0.417	0.466	0.3856	0.602214286	0.640303641	-0.64317188	0.048369007	0.445124072
FBXO11	3.44	NaN	0.193	3.86	1.79	2.91	NaN	1.51	0.0569	NaN	1.34	2.47	4.8	0.379	NaN	NaN	NaN	0.778	NaN	0.0842	0.798	1.71	0.89	0.00805	NaN	NaN	1.94	NaN	NaN	2.068081818	0.886892857	2.331828249	1.221461531	0.048200778	0.445124072
ATAD1	2.21	1.95	4.36	2.12	0.886	2.01	2.19	1.49	2.1	2.13	0.921	1.54	1.96	3.71	3.38	4.22	2.2	2.81	1.28	2.36	5.04	3.69	2.53	NaN	2.11	2.77	2.63	4.11	3	2.197133333	2.980769231	0.737102796	-0.440062265	0.047907926	0.445124072
SLC30A7	2.03	NaN	NaN	NaN	NaN	NaN	NaN	NaN	NaN	NaN	NaN	NaN	NaN	2.18	NaN	NaN	NaN	NaN	NaN	NaN	NaN	NaN	NaN	1.83	1.33	1.51	NaN	NaN	NaN	2.105	1.556666667	1.352248394	0.435360184	0.049160672	0.445124072
PANK1	0.536	0.888	0.429	1.05	0.381	0.342	0.617	0.474	0.436	NaN	2.14	0.475	0.37	0.292	0.38	NaN	0.318	0.343	0.154	NaN	0.575	0.304	0.0989	NaN	0.221	NaN	0.235	0.309	0.722	0.629285714	0.32799	1.918612501	0.940063362	0.048742304	0.445124072
ZC2HC1A	0.809	0.66	NaN	NaN	3.32	1.18	NaN	0.606	3.95	NaN	1.14	1.12	NaN	NaN	1.43	NaN	3.03	NaN	NaN	NaN	3.07	4.59	NaN	3.03	NaN	6.6	NaN	NaN	1.12	1.579444444	3.573333333	0.442008706	-1.177853308	0.048487657	0.445124072
SLC38A2	0.597	0.988	NaN	1.34	0.93	0.953	0.808	0.604	1.99	1.51	1.42	0.848	1.32	1.39	NaN	NaN	1.78	4.63	0.958	NaN	2.04	0.915	2.61	0.956	NaN	NaN	1.98	1.31	2.35	1.130615385	1.9529	0.578941771	-0.788509843	0.049138129	0.445124072
DUSP9	1.77	0.51	0.18	0.838	0.536	0.547	1.08	0.793	0.938	1.28	NaN	0.76	0.945	NaN	0.413	2.75	1	1.52	1.19	NaN	0.809	1.14	1.27	NaN	NaN	2.09	1.05	0.75	0.596	0.814615385	1.287727273	0.63259931	-0.660636112	0.048670344	0.445124072
KATNAL1	1.16	NaN	NaN	NaN	1.66	NaN	1.27	1.77	NaN	4.04	2.04	1.23	1.74	1.55	2.66	NaN	NaN	2.11	NaN	NaN	3.3	2.2	NaN	NaN	NaN	NaN	2.85	NaN	3.58	1.912	2.808	0.680911681	-0.554460412	0.047815428	0.445124072
DDX18	1.58	2.88	3.96	NaN	1.63	1.79	3.6	1.83	1.74	4.17	0.937	1.82	1.63	1.87	2.47	NaN	3.85	NaN	3	3.25	1.4	2.48	3.12	NaN	1.49	5.17	4.19	2.86	4.48	2.279071429	3.208181818	0.710393474	-0.493309765	0.048699794	0.445124072
GTF3C2	1.72	1.55	1.24	2.51	0.521	0.674	2.13	1.09	1.56	1.92	2.87	1.05	1.97	1.36	1.59	2.66	1.72	1.66	2.3	2.35	4.16	1.72	2.25	2.17	0.84	3.95	1.48	1.26	2.3	1.583666667	2.201428571	0.719381354	-0.475171329	0.049482312	0.446973474
CIAO1	0.144	0.376	0.134	NaN	0.388	NaN	NaN	NaN	NaN	0.128	NaN	0.0618	NaN	0.112	NaN	0.0424	0.156	0.126	0.0484	0.051	0.118	0.0732	0.0526	0.0513	NaN	0.0425	0.0218	NaN	0.049	0.191971429	0.06935	2.76815326	1.468923821	0.050414562	0.453094514
ACTL6A	1.18	1.04	1.19	0.669	1.86	0.786	NaN	0.45	2.32	3.15	1.48	0.541	2.68	1.44	NaN	NaN	NaN	0.895	0.723	1.31	3.03	2.4	1.08	2.38	1.51	4.06	2.68	4.14	5.33	1.445076923	2.4615	0.587071673	-0.768391449	0.05031567	0.453094514
SHFM1	1.6	0.707	0.976	0.931	3.66	2.51	1.47	1.5	0.714	0.872	1.7	1.02	1.31	1.31	1.75	0.783	0.814	0.902	0.571	1.14	0.801	1.18	0.812	NaN	0.423	NaN	1.95	NaN	1.4	1.468666667	0.979636364	1.499195744	0.584188762	0.050360126	0.453094514
GAMT	0.779	1.06	1.17	0.961	0.568	0.499	0.404	1.54	0.83	1.79	0.58	1.11	0.563	0.437	0.623	0.895	0.51	0.49	0.595	0.546	0.587	0.682	0.88	0.711	0.619	0.362	0.546	0.615	0.692	0.860933333	0.623571429	1.380649103	0.4653467	0.050283302	0.453094514
SERPINA3	0.755	0.936	0.738	0.875	0.904	0.86	0.717	0.63	1.42	1.57	1.39	0.963	0.638	1.66	1.33	2.8	1.05	1.14	1.2	1.05	1.38	1.07	1.44	1.44	0.958	3.09	1.5	0.803	1.28	1.025733333	1.442928571	0.710869099	-0.492344172	0.051017428	0.453518502
SAP30BP	2.11	3.11	3.02	2.99	2.21	2.47	2.94	2.4	3.68	3.56	4.13	2.62	1.21	1.73	1.65	3.52	2.84	3.56	3.52	3.84	2.2	2.83	3.33	8.69	1.46	6.11	4.75	2.5	3.41	2.655333333	3.754285714	0.707280568	-0.49964547	0.051068924	0.453518502
HEXIM1	0.661	1.02	0.629	0.872	0.582	0.735	0.826	0.734	0.509	0.608	1.22	0.792	0.583	0.481	0.762	0.29	0.66	0.552	0.554	0.822	0.634	0.779	0.425	0.991	0.483	0.483	0.453	0.576	0.578	0.734266667	0.591428571	1.241513688	0.312100167	0.050876673	0.453518502
SNAPIN	0.661	1.47	1.75	1.31	0.73	0.976	1.59	1.15	2.45	2.08	2.37	0.963	1.2	1.42	1.91	3.34	2	1.41	2.02	1.25	1.95	1.71	2.2	1.96	1.2	4.5	1.62	1.57	1.81	1.468666667	2.038571429	0.72043915	-0.473051513	0.050798649	0.453518502
CDK4	2.06	2.34	1.25	1.63	1.49	1.43	2.25	2.32	1.33	3.29	1.64	2.15	0.991	0.782	1.16	0.823	1.49	1.46	1.55	1.32	1.01	1.19	1.83	1.32	1.01	1.12	1.66	1.44	1.71	1.740866667	1.352357143	1.287283227	0.364329509	0.050882772	0.453518502
HLA.DRB1.4	0.0864	NaN	NaN	0.0561	NaN	NaN	0.105	NaN	0.0778	NaN	NaN	NaN	NaN	NaN	NaN	0.0445	0.0479	NaN	NaN	NaN	NaN	NaN	0.0615	NaN	0.0398	0.063	NaN	NaN	NaN	0.081325	0.05134	1.584047526	0.663615621	0.051417453	0.453518502
IDS	1.79	1.34	2.11	1.31	2.02	1.91	2.59	1.52	1.41	1.95	1.08	2.37	1.42	1.05	1.79	1.97	2.61	1.58	1.73	1.99	1.81	1.46	1.66	3.02	2.19	2.96	2.03	2.9	1.47	1.710666667	2.098571429	0.815157704	-0.294848899	0.051394543	0.453518502
PPOX	0.586	0.699	NaN	0.118	0.589	0.252	0.385	0.747	0.38	NaN	0.164	0.75	NaN	0.495	0.491	0.436	0.208	1.46	0.911	0.548	0.658	1.29	1.97	NaN	0.732	NaN	0.516	0.495	NaN	0.471333333	0.838545455	0.562084417	-0.831141275	0.051107756	0.453518502
POLR2M	1.48	1.1	0.343	1.83	0.665	0.984	0.331	0.972	2.19	0.614	1.11	0.781	0.608	0.892	0.822	1.23	1.42	1.29	1.79	1.32	1.63	1.6	5.22	0.958	2.4	1.73	2.92	0.345	0.264	0.981466667	1.722642857	0.569744717	-0.811612454	0.050802638	0.453518502
CDR2L	0.385	NaN	NaN	NaN	NaN	NaN	NaN	0.355	NaN	NaN	NaN	0.0741	0.353	NaN	NaN	1.74	0.692	NaN	1.91	NaN	2.03	0.344	0.286	NaN	NaN	0.295	NaN	NaN	NaN	0.291775	1.042428571	0.279899274	-1.837020352	0.050732892	0.453518502
TUSC5	1.29	0.558	1.75	0.798	0.631	0.837	2.21	0.457	1.18	1.08	2.44	0.739	0.884	0.701	0.925	1.37	1.59	2.39	0.771	1.37	1.26	1.33	2.27	5.22	0.817	2.34	1.93	1.09	1.41	1.098666667	1.797	0.611389353	-0.709836667	0.050687203	0.453518502
PI4K2B	5.11	NaN	2.84	NaN	2.42	NaN	3.13	2.85	2.01	3.51	1.34	NaN	1.51	3.27	2.36	21.4	NaN	3.8	1.81	NaN	NaN	4.09	7.88	NaN	4.03	14.2	2.95	6.28	4.82	2.759090909	7.126	0.387186487	-1.368899491	0.051184457	0.453518502
WASF1	0.182	0.306	0.111	0.249	0.265	0.282	0.261	0.325	NaN	0.64	NaN	0.196	0.182	NaN	0.162	0.186	0.173	0.144	0.223	0.176	0.197	0.169	0.0452	0.169	0.149	0.0528	0.146	0.021	0.456	0.263416667	0.164785714	1.598540673	0.676755453	0.051315549	0.453518502
SAP30L	1.34	NaN	NaN	NaN	0.809	1.38	NaN	0.826	1.2	NaN	0.776	0.96	1.06	1.19	NaN	NaN	1.34	2.62	1.66	1.24	1.05	1.99	2	1.47	1.47	1.04	0.374	NaN	NaN	1.060111111	1.477636364	0.717437075	-0.479075793	0.051338942	0.453518502
NCKAP1	0.306	0.846	NaN	0.742	1.16	1	0.834	0.85	1.08	0.721	0.307	1.01	0.63	0.708	0.284	1.56	1.12	1.09	0.859	1.71	1.03	1.11	0.261	0.191	1.03	1.51	1.77	0.834	0.719	0.748428571	1.056714286	0.708260105	-0.497648814	0.05120277	0.453518502
APOC1	0.459	NaN	0.082	0.147	1.83	0.64	NaN	0.517	0.0678	0.309	NaN	NaN	0.905	NaN	0.1	0.0318	0.182	NaN	0.0904	0.106	NaN	0.14	NaN	NaN	0.19	0.119	0.158	0.0693	NaN	0.50568	0.120722222	4.188789692	2.066533452	0.051481271	0.453519413
RMDN3	1.14	1.95	1.15	1.5	1.25	1.72	2.57	1.95	1.24	1.54	0.962	2.1	1.29	1.94	1.91	1.59	2.45	1.73	1.35	1.67	1.51	3.3	1.97	1.86	1.99	2.8	2.65	1.6	1.64	1.614133333	2.007857143	0.803908455	-0.314896871	0.05155266	0.453586937
WDR91	1.4	1.81	NaN	1.46	2	1.42	0.18	2.33	NaN	NaN	2	1.7	0.954	NaN	0.922	NaN	2.72	NaN	1.58	NaN	1.46	2.54	NaN	NaN	1.67	NaN	2.95	1.95	1.58	1.470545455	2.05625	0.715158884	-0.4836643	0.051854375	0.453893683
RASAL1	NaN	NaN	0.854	0.583	0.618	NaN	NaN	0.96	NaN	NaN	NaN	NaN	NaN	1	NaN	0.824	NaN	0.542	0.425	NaN	0.545	NaN	NaN	NaN	0.156	0.79	0.446	NaN	NaN	0.803	0.532571429	1.50777897	0.592424955	0.051970125	0.453893683
CFHR5	0.745	0.997	1.32	1.04	0.843	0.866	0.824	1.48	0.797	1.3	1.21	1.9	1.35	0.764	1.4	1.59	1.33	1.18	1.14	1.6	1.11	1.26	1.36	1.77	0.96	1.64	1.12	1.43	1.29	1.1224	1.341428571	0.836719915	-0.257183322	0.05183349	0.453893683
GSDMC	1.31	1.48	NaN	1.86	1.72	NaN	1.91	2.27	NaN	1.52	NaN	NaN	1.56	2.94	2.14	NaN	NaN	1.47	2.12	0.983	NaN	0.442	2.05	NaN	NaN	NaN	NaN	0.824	0.288	1.871	1.168142857	1.601687661	0.67959284	0.051660179	0.453893683
RDH14	0.631	1.07	0.731	1.6	2.33	1.72	4.11	1.3	1.51	NaN	0.454	1.71	2.16	1.49	0.949	NaN	NaN	NaN	1.71	NaN	1.15	2.82	2.35	NaN	4.22	3.25	NaN	5.28	1.49	1.554642857	2.78375	0.558470717	-0.84044646	0.051937915	0.453893683
USP25	1.41	NaN	NaN	NaN	0.973	NaN	NaN	2.26	0.775	1.4	NaN	NaN	2.31	NaN	NaN	0.452	NaN	NaN	0.768	1.26	1.05	NaN	0.929	NaN	0.631	NaN	NaN	NaN	NaN	1.521333333	0.848333333	1.793320236	0.842633135	0.051804803	0.453893683
SPARC	0.348	2.52	0.875	1.5	0.352	0.258	1.2	2.59	1.77	1.17	0.733	2.91	0.806	0.383	1.81	1.14	0.605	1.11	0.943	0.855	1.21	0.604	0.527	0.239	0.324	1.37	1.08	0.453	0.308	1.281666667	0.769142857	1.666357107	0.73669761	0.052314523	0.455170067
UBR2	0.801	0.854	2.74	1.38	1.17	0.755	1.84	0.752	1.53	0.438	1.04	0.946	0.545	0.658	0.746	1.29	0.917	1.46	1.85	1.1	1.94	1.34	2.65	2.82	1.05	1.51	0.755	1.15	1.66	1.079666667	1.535142857	0.703300453	-0.507786949	0.052372055	0.455170067
PI4K2A	0.761	1.23	1.37	0.982	0.556	0.629	0.964	0.59	1.13	0.516	0.724	0.729	0.923	0.448	1.04	2.03	0.801	1.65	1.01	1.24	0.654	0.548	1.46	2.55	0.522	1.51	1.92	0.607	0.684	0.839466667	1.227571429	0.683843438	-0.548262028	0.052268138	0.455170067
CACFD1	1.32	1.27	1.92	0.624	1.1	1.07	2.23	0.76	1.48	1.75	1.16	0.938	0.779	1.01	1.4	3.75	1.79	1.72	2.28	0.166	0.98	1.6	1.3	1.22	1.58	3.54	2.02	1.62	1.93	1.254066667	1.821142857	0.688615208	-0.538230053	0.05236659	0.455170067
STRN4	1.61	1.16	1.07	1.4	1.26	1.07	1.27	1.01	1.16	0.94	2.18	1.04	1.39	0.796	0.8	0.393	1.08	0.926	1.08	1.06	1.23	0.945	0.597	0.881	1.04	0.478	1.57	1.23	0.96	1.2104	0.962142857	1.258025241	0.331160869	0.052676202	0.45688241
RPL17	0.207	0.144	0.199	0.102	0.266	0.168	NaN	0.0689	0.99	0.533	0.787	0.0818	0.315	0.461	0.0803	NaN	0.329	1.22	0.372	0.36	0.493	0.553	NaN	0.76	0.856	NaN	0.68	0.116	0.41	0.3145	0.559	0.562611807	-0.829788266	0.052838484	0.45688241
HSF1	1.12	0.987	1.32	1.25	0.979	1.08	1.02	1.13	0.995	1.28	0.949	1.25	0.91	0.669	0.729	1.24	1.12	1.06	1.13	1.03	1.07	1.23	1.13	1.54	1.03	1.36	1.26	1.22	1	1.044533333	1.172857143	0.890588713	-0.167168767	0.052816102	0.45688241
ZNF106.ZFP106	1.48	1.45	NaN	1.31	1.67	1.98	1.96	1.6	NaN	2.05	2.63	2.59	0.913	1.53	1.33	2.3	2.07	8.08	2.71	1.91	2.21	1.97	1.36	2	1.8	2.73	2.87	3.8	2.03	1.730230769	2.702857143	0.640148805	-0.643520792	0.052782297	0.45688241
MSRB2	0.992	1.26	1.73	0.846	0.736	0.945	0.83	0.985	1.02	0.634	0.477	0.866	1.11	0.73	0.919	1.42	2.7	1.9	1.04	0.846	0.928	0.939	0.854	1.13	1.07	1.2	2.4	0.975	0.864	0.938666667	1.304714286	0.719442315	-0.475049078	0.052890012	0.45688241
TAF1.N.TAF1	0.414	0.265	0.373	0.292	0.437	0.472	0.744	0.25	0.599	0.309	1.3	0.733	0.522	0.664	0.4	0.665	0.753	0.88	0.872	1.07	0.778	1.08	0.399	NaN	0.632	0.379	1.4	0.543	0.269	0.518266667	0.747692308	0.693155007	-0.528750084	0.053114157	0.457318105
EIF3E	0.733	2.36	1.26	1.13	0.716	0.696	0.949	1.03	1.16	1.21	1.2	0.81	1.15	0.996	1.47	1.2	0.809	1.02	0.961	0.382	1.09	0.786	0.977	0.647	0.656	0.947	1.02	0.719	1.07	1.124666667	0.877428571	1.281775752	0.358143883	0.053115725	0.457318105
RBM15	1.75	2.02	2.67	1.73	0.653	1.14	1.44	2.68	1.94	1.92	0.976	2.49	2.61	1.32	1.59	1.53	2.3	4.27	3.09	2.07	2.17	2.18	2.03	2.64	1.7	2.43	2.97	2.04	1.14	1.795266667	2.325714286	0.771920557	-0.373475716	0.053133194	0.457318105
RPL10A	0.85	0.95	1.23	0.733	0.992	1.03	1.19	0.838	0.775	0.995	0.687	0.67	0.919	0.96	1.03	2.21	1.12	0.895	0.994	0.914	0.769	0.948	1.32	1.42	0.86	1.68	0.901	1.08	1.1	0.923266667	1.157928571	0.797343368	-0.326726955	0.05325965	0.457664255
FAM83H	1.26	1.22	NaN	1.88	1.81	2.56	NaN	1.91	2.1	0.825	3.21	1.65	1.93	3.43	1.89	1.75	1.16	1.63	1.46	1.7	2.03	1.01	1.21	0.908	0.918	0.75	2.86	1.35	1.69	1.975	1.459	1.353666895	0.43687277	0.053302004	0.457664255
PROM1	0.571	0.612	0.406	0.594	0.287	0.294	0.428	0.634	0.427	0.584	0.984	0.425	0.336	0.268	0.35	0.478	0.395	0.358	0.274	0.229	0.409	0.199	0.338	0.107	0.275	0.838	0.307	0.368	0.261	0.48	0.345428571	1.389578164	0.474646988	0.053385806	0.457831522
CXorf23	0.948	NaN	0.221	0.0964	0.427	0.633	NaN	0.173	NaN	NaN	NaN	0.655	0.766	NaN	0.158	NaN	1.3	NaN	0.911	NaN	0.807	1.36	0.345	NaN	0.649	NaN	1.52	NaN	0.177	0.453044444	0.883625	0.512711212	-0.963781649	0.053559384	0.458215978
SDR39U1	NaN	0.607	2.68	NaN	1.45	1.79	NaN	1.21	1.23	2.47	NaN	1.33	1.9	NaN	1.31	NaN	2.48	2.91	2.91	0.551	2.16	2.64	1.89	NaN	NaN	NaN	NaN	5.42	2.52	1.5977	2.609	0.612380222	-0.707500405	0.053517481	0.458215978
ZFAND1	0.961	NaN	NaN	NaN	NaN	NaN	0.641	1.18	0.841	1.07	NaN	0.82	0.743	NaN	NaN	NaN	0.738	2.53	1.25	NaN	1.32	1.96	0.906	NaN	1.44	0.815	1.27	NaN	0.842	0.893714286	1.3071	0.683738265	-0.548483928	0.053816743	0.459865035
RAPH1	0.372	0.18	0.622	0.179	0.482	0.511	0.93	0.16	0.544	0.4	0.518	0.232	0.219	0.628	0.394	0.609	0.186	0.349	0.536	1.11	0.545	0.424	0.505	0.87	0.356	0.699	0.71	0.524	1.12	0.424733333	0.610214286	0.696039643	-0.522758618	0.053920747	0.460201295
NO66	0.601	1.31	NaN	NaN	1.85	0.434	NaN	1.12	1.46	NaN	0.471	1.49	1.53	1.88	1.37	1.96	NaN	0.335	NaN	2.33	2	0.787	1.25	3.53	1.82	3.09	NaN	2.56	NaN	1.228727273	1.9662	0.624924867	-0.678245347	0.054016856	0.460469438
MRPS25	2.01	1.57	3.26	2.14	2.43	2.25	1.82	2.25	2.16	2.49	2.54	2.15	1.25	1.8	1.34	3.49	3.34	2.48	2.12	4.45	1.71	2.01	1.83	2.25	1.72	2.19	2.32	3.49	3.45	2.097333333	2.632142857	0.79681592	-0.327681622	0.054191209	0.461403145
GLI3	2.54	NaN	0.633	0.638	NaN	NaN	4.62	NaN	2.78	4.27	0.328	NaN	NaN	1.44	5.24	0.257	NaN	0.529	NaN	0.535	0.605	1.56	1.26	NaN	NaN	0.267	0.0806	0.971	3.8	2.498777778	0.98646	2.533075622	1.340890147	0.054367236	0.462329811
SLFN11	1.77	1.99	2.18	1.5	12.4	2.29	2.69	3.32	1.39	4.21	0.538	4.9	10.2	6.5	5.07	0.778	1.38	3.08	2.47	2.2	3.14	1.65	1.47	1.4	1.12	3.22	3.69	1.37	3.51	4.0632	2.177	1.866421681	0.900274972	0.05442995	0.462329811
YBX3	0.747	1.51	2.38	1.84	1.33	1.3	0.999	2.22	3.17	3.72	1.21	1.97	1.53	0.767	1.94	3.12	5.33	3.13	0.471	1.5	3.37	2.17	2.62	1.64	2.27	2.55	1.8	2.56	2.73	1.775533333	2.518642857	0.704956373	-0.504394117	0.054975998	0.463648288
CRYZ	1.21	0.826	2.15	1.19	1.03	1.15	1.75	1.16	1.41	1.46	1.4	1.28	1.68	1.48	1.35	3.21	1.33	1.72	1.54	1.51	1.78	1.81	1.87	2.02	1.13	2.22	1.59	1.09	1.14	1.3684	1.711428571	0.799565943	-0.322711072	0.054854139	0.463648288
HSP90AA4P	2.84	2.28	2.57	2.03	2.01	1.92	3	1.87	2.07	4.04	1.29	2.15	1.65	3.36	1.61	NaN	3.76	3.09	3.2	2.1	2.81	2.48	4.14	0.699	5.29	3.49	3.1	4.76	1.63	2.312666667	3.119153846	0.741440397	-0.431597373	0.054739164	0.463648288
C9orf41	0.671	1.55	1.03	0.912	0.0648	1.68	1.04	0.07	0.662	1.04	0.367	1.47	1.55	1.07	1.27	3.17	1.34	1.14	0.697	1.06	0.87	0.47	2.97	NaN	1.24	2.92	0.468	1.77	2.49	0.96312	1.585	0.607646688	-0.718695373	0.054942958	0.463648288
ATG4A	1.92	1.43	3.01	1.73	1.9	1.89	2.37	1.54	2.33	1.98	1.61	1.51	1.22	1.63	1.72	3.84	1.31	3.1	2.16	1.2	2.58	1.98	3.08	2.52	1.28	3.69	3.44	1.43	2.11	1.852666667	2.408571429	0.769197311	-0.378574375	0.054758485	0.463648288
APPL1	1.68	1.29	2.83	1.19	1.52	1.21	1.25	1.29	2.76	1.67	1.6	1.22	1.47	1.21	1.69	2.07	1.34	4.12	2.4	1.98	1.39	2.49	2.47	3.98	1.37	3.77	1.41	1.27	1.14	1.592	2.228571429	0.714358974	-0.485278866	0.054813158	0.463648288
ATF3	3.68	2.7	3.3	1.75	2.62	1.02	0.389	1.44	1.27	1.83	1.27	1.33	3.05	0.752	1.94	6.12	1.18	2.64	3.83	0.442	2.05	1.94	4.51	1.69	2.75	2.43	3.99	NaN	4.29	1.8894	2.912461538	0.648729597	-0.624310835	0.055200052	0.464343618
FHIT	3.13	3.74	1.28	0.996	1.41	2.18	2.37	2.34	NaN	NaN	0.921	6.16	2.39	6.91	0.495	0.443	2.74	0.544	1.57	0.554	1.09	1.75	0.979	1.2	NaN	1.15	1.32	2.04	3.11	2.640153846	1.422307692	1.85624662	0.892388399	0.055254151	0.464343618
FXYD3	1.55	0.972	NaN	0.743	1.41	NaN	1.16	1.85	1.27	1.15	0.528	1.25	1.42	0.996	1.06	3.93	1.33	1.27	1.33	1.5	1.11	2.77	0.787	1.09	1.32	3.83	1.18	1.87	1.47	1.181461538	1.7705	0.667303891	-0.583584179	0.055160385	0.464343618
DCTN4	0.628	1.19	0.786	0.696	0.551	0.583	0.565	0.85	0.65	0.823	0.896	0.53	0.513	0.628	0.771	0.469	0.513	0.646	0.568	0.445	0.727	0.567	0.476	0.664	0.524	0.772	0.611	0.603	0.799	0.710666667	0.598857143	1.186704835	0.246961143	0.055428549	0.465259918
ZKSCAN4	1.6	NaN	0.624	NaN	NaN	NaN	NaN	2.83	NaN	NaN	1.39	NaN	0.859	0.764	NaN	NaN	NaN	0.414	0.565	NaN	0.824	NaN	NaN	NaN	0.222	NaN	NaN	NaN	NaN	1.3445	0.50625	2.655802469	1.409147847	0.055689843	0.465308983
DUS4L	1.47	1.3	NaN	2.06	2.3	0.749	0.646	2.38	1.9	2.8	2.5	1.69	2.82	1.12	2.84	2.3	2.03	3.69	2.9	3.12	3.11	2.66	5.63	3.26	1.36	14.4	4.85	1.23	2.29	1.898214286	3.773571429	0.503028582	-0.991287718	0.055761248	0.465308983
SLC4A2	0.736	0.907	0.374	0.539	0.478	0.44	0.796	0.561	0.419	1.26	0.711	0.569	0.647	0.449	0.511	0.348	0.634	0.353	0.389	0.472	0.501	0.586	0.421	0.633	0.552	0.455	0.418	0.583	0.559	0.626466667	0.493142857	1.27035535	0.345232111	0.05569088	0.465308983
BCL2L1	1.32	1.63	1.23	1.14	0.977	0.884	1.02	0.915	1.09	1.64	1.08	0.937	2.37	1.08	1.38	0.941	1.1	1.09	1.05	1.04	0.905	0.954	0.935	1.2	0.794	1.07	1.43	0.755	1.03	1.2462	1.021	1.220568071	0.287552756	0.055519333	0.465308983
POLDIP2	0.951	4.44	1.95	2	1.02	1.99	3	0.883	2.18	7.27	NaN	0.903	1.27	1.25	2.43	3.67	5.85	7.22	3.62	3.27	1.5	1.44	4.55	5.95	0.923	4.41	5.5	1.46	2.09	2.252642857	3.675214286	0.612928304	-0.706209768	0.055714449	0.465308983
CTDSP1	4.11	6.04	2.21	2.65	6.2	2.13	5.07	2.7	6.26	3.89	1.78	4.14	3.56	6.1	4.96	3.23	NaN	2.88	3.01	3.19	1.85	2.61	2.64	3.92	3.86	2.22	2.38	5.96	2.66	4.12	3.108461538	1.325414501	0.406443609	0.055834313	0.465373112
RRP7A	1.69	NaN	NaN	1.69	0.898	1.48	2.05	1.47	1.93	NaN	0.628	1.3	1.78	NaN	1.54	NaN	1.22	2.66	2.33	NaN	1.41	1.45	2.37	NaN	1.35	2.76	NaN	1.58	2.94	1.496	2.007	0.745391131	-0.423930441	0.055921033	0.465550778
PYURF	0.703	1.14	0.632	1.35	1.99	2.05	1.44	1.25	0.944	1.87	0.768	1.72	0.77	1.16	0.77	1.39	0.858	1.65	1.17	0.593	0.967	0.56	1.25	0.478	0.447	1.37	0.571	0.567	0.851	1.237133333	0.908714286	1.36141068	0.445102332	0.05612951	0.466740483
HLA.DMA	0.256	0.3	0.902	0.293	0.482	0.57	0.31	0.364	0.42	0.476	0.543	0.816	0.681	0.457	0.487	0.417	1	1.26	0.349	0.819	0.844	0.468	0.806	1.23	0.387	0.416	1.7	0.443	0.282	0.490466667	0.744357143	0.658913092	-0.601839902	0.056543446	0.469633893
NACAD	1.33	2.2	0.956	1.06	2.2	1.17	0.989	1.79	0.884	1.4	0.789	1.39	1.55	0.941	1.71	2.2	0.8	0.821	1.01	1.11	1.12	0.616	0.948	1.01	0.72	1.19	0.516	0.959	1.47	1.357266667	1.035	1.31136876	0.391073432	0.056683106	0.46988729
ENDOD1	0.871	1.59	1.82	1.12	1.06	1.05	0.826	1.89	1.92	1.31	1.24	1.8	1.76	1.47	NaN	NaN	1.15	3.3	1.31	1.38	1.07	4.36	3.93	1.66	0.917	3.03	4.79	0.739	1.73	1.409071429	2.258923077	0.623780173	-0.680890397	0.056887935	0.46988729
EPHA2	1.18	1.87	1.13	1.08	0.788	0.795	0.697	1.8	1.18	2.02	1.58	1.34	0.728	0.787	1.25	0.605	0.833	1.13	0.882	1.12	0.957	0.434	0.844	1.6	0.7	0.531	1.8	0.747	0.527	1.215	0.907857143	1.338316286	0.420419111	0.057102066	0.46988729
ATP6V1A	0.981	2.13	0.796	1.94	0.923	1.77	1.48	0.711	NaN	3.07	2.34	1.37	0.768	NaN	1.66	NaN	1.46	1.57	0.913	NaN	0.861	1.21	NaN	0.0833	1.71	NaN	0.741	NaN	0.308	1.533769231	0.984033333	1.558655768	0.640302341	0.056977239	0.46988729
EIF4A3	1.31	2.37	2.22	1.83	1.93	2.01	1.85	1.36	1.59	2.18	1.55	1.8	0.71	1.88	1.96	1.75	2.65	2.27	2.01	1.74	1.74	2.37	2.08	2.28	1.86	2.36	1.92	2.31	1.38	1.77	2.051428571	0.86281337	-0.212879562	0.057092955	0.46988729
SRCAP	1.69	1.53	4.31	1.51	2.08	2.99	3.1	2.1	1.57	2.72	2.06	1.66	2	1.58	2.85	NaN	4.23	3.9	4.4	1.45	4.09	3.22	1.79	NaN	2.1	1.76	2.99	3.07	2.78	2.25	2.981666667	0.754611515	-0.40619398	0.057089719	0.46988729
SRP68	1.41	2.08	NaN	NaN	1.74	NaN	NaN	0.868	1.12	NaN	2.27	1.37	1.31	NaN	1.35	NaN	NaN	NaN	NaN	NaN	2.19	2.56	2.72	NaN	1.53	NaN	NaN	NaN	NaN	1.502	2.25	0.667555556	-0.583040189	0.056744582	0.46988729
ZHX1	0.715	1.97	1.79	1.55	3.22	1.74	2.73	1.9	2.63	3.66	1.71	1.95	1.26	3.29	3.21	8.23	NaN	2.87	1.28	3.6	2.2	1.89	4.55	6.77	2.4	9.92	0.19	4.62	2.47	2.221666667	3.922307692	0.566418252	-0.82006034	0.057018956	0.46988729
QPCT	0.82	0.574	0.894	0.652	1.14	0.988	1.49	0.439	0.936	0.661	1.17	0.583	0.663	0.931	0.618	0.998	1.26	0.954	0.807	0.767	0.711	1.21	1.1	0.546	1.57	1.7	0.855	1.14	1.26	0.837266667	1.062714286	0.787856791	-0.343994681	0.057217344	0.469911903
DDAH2	1.96	0.287	0.854	0.163	NaN	NaN	0.383	0.157	1.73	1.18	2.46	0.527	0.847	1.88	0.15	NaN	3.04	2.06	0.546	1.21	0.191	1.45	1.91	NaN	1.36	0.717	2.56	2.81	2	0.967538462	1.6545	0.584792059	-0.774004374	0.05733906	0.469911903
IGHG4	0.0826	0.0935	0.0488	0.0464	0.0589	0.132	0.0859	0.081	0.0696	NaN	0.0709	0.169	0.114	0.1	0.121	0.0533	0.0616	0.0799	0.085	0.0558	0.038	0.0486	0.0577	0.075	0.0706	0.0294	0.0374	0.108	0.138	0.090971429	0.067021429	1.357348396	0.440791071	0.057295742	0.469911903
ZNF687	1.2	1.21	1.76	1.16	1.15	1.07	1.45	1.27	1.5	1.48	1.43	1.44	1.4	1.64	1.67	2.87	1.45	1.74	1.77	1.11	1.61	1.63	1.85	1.24	1.26	1.81	2.35	1.41	1.26	1.388666667	1.668571429	0.832248858	-0.264913108	0.057369127	0.469911903
GREM1	1.09	NaN	0.507	NaN	1.06	1.17	2.16	2.38	0.746	1.39	0.731	NaN	1.25	NaN	0.792	0.99	2.37	0.923	1.48	NaN	1.76	2.84	3.46	1.79	2.03	1.63	NaN	1.23	0.949	1.206909091	1.787666667	0.675130948	-0.566760742	0.057438383	0.469938405
MYCBP2	1.09	NaN	NaN	NaN	1.53	NaN	NaN	0.442	NaN	NaN	NaN	1.99	1.11	NaN	NaN	NaN	NaN	1.93	1.75	NaN	2.86	NaN	NaN	1.76	NaN	NaN	NaN	NaN	NaN	1.2324	2.075	0.593927711	-0.751640749	0.057561738	0.470406949
SNX4	1.95	1.93	2.55	2.16	1.48	1.32	3.08	1.04	2.08	1.46	2.47	1.4	1.68	1.5	2.65	1.31	2.58	3.04	2.34	2.72	1.48	2.83	3.66	4.44	1.41	1.05	3.14	1.92	3.62	1.916666667	2.538571429	0.75501782	-0.405417399	0.05765424	0.470622573
PLXNC1	1.25	1.32	0.711	1.7	NaN	2.01	1.73	1.18	2.16	1.42	0.727	1.69	0.982	0.971	2.01	2.07	5.34	2.42	0.78	1.1	1.42	0.875	2.66	2.33	NaN	1.81	1.26	3.98	2.57	1.418642857	2.201153846	0.644499638	-0.633748547	0.057747893	0.470847083
THY1	0.986	1.04	2.93	1.29	0.675	0.683	0.909	0.938	0.897	2.23	2.19	0.434	0.931	1.5	1.75	2.05	1.02	1.14	0.947	1.09	3.51	1.32	2.27	2.96	0.447	4.84	2.84	1.9	2.07	1.2922	2.028857143	0.636910294	-0.650837905	0.05782103	0.470903993
KRT4	8.24	9.67	4.92	3.77	11.7	6.34	4.49	7.49	4.86	5.79	1.95	6.96	10.8	10.1	7.97	3.86	7.11	2.45	4.52	5.01	4.99	3.45	2.33	5.07	11.8	3.84	2.19	7.26	6.62	7.003333333	5.035714286	1.390732861	0.475845326	0.057967913	0.471354331
GNB4	1.42	1.45	1.01	1.16	0.698	0.803	1.9	1.19	1.37	1.2	0.998	1.9	1.55	0.909	1.59	0.662	1.93	1.94	1.19	1.32	1.67	1.41	1.5	4.73	1.87	2.11	1.93	1.47	1.65	1.276533333	1.813	0.704100018	-0.506147715	0.058008766	0.471354331
PGGT1B	2.96	2.15	2.26	0.614	2.38	1.99	2.88	1.93	2.23	2.35	0.896	2.51	2.27	2.31	1.08	3.15	3.2	1.51	2.98	2.09	1.51	3.18	2.12	2.6	3.42	1.55	2.07	3.13	3.73	2.054	2.588571429	0.793487859	-0.333719947	0.058114823	0.471677659
ARRB2	0.938	1.17	0.445	0.854	0.764	0.676	1.35	0.605	1.36	0.71	1.1	0.664	0.359	0.603	1.19	0.969	0.712	0.48	0.388	0.767	0.733	0.749	0.768	0.385	0.525	0.857	0.519	0.526	0.875	0.852533333	0.660928571	1.289902374	0.36726188	0.058483812	0.472689587
SNRPE	1.59	1.12	1.21	0.993	1.11	1.18	2.2	0.93	0.862	1.58	1.4	0.832	1.2	1.07	1.11	1.96	1.47	2.02	0.91	1.53	1.02	1.46	1.78	2.89	0.891	1.76	1.48	1.32	1.31	1.2258	1.557214286	0.7871749	-0.345243875	0.058571539	0.472689587
HSPH1	1.13	1.6	2.5	1.74	2.35	2.4	0.756	1.88	2.17	1.09	1.92	1.43	3.86	1.85	2.32	1.25	3.65	2.28	1.96	1.29	2.36	1.71	3.74	1.97	3.62	2.57	2.71	3.99	2.54	1.933066667	2.545714286	0.759341564	-0.397179116	0.058482584	0.472689587
FRZB	1.45	NaN	1.64	NaN	1.9	0.776	1.02	1.19	1.81	0.985	0.37	1.07	0.741	NaN	1.36	NaN	NaN	2.24	1.65	NaN	NaN	1.79	2.55	NaN	NaN	NaN	1.55	NaN	0.906	1.192666667	1.781	0.669661239	-0.57849663	0.05856791	0.472689587
SLC9A7	1.24	1.22	1.69	1.15	0.821	0.95	1.12	1.11	1.06	1.15	1.05	1.12	1.36	0.801	0.987	2.61	1.08	1.62	1.46	1.18	1.17	1.24	1.24	1.7	NaN	2.23	1.36	1.09	0.667	1.121933333	1.434384615	0.782170501	-0.354444968	0.058492153	0.472689587
COX18	1.54	NaN	NaN	NaN	1.36	NaN	NaN	1.74	1.48	0.0905	1.06	2.32	NaN	0.484	0.05	0.00443	NaN	2.28	1.27	2.73	1.32	0.774	4.6	3.22	2	5.81	0.585	NaN	2.29	1.124944444	2.240285833	0.502143266	-0.993829059	0.059595835	0.475265203
ZNF771	1.24	1.37	1.88	1.28	1.17	1.25	1.96	1.52	0.993	1.86	1.43	1.91	1.24	1.37	1.66	2.19	1.41	1.92	1.66	1.62	1.4	1.48	1.82	3.27	1.3	1.96	2.71	1.15	1.62	1.475533333	1.822142857	0.809779172	-0.304399559	0.060159307	0.475265203
SSNA1	1.96	1.26	2.47	1.29	2.63	2.44	2.21	1.67	1.63	2.09	1.02	1.98	1.55	1.09	1.19	2.49	1.87	1.88	2.07	1.16	1.6	2.57	2.35	3.32	2.12	2.6	1.69	2.37	2.04	1.765333333	2.152142857	0.820267729	-0.285833224	0.060109072	0.475265203
APOD	0.274	NaN	0.573	NaN	0.0911	NaN	NaN	0.245	0.137	0.244	0.072	0.0675	NaN	NaN	0.526	0.0583	0.165	0.0839	0.122	NaN	0.23	0.0699	0.0469	NaN	0.0623	NaN	0.125	NaN	NaN	0.247733333	0.107033333	2.314543756	1.210727837	0.059724569	0.475265203
ITIH1	0.107	0.0816	0.0417	0.0617	0.0591	0.0987	0.0857	0.0737	0.0882	0.193	0.0133	0.0696	0.0676	0.216	0.0877	0.0641	0.0521	0.0257	0.0374	0.0576	0.0287	0.0531	0.0663	0.0694	0.081	0.0644	0.0294	0.0884	0.117	0.08964	0.059614286	1.503666427	0.588484555	0.059942124	0.475265203
SP100	1.39	3.5	NaN	0.662	1.8	NaN	NaN	NaN	1.88	1.86	1.39	1.72	3.92	2.95	NaN	NaN	NaN	0.632	1.92	NaN	1.24	1.1	1.47	NaN	0.953	NaN	1.2	2.45	1.18	2.1072	1.349444444	1.561531494	0.642961667	0.060085015	0.475265203
PSMB5	1.23	2.28	1.31	1.55	1.3	1.31	1.13	1.23	1.44	0.88	0.0477	0.861	0.907	0.731	1.51	0.649	0.975	0.611	0.93	0.599	1.12	0.733	1.11	0.663	1.11	0.885	1.25	0.656	1.28	1.181113333	0.897928571	1.3153756	0.395474814	0.05945089	0.475265203
DR1	8.59	5.81	5.67	3.55	10.4	8.78	9.87	5.87	2.84	9.23	1.47	6.12	7.67	14.3	5.44	2.78	8.39	2.65	3.83	NaN	4.89	3.26	8.82	4.08	5	4.5	4.17	7.88	4.98	7.040666667	5.017692308	1.403168276	0.488688036	0.05995142	0.475265203
HABP4	2.71	1.69	0.309	1.63	1.36	1.77	NaN	2.15	2.01	NaN	0.98	1.65	2.1	1.53	1.44	NaN	1.53	1.25	3.03	3.58	1.68	2.01	3.52	1.72	1.6	NaN	3.07	1.85	NaN	1.640692308	2.258181818	0.726554565	-0.460856946	0.059795962	0.475265203
CCDC50	NaN	NaN	0.807	NaN	2.28	NaN	NaN	1.34	1.28	NaN	NaN	2.12	1.44	NaN	NaN	NaN	NaN	2.03	4.12	2.6	3.48	NaN	8.15	NaN	1.6	3.76	0.464	2.38	NaN	1.5445	3.176	0.486303526	-1.040071042	0.059574532	0.475265203
PHIP	0.124	NaN	NaN	NaN	NaN	0.716	0.43	0.209	0.245	NaN	NaN	NaN	0.0881	0.314	0.236	0.154	NaN	0.126	0.107	NaN	0.0471	0.136	0.111	NaN	0.251	0.127	0.154	NaN	NaN	0.2952625	0.134788889	2.190555189	1.131296563	0.059896198	0.475265203
GLG1	0.903	0.652	0.72	0.891	0.672	0.614	0.604	1.3	1.09	1.37	1.32	1.54	0.508	0.359	0.989	1.11	0.83	1.26	0.501	1.71	1.19	1.28	1.28	1.58	1.05	1.16	1.02	0.695	1.45	0.902133333	1.151142857	0.783684951	-0.351654302	0.060141628	0.475265203
ATP2A3	0.55	0.718	0.538	0.805	0.73	1.05	0.916	1.19	1.06	1.15	1.42	0.861	1.03	0.448	1.2	1.35	0.512	0.838	0.607	0.596	0.624	0.686	0.671	0.343	0.359	0.835	0.744	0.604	1.15	0.911066667	0.7085	1.285909198	0.362788773	0.059664277	0.475265203
WDR77	1.75	1.17	1.46	1.04	2.06	1.14	3.62	1.41	1.48	2.76	1.26	1.42	0.548	1.24	1.47	2.6	1.62	2.59	1.71	1.5	1.28	1.6	1.66	3.21	2.69	1.64	2.37	3.36	1.71	1.588533333	2.11	0.7528594	-0.409547635	0.059122795	0.475265203
TRMT61B	1.02	3.02	1.82	NaN	1.93	NaN	NaN	0.883	0.681	1.06	0.995	0.706	1.21	1.61	0.909	NaN	3.74	5.79	0.405	2.49	1.05	2.69	1.26	2.93	0.86	2.75	1.87	NaN	1.48	1.320333333	2.27625	0.580047593	-0.785756817	0.059827136	0.475265203
TBL1XR1.1	1.36	1.66	4.05	0.919	1.8	1.89	3.65	1.54	1.41	3.05	1.05	1.61	1.71	1.6	3.44	1.62	1.52	3.73	2.08	2.05	1.93	2.5	1.66	3.3	2.24	5.02	4.11	3.3	5.32	2.049266667	2.884285714	0.710493644	-0.493106352	0.060120749	0.475265203
RAB17	2.38	2.31	3.56	2.2	2.33	2.49	3.44	1.6	1.79	2.65	1.2	2.25	1	2.45	2.57	2.81	2.56	3.1	2.3	2.79	2.22	2.45	3.23	4.46	2.88	1.53	3.27	3.36	2.13	2.281333333	2.792142857	0.81705466	-0.291495498	0.059831395	0.475265203
NHP2	2.47	3.06	NaN	NaN	1.67	1.82	NaN	2.29	NaN	NaN	NaN	2.1	0.691	1.3	0.919	NaN	2.38	3.64	2.9	NaN	2.02	1.69	2.09	NaN	2.16	NaN	NaN	4.16	NaN	1.813333333	2.63	0.689480355	-0.536418649	0.059261788	0.475265203
IVNS1ABP	0.5	0.454	2.03	NaN	1.57	0.645	NaN	0.669	2.04	NaN	0.699	0.829	2.04	1.72	NaN	NaN	1.02	1.06	1.32	2.16	1.49	1.04	2.8	3.13	2.36	NaN	1.02	1.67	2.48	1.199636364	1.795833333	0.668010968	-0.582056304	0.059292958	0.475265203
NDUFS2	0.961	1.15	1.74	2.15	0.626	0.539	2.44	0.697	1.81	1.07	0.664	1.26	0.748	2	2.61	1.41	2.37	2.54	2.8	1.73	0.746	1.3	1.49	2.79	0.823	1.86	2.24	1.62	2.42	1.364333333	1.867071429	0.730734407	-0.452580956	0.060340558	0.475266662
TRIP13	1.67	1.02	3.01	0.911	0.946	0.9	2.34	1.02	1.65	1.71	1.01	1.38	1.14	2.19	1.58	1.9	1.06	2.08	2.29	1.9	1.58	1.62	2.27	1.99	1.57	2.79	1.82	1.67	1.8	1.498466667	1.881428571	0.796451531	-0.328341527	0.060359801	0.475266662
NINJ1	1.92	2.67	0.888	1.98	2.75	2.57	2.66	1.79	0.881	1.45	1.88	2.32	1.94	3.09	0.958	3.33	2.58	2.29	2.07	2.14	2.63	3.21	2.57	1.57	2.32	2.64	2.73	3.31	1.15	1.983133333	2.467142857	0.803817796	-0.315059577	0.060261122	0.475266662
RPL11	2.24	1.55	1.96	1.89	1.59	1.73	2.53	1.53	1.5	2.2	1.74	1.46	1.45	1.51	1.42	1.9	1.73	3.29	1.88	1.68	1.4	1.75	2.3	3.51	1.59	2.43	2.19	2.56	1.66	1.753333333	2.133571429	0.821783283	-0.283170112	0.060591372	0.476145918
APOBEC3G	1.27	1.1	NaN	0.623	0.699	1.47	NaN	0.962	0.844	2.26	0.311	1.97	0.563	2.5	0.712	4.11	1.78	0.996	2.33	1.32	1.02	2.52	1.94	1.36	0.469	2.17	0.686	4.06	1.49	1.175692308	1.875071429	0.627012011	-0.673435015	0.060605255	0.476145918
KRTAP3.1	1.4	2.36	0.144	NaN	NaN	0.748	NaN	NaN	NaN	NaN	1.13	NaN	NaN	NaN	NaN	NaN	NaN	0.0874	NaN	NaN	NaN	NaN	0.339	NaN	NaN	NaN	NaN	NaN	NaN	1.1564	0.2132	5.424015009	2.439361171	0.062317882	0.476973405
ZNF346	1.85	1.31	2.16	2.01	1.87	2.04	2.06	1.64	1.24	2.23	0.666	2.07	1.6	1.33	2.2	NaN	2.21	4.25	2.08	1.48	1.55	1.66	1.67	NaN	1.6	NaN	3.33	2.86	3.95	1.751733333	2.421818182	0.723313313	-0.467307389	0.061748423	0.476973405
C19orf60	1.7	0.725	1.17	0.707	2.45	1.68	0.239	0.315	2.38	2.17	1.42	0.672	0.811	0.46	0.955	NaN	0.641	2.28	0.688	NaN	1.7	1.86	3.83	NaN	1.86	NaN	0.91	3.29	2.8	1.190266667	1.9859	0.599358813	-0.738508147	0.061615071	0.476973405
AASDH	0.314	0.584	0.533	0.803	0.518	0.533	0.713	0.692	0.69	0.505	1.24	0.684	0.468	0.337	1.11	0.564	0.667	0.371	0.726	0.276	0.722	0.328	0.493	0.156	0.501	0.46	0.594	0.554	0.491	0.648266667	0.493071429	1.31475204	0.394790736	0.061967943	0.476973405
ANAPC5	0.925	1.47	1.27	1.19	0.655	1.11	NaN	1.19	1.07	0.99	0.949	1.61	0.769	1.72	NaN	2.84	1.76	1.77	1.05	0.914	1.17	3.14	1.87	6.55	1.57	1.28	1.82	NaN	0.656	1.147538462	2.03	0.565289883	-0.822937219	0.062666231	0.476973405
COMP	1.54	1.14	1.35	1.29	1.77	2.05	1.49	0.958	0.802	1.6	1.39	1.11	1.45	0.963	0.805	0.19	0.96	1.44	1.56	0.918	0.746	1.06	1.48	0.836	0.645	0.979	1.07	0.742	1.8	1.313866667	1.030428571	1.275068164	0.350574374	0.062921892	0.476973405
SPTLC2	1.34	0.956	1.35	1.09	1.81	1.24	1.02	2.09	1.75	1.08	0.686	1.53	1.6	1.34	1.33	3.06	0.992	2.1	2	2.09	0.828	0.676	2.38	2.07	1.01	2.45	1.52	1.17	2.74	1.347466667	1.791857143	0.751994472	-0.411206038	0.0619231	0.476973405
RRP8	1.05	2.34	NaN	NaN	1.39	NaN	NaN	1.53	NaN	NaN	2.64	0.466	NaN	0.991	NaN	NaN	NaN	NaN	NaN	NaN	0.814	NaN	1.12	NaN	0.503	NaN	NaN	0.606	0.97	1.486714286	0.8026	1.852372646	0.889374358	0.060958229	0.476973405
TLR5	0.555	1.14	1.11	0.489	0.783	0.838	0.852	0.868	0.727	0.76	0.786	0.708	1.67	1.96	0.844	0.993	1.39	1.3	0.905	1.09	0.81	1.69	0.899	1.69	0.862	1.41	1.12	1.25	1.25	0.939333333	1.189928571	0.789403125	-0.341165864	0.061667056	0.476973405
KIN	0.99	1.32	1.02	1.53	0.789	0.696	0.804	1.66	0.801	1.14	1.37	1.25	1.02	1.25	1.64	1.44	2.1	1.33	0.984	1.67	2.37	1.22	0.91	1.11	1.06	1.45	2.19	1.2	1.2	1.152	1.445285714	0.797074231	-0.327214006	0.061088663	0.476973405
CLIC3	26.5	5.05	NaN	4.67	15.8	13.9	NaN	6.71	NaN	NaN	2.11	6.5	9.68	NaN	NaN	NaN	8.65	NaN	1.65	NaN	2.3	6.92	4.31	NaN	4.45	0.878	6.51	NaN	NaN	10.10222222	4.4585	2.265834299	1.18004236	0.06291243	0.476973405
UQCRC1	0.889	1.94	0.695	0.695	1.13	1.26	0.92	1.69	2.26	1.13	1.19	0.914	1.96	1.89	1.62	0.68	0.764	1.7	1.73	NaN	0.899	1.18	0.751	NaN	0.93	0.666	1.37	0.851	0.537	1.345533333	1.004833333	1.339061204	0.421221903	0.062816516	0.476973405
TGFB2	0.315	0.325	0.175	0.184	0.35	0.383	0.321	0.158	0.887	0.538	0.895	0.478	0.549	0.304	0.293	0.203	0.971	1.67	0.61	0.791	0.518	0.406	0.379	1.01	0.254	0.346	0.665	0.63	0.549	0.410333333	0.643	0.638154484	-0.648022382	0.061994	0.476973405
MRPS5	3.43	2.7	2.33	2.22	3.13	2.62	2.95	2.21	3.54	2.9	1.04	2.95	2	2.36	2	3.15	2.62	2.72	3.18	3.29	2.5	2.11	3.56	6.44	2.83	2.37	2.39	5.35	3.38	2.558666667	3.277857143	0.780591269	-0.357360769	0.061548415	0.476973405
SPTBN1	1.11	1.39	1.27	1.48	1.47	1.28	1.66	1.61	1.28	1.84	1.27	1.29	1.62	0.991	2.4	1.08	1.48	1.06	0.937	0.803	1.87	1.48	1.17	0.864	0.962	0.932	0.922	1.64	1.75	1.464066667	1.210714286	1.209258604	0.274122802	0.062611678	0.476973405
SLC10A7	1.69	1.45	1.39	1.66	0.891	0.868	1.72	3.11	0.953	1.48	1.07	1.5	1.16	1.16	1.55	0.826	1	0.891	1.37	1.65	1.3	0.864	1.28	1.26	1.11	1.26	0.725	1.18	1.17	1.443466667	1.134714286	1.272097025	0.347208711	0.061545517	0.476973405
IL16	1.67	NaN	2.69	NaN	NaN	1.57	NaN	0.968	0.817	NaN	NaN	2.22	NaN	NaN	1.23	2.05	NaN	4.59	1.74	1.36	4.25	NaN	2.45	1.38	NaN	2.56	2.46	NaN	NaN	1.595	2.537777778	0.628502627	-0.67000932	0.062388469	0.476973405
NFIL3	0.809	0.759	0.269	0.657	0.304	0.334	0.778	1.66	0.312	0.647	0.633	0.475	0.918	0.592	0.978	0.117	0.394	0.178	0.621	0.573	0.327	0.344	0.19	NaN	0.416	0.186	0.0756	0.725	1.32	0.675	0.420507692	1.605202502	0.68275531	0.062448326	0.476973405
ATG2A	1.37	1.4	1.43	1.37	1.44	1.27	1.24	1.36	1.19	1.14	1.41	1.43	1.62	1.16	1.72	5.8	1.7	2.4	1.81	1.32	2.1	1.73	1.8	0.866	1.22	3.03	1.72	1.17	1.78	1.37	2.031857143	0.674260001	-0.568623079	0.062842759	0.476973405
ZC3HAV1	3.16	0.832	0.9	1.69	1.51	1.29	1.53	0.823	NaN	1.01	1.33	1.13	1.82	1.49	1.06	3.51	1.35	1.94	1.4	0.95	1.93	2.38	1.55	3.39	1.79	2.21	1.26	1.49	1.48	1.398214286	1.902142857	0.735073226	-0.444040121	0.062515903	0.476973405
DPP9	NaN	NaN	0.756	NaN	0.858	0.591	NaN	NaN	NaN	0.912	NaN	NaN	NaN	NaN	NaN	NaN	0.546	NaN	0.586	NaN	NaN	1.07	NaN	NaN	0.42	NaN	0.389	0.288	0.32	0.77925	0.517	1.507253385	0.591921969	0.06220786	0.476973405
SMIM8	0.253	0.894	1.29	1.05	0.14	0.215	0.298	0.833	0.381	0.161	NaN	1.01	0.856	0.469	0.794	1.9	0.909	1.86	0.15	0.752	0.54	0.96	0.586	1.39	0.537	2.47	2.86	0.0963	0.615	0.617428571	1.116092857	0.553205378	-0.854112912	0.061725457	0.476973405
MCCC1	1.67	1.46	NaN	0.653	1.11	1.37	1.44	1.39	1.04	0.787	0.749	1.22	1.2	0.903	0.977	NaN	1.23	1.05	2.05	4.94	0.636	2.49	4.77	NaN	1.44	NaN	1.84	0.904	1.5	1.140642857	2.077272727	0.549105971	-0.864843497	0.062775543	0.476973405
GPATCH1	0.692	0.517	1.35	0.65	0.961	0.889	1.99	0.518	1.19	1.61	1.81	0.881	0.753	NaN	1.06	NaN	1.45	2.85	1.35	NaN	0.388	2.04	2.96	NaN	0.818	NaN	1.17	1.38	2.21	1.062214286	1.6616	0.639271958	-0.645498284	0.062080462	0.476973405
UBXN6	0.222	0.951	0.212	0.267	0.509	0.487	0.856	0.105	0.218	0.538	1.51	0.229	0.202	0.0725	0.203	0.209	0.158	0.205	0.174	0.207	0.203	0.188	0.259	0.0491	0.131	0.498	0.234	0.288	0.368	0.438766667	0.226507143	1.937098588	0.953897382	0.061884477	0.476973405
INTS9	1.28	1.11	1.63	0.946	0.912	1.03	2.08	1.61	0.837	1.54	0.877	1.4	0.91	0.479	0.732	2.48	0.94	2.11	1.82	0.541	1.07	1.56	1.64	NaN	1.25	2.61	3.06	1.18	0.904	1.1582	1.628076923	0.711391448	-0.491284463	0.061967301	0.476973405
HIF1AN	1.79	3.32	2.52	0.537	1.77	2.34	NaN	3.54	2.22	NaN	2.04	3	2.67	NaN	NaN	1.41	2.34	2.19	3.46	2.43	2.19	3.62	4.42	NaN	4.19	3.94	4.47	NaN	NaN	2.340636364	3.150909091	0.742844778	-0.428867313	0.062214825	0.476973405
GMIP	0.273	1.29	NaN	NaN	0.761	NaN	NaN	NaN	1.6	1.74	2.11	1.36	1.25	1.25	2.48	NaN	NaN	NaN	1.99	NaN	NaN	2.31	3.59	NaN	NaN	6.95	2.88	1.24	2.34	1.4114	3.042857143	0.463840376	-1.108299688	0.061924332	0.476973405
COPS7A	2.29	1.79	3.01	1.63	1.02	1.82	1.16	1.94	3.26	0.949	0.259	1.11	2.31	2.83	1.28	NaN	1.24	2.26	3.28	2.69	1.84	2.04	1.71	3.87	2.13	NaN	2.55	3.19	1.79	1.7772	2.3825	0.74593914	-0.422870168	0.062631532	0.476973405
HMGXB4	0.827	1.35	NaN	0.387	1.6	NaN	1.91	1.64	1.91	1.82	NaN	1.16	1.66	1.4	NaN	0.388	NaN	NaN	1.98	2.36	2.3	NaN	NaN	5.64	1.37	3.44	0.835	2.82	3.63	1.424	2.4763	0.575051488	-0.798236959	0.061592514	0.476973405
POMT2	0.418	0.0787	NaN	NaN	1.91	NaN	NaN	2.47	2.46	1.75	0.569	0.29	1.9	NaN	2.32	NaN	NaN	2.12	2.19	NaN	2.72	1.69	2.02	NaN	1.74	1.88	5.05	1.9	1.66	1.41657	2.297	0.616704397	-0.697348962	0.062407687	0.476973405
TLN1	1.29	0.9	0.961	NaN	1.39	1.14	2.77	2.44	NaN	0.754	1.61	2.19	1.44	1.5	2.33	NaN	1.77	NaN	3.48	NaN	1.2	2.81	3.28	NaN	0.876	NaN	3.07	5.03	NaN	1.593461538	2.6895	0.59247501	-0.755173792	0.061557428	0.476973405
VPRBP	NaN	NaN	1.79	NaN	NaN	NaN	NaN	NaN	1.46	1.67	NaN	NaN	NaN	NaN	NaN	NaN	NaN	3.31	NaN	2.61	NaN	NaN	2.46	NaN	1.22	4.03	NaN	1.99	NaN	1.64	2.603333333	0.629961588	-0.666664233	0.062053962	0.476973405
NR2F2.NR2F1	2.51	NaN	NaN	0.738	1.05	1.34	NaN	0.859	0.748	NaN	0.987	1.63	NaN	NaN	NaN	NaN	NaN	1.32	2.13	1.64	1.25	2.2	1.71	4.25	NaN	1.58	1.73	NaN	NaN	1.23275	1.978888889	0.62295059	-0.682810357	0.063183617	0.477129931
TGFBR3	1.25	1.81	0.83	2.11	0.852	0.801	1.68	1.01	1.94	0.689	1.61	0.73	0.552	0.404	1.39	0.734	1.02	0.808	1.68	0.606	0.755	0.673	0.987	0.281	0.73	0.875	1.3	0.607	0.874	1.1772	0.852142857	1.381458508	0.466192232	0.063370979	0.477129931
ABCA6	0.883	0.379	0.91	NaN	0.181	0.329	0.785	0.459	NaN	0.573	NaN	NaN	0.624	0.43	0.566	NaN	NaN	1.58	NaN	0.814	0.486	1.57	NaN	NaN	0.364	NaN	0.617	0.913	1.08	0.556272727	0.928	0.599431818	-0.73833243	0.063429503	0.477129931
LSM10	0.201	0.715	0.517	0.758	NaN	0.795	1.26	0.581	2.79	1.31	NaN	1.4	0.369	0.675	0.688	0.908	0.882	0.439	0.519	NaN	0.479	0.544	0.45	0.371	0.433	NaN	0.182	0.8	0.434	0.927615385	0.53675	1.728207517	0.789276461	0.06324457	0.477129931
IRX2	0.865	0.873	0.901	1.35	0.965	1.34	1.06	1.21	1.24	0.95	0.549	1.32	0.723	0.889	0.908	4.09	1.51	0.672	1.42	1.5	1.18	1.09	1.5	1.56	0.927	1.17	2.29	1.03	0.817	1.009533333	1.482571429	0.680934027	-0.554413067	0.063206368	0.477129931
SACM1L	1.82	2.69	4.56	1.96	2.42	1.53	1.99	2.49	2.15	2.46	0.715	2.64	1.3	5.73	4.03	4.22	2.73	1.35	2.75	3.61	3.06	1.86	3.72	3.87	6.35	5.21	1.59	3.77	7.42	2.565666667	3.679285714	0.69732738	-0.520091966	0.063445816	0.477129931
ATP6V1H	0.92	0.831	1.41	1.02	1.08	1.08	1.37	0.955	0.939	0.661	1.35	1.03	0.767	0.642	0.853	3.22	1	1.32	0.812	1.43	1.09	1.2	1.19	1.51	1.22	2.11	1.15	0.896	0.788	0.993866667	1.352571429	0.734797916	-0.444580561	0.063394407	0.477129931
LRRFIP2	1.06	1.78	1.58	1.69	1.86	1.81	3.86	1.05	1.9	1.98	1.84	1.29	1.3	2.06	3.33	1.58	2.17	3.19	1.98	1.79	2.33	1.72	1.82	3.87	1.92	4.04	3	2.18	2.81	1.892666667	2.457142857	0.770271318	-0.376561389	0.063478792	0.477129931
TNFAIP1	0.949	1.03	NaN	1.46	1.15	1.58	1.4	0.763	0.904	1.13	NaN	1.06	1.14	NaN	1.09	5.69	0.854	1.77	2.98	0.816	0.945	1.17	0.952	NaN	NaN	3.68	2.76	NaN	1.6	1.138	2.110636364	0.539173881	-0.891177484	0.063665151	0.478025892
NUP85	NaN	1.65	3.36	NaN	1.82	1	2.52	1.21	1.31	1.59	NaN	NaN	2.47	2.19	2.76	2.78	8.61	NaN	1.22	2.69	2.48	4.49	4.32	13.3	NaN	3.05	NaN	NaN	1.96	1.989090909	4.49	0.443004657	-1.174606231	0.06374421	0.478115158
TMEM147	3.06	2.04	1.18	1.12	0.611	1.04	2.84	1.33	NaN	1.94	0.963	1.84	0.684	1.45	0.695	0.552	1.23	1.5	1.58	NaN	0.704	1.27	0.709	1.03	0.716	NaN	1	0.867	1.28	1.485214286	1.0365	1.432912963	0.518950981	0.06393022	0.479005584
AGFG2	2.34	1.71	NaN	1.99	1.82	2.43	NaN	1.17	1.34	0.436	0.443	1.46	1.15	3.23	0.661	2.35	2.52	1.05	1.82	NaN	1.18	3.39	3.93	NaN	1.51	3.99	1.56	2.2	NaN	1.552307692	2.318181818	0.669622926	-0.578579172	0.064283787	0.479205431
LTF	0.0907	0.0864	0.0394	0.0801	0.0819	0.0739	0.0776	0.0705	0.046	0.108	0.0305	0.0638	0.0689	0.0667	0.0536	0.042	0.0562	0.0348	0.0676	0.0467	0.0553	0.0726	0.0532	0.0649	0.0671	0.0467	0.0317	0.0769	0.0748	0.0692	0.056464286	1.225553447	0.293433402	0.064104174	0.479205431
ZNF169	1.58	2.42	0.994	0.661	1.2	0.654	2.22	1.04	1.24	1.3	1.41	1.21	0.528	0.365	1.98	0.991	0.805	0.936	1.19	1.57	0.279	1.06	1.06	0.498	0.33	1.13	0.396	0.729	1.44	1.253466667	0.886714286	1.413608292	0.499382407	0.064270864	0.479205431
UCHL5.1	1.31	0.807	1.41	1.38	1.19	1.06	1.79	0.699	1.36	0.995	1.41	0.738	1.06	1	1.23	1.68	1.29	1.51	1.47	1.24	1.63	1.54	1.08	0.991	1.1	1.14	1.45	1.67	1.17	1.1626	1.354357143	0.858414641	-0.220253413	0.064293508	0.479205431
SAE1	1.64	1.82	2.67	2.54	1.89	1.08	4.15	1.03	NaN	1.45	0.466	0.767	1.57	NaN	1.26	NaN	3	NaN	3.68	NaN	1.96	2.38	NaN	NaN	2.35	NaN	3.6	1.18	NaN	1.717923077	2.592857143	0.662559864	-0.593877282	0.064123399	0.479205431
TPD52L1	NaN	NaN	0.0742	0.471	0.66	NaN	NaN	0.144	0.255	0.232	NaN	0.2	NaN	0.144	0.667	NaN	0.188	0.101	0.18	0.279	0.143	0.0938	0.153	0.158	0.112	0.172	0.09	0.136	0.196	0.316355556	0.153984615	2.054462095	1.038760713	0.064482384	0.479495192
F2	1.1	1.53	1.45	1.58	1.04	1.18	1.93	0.911	1.11	1.87	1.23	0.801	1.21	0.857	1.25	0.666	0.528	0.489	1.15	1.98	1.2	0.844	0.938	0.663	0.793	1.22	0.676	0.766	1.81	1.269933333	0.980214286	1.295567053	0.373583685	0.064669203	0.479495192
SCARF2	1.45	1.1	1.16	NaN	0.916	1.91	NaN	0.734	0.896	0.337	0.466	0.574	0.656	NaN	1.21	NaN	2.57	2.82	0.951	NaN	3.18	1.8	NaN	NaN	NaN	NaN	0.871	NaN	0.69	0.95075	1.840285714	0.516631734	-0.952791831	0.064552089	0.479495192
RIC8A	2.25	2.17	1.64	1.67	1.68	2.5	1.71	2.13	2.61	3	1.22	1.9	1.2	NaN	2.03	NaN	6.44	1.2	3.18	1.83	2.79	1.1	4.32	NaN	1.31	8.08	1.77	5.9	2.51	1.979285714	3.369166667	0.587470407	-0.767411914	0.06463203	0.479495192
MAN1C1	NaN	NaN	1.66	NaN	NaN	NaN	NaN	1.67	NaN	0.812	NaN	NaN	NaN	NaN	NaN	NaN	2.74	2.47	NaN	NaN	NaN	NaN	1.52	NaN	NaN	NaN	2.59	NaN	NaN	1.380666667	2.33	0.592560801	-0.754964902	0.064639188	0.479495192
SMARCE1	NaN	NaN	13.1	NaN	NaN	NaN	NaN	NaN	6.97	12.7	NaN	NaN	NaN	3.34	NaN	NaN	NaN	0.455	NaN	4.92	2.16	NaN	NaN	NaN	NaN	NaN	NaN	NaN	NaN	9.0275	2.511666667	3.594226941	1.845681504	0.065891873	0.479562946
STRA6	2.73	2.02	2.84	1.49	1.92	NaN	3	1.38	1.27	3.05	1.72	1.17	2.18	2.48	1.12	0.439	1.57	1.47	2.94	1.64	0.761	1.36	1.59	1.7	1.45	1.96	0.669	2.13	1.88	2.026428571	1.539928571	1.315923744	0.396075889	0.06486868	0.479562946
AP1G2	1.89	1.89	3.08	2.2	1.22	1.46	1.88	1.57	1.84	2.94	1.36	1.96	1.56	1.76	1.31	5.55	1.82	3.89	2.99	4.36	1.75	1.53	2.31	4.09	0.99	1.3	3.23	2.04	1.22	1.861333333	2.647857143	0.702958367	-0.508488847	0.064891637	0.479562946
MBD4	1.17	1.45	NaN	2.46	1.16	1.55	1.79	1.93	0.721	1.65	1.38	1.86	3.47	1.83	1.94	1.2	6.86	1.3	3.87	2.63	2.19	2.13	3.07	3.16	5.81	NaN	13.6	NaN	0.587	1.740071429	3.86725	0.449950592	-1.152161502	0.065475497	0.479562946
SHBG	0.474	0.175	0.0908	0.0131	0.189	0.24	0.17	0.189	0.0984	0.127	0.0709	0.21	0.0804	0.0927	0.0567	0.0653	0.157	0.0606	0.0882	0.0463	0.1	0.103	0.101	0.0436	0.187	0.0698	0.0713	0.0936	0.107	0.1518	0.092407143	1.642730154	0.716095513	0.066036237	0.479562946
PDIA3.1	0.534	0.989	0.841	1.33	0.455	0.458	0.578	0.801	0.951	1.37	1.1	0.556	0.547	0.901	0.939	0.425	0.784	0.82	0.808	0.57	0.727	0.406	0.751	0.503	0.478	0.428	0.981	0.882	0.43	0.823333333	0.642357143	1.281737648	0.358100994	0.065661275	0.479562946
EIF1AX.EIF1AY	0.833	1.08	0.775	0.757	0.645	0.692	0.992	1.08	0.876	0.609	1.39	0.794	0.679	0.637	0.767	0.617	0.667	0.765	0.551	0.596	0.677	0.664	0.837	0.799	0.59	0.836	0.749	0.853	0.866	0.8404	0.719071429	1.168729512	0.224941075	0.065553166	0.479562946
LSS	0.768	0.758	1.15	1.2	0.815	0.814	2.53	0.601	1.04	0.812	1.09	0.701	0.598	0.821	0.72	1.94	1.15	1.65	0.97	1.51	0.836	1.1	1.29	1.61	0.858	1.74	1.54	0.758	0.835	0.9612	1.2705	0.756552538	-0.402487822	0.065377371	0.479562946
HCFC1.1	0.444	1.22	0.341	0.803	0.445	0.524	1.12	1.13	0.342	0.896	2.73	0.509	0.388	0.502	0.541	0.787	0.187	0.496	0.37	0.465	0.156	0.203	0.563	0.796	0.153	0.794	0.677	0.215	0.566	0.795666667	0.459142857	1.732939224	0.793221059	0.065279376	0.479562946
SLC12A2	1.28	0.897	1.84	1.77	1.72	1.35	1.73	1.46	1.39	2.5	0.936	1.37	1.34	1.43	1.83	1.9	1.37	1.26	1.14	3.6	1.63	1.54	2.25	4.24	1.94	1.48	1.6	1.7	3.09	1.522866667	2.052857143	0.741827882	-0.430843601	0.06593735	0.479562946
HDAC4	0.467	1.73	0.524	0.688	0.882	1.01	1.08	0.752	0.849	0.383	0.674	0.261	0.304	1.07	1.03	0.277	0.888	0.555	0.225	0.55	0.58	0.595	0.536	0.315	0.834	0.452	0.566	0.911	0.56	0.780266667	0.560285714	1.392622811	0.47780456	0.065511407	0.479562946
GTF2B	1.08	0.538	1.69	0.704	0.638	0.664	0.989	0.385	0.627	0.778	1.17	0.498	0.747	0.843	0.705	1.11	0.808	1.09	0.838	0.894	0.988	0.851	1.11	1.22	0.777	1.29	1.02	0.881	0.935	0.803733333	0.986571429	0.814673231	-0.295706591	0.065202369	0.479562946
ACTN3	1.06	0.576	1.29	0.433	0.549	0.499	0.759	0.432	0.892	0.644	0.79	0.43	0.571	1	0.528	1.09	0.513	1.02	0.915	1.09	0.525	0.695	0.976	1.33	0.554	1.18	0.672	0.898	0.885	0.696866667	0.881642857	0.790418321	-0.339311708	0.065648307	0.479562946
UBAP2L	0.974	0.887	1.14	1.03	1.08	1.02	1.25	1.13	0.89	1.08	1.02	1.26	0.919	0.994	0.99	2.13	0.902	1.08	0.997	1.28	1.21	1.19	1.07	1.39	1.12	1.62	1.19	1.23	0.786	1.044266667	1.228214286	0.850231656	-0.234072119	0.06538888	0.479562946
CBWD1.CBWD2.CBWD6.CBWD5.CBWD3	0.554	0.775	0.983	1.52	1.33	1.19	1.35	1.22	1.82	1.15	3.28	0.742	2.09	1.16	1.52	1.16	0.909	1.1	0.85	0.828	1.46	0.856	1.12	NaN	0.623	1.11	0.696	0.915	1.55	1.378933333	1.013615385	1.360410817	0.444042382	0.065314805	0.479562946
BRIX1	0.492	0.544	NaN	NaN	NaN	NaN	NaN	NaN	1.8	0.637	NaN	0.399	0.651	0.766	NaN	3.27	NaN	0.549	0.561	3.54	NaN	0.04	2.44	2.39	1.18	NaN	1.84	0.485	NaN	0.755571429	1.6295	0.463682988	-1.108789299	0.065864788	0.479562946
GCN1L1	0.707	1.5	1.46	0.874	2	0.336	0.948	1.18	1.62	0.976	1.12	1.19	1.58	1.64	0.933	4.35	1.37	1.96	1.04	0.997	2.11	1.54	0.393	3.05	1.86	3.14	1.32	1.32	0.849	1.204266667	1.807071429	0.666418963	-0.585498643	0.065577797	0.479562946
DHX38	0.566	NaN	NaN	1.15	0.778	1.55	NaN	1.55	NaN	NaN	2.55	NaN	0.207	NaN	NaN	NaN	0.0623	NaN	0.225	NaN	NaN	NaN	0.185	NaN	1.11	NaN	0.704	NaN	NaN	1.193	0.45726	2.609018939	1.383507417	0.065165177	0.479562946
RAB7B	2.71	3.21	4.48	1.82	1.65	1.87	2.68	2.42	2.34	3.03	1.39	2.42	1.35	1.43	1.84	5.31	2.42	4.13	3.68	2	1.03	3.3	4.05	15.2	1.84	5.37	2.27	3.85	4.05	2.309333333	4.178571429	0.552660969	-0.855533368	0.066027698	0.479562946
SLC12A6	1.16	1.4	1.62	1.36	1.97	1.15	1.18	1.45	3.3	1.5	1.85	1.35	2.11	2.22	1.69	4.11	1.39	1.48	3.11	2.18	2.56	1.3	2.59	4.23	1.66	3.64	1.73	1.25	1.2	1.687333333	2.316428571	0.728420187	-0.45715719	0.066093179	0.479562946
LRCH1	1.1	1.09	1.52	0.382	1.07	5.06	NaN	1.45	1.72	1.65	0.937	1.07	1.18	0.884	1.38	0.675	NaN	0.862	0.878	0.885	1.02	1.21	1.06	0.879	0.692	NaN	0.166	1.05	0.995	1.463785714	0.864333333	1.693543055	0.760044665	0.06583773	0.479562946
FAAH	4.31	2.17	4.14	2.73	1.17	1.36	2.7	2.58	3.52	4.29	1.28	1.38	3.95	4.88	2.58	7.68	4.12	1.89	4.08	2.37	2.54	1.78	7.01	3.84	4.67	8.96	2.43	4.06	3.16	2.869333333	4.185	0.685623258	-0.544512046	0.066324053	0.480071954
CCNB1	0.777	0.398	1.32	0.74	0.924	0.924	1.74	0.336	0.852	0.951	1.18	0.495	0.575	0.813	0.621	1.01	1.01	1.22	0.94	0.798	0.799	1.11	1.08	0.968	0.979	0.962	1.32	1.14	1.3	0.843066667	1.045428571	0.80643163	-0.31037587	0.066365665	0.480071954
TGFBR2	1.12	1.95	1.76	1.59	0.92	1.55	2.4	1.56	1.43	1.69	1.56	1.39	1.12	1.14	1.7	4.03	2.51	2.2	0.958	1.51	1.64	1.58	2.45	2.65	1.48	3.03	2.16	0.956	1.12	1.525333333	2.019571429	0.755275754	-0.404924621	0.066277214	0.480071954
STK24	3.06	1.25	1.22	0.991	2.31	2.62	5.38	1.65	0.761	3.05	0.565	1.75	1.58	2.47	1.39	2	1.76	3.23	3.14	2.58	1.55	2.32	2.84	NaN	2.23	5.43	2.53	3.65	3.24	2.003133333	2.807692308	0.713444749	-0.487126387	0.066863019	0.482199562
GABARAPL1	2.1	1.62	NaN	0.875	3.18	2.58	0.971	1.76	1.09	1.51	1.12	1.19	2.3	2.87	2.59	0.202	1.14	1.77	1.79	1.5	2.02	1.76	1.27	NaN	1.81	1.15	1.53	1.18	0.478	1.839714286	1.353846154	1.35887987	0.442417922	0.066845779	0.482199562
WDFY2	0.568	0.556	0.516	0.668	0.425	0.343	1.06	0.857	0.563	0.675	0.512	0.694	0.631	0.295	0.616	0.491	0.285	0.37	0.339	0.815	0.822	0.569	0.448	0.25	0.34	0.394	0.187	0.563	0.596	0.5986	0.462071429	1.295470706	0.373476393	0.066776217	0.482199562
SRSF10	0.883	1.28	0.599	0.695	1.03	1.1	1.22	0.809	1.13	1.32	0.774	0.751	0.701	0.949	0.945	0.953	0.908	0.82	0.793	0.663	0.672	0.762	0.928	0.649	0.8	0.83	0.814	1.03	0.835	0.945733333	0.818357143	1.155648657	0.208702853	0.067023536	0.482867942
LASP1	1.1	1.34	2.14	1.74	1.53	1.52	1.59	1.51	2.05	1.27	1.12	1.96	2.09	1.73	1.81	3.29	1.38	2.23	1.5	1.4	2.12	1.8	2.42	3.4	1.28	3.45	2.23	1.36	1.33	1.633333333	2.085	0.783373301	-0.352228135	0.067099264	0.48292473
POSTN.1	0.0109	0.0295	NaN	NaN	0.0389	NaN	NaN	NaN	0.00243	0.012	NaN	0.0082	NaN	NaN	0.051	NaN	0.0065	NaN	0.00625	NaN	NaN	NaN	0.00691	NaN	NaN	NaN	NaN	NaN	NaN	0.021847143	0.006553333	3.333745095	1.737143797	0.067479255	0.482992534
EIF4G1.2	0.411	0.228	0.0965	0.142	0.213	0.171	0.191	0.289	0.142	0.17	NaN	0.0604	0.148	0.104	0.0936	0.0493	0.12	0.0907	0.16	0.288	0.0724	0.0832	0.0928	0.0869	0.195	0.0697	0.104	0.0901	0.163	0.175678571	0.118935714	1.477088463	0.562756232	0.067544606	0.482992534
RFXANK	1.92	2.51	2.78	1.48	1.35	0.482	NaN	1.28	1.65	1.86	0.587	1.69	1.61	1.37	1.12	0.624	0.21	2.28	3.43	NaN	2.34	1.65	2.05	2.86	1.56	3.18	1.92	2.93	3.12	1.549214286	2.165692308	0.715343671	-0.483291576	0.067922946	0.482992534
CHMP2A	0.474	1.2	0.615	0.744	0.715	1.44	0.904	0.642	0.51	0.623	1.01	0.563	0.559	0.297	0.735	0.529	0.615	0.755	0.465	0.236	0.766	0.56	0.482	0.398	0.575	0.625	0.559	0.609	0.797	0.7354	0.569357143	1.291632167	0.369195275	0.067828468	0.482992534
FLOT1	0.943	1.73	1.17	1.29	1.33	0.925	2.92	0.875	1.49	1.89	1.49	1.07	0.841	1.65	1.66	2.96	1.08	1.2	1.27	2.68	1.82	1.39	1.98	2	1.83	2.74	1.46	1.95	1.22	1.418266667	1.827142857	0.776221006	-0.365460619	0.067215114	0.482992534
UBL4A	2	1.21	1.63	0.947	1.4	1.37	2.01	0.481	1.2	1.06	0.942	0.987	1.19	2.8	1.1	1.46	2.23	1.62	1.67	1.68	0.499	1.99	1.7	2.35	2.25	1.36	1.28	2.33	1.84	1.355133333	1.732785714	0.78205477	-0.354658447	0.067755111	0.482992534
HLA.C.3	0.0524	NaN	0.159	NaN	NaN	0.255	NaN	0.352	NaN	NaN	NaN	0.125	NaN	NaN	0.0882	NaN	0.266	NaN	NaN	NaN	NaN	NaN	0.293	NaN	NaN	NaN	NaN	NaN	NaN	0.171933333	0.2795	0.615146094	-0.700999011	0.06767156	0.482992534
DDR1	1.61	0.464	0.445	0.338	2.48	2.37	1.26	0.609	0.406	0.81	1	0.433	0.474	0.386	0.382	0.213	0.645	0.534	0.406	0.676	0.488	0.661	0.675	0.129	0.311	0.327	1.09	0.407	0.626	0.8978	0.513428571	1.748636617	0.806230515	0.067771412	0.482992534
ECH1	1.55	1.04	1.93	2.03	1.14	1.4	2.23	1.16	1.4	1.17	2.3	1.35	1.82	1.22	1.55	1.25	1.75	3.57	1.86	1.23	1.92	1.8	2.22	3.68	1.34	2.28	2.78	1.26	1.39	1.552666667	2.023571429	0.767290269	-0.382155636	0.067432706	0.482992534
FERMT2	0.503	NaN	NaN	0.767	NaN	0.991	NaN	0.797	NaN	NaN	NaN	NaN	0.969	1.11	NaN	NaN	NaN	0.774	NaN	NaN	0.496	0.659	NaN	NaN	0.677	NaN	0.618	NaN	NaN	0.856166667	0.6448	1.327801902	0.409039924	0.067795414	0.482992534
IARS2	1.72	1.46	1.46	1.31	1.95	2.07	1.95	0.82	1.75	2.01	1.35	1.06	0.87	1.23	1.71	2.92	2.3	1.87	1.46	1.31	1.82	1.46	1.84	2.24	1.18	2.19	2	1.88	1.21	1.514666667	1.834285714	0.825752856	-0.276218041	0.067794847	0.482992534
PLXND1	0.824	1.25	1.78	2.4	1.05	0.993	1.24	2.43	1.19	1.17	2.35	1.54	1.08	0.629	0.85	3.01	1.28	5.21	2.29	1.04	0.82	1.55	2.4	1.66	0.984	1.91	2.08	1.57	2.71	1.385066667	2.036714286	0.680049566	-0.556288192	0.067918094	0.482992534
KRT74	2.47	1.36	2.84	1.21	2.26	2.54	2.87	2.53	1.88	1.9	0.581	1.87	3.93	3.42	3.12	1.26	1.47	2.83	1.46	2.27	1.26	1.63	0.532	1.93	2.22	1.46	1.09	2.34	2.93	2.318733333	1.763	1.315220268	0.395304437	0.0680981	0.482995457
WDR82	1.23	0.647	2.75	1.18	0.944	1.09	3.57	0.301	2.85	1.18	1.8	0.646	2.9	1.47	0.866	2.47	3.22	1.8	2.47	1.5	1.4	1.24	2.29	2.8	1.48	1.41	2.33	2.45	5.94	1.5616	2.342857143	0.666536585	-0.58524403	0.068066172	0.482995457
PCSK9	1.9	0.555	NaN	NaN	NaN	NaN	0.883	NaN	1.31	1.04	0.118	1.44	NaN	1.02	NaN	NaN	1.38	1.43	2.5	NaN	NaN	1.57	1.26	NaN	NaN	1.63	NaN	0.64	2.79	1.03325	1.65	0.626212121	-0.675276661	0.068136798	0.482995457
TM9SF4	0.709	0.456	1.09	0.534	1.19	1.18	1.31	0.631	1.38	1.04	1.55	0.646	1.04	0.725	0.737	1.05	0.522	0.783	0.856	3.38	0.932	0.921	3.03	4.97	0.779	5.07	1.24	1.07	0.752	0.947866667	1.811071429	0.523373431	-0.934087408	0.068194779	0.482995457
C11orf30.EMSY	0.696	1.45	0.934	1.18	1.26	1.75	0.958	1.45	0.863	0.851	0.835	1.28	0.697	0.489	2.58	1.27	1.02	0.842	1.02	0.545	0.812	0.739	0.781	0.711	0.755	1.59	0.781	0.376	0.677	1.151533333	0.851357143	1.352585508	0.435719801	0.068704192	0.484749243
EIF2B5	1.06	1.05	0.771	0.846	0.85	0.97	1.14	1.08	NaN	0.605	0.948	1.39	1.31	0.705	1.18	1.7	1.25	2.08	1.31	1.59	1.4	1.22	0.928	2.29	0.998	1.88	0.0688	1.2	0.563	0.993214286	1.319842857	0.752524651	-0.410189252	0.068919111	0.484749243
TFAP2A	0.0442	0.136	0.0984	0.0513	0.111	0.0431	0.0995	0.13	NaN	NaN	NaN	0.0156	0.168	NaN	0.15	0.0147	0.104	0.056	0.0724	0.0523	0.0427	0.0891	NaN	NaN	NaN	0.0841	0.0241	NaN	NaN	0.095190909	0.059933333	1.588279907	0.667465185	0.068595841	0.484749243
GNB1.1	0.557	0.686	0.69	0.569	0.658	0.582	0.507	0.564	0.694	0.509	0.849	0.398	0.678	0.67	1.13	NaN	0.705	1.34	0.414	1.05	0.671	0.625	1.08	NaN	0.586	1.12	0.924	0.708	0.67	0.6494	0.824416667	0.787708481	-0.344266287	0.068719207	0.484749243
FHL3	0.312	1.01	0.0289	0.313	0.202	0.087	NaN	0.729	0.0828	NaN	0.205	0.237	1.57	0.139	0.126	0.0224	0.18	0.0423	0.303	0.225	0.0436	0.249	0.0863	NaN	0.181	0.033	NaN	0.117	0.124	0.387823077	0.133883333	2.89672409	1.534422276	0.068788112	0.484749243
HDGFRP2	1.86	0.745	1.85	1.44	1.88	2.04	1.16	0.749	1.32	0.44	1.95	0.544	1.5	1.4	1.04	NaN	2.67	2.75	1.35	NaN	1.11	1.79	2.12	NaN	1.6	NaN	2.33	2.1	0.548	1.327866667	1.8368	0.722923926	-0.468084257	0.068834119	0.484749243
SRFBP1	3.58	0.793	NaN	1.73	0.876	1.72	NaN	0.92	1.23	NaN	1.07	1.97	0.905	1.09	NaN	NaN	1.14	1.28	0.353	NaN	NaN	1.01	0.959	NaN	0.252	NaN	1.54	0.374	NaN	1.444	0.8635	1.672264042	0.741802659	0.068899916	0.484749243
CD68	0.427	0.667	NaN	NaN	0.808	0.826	NaN	0.892	NaN	NaN	NaN	NaN	0.923	NaN	NaN	3.78	NaN	NaN	NaN	NaN	1.07	2.05	4.15	NaN	NaN	NaN	NaN	NaN	NaN	0.757166667	2.7625	0.274087481	-1.86729166	0.069329015	0.485712529
ERBB2	0.174	0.178	0.116	0.172	0.168	0.193	0.206	0.17	0.0907	0.171	NaN	0.125	0.253	0.119	0.112	0.116	1.53	0.147	NaN	NaN	0.352	0.201	0.126	0.405	0.384	2.12	0.424	0.146	0.374	0.16055	0.527083333	0.304600791	-1.715008409	0.069328283	0.485712529
NF2	0.361	0.784	0.392	1.49	0.315	0.355	0.391	0.824	0.53	0.589	0.741	0.709	1.03	0.244	0.785	0.382	0.682	0.533	0.622	0.417	0.635	0.513	0.443	0.21	0.298	0.533	0.447	0.269	0.412	0.636	0.456857143	1.392120075	0.477283654	0.069249288	0.485712529
CCT7	0.0825	0.471	1.56	0.789	0.506	0.514	0.588	1.29	0.604	0.406	0.551	1.22	0.468	0.589	0.593	NaN	0.189	0.696	0.53	0.759	0.507	0.19	0.671	NaN	0.314	NaN	0.589	0.171	0.393	0.6821	0.455363636	1.497923737	0.582964175	0.069289544	0.485712529
TTPA	0.803	0.526	0.744	0.681	0.559	0.653	1.01	0.54	0.827	1.19	0.87	0.704	0.714	0.762	0.643	0.44	0.594	0.28	0.684	NaN	0.529	0.51	0.4	NaN	0.496	0.295	0.573	0.725	1.33	0.7484	0.571333333	1.30991832	0.389476855	0.069453425	0.486105685
TGIF1	1.22	0.613	2.73	0.795	1.37	1.39	0.897	1.51	1.57	1.68	0.168	1.57	1.27	1.41	0.81	NaN	1.09	3.05	1.58	1.99	2.27	1.44	1.44	1.08	1.05	2.7	2	1.33	1.21	1.266866667	1.71	0.7408577	-0.432731631	0.070954982	0.486226154
TBC1D14	0.159	0.0923	0.102	0.192	0.0735	0.0804	NaN	0.291	0.0855	NaN	NaN	NaN	0.377	NaN	NaN	NaN	NaN	0.12	0.0514	0.188	0.0187	0.098	0.123	NaN	NaN	0.0204	0.0621	0.0522	NaN	0.161411111	0.081533333	1.97969474	0.98527799	0.071181479	0.486226154
PSMG4	0.919	NaN	NaN	0.624	1.26	1.14	NaN	0.907	NaN	NaN	0.43	0.733	1.02	NaN	0.499	NaN	1.56	NaN	NaN	NaN	1.16	NaN	NaN	2.97	NaN	NaN	1.85	NaN	NaN	0.836888889	1.885	0.443972885	-1.171456525	0.070039074	0.486226154
PIGG	1.07	NaN	NaN	0.751	2.64	NaN	NaN	3.19	1.47	0.494	1.68	2.52	0.86	1.69	NaN	NaN	1.32	4.07	3.51	7.41	6.05	1.44	6.61	NaN	2.31	1.82	1.45	0.123	1.2	1.6365	3.109416667	0.526304505	-0.926030351	0.06983814	0.486226154
SMARCD2	1.3	1.26	NaN	0.551	1.44	0.772	NaN	1.48	1.42	1.05	0.441	1.96	1.08	0.896	2.43	NaN	0.628	2.18	2.37	NaN	2.26	1.56	0.947	3.58	1.37	1.2	2.05	NaN	1.59	1.236923077	1.794090909	0.68944281	-0.536497212	0.070708998	0.486226154
NBR1	NaN	2.13	NaN	NaN	0.666	NaN	NaN	1.21	1.87	NaN	NaN	1.53	NaN	NaN	NaN	NaN	2.29	2.09	2.25	1.85	NaN	1.94	1.9	NaN	1.63	NaN	1.82	NaN	3.47	1.4812	2.137777778	0.692869023	-0.529345438	0.06961429	0.486226154
CSDE1	1.27	1.43	2.14	1.39	1.35	1.36	1.88	1.27	1.82	1.35	1.99	1.65	1.35	1.45	1.63	2.28	1.45	2.57	1.59	1.85	1.73	1.66	2.11	1.98	1.15	1.81	2.41	1.3	1.44	1.555333333	1.809285714	0.859639426	-0.218196443	0.071290843	0.486226154
SLU7	NaN	NaN	NaN	NaN	0.505	NaN	NaN	NaN	NaN	0.32	NaN	0.349	0.54	NaN	0.522	NaN	NaN	1.57	0.849	NaN	0.548	NaN	NaN	NaN	NaN	NaN	NaN	NaN	1.44	0.4472	1.10175	0.405899705	-1.300804803	0.071183949	0.486226154
POLR1A	0.98	1.21	2.6	0.966	0.939	0.863	1.59	0.704	1.7	0.773	1.04	0.928	0.6	1.81	1.05	1.75	2.13	0.951	1.55	1.61	0.147	1.78	1.38	2.87	1.41	2.65	1.61	1.72	1.04	1.183533333	1.614142857	0.733227129	-0.447667929	0.069916152	0.486226154
CNOT4	NaN	NaN	NaN	NaN	NaN	NaN	NaN	NaN	1.47	NaN	NaN	2.35	NaN	1.45	NaN	2.66	NaN	4.66	NaN	2.56	NaN	2.67	NaN	NaN	NaN	NaN	NaN	NaN	NaN	1.756666667	3.1375	0.559893758	-0.836774998	0.070392707	0.486226154
MYH7	2.23	6	0.0921	0.126	3.02	NaN	0.207	0.0583	2.73	0.167	0.0293	0.184	4.93	0.18	0.0757	0.034	0.0709	0.0789	0.0925	0.0471	0.0763	0.108	NaN	0.195	0.225	0.029	0.0673	0.379	2.69	1.430671429	0.314846154	4.544033367	2.183973429	0.070607111	0.486226154
UNG.DKFZp781L1143	1.42	1.07	1.56	0.978	1.05	1.08	2.44	0.947	0.992	1.07	1.12	1.01	1.03	0.97	1.35	1.88	1.38	1.57	1.02	1.3	1.48	1.22	1.37	1.98	1.02	1.64	1.34	1.21	1.87	1.2058	1.448571429	0.832406312	-0.264640191	0.071010598	0.486226154
S100A1	1.14	1.12	1.42	0.815	1.01	1.01	1.84	0.477	0.476	1.54	1.81	0.586	0.484	1.27	0.931	2.28	1.08	1.13	1.15	1.62	0.661	0.952	1.57	1.53	1.14	2.04	1.13	1.27	1.67	1.061933333	1.373071429	0.77339992	-0.370713479	0.071343492	0.486226154
AK4	1.28	0.94	0.835	0.968	0.991	0.947	1.53	2.15	1.44	2.03	0.969	1.74	0.948	1.85	2.15	0.992	1.21	0.715	0.94	1.34	0.558	0.39	0.577	2.02	0.793	0.56	0.703	1.75	1.84	1.384533333	1.027714286	1.347196738	0.42996055	0.070360028	0.486226154
MAP3K8	1.91	2	2.85	1.73	1.83	1.67	2.41	1.7	2.13	2.66	1.38	2.21	2.01	2.06	1.94	2.8	2.26	1.86	2.09	2.53	2.19	2.5	2.22	4.22	1.91	1.87	2.08	3.32	2	2.032666667	2.417857143	0.840689316	-0.250355357	0.070127706	0.486226154
HARS2	1.31	2.13	1.32	0.911	0.774	0.806	1.15	0.644	1.46	1.01	0.703	1.05	0.964	0.613	1.8	1.41	1.3	1.26	1.13	2.1	1.05	1.52	1.13	1.4	1.83	1.05	1.18	1.39	1.41	1.109666667	1.368571429	0.810821155	-0.302544364	0.070961585	0.486226154
BRD3	5.48	1.07	NaN	NaN	7.13	1.3	NaN	1.38	1.65	2.28	3.09	6.12	3.51	5.78	2.15	5.49	1.43	2.84	NaN	6.35	4.08	NaN	9.15	NaN	10.2	NaN	4.42	5.43	4.8	3.411666667	5.419	0.629574952	-0.667549951	0.071367988	0.486226154
THADA.tmp_locus_38	1.71	2.06	0.862	1.04	1.1	0.962	2.17	1.66	1.22	3.61	1.3	0.835	1.74	8.1	1.34	0.608	0.861	0.719	0.544	1.29	0.982	0.447	0.64	NaN	1.21	0.516	0.47	0.685	3.66	1.9806	0.971692308	2.038299557	1.027366091	0.070792499	0.486226154
USP34	1.85	2.05	0.779	0.714	5.24	NaN	NaN	2.14	0.895	4.36	0.433	2.63	6.59	NaN	NaN	NaN	0.727	1.69	0.381	NaN	NaN	0.46	1.29	NaN	0.609	2.88	1.45	NaN	NaN	2.516454545	1.185875	2.122023439	1.085440592	0.071127822	0.486226154
EIF3M	1.12	1.53	1.8	0.914	1.07	1.03	1.18	0.756	1.63	2.97	1.34	0.979	1.13	0.867	1.18	1.77	1.48	2.29	2.77	2.03	1.31	1.82	1.71	3.94	1.22	1.69	1.31	1.02	0.704	1.299733333	1.790285714	0.725992127	-0.461974192	0.070629851	0.486226154
RAI1	1.33	1.12	NaN	NaN	1.69	NaN	NaN	1.75	0.747	1.65	0.68	1.25	0.887	0.624	NaN	2.28	0.691	2	0.79	1.18	1.22	1.63	2.2	1.35	1.45	1.98	2.81	1.28	1.18	1.1728	1.574357143	0.744938977	-0.424805845	0.070540786	0.486226154
LYSMD2	0.355	0.74	0.411	NaN	0.992	1.03	NaN	0.718	1.3	0.871	0.42	0.717	NaN	0.717	0.279	0.789	0.879	1.26	0.89	NaN	0.672	2.91	1.14	1.04	0.849	NaN	NaN	1.07	NaN	0.7125	1.1499	0.619619097	-0.690546485	0.0713833	0.486226154
KLHDC4	0.551	0.854	1.84	1.72	0.931	0.821	1.71	1.2	1.55	1.49	1.58	1.4	1.1	1.47	2.63	3.09	1.54	1.46	1.56	1.54	1.9	1.81	1.3	2.67	1.48	0.778	1.85	1.47	2.54	1.3898	1.784857143	0.778661758	-0.360931322	0.070581576	0.486226154
DTX3L	0.196	0.205	0.199	0.329	0.246	0.185	0.221	0.171	0.374	0.214	0.481	0.131	0.13	0.132	0.129	NaN	0.356	0.172	0.125	0.34	NaN	0.328	0.112	0.479	0.147	NaN	1.36	0.826	1.32	0.222866667	0.505909091	0.440527104	-1.18269731	0.07088853	0.486226154
PCGF1	0.493	1.2	NaN	0.756	0.561	0.492	5.62	1.33	1.3	2.16	0.176	NaN	0.968	2.66	3.11	NaN	NaN	NaN	4.08	5.71	NaN	1.58	7.47	1.64	NaN	NaN	NaN	NaN	2.65	1.602	3.855	0.415564202	-1.266856712	0.070167204	0.486226154
KATNB1	1.13	2.72	2.88	1.36	0.535	1.19	1.17	1.48	1.62	1.22	0.976	1.74	0.91	1.11	1.48	3.16	2.56	2.84	1.42	0.762	1.55	1.63	1.86	1.2	1.67	2.79	2.3	1.33	1.62	1.434733333	1.906571429	0.752520106	-0.410197966	0.069829338	0.486226154
GTPBP2	1.3	NaN	NaN	NaN	1.13	1.67	NaN	NaN	NaN	NaN	NaN	NaN	1.56	NaN	NaN	NaN	NaN	NaN	3.03	1.99	NaN	3.39	NaN	NaN	NaN	NaN	NaN	NaN	NaN	1.415	2.803333333	0.504756243	-0.986341247	0.070251962	0.486226154
FARSB	1.23	NaN	NaN	0.777	0.868	1.17	0.707	0.743	NaN	NaN	NaN	0.683	1.19	NaN	0.733	NaN	NaN	1.28	0.913	NaN	1.46	1.1	NaN	NaN	0.892	NaN	0.941	NaN	1.76	0.900111111	1.192285714	0.754945816	-0.405554992	0.071084895	0.486226154
CDT1	NaN	1.05	NaN	NaN	NaN	2.16	NaN	1.78	1.66	0.526	1.45	1.2	2.37	NaN	0.736	NaN	2.25	3.62	1.41	NaN	NaN	1.79	1.74	NaN	NaN	1.71	2.34	NaN	NaN	1.436888889	2.122857143	0.67686556	-0.563058783	0.07154814	0.486883038
C8A	1.29	0.883	0.896	1.27	0.848	0.952	2.95	1.28	0.74	1.22	1.49	0.853	0.758	1.51	0.976	0.635	0.945	0.944	0.801	1.31	0.596	0.937	0.693	0.861	0.845	0.925	0.664	1.15	1.3	1.1944	0.900428571	1.326479454	0.40760233	0.071891137	0.487818031
GBE1	2.94	3.61	2.35	2.15	3.61	3.19	6.15	2.46	2.62	2.47	1.66	2.81	2.2	3.2	3.02	4.04	3.95	4.03	3.17	1.85	3.57	2.98	3.14	4.29	4.85	2.97	3.99	3.76	3.61	2.962666667	3.585714286	0.8262417	-0.275364221	0.071839861	0.487818031
ZMIZ1	2.09	1.39	NaN	NaN	1.69	NaN	NaN	1.72	2.04	NaN	0.503	1.6	2.23	NaN	NaN	7.77	2.16	3.13	1.65	4.78	2.57	2.33	2.43	3.12	1.84	0.864	1.48	1.09	NaN	1.657875	2.708769231	0.612039956	-0.708302256	0.07178235	0.487818031
CAMK2D	0.0727	0.0525	0.375	0.14	0.0987	0.0649	0.384	0.122	NaN	NaN	NaN	0.0957	0.146	NaN	NaN	NaN	NaN	0.0522	0.0507	NaN	0.0922	NaN	0.0518	NaN	0.149	0.0497	0.06	NaN	0.09	0.15515	0.07445	2.083948959	1.059319943	0.07253904	0.488090114
MTERFD1	0.415	1.57	1.1	NaN	1.57	1.16	1.26	1.21	1.26	2.01	1.49	1.07	0.673	1.93	1.25	4.28	NaN	2.28	1.77	1.45	2.32	0.683	1.67	1.19	0.569	2.23	1.85	1.43	1.97	1.283428571	1.822461538	0.70422807	-0.505885362	0.072372113	0.488090114
RAB8B	2.89	1.27	NaN	NaN	NaN	NaN	NaN	NaN	NaN	NaN	NaN	1.95	0.646	NaN	NaN	NaN	NaN	NaN	NaN	NaN	NaN	0.308	NaN	NaN	0.438	NaN	0.504	0.292	NaN	1.689	0.3855	4.381322957	2.131366563	0.072263858	0.488090114
KPNA3	0.225	NaN	NaN	NaN	0.218	0.659	0.235	0.394	0.194	0.279	0.182	0.182	0.112	0.547	0.16	0.282	0.18	0.0948	0.257	0.096	0.185	0.206	0.125	0.14	0.217	0.0296	0.326	NaN	NaN	0.28225	0.1782	1.583894501	0.663476244	0.072218024	0.488090114
ICMT	0.919	0.682	1.51	0.537	0.705	0.76	1.63	1.07	1.1	0.998	0.976	0.812	0.645	1.28	1.16	1.82	0.78	1.05	1.43	1.27	1.17	0.828	1.65	1.21	1.4	1.76	1.16	0.855	0.721	0.9856	1.221714286	0.806735267	-0.30983277	0.07246963	0.488090114
ALPP.ALPPL2	0.675	NaN	NaN	NaN	0.909	NaN	NaN	0.681	NaN	NaN	1.71	NaN	NaN	1.67	0.772	NaN	NaN	NaN	0.216	NaN	0.519	0.653	0.172	NaN	0.663	NaN	0.116	0.956	1.29	1.0695	0.573125	1.86608506	0.900014749	0.072389982	0.488090114
ITGA9	NaN	0.46	NaN	NaN	NaN	0.47	NaN	NaN	NaN	NaN	NaN	NaN	1.1	0.785	NaN	1.52	NaN	1.4	NaN	0.684	NaN	NaN	NaN	1.33	NaN	NaN	NaN	NaN	NaN	0.70375	1.2335	0.570531009	-0.809622793	0.072443021	0.488090114
TARS2.TARSL1	1.17	1.44	2.74	NaN	1.77	1.36	2.42	1.76	1.35	1.7	0.926	2.22	0.625	1.36	1.21	0.667	1.09	1.01	1.08	0.933	0.32	1.12	0.997	1.2	0.667	2.42	1.1	2.06	1.75	1.575071429	1.172428571	1.343426343	0.425917224	0.072377315	0.488090114
MRPS16	1.82	1.7	NaN	1.07	1.17	1.37	NaN	1.07	1.33	NaN	1.34	0.948	0.982	1.49	0.983	NaN	2.24	NaN	1.87	NaN	1.39	1.66	1.81	NaN	2.7	NaN	NaN	0.794	NaN	1.27275	1.780571429	0.71479862	-0.484391246	0.072548376	0.488090114
ABHD13	NaN	NaN	NaN	NaN	3.84	1.38	NaN	1.13	1.58	NaN	NaN	1.2	2.32	NaN	2.18	NaN	NaN	NaN	NaN	2.37	1.95	0.36	0.837	NaN	1.4	NaN	0.31	0.506	0.721	1.947142857	1.05675	1.842576633	0.881724623	0.073099322	0.491332367
ESPN	0.669	0.759	1.17	1.29	0.955	0.956	1.7	2.45	0.9	1.95	1.65	1.82	0.355	0.527	1.36	NaN	0.533	1.54	1.08	0.618	0.832	0.734	0.566	NaN	0.762	NaN	0.65	1.67	0.627	1.234066667	0.873818182	1.412269385	0.498015304	0.073476504	0.491785547
SCRN2	0.987	1.35	2.11	1.03	1.15	1.08	1.88	1.45	1.5	1.03	1.27	1.26	1.02	1.12	1.46	1.47	1.56	2.2	1.01	2.2	1.24	1.73	1.34	2.95	1.47	3.91	1.99	1.28	0.534	1.313133333	1.777428571	0.738782618	-0.436778172	0.073355605	0.491785547
CDC45	0.641	0.959	NaN	0.602	1.2	1.01	0.552	1.27	0.969	1.3	NaN	0.875	0.746	0.459	0.845	0.762	NaN	1.32	0.846	1.06	NaN	0.926	1.43	1.66	0.719	2.92	0.812	0.936	3.55	0.879076923	1.41175	0.622685973	-0.683423313	0.073319464	0.491785547
PABPC1	1.03	0.7	1.56	1.06	1.18	1.31	1.84	1.78	0.511	1.37	1.04	1.57	1.59	1.05	1.78	1.2	0.743	1	0.734	0.336	0.985	1.77	0.913	NaN	0.835	1.2	1.23	0.919	1.45	1.2914	1.024230769	1.260848667	0.334395127	0.073581288	0.491785547
HAL	0.711	1.13	1.19	0.855	0.703	0.643	0.577	1.23	1.03	1.17	0.624	1.16	0.589	0.604	0.584	2.45	0.752	0.704	0.898	1.49	0.82	0.898	0.969	1.66	1	2.25	1.22	0.751	0.597	0.853333333	1.175642857	0.725844016	-0.462268548	0.073550765	0.491785547
CCT5	0.774	1.43	1.04	0.749	0.83	0.777	0.742	0.666	0.917	0.726	0.667	0.607	0.676	0.524	0.725	0.782	0.699	0.661	0.504	0.653	0.684	0.611	0.675	0.226	0.509	1.04	0.764	0.481	0.812	0.79	0.650071429	1.215251071	0.281254406	0.073545782	0.491785547
POM121C	0.982	0.672	0.924	0.63	0.679	0.86	0.883	0.881	0.749	0.805	0.976	0.841	0.96	1.52	0.565	1.63	0.413	0.799	0.998	1.92	0.865	1.26	0.797	2.03	1.19	1.05	0.464	1.33	1.07	0.8618	1.129714286	0.762847749	-0.390532945	0.073881409	0.492574863
CP	2.31	NaN	2.07	1	2.41	NaN	2.15	1.43	1.43	2.45	NaN	1.79	NaN	1.44	1.32	2.37	1.23	2.24	2.05	1.01	0.511	1.3	1.36	1.47	NaN	1.04	1.87	1.04	0.224	1.8	1.362692308	1.320914479	0.401537064	0.074114594	0.492574863
PTPN2	0.321	0.23	NaN	0.616	0.294	0.226	NaN	0.188	NaN	NaN	1.04	0.487	0.635	NaN	NaN	NaN	1.29	0.492	0.625	1.47	0.498	0.639	0.216	1.11	0.435	0.981	0.272	NaN	0.718	0.448555556	0.728833333	0.61544325	-0.700302262	0.073810033	0.492574863
TCL1A	NaN	NaN	0.816	NaN	1.05	NaN	NaN	NaN	NaN	NaN	NaN	0.709	1.1	0.842	NaN	0.82	0.647	NaN	0.708	0.744	0.588	0.83	NaN	0.959	0.226	NaN	NaN	NaN	NaN	0.9034	0.69025	1.308801159	0.388245931	0.074033806	0.492574863
DARC	1.11	1.85	0.66	1.2	1.48	1.34	NaN	0.733	0.319	1.41	0.719	0.976	1.43	NaN	0.983	NaN	0.961	0.391	1.01	NaN	0.824	0.952	0.43	1.11	0.634	NaN	1.02	0.466	1.22	1.093076923	0.819818182	1.333316273	0.41501904	0.074085453	0.492574863
ARHGEF40	0.822	1.31	1.46	0.751	1.04	1.57	0.722	0.715	1.41	1.7	1.94	1.17	0.789	1.74	0.76	NaN	NaN	1.82	1.94	1.18	1.02	2.26	1.92	NaN	NaN	NaN	1.14	1.09	1.6	1.193266667	1.552222222	0.768747316	-0.379418627	0.073952055	0.492574863
TRIM16.TRIM16L	0.441	0.712	1.67	0.819	0.521	0.695	1.13	0.996	1.25	0.882	1.07	0.813	0.744	0.851	0.812	1.42	1.16	0.946	1.21	1.54	1.22	0.949	1.04	NaN	0.482	1.42	1.01	1.05	0.837	0.893733333	1.098769231	0.813394941	-0.297972078	0.074310049	0.493206766
ATAD2	1.5	2.61	2	1.74	1.49	1.37	2.84	1.25	1.87	1.79	1.13	1.48	1.25	2.55	1.9	2.21	2.12	2.41	1.79	2.05	2.03	1.97	1.76	2.52	1.74	1.92	1.99	2.31	2.12	1.784666667	2.067142857	0.863349459	-0.211983456	0.074348252	0.493206766
PLRG1	5.91	NaN	NaN	1.72	NaN	8.26	NaN	3.61	NaN	NaN	NaN	6.14	NaN	NaN	2.46	NaN	NaN	2.5	2.88	NaN	2.48	1.57	NaN	NaN	NaN	NaN	2.5	NaN	NaN	4.683333333	2.386	1.962838782	0.972941682	0.074637972	0.494444464
NAP1L5	0.274	0.649	0.874	0.666	0.506	0.038	0.709	0.635	0.846	1.18	NaN	0.796	0.569	0.878	0.889	NaN	2.38	1.77	1.15	0.685	0.513	0.501	0.854	NaN	0.458	1.22	1.24	0.837	0.717	0.679214286	1.027083333	0.66130397	-0.596614533	0.074743221	0.494444464
ANAPC7	1.64	0.936	2.42	0.932	1.25	1.24	1.79	1.24	2.32	1.51	0.589	1.27	1.15	1.83	3.73	6.37	0.872	0.873	1.3	5.5	1.52	1.26	2.35	4.48	1.4	6.57	0.58	3.85	1.6	1.5898	2.751785714	0.577733939	-0.791522847	0.074685954	0.494444464
REEP3	1.16	3.89	1.54	1.18	2.16	1.92	2.19	1.07	1.35	1.33	1.16	1.26	1.52	1.45	1.05	0.564	1.61	1.42	1.4	0.897	1.51	0.987	1.24	0.527	1.52	1.38	1.64	1.26	1.11	1.615333333	1.218928571	1.32520754	0.406218317	0.074822583	0.494509883
DBN1	NaN	NaN	NaN	NaN	NaN	NaN	0.466	0.848	0.636	NaN	0.76	NaN	0.803	0.659	NaN	NaN	NaN	1.43	0.803	2.2	0.664	NaN	0.323	NaN	1.27	1.74	NaN	0.955	0.628	0.695333333	1.112555556	0.624987516	-0.678100722	0.074941816	0.494814155
HIBCH	0.813	0.455	NaN	0.909	0.829	0.727	1.41	0.679	1.58	1.25	0.998	0.782	1.21	0.703	0.941	1.19	1.26	1.28	NaN	NaN	0.903	1.59	3.03	NaN	0.828	NaN	1.21	1.03	1.34	0.949	1.3661	0.694678281	-0.525583102	0.075007653	0.494814155
CORO1C	1.12	0.848	1.61	NaN	1.08	1.24	0.877	1.35	NaN	0.618	0.532	0.949	0.56	1.77	1.16	2.05	0.538	1.55	3.55	2.86	1.71	1.21	NaN	NaN	1.05	1.52	1.69	0.815	0.561	1.054923077	1.592	0.662640124	-0.593702532	0.075277991	0.495658242
SEC23A	0.244	0.136	0.433	0.541	NaN	0.702	0.207	0.228	0.447	0.231	NaN	NaN	0.47	NaN	0.471	0.512	0.136	0.192	NaN	NaN	NaN	NaN	0.299	NaN	0.355	NaN	0.129	0.142	0.123	0.373636364	0.236	1.583204931	0.662848011	0.075359076	0.495658242
DEPDC5	1.75	1.23	1.46	1	1.28	1.48	2.36	1.22	1.55	1.88	1.21	1.33	0.512	1.39	1.02	1.64	1.7	1.31	2.27	1.83	1.42	1.36	1.71	2.04	2.14	1.56	1.07	1.73	1.24	1.378133333	1.644285714	0.838134955	-0.254745532	0.075238722	0.495658242
DCP1A	1.43	1.25	NaN	NaN	1.52	NaN	NaN	1.23	NaN	NaN	NaN	3.73	2.47	NaN	NaN	4.61	2.66	4.65	3.96	1.33	2.58	2.83	2.51	6.59	1.12	2.63	7.33	1.09	0.989	1.938333333	3.205642857	0.604662908	-0.725797012	0.075414144	0.495658242
CXorf40A.CXorf40B	0.565	0.288	1.43	0.628	0.752	0.712	0.6	0.717	NaN	1.3	1.03	0.67	0.426	1.11	0.374	0.756	0.627	0.325	0.367	0.154	0.46	0.706	0.309	1.44	0.518	NaN	0.473	0.332	0.276	0.757285714	0.518692308	1.459990254	0.545958739	0.075674158	0.495752202
FBLN5	1.56	1.1	NaN	NaN	NaN	NaN	NaN	NaN	NaN	NaN	NaN	0.691	2.11	NaN	NaN	NaN	NaN	NaN	NaN	NaN	NaN	0.686	NaN	NaN	0.27	NaN	NaN	NaN	NaN	1.36525	0.478	2.856171548	1.514082633	0.075707031	0.495752202
CYBA	2.18	NaN	NaN	0.48	1.36	NaN	NaN	NaN	2.2	NaN	NaN	2.62	NaN	NaN	NaN	NaN	NaN	NaN	5.1	5.52	3.1	1.39	1.02	NaN	3.01	3.68	NaN	NaN	NaN	1.768	3.26	0.542331288	-0.88275369	0.075698766	0.495752202
CYTH1.1	0.479	0.706	1.26	1.46	0.405	0.438	1.1	0.43	1.26	0.618	0.681	0.492	0.486	0.671	0.838	1.96	1.05	0.974	0.918	0.902	0.566	1.18	1.24	0.949	0.82	1.63	0.658	0.726	0.587	0.754933333	1.011428571	0.746403013	-0.421973285	0.07560628	0.495752202
RABGEF1.KCTD7	0.554	0.83	1.31	0.362	0.419	0.349	0.547	0.76	0.705	0.625	0.489	0.883	0.641	0.388	0.364	NaN	0.761	0.84	0.582	NaN	0.748	0.798	0.667	NaN	0.409	1.5	1.74	0.503	1.22	0.615066667	0.888	0.692642643	-0.529816885	0.076285874	0.496051469
MFGE8	1.25	0.777	1.15	1.02	0.602	1.11	1.23	1.3	0.982	0.799	0.811	1.75	1.23	1.17	0.966	1.11	2.05	0.931	1.34	1.34	0.502	2.05	0.657	1.75	1.05	2.34	1.65	1.45	1.08	1.076466667	1.378571429	0.780856649	-0.356870374	0.076658699	0.496051469
ANG	2.64	NaN	NaN	NaN	2.17	NaN	4.86	2.56	NaN	1.64	2.17	NaN	1.58	2.82	1.99	NaN	NaN	NaN	4.96	NaN	2.38	NaN	NaN	NaN	3.19	NaN	NaN	4.71	3.27	2.492222222	3.702	0.673209676	-0.570872181	0.075942246	0.496051469
SSR4	0.837	1.2	0.902	0.865	0.919	0.802	0.568	1.56	0.908	1.36	1.08	0.851	0.47	0.431	0.861	NaN	0.505	0.919	0.494	1.22	0.74	0.749	0.608	NaN	0.92	0.854	0.699	0.369	0.482	0.9076	0.71325	1.272485103	0.347648767	0.076224667	0.496051469
TAGLN	1.19	1.24	2.92	1.44	1.06	1.3	2.32	1.54	1.44	1.24	2.22	1.2	1.4	0.812	1.91	2.53	1.32	1.71	1.35	1.07	2	1.86	2.65	2.07	2.27	2.04	2.04	1.84	1.76	1.5488	1.893571429	0.817925311	-0.289958985	0.076502037	0.496051469
SCRN3	1.2	1.34	2.63	0.803	0.548	0.518	1.76	0.907	1.19	1.04	0.518	0.879	1.77	1.55	1.7	2.42	1.15	1.63	1.16	1.79	1.95	2.04	2.04	0.623	1.21	0.915	1.43	1.97	2.15	1.223533333	1.605571429	0.76205475	-0.392033443	0.076233289	0.496051469
SQLE	1.02	0.848	1.36	0.969	2.02	1.15	1.49	1.39	1.06	1.71	0.875	1.52	2.03	2.11	1.83	1.43	2.54	1.09	1.77	2.8	1.99	1.37	2.16	3.03	2	0.831	1.29	1.35	1.69	1.425466667	1.810071429	0.787519566	-0.344612326	0.076643894	0.496051469
SLC44A2	1.09	1.17	0.996	2.22	1.71	1.51	1.93	1.98	0.907	1.4	0.361	1.51	1.28	2.02	1.24	NaN	1.24	2.68	3.19	NaN	0.556	2.78	1.79	3.8	1.35	2.41	2.01	1.31	1	1.4216	2.009666667	0.707380992	-0.499440642	0.076510299	0.496051469
GALNT11	1.1	0.879	1.6	1.4	1.39	1.26	1.97	0.445	1.19	1.55	1.3	0.396	1.46	1.06	1.57	1.89	1.31	1.01	0.774	0.675	1.3	1.03	0.667	1.18	0.644	0.824	0.852	0.574	0.871	1.238	0.9715	1.274318065	0.349725414	0.07659561	0.496051469
TSEN34	1.94	1.01	NaN	NaN	0.89	1.7	NaN	2.21	NaN	NaN	3.22	1.92	1.02	NaN	0.588	NaN	NaN	NaN	0.467	NaN	1.64	1.44	NaN	NaN	0.82	NaN	0.764	1.02	0.857	1.610888889	1.001142857	1.609049975	0.686209135	0.076397599	0.496051469
TMEM134	0.874	NaN	NaN	NaN	0.785	NaN	0.255	0.386	0.0953	0.391	NaN	0.632	NaN	0.671	0.173	NaN	1.12	1.74	0.38	NaN	0.789	1.14	NaN	0.197	0.451	NaN	NaN	NaN	2.21	0.473588889	1.003375	0.471995903	-1.083153759	0.075834441	0.496051469
RUVBL1	0.99	0.736	2	1.43	1.67	1.69	1.56	0.868	1.22	1.3	1.53	0.92	2.07	1.24	0.802	3.27	1.38	0.777	1.45	2.83	2.11	1.43	1.93	2.28	0.925	1.9	1.37	1.24	1.45	1.335066667	1.738714286	0.767847068	-0.381109096	0.076628978	0.496051469
CHMP3	1.14	0.855	0.625	NaN	1.24	NaN	1.33	NaN	NaN	2.06	3.28	1.43	1.33	1.62	NaN	4.8	1.49	3.49	1.27	NaN	2.76	2.84	2.43	NaN	1.44	4.43	NaN	0.757	0.797	1.491	2.409454545	0.618812255	-0.692426327	0.076347153	0.496051469
TUBAL3	NaN	0.298	0.169	NaN	0.288	NaN	NaN	0.984	0.895	0.52	NaN	NaN	NaN	0.211	0.917	NaN	0.188	0.299	0.466	NaN	0.171	NaN	0.193	NaN	0.196	NaN	0.132	NaN	0.531	0.53525	0.272	1.967830882	0.976606239	0.077092189	0.496431538
WNT7B	1.04	1.56	NaN	NaN	1.23	1.15	NaN	1.32	1.16	NaN	NaN	NaN	1.8	NaN	NaN	NaN	1.24	NaN	NaN	NaN	1.23	0.937	0.626	NaN	0.94	NaN	1.27	NaN	NaN	1.322857143	1.0405	1.271366788	0.346380306	0.077135892	0.496431538
CHKA	0.247	0.139	0.194	0.293	0.151	0.261	0.109	0.088	0.326	NaN	NaN	0.196	0.317	NaN	0.16	NaN	0.145	NaN	0.0975	NaN	0.146	0.31	0.128	0.099	0.0846	NaN	0.1	0.192	NaN	0.20675	0.144677778	1.429037708	0.515043986	0.077082398	0.496431538
COX17	0.978	2.3	1.55	1.21	1.81	1.98	4.3	2.64	2.78	3.19	1.43	2.28	1.47	1.44	1.52	1.63	1.62	2.23	0.993	1.38	1.08	1.14	1.03	2.8	1.14	0.916	0.958	2.34	2.27	2.058533333	1.537642857	1.338759078	0.420896358	0.077119651	0.496431538
SAR1A	4.69	2.98	2.77	3.23	3.44	3.21	3.96	3.11	1.57	3.01	1.55	2.8	3.75	3.15	3.43	2.71	5.65	3.96	3.58	2.73	3.62	3.97	3.86	4.58	6.28	2.15	2.86	3.89	3.18	3.11	3.787142857	0.821199547	-0.284195263	0.077014851	0.496431538
CDC42SE2	3.22	1.37	3.83	2.53	2.27	2.46	3.93	2.08	0.348	NaN	1.01	1.81	4.2	NaN	3.25	0.654	4.32	1.08	1.88	0.952	1.53	2.83	NaN	0.735	1.24	0.471	0.0993	NaN	3.17	2.485230769	1.580108333	1.572823025	0.653356347	0.077099946	0.496431538
SEC22B	1.84	NaN	NaN	1.66	1.78	NaN	NaN	NaN	NaN	NaN	NaN	1.72	0.716	NaN	1.24	NaN	NaN	3.16	2.39	NaN	2.17	1.12	NaN	NaN	NaN	NaN	2.68	NaN	NaN	1.492666667	2.304	0.647858796	-0.626248689	0.077495557	0.496501686
EIF3J	1.21	1.34	2.29	1.54	1.02	1.63	2.12	1.6	1.57	1.55	1.06	1.32	0.951	1.54	1.48	2.76	1.15	2.1	1.08	2.06	1.34	1.53	2.5	2.38	1.55	2.7	1.47	1.48	1.37	1.4814	1.819285714	0.814275618	-0.29641089	0.07742731	0.496501686
LMTK2	2.69	2.38	NaN	2.87	1.36	3.71	4.92	2.13	NaN	0.177	1.46	2.4	2.45	2.78	1.32	1.34	2.84	1.91	2.04	NaN	1.05	2.23	2.53	2.08	1.54	0.636	0.487	NaN	0.806	2.357461538	1.624083333	1.451564393	0.537608573	0.077393907	0.496501686
DDX54	0.401	0.154	0.839	0.469	0.336	0.387	2.13	0.348	0.248	0.748	0.777	0.65	1.05	0.816	0.439	2.16	0.472	1.46	0.598	1.55	1.07	0.639	0.887	2.38	0.341	1.13	1.6	0.33	0.253	0.6528	1.062142857	0.61460659	-0.702264858	0.077402056	0.496501686
MYO6	NaN	0.737	NaN	0.483	0.864	NaN	NaN	NaN	NaN	NaN	2.79	0.984	NaN	NaN	1.01	NaN	3.42	NaN	NaN	4.03	1.47	NaN	1.59	3.19	0.772	NaN	NaN	NaN	NaN	1.144666667	2.412	0.474571587	-1.075302369	0.077276093	0.496501686
PNMA1	NaN	NaN	NaN	NaN	NaN	NaN	NaN	NaN	NaN	1.5	1.38	3.5	2.37	1.99	NaN	5.24	NaN	NaN	2.39	NaN	NaN	NaN	NaN	3.91	NaN	2.21	NaN	NaN	4.01	2.148	3.552	0.60472973	-0.725637588	0.077655291	0.497077666
PLCB4	NaN	0.573	NaN	0.578	NaN	0.362	1.03	0.386	0.337	0.0504	0.73	0.785	0.212	NaN	NaN	NaN	NaN	0.106	0.0698	0.173	0.0819	0.229	0.254	0.259	0.508	0.47	NaN	0.889	0.0379	0.50434	0.279781818	1.802618924	0.850094441	0.077966816	0.498175762
ADCK5	NaN	NaN	NaN	NaN	1.15	NaN	NaN	NaN	NaN	NaN	NaN	1.26	0.708	NaN	NaN	NaN	NaN	NaN	NaN	1.62	2.99	NaN	NaN	NaN	NaN	NaN	NaN	NaN	2.13	1.039333333	2.246666667	0.462611276	-1.112127663	0.077906762	0.498175762
DEPDC1	1.52	NaN	NaN	0.112	0.171	NaN	NaN	0.732	1.29	NaN	1.26	NaN	0.385	NaN	NaN	NaN	NaN	NaN	1.95	NaN	0.761	NaN	4.5	4.83	1.09	NaN	NaN	NaN	1.32	0.781428571	2.4085	0.324446158	-1.623949013	0.07814863	0.498284834
ZNF532	1.69	2.42	3.48	1.4	1.85	1.92	2.11	0.872	1.43	1.26	1.21	1.2	0.651	1.78	2	2.97	1.65	1.88	1.5	2.29	1.57	1.57	1.9	2.17	2.52	3.61	1.94	2.21	1.91	1.684866667	2.120714286	0.794480745	-0.331915839	0.078056108	0.498284834
RAB6B	0.289	1.78	0.541	2.57	1.43	1.23	1.24	1.76	1.22	1.09	7.26	1.41	0.701	0.602	0.844	0.71	0.765	0.898	1.02	0.689	0.477	0.306	0.735	0.274	0.307	1.9	1.04	0.525	0.986	1.5978	0.759428571	2.103950339	1.073100652	0.078193897	0.498284834
PIP5K1C	0.739	1.4	NaN	NaN	2.22	NaN	NaN	1.63	1.11	1.34	NaN	1.33	1.05	0.902	1.27	1.07	1.12	1.45	0.936	0.911	1.19	0.9	NaN	0.172	0.88	NaN	1.25	1.12	1.02	1.2991	1.001583333	1.297046343	0.375230028	0.07837549	0.498995295
RBM4B	0.889	3.82	1.19	NaN	1.03	NaN	1.02	NaN	0.868	1.2	1.43	1.96	1.98	1.24	1.9	NaN	1.19	0.923	1.31	0.561	0.609	0.991	0.821	1.02	0.641	2.38	NaN	0.739	NaN	1.543916667	1.016818182	1.518380271	0.602533152	0.078530481	0.499535264
PPT2	NaN	NaN	NaN	0.71	NaN	NaN	NaN	NaN	NaN	NaN	NaN	1.43	1.33	NaN	NaN	NaN	NaN	NaN	2.6	2.26	NaN	NaN	NaN	NaN	NaN	1.54	NaN	1.42	NaN	1.156666667	1.955	0.591645354	-0.757195445	0.078850332	0.499861249
CLSTN1	0.939	1.06	1.12	NaN	NaN	NaN	NaN	1.57	NaN	NaN	1.57	0.92	0.419	NaN	NaN	NaN	NaN	NaN	0.916	NaN	NaN	0.526	NaN	NaN	NaN	NaN	NaN	NaN	0.655	1.085428571	0.699	1.552830574	0.634900429	0.078932853	0.499861249
RNF167	1.96	1.22	1.85	1.81	2.23	2.14	1.68	1.93	1.11	1.17	1.75	2.55	1.59	1.33	1.56	2.53	2.13	1.4	2.05	NaN	1.23	2.49	2.13	NaN	1.35	2.28	1.64	2.98	3.32	1.725333333	2.1275	0.810967489	-0.302284015	0.078845444	0.499861249
VEZF1	NaN	NaN	NaN	NaN	NaN	0.24	NaN	0.314	NaN	NaN	NaN	NaN	NaN	NaN	NaN	NaN	NaN	0.091	0.146	NaN	NaN	0.0768	NaN	NaN	NaN	0.106	0.144	NaN	0.0285	0.277	0.098716667	2.806010468	1.488520391	0.078866218	0.499861249
MED22	1.41	2.3	1.16	1.81	3.7	1.63	1.13	1.31	1.76	2.07	NaN	1.18	1.38	2.48	3.29	2.53	3.2	2.2	2.33	3.95	2.7	1.44	2.81	NaN	2.98	1.47	2.99	0.617	3.34	1.900714286	2.504384615	0.758954625	-0.397914461	0.078881553	0.499861249
ANXA4.1	1.56	3.42	2.04	1.98	1.59	1.32	2.13	2.05	1.79	3.12	1.13	1.2	1.56	3.77	1.41	1.76	1.78	1.65	2.37	0.968	1.2	1.14	1.69	2.19	1.44	1.53	1.48	1.28	1.55	2.004666667	1.573428571	1.274075419	0.349450681	0.079396067	0.502013241
RPL7L1	1.1	0.661	1.02	0.691	0.386	0.504	0.597	0.744	0.959	1.58	1.14	0.84	0.468	0.88	0.672	0.73	1.15	1.38	1.31	0.898	0.602	0.968	0.802	0.901	0.982	0.893	1.09	0.911	1.47	0.816133333	1.006214286	0.81109297	-0.302060805	0.079413727	0.502013241
MRPL3	2.61	1.7	2.62	NaN	2.76	NaN	NaN	2.59	1.72	0.647	0.734	2.21	4.41	2.77	3.01	1.9	1.72	4.8	4.63	2.74	6.4	1.9	3.45	2.15	4.25	2.82	0.989	5.98	2.44	2.315083333	3.297785714	0.702011451	-0.510433532	0.079656675	0.502656218
C1S.1	3.71	9.81	4.1	2.76	2.82	3.1	5.43	2.44	2.44	1.7	0.871	2.75	3.3	2.29	3.42	3	1.54	2.48	3.96	2.07	0.918	1.99	4.13	1.26	1.96	2.73	2.92	1.26	2.04	3.396066667	2.304142857	1.473895881	0.559634613	0.07961277	0.502656218
EPDR1.UCC1	1.03	NaN	NaN	NaN	1.31	NaN	NaN	NaN	0.636	NaN	NaN	1.36	1.5	1.44	0.625	NaN	1.01	NaN	1.24	0.682	0.848	0.417	NaN	0.578	0.759	NaN	NaN	NaN	0.902	1.128714286	0.8045	1.403000977	0.488516013	0.07977853	0.502902598
NDUFA5.DKFZp781K1356	1.28	0.714	0.744	0.882	1.11	1.03	NaN	0.412	0.772	0.951	1.85	0.79	1.34	1.71	0.659	NaN	1.39	0.63	2.82	NaN	1.01	1.4	2.38	NaN	0.836	NaN	0.571	2.29	2.14	1.017428571	1.5467	0.65780602	-0.604265883	0.079837024	0.502902598
CD81	3.76	2.01	3.96	2.26	2.4	1.46	2.81	1.32	1.74	2.49	1.77	1.92	1.33	4.55	1.51	2.91	3.63	3.91	2.73	NaN	1.81	3.26	2.09	NaN	3.66	1.63	3.65	8	2.95	2.352666667	3.3525	0.701764852	-0.510940403	0.082409133	0.503663037
KRT10	11.9	5.09	7.18	9.28	15.2	16.5	6.81	7.27	7.62	12.7	1.37	11.2	10.3	16.6	10.1	2.85	7.57	5.68	5.08	8.2	7.74	5.85	3.8	4.38	16	4.85	6.42	13.9	9.18	9.941333333	7.25	1.371218391	0.455458364	0.081470289	0.503663037
TSPAN8	0.806	1.01	1.63	1.04	0.687	0.87	1.78	0.488	1.17	0.915	0.35	0.984	0.702	1.99	1.28	1.57	1.1	0.886	1.36	1.73	1.03	1.3	1.79	1.93	0.855	1.77	0.812	1.27	1.2	1.0468	1.328785714	0.787786916	-0.344122639	0.08220416	0.503663037
RAD51C	0.925	1.14	0.552	0.823	0.512	0.403	0.79	0.76	0.404	0.829	1.63	0.437	0.732	0.671	0.672	0.389	0.461	0.512	0.537	0.675	0.415	0.583	0.413	0.395	0.428	0.296	0.392	0.946	1.31	0.752	0.553714286	1.358101135	0.441590918	0.081237585	0.503663037
TBC1D4	1.03	1.19	1.89	1.25	1.08	1.38	1.72	1.43	1.58	1.22	1.68	1.43	1.69	1.14	1.81	1.59	1.26	2.66	1.88	1.99	1.66	1.75	1.77	7.75	1.03	4.33	2.14	1.12	1.66	1.434666667	2.327857143	0.61630357	-0.698286948	0.082016876	0.503663037
STX11	1.37	1.96	1.81	1.26	1.71	1.81	1.92	1.75	1.15	1.76	1.04	1.59	1.18	1.5	1.62	1.49	2.12	2.33	1.44	1.88	1.5	1.79	2.03	2.26	1.76	1.86	1.23	2.12	1.22	1.562	1.787857143	0.873671594	-0.19483701	0.080725062	0.503663037
MLYCD	1.68	2.06	2.23	2.74	1.9	1.7	1.23	2.54	1.16	1.13	0.904	2.65	1.27	2.9	2.15	1.42	1.44	0.98	0.892	1.36	2.07	1.27	1.23	2.52	1.68	2.35	1.44	1.36	0.901	1.882933333	1.493785714	1.260511006	0.334008715	0.082319593	0.503663037
PGR.PR	1.77	1	1.65	NaN	0.492	1.06	2.17	1.19	1.21	1.2	1.55	0.882	2.02	NaN	NaN	NaN	0.764	3.54	3.04	2.43	2.53	1.23	1.58	NaN	NaN	1.44	NaN	1.29	1.61	1.3495	1.9454	0.693687673	-0.527641846	0.080851653	0.503663037
CA4	7.93	2.72	3.48	0.801	6.24	2.63	4.24	3.6	2.8	2.96	0.543	5.12	7.67	3.93	5.74	1.53	2.91	2.49	1.55	2.65	1.51	1.96	0.56	3.38	4.25	2.66	1.58	6.14	5.27	4.026933333	2.745714286	1.466625043	0.552500079	0.080038765	0.503663037
PPP2R1A	0.469	0.344	0.86	0.617	0.567	0.552	1.11	0.241	0.597	0.414	1.18	0.281	0.409	0.545	0.68	1.31	0.804	0.606	0.593	0.56	0.472	0.683	0.806	0.927	0.679	1.44	0.596	0.61	0.811	0.591066667	0.778357143	0.759377199	-0.397111414	0.081651494	0.503663037
SOX9	0.548	0.449	0.214	0.321	0.551	0.601	0.863	0.514	NaN	0.845	0.431	0.493	0.526	0.281	0.333	NaN	0.445	0.219	0.0441	NaN	0.269	0.529	0.295	0.489	0.515	NaN	0.229	0.503	0.521	0.497857143	0.368918182	1.349505574	0.432430936	0.081845088	0.503663037
RBM25	0.894	0.686	2.34	1.13	1.03	1.15	2.74	0.549	1.21	1.58	1.44	0.783	0.632	1.99	0.871	2.22	1.71	2.06	1.32	1.25	0.607	1.33	1.88	2.03	0.882	2.78	1.96	2.02	1.47	1.268333333	1.679928571	0.754992417	-0.40546594	0.080415313	0.503663037
PLK1	1.58	0.836	1.36	1.2	0.803	0.813	3.53	0.979	1.98	1.11	1.17	1.18	1.37	2.74	1.08	0.304	1.63	1.73	1.79	NaN	1.59	1.37	3.18	4.51	1.98	1.16	1.83	7.48	3.74	1.448733333	2.484153846	0.58318986	-0.77796246	0.081688292	0.503663037
RPL8	1.29	1.16	1.83	1.43	1.22	1.56	1.85	1	0.944	1.91	1.61	1.12	1.02	1.52	1.32	2.4	1.45	1.45	1.31	2.1	1.08	1.52	2.14	1.86	1.03	1.7	1.25	2.09	1.57	1.3856	1.639285714	0.845246187	-0.242556491	0.08254886	0.503663037
MRPS6	2.1	1.71	5.8	1.11	1.33	1.06	1.81	1.92	2.23	2.57	3.15	1.44	0.9	2.04	1.56	3.73	2.82	1.6	2.23	2.08	2.32	2.45	2.74	4.01	1.62	4.16	1.51	3.82	3.79	2.048666667	2.777142857	0.737688615	-0.438916126	0.080788596	0.503663037
DSG1	NaN	NaN	0.469	0.13	NaN	NaN	NaN	NaN	1.45	0.717	NaN	NaN	0.7	NaN	1.21	NaN	0.312	0.158	0.119	0.387	NaN	0.136	NaN	0.356	0.108	0.129	1.23	NaN	NaN	0.779333333	0.326111111	2.389778535	1.256876927	0.081768675	0.503663037
FKBP5	1.18	1.07	1.42	0.648	0.987	1.34	0.84	1.92	1.7	1.84	1.22	1.19	0.765	1.37	1.5	13.5	0.614	2.44	0.831	3.06	0.995	2.47	2.35	2.36	0.682	3.89	4.46	1.69	1.5	1.266	2.917285714	0.433965036	-1.204349284	0.081738023	0.503663037
ARFRP1	1.16	1.53	0.759	NaN	1.63	2.47	1.75	1.05	1.08	1.99	0.763	1.21	1.19	1.27	1.59	3.12	1.34	1.94	1.21	0.98	1.37	1.55	0.774	4.41	1.21	5.31	1.84	1.5	2.84	1.388714286	2.099571429	0.661427502	-0.596345061	0.08131872	0.503663037
PGS1	0.969	0.47	1.97	0.996	0.457	0.436	0.63	0.993	1.48	1.27	1.83	0.975	0.687	0.475	1.26	1.5	1.26	3.21	1.38	0.915	1.5	1.17	1.31	0.808	0.747	3.87	2.24	0.757	0.629	0.9932	1.521142857	0.652930128	-0.614999483	0.081041457	0.503663037
EDRF1	0.325	0.626	NaN	NaN	NaN	NaN	NaN	0.644	NaN	NaN	NaN	0.44	NaN	NaN	NaN	NaN	0.913	NaN	0.624	NaN	NaN	0.744	NaN	NaN	NaN	NaN	NaN	NaN	NaN	0.50875	0.760333333	0.669114423	-0.579675151	0.082339436	0.503663037
ACAD10	0.974	1.31	2.37	2.09	1.95	1.4	1.46	1.35	2.3	1.42	1.13	1.34	1.03	1.12	2.14	3.2	1.33	2.53	1.38	0.657	1.93	1.38	4.85	3.61	1.59	2.16	2.62	1.45	1.49	1.558933333	2.1555	0.723235135	-0.467463329	0.082180394	0.503663037
PAOX	1.69	0.295	NaN	NaN	NaN	NaN	NaN	1.77	NaN	NaN	9.08	2.34	2.18	4.91	NaN	NaN	0.415	0.709	NaN	0.698	0.757	1.35	0.958	NaN	0.235	0.172	1.16	2.1	NaN	3.180714286	0.8554	3.718394068	1.894679672	0.08248413	0.503663037
PUSL1	1.89	0.935	3.68	2.19	3.69	NaN	NaN	2.38	1.63	3.72	2.38	2.64	2.7	1.68	2.24	3	NaN	11.7	2.71	2.37	1.79	3.11	9.55	NaN	2.57	5.33	2.77	NaN	3.25	2.442692308	4.377272727	0.55803978	-0.841560128	0.080634229	0.503663037
TMEM131	1.06	0.757	1.47	1.08	0.632	1.15	1.61	0.625	1.08	0.962	1.25	1.37	0.568	1.05	1.08	4.59	1.06	3.26	1.42	0.788	0.519	1.55	1.4	0.734	0.447	5.57	2.68	1.26	0.767	1.0496	1.860357143	0.564192743	-0.825739985	0.081447586	0.503663037
WDR89	2.61	2.25	2.51	1.59	0.939	1.82	1.94	2.21	3.15	3.49	1.33	2.56	1.71	0.955	1.35	3.16	2.61	5.26	2.43	4.37	1.15	2.49	2.24	5.62	1.77	3.21	1.54	2.11	1.29	2.0276	2.803571429	0.723220382	-0.467492758	0.080949785	0.503663037
PFDN5	0.941	0.811	1.64	1.09	1.29	1.37	1.27	0.708	1.04	1.17	1.75	0.839	2.42	2.73	1.17	1.29	3.76	1.75	1.32	2.51	1.34	2.69	1.69	2.79	1.51	1.27	1.33	1.28	1.01	1.349266667	1.824285714	0.739613678	-0.43515619	0.080921743	0.503663037
SPATA5L1	3.13	3.33	3.29	1.63	3.78	2.5	2.79	2.14	2.77	2.6	0.585	2.59	3.09	3.31	3.79	4.21	3.18	2.61	2.38	2.18	2.61	2.85	3.37	5.24	3.64	6.2	3.01	3.81	2.79	2.755	3.434285714	0.802204659	-0.31795775	0.080551578	0.503663037
MRPL4	1.55	1.92	2.44	0.953	1.54	2.13	2.69	1.15	NaN	2.01	0.6	1.9	0.722	1.36	1.01	NaN	1.52	3.68	2.33	NaN	1.44	1.71	7.5	NaN	1.89	NaN	1.3	3.77	2.54	1.569642857	2.768	0.567067506	-0.818407605	0.080189624	0.503663037
ISCU	1.22	0.625	NaN	0.822	0.746	NaN	NaN	NaN	NaN	NaN	0.753	1.01	0.849	1.02	NaN	1.61	NaN	1.24	NaN	1.29	0.886	NaN	1.36	1.24	0.552	NaN	NaN	0.774	1.15	0.880625	1.122444444	0.784559988	-0.350044334	0.081417299	0.503663037
CPVL	2.26	NaN	0.49	2.95	1.92	4.74	NaN	2.21	3.38	9.9	1.17	3.19	NaN	3.23	1.27	12.2	NaN	3.42	8.89	5.14	2.28	2.53	3.62	8.39	1.55	15.1	3.95	3.22	2.39	3.059166667	5.590769231	0.54718171	-0.869908088	0.080770889	0.503663037
TEX10	1.04	NaN	2.56	NaN	NaN	NaN	NaN	0.174	NaN	NaN	NaN	0.223	1.63	NaN	NaN	NaN	NaN	NaN	NaN	NaN	NaN	NaN	NaN	6.58	NaN	4.17	2.71	NaN	NaN	1.1254	4.486666667	0.250832095	-1.995206136	0.080107201	0.503663037
PGPEP1	2.58	2.89	2.07	2.1	2.62	3.57	1.4	1.63	1.96	0.902	1.86	2.38	1.54	1.58	1.11	3.92	1.89	2.38	1.76	1.9	1.92	2.46	2.27	5.82	1.81	4.09	1.7	3.1	2.5	2.0128	2.68	0.751044776	-0.413029173	0.082575831	0.503663037
VPS54	0.45	0.713	0.966	1.03	0.856	1.92	0.825	0.613	1.6	1.11	0.701	0.936	1.61	0.942	0.745	2.83	1.12	0.965	1.55	2.3	0.492	1.58	0.744	0.938	0.886	1.75	1.21	0.935	1.92	1.001133333	1.372857143	0.729233437	-0.45554738	0.082306858	0.503663037
NOL12	0.617	1.13	2.05	1.17	1.84	1.27	1.58	1.16	0.801	0.382	0.665	1.36	0.476	0.78	1.16	1.59	1.76	1.46	2.4	1.23	0.709	0.582	2.29	2.02	0.724	4.04	0.945	1.85	0.866	1.096066667	1.604714286	0.68302917	-0.549980902	0.081271572	0.503663037
NOL7	0.613	0.211	0.344	0.763	0.939	0.626	0.326	0.19	0.77	1.37	1.74	0.212	0.493	0.809	0.609	0.617	0.72	0.312	0.296	0.278	0.689	0.427	0.504	0.316	0.484	0.726	0.403	0.251	0.147	0.667666667	0.440714286	1.514964884	0.599284353	0.081104305	0.503663037
TTF2	3.17	2.18	2.23	1.53	3.05	3.17	2.99	1.99	3.31	2.39	0.96	2.93	1.74	2	3.26	4.12	3.22	1.68	2.6	2.97	2.86	2.67	4.44	3.42	3.4	2.2	1.2	3.09	5.05	2.46	3.065714286	0.802423113	-0.317564933	0.081996321	0.503663037
C22orf28	0.544	0.713	1.24	0.665	0.636	0.631	1.2	1.02	0.858	1.01	0.476	0.816	0.566	1.01	0.81	2.96	0.893	1.15	0.926	1.02	1.16	0.584	1.32	NaN	0.722	2.68	1.07	0.622	0.741	0.813	1.219076923	0.666898031	-0.584461905	0.080652107	0.503663037
GNL3	0.503	NaN	0.444	0.706	0.453	0.442	0.284	0.695	0.885	0.433	1.23	0.538	0.432	0.549	0.747	0.631	0.533	0.562	0.409	0.649	0.392	0.249	0.32	0.448	0.363	0.214	0.396	0.55	0.69	0.595785714	0.457571429	1.302060568	0.38079656	0.082659284	0.503740397
SLIT3	1.78	0.919	1.87	3.21	0.797	1.35	NaN	1.08	1.36	NaN	0.189	1.52	1.66	1.09	1.59	2.09	1.41	2.52	1.22	2.28	1.32	2.33	2.01	4.48	1.09	1.73	1.67	NaN	NaN	1.416538462	2.0125	0.703870043	-0.506619009	0.082996742	0.504014607
COX7A2L	0.904	NaN	NaN	NaN	1.04	NaN	NaN	1.16	1.5	1.64	NaN	1.79	1.45	0.903	1.14	2.62	NaN	1.51	1.5	3.73	1.75	1.13	1.1	1.5	0.74	2.56	3.31	1.25	0.812	1.280777778	1.808615385	0.708153756	-0.497865459	0.083075953	0.504014607
TSFM	1.25	1.33	1.24	1.16	1.31	1.32	1.37	1.18	1.29	1.65	1.4	1.2	0.746	0.951	1.26	2.04	1.29	1.56	1.25	1.34	1.61	1.13	1.45	1.57	1.12	2.02	1.43	1.07	1.06	1.2438	1.424285714	0.87327984	-0.19548406	0.083097086	0.504014607
CKS1B	0.596	0.862	0.513	0.937	0.803	0.767	1.1	0.699	NaN	1.37	1.01	0.829	0.482	0.559	0.846	NaN	0.615	0.443	0.771	NaN	0.901	0.728	0.657	NaN	0.893	NaN	0.492	0.222	0.707	0.812357143	0.6429	1.263582428	0.337519779	0.083276866	0.504014607
HBB	0.421	0.698	0.683	0.744	0.882	0.935	0.736	0.939	0.838	0.936	0.756	0.505	0.715	0.75	1.44	0.596	0.557	0.623	0.231	0.769	0.813	0.528	0.716	1.27	0.448	0.602	0.505	0.525	0.802	0.798533333	0.641785714	1.244236691	0.315260955	0.083341556	0.504014607
CYCS	1.44	0.493	2.23	0.909	0.73	0.825	0.953	0.845	0.819	0.944	1.46	0.526	0.753	1.02	0.791	1.97	3.97	1.5	0.748	1.96	0.701	NaN	1.09	0.768	0.59	5.84	1.27	1.86	1.04	0.982533333	1.792846154	0.548029919	-0.867673436	0.083307957	0.504014607
RBM17	0.843	1.52	2	1.53	0.911	0.954	1.1	1.07	1.4	1.25	1.37	1.19	1.06	1.27	2.03	2.24	1.57	1.6	1.13	1.47	1.94	1.36	1.26	1.49	1.09	2.16	1.46	1.16	1.63	1.299866667	1.54	0.844069264	-0.244566704	0.082866971	0.504014607
C9orf142	1.64	2.76	1.15	1.16	0.852	1.03	1.04	1.43	0.692	1.26	0.581	0.691	2.17	1.96	1.52	0.48	0.661	0.646	0.58	0.807	0.855	0.957	0.596	0.425	1.21	0.615	0.44	0.971	3.2	1.329066667	0.888785714	1.49537357	0.58050594	0.083252726	0.504014607
ECT2	0.981	NaN	NaN	0.677	0.763	1.07	NaN	0.528	1.39	1.03	NaN	0.721	1.06	1.42	0.511	NaN	1.01	1.11	1.08	0.792	0.789	1.37	0.951	NaN	1.12	1.78	1.18	NaN	2.27	0.922818182	1.222909091	0.75460898	-0.406198826	0.083053714	0.504014607
DGCR8	1.64	1.57	1.98	1.27	1.43	1.08	1.7	1.06	1.27	1.57	1.75	1.21	1.49	2.37	1.85	1.91	1.59	1.69	1.69	1.69	2.43	1.66	2.4	2.77	1.35	2.08	1.89	1.08	1.36	1.549333333	1.827857143	0.847622769	-0.238505752	0.083472229	0.504376341
SEC22A	1.61	1.27	1.36	1.96	1.06	1.51	1.77	1.47	1.17	1.31	0.117	1.76	1.56	2.84	1.45	3.12	2.26	3.12	1.24	3.01	1.44	1.44	0.999	NaN	1.1	1.08	2.4	2.62	1.8	1.481133333	1.971461538	0.751286954	-0.412564045	0.083629966	0.504900844
ZFPL1	0.902	0.731	NaN	1.36	1	1.16	1.2	1.24	0.93	0.855	0.728	1.09	0.528	0.476	0.81	NaN	1.04	1.94	0.824	0.796	1.36	0.884	5.47	3.37	0.837	1.76	0.955	1.35	0.814	0.929285714	1.646153846	0.564519359	-0.824905038	0.083750761	0.505201624
WWP2	1.06	0.986	1.65	0.857	0.921	0.983	1.23	1.16	0.549	1.03	0.889	1.13	0.951	0.519	1.05	0.757	0.91	0.907	0.696	0.681	0.884	0.927	0.588	0.821	0.869	1.13	0.752	0.752	1.21	0.997666667	0.848857143	1.175305733	0.233036095	0.084046212	0.50655456
FXN	1.58	4.09	2.28	1.81	1.34	1.49	1.9	1.98	2.62	4.62	0.68	1.62	3.2	3.56	2.65	0.954	2.48	1.15	1.33	3.07	0.995	2.45	1.34	1.65	1.96	1.09	1.33	1.45	3.09	2.361333333	1.7385	1.358259036	0.441758644	0.084232863	0.506638639
PINX1.SOX7	1.19	1.28	NaN	0.129	1.74	NaN	NaN	1.12	NaN	NaN	0.386	1.01	1.14	1.25	NaN	2.67	NaN	NaN	1.36	2.44	NaN	1.74	0.994	8.12	1.26	2.37	1.41	NaN	NaN	1.027222222	2.484888889	0.413387587	-1.274433025	0.084273693	0.506638639
AP5S1	0.368	1.5	0.794	1.14	1.56	1.62	1.02	1.26	0.862	2.12	1.26	1.49	0.982	1.01	0.865	0.671	1.15	1.16	0.829	0.767	1.3	0.895	0.862	1.44	0.686	0.85	1.2	0.803	0.822	1.190066667	0.959642857	1.24011413	0.3104729	0.08417382	0.506638639
SMC1B	0.708	1.14	1.36	1.26	0.738	0.992	NaN	1.01	1.54	1.11	1.23	0.81	0.941	0.875	1.8	NaN	1.54	NaN	1.44	2.9	1.21	1.06	2.56	NaN	0.942	2.23	NaN	1.25	0.651	1.108142857	1.5783	0.702111675	-0.510227576	0.084349308	0.506665296
SLC25A12	0.96	0.753	NaN	0.456	0.262	0.381	0.875	0.329	0.336	0.832	1.23	0.22	1.01	0.746	0.601	0.401	0.471	2.05	0.997	1.11	0.363	0.938	1.12	0.654	0.311	1.31	1.32	1.04	0.764	0.642214286	0.917785714	0.699743171	-0.515102593	0.084528513	0.507313624
PRIM1	0.532	0.604	NaN	1.23	NaN	0.642	NaN	0.891	NaN	NaN	0.647	NaN	0.846	0.409	NaN	NaN	NaN	NaN	NaN	NaN	NaN	2.23	NaN	NaN	NaN	NaN	1.75	NaN	NaN	0.725125	1.99	0.364384422	-1.456466811	0.084818568	0.508625581
ELFN2	1.2	2.23	NaN	1.18	1.4	1.53	NaN	1.64	1.1	NaN	NaN	1.51	1.21	0.891	NaN	NaN	0.729	3.02	5.36	NaN	1.59	2.14	2.35	NaN	0.99	2.57	1.91	NaN	NaN	1.3891	2.295444444	0.605155138	-0.724623054	0.084922546	0.50882044
USF2	1.38	1.91	1.07	1.65	1.46	1.42	0.715	2.99	1.44	1.63	0.913	1.81	1.18	0.619	2.07	NaN	0.912	1.14	1.61	NaN	1.85	0.706	1.04	NaN	0.577	NaN	0.917	1.72	0.467	1.4838	1.0939	1.356431118	0.439815787	0.085146473	0.508877073
TPR	1.65	2.29	2.24	2.35	1.46	1.42	3.36	0.974	2.1	2.28	2.17	0.961	0.684	0.738	2.16	3.11	1.98	2.03	2.77	2.26	2.23	2.01	2.15	1.52	1.52	3.33	2.08	2.51	1.62	1.789133333	2.222857143	0.804880034	-0.313154326	0.08508269	0.508877073
PGAP1	1.2	1.08	NaN	NaN	0.824	1.05	NaN	1.05	NaN	NaN	1.48	0.977	1.06	1.6	NaN	NaN	1.07	1.94	NaN	1.41	1.12	NaN	2.52	NaN	0.895	2.13	1.46	NaN	NaN	1.146777778	1.568125	0.731305079	-0.451454712	0.085037957	0.508877073
POP4	0.435	2.03	NaN	NaN	0.261	0.311	1.77	1.19	1.87	1.4	1.27	0.843	1.07	0.669	2.12	NaN	3.58	2.31	4.37	1.14	1.89	1.61	1.65	NaN	0.868	NaN	1.48	1.56	0.395	1.172230769	1.895727273	0.61835412	-0.693494816	0.085309034	0.509420893
LTBR	1.36	2.44	0.871	0.999	0.731	0.806	2.16	1.37	1.23	1.81	1.17	1.49	1.96	1.34	0.783	0.399	1.08	1.36	1.37	0.936	0.932	1.31	0.815	0.882	1.18	0.735	1.15	1.78	1.15	1.368	1.077071429	1.27011075	0.344954301	0.08556142	0.509645346
SSBP1	0.826	2.28	0.147	2.68	2.9	1.13	NaN	0.829	0.756	NaN	0.703	1.16	2.11	0.357	0.354	0.118	1.22	0.0851	0.235	1.12	0.18	1.58	0.137	NaN	2.01	0.179	0.198	0.891	0.922	1.248615385	0.6827	1.828937139	0.87100549	0.085443013	0.509645346
GTF3C5	0.677	0.394	0.653	0.33	0.55	0.917	0.929	0.264	0.848	0.815	0.454	0.405	0.556	0.309	0.375	0.915	0.756	2.34	0.956	0.605	0.386	0.653	0.671	0.626	0.494	0.878	1.05	0.525	0.627	0.565066667	0.820142857	0.688985659	-0.537454141	0.085556634	0.509645346
CA8	2.31	0.987	NaN	NaN	0.977	NaN	0.832	0.907	0.454	1.46	0.915	0.504	1.11	NaN	0.741	0.46	0.431	0.747	0.855	NaN	0.961	0.349	0.64	0.802	0.532	NaN	0.628	0.552	1.41	1.017909091	0.69725	1.459891131	0.545860786	0.085726626	0.510202447
MPP2	NaN	NaN	NaN	NaN	NaN	NaN	NaN	NaN	0.267	NaN	NaN	0.378	NaN	NaN	0.359	NaN	0.934	0.246	NaN	NaN	NaN	0.695	0.257	NaN	NaN	NaN	NaN	0.599	0.726	0.334666667	0.576166667	0.580850448	-0.783761334	0.085927194	0.510968895
ADI1	1.01	0.812	1.92	0.782	1.11	0.653	1.31	1.14	1.7	0.751	0.405	1.02	0.922	1.41	2.52	1.55	1.18	1.39	0.834	2.09	1.2	2.05	1.37	2.35	1.26	0.83	1.12	1.69	2.23	1.164333333	1.510285714	0.770935805	-0.375317361	0.086173899	0.511581161
NUSAP1	0.875	0.774	1.11	1.22	0.984	0.965	0.559	0.783	1.12	0.932	0.918	0.926	0.785	1.17	0.608	0.764	0.875	0.991	1.11	0.883	0.691	1.18	0.794	1.63	1.11	1.2	1.32	1.44	1.02	0.915266667	1.072	0.853793532	-0.228040861	0.086133147	0.511581161
DHX9	2.06	1.8	1.01	0.967	1.55	1.44	1.82	1.81	0.961	1.25	1.26	1.04	1.57	1.57	0.946	1.8	1.17	0.927	1.06	0.704	1.26	0.73	0.832	1.84	1	1.49	0.464	1.67	0.995	1.4036	1.138714286	1.232618241	0.301726046	0.086459245	0.512847419
ABHD16A	0.845	1.22	1.05	1	1.58	1.35	1.03	1.13	1.26	1.19	0.834	1.23	0.803	0.754	1.24	0.978	1.12	1.28	0.841	0.715	1.07	1.18	0.916	0.32	1.13	1.03	1	0.885	0.774	1.101066667	0.945642857	1.164357832	0.219534497	0.086540777	0.512903621
CHST14	1.08	NaN	NaN	NaN	2.31	NaN	NaN	2.74	0.75	NaN	0.755	1.04	0.417	NaN	NaN	NaN	NaN	NaN	1.77	2.23	1.39	2.15	2.98	NaN	NaN	NaN	NaN	NaN	NaN	1.298857143	2.104	0.617327539	-0.695891943	0.086648871	0.513117024
SCNM1	1.06	0.952	1.87	1.64	1.01	0.984	1.64	1.35	1.63	1.01	1.69	1.32	1.23	1	1.65	1.11	1.35	1.7	1.34	1.48	1.79	1.58	2.08	1.8	1.52	1.67	1.62	1.08	1.35	1.335733333	1.533571429	0.870995187	-0.199263348	0.08680292	0.513480956
ACOT13	0.999	1.55	1.34	1.72	1.24	0.985	0.606	1.49	1.22	1.46	2.06	0.997	1.46	1.16	1.79	6.95	1.11	1.54	1.94	NaN	2.08	0.991	1.67	2.87	0.966	2.56	1.91	1.1	2.41	1.338466667	2.161307692	0.61928557	-0.691323264	0.086854604	0.513480956
NDUFA12	0.181	NaN	0.0393	NaN	0.119	0.0587	NaN	NaN	NaN	NaN	NaN	NaN	NaN	0.178	NaN	NaN	0.417	NaN	0.35	0.0947	0.423	0.111	0.268	0.0471	0.0973	NaN	NaN	0.306	0.0694	0.1152	0.21835	0.527593313	-0.922501814	0.087061214	0.51427529
SERPINA6	0.142	0.418	0.24	NaN	0.152	NaN	NaN	0.172	0.285	NaN	NaN	0.101	NaN	0.194	NaN	0.0457	0.226	0.255	0.249	0.116	NaN	0.042	0.0588	0.139	NaN	0.111	0.0684	NaN	NaN	0.213	0.13109	1.624837898	0.700295794	0.087277007	0.514907414
MFSD6	0.627	NaN	NaN	NaN	NaN	NaN	NaN	NaN	0.397	NaN	1.08	NaN	0.428	0.323	NaN	NaN	NaN	1.1	NaN	NaN	NaN	0.715	1.58	NaN	0.658	NaN	NaN	NaN	0.909	0.571	0.9924	0.575372834	-0.79743099	0.087347978	0.514907414
CEP164	0.907	0.491	1.16	0.918	0.499	0.743	NaN	0.764	0.627	0.565	1.43	0.743	0.684	0.599	0.46	0.393	0.649	0.402	0.433	0.74	0.666	0.305	0.61	0.904	0.507	0.582	0.268	1.02	0.767	0.756428571	0.589	1.284259035	0.360936223	0.087385243	0.514907414
PLEKHB2	0.59	2	0.621	1.06	1.07	0.876	1.03	0.655	2.21	0.771	1.43	0.715	0.716	0.868	0.849	0.173	0.947	0.767	0.817	1.14	1.06	1.09	0.671	1.35	0.759	0.0628	0.611	0.517	0.518	1.030733333	0.748771429	1.376566057	0.461073842	0.088143057	0.514983139
ZSCAN31	2.4	NaN	NaN	0.177	NaN	NaN	NaN	1.81	NaN	NaN	1.21	0.878	2.42	NaN	0.757	NaN	NaN	NaN	NaN	2.77	NaN	2.04	NaN	3.16	NaN	NaN	1.88	NaN	1.37	1.378857143	2.244	0.614463967	-0.702599682	0.088133963	0.514983139
KLC1	0.865	0.794	2.17	1.2	1.08	0.954	0.541	0.593	1.56	0.543	1.06	0.644	0.656	0.423	1.04	0.913	0.774	2.02	1.83	1.31	1.29	1.51	1.11	NaN	0.888	1.65	1.13	0.681	0.939	0.941533333	1.234230769	0.762850317	-0.390528089	0.087768602	0.514983139
MAST3	1.36	1.42	1.33	1.62	1.97	2.24	1.58	1.69	2.12	2.18	1.22	2.04	1.69	1.84	2.18	1.99	1.38	2.4	1.74	2.08	2.22	1.77	2.58	3.38	1.35	5.75	1.84	1.76	2.42	1.765333333	2.332857143	0.756725862	-0.402157342	0.087493241	0.514983139
KRT1	0.431	0.0473	0.12	0.0904	1.09	0.0426	0.0357	0.0403	0.0427	0.233	0.00548	0.0643	0.106	0.436	0.201	0.0127	0.0229	0.0585	0.16	0.148	0.0243	0.123	0.103	0.0454	0.0545	0.0102	0.0168	0.0597	0.057	0.199052	0.064	3.1101875	1.637001557	0.087911404	0.514983139
AMPD3	3.17	1.21	1.78	0.858	1.42	1.19	0.986	0.698	1.6	1.75	1.21	0.743	0.881	1.49	1.85	2.15	2.46	1.09	1.18	2.09	1.51	1.34	1.62	4.09	1.8	1.7	1.28	1.53	2.03	1.389066667	1.847857143	0.751717562	-0.411737385	0.088200141	0.514983139
TOB2	0.836	0.864	1.63	0.96	1.01	1.19	1.1	1.48	1.26	2.13	1.37	1.1	0.838	0.866	1.16	1.03	0.801	1.15	0.837	0.858	1.44	1.11	1.05	0.819	0.842	1.08	1.21	0.824	0.946	1.186266667	0.999785714	1.186520921	0.246737539	0.088321638	0.514983139
PRPF8	NaN	NaN	NaN	NaN	NaN	NaN	NaN	1.2	NaN	NaN	1.31	NaN	NaN	NaN	NaN	NaN	NaN	NaN	NaN	NaN	NaN	0.832	0.672	NaN	1.12	NaN	NaN	NaN	NaN	1.255	0.874666667	1.434832317	0.520882145	0.087617631	0.514983139
SMYD4	2.67	4.26	1.33	1.06	0.844	0.937	1.79	2.06	1.61	2.28	0.874	1.84	1.72	1.76	1.84	1.18	1.66	1.42	0.889	1.08	1.66	1.42	1.08	1.31	0.988	1.26	1.65	2	1.48	1.791666667	1.362642857	1.314846849	0.394894766	0.088325404	0.514983139
TGFBRAP1	0.649	1.32	NaN	NaN	1.36	NaN	NaN	0.75	NaN	NaN	NaN	0.361	0.656	NaN	NaN	NaN	NaN	0.506	0.545	NaN	0.805	0.534	NaN	NaN	0.15	NaN	NaN	0.373	NaN	0.849333333	0.4855	1.749399245	0.806859576	0.088233504	0.514983139
MRPL9	0.987	1.58	2.37	0.79	1.25	0.573	1.94	1.8	1.45	1.74	0.894	1.42	0.617	1.31	0.906	2.84	0.846	1.57	1.16	1.36	1.07	1.46	1.77	3.68	1.22	3.04	1.1	2.18	1.63	1.308466667	1.780428571	0.734916687	-0.444347386	0.087621475	0.514983139
ARL8B	1.76	2.57	2.57	1.27	2.43	1.97	3.13	1.24	1.95	3.08	1.17	1.71	1.29	1.07	1.13	2.57	2.45	1.55	1.91	1.95	2.04	2.13	3.36	5.66	2.25	2.11	2.38	2.72	1.61	1.889333333	2.477857143	0.762486788	-0.391215756	0.088338636	0.514983139
KIAA1462	1.95	1.06	1.05	1.35	1.21	1.4	1.85	0.981	0.786	0.799	1.32	1.08	1.35	1.37	1.58	1.65	1.96	0.685	1.21	1.61	1.73	1.54	1.09	2.19	2.67	1.47	1.59	2.24	0.637	1.275733333	1.590857143	0.801915709	-0.318477495	0.088023702	0.514983139
HLA.A.2	0.644	1.11	3.47	1	1.05	0.952	1	0.774	1.97	1.79	0.659	0.793	0.633	1.12	1.38	3.19	2.04	1.71	1.84	1.31	0.473	2.08	2.13	NaN	1.08	2.27	1.61	1.17	1.11	1.223	1.693307692	0.722255031	-0.469419746	0.092574031	0.515801691
AQP1	0.133	0.107	0.0702	0.102	0.0578	0.0705	0.0969	0.0821	0.107	0.101	0.0215	0.0644	0.071	0.113	0.118	0.0868	0.0722	0.0633	0.0567	0.0612	0.046	0.0485	0.0532	0.102	0.076	0.0471	0.0465	0.115	0.112	0.087693333	0.070464286	1.244507518	0.315574946	0.093311962	0.515801691
USP43	0.903	0.613	NaN	NaN	NaN	NaN	NaN	0.421	1.74	NaN	NaN	1.14	1.44	NaN	NaN	NaN	0.437	0.468	0.916	NaN	NaN	0.845	0.619	0.361	NaN	NaN	NaN	NaN	NaN	1.042833333	0.607666667	1.716127263	0.779156543	0.093101736	0.515801691
PTGDS	0.889	1.62	NaN	0.909	1.07	1.4	NaN	0.835	0.879	NaN	1.11	0.634	0.908	NaN	NaN	NaN	1.54	1.75	1.12	1.17	0.805	1.01	2.24	NaN	NaN	NaN	1.33	NaN	NaN	1.0254	1.370625	0.748125855	-0.418647104	0.09108464	0.515801691
LOH12CR1	1.37	1.37	NaN	NaN	1.65	1.58	NaN	1.43	2.52	NaN	2.99	2.25	1.56	1.91	NaN	NaN	2.24	2.73	2.06	NaN	1.33	3.52	1.77	NaN	1.18	5.85	3.62	2.96	NaN	1.863	2.726	0.683418929	-0.549157888	0.091920362	0.515801691
ST7	NaN	0.571	0.109	NaN	NaN	NaN	NaN	0.0991	NaN	NaN	NaN	0.304	0.317	0.557	NaN	0.0596	0.2	0.089	0.12	NaN	0.105	0.0979	0.27	0.114	0.257	NaN	0.136	0.197	NaN	0.326183333	0.149590909	2.18050238	1.124660565	0.091094337	0.515801691
AP4S1	0.605	0.683	2.12	0.61	0.435	0.529	1.12	0.492	1.14	1.01	1.3	0.724	0.508	0.963	0.59	2.65	0.832	1.09	0.832	1.05	0.7	1.07	1.78	1.54	0.485	1.82	0.636	1.08	1.18	0.855266667	1.196071429	0.715063203	-0.483857331	0.089226801	0.515801691
TBC1D8	2.59	1.68	1.76	1.13	1.42	1.51	2.59	0.614	1.79	1.35	1.54	0.797	0.673	0.958	1.24	3.09	1.52	1.83	2.59	1.84	1.67	1.69	2.47	1.45	1.87	1.56	1.47	1.11	1.29	1.4428	1.817857143	0.793681729	-0.333367501	0.088704449	0.515801691
EVPL	1.19	2.33	1.84	0.992	1.49	1.57	1.65	0.938	1.59	1.86	1.88	1.44	0.711	1.29	1.56	3.22	1.54	1.82	1.53	1.63	0.813	1.36	1.8	3.98	1.42	2.25	1.71	2.11	1.62	1.488733333	1.9145	0.777609472	-0.362882303	0.09260512	0.515801691
CYTH1	NaN	NaN	NaN	0.968	NaN	NaN	1.2	3.29	2.57	6.64	0.0621	NaN	NaN	NaN	NaN	4.01	NaN	NaN	6.34	NaN	NaN	NaN	3.09	5.07	NaN	4.13	4.57	NaN	NaN	2.455016667	4.535	0.541348769	-0.885369732	0.090394522	0.515801691
DDX3X	1.57	1.03	1.3	1.45	1.83	1.71	2.08	1.12	1.79	2.14	1.65	1.19	1.47	1.09	1.92	4.22	1.71	1.4	1.87	1.53	1.45	1.56	2.01	3.6	1.35	2.49	1.61	1.61	1.64	1.556	2.003571429	0.776613191	-0.364731883	0.090580844	0.515801691
BET1.DKFZp781C0425	0.94	1.62	0.934	0.749	1.32	0.765	1.31	0.824	1.2	0.84	1.84	0.595	0.865	1.9	0.743	1.17	1.41	1.66	0.766	1.22	0.819	1.2	1.04	2.28	1.61	1.92	1.01	1.57	1.48	1.096333333	1.368214286	0.80128774	-0.319607691	0.092878804	0.515801691
PRODH	1.08	1.18	2.14	1.33	1.19	1.25	2.23	0.678	1.45	1.19	1.32	0.91	0.928	0.942	1.05	1.86	1.18	1.53	2.04	1.21	1.1	1.38	1.52	3.6	1.08	1.88	1.38	1.35	1.5	1.257866667	1.615	0.778864809	-0.36055516	0.093341146	0.515801691
CILP	1.2	2.05	1.33	2	3.1	NaN	NaN	1.36	1.41	2.56	1.07	1.31	0.766	2.13	0.617	0.373	NaN	4.5	1.07	3.34	2.99	2.35	3.29	NaN	1.87	NaN	1.98	1.17	2.9	1.607923077	2.348454545	0.684672854	-0.546513281	0.09294969	0.515801691
ANXA9	0.58	0.886	0.649	0.569	0.58	0.423	0.903	0.686	1.79	0.765	0.478	0.993	0.735	0.323	0.387	4.56	0.703	0.572	1.13	1.19	0.807	1.04	0.984	NaN	0.711	4.07	0.62	1.23	0.574	0.716466667	1.399307692	0.512015099	-0.96574174	0.092325825	0.515801691
TMEM63A	1.05	0.623	NaN	1.19	1.43	1.08	0.326	0.751	0.493	0.591	1.27	0.67	1.2	1.16	0.942	1.19	0.691	3.08	1.35	2.32	1.26	0.851	0.798	NaN	1.09	0.953	0.879	1.27	NaN	0.912571429	1.311	0.696088046	-0.522658295	0.09122075	0.515801691
WHSC1	1.19	1.26	2.18	2.2	1.68	2.24	1.78	2.75	2.06	0.981	1.31	1.77	2.41	1.42	1.8	1.98	2.44	3.39	1.93	2.31	2.1	2.07	1.99	1.95	1.43	2.55	2.73	1.19	1.91	1.802066667	2.140714286	0.841806251	-0.248439873	0.093375565	0.515801691
NRAS	0.0596	0.127	0.0656	0.113	0.047	0.109	0.122	0.0662	0.0773	0.0833	0.0305	0.0913	0.13	0.0899	0.194	0.0478	0.0714	0.032	0.0357	0.096	0.0265	0.0765	0.0618	0.14	0.0715	0.0513	0.0332	0.125	0.0978	0.093713333	0.069035714	1.357461631	0.440911421	0.091865215	0.515801691
C9	0.0911	0.221	NaN	0.0854	0.123	0.104	0.16	0.0509	0.0875	NaN	NaN	0.156	0.198	0.121	NaN	0.0187	NaN	0.0603	NaN	NaN	NaN	0.134	NaN	NaN	0.146	0.049	0.0855	NaN	0.0989	0.127081818	0.084628571	1.501642011	0.586540918	0.08992419	0.515801691
HLA.B.1	NaN	NaN	NaN	NaN	NaN	NaN	NaN	NaN	NaN	NaN	NaN	NaN	2.45	3.31	NaN	0.33	NaN	NaN	NaN	1.1	1.58	1.51	NaN	NaN	2.36	NaN	NaN	NaN	NaN	2.88	1.376	2.093023256	1.065588342	0.0921468	0.515801691
COL1A2	0.575	0.592	0.91	0.847	1.12	1.35	1.45	1.4	0.407	1.56	1.24	1.01	0.895	1.13	1.25	1.4	0.892	1.25	0.451	0.907	0.993	0.525	0.712	0.461	0.39	1.41	0.903	0.409	0.817	1.049066667	0.822857143	1.274907407	0.350392472	0.093111252	0.515801691
ANXA6.1	0.0628	0.0379	0.0255	0.0851	0.0973	0.109	0.0584	0.0823	0.0607	0.0412	0.00697	0.0676	0.0602	0.0242	0.0807	0.0264	0.0442	0.027	0.0454	0.0327	0.0378	0.0412	0.0343	0.0446	0.0748	0.0344	0.0276	0.0658	0.0852	0.059991333	0.044385714	1.351591031	0.434658682	0.091649379	0.515801691
DLD	0.671	1.02	0.441	0.608	0.767	0.79	1.04	0.634	0.262	0.628	0.573	0.541	0.599	0.953	0.749	0.28	0.614	0.478	0.512	0.438	0.666	0.495	0.458	NaN	0.614	0.24	0.9	0.777	0.724	0.685066667	0.553538462	1.237613489	0.307560826	0.093158167	0.515801691
COX6C	0.674	1.19	NaN	NaN	0.207	0.187	1.29	0.236	2.39	1.67	NaN	0.285	0.156	0.212	0.296	NaN	0.387	0.462	0.22	0.278	0.216	0.24	0.384	0.272	0.438	0.295	0.434	0.237	0.481	0.73275	0.334153846	2.19285221	1.132808583	0.088980045	0.515801691
MYH1	0.62	0.641	0.939	1.17	0.822	0.745	1.04	1.06	1.93	0.967	0.681	0.88	0.588	1.17	1.12	2.5	0.905	1.7	1.38	1.1	0.944	0.749	3.89	10.8	3.9	1.61	1.02	0.968	0.362	0.9582	2.273428571	0.421477944	-1.246470958	0.091459352	0.515801691
AKR1B1	0.437	0.185	0.215	0.177	0.682	0.831	0.641	0.236	1.33	0.995	0.628	0.219	0.116	0.108	0.161	0.335	0.322	0.459	0.257	0.346	0.0947	0.171	0.174	0.078	0.0701	0.244	0.741	0.0649	0.456	0.464066667	0.272335714	1.70402427	0.768945883	0.092971335	0.515801691
UCHL3	NaN	NaN	NaN	NaN	NaN	8.11	NaN	6.91	2.02	NaN	NaN	6.22	NaN	NaN	2.04	0.0766	2.95	NaN	NaN	1.48	NaN	5.2	2.01	1.3	NaN	NaN	NaN	NaN	NaN	5.06	2.169433333	2.332406312	1.221819132	0.092158221	0.515801691
VCAM1	0.522	0.72	0.935	0.84	0.963	0.77	0.925	1.56	1.16	2.27	0.616	1.16	1.44	1.01	0.99	2.92	1.37	1.63	1.19	1.31	0.873	1.37	1.08	1.53	0.924	1.17	1.23	1.15	1.33	1.058733333	1.362642857	0.776970523	-0.364068229	0.091634899	0.515801691
LAP3	0.424	NaN	0.48	NaN	0.363	NaN	1.81	0.287	NaN	NaN	0.518	0.344	0.523	1.92	0.533	0.736	NaN	NaN	1.64	0.934	0.681	0.815	0.491	4.4	1.64	1.96	NaN	1.32	NaN	0.7202	1.4617	0.492713963	-1.021177738	0.092020601	0.515801691
CASP1	1.77	1.32	0.514	1.76	1.39	1.39	2.06	0.832	1.19	1.21	1.74	1.14	1.17	1.06	1.91	0.907	1.48	1.12	1.92	1.07	0.897	1.12	1.08	1.22	0.774	0.87	1.03	1.42	0.847	1.363733333	1.125357143	1.211822702	0.277178638	0.092702964	0.515801691
DDT.DDTL	1.15	1.29	0.819	0.878	0.985	1.07	1.46	0.872	1.47	1.55	0.623	1.19	0.673	1.03	0.884	1.38	1.45	0.927	1.39	1.29	1.21	0.925	0.836	0.836	1.26	1.58	1.1	1.61	1.74	1.062933333	1.252428571	0.848697768	-0.236677211	0.09137549	0.515801691
CTNNB1	0.697	0.584	1.27	0.669	0.662	0.707	1.11	0.829	0.983	0.885	0.92	0.711	0.689	1.07	1.1	0.88	0.736	0.962	1.04	0.902	0.839	0.756	1.86	2.07	2.1	1.4	0.806	0.767	0.6	0.859066667	1.122714286	0.765169445	-0.386148831	0.093479093	0.515801691
GLRX	0.161	NaN	0.247	0.122	NaN	NaN	0.576	0.294	0.0915	NaN	0.193	0.136	0.26	0.145	0.127	0.0692	0.141	0.0809	0.155	0.206	0.0935	0.155	0.152	NaN	0.146	0.153	0.114	0.159	NaN	0.213863636	0.135383333	1.579689546	0.659641056	0.091379876	0.515801691
LRPPRC	1.96	1.25	1.45	1.94	2.31	2.54	2.67	1.09	1.58	1.95	1.55	1.11	2.1	2.47	2.62	2.3	2.15	1.14	2.46	3.8	2.45	2.18	2.17	2.61	2.73	1.45	2.28	2.45	1.83	1.906	2.285714286	0.833875	-0.262096959	0.091988254	0.515801691
RPL29	1.27	1.65	1.21	0.975	1.24	1.35	0.988	1.31	1.21	1.35	1.4	1.1	0.901	0.787	1.3	2	1.36	1.4	1.65	1.1	1.06	1.32	1.59	1.68	0.914	1.89	1.62	1.05	0.94	1.202733333	1.398142857	0.860236368	-0.21719497	0.089613386	0.515801691
FNTB.CHURC1.FNTB	0.669	0.705	0.853	0.734	0.807	1.02	0.692	0.434	0.461	0.657	0.967	0.541	0.411	0.37	0.858	0.999	0.522	0.637	0.478	0.585	0.457	0.367	0.542	NaN	0.481	0.487	0.628	0.447	0.646	0.6786	0.559692308	1.212451897	0.27792751	0.09202971	0.515801691
CLCN2	0.337	1.47	0.566	NaN	0.709	0.58	NaN	NaN	0.273	NaN	1.39	0.684	0.389	0.633	NaN	NaN	0.191	0.446	0.823	NaN	0.372	0.324	NaN	NaN	0.299	NaN	0.442	0.527	0.537	0.7031	0.440111111	1.597551123	0.6758621	0.089931344	0.515801691
COPA	1.21	0.872	2.02	1.01	0.718	0.971	1.83	0.558	1.12	1.1	1.51	1.05	0.867	0.837	0.817	1.21	1.23	1.67	1.22	1.3	0.87	1.47	1.46	1.35	0.807	1.67	2.07	1.02	1.38	1.099333333	1.337642857	0.821843684	-0.283064078	0.093421588	0.515801691
RPS18	1.85	1.31	1.6	1.05	1.4	1.36	3.18	1	0.984	3.06	0.685	1.12	1.43	1.03	1.17	3.37	2.23	2.2	1.15	1.56	1.05	1.28	3.29	1.96	1.41	5.86	2.02	1.47	1.55	1.481933333	2.171428571	0.682469298	-0.551163949	0.091864259	0.515801691
CLC	0.793	NaN	1.47	0.817	0.81	0.533	0.686	0.426	0.809	0.715	0.769	0.6	0.782	0.951	0.54	1.9	0.776	NaN	1.05	0.985	1.27	0.963	0.778	1.09	0.892	NaN	0.611	0.805	0.62	0.764357143	0.978333333	0.781284984	-0.356079208	0.090933193	0.515801691
ZNF616	0.58	0.776	1.57	0.728	0.632	0.875	0.828	0.657	1.3	0.672	1.22	0.619	0.888	1.24	0.61	1.23	0.809	0.587	1.2	2.15	0.689	1.13	1.36	3.58	0.789	3.29	0.817	0.743	0.775	0.879666667	1.367785714	0.64313193	-0.636813377	0.089506789	0.515801691
SEMA3B	1.2	1.18	1.63	1.16	1.45	1.41	1.29	1.28	1.3	1.68	1.09	1.54	0.961	1.38	1.49	1.59	1.18	1.78	1.74	1.55	1.59	1.58	1.8	1.11	1.38	1.63	1.33	1.52	1.01	1.336066667	1.485	0.899708193	-0.152470934	0.090073713	0.515801691
NUMA1.1	1.77	0.854	4.47	1.99	2.36	1.88	2	0.943	2.38	1.49	1.53	1.58	2.47	1.34	1.85	3.97	1.44	2.37	1.27	2.73	4.99	1.49	5.32	3.16	2.42	4.86	1.2	1.85	1.29	1.927133333	2.74	0.703333333	-0.507719502	0.08860081	0.515801691
QPRT	2.97	2.03	0.983	1.29	3.17	2.12	2.89	1.55	1.67	1.27	2.85	1.95	1.52	2.87	2.46	5.84	2.92	2.15	2.29	2.49	2.74	2.02	2.42	NaN	3.47	2.19	2.03	2.4	2.21	2.1062	2.705384615	0.778521467	-0.361191274	0.092064076	0.515801691
ANXA8L2	0.146	0.356	0.0242	NaN	0.567	NaN	0.689	0.633	0.991	1.15	0.169	1.36	0.954	NaN	0.467	NaN	0.567	0.101	NaN	NaN	0.155	NaN	0.653	NaN	NaN	NaN	0.147	NaN	0.45	0.625516667	0.3455	1.810467921	0.856362614	0.093307212	0.515801691
KLHDC7A	0.458	0.733	NaN	NaN	0.854	0.811	NaN	0.692	NaN	1.17	0.844	0.475	1.25	1.13	NaN	0.932	0.749	3.35	1.2	1.45	0.689	0.569	3.16	4	0.801	0.893	1.38	0.399	0.446	0.8417	1.429857143	0.588660206	-0.764492992	0.092038846	0.515801691
COX15	1.2	0.763	0.963	0.792	0.977	0.927	1.76	0.452	0.712	0.993	0.946	0.586	1.11	0.757	0.837	1.38	1.05	0.925	0.99	0.995	0.804	1.1	1.11	1.3	1.12	0.905	1.12	1.15	1.09	0.918333333	1.074214286	0.854888401	-0.226191995	0.090481657	0.515801691
KDELC2	1.84	3.48	1.51	NaN	0.94	2.83	0.642	1.42	0.452	0.336	0.797	1.89	3.76	1.83	NaN	NaN	NaN	2.29	6.27	0.708	1.69	2.86	3.37	NaN	NaN	6.35	1.48	NaN	2.28	1.671307692	3.033111111	0.551020926	-0.859820987	0.091052814	0.515801691
RBM23	0.283	0.293	0.0947	0.474	0.476	0.563	0.205	0.512	0.268	0.36	0.887	0.284	0.273	0.126	0.396	0.101	0.181	0.174	0.215	0.166	0.143	0.226	0.117	0.487	0.481	0.245	0.264	0.543	0.208	0.366313333	0.253642857	1.444209143	0.530279681	0.090246939	0.515801691
ZC3H3	1.41	0.435	NaN	NaN	NaN	1.56	NaN	NaN	NaN	1.01	NaN	0.586	0.616	NaN	NaN	0.877	1.13	NaN	NaN	1.68	NaN	NaN	1.98	NaN	NaN	2.05	NaN	1.87	0.667	0.936166667	1.464857143	0.639083935	-0.645922673	0.092008169	0.515801691
FAM89B	NaN	NaN	NaN	NaN	NaN	NaN	NaN	0.373	NaN	NaN	NaN	NaN	NaN	0.647	NaN	NaN	NaN	NaN	NaN	NaN	1.3	NaN	NaN	NaN	NaN	NaN	1.21	NaN	NaN	0.51	1.255	0.406374502	-1.299118212	0.090078883	0.515801691
DCAF11	0.832	2.12	2.36	1.19	1.06	1.33	3.59	1.94	1.55	3.95	1.57	2.96	1.22	NaN	3.1	NaN	4.61	12.9	2.35	NaN	3.05	3.71	2.51	NaN	1.6	NaN	4.9	2.55	2.46	2.055142857	4.064	0.505694601	-0.98366172	0.089135255	0.515801691
NPRL2	0.521	0.788	1.24	0.941	0.481	0.608	1.03	1.22	1.05	0.557	1.15	1.27	0.559	0.684	0.655	NaN	0.745	2.27	1.02	0.962	0.836	1.26	1.11	1.34	0.597	3.33	0.823	0.936	1.02	0.850266667	1.249923077	0.680255195	-0.555852025	0.089977082	0.515801691
MCUR1	0.225	0.131	1.27	0.461	1.03	0.892	1.48	0.218	0.819	0.772	1.04	0.231	0.521	0.468	0.263	0.546	2.2	0.812	0.622	NaN	0.444	1.39	1.2	1.07	0.904	1.4	0.736	0.452	0.723	0.654733333	0.961461538	0.680977145	-0.554321716	0.093147155	0.515801691
RHOV	0.568	0.512	0.858	0.39	NaN	0.514	2.28	0.521	1.2	1.66	0.719	0.325	0.419	NaN	NaN	NaN	1.5	NaN	NaN	NaN	NaN	0.945	NaN	NaN	NaN	NaN	NaN	1.8	2.83	0.8305	1.76875	0.469540636	-1.090678075	0.092011415	0.515801691
CLCC1	0.487	0.492	2.02	0.762	0.509	0.608	NaN	0.943	0.851	0.53	0.218	1.15	0.806	0.532	0.942	1.06	0.891	0.362	1.25	0.738	0.965	1.8	1.18	1.62	1.12	1.47	1.17	0.471	0.692	0.775	1.056357143	0.733653391	-0.446829461	0.090188943	0.515801691
GINS3	1.94	1.23	3.27	1.36	1.13	1.78	1.04	1.11	1.05	2.26	0.79	1.18	1.54	1.05	1.38	2.06	2.63	1.15	1.09	1.66	1.81	1.89	2.51	1.61	NaN	2.6	2.17	1.43	1.51	1.474	1.855384615	0.794444444	-0.33198176	0.091002797	0.515801691
DCTN5	1.06	0.788	1.23	1.69	0.631	0.767	1.85	1.15	2.16	1.31	1.36	0.976	2.59	1.95	2.81	2.66	1.54	2.47	2.05	2.04	2.28	1.92	1.85	2.32	1.04	2.04	1.04	1.1	1.9	1.488133333	1.875	0.793671111	-0.333386801	0.092191593	0.515801691
SEMA4C	1.42	0.606	1.23	1.25	0.37	0.385	1.14	0.928	0.922	0.563	1.01	0.629	0.736	1.17	1.3	1.04	0.846	1.02	1.05	1.84	1.33	0.95	1.18	1.05	0.909	1.26	0.897	0.894	1.24	0.9106	1.107571429	0.822159164	-0.282510378	0.091828576	0.515801691
NAT10	1.58	1.93	1.4	0.94	3.26	2.62	2.8	2.84	2.36	3.6	2.11	3.17	2.7	1.86	2.25	1.64	3.42	4.23	2.43	2.68	3	2.37	2.98	1.92	2.4	3.5	NaN	2.81	3.66	2.361333333	2.849230769	0.828761699	-0.270970764	0.090659347	0.515801691
CHMP4B	1.85	0.125	2.82	0.596	1.26	1.47	0.764	0.556	0.987	1.73	0.805	0.284	1.23	0.696	0.827	1.17	1.35	1.02	2.14	1.46	1.61	0.927	1.33	1.5	1.07	1.73	1.51	1.15	1.93	1.066666667	1.421214286	0.750531906	-0.414014691	0.09332624	0.515801691
ACSS1	2.11	1.9	1.66	2.41	2.36	1.46	2.03	1.96	1.56	2.1	1.34	2.39	2.26	2.3	2.44	1.35	2.36	2.95	3.12	1.88	2.47	2.9	1.53	3.63	2.11	1.7	2.11	1.93	4.22	2.018666667	2.447142857	0.82490757	-0.27769562	0.09164525	0.515801691
SPATS2L	1.34	1.27	NaN	1.21	1.76	1.29	1.33	1.57	0.826	1.93	1.86	1.29	0.958	2.42	2.04	NaN	1.92	2.97	1.54	3.5	1.74	1.84	2.12	0.969	1.72	1.28	2.1	NaN	1.42	1.506714286	1.926583333	0.782065463	-0.354638722	0.091259433	0.515801691
UBAP1	0.717	0.811	0.456	0.665	1.03	0.811	1.01	0.489	0.536	0.417	0.9	1.07	0.662	0.558	0.492	0.25	0.438	0.787	0.534	0.496	0.877	0.67	0.539	0.661	0.323	0.587	0.747	0.581	0.617	0.708266667	0.579071429	1.223107602	0.29055133	0.088884172	0.515801691
HECA	1.78	1.24	1.36	0.852	0.521	0.596	1.69	0.59	0.644	0.712	0.733	0.38	1.23	2.28	1.12	0.643	0.771	0.558	0.68	1.61	0.478	0.514	1.22	0.592	0.486	0.885	0.327	0.629	1.1	1.048533333	0.7495	1.398977096	0.484372343	0.089748587	0.515801691
STX8	2.5	1.24	0.879	1.64	1.12	1.81	1.61	0.792	1.65	3.71	0.623	0.801	1.68	0.985	1.65	NaN	2.1	5.24	1.56	1.75	1.52	2.52	1.01	NaN	1.22	3.35	3.51	1.18	2.05	1.512666667	2.250833333	0.67204739	-0.573365126	0.089809012	0.515801691
GAB2	2.3	1.45	1.99	2.09	1.44	1.29	0.957	2.52	0.688	1.48	1.24	3.12	0.704	0.987	1.06	4.39	0.917	1.84	2.65	3.13	1.21	1.02	2.08	4.06	2.39	2.3	1.75	1.93	0.694	1.5544	2.168642857	0.716761635	-0.480434676	0.09222772	0.515801691
MTMR6	1.41	1.66	NaN	2	1.12	1.31	2.66	1.05	1.99	2.54	1.08	2.42	2.18	1.25	2.61	4.09	2.13	1.58	2.32	2.83	1.39	2.18	2.04	3.76	0.593	1.72	3.08	2.85	2.07	1.805714286	2.330928571	0.774675942	-0.368335159	0.090874627	0.515801691
PCDHB2	2.08	1.52	2.32	2.27	2.43	2.68	2.5	1.94	1.96	2.12	1.21	1.96	2.47	1.51	3.48	9.41	2.83	3.07	2.45	2.46	2.3	2.61	3.33	2.93	2.24	2.43	2.52	2.38	2.33	2.163333333	3.092142857	0.6996227	-0.515350996	0.090317446	0.515801691
KRT85	0.824	1.47	1.41	2.53	0.604	0.844	0.879	0.868	1.67	1.29	0.925	0.921	1.75	1.63	2.47	0.899	0.71	1.32	0.775	0.736	0.709	0.599	0.494	1.9	0.552	1.27	NaN	1.2	1.75	1.339	0.993384615	1.347916989	0.430731652	0.09384704	0.516429628
ADAM10	0.717	1.11	2.41	0.663	0.582	0.871	0.552	1.12	2.03	0.651	1.12	0.921	1.37	2.07	1.61	2.5	1.1	1.24	0.917	1.92	1.53	1.95	2.79	2.82	1.08	1.26	1.35	0.584	1.43	1.186466667	1.605071429	0.739198671	-0.435965932	0.094487807	0.516429628
KATNA1	0.791	1.04	0.522	1.39	0.778	0.676	0.627	1.1	1.75	0.412	1.39	0.853	1.21	NaN	1.59	NaN	1.08	1.74	NaN	1.53	1.2	1.6	5.1	NaN	1.16	NaN	2	1.01	1.07	1.009214286	1.749	0.577023605	-0.793297756	0.094325612	0.516429628
POLB	1.08	1.39	0.932	1.97	0.419	0.441	0.983	0.933	1.11	1.07	1.3	0.976	1.3	1.31	2.11	1.14	1.76	1.22	1.45	1.3	1.05	1.72	1.1	1.45	1.21	1.54	1.51	1.31	1.69	1.154933333	1.389285714	0.831314482	-0.266533751	0.094028548	0.516429628
HLA.DMB	1.05	1.27	0.899	1.09	1.29	1.03	1.04	1.06	1.08	1.29	0.74	1.01	1.07	0.737	1.2	1.05	1.03	0.802	0.787	0.753	1.09	1.1	0.929	0.865	0.862	0.909	0.917	1.13	1.18	1.057066667	0.957428571	1.104068437	0.142829602	0.094685826	0.516429628
RAD51	1.14	0.772	2.12	1.29	0.88	0.875	1.14	1.15	1.44	1.45	1.52	0.871	1.61	1.31	1.59	5	1.25	1.92	1.57	0.743	1.35	0.997	1.47	1.62	1.03	3.7	5	0.779	1.51	1.2772	1.995642857	0.639994273	-0.643869099	0.094454266	0.516429628
EIF4EBP1	1.74	1.61	NaN	1.45	1.73	2.42	2.13	1.03	1.29	1.06	1.51	1.52	2.24	0.0379	2.6	NaN	2.01	2.63	2.63	3.12	1.86	1.64	1.81	NaN	1.87	3.25	2.07	0.773	1.25	1.597707143	2.076083333	0.769577558	-0.377861365	0.093878589	0.516429628
CAPS	2.21	2.04	3.38	2.91	1.91	3.52	2.14	1.58	3.54	2.61	1.38	1.47	0.98	2.43	0.808	8.84	3.67	0.904	3.65	1.48	0.254	2.54	3.41	4.15	4.02	5.53	1.84	4.7	1.43	2.193866667	3.315571429	0.66168584	-0.595781688	0.094753736	0.516429628
ACOX1	0.0547	0.049	0.101	0.0469	0.0723	0.0469	0.0598	0.0341	0.0351	0.0652	0.0664	0.0538	0.0382	0.0533	0.0539	0.0302	0.0386	0.0624	0.0371	0.0641	0.0523	0.0368	0.0355	0.0332	0.0603	0.0553	0.0243	0.0417	0.0648	0.055373333	0.045471429	1.217761022	0.284231041	0.094589403	0.516429628
TRIP4	0.494	0.375	NaN	0.54	1.28	0.718	0.638	0.348	1.84	NaN	3.08	0.518	1.02	0.726	1.96	NaN	0.909	0.973	2.95	0.659	6.81	NaN	0.179	2.12	1.39	NaN	1.36	2.09	4.6	1.041307692	2.185454545	0.476471906	-1.069536944	0.094211051	0.516429628
MYLK	1.29	2.34	NaN	NaN	1.16	NaN	0.507	1.53	3.84	0.604	NaN	0.788	NaN	0.971	NaN	NaN	0.643	0.117	NaN	NaN	1.39	NaN	NaN	NaN	NaN	NaN	NaN	0.843	0.526	1.447777778	0.7038	2.057086925	1.040602758	0.094294616	0.516429628
SBSN	NaN	0.593	NaN	0.49	1.55	1.39	NaN	1.24	NaN	NaN	0.393	1.25	1.83	2.12	NaN	NaN	NaN	NaN	1.78	NaN	1.89	1.61	3.05	NaN	1.45	NaN	4.76	NaN	0.936	1.206222222	2.210857143	0.545590305	-0.874110087	0.094055791	0.516429628
INTS8	2.32	2.84	1.98	1.96	2.91	2.58	3.96	1.53	1.47	2.86	1.39	1.9	3.13	3	2.16	3.04	3.17	3.13	2.47	2.11	1.94	2.94	2.55	4.09	2.12	2.93	2.58	2.91	3.54	2.399333333	2.822857143	0.849966262	-0.234522518	0.094070693	0.516429628
SMURF2	0.589	NaN	0.825	NaN	1.07	0.944	NaN	1.14	0.975	0.482	1.92	0.842	1.19	0.968	0.827	1.24	1.48	2.01	1.31	0.528	2.12	1.16	1.07	2.22	0.845	2.82	0.477	1.23	0.523	0.981	1.3595	0.721588819	-0.47075111	0.094397547	0.516429628
INCENP	2.72	0.714	2.54	NaN	NaN	NaN	NaN	0.718	0.877	1.57	1.04	0.593	2.41	1.13	1.27	2.68	NaN	NaN	1.83	1.5	NaN	1.58	2.3	4.36	2.07	2.08	NaN	0.858	1.62	1.416545455	2.0878	0.678487142	-0.55960662	0.094735202	0.516429628
ARMC1	1.66	NaN	NaN	NaN	NaN	NaN	1.33	NaN	NaN	NaN	NaN	2.31	0.796	1.28	1.22	3.22	NaN	NaN	NaN	NaN	NaN	NaN	NaN	NaN	NaN	NaN	NaN	NaN	2.49	1.432666667	2.855	0.501809691	-0.994787764	0.094686378	0.516429628
FAM46C	1.17	NaN	0.512	NaN	1.97	NaN	NaN	2.23	NaN	NaN	2.12	2.73	2.55	0.83	NaN	0.0616	NaN	0.163	0.83	1.55	1.08	1.74	0.291	2.39	NaN	NaN	1.45	NaN	NaN	1.764	1.061733333	1.661434133	0.732429099	0.095083504	0.517729119
KRTAP13.1	0.777	1.58	NaN	1.73	0.595	0.67	NaN	2.44	1.29	NaN	1.52	0.907	2.76	NaN	2.56	NaN	2.58	4.62	2.7	NaN	2.3	1.3	1.87	1.2	1.7	4.27	1.76	NaN	0.921	1.529909091	2.292818182	0.667261409	-0.583676026	0.095137635	0.517729119
EEA1	0.622	1.36	1.48	0.586	0.642	0.674	1.96	1.56	1.18	1.13	1.23	1.72	0.223	0.414	0.582	1.39	1.75	0.9	0.869	1.5	0.252	1.27	1.14	2.12	2.67	1.29	0.672	1.88	1.9	1.0242	1.400214286	0.73145947	-0.451150167	0.095481489	0.518511633
SYNE1.1	0.422	1	0.235	NaN	1.32	0.911	NaN	0.722	0.652	NaN	NaN	NaN	0.554	NaN	1.83	NaN	0.371	NaN	0.62	NaN	0.416	0.369	0.352	NaN	0.529	NaN	NaN	NaN	0.965	0.849555556	0.517428571	1.64187987	0.715348574	0.095404608	0.518511633
SPDL1	1.07	NaN	NaN	NaN	1.18	NaN	NaN	0.886	NaN	0.0581	1.46	1.87	0.546	0.88	NaN	NaN	NaN	2.16	2.3	NaN	1.47	NaN	0.588	NaN	0.82	5.5	1.09	1.27	2.53	0.9937625	1.969777778	0.504504879	-0.987059873	0.095499965	0.518511633
ARHGEF28	1.09	0.62	1.12	1.01	1.08	1.18	1.48	0.861	0.93	0.705	1.02	0.878	0.839	0.762	1.17	1.5	0.948	1.06	0.743	1.5	0.966	1.57	1.07	1.48	0.861	2.22	1.25	0.902	0.733	0.983	1.200214286	0.819020413	-0.288028685	0.095895467	0.519014558
CHUK	1.05	0.616	2.24	1.09	1.69	1.75	3.3	1.91	1.62	NaN	0.612	0.994	2.18	2.2	1.22	1.23	1.33	NaN	NaN	2.29	2.03	2.42	NaN	2.71	2.07	NaN	3.12	NaN	1.74	1.605142857	2.104444444	0.762739478	-0.390737722	0.095878923	0.519014558
KMO	0.795	0.539	0.686	1.19	2.05	4.76	NaN	0.981	1.56	1.54	0.68	1.3	1.69	1.74	NaN	NaN	2.07	1.14	1.66	2.52	2.15	2.08	4.27	NaN	1.23	NaN	2.13	NaN	3.03	1.500846154	2.228	0.673629333	-0.569973133	0.095957173	0.519014558
NECAP1	0.654	NaN	3.17	NaN	1.6	NaN	NaN	NaN	NaN	NaN	NaN	1.34	0.834	1.41	NaN	NaN	NaN	NaN	2.33	NaN	2.38	1.64	NaN	NaN	1.6	NaN	2.87	NaN	3.19	1.501333333	2.335	0.642969308	-0.637178223	0.09579411	0.519014558
GIT1	2.26	1.64	2.17	1.42	2.43	2.04	2.89	1.31	2.12	3.38	1.62	1.27	1.94	2.53	1.95	3.37	2.42	1.82	3.03	1.65	2.34	1.71	2.81	4.02	2.58	3.77	1.82	2.06	1.8	2.064666667	2.514285714	0.821174242	-0.284239719	0.09578356	0.519014558
CCP110	NaN	NaN	0.0384	0.331	0.256	0.192	NaN	0.46	NaN	NaN	0.517	0.32	NaN	NaN	NaN	0.0551	0.162	0.191	0.282	NaN	0.0573	0.306	0.381	NaN	0.187	0.0403	0.0421	NaN	NaN	0.302057143	0.17038	1.772843895	0.826065508	0.096482802	0.520678092
INTS3	NaN	NaN	NaN	NaN	NaN	NaN	NaN	NaN	NaN	NaN	0.613	2.54	NaN	1.17	NaN	NaN	NaN	4.92	NaN	0.667	NaN	NaN	4.21	2.93	NaN	NaN	3.62	NaN	NaN	1.441	3.2694	0.440753655	-1.181955561	0.096455381	0.520678092
NBEAL1	1.87	2.85	2.43	1.86	2.91	2.57	0.682	4.85	2.4	1.83	1.56	3.37	3.39	2.81	1.75	2.85	2.84	3.56	2.7	2.12	2.6	2.29	3.81	4.07	4.19	2.34	2.97	4.08	2.08	2.475466667	3.035714286	0.815447843	-0.294335491	0.096484181	0.520678092
SYNCRIP	0.539	0.924	0.55	0.419	0.407	0.638	0.347	0.756	0.269	0.615	0.63	0.178	0.787	0.534	0.38	0.431	0.22	0.284	0.294	1.1	0.465	0.221	0.376	0.228	0.329	0.443	0.178	0.459	0.472	0.531533333	0.392857143	1.352993939	0.436155377	0.096710004	0.520712412
M6PR	1.06	1.3	1.08	0.943	0.989	1.08	1.13	0.95	1.04	1.41	0.889	1.08	0.765	0.755	1.19	0.458	1.24	0.818	0.695	0.88	0.946	0.954	0.947	0.655	0.877	0.948	1.01	0.853	1.44	1.044066667	0.908642857	1.149039646	0.200428577	0.09661978	0.520712412
TMC6	1.11	NaN	NaN	NaN	NaN	NaN	NaN	NaN	0.641	NaN	NaN	2.04	1.04	NaN	NaN	NaN	NaN	NaN	0.686	NaN	NaN	0.517	0.336	NaN	NaN	NaN	NaN	NaN	NaN	1.20775	0.513	2.354288499	1.235291122	0.096662101	0.520712412
DDX31	1.26	NaN	NaN	NaN	NaN	NaN	NaN	0.372	NaN	NaN	NaN	1.25	0.737	NaN	NaN	NaN	2.7	NaN	1.34	NaN	NaN	1.84	NaN	NaN	NaN	NaN	NaN	NaN	NaN	0.90475	1.96	0.461607143	-1.115262547	0.097012006	0.521155819
MED16	1.38	2.46	3.34	2.03	1.66	1.67	2.57	1.83	2.21	2.17	3.18	1.6	1.4	1.66	3.26	3.71	2.18	3.73	1.46	2.39	2.39	1.99	3.87	2.96	1.34	3.33	4.77	1.55	2.5	2.161333333	2.726428571	0.792734259	-0.335090769	0.09697647	0.521155819
CCDC9	1.18	1.04	1.8	1.38	1.06	1.1	1.68	1.08	0.769	2.07	0.551	0.913	1.07	0.535	1.32	0.59	0.883	0.77	0.926	0.404	0.947	1.33	0.884	0.307	1.01	0.929	1.04	1.44	1.45	1.169866667	0.922142857	1.268639298	0.343281937	0.096988021	0.521155819
NPNT	1.64	0.359	3	0.367	1.08	0.831	0.0904	0.711	1.93	3.7	0.87	0.881	1.21	1.18	1.02	2.87	NaN	NaN	2.1	2.87	0.765	1.97	NaN	NaN	1.08	0.403	NaN	2.65	3.71	1.25796	2.046444444	0.61470518	-0.702033453	0.09753202	0.521499518
UNKL	NaN	NaN	NaN	NaN	0.758	NaN	NaN	1.17	0.804	0.698	0.412	0.313	NaN	0.539	NaN	0.471	0.462	0.771	0.762	0.78	0.987	1.04	0.807	1.18	1.05	1.73	0.992	0.996	0.769	0.670571429	0.914071429	0.73360944	-0.446915892	0.097610447	0.521499518
SOD1	1.07	NaN	0.717	3.03	NaN	NaN	NaN	3.61	NaN	NaN	4.56	NaN	2.28	NaN	NaN	NaN	NaN	NaN	1.69	NaN	0.887	1.27	NaN	NaN	NaN	NaN	NaN	NaN	NaN	2.5445	1.282333333	1.98427346	0.988610862	0.097881899	0.521499518
RAP1B.1	2.1	1.88	2.22	2.19	1.38	1.69	2.94	1.38	1.74	2.27	1.73	1.61	1.47	1.94	1.61	4.34	1.87	1.28	1.59	2.2	2.29	2.02	1.87	2.51	2.34	3.99	1.91	2.28	1.91	1.876666667	2.314285714	0.81090535	-0.302394564	0.097846024	0.521499518
GIGYF2	0.615	0.996	NaN	NaN	0.93	0.84	NaN	0.724	NaN	NaN	1.29	0.739	1.9	NaN	0.387	NaN	0.894	1.45	3.71	NaN	1.3	1.18	NaN	NaN	0.927	NaN	NaN	NaN	2.94	0.935666667	1.771571429	0.528156331	-0.920963072	0.097425867	0.521499518
ERI1	0.596	1.77	0.519	0.912	0.424	0.448	0.446	1.38	0.605	0.657	1.32	1.74	0.401	0.465	0.594	0.829	1.27	1.08	0.642	1.85	0.713	0.625	3.11	2.52	0.74	0.536	2.84	0.856	0.496	0.818466667	1.293357143	0.632823402	-0.660125144	0.097579919	0.521499518
INTS1.DKFZP586J0619	0.929	0.561	NaN	0.459	1.98	NaN	1.15	1.06	0.641	NaN	1.76	0.852	0.239	0.273	0.304	2.29	0.891	1.3	0.59	2.18	0.931	0.77	1.9	1.28	0.808	1.49	NaN	0.687	NaN	0.850666667	1.25975	0.675266257	-0.566471628	0.097379449	0.521499518
GPT2	0.562	1.2	NaN	NaN	1.38	NaN	2.4	NaN	NaN	NaN	0.551	1.3	0.895	1.72	NaN	NaN	NaN	NaN	NaN	NaN	NaN	NaN	1.17	0.2	0.915	NaN	0.172	0.714	1.23	1.251	0.7335	1.705521472	0.770212918	0.097767873	0.521499518
FTO	NaN	1.85	0.486	NaN	0.694	0.937	NaN	2.06	1.21	2.58	1.37	0.941	0.937	0.527	0.685	0.584	0.98	0.591	0.77	1.29	1.11	0.958	1.06	0.662	0.874	NaN	0.612	0.441	NaN	1.18975	0.827666667	1.437474829	0.523536694	0.097824209	0.521499518
TMEM106B	0.588	1.32	1.99	NaN	1.4	0.915	1.24	1.15	NaN	1.59	0.901	1.15	0.606	NaN	0.78	NaN	1.32	2.21	1.66	1.86	1.04	0.897	1.99	1.67	NaN	0.381	1.54	NaN	1.77	1.135833333	1.485272727	0.764730485	-0.386976708	0.097367276	0.521499518
PADI2	0.0853	0.126	NaN	NaN	0.0837	0.145	NaN	0.0607	0.0777	0.0831	NaN	0.109	0.0439	0.181	0.0835	0.0471	0.167	0.129	0.0999	0.0916	0.0507	0.208	0.132	0.156	0.416	0.2	0.102	NaN	0.131	0.098081818	0.148484615	0.660552057	-0.598255832	0.097762256	0.521499518
TCF20	0.743	0.1	1.3	0.135	0.149	0.18	0.336	0.262	0.263	NaN	0.426	0.288	0.142	0.114	0.177	0.723	0.624	0.113	0.68	0.307	0.55	0.202	0.278	1.16	0.271	0.266	0.239	1.49	2.55	0.329642857	0.675214286	0.488204803	-1.034441607	0.097991203	0.521691387
SPPL2B	2.4	1.88	2.35	1.38	2.23	2.68	2.36	1.34	2.17	3.2	1.65	2.05	2.37	1.62	2	2.74	2.75	2.67	2.83	2.39	2.27	3.15	2.38	1.11	2.84	3.57	3.13	2.47	0.899	2.112	2.514214286	0.840023864	-0.251497781	0.098177141	0.522103879
PPAN	0.755	1.16	1.75	0.802	0.788	0.799	0.742	0.433	0.767	1.06	0.781	0.489	0.632	0.487	1.44	0.627	0.564	1.17	1.27	0.66	1.02	0.536	0.942	0.158	0.279	0.279	0.555	0.336	0.488	0.859	0.634571429	1.353669518	0.436875566	0.098215383	0.522103879
SLC25A6	2.03	1.4	1.21	1.06	1.2	1.46	0.772	1.67	NaN	NaN	0.4	2.29	0.92	NaN	0.518	NaN	0.589	0.915	NaN	NaN	0.65	1.53	NaN	NaN	1.08	NaN	0.635	NaN	0.77	1.244166667	0.881285714	1.411763117	0.497498035	0.098424481	0.522435093
PPP1R14C	NaN	NaN	0.571	NaN	NaN	NaN	NaN	NaN	NaN	NaN	NaN	0.598	NaN	NaN	NaN	NaN	NaN	0.604	0.782	NaN	NaN	NaN	0.92	NaN	1.18	NaN	NaN	NaN	NaN	0.5845	0.8715	0.670682731	-0.57629764	0.098407503	0.522435093
EPB41	5.92	1.34	0.98	0.944	3.66	3.32	2.43	1.07	2.01	2.14	1.25	0.939	4.63	1.68	2.88	1.96	3.6	1.52	2.08	3.83	3.94	3.8	4.94	6.88	7.34	1.27	1.8	6.18	0.484	2.3462	3.544571429	0.66191359	-0.595285203	0.098506051	0.522478441
RPL15	1.16	2.12	1.94	1.79	2.45	2.55	1.78	2.23	1.4	1.53	2.19	1.87	0.6	1.93	1.55	1.6	1.17	1.69	1.26	1.68	1.89	1.62	1.97	1.99	1.28	1.56	1.62	1.29	0.901	1.806	1.537214286	1.17485247	0.232479604	0.09868941	0.523061219
SUMO3	1.46	0.48	NaN	0.911	NaN	1.17	NaN	0.984	0.601	NaN	0.908	0.798	0.642	0.745	0.658	1.58	1.4	1.66	1.14	1.03	0.253	1.43	0.907	NaN	0.877	1.08	1.28	0.499	1.07	0.850636364	1.092769231	0.77842269	-0.361374332	0.098890299	0.523666762
NDEL1	0.967	1.3	1.3	1.52	1.58	1.43	1.34	1.34	0.977	1.01	0.976	1.07	1.04	1.61	1.49	2.71	1.32	1.56	0.895	2.28	1.54	1.1	1.3	3.17	0.884	1.89	1.79	0.884	1.2	1.263333333	1.608785714	0.785271352	-0.348736828	0.098953047	0.523666762
EXOC6B	NaN	0.356	NaN	NaN	NaN	NaN	NaN	NaN	0.753	NaN	NaN	NaN	NaN	NaN	0.735	NaN	1.04	1.36	NaN	NaN	NaN	NaN	0.988	NaN	0.787	0.672	NaN	NaN	NaN	0.614666667	0.9694	0.634069184	-0.657287833	0.099024369	0.523666762
TTC9C	0.786	5.08	1.38	0.995	1.81	1.88	3.61	3.01	1.75	1.51	1.23	2.23	0.979	1.11	0.554	NaN	1.11	0.961	1.29	1.25	0.968	0.972	1.32	NaN	1.13	1.57	1.35	2.18	1.36	1.860933333	1.288416667	1.444356769	0.530427144	0.099343721	0.524965558
SAP30	0.776	1.45	0.669	0.792	1.15	1.17	1.13	1.03	0.931	1.34	0.977	1.4	0.622	0.784	0.935	1.48	1.29	0.977	1.27	1.04	0.822	1.09	1.35	1.37	0.912	0.743	1.78	1.86	0.888	1.0104	1.205142857	0.838406828	-0.254277629	0.099700038	0.526457617
C9orf169	1.38	0.798	1.06	1.27	1.83	1.66	1.51	1.37	1.46	1.2	1.05	1.37	3.7	2.44	1.32	1.1	0.968	1.66	0.911	1.47	1.72	1.37	1.7	1.35	1.22	1.56	0.79	0.638	0.175	1.5612	1.188	1.314141414	0.394120532	0.099953953	0.526723124
PTPRN2	1.42	1.42	0.927	1.06	1.29	1.63	1.37	1.13	1.12	1.3	1.51	1.76	0.944	1.17	1.33	NaN	1.17	0.942	0.911	1.14	1.26	1.36	1.15	NaN	1.17	1.39	1	1.48	0.716	1.292066667	1.14075	1.132646651	0.179697857	0.100409711	0.526723124
CDC123	1.04	2.71	0.838	1.62	1.23	1.55	2.47	1.74	1.36	1.11	2.5	1.32	2.25	0.952	1.5	2.32	1.39	1.73	1.1	0.932	1.99	1.17	0.894	NaN	0.479	1.14	1.25	0.728	1.2	1.612666667	1.255615385	1.284363577	0.361053658	0.100403342	0.526723124
BMI1	0.751	1.39	1.38	0.532	0.481	0.515	1.15	0.787	0.829	1.04	1.14	0.637	0.975	0.773	0.976	1.23	0.866	1.05	1.07	1.03	0.735	0.612	2.08	1.98	1.48	1.89	0.934	0.636	0.627	0.8904	1.158571429	0.768532676	-0.379821495	0.100264803	0.526723124
RAD23A	1.71	3.38	1.94	1.41	2.08	1.63	2.7	3.18	1.76	3	0.915	2.35	2.14	2.47	1.68	0.292	2.42	1.67	2.11	0.61	1.53	2.04	1.8	NaN	1.94	1.26	2.39	2.88	1.06	2.156333333	1.692461538	1.274081144	0.349457163	0.100249518	0.526723124
POLK	1.68	NaN	7.01	1.93	1.02	0.839	4.42	1.63	1.72	1.48	1.16	1.43	1.58	NaN	NaN	NaN	NaN	0.986	1.38	NaN	0.881	1.09	0.763	NaN	1.1	NaN	0.964	NaN	2.41	2.15825	1.19675	1.803425945	0.850740182	0.10026271	0.526723124
FNBP4	NaN	1.09	NaN	2.08	NaN	NaN	NaN	NaN	0.228	NaN	0.654	0.245	0.64	0.603	NaN	0.272	0.271	0.366	0.341	0.446	NaN	NaN	0.229	NaN	0.283	NaN	0.374	NaN	NaN	0.791428571	0.32275	2.452141197	1.294042054	0.100416308	0.526723124
NSL1	2.6	3.96	1.92	1.48	2.99	2.12	1.24	1.5	1.42	1.41	0.696	2.36	1.73	NaN	2.35	NaN	1.53	1.3	0.932	NaN	1.59	1.85	1.58	NaN	2.47	0.163	2.05	1.13	1.78	1.984	1.488636364	1.332763359	0.414420643	0.100035481	0.526723124
DNMT3B	0.677	1.47	0.965	0.627	1.08	1.24	0.503	1.58	0.884	0.816	1.1	0.944	1.04	0.54	1.52	1.64	0.67	0.744	0.524	0.584	1.21	0.806	0.577	0.374	0.53	0.804	0.996	0.567	0.964	0.999066667	0.785	1.272696391	0.347888297	0.099935389	0.526723124
B3GAT3	1.33	1.16	2	1.03	2.17	2.61	1.99	1.07	1.46	1.96	0.743	1.48	1.34	1.29	1.48	NaN	3.3	3.71	1.48	1.5	1.8	1.49	2.23	9.39	1.5	3.06	1.97	2.06	0.789	1.540866667	2.636846154	0.584359715	-0.775071371	0.101259085	0.527757594
RWDD1	1.18	2.14	2.26	2.04	1.25	1.32	2.05	1.11	1.54	1.94	0.993	1.31	1.12	1.94	0.833	NaN	1.59	3.61	1.74	2.62	1.28	1.22	2.64	NaN	0.875	2.1	3.56	1.5	1.65	1.535066667	2.032083333	0.755415214	-0.404658255	0.101869088	0.527757594
GFAP	1.39	1.23	1.15	1.34	1.49	1.57	1.38	1.18	1.03	0.863	0.972	1.13	1.09	1.11	1.21	1.79	1.94	1.34	1.05	1.05	1.7	1.4	1.2	0.95	1.38	1.43	1.39	1.22	1.27	1.209	1.365	0.885714286	-0.175086707	0.101297866	0.527757594
MPHOSPH6	1.58	0.615	0.612	NaN	1.29	1.44	2.42	2.74	0.605	0.968	1.86	0.595	0.822	0.57	0.689	NaN	1.42	NaN	0.67	0.324	0.258	1.55	0.749	NaN	0.549	0.75	NaN	0.703	1.02	1.200428571	0.7993	1.501849833	0.586740568	0.101897557	0.527757594
RPS5	1.05	1.76	0.906	0.884	1.08	1.18	3.56	1.07	1.02	1.17	1.41	1.3	1.57	0.818	0.962	1.58	0.714	1.22	1.29	0.879	0.999	1.07	0.709	1.11	0.511	1.58	0.816	0.483	0.726	1.316	0.977642857	1.346094835	0.428780054	0.101446593	0.527757594
IKBKAP	1.71	1.63	4.69	1.46	1.39	0.995	7.8	1.05	1.64	9.23	2.11	1.21	0.986	2.19	0.952	13.5	3.19	NaN	2.58	8.64	2.04	1.78	13.1	NaN	1.44	22.8	NaN	2.14	1.21	2.602866667	6.583636364	0.395353954	-1.338783242	0.101203731	0.527757594
EPN2	1.25	1.72	2.45	2.28	1.86	2.16	2.87	2.19	3.02	2.8	1.2	2.74	0.873	1.7	1.6	2.33	2.95	1.45	3.25	2.94	1.6	1.9	2.76	4.22	2.74	3.41	1.79	2.68	1.34	2.047533333	2.525714286	0.810674962	-0.302804509	0.101011042	0.527757594
C2	0.833	1.03	0.546	0.788	0.882	0.955	1.3	0.771	0.895	0.825	0.776	0.828	0.724	0.915	0.958	0.752	0.852	0.618	0.751	0.656	0.831	0.828	0.626	0.43	0.817	0.624	0.779	1.23	0.831	0.8684	0.758928571	1.144244706	0.194395617	0.10157778	0.527757594
TXNL4A	1.33	1	1.38	0.879	1.26	1.34	1.59	0.99	0.949	1.02	0.655	1.02	1.12	0.763	1.31	7.48	1.81	1.5	1.56	1.42	1.1	1.49	1.9	0.637	1.49	2.4	1.21	1.58	0.975	1.107066667	1.896571429	0.583719996	-0.776651605	0.101233141	0.527757594
SRSF5	0.55	1.46	2.02	1.66	1.06	1.32	1.03	1.86	1.99	1.38	1.88	1.47	1.21	1.44	2.34	2.26	1.16	3.04	1.36	1.19	1.41	1.34	2.67	1.49	1.01	2.63	2.81	2.03	2.02	1.511333333	1.887142857	0.800857936	-0.320381749	0.102036424	0.527757594
CNN3	0.433	0.674	0.271	0.276	0.423	0.376	0.469	0.471	0.371	0.374	1.55	0.315	0.538	0.378	0.414	0.161	0.428	0.208	0.315	0.263	0.236	0.325	0.181	NaN	0.369	0.165	0.237	0.322	0.96	0.488866667	0.320769231	1.524044764	0.607905278	0.101837566	0.527757594
TUBB8	NaN	NaN	NaN	NaN	NaN	1.68	NaN	NaN	NaN	NaN	NaN	NaN	NaN	1.28	NaN	NaN	NaN	NaN	NaN	NaN	2.22	NaN	NaN	NaN	NaN	2.42	NaN	NaN	NaN	1.48	2.32	0.637931034	-0.648527629	0.100849233	0.527757594
FILIP1L	1.03	NaN	NaN	0.935	0.967	0.939	NaN	0.397	2.98	NaN	2.07	1.27	0.71	1.47	NaN	NaN	NaN	NaN	NaN	0.645	1.83	1.95	2.81	NaN	5.85	1.28	1.47	7.21	NaN	1.2768	2.880625	0.443237145	-1.173849306	0.101361995	0.527757594
SLC27A1	1.51	1.87	NaN	NaN	NaN	NaN	NaN	NaN	NaN	NaN	NaN	1.29	2.13	NaN	NaN	NaN	NaN	NaN	NaN	1.01	NaN	NaN	NaN	NaN	NaN	NaN	NaN	NaN	1.32	1.7	1.165	1.459227468	0.545204791	0.101150122	0.527757594
RALGPS2	0.288	0.396	0.924	1.37	0.686	0.887	0.922	0.619	0.911	0.603	1.02	0.557	0.455	NaN	0.881	5.2	0.425	2.25	0.825	1.03	1.43	0.946	1.6	1.02	0.824	NaN	1.32	0.606	0.446	0.751357143	1.378615385	0.545008529	-0.875649288	0.101262094	0.527757594
FTSJD1	NaN	0.668	1.7	NaN	0.356	0.356	0.697	1.08	0.562	0.371	NaN	1.22	0.453	0.57	0.874	2.45	NaN	NaN	NaN	0.679	0.74	1.02	2.01	1.49	NaN	NaN	NaN	NaN	0.622	0.74225	1.287285714	0.576600821	-0.794355203	0.101773182	0.527757594
GADD45GIP1	3.08	NaN	NaN	1.27	NaN	NaN	NaN	1.61	NaN	NaN	3.82	NaN	4.63	NaN	NaN	NaN	NaN	NaN	NaN	NaN	1.51	0.276	NaN	NaN	NaN	NaN	NaN	NaN	NaN	2.882	0.893	3.227323628	1.690338255	0.102096404	0.527757594
HIST1H2AC	NaN	2.13	NaN	NaN	NaN	NaN	NaN	NaN	NaN	NaN	NaN	1.03	1.48	NaN	NaN	NaN	NaN	1.06	NaN	NaN	0.498	NaN	NaN	NaN	NaN	NaN	0.569	NaN	NaN	1.546666667	0.709	2.181476258	1.125304772	0.102035353	0.527757594
SUCLG2	1.26	2.11	3.43	0.825	1.53	1.26	1.37	1.59	2.25	3.14	1.21	2.63	1.41	1.09	1.08	4.45	1.75	3.61	1.09	1.1	2.39	1.59	4.57	NaN	1.47	3.5	2.02	3.1	1.11	1.745666667	2.442307692	0.714761155	-0.484466865	0.101965468	0.527757594
TSNAX	2.57	2	2.59	NaN	0.845	1.82	NaN	2.06	1.54	0.288	4.53	2.32	1.69	NaN	NaN	NaN	3.38	0.23	0.597	NaN	NaN	0.79	0.944	NaN	NaN	NaN	0.24	0.982	2.06	2.023	1.152875	1.754743576	0.811260222	0.101524094	0.527757594
VPS41	1.11	0.719	1.04	1.13	1.14	0.662	0.632	1.37	1.31	1.24	0.883	0.976	0.993	1.31	1.99	4.97	0.602	2.63	1.1	1.54	1.28	0.973	1.36	2.31	1.07	2.29	0.938	0.84	1.17	1.100333333	1.648071429	0.667649056	-0.582838133	0.102181946	0.527816467
KIAA0196	0.522	1.07	2.05	1.78	0.565	0.755	0.459	1.59	0.905	2.35	0.703	1.03	0.748	2.02	1.08	1.37	0.573	0.368	0.854	0.627	0.793	0.726	0.805	1.61	0.966	0.776	0.836	1.13	0.663	1.175133333	0.864071429	1.359995591	0.443601975	0.102269091	0.527883532
EXOSC6	2.64	1.33	3.75	0.165	1.33	3.53	NaN	1.44	1.57	3.79	2.4	1.26	1.35	2.02	1.9	2.69	1.54	3.37	3.64	2.45	2.67	1.85	2.71	2.78	1.74	3.08	3.88	2.62	1.69	2.033928571	2.622142857	0.775674203	-0.366477273	0.102582267	0.529116361
C12orf57	0.592	NaN	NaN	NaN	0.0594	NaN	NaN	NaN	NaN	NaN	NaN	0.237	0.392	NaN	NaN	1.52	NaN	NaN	0.819	NaN	NaN	NaN	NaN	NaN	NaN	2.4	NaN	NaN	NaN	0.3201	1.579666667	0.202637687	-2.303025578	0.102696746	0.529323271
MON2	NaN	NaN	NaN	NaN	NaN	NaN	NaN	NaN	NaN	NaN	NaN	NaN	7.96	3.53	4.5	1.82	NaN	1.17	NaN	NaN	1.6	NaN	NaN	NaN	NaN	NaN	NaN	NaN	NaN	5.33	1.53	3.483660131	1.80060388	0.102892199	0.529946943
TOM1	2.03	1.68	1.31	1.26	2.03	1.48	1.57	2.08	3.34	3.1	1.4	1.85	1.67	1.6	2.6	3.3	NaN	2.14	1.81	2.34	1.38	1.64	4.17	2.19	1.1	1.88	2.98	3.98	3.24	1.933333333	2.473076923	0.781752203	-0.355216715	0.103043848	0.53034426
STK25	0.867	1.6	2.24	1.02	0.51	0.599	0.93	0.748	1.39	0.865	1.59	0.889	1.72	1.78	1.06	0.871	1.24	1.85	1.6	1.12	1.09	1.34	1.7	2.01	1.12	1.43	1.27	1.72	2.16	1.1872	1.465785714	0.809941036	-0.304111212	0.103285129	0.530818447
PXN.1	0.244	0.897	NaN	0.894	0.486	0.725	0.951	0.433	0.729	0.361	1.8	0.45	1.63	0.447	0.966	1.98	1.9	NaN	0.496	0.753	0.751	0.895	1.76	2.11	0.256	1.42	1.05	0.607	0.91	0.786642857	1.145230769	0.686885891	-0.541857644	0.103239666	0.530818447
FOLR2	0.744	0.552	1.07	1.01	0.71	0.402	0.638	0.595	1.13	0.986	1.81	0.676	0.679	0.612	1.08	0.952	0.812	1.51	0.681	0.7	0.99	0.566	1.34	0.47	0.967	1.85	1.77	1.08	1.86	0.846266667	1.110571429	0.762010119	-0.392117939	0.103441365	0.530854822
RHOQ	0.679	0.474	1.36	0.788	0.844	0.713	0.718	0.564	0.471	1.21	0.881	0.69	1.07	1.35	0.617	0.67	0.466	0.811	0.453	0.4	1.24	0.677	0.399	0.295	0.633	1.36	0.62	0.544	0.355	0.8286	0.637357143	1.300056035	0.378573808	0.103395077	0.530854822
CNTLN	1.85	NaN	NaN	NaN	1.71	1.43	NaN	0.96	NaN	NaN	0.646	1.63	1.04	NaN	1.81	10.3	0.816	NaN	5.73	0.961	NaN	5.35	NaN	NaN	2.2	1.88	NaN	NaN	NaN	1.3845	3.891	0.355821126	-1.490775927	0.103804486	0.531182816
PDIA3	1.33	0.863	1.6	2.3	1.03	1.09	2.12	1.46	0.309	1.53	1.74	1.49	1.71	0.865	1.45	NaN	1.66	1.85	0.908	NaN	2.21	1.93	1.57	NaN	1.39	NaN	3.32	1.74	1.48	1.392466667	1.8058	0.771107912	-0.374995325	0.103986776	0.531182816
SAMD4B	0.185	0.364	NaN	NaN	0.297	NaN	NaN	0.674	NaN	0.512	NaN	0.346	0.205	1.07	0.898	NaN	NaN	NaN	NaN	NaN	1.29	2.23	0.799	NaN	0.639	NaN	NaN	NaN	0.695	0.505666667	1.1306	0.447255145	-1.160830017	0.104590169	0.531182816
BACH1	1.1	0.541	0.532	0.97	1.11	0.974	0.803	0.767	1.29	1.02	0.771	0.431	0.887	2.75	0.637	1.17	0.486	0.733	0.588	1.74	0.357	0.326	0.596	0.283	0.498	0.913	0.762	0.761	0.19	0.9722	0.671642857	1.44749548	0.533558843	0.104032192	0.531182816
MT.ND5	2.12	0.518	NaN	2.99	NaN	0.684	NaN	0.986	NaN	NaN	3.49	1.12	1.65	NaN	NaN	NaN	0.164	NaN	0.788	NaN	NaN	0.817	NaN	NaN	NaN	1.57	NaN	NaN	NaN	1.69475	0.83475	2.030248577	1.021656377	0.104554684	0.531182816
RECQL	1.51	1.06	1.44	1.27	1.4	1.6	1.2	1.19	1.18	1.59	0.904	1.3	1.15	0.791	1.48	2.87	1.21	1.7	1.05	1.11	1.51	1.09	1.43	1.32	1.66	2.5	1.11	1.12	2.03	1.271	1.550714286	0.819622294	-0.286968868	0.103581424	0.531182816
RPL34	0.845	0.459	0.541	1.02	0.58	0.625	2.16	0.277	0.858	1.15	0.724	0.355	0.53	0.64	0.778	0.382	0.634	0.504	0.627	0.699	0.734	0.634	0.489	0.387	0.428	0.535	0.826	0.407	0.55	0.769466667	0.559714286	1.374749022	0.45916826	0.104492162	0.531182816
DAB2	1.89	2.21	1.28	1.33	1.34	1.58	1.05	1.27	1.16	NaN	0.731	1.7	0.557	0.707	0.902	4.2	1.7	1.82	1.5	1.06	1.1	1.05	2.15	2.87	1.95	1.13	1.19	1.41	0.996	1.264785714	1.723285714	0.73393849	-0.446268937	0.103833205	0.531182816
PMF1	1.2	0.833	2.64	1.59	1.44	1	0.868	0.86	0.929	1.61	0.914	0.752	1.35	1.36	1.71	0.909	1.7	1.69	1.22	1.33	2.19	1.66	0.861	1.89	1.78	4.64	2.09	1.16	1.32	1.2704	1.745714286	0.727725041	-0.45853464	0.104273368	0.531182816
CRELD2	1.65	1.17	NaN	0.482	0.61	0.904	NaN	1.29	2.71	NaN	1.53	1.36	0.834	0.324	0.47	2.86	1.43	2.49	1.39	1.44	0.465	1.61	1.69	1.28	1.53	10.2	5.73	0.396	0.619	1.111166667	2.366428571	0.469554281	-1.09063615	0.104291797	0.531182816
RAB44	0.855	5.28	1.08	NaN	NaN	0.773	NaN	NaN	3.35	12.6	NaN	2.21	NaN	1.83	1.98	11.5	NaN	NaN	2.08	6.31	NaN	NaN	3.35	11.7	1.74	7.58	NaN	6.08	6.6	3.328666667	6.326666667	0.526132771	-0.926501181	0.104237335	0.531182816
FAM76A	1.1	0.942	1.09	0.849	0.664	0.863	0.757	1.26	0.761	2.53	1.18	1.31	0.628	0.473	0.583	0.75	1.16	1.87	1.15	1.53	0.876	1.48	0.91	1.79	1.17	1.08	1.23	1.15	1.52	0.999333333	1.261857143	0.791954413	-0.336510707	0.104331258	0.531182816
LRRC8C	2.48	2.27	NaN	2.23	1.16	1.57	4.34	2.21	0.682	NaN	0.228	2.39	1.33	NaN	1.51	NaN	1.67	NaN	0.998	NaN	1.34	1.35	1.07	0.721	1.08	NaN	2.48	1.14	0.91	1.866666667	1.2759	1.463019568	0.548949066	0.10416289	0.531182816
PPP6R1	1.04	1.17	0.98	1.05	0.934	0.639	1.32	1.31	1.39	1.01	2.59	1.04	1.21	2.19	3.12	0.0401	1.07	1.05	1.01	0.677	1.64	1.22	1.03	0.944	1.31	1.66	0.807	0.87	1.34	1.399533333	1.047721429	1.335787639	0.417690669	0.104624657	0.531182816
SBDS	2.03	2.21	0.818	2.78	1.8	2.25	4.66	1.54	2.9	6.01	3.09	2.36	1.45	0.987	1.55	3.64	3.12	4.68	1.67	2.29	2.54	2.22	4.94	6.86	2.58	2.25	3.98	2.06	3.46	2.429	3.306428571	0.73462951	-0.444911245	0.103745266	0.531182816
PPID	1.77	1.66	NaN	1.88	0.781	2.82	4.93	1.94	0.675	4.74	1.13	2.54	1.06	0.639	1.62	0.269	1.05	0.972	0.813	NaN	1.53	0.978	1.71	0.706	0.995	0.524	1.9	3.75	1.36	2.013214286	1.273615385	1.580708203	0.660571072	0.104909815	0.532250938
DENND4B	1.55	0.72	NaN	1.97	0.583	0.961	4.21	1.25	1.93	1.89	1.19	0.982	1.59	2.2	1.39	1	2.51	0.23	1.81	3.08	1.9	2.68	3.44	4.07	0.943	1.61	3.76	1.58	2.94	1.601142857	2.253785714	0.710423731	-0.49324832	0.105148958	0.53237793
PURB	1.02	0.839	1.16	1.06	0.969	0.866	1.15	0.946	0.998	0.805	0.918	1	0.795	0.913	0.769	1.23	0.77	1.49	1.14	1.15	0.935	1.08	0.746	1.08	1.21	1.12	0.865	0.964	0.942	0.9472	1.051571429	0.900747181	-0.150805863	0.105159226	0.53237793
COMMD4	3.39	3.41	1.87	2.63	2.51	2.39	5.32	2.61	1.93	2.12	2.07	3.11	1.65	2.21	2.98	2.95	3.12	2.72	2.51	3.41	3.19	2.95	3.27	3.95	3.69	3.96	2.51	3.87	2.07	2.68	3.155	0.849445325	-0.235407005	0.105156254	0.53237793
AGR2	1.59	0.723	0.862	NaN	0.766	0.838	0.705	1.21	NaN	0.848	1.12	1.21	1.11	1.42	0.984	1.25	0.819	0.918	0.809	0.468	0.603	0.954	1.18	0.989	0.518	0.495	0.893	0.987	1.12	1.029692308	0.857357143	1.20100744	0.264245089	0.105246676	0.53244196
PLS3	0.266	1.68	0.222	0.46	0.46	0.482	0.443	0.864	0.961	0.325	0.701	1.08	0.524	0.314	0.488	0.432	0.345	0.396	0.357	0.224	0.321	0.464	0.233	0.847	0.398	0.233	0.496	0.697	0.571	0.618	0.429571429	1.438643166	0.524708797	0.105362119	0.532647415
DNAJC2	3.55	1.63	4.19	0.36	3.57	4.61	2.52	0.63	1.75	3.83	2.31	1.49	1.64	1.78	1.81	2.22	1.19	1.89	2.17	4.95	4.5	1.4	1.21	8.08	NaN	5.13	1.87	14.1	6.39	2.378	4.238461538	0.561052632	-0.83379198	0.105591672	0.533429042
IRF2	0.701	0.656	NaN	0.627	1.63	1.24	NaN	1.27	NaN	NaN	2.35	NaN	3.2	NaN	NaN	NaN	2.19	NaN	NaN	NaN	NaN	NaN	NaN	NaN	NaN	NaN	1.97	NaN	NaN	1.45925	2.08	0.7015625	-0.51135646	0.106691804	0.533667353
HOMER2	1.24	4.78	2.73	3.17	2.36	2.22	2.87	3.01	2.29	1.85	NaN	1.81	3.17	1.89	3.81	4.86	0.849	8.59	2.33	3.02	5.59	2.24	5.18	3.67	1.2	4.93	4.69	2.12	2.36	2.657142857	3.687785714	0.720525286	-0.472879034	0.108147895	0.533667353
DCTN2	NaN	NaN	NaN	NaN	NaN	NaN	NaN	0.929	1.01	NaN	NaN	NaN	NaN	0.436	NaN	0.682	NaN	NaN	NaN	2.55	1.39	NaN	NaN	1.07	0.581	2.77	NaN	NaN	1.23	0.791666667	1.467571429	0.539439956	-0.89046571	0.107603125	0.533667353
ENY2	1.1	2.46	NaN	NaN	1.57	1.04	NaN	1.46	0.907	NaN	1.37	0.797	2.4	1.47	1.46	NaN	1.96	0.963	1.18	1.4	0.769	0.645	0.856	1.5	1.16	1.11	0.438	1.39	NaN	1.457636364	1.11425	1.308177127	0.387557895	0.107925455	0.533667353
CETP	1.87	0.46	3.2	1.62	NaN	1.14	1.59	1.53	1.3	2.28	NaN	0.973	1.08	NaN	1.1	0.824	1.17	2.96	1.14	NaN	2.73	3.53	2.62	NaN	NaN	NaN	2.57	1.1	2.78	1.511916667	2.1424	0.705711663	-0.502849242	0.1072521	0.533667353
ABCD4	3.01	2.07	1.93	1.57	1.17	1.24	NaN	2.3	1.55	2.54	0.858	2.01	2.72	2.56	1.63	1.08	0.789	1.46	1.98	1.22	1.65	1.93	1.77	1.85	2.14	1.59	1.46	1.23	2.23	1.939857143	1.5985	1.213548416	0.279231668	0.108094246	0.533667353
PC	NaN	1.67	NaN	NaN	NaN	1.8	NaN	1.44	2.89	NaN	NaN	NaN	1.07	NaN	1.46	NaN	1.75	NaN	NaN	NaN	1.49	3.47	NaN	NaN	5.09	NaN	3.5	NaN	1.94	1.721666667	2.873333333	0.599187935	-0.73891952	0.107575046	0.533667353
CSNK2A2	0.0578	0.254	0.176	0.115	0.0401	0.0497	0.0847	0.0398	0.0318	0.238	0.0164	0.0491	0.136	0.106	0.0591	0.0488	0.0504	0.0161	0.0323	0.0377	0.0364	0.0364	0.0492	0.227	0.0793	0.0464	0.0341	0.0592	0.0538	0.0969	0.05765	1.680832611	0.749176058	0.108216935	0.533667353
BCKDHB	1.32	1.32	0.991	0.854	1.29	1.19	1.94	1.52	0.971	1.17	0.856	1.11	1.18	1.36	1.34	0.658	1.43	1.19	1.69	0.805	0.908	0.83	0.875	0.273	0.762	0.804	1.69	1.14	1.14	1.227466667	1.013928571	1.210604673	0.275727825	0.107784455	0.533667353
ACP1	NaN	NaN	NaN	NaN	NaN	NaN	NaN	NaN	0.0878	0.0476	NaN	0.118	NaN	NaN	NaN	NaN	NaN	NaN	NaN	NaN	NaN	0.383	NaN	0.934	NaN	0.416	NaN	NaN	NaN	0.084466667	0.577666667	0.146220427	-2.773783225	0.107895366	0.533667353
HLA.B.9	0.236	0.507	0.231	0.538	0.246	0.316	0.387	0.146	1.58	0.342	0.203	0.215	0.259	0.576	0.22	0.864	1.27	0.901	0.434	0.288	0.492	1.42	0.265	0.961	0.378	0.843	0.289	0.287	0.201	0.400133333	0.635214286	0.629918663	-0.66676254	0.107024688	0.533667353
ALDH1B1	NaN	NaN	2.23	1.62	1.22	NaN	3.97	2.35	3.92	3.77	NaN	0.239	2.06	NaN	6.93	NaN	NaN	NaN	NaN	1.73	NaN	0.759	NaN	NaN	NaN	NaN	NaN	NaN	2.15	2.8309	1.546333333	1.830717827	0.872409442	0.108045263	0.533667353
MAP2K4	1.16	1.16	2.82	0.849	0.858	0.516	NaN	1.07	2.72	1.5	2.14	1.91	1.37	1.67	0.72	NaN	1.08	3.46	2.06	2.52	1.28	1.25	6.36	NaN	0.739	4.74	1.35	NaN	1.98	1.461642857	2.438090909	0.599503018	-0.738161079	0.106785682	0.533667353
SEPP1	0.427	0.602	1.12	0.929	0.204	0.217	0.968	0.825	0.997	0.711	1.19	0.703	1.9	0.814	0.914	1.95	0.909	1.15	0.764	1.04	0.894	0.814	0.993	0.566	0.752	2.1	1.32	0.911	1.24	0.834733333	1.100214286	0.758700686	-0.398397253	0.107898181	0.533667353
HCCS	0.597	NaN	NaN	NaN	NaN	NaN	NaN	0.437	0.577	NaN	NaN	0.666	0.24	0.686	0.706	2.86	NaN	NaN	NaN	0.953	NaN	0.788	1.05	0.829	1.25	NaN	0.314	NaN	0.533	0.558428571	1.072125	0.52086144	-0.941028458	0.107890366	0.533667353
SLC16A1	NaN	0.211	NaN	NaN	NaN	NaN	NaN	NaN	NaN	0.0693	NaN	0.231	NaN	NaN	NaN	NaN	NaN	NaN	NaN	NaN	NaN	0.0482	NaN	NaN	NaN	0.0193	NaN	NaN	NaN	0.170433333	0.03375	5.049876543	2.336248118	0.10647968	0.533667353
TWF1	1.12	0.718	2.2	1.27	1.17	1.42	1.63	1.49	1.49	1.28	1.35	1.59	1.85	1.54	1.27	2.43	1.02	2.34	1.67	1.8	2.08	1.31	1.4	2.8	1.21	1.42	1.92	1.04	1.51	1.425866667	1.710714286	0.833491997	-0.262759748	0.107692604	0.533667353
PICALM.1	1.4	0.555	NaN	0.206	0.226	0.257	NaN	0.288	0.372	NaN	NaN	0.382	0.385	1.32	NaN	NaN	0.505	NaN	0.139	NaN	0.41	NaN	0.183	NaN	NaN	NaN	NaN	0.159	0.231	0.5391	0.271166667	1.988076214	0.991373064	0.106370642	0.533667353
CUL4B	1.3	1.19	1.94	1.08	0.984	0.842	1.55	0.879	0.966	1.31	1.78	1.1	0.839	1.45	1.02	1.92	0.911	1.36	0.988	1.71	1.16	1.35	2.14	1.36	0.926	3.07	1.28	1.12	2.04	1.215333333	1.523928571	0.797500195	-0.326443223	0.10671086	0.533667353
C6orf226	1.18	1.1	NaN	NaN	0.501	0.351	1.77	1.39	0.693	NaN	2.58	0.561	0.927	0.735	0.779	NaN	0.679	0.504	0.925	1.08	0.553	0.683	0.772	0.642	0.312	0.344	0.302	1.17	1.18	1.04725	0.703538462	1.488546906	0.573904683	0.106254049	0.533667353
TOR2A	2.05	2.11	3.3	2.32	2.23	4.72	1.6	1.19	0.939	1.45	3.61	1.38	2.75	1.16	2.24	1.88	2.72	1.11	1.94	1.5	1.23	1.46	0.859	1.54	1.43	1.93	2.01	2.67	1.4	2.203266667	1.691357143	1.302661993	0.381462791	0.107990996	0.533667353
COX20	13.7	9.16	5.27	10.5	9.4	64.1	18.4	15.7	6.52	16.8	1.49	11.4	6.03	NaN	10.1	NaN	NaN	2.44	NaN	NaN	5.04	23	0.648	NaN	NaN	NaN	0.907	6.11	1.55	14.18357143	5.670714286	2.501196624	1.322618475	0.106881	0.533667353
TATDN1	0.777	1.08	0.885	0.985	1.17	1.13	0.974	1.18	0.682	1.03	0.61	1.12	0.629	1.24	1.26	3.3	0.623	2.13	0.577	1.75	0.866	1.12	0.912	1.47	0.724	1.95	1.26	0.927	1.12	0.983466667	1.337785714	0.73514514	-0.443898984	0.106713696	0.533667353
PPIL4	2.8	2.57	2.96	1.32	1.95	3.03	2.5	2.03	2.96	3.58	2.5	1.73	1.64	1.84	2.89	3.09	2.73	4.74	1.91	1.64	4.31	2.69	4.03	2.1	1.98	3.52	4.06	2.72	1.88	2.42	2.957142857	0.818357488	-0.289196893	0.106605767	0.533667353
ADPGK	0.529	NaN	0.159	1.43	0.375	1.02	1.43	NaN	0.318	1.07	0.149	NaN	NaN	NaN	NaN	0.129	0.67	NaN	0.445	NaN	0.198	1.05	0.0964	NaN	NaN	0.0924	0.149	NaN	NaN	0.72	0.353725	2.035479539	1.025368719	0.107422285	0.533667353
CENPK	1.43	0.872	1.28	NaN	1.1	1.01	1.84	0.853	1.55	0.749	1.58	0.629	0.964	1.68	1.07	NaN	0.961	2.55	1.49	1.29	NaN	1.22	2.15	NaN	1.06	3.91	1.44	1.46	0.975	1.186214286	1.682363636	0.705087925	-0.504124921	0.106170076	0.533667353
HNRNPUL1	1	NaN	2.36	1.81	1.04	1.49	2	0.638	0.297	0.299	0.901	1.1	0.918	2.06	0.946	NaN	1.07	1.2	1.18	1.15	1.1	0.589	0.476	NaN	0.966	NaN	0.553	0.959	0.31	1.204214286	0.868454545	1.386617517	0.471569891	0.105980436	0.533667353
THUMPD3	0.74	1.97	2.04	0.968	1.38	1.58	1.04	1.29	2.02	1.86	0.638	1.58	0.59	1.16	1.35	1.96	1.58	2.37	1.32	0.959	1.42	1.25	1.6	2.3	1.31	2.42	2.35	1.35	1.05	1.347066667	1.659928571	0.811520863	-0.30129991	0.108262947	0.533667353
NMES1	1.42	1.59	1.68	1.43	1.39	1.23	1.77	1.31	1.59	1.73	0.796	1.35	1.17	1.27	1.67	4.31	1.08	1.69	1.18	1.4	1.73	1.61	1.9	3.01	1.27	1.97	1.22	1.39	1.98	1.4264	1.838571429	0.775819736	-0.366206618	0.106913538	0.533667353
ACTR5	2	2.7	1.59	1.31	1.52	1.33	2.15	1.86	2.27	2.97	0.91	2.3	2.31	2.19	1.73	1.93	2.48	2.14	2.46	1.65	2.98	2.41	1.8	2.03	1.9	2.33	1.87	2.42	3.07	1.942666667	2.247857143	0.864230484	-0.210511975	0.107068194	0.533667353
UBN1	0.996	1.91	NaN	NaN	1.56	1.26	1.38	NaN	1.48	NaN	1.05	NaN	1.2	1.9	NaN	NaN	1.91	3.98	1.19	2.27	2.08	0.568	1.97	2.03	1.04	3.17	2.86	0.812	1.12	1.415111111	1.923076923	0.735857778	-0.442501137	0.107193573	0.533667353
STOML2	0.602	1.06	4.3	NaN	NaN	NaN	0.973	NaN	2.09	3.79	NaN	1.74	0.563	NaN	1.19	NaN	0.32	NaN	1.63	1.22	0.261	0.569	1.91	1.07	NaN	NaN	NaN	0.986	0.553	1.812	0.946555556	1.914309191	0.936823867	0.107676167	0.533667353
GTF3C4	0.444	0.463	0.668	0.571	0.88	1.01	0.732	0.87	0.599	0.578	1.3	0.803	0.915	0.575	0.8	0.899	0.598	1.3	0.482	1.06	0.846	1.07	1.23	1.34	0.517	1.26	0.706	0.612	0.884	0.7472	0.914571429	0.816994689	-0.291601395	0.106530695	0.533667353
YTHDF2	0.66	0.44	2.2	NaN	0.578	1.44	3.17	0.455	1.92	NaN	0.881	0.707	0.435	0.66	1.99	5.79	0.438	5.92	NaN	0.855	1.16	1.62	1.96	2	0.775	3.84	2.9	0.553	0.596	1.195076923	2.185153846	0.546907452	-0.870631374	0.107100809	0.533667353
AUP1	1.06	0.528	1.04	0.996	0.636	0.705	1.68	0.395	0.712	0.544	1.09	0.577	0.612	0.85	0.604	1.01	0.947	0.84	0.932	1.26	0.698	1.04	0.943	1.16	1.03	1.28	0.906	0.788	0.685	0.801933333	0.965642857	0.830465764	-0.2680074	0.107459524	0.533667353
TMEM23.SGMS1	NaN	NaN	NaN	NaN	NaN	NaN	NaN	NaN	NaN	NaN	NaN	NaN	0.393	0.389	NaN	NaN	NaN	NaN	NaN	NaN	1.53	NaN	NaN	1.26	0.832	NaN	NaN	NaN	0.326	0.391	0.987	0.396149949	-1.335881477	0.108344843	0.53370145
RAP2B	0.791	0.984	0.573	0.839	0.837	0.871	0.788	0.796	0.61	0.927	0.909	0.614	0.699	0.683	0.719	0.511	0.88	0.853	0.777	0.733	0.667	0.631	0.576	0.86	0.57	0.664	0.515	0.605	0.893	0.776	0.695357143	1.115973292	0.158302501	0.108742039	0.534548225
CYP27A1	0.962	0.621	0.377	1.49	0.945	0.936	1.37	0.685	1.27	1.16	1.19	0.716	0.389	0.547	0.877	0.927	0.495	0.567	1.33	0.785	0.629	0.5	0.63	0.49	0.512	0.442	0.974	0.959	0.77	0.902333333	0.715	1.262004662	0.33571724	0.108732306	0.534548225
FLOT2	0.622	NaN	0.809	NaN	NaN	NaN	0.456	NaN	NaN	0.839	NaN	NaN	NaN	0.876	0.595	0.852	0.43	0.544	2.43	NaN	NaN	0.646	1.71	0.411	0.642	NaN	NaN	1.5	2.38	0.6995	1.1545	0.605889996	-0.722872211	0.108621833	0.534548225
ALDH4A1	1.74	0.955	0.93	1.97	0.778	0.881	1.37	0.851	0.833	0.913	1.52	0.671	0.986	0.85	1.06	0.909	0.66	1.15	0.908	1.37	0.617	0.951	0.903	0.579	0.583	0.669	1.27	0.856	1.01	1.0872	0.888214286	1.224028951	0.291637681	0.10882217	0.534572949
ALKBH7	2.08	0.584	1.4	0.729	1.12	0.985	2.64	0.561	0.954	1.54	1.88	0.847	0.695	1.03	0.761	NaN	1.17	0.865	0.77	0.903	0.576	0.739	0.826	NaN	0.775	NaN	1.72	0.506	0.8	1.187066667	0.877272727	1.353132988	0.436303636	0.109160703	0.535866126
ATP8B1	0.24	NaN	NaN	0.25	NaN	NaN	0.21	NaN	0.182	0.48	NaN	0.226	NaN	NaN	0.122	0.104	NaN	0.205	0.146	0.143	NaN	0.375	0.0401	0.135	0.154	0.0669	0.165	0.192	NaN	0.244285714	0.156909091	1.556861447	0.638640557	0.109756221	0.536937995
ENOX2	1.52	0.467	2.67	1.44	0.759	0.718	1.19	1.37	1.38	0.915	1.41	0.946	1.56	1.41	1.49	1.55	1.62	2.45	1.89	1.11	0.9	1.42	2.22	2.34	1.61	1.69	1.32	1.07	1.09	1.283	1.591428571	0.806193896	-0.310801235	0.109731487	0.536937995
GDPGP1	0.895	1.45	1.43	0.909	0.679	0.716	0.589	1.14	1.67	1.08	1.07	1.45	1.35	1.21	0.834	5.83	1.91	0.723	1.68	NaN	0.989	1.76	1.23	NaN	1.8	1.64	1.69	1.4	0.731	1.098133333	1.781916667	0.616265257	-0.698376635	0.109633561	0.536937995
MRPS26	2.76	0.42	3.31	NaN	1.81	1.71	2.14	1.2	0.58	2.01	0.851	1.53	0.613	2.19	3.93	NaN	2.15	NaN	3.21	NaN	1.57	3.03	2.82	NaN	NaN	NaN	NaN	3.18	1.37	1.789571429	2.475714286	0.722850548	-0.468230699	0.109733601	0.536937995
DNMT3A	NaN	NaN	NaN	NaN	2.46	0.85	1.57	1.07	NaN	NaN	NaN	NaN	NaN	NaN	NaN	NaN	4.31	NaN	NaN	1.7	1.09	NaN	3.19	NaN	NaN	NaN	NaN	NaN	5.1	1.4875	3.078	0.483268356	-1.049103563	0.10965522	0.536937995
ZNF746	1.45	0.987	0.486	0.836	1.56	1.2	1.73	1.08	0.804	2.05	1.53	1.71	0.184	0.374	1.3	0.244	1.3	0.588	0.715	0.439	0.218	1.51	0.355	0.666	1.68	0.728	0.949	0.927	1.42	1.152066667	0.8385	1.373961439	0.458341515	0.109888523	0.537216005
PHF14	0.924	0.696	1.31	0.923	0.833	0.837	1.39	0.746	1.38	0.908	0.89	0.768	0.99	1.58	0.98	1.79	0.87	1.18	0.992	1.59	0.949	1.01	0.841	1.88	1.36	1.83	0.986	0.671	1.17	1.010333333	1.222785714	0.826255428	-0.275340251	0.110285777	0.538084739
KIF11	2.16	2.68	2.48	2.1	2.45	1.89	2.64	2.23	1.91	4.23	0.984	2.55	2.47	2.31	2.77	1.31	2.07	1.87	1.5	2.29	1.97	1.98	2.16	1.87	2.83	1.3	2.42	2.75	2.19	2.390266667	2.036428571	1.173754238	0.231130367	0.110293009	0.538084739
RNMTL1	1.19	1.57	2.16	0.922	1.21	1.28	2.4	1.02	1.49	1.52	1.14	0.943	0.859	1.09	0.724	1.66	1.08	0.996	1.66	2.32	1.14	1.17	1.64	2.76	0.944	2.04	1.65	1.91	1.55	1.3012	1.608571429	0.808916519	-0.305937273	0.110285314	0.538084739
CTSF	0.588	1.45	0.473	1.53	0.878	0.966	0.831	1.2	0.637	0.613	0.87	0.664	0.636	0.632	0.574	1.49	NaN	0.307	0.348	0.652	0.507	0.644	0.558	0.934	0.452	NaN	0.804	0.236	0.537	0.836133333	0.622416667	1.343365912	0.425852326	0.110369285	0.53808806
BNIPL	0.917	1.18	0.914	1.05	0.613	0.676	2.11	1.44	0.802	1.17	NaN	1.25	0.827	0.404	0.828	0.72	0.483	0.468	0.702	0.787	0.965	0.731	1.01	0.818	0.521	0.781	0.316	1.54	1.11	1.012928571	0.782285714	1.294831994	0.372764919	0.110606087	0.538193026
ARR3	2	2.45	4.05	1.13	1.44	1.69	2.01	1.9	2.12	1.81	2.1	1.61	1.7	1.41	1.28	4.04	1.31	2.44	2.77	3.54	1.14	2.35	4.16	2.19	0.889	3.61	1.18	3.07	2.1	1.913333333	2.484928571	0.769975184	-0.377116146	0.11056266	0.538193026
BLZF1	1.12	0.954	1.26	0.869	0.968	0.864	1.07	1.13	0.888	1.07	1.22	1.26	0.98	0.876	1.1	1.41	1.18	1.5	0.909	1.08	1.07	1.21	1.34	1.22	1.08	2.62	1.22	1.12	0.601	1.041933333	1.254285714	0.830698557	-0.267603046	0.110706215	0.538193026
UBR3	0.262	NaN	NaN	NaN	0.319	NaN	NaN	NaN	NaN	NaN	NaN	NaN	1.59	0.204	NaN	NaN	0.719	11.9	NaN	NaN	10.3	NaN	NaN	NaN	21.6	NaN	NaN	0.127	0.228	0.59375	7.479	0.079388956	-3.65491787	0.110768865	0.538193026
STK38L	0.796	1.06	1.99	1.04	0.737	0.587	1.52	1.14	1.63	1.05	1.23	0.754	1.57	0.622	1.15	NaN	1.69	3.18	1.58	NaN	0.966	1.68	1.02	1.52	0.873	1.16	2.62	0.785	1.17	1.125066667	1.520333333	0.740013155	-0.434377178	0.110645069	0.538193026
DDX39B	0.436	0.765	0.889	0.967	0.894	0.668	0.275	0.964	0.987	0.619	0.919	0.901	0.374	0.865	0.807	1.25	0.312	0.845	0.761	0.446	0.743	0.574	0.558	0.445	0.266	0.725	0.809	0.215	0.417	0.755333333	0.597571429	1.2640051	0.338002285	0.111037599	0.538244708
N4BP3	0.893	1.21	0.663	1.61	1.42	0.79	2.07	1.51	1.69	1.23	0.543	0.834	1.34	1.79	1.93	2.48	2.19	1.6	1.32	1.73	1.02	0.925	2.96	2.06	0.981	1.32	1.45	0.879	2.21	1.301533333	1.651785714	0.787955315	-0.343814278	0.111187101	0.538244708
FXR1	1.26	1.26	2	2.14	1.47	1.54	1.51	1.49	2.06	2.24	1.41	1.83	1.6	1.29	1.77	5.82	1.19	1.67	1.64	1.82	1.64	1.85	2.36	2.65	1.26	2.45	2.12	1.48	2.87	1.658	2.201428571	0.753147307	-0.408996028	0.111217272	0.538244708
SRL	1.13	0.929	NaN	0.707	1.67	1.16	0.826	1.27	0.975	1.05	1.03	1.01	1.33	NaN	0.857	NaN	0.756	2.21	0.793	NaN	2.79	NaN	1.36	NaN	NaN	1.86	0.958	NaN	1.65	1.072615385	1.547125	0.693295878	-0.528456913	0.111183727	0.538244708
LRRC40	1.07	0.682	1.69	NaN	1.09	0.716	0.538	1.08	NaN	1.14	1.02	0.197	1.4	NaN	1.2	NaN	2.14	NaN	NaN	NaN	1.88	NaN	NaN	NaN	NaN	NaN	NaN	NaN	1.16	0.98525	1.726666667	0.570608108	-0.809427848	0.111233207	0.538244708
SETD1B	0.745	0.529	0.113	NaN	0.855	NaN	1.18	0.865	1.6	0.616	3.32	0.663	0.811	1.28	1.24	NaN	NaN	2.79	0.882	NaN	1.25	2.55	2.64	NaN	0.674	6.15	NaN	NaN	1.07	1.062846154	2.25075	0.472218662	-1.082473037	0.11110722	0.538244708
RPRD1A	1.4	1.51	1.52	1.85	3.21	2.23	1.38	1.36	0.841	2.08	1.09	1.74	2.32	2.74	2.12	2.29	2.77	3.49	2.54	1.74	2.04	1.98	0.533	2.19	2.73	2.36	1.87	2.83	1.86	1.826066667	2.230214286	0.818785297	-0.288442899	0.111470095	0.538872822
CD274	1.28	NaN	1.44	NaN	1.07	0.746	NaN	0.634	1.28	1.01	1.96	0.915	0.809	0.629	1.44	1.64	0.875	0.637	0.892	NaN	1.02	0.888	0.704	0.927	0.686	0.979	0.726	0.818	0.561	1.101083333	0.873307692	1.26081946	0.334361708	0.111514424	0.538872822
ATF2	1.97	1.4	1.58	1.06	2.08	2.76	1.99	0.874	0.836	0.921	0.907	1.11	1.78	1.05	1.27	NaN	1.1	1.35	3.27	2.47	1.83	1.43	1.04	3.41	1.84	2.62	0.683	1.87	1.73	1.4392	1.895615385	0.759225744	-0.397399183	0.11207122	0.539059053
PTGS1	0.729	NaN	NaN	NaN	0.344	NaN	NaN	NaN	NaN	NaN	NaN	NaN	0.574	NaN	NaN	NaN	NaN	5.19	NaN	NaN	NaN	NaN	2.42	NaN	2.06	NaN	NaN	NaN	NaN	0.549	3.223333333	0.170320579	-2.553675335	0.112030549	0.539059053
CC2D1B	2.29	0.614	NaN	4.2	1.5	1.22	NaN	2.25	1.47	0.635	1.34	2.94	1.11	1.27	2.76	NaN	1.68	NaN	6.04	NaN	1.9	1.49	3.89	NaN	1.24	1.36	NaN	7.5	3.97	1.815307692	3.23	0.562014765	-0.831320061	0.11179682	0.539059053
FDX1L	0.502	1.13	NaN	NaN	0.339	0.288	0.758	0.37	0.408	0.516	1.27	0.329	0.536	0.837	0.432	3.6	0.472	NaN	0.558	0.78	0.665	NaN	1.04	0.392	1.5	NaN	NaN	1.68	0.741	0.593461538	1.1428	0.519304811	-0.945346503	0.11206686	0.539059053
EPM2AIP1	2.52	3.25	1.84	NaN	1.45	1.62	NaN	2.08	1.72	1.66	1.75	NaN	1.22	NaN	NaN	NaN	1.17	NaN	2.45	0.501	1.58	1.31	NaN	NaN	0.463	NaN	2.2	1.03	1.96	1.911	1.407111111	1.358101706	0.441591524	0.112083085	0.539059053
PPCS	NaN	NaN	NaN	NaN	0.662	NaN	NaN	NaN	1.36	NaN	NaN	1.04	NaN	NaN	NaN	NaN	NaN	0.402	NaN	NaN	0.602	NaN	NaN	NaN	NaN	NaN	NaN	NaN	NaN	1.020666667	0.502	2.033200531	1.023752513	0.111949901	0.539059053
EXD2	0.471	1.45	0.714	0.878	0.49	0.414	0.462	0.683	0.93	0.777	1.07	0.852	0.748	0.305	0.531	NaN	0.526	NaN	0.37	NaN	0.416	0.365	1.29	NaN	0.35	NaN	0.489	0.361	0.396	0.718333333	0.507	1.416831032	0.502667716	0.111682628	0.539059053
NUDCD2	1.62	2.82	NaN	1.24	1.22	1.16	NaN	NaN	0.871	NaN	0.649	1.99	1.05	0.896	NaN	NaN	1.64	2.35	2.37	1.06	2.39	1.74	1.56	NaN	2.01	NaN	NaN	1.08	NaN	1.3516	1.8	0.750888889	-0.413328651	0.112176293	0.539143047
SLMO2	0.751	1.05	2.19	1.67	1.14	2.1	1.93	1.28	0.895	2.39	4.24	0.88	1.39	0.688	1.56	0.893	1.17	2.57	1.51	0.322	0.53	1.03	1.42	0.433	0.892	2.25	0.736	0.722	1.36	1.610266667	1.131285714	1.42339521	0.509336286	0.113606317	0.539462328
TJP3	0.749	0.948	1.21	1.22	0.998	1.17	1.12	0.909	1.43	1.06	1.78	0.884	0.933	1.64	1.54	6.65	0.721	2.04	1.29	1.07	1.15	0.998	2.16	2.86	0.868	3.79	1.27	0.854	1.12	1.172733333	1.917214286	0.611686102	-0.709136597	0.113036602	0.539462328
TIA1	1.58	4.58	0.409	NaN	NaN	NaN	NaN	NaN	NaN	NaN	NaN	NaN	3.96	4.69	1.46	10.8	NaN	NaN	3.2	7.17	3.5	NaN	3.89	6.83	1.07	3.51	0.609	7.08	4.63	2.779833333	4.753545455	0.584791575	-0.774005568	0.114217768	0.539462328
CILP2	0.932	1.29	1.4	1.44	1.18	1.13	1.25	1.51	1.34	1.38	1.12	1.42	1.43	1.34	2.34	1.18	1.02	1.58	1.9	1.89	1.28	1.55	1.55	2.1	1.23	1.97	1.58	1.05	2.42	1.3668	1.592857143	0.858080717	-0.22081473	0.114086903	0.539462328
CCNT1	1.48	0.715	1.09	0.943	1	1.4	1.73	0.887	1.6	1.22	0.017	1.02	1.37	1.15	1.76	1.18	0.909	2.22	1.17	1.74	1.18	0.742	2.27	NaN	0.737	1.44	2.13	1.71	1.66	1.1588	1.468307692	0.789207879	-0.341522735	0.112560705	0.539462328
USO1	0.781	0.732	1.63	0.873	1.06	0.898	0.969	0.784	1.37	1.12	0.613	0.915	1.09	1.06	0.625	1.19	1.07	1.3	1.36	0.815	0.813	1.15	1.36	NaN	0.659	1.51	1.62	0.724	1.4	0.968	1.151615385	0.840558413	-0.250580015	0.11375951	0.539462328
RAB6A.1	0.419	1.71	1.95	1.23	NaN	1.07	1.2	0.75	NaN	1.71	NaN	1.4	1.32	NaN	1.61	NaN	1.2	2.26	1.31	NaN	NaN	1.9	2.42	NaN	0.921	NaN	2.81	NaN	NaN	1.306272727	1.831571429	0.713197808	-0.487625827	0.11260226	0.539462328
ALDH3A2	0.907	1.42	0.164	0.638	1.75	0.765	NaN	2.15	1.05	NaN	1.13	0.906	1.68	0.973	0.82	NaN	0.376	0.349	1.41	0.75	0.255	0.807	0.171	NaN	1.19	0.178	NaN	0.876	1.79	1.104076923	0.741090909	1.489799577	0.575118258	0.112683308	0.539462328
HIST1H2BD	NaN	5.99	0.929	NaN	NaN	NaN	NaN	1.36	NaN	4.07	1.34	1.51	1.09	0.479	1.94	NaN	3.44	2.84	1.72	NaN	1.84	NaN	4.48	NaN	4.58	NaN	NaN	3.78	3.51	2.078666667	3.27375	0.634949726	-0.655285727	0.114289012	0.539462328
EARS2	1.61	0.91	1.88	1.07	1.54	1.61	2.87	1.2	1.23	1.48	1.27	1.97	1.27	1.13	1.47	1.91	1.52	1.87	1.76	2.38	1.13	1.81	1.98	3.79	1.42	1.94	1.27	1.32	1.81	1.500666667	1.850714286	0.810858099	-0.302478632	0.11421892	0.539462328
PHYHD1	1.06	1.36	1.88	1.34	1.35	1.09	0.989	1.23	1.34	0.91	1.23	1.19	1.19	1.01	1.26	2.29	1.05	1.61	1.09	2.66	1.47	1.12	1.73	NaN	1.06	3.84	1.37	0.834	1.17	1.2286	1.638	0.75006105	-0.414920069	0.112750403	0.539462328
ZCCHC11	0.748	1.03	NaN	0.996	0.873	1.01	NaN	0.58	NaN	1	0.688	1.12	0.311	NaN	NaN	NaN	0.927	1.58	NaN	NaN	0.555	1.51	1.89	NaN	NaN	NaN	0.956	NaN	NaN	0.8356	1.236333333	0.675869507	-0.56518337	0.114016658	0.539462328
TBC1D9	1.81	NaN	2.06	NaN	1.22	2.3	NaN	1.51	1.3	1.05	NaN	2.07	1.83	0.771	1.55	NaN	0.818	NaN	1.11	1.34	1.27	1.85	1.19	1.64	1.11	1.31	0.462	NaN	1.89	1.588272727	1.271818182	1.248820586	0.320566225	0.114163095	0.539462328
GLRX5	NaN	NaN	NaN	NaN	NaN	NaN	NaN	NaN	2.8	NaN	NaN	NaN	NaN	2.76	NaN	NaN	NaN	NaN	NaN	NaN	NaN	NaN	1.58	NaN	1.04	NaN	NaN	NaN	NaN	2.78	1.31	2.122137405	1.085518071	0.114034185	0.539462328
NFATC2IP	0.54	0.511	0.481	0.635	0.696	0.54	0.404	0.856	1.17	0.505	0.656	0.9	0.575	0.796	0.515	NaN	0.694	0.671	1.1	NaN	1.05	0.708	0.62	NaN	0.913	1.57	0.55	0.571	NaN	0.652	0.8447	0.77187167	-0.373567087	0.113259873	0.539462328
CASP10	NaN	NaN	NaN	NaN	NaN	NaN	0.704	NaN	0.999	NaN	NaN	1.36	1.68	NaN	1.66	NaN	NaN	NaN	0.571	0.715	NaN	0.617	0.441	NaN	NaN	1.16	1.22	NaN	1.32	1.2806	0.863428571	1.48315685	0.568671177	0.112665418	0.539462328
TUBGCP6	0.718	0.892	NaN	0.972	0.856	0.871	0.873	1.47	0.91	1.2	0.941	0.957	1.13	1.05	0.837	2.22	0.897	1.11	0.89	1.45	1.07	1.35	1.63	2.59	0.835	1.74	0.604	0.465	0.832	0.976928571	1.263071429	0.773454731	-0.37061124	0.114144181	0.539462328
MRP63	0.98	1.35	1.23	1.29	0.575	NaN	2.12	0.872	1.3	0.822	0.872	0.938	0.608	1.17	1.58	3.03	1.72	1.92	1.85	0.761	0.647	1.11	1.15	0.733	1.42	1.82	1.3	1.21	1.62	1.121928571	1.449357143	0.774087034	-0.369432312	0.113667175	0.539462328
SLC6A15	1.32	1.1	3.3	1.08	1.07	0.958	0.855	1.27	1.13	1.5	0.622	1	1.32	0.908	1.28	1.92	1.86	0.898	0.753	1.42	1.8	0.917	2.91	2.24	2.17	4.87	1.02	NaN	0.981	1.247533333	1.827615385	0.682601681	-0.550884128	0.113562545	0.539462328
CDC42EP4	0.712	0.902	3.77	1.5	0.915	0.947	4.32	0.56	1.47	1.46	2.67	0.975	1.17	2.17	1.4	4.02	1.61	1.78	1.65	2.13	1.63	2.16	3.13	1.64	1.66	3.89	1.58	2.02	2.81	1.662733333	2.265	0.734098602	-0.44595424	0.113653691	0.539462328
ALG9	NaN	0.678	NaN	NaN	NaN	NaN	NaN	0.232	NaN	NaN	NaN	NaN	NaN	0.569	NaN	NaN	NaN	0.296	NaN	0.692	1.04	NaN	NaN	1.76	0.943	NaN	NaN	NaN	0.819	0.493	0.925	0.532972973	-0.907865719	0.113717006	0.539462328
PREB	NaN	NaN	NaN	NaN	NaN	NaN	NaN	NaN	0.205	0.344	NaN	NaN	NaN	0.515	NaN	2.48	NaN	NaN	0.228	NaN	NaN	NaN	1.64	NaN	NaN	NaN	NaN	NaN	1.19	0.354666667	1.3845	0.256169496	-1.964829404	0.113912494	0.539462328
AASS	NaN	NaN	NaN	0.0438	NaN	NaN	NaN	0.0615	NaN	0.0773	0.0588	0.0329	0.16	NaN	NaN	NaN	NaN	NaN	NaN	NaN	NaN	0.394	NaN	NaN	NaN	NaN	0.277	NaN	NaN	0.072383333	0.3355	0.21574764	-2.212583314	0.112508841	0.539462328
MKRN1	1.25	1.89	2.32	1.07	1.28	1.44	1.83	1.39	1.44	1.73	1.37	1.58	0.931	0.755	1.43	1.78	2.13	1.86	1.34	2.45	1.2	1.79	2.06	1.82	1.56	1.31	2.02	1.34	1.02	1.447066667	1.691428571	0.855529279	-0.225110865	0.113300933	0.539462328
CCRN4L	7.75	5.89	5.05	1.51	1.45	1.26	2.09	2.96	3.49	3.5	1.75	3.47	5.2	7.57	4.63	5.36	2.6	0.924	1.04	4	2.39	1.62	2.49	5.94	2.15	4.66	1.16	2.55	0.39	3.838	2.662428571	1.441541021	0.527611891	0.112938656	0.539462328
TLK1	0.481	0.94	2.95	1.19	0.622	0.908	1.12	0.771	1.21	1.47	0.812	0.917	1.1	0.772	1.28	1.29	0.491	0.704	1.04	0.726	0.738	0.738	0.776	0.749	0.484	1.07	0.595	0.815	1.4	1.102866667	0.829714286	1.32921258	0.410571853	0.114142107	0.539462328
CHTOP	1.48	1.27	0.926	2.58	1.31	1.17	1.14	1.39	3.39	5.05	0.321	1.78	4.13	0.823	1.07	4.01	0.662	7.15	2.91	3.82	1.97	0.846	4.02	3.09	0.559	4.1	14.5	1.23	1.28	1.855333333	3.581928571	0.5179705	-0.94905816	0.113324631	0.539462328
NAA20	0.855	0.647	1.22	0.603	0.531	0.517	0.82	0.735	0.65	1.41	0.752	0.517	0.542	0.471	0.628	0.307	0.503	NaN	0.645	0.753	0.442	0.515	0.705	0.578	0.466	0.609	0.656	0.87	0.681	0.726533333	0.594615385	1.221854248	0.289072199	0.114528501	0.540234504
CYBB	5.07	2.95	3.39	NaN	5.22	1.23	NaN	2.09	1.14	1.35	1.9	2.84	3.41	3.2	2.12	2.35	7	0.751	2.76	2.44	5.48	3.97	5.01	5.26	5.85	4.09	2	2.37	NaN	2.762307692	3.794692308	0.727939835	-0.45810888	0.114705424	0.540710735
HLA.F	0.561	0.994	1.12	1.75	0.47	1.04	0.763	0.612	1.49	0.617	0.53	0.665	0.58	1.05	1.26	1.59	0.833	1.35	1.57	1.52	0.356	0.72	2.25	0.759	0.87	1.12	1.45	2.1	0.369	0.900133333	1.204071429	0.747574697	-0.419710356	0.115472164	0.540934497
BIRC5	1.23	1.74	2.13	0.753	2.63	1.81	2.76	1.06	3.76	1.49	0.507	1.11	3.2	4.13	3.19	3.13	1.41	1.74	2.25	4.91	2.8	2.47	3.54	7.87	2.27	2.65	1.53	2.71	2.3	2.1	2.97	0.707070707	-0.500073603	0.115549407	0.540934497
CKM	1.1	1.62	2.28	1.36	0.998	1.06	1.01	1.59	2.01	1.8	1.48	1.61	0.958	2.75	1.58	3.4	1.91	2.83	1.29	2.24	1.38	1.66	2.75	0.349	1.15	4.18	1.88	2.17	1.35	1.547066667	2.0385	0.758924045	-0.39797259	0.115034602	0.540934497
CTSH	1.27	1.27	1.47	1.05	1.44	1.48	1.7	1.17	2.68	1.31	1.49	1.35	1.21	0.897	1.43	1.03	2.34	2.46	0.733	4.65	2.29	1.17	1.75	NaN	1.23	NaN	1.83	2.86	1.23	1.414466667	1.964416667	0.720044118	-0.473842789	0.115331018	0.540934497
PPAT	NaN	NaN	NaN	NaN	0.836	1.41	NaN	1.35	1.46	NaN	NaN	0.927	NaN	1.15	NaN	NaN	1.28	2.33	NaN	NaN	NaN	1.52	NaN	NaN	NaN	1.59	NaN	NaN	NaN	1.188833333	1.68	0.707638889	-0.49891476	0.11572765	0.540934497
PPIG	1.06	0.915	2.11	NaN	2	1.3	NaN	1.09	NaN	0.64	2.03	1.2	1.44	NaN	0.986	NaN	1.65	NaN	3.15	NaN	1.76	2.54	1.47	NaN	NaN	NaN	1.13	NaN	NaN	1.342818182	1.95	0.688624709	-0.538210148	0.115653169	0.540934497
LRRC32	0.926	0.339	1.9	0.643	0.346	0.333	1.98	0.808	1.01	0.547	1.16	0.958	0.284	0.721	0.377	1.8	0.585	0.461	0.962	0.796	0.4	0.806	1.87	1.92	0.916	2.56	1.45	0.374	1.97	0.822133333	1.205	0.682268326	-0.551588853	0.115194133	0.540934497
AEBP1	1.11	NaN	NaN	0.542	0.744	NaN	NaN	NaN	NaN	NaN	1.01	NaN	0.482	NaN	NaN	NaN	NaN	1.7	0.762	NaN	NaN	0.96	NaN	NaN	1.13	NaN	1.11	NaN	NaN	0.7776	1.1324	0.686683151	-0.54228353	0.115554393	0.540934497
FUK	1	0.959	1.43	0.67	2.13	0.948	1.51	0.596	1.11	NaN	0.181	0.979	1.44	0.737	1.09	0.807	1.62	1.45	1.54	1.34	0.722	2.81	0.858	0.782	1.13	1.25	0.721	2.19	2.89	1.055714286	1.436428571	0.734957732	-0.444266812	0.115616912	0.540934497
DNAJA4	1.2	0.837	1.49	0.357	1.53	1.36	NaN	0.461	1.34	1.59	0.26	NaN	0.16	1.79	0.386	1.65	2.04	0.978	1.39	1.02	3.77	0.926	1.02	1.11	0.874	8.46	1.75	1.24	0.753	0.981615385	1.927214286	0.509344182	-0.973287228	0.115615403	0.540934497
FLYWCH2	0.586	1.28	NaN	1.89	0.491	NaN	NaN	0.752	2.01	1.14	2.37	1.54	0.482	0.97	1.08	3.24	NaN	4.22	1.42	1.74	0.691	NaN	1.3	2.51	1.77	2.66	0.922	0.653	0.841	1.215916667	1.830583333	0.664223608	-0.590259094	0.114869157	0.540934497
PSTPIP2	2.42	1.84	2.13	1.64	1.21	2.58	2.81	0.74	1.54	2.32	1.49	1.38	1.53	0.812	1.39	1.01	2.06	3.81	2.07	1.28	2.58	2.23	2.26	2.44	1.23	1.92	4	3.26	0.921	1.722133333	2.219357143	0.775960435	-0.365945002	0.115548961	0.540934497
DNAJC12	0.32	0.104	0.49	NaN	NaN	NaN	1.39	1.34	NaN	0.913	NaN	0.76	0.731	NaN	2.11	NaN	NaN	2.22	NaN	NaN	NaN	0.767	NaN	NaN	NaN	NaN	1.76	1.58	NaN	0.906444444	1.58175	0.573064292	-0.80323109	0.115740832	0.540934497
FCGR3A	1.11	3.31	1.14	2.76	1.87	1.64	NaN	4.91	3.07	5.6	3.88	3.6	4.52	2.51	2.5	2.57	0.921	1.24	1.82	2.5	3.71	2.41	2.26	3.84	0.93	NaN	3.51	0.748	2.9	3.03	2.258384615	1.341666951	0.424026588	0.115978565	0.541582545
USP10	2.28	2.6	2.63	2.77	2.58	2.22	1.87	2.24	1.8	2.35	1.65	2.36	2.11	2.15	2.68	2.87	4.44	2.61	2.54	2.3	2.66	2.2	1.25	5.7	3.13	2.35	2.17	2.92	1.99	2.286	2.795	0.817889088	-0.29002288	0.116032001	0.541582545
VAT1	1.02	2.21	0.834	2.8	1.89	1.37	NaN	1.78	1.44	0.845	0.917	1.73	0.663	0.719	0.745	0.648	0.749	0.794	1.28	0.804	0.303	0.988	1.02	0.851	0.767	2.91	1.1	0.739	0.592	1.3545	0.9675	1.4	0.485426827	0.11610775	0.541582545
RPIA	1.2	0.874	1.21	1.02	1.11	1.15	2.55	1.05	0.905	1.21	1.16	0.853	0.911	0.957	1.19	1.66	1.44	1.04	1.07	3.35	1.01	1.23	1.09	1.6	1.15	2.11	1.04	1.65	1.28	1.156666667	1.48	0.781531532	-0.355624014	0.116288225	0.541773384
SLC25A32	1.74	1.76	0.889	2.02	1.24	1.6	1.1	2.26	3.22	2.68	0.806	1.58	1.67	2.25	0.966	5.75	2.69	0.52	0.856	6.36	1.32	2.34	2.32	NaN	3.07	0.365	1.08	5.98	2.82	1.718733333	2.728538462	0.629909879	-0.666782656	0.116300889	0.541773384
PPP2CA	0.345	0.713	0.867	0.651	0.342	0.285	0.174	0.524	0.89	0.85	4.87	0.435	0.351	0.425	0.696	1.57	1.44	1.92	0.28	2.41	1.16	0.615	3.24	1.67	1.09	1.6	1.31	1.25	0.285	0.827866667	1.417142857	0.584180108	-0.775514862	0.116596309	0.542794327
KIAA1522	0.724	NaN	NaN	NaN	NaN	NaN	NaN	0.433	NaN	NaN	NaN	NaN	0.893	NaN	NaN	NaN	NaN	NaN	1.42	NaN	NaN	NaN	0.966	NaN	NaN	2.41	NaN	NaN	0.926	0.683333333	1.4305	0.477688454	-1.065858089	0.116689516	0.542873185
FAM213B	2.99	6.42	NaN	NaN	3.77	4.73	NaN	4.29	5.98	4.92	9.74	2.89	4.5	1.27	3.17	0.937	11.6	16.1	5.84	9.6	2.91	3.26	7.9	10.2	2.68	10.2	4.1	3.57	5	4.555833333	6.706928571	0.679272678	-0.557937268	0.116838047	0.54320113
CEPT1	0.877	0.983	NaN	NaN	0.947	1.17	0.818	0.719	1.24	1.47	0.529	1.02	1.08	NaN	0.302	NaN	1.32	2.09	0.834	NaN	NaN	1.1	2.51	NaN	1.07	NaN	1.01	0.951	0.817	0.929583333	1.300222222	0.71494189	-0.484102109	0.116912634	0.54320113
MAPK12	1.89	1.88	1.97	2.16	1.37	1.66	2.29	1.73	1.71	1.82	1.43	1.52	1.32	1.61	1.35	1.73	2.18	1.91	1.79	2.43	1.82	1.84	2.22	1.79	1.27	1.84	2.07	2.04	1.53	1.714	1.89	0.906878307	-0.141019125	0.117315915	0.543421436
KIF18B	0.959	2.13	0.982	1.21	1.37	1.32	NaN	1.45	0.821	0.62	0.703	0.777	1.08	0.995	NaN	1.3	1.17	1.27	1.55	0.8	1.28	1.43	2	NaN	1.3	5.7	0.609	1.2	3.26	1.109	1.759153846	0.630416721	-0.665622293	0.117460652	0.543421436
PRKACG	8.03	12.8	6.9	7.91	5.24	28	6.91	4.85	10.4	NaN	1.15	30.7	11.8	3.57	9.88	5.29	5.26	2.58	4.27	9.43	4.48	6.25	2.73	15.4	7.7	7.77	NaN	10.3	2.47	10.58142857	6.456153846	1.638967847	0.712787552	0.117552572	0.543421436
VHL	0.279	0.326	0.051	0.193	0.563	0.202	0.145	0.178	0.231	0.22	0.451	0.411	0.239	0.167	0.413	NaN	0.177	0.09	0.125	0.397	0.209	0.211	0.0805	NaN	0.109	NaN	0.121	0.206	0.392	0.271266667	0.1925	1.409177489	0.494853334	0.117570808	0.543421436
SKIV2L2	0.334	1.58	0.312	0.384	0.373	0.369	0.913	0.476	0.512	0.261	0.604	0.689	0.818	0.285	0.675	NaN	0.209	0.771	0.196	NaN	0.624	0.617	0.492	NaN	0.273	NaN	0.285	0.262	0.174	0.572333333	0.3903	1.466393373	0.552272171	0.117496972	0.543421436
RBPJ	0.662	0.919	0.5	1.02	1.46	1.53	0.972	0.77	1.17	0.807	1.42	1.31	0.968	0.429	0.99	0.608	0.958	1.03	0.963	0.546	1.14	0.953	0.702	0.408	0.466	0.537	1.54	0.547	0.79	0.995133333	0.799142857	1.245250864	0.316436412	0.117410735	0.543421436
BSDC1	1.35	1.61	3.02	1.78	1.21	1.88	1.82	1.48	1.15	2.88	0.496	1.15	1.77	1.74	2.09	5.52	2.35	3.2	1.1	1.52	2.26	1.33	1.73	4	0.97	5.12	NaN	1.25	1.56	1.695066667	2.454615385	0.690563042	-0.53415497	0.117429401	0.543421436
DPP3	1.16	3.41	4.77	3.12	1.26	2.16	1.76	1.62	3.52	0.688	0.652	1.99	1.31	1.12	1.39	2.46	2.66	4.79	1.5	3.02	2.97	1.72	3.38	1.93	1.21	3.57	2.17	2.63	2.9	1.995333333	2.636428571	0.756831934	-0.401955132	0.117314755	0.543421436
TRAP1	1.43	0.956	2.04	1.48	1.58	1.46	2.75	2.24	1.43	0.997	1.57	2.43	0.936	1.62	2.27	1.68	1.42	2.79	2.45	1.61	0.969	1.68	2.34	2.8	3.21	1.66	3.59	2.46	0.835	1.679266667	2.106714286	0.797102235	-0.32716332	0.117720729	0.543742094
DUSP11	1.12	1.74	1.09	1.5	1.66	1.64	2.73	0.817	1.42	1.44	0.513	0.863	1.46	1.09	2	4.18	1.42	1.19	0.785	1.22	1.54	1.38	0.538	4.81	1.48	2.47	1.89	2.76	2.22	1.405533333	1.991642857	0.705715549	-0.502841297	0.11781545	0.543742094
PHLDB3	NaN	0.777	NaN	NaN	0.0125	NaN	0.0223	0.0728	0.317	0.391	0.829	0.0163	0.0115	0.486	1.53	NaN	0.174	2.92	1.49	NaN	0.0492	0.0329	0.818	NaN	0.0388	4.93	NaN	1.42	0.998	0.405945455	1.28709	0.315397878	-1.664755142	0.117869353	0.543742094
HDAC3	1.58	1.29	1.79	1.31	1.12	1.33	2.25	1.37	1.35	1.6	0.947	1.6	1.36	1.2	1.33	1.91	1.09	1.84	1.38	1.36	1.31	1.64	1.57	2.25	1.37	2.6	1.71	1.78	1.27	1.428466667	1.648571429	0.866487579	-0.206749025	0.1181647	0.544046788
CA2	0.0772	0.131	0.0652	0.0588	0.117	0.0788	NaN	NaN	0.106	0.272	NaN	0.176	0.0905	0.102	0.103	0.0301	0.0619	0.0299	0.0593	0.0635	0.0839	0.0678	0.0763	0.0524	0.135	0.0515	0.0529	0.0653	0.257	0.114791667	0.077628571	1.478729604	0.564358269	0.118044644	0.544046788
NUP153	1.25	2.57	NaN	NaN	2.85	NaN	NaN	1.6	1.38	0.536	1.4	1.3	0.798	0.523	1.09	NaN	NaN	0.959	1.51	NaN	0.884	0.324	1.21	0.789	0.428	NaN	0.29	1.87	NaN	1.390636364	0.918222222	1.514487811	0.598829967	0.118135348	0.544046788
ZCCHC3	0.0869	0.297	0.593	1	0.159	0.261	0.324	0.226	0.577	0.712	0.561	0.32	0.212	0.119	0.588	NaN	0.375	0.927	0.554	0.198	0.264	0.9	0.562	NaN	0.65	NaN	1.47	0.534	0.336	0.402393333	0.615454545	0.65381487	-0.613045907	0.118260114	0.544134126
ZMYM4	1.39	1.52	2.67	1.36	1.43	1.24	1.29	1.57	1.6	1.95	1.62	1.2	1.6	0.672	1.41	3.65	1.2	0.88	1.73	2.15	1.04	1.38	4.67	1.13	1.33	6.76	2.27	1.38	2.16	1.501466667	2.266428571	0.662481353	-0.594048247	0.118520003	0.544977637
BPTF	0.632	0.552	0.639	0.522	0.591	0.681	0.728	0.568	0.722	0.474	0.475	0.592	0.78	NaN	0.726	0.526	0.447	0.708	0.641	0.955	0.588	0.355	0.53	0.33	0.354	0.416	0.732	0.481	0.375	0.620142857	0.531285714	1.167249261	0.223112675	0.118626556	0.545013147
CTSS	0.91	0.95	0.472	0.806	0.891	0.888	1.41	0.717	0.817	0.776	0.61	0.784	0.722	0.965	0.963	0.588	0.803	0.646	0.633	0.664	0.804	0.707	0.647	0.403	0.854	0.614	0.744	1.28	0.759	0.8454	0.724714286	1.166528681	0.222221779	0.118757431	0.545013147
SEC13.1	1	0.839	2.27	1.2	0.575	0.795	1.09	1.11	1.28	1.74	1.2	1.15	0.932	0.893	1.04	1.27	1.38	5.29	1.27	1.53	1	1.18	1.47	1.11	0.9	1.46	3.88	1.13	1.24	1.140933333	1.722142857	0.66250795	-0.593990329	0.118752878	0.545013147
PSMB2	0.819	0.858	0.489	0.937	0.822	0.786	0.784	0.656	0.681	0.596	0.671	0.854	0.59	0.502	0.804	0.522	0.764	0.473	0.442	0.6	0.978	0.797	0.499	0.811	0.602	0.736	0.494	0.386	0.711	0.723266667	0.629642857	1.148693515	0.199993921	0.11909489	0.545857971
SIRT3	1.07	0.958	1.25	0.839	1.46	1.28	1.52	0.987	1.3	1.52	0.699	1.2	1.38	0.99	1.15	1.74	1.55	1.49	0.941	1.95	1.86	1.25	1.16	1.54	1.17	0.788	0.995	1.05	1.57	1.173533333	1.361	0.862258144	-0.213808246	0.119089303	0.545857971
ERICH1	0.66	1.54	2.93	NaN	1.22	0.766	1.71	NaN	4	1.43	0.889	0.637	1.03	1.1	1.46	1.63	NaN	2.57	0.572	2.51	2.3	2.4	2.94	2.12	2.75	2	1.03	1.55	1.91	1.490153846	2.021692308	0.737082414	-0.440102158	0.119616336	0.54613796
TNC	1.38	1.16	0.627	1.68	1.49	1.5	2.04	0.933	1.06	1.32	1.19	1.07	1.85	1.35	1.38	1.01	1.63	1.25	0.936	1.7	0.708	0.566	0.772	1.74	1.22	0.823	1.27	0.943	1.07	1.335333333	1.117	1.195464041	0.257570735	0.119513956	0.54613796
EIF5	0.0702	NaN	0.108	0.0226	0.0691	0.193	0.282	0.185	NaN	NaN	NaN	0.163	0.121	NaN	0.181	NaN	0.0918	0.0499	0.131	NaN	0.071	0.0847	0.109	NaN	0.175	0.0413	0.0878	NaN	NaN	0.13949	0.0935	1.491871658	0.577123429	0.119239273	0.54613796
TUSC1	1.56	0.728	1.27	0.613	0.428	0.659	1.27	0.806	1.45	1.22	0.302	1.14	1.22	0.745	1.19	0.899	0.938	0.925	0.761	3.51	0.67	0.763	1.55	2.39	1.1	1.47	0.864	1.36	1.71	0.9734	1.350714286	0.720655738	-0.472617856	0.119383946	0.54613796
POGLUT1	1.12	0.309	NaN	NaN	0.893	NaN	0.857	0.714	0.9	0.795	0.23	0.529	0.65	0.839	0.552	NaN	0.945	NaN	0.895	0.94	0.772	0.832	1.27	1.15	0.542	0.845	NaN	0.645	0.629	0.699	0.860454545	0.812361331	-0.299806527	0.11956535	0.54613796
TNN	0.909	NaN	NaN	NaN	NaN	NaN	1.43	NaN	0.941	NaN	0.844	0.57	1.04	1.09	NaN	0.838	NaN	1.35	0.847	1.42	NaN	2.27	2.03	1.07	NaN	0.798	NaN	1.19	NaN	0.974857143	1.312555556	0.742716862	-0.429115763	0.119468706	0.54613796
PEX16	0.458	0.611	0.322	0.759	0.903	0.881	0.807	0.715	0.695	0.884	1.34	0.691	0.643	0.654	0.904	NaN	0.911	0.325	0.309	0.776	0.874	0.502	0.399	0.402	0.559	0.831	0.724	0.785	0.603	0.751133333	0.615384615	1.220591667	0.287580646	0.119832233	0.546772972
HNRNPK.1	1.21	1.15	NaN	1.92	0.817	0.892	1.34	0.925	0.778	0.919	NaN	1.17	1.87	0.677	1.61	NaN	1.19	NaN	0.845	1.37	NaN	1.06	0.835	NaN	0.339	NaN	NaN	0.449	1.09	1.175230769	0.89725	1.309814176	0.38936215	0.119925276	0.546846966
RINL	3.4	1.68	NaN	1.68	0.692	0.987	0.769	3.23	2.58	NaN	1.47	2.92	1.62	NaN	0.752	4.87	1.75	1.69	2.21	2.28	1.63	2.66	2.77	1.12	2.42	1.52	3.21	4.07	NaN	1.815	2.476923077	0.732763975	-0.448579517	0.120474951	0.547412131
CDKN1B	5.71	4.64	5	2.89	6.89	3.15	3.15	4.42	2.79	4.32	1.99	4.85	5.71	5.47	4.89	2.83	3.36	2.38	3.83	3.09	4.57	3.19	4.39	4.12	6.6	2.64	3.08	4.06	3.21	4.391333333	3.667857143	1.197247647	0.2597216	0.12051065	0.547412131
SLC26A2	1.84	1.58	0.581	2.17	1.78	1.66	0.714	0.76	1.61	3.46	0.474	0.479	0.245	0.834	1.83	0.972	0.568	0.464	1.22	1.1	0.235	0.577	0.87	0.75	0.583	NaN	NaN	1.22	2.25	1.334466667	0.90075	1.481506152	0.567064617	0.120141225	0.547412131
SDAD1	1.58	NaN	NaN	NaN	2.82	2.25	2.81	1.5	2.32	2.13	2.88	3.13	2.5	NaN	1.95	1.47	NaN	NaN	2.69	4.67	NaN	2.47	NaN	6.91	1.56	7.54	NaN	3.19	2.46	2.351818182	3.662222222	0.642183363	-0.638942806	0.120295884	0.547412131
FTSJ1	1.26	1.01	1.05	0.902	1.32	0.94	0.744	NaN	0.949	1.4	1.06	1.04	1.68	NaN	1	NaN	0.776	1.33	0.46	NaN	1.26	1.17	0.536	NaN	1.03	0.729	NaN	0.738	1.08	1.104230769	0.9109	1.212241486	0.277677121	0.120373766	0.547412131
USP15	0.418	1.19	0.709	NaN	0.794	0.781	0.642	0.734	NaN	0.313	2.52	0.636	0.515	NaN	0.998	NaN	0.534	NaN	NaN	NaN	NaN	0.784	NaN	NaN	NaN	NaN	NaN	0.351	0.497	0.854166667	0.5415	1.577408433	0.657556261	0.120211913	0.547412131
TRIM21	0.173	NaN	0.0711	NaN	0.51	NaN	NaN	0.137	NaN	NaN	NaN	0.163	0.252	0.143	NaN	0.0495	NaN	NaN	0.0801	0.17	0.158	NaN	0.0559	NaN	0.187	0.0651	0.0485	0.117	0.136	0.207014286	0.10671	1.939970815	0.956034949	0.120770498	0.547532432
EIF4B.1	1.54	NaN	NaN	NaN	2.68	NaN	NaN	1.17	NaN	NaN	NaN	1.79	1.08	NaN	2.09	NaN	3.55	NaN	NaN	NaN	1.66	2.23	3.21	NaN	NaN	NaN	NaN	NaN	NaN	1.725	2.6625	0.647887324	-0.626185163	0.120844823	0.547532432
RPL3	0.766	0.945	1.29	0.656	1	0.952	1.01	0.72	1.03	1.13	1.64	0.592	0.842	1.01	1.15	1.82	1.01	1.41	0.898	0.995	0.865	0.835	0.98	1.65	0.99	1.74	0.93	1.06	1.13	0.9822	1.165214286	0.842935082	-0.246506567	0.120646217	0.547532432
RPS25	1.21	1.23	1.01	1.04	1.01	1.27	1.24	1.22	0.61	1.16	1.87	0.942	1.09	1.4	1.17	0.453	1.49	0.801	1.04	NaN	0.741	1.23	1.49	0.457	1.17	0.461	0.778	1.13	1.28	1.1648	0.963153846	1.209360275	0.274244095	0.120710012	0.547532432
JOSD1	0.61	0.446	0.37	0.627	0.397	0.449	NaN	0.688	2.21	0.71	1.61	0.574	0.238	0.431	0.348	0.668	0.323	0.542	0.429	NaN	0.334	0.609	0.307	0.293	0.61	0.527	0.38	0.472	0.301	0.693428571	0.445769231	1.555577468	0.637450243	0.121258078	0.549055345
TMEM9	NaN	NaN	0.0772	NaN	NaN	NaN	NaN	1.03	NaN	0.334	NaN	NaN	0.745	NaN	NaN	NaN	NaN	0.102	NaN	NaN	NaN	NaN	0.0737	NaN	NaN	NaN	0.104	NaN	NaN	0.54655	0.093233333	5.862173758	2.551435731	0.121757453	0.550266382
RPS4X	1.11	NaN	1.22	NaN	NaN	NaN	NaN	1.01	2.19	NaN	NaN	NaN	NaN	0.63	1.79	NaN	NaN	NaN	NaN	NaN	NaN	NaN	NaN	NaN	NaN	NaN	NaN	0.968	0.666	1.325	0.817	1.621787026	0.697584376	0.121626942	0.550266382
TRIT1	0.376	NaN	NaN	1	1.46	1.21	0.72	1.67	0.755	1.39	NaN	0.628	1.02	0.518	3.17	0.256	1.6	1.04	0.433	0.238	0.932	0.543	0.249	0.48	1.19	0.293	0.238	1.78	1.11	1.15975	0.741571429	1.563908688	0.645156281	0.121754004	0.550266382
KARS	2.68	1.35	2.41	0.798	1.28	1.41	NaN	0.686	0.704	NaN	2.66	0.91	3.52	1.77	1.55	2.02	1.04	NaN	1.75	1.48	1.01	0.116	1.44	0.675	0.648	1.24	NaN	1.58	1.41	1.671384615	1.20075	1.391950544	0.477107953	0.12202624	0.550781721
CEP128	NaN	2.09	NaN	2.15	NaN	NaN	NaN	1.36	NaN	NaN	NaN	0.936	NaN	NaN	NaN	NaN	2.69	3.1	2.54	2.84	2.48	1.41	NaN	NaN	1.14	2	2.36	NaN	NaN	1.634	2.284444444	0.715272374	-0.483435374	0.121998788	0.550781721
RAB36	1.1	0.164	2.95	0.808	0.802	0.819	1.68	0.405	2.1	4.71	0.994	0.441	0.784	1.43	0.622	3.57	0.766	7.29	2.77	1.62	0.494	1.48	2.03	2.65	1	3.15	0.993	1.52	1.58	1.3206	2.208071429	0.598078478	-0.741593291	0.122612685	0.551517182
PRR3	NaN	NaN	0.218	0.48	0.0873	0.375	NaN	0.0846	NaN	NaN	NaN	0.167	0.0655	NaN	NaN	NaN	NaN	0.0741	NaN	NaN	0.0394	NaN	0.0925	NaN	NaN	NaN	NaN	NaN	0.176	0.211057143	0.0955	2.210022438	1.144061017	0.122315559	0.551517182
UBAP2	1.46	NaN	1.36	1.63	1.63	2.04	1.1	1.68	1.38	2.1	1.53	1.71	0.697	0.897	0.99	1.86	1.26	1.8	1.61	1.42	1.41	1.5	1.62	1.91	2.1	NaN	1.62	1.54	1.77	1.443142857	1.647692308	0.875857009	-0.191232737	0.122654074	0.551517182
ADNP2	1.32	1.24	0.287	0.989	2.1	2.21	2.77	1.98	1.42	NaN	0.924	1.32	2.64	2.13	1.12	0.885	1.09	2.32	1.6	3.45	1.51	1.25	2.14	4.6	2.07	1.65	0.99	4.24	3.05	1.603571429	2.203214286	0.727832712	-0.458321201	0.12265265	0.551517182
NAGK.1	1.02	NaN	0.95	0.727	1.59	1.39	NaN	0.5	0.962	1.46	0.355	0.446	0.929	NaN	NaN	0.503	0.74	0.803	0.935	0.473	0.504	0.711	0.414	NaN	0.45	0.391	1.05	0.924	1.22	0.939	0.701384615	1.338780434	0.420919372	0.12258949	0.551517182
AMMECR1	1.72	2.19	2.11	1.86	0.929	1.15	2.87	1.35	1.77	2.8	1.38	1.49	1.57	2.3	1.46	2.13	2.23	1.97	2.11	0.96	2.06	2.3	2.27	5.18	1.33	1.81	2.51	2.22	2.66	1.7966	2.267142857	0.792451166	-0.335606062	0.12247357	0.551517182
TPBG	1.2	1.86	2.63	1.09	2.08	2.3	NaN	1.92	0.905	0.403	0.28	1.48	1.73	1.26	1.69	0.559	1.54	1.96	1.38	0.785	1.15	1.12	0.756	NaN	1.32	NaN	0.831	NaN	1.1	1.487714286	1.136454545	1.309083845	0.388557503	0.122779461	0.551732453
BCAS3	1.69	2.9	2.85	2.31	2.24	2.1	5.41	2.11	2.21	1.85	1.27	2.16	2.49	1.58	2.75	2.39	2.83	3.1	3.31	2.69	2.23	2.8	2.55	4.99	2.1	2.89	3.13	3.44	2.11	2.394666667	2.897142857	0.826561473	-0.274805976	0.122922127	0.552025047
MARS	2.35	1.55	1.1	1.18	3.26	2.09	3.72	2.56	1.67	3.61	0.84	2.12	1.93	1.56	2.52	3.96	2.4	2.38	2.97	2.13	2.21	1.18	3.27	2.07	4.9	3.28	1.97	2.8	2	2.137333333	2.68	0.797512438	-0.326421076	0.123022231	0.552126253
B4GALT3	2.23	1.72	2.17	NaN	0.923	0.86	1.08	2.01	1.55	0.67	2.46	1.73	1.79	1.75	1.96	1.98	1.92	1.69	1.41	1.41	1.97	1.32	1.89	3.57	1.22	3.72	2.19	1.73	2.55	1.635928571	2.040714286	0.801645082	-0.318964451	0.123211317	0.552515475
VAMP4	0.853	1.07	0.991	NaN	2.71	2.55	1.14	1.42	1.51	0.618	1.56	1.57	1.86	0.89	NaN	2.45	NaN	0.465	0.515	1.77	1.55	0.683	0.711	0.585	0.564	NaN	0.547	0.701	1.75	1.441692308	1.02425	1.407559002	0.493195398	0.123501497	0.552515475
H1F0	1.2	0.444	1.87	0.8	0.636	0.568	0.948	0.43	0.743	1.49	1.77	0.65	0.21	0.477	0.258	0.814	1.02	1.6	0.794	1.1	0.452	1.24	1.28	0.927	1.32	1.14	1.48	1.09	0.923	0.832933333	1.084285714	0.76818621	-0.380472029	0.123389316	0.552515475
C6	0.897	0.609	1.74	0.789	0.946	0.862	1.49	0.483	1.04	1.06	1.35	0.624	1.1	1.02	0.82	0.906	1.05	1.03	1.24	0.887	0.679	1.45	1.13	1.6	1.11	0.949	1.46	1.13	2.4	0.988666667	1.215785714	0.813191548	-0.298332875	0.123728118	0.552515475
NFKBIA	NaN	NaN	0.126	NaN	NaN	NaN	0.227	NaN	0.172	0.457	NaN	0.186	NaN	NaN	NaN	0.0967	NaN	0.112	0.193	0.0833	NaN	0.0645	0.0538	0.0511	0.297	0.0536	NaN	0.181	NaN	0.2336	0.1186	1.969645868	0.977936264	0.123628185	0.552515475
GGCX	1.46	0.963	1.21	1.26	1.6	1.55	1.92	2.94	2.1	1.47	1.19	2.18	1.04	0.454	1.31	2.32	1.26	2.42	1.06	6.29	1.81	1.83	0.855	5.19	1.6	NaN	1.83	2.55	0.822	1.5098	2.295153846	0.657820826	-0.604233411	0.123729934	0.552515475
DENND4A	1.08	NaN	NaN	NaN	0.535	NaN	NaN	1.15	1.08	NaN	0.658	NaN	0.625	0.61	1.31	3.76	NaN	3.12	0.9	1.36	0.95	1.16	1.69	1.57	0.393	NaN	NaN	0.497	0.542	0.881	1.449272727	0.607891105	-0.718115186	0.123492177	0.552515475
ALKBH8	4.96	2.21	9.29	3.75	4.61	3.79	17.5	2.41	4.86	1.74	5.35	3.96	4.64	3	5.2	5.39	4.18	8.37	6.1	13.4	4.44	5.56	8.21	28.1	3.74	7.23	5.02	8.72	7.22	5.151333333	8.262857143	0.623432457	-0.681694828	0.123410974	0.552515475
MFI2	2.08	NaN	NaN	NaN	NaN	NaN	NaN	1.4	4.39	4.15	0.293	NaN	1.92	0.759	2.34	NaN	NaN	0.588	NaN	NaN	1.28	0.339	2.45	NaN	NaN	NaN	0.864	NaN	NaN	2.1665	1.1042	1.962053976	0.97236473	0.123918314	0.55257955
MYO5C	1.03	2.46	1.52	0.326	3.29	2.78	2.49	1.13	2.2	3.13	0.974	1.7	0.909	1.08	2.65	2	0.93	0.936	0.692	1.17	1.21	0.852	2.51	2.03	2.58	0.377	1.02	1.66	1.17	1.8446	1.366928571	1.349448712	0.432370146	0.123964368	0.55257955
B4GALT7	1.16	0.655	1.78	1.28	1.19	1.15	1.64	0.897	1.41	0.743	1.11	1.23	1.27	1.33	1.12	1.31	1.09	1.66	1.59	1.72	1.36	1.79	1.1	4.17	1.08	1.29	1.32	1.31	1.07	1.197666667	1.561428571	0.767032632	-0.382640139	0.123977176	0.55257955
RBM10	1.69	3.16	0.849	NaN	3.56	2.95	1.17	2.85	2.84	2.44	1.14	2.82	3.94	3.41	3.35	1.13	1.29	2.34	2.07	3.38	1.56	2.66	1.26	3.95	1.57	0.988	1.9	2.26	2.04	2.5835	2.028428571	1.273646031	0.348964383	0.124108874	0.55282038
PEPD	1	1.24	0.709	0.691	1.44	1.46	1.48	1.15	0.856	1.42	1.24	1.37	1.33	0.623	0.612	1.01	0.699	1.22	0.681	1.07	0.502	1.07	1.08	1.43	0.923	0.599	0.411	1.27	0.941	1.108066667	0.921857143	1.201993905	0.26542958	0.124221682	0.552976819
POLD4	1.02	0.53	1.09	0.456	1.37	1.1	1.32	0.398	0.834	0.701	0.926	0.778	0.649	1.18	0.591	NaN	1.36	1.35	1.2	0.375	1.24	1.39	0.978	0.374	1.57	1.1	0.998	1.42	0.659	0.862866667	1.078	0.8004329	-0.321147627	0.124308087	0.553015602
ZBTB7B	0.824	0.593	NaN	NaN	NaN	NaN	NaN	0.542	1.75	0.602	NaN	0.439	0.733	NaN	NaN	NaN	1.03	0.862	1.24	1.07	NaN	1.9	1.63	NaN	1.12	NaN	0.448	NaN	NaN	0.783285714	1.1625	0.673794163	-0.569620165	0.124412038	0.553132346
MLL3	0.589	NaN	1.08	NaN	0.788	NaN	NaN	0.649	0.81	0.578	1.98	0.523	0.952	0.756	1.63	NaN	NaN	0.657	0.366	1.13	1.15	NaN	0.869	0.71	0.525	NaN	0.525	0.468	0.251	0.939545455	0.6651	1.412637881	0.498391689	0.124716163	0.553809715
MMAB	1.73	1.78	1.6	1.3	2.02	1.82	1.94	1.59	2.19	2	2.21	1.57	1.28	1.6	2.24	1.04	1.99	1.45	1.74	0.7	1.45	1.66	2.17	2.4	1.38	0.493	1.07	1.03	2.45	1.791333333	1.501642857	1.192915696	0.25449209	0.124815345	0.553809715
TMEM30A	1.34	1.47	1.83	3.41	NaN	1.96	2.46	1.57	3.08	1.99	2.42	NaN	1.04	1.94	1.6	1.03	1.14	NaN	1.4	NaN	NaN	1.85	NaN	NaN	0.447	1.76	2.62	1.38	2.25	2.008461538	1.541888889	1.302598101	0.381392028	0.12487561	0.553809715
MTRR	0.534	0.592	NaN	NaN	0.752	1.79	NaN	1	NaN	NaN	0.426	2.53	0.445	NaN	NaN	NaN	1.08	7.29	1.36	NaN	NaN	2.21	2.21	3.26	0.538	1.12	NaN	NaN	NaN	1.008625	2.3835	0.423169708	-1.240691736	0.124786551	0.553809715
TOM1L1	1.45	0.871	0.912	1.02	0.938	0.628	1.65	0.524	0.92	0.856	0.852	0.761	0.873	NaN	1	NaN	1.02	2.72	1.66	1.68	0.406	1.67	1.6	NaN	1.11	3.57	0.331	NaN	0.351	0.946785714	1.465272727	0.646149824	-0.630059372	0.125237055	0.554376464
NELFB	0.855	2.04	NaN	NaN	1.78	1.61	NaN	3.03	NaN	3.45	NaN	4.36	0.928	NaN	4.52	NaN	4.2	NaN	2.81	1.11	5.17	5.02	6.11	NaN	0.798	NaN	NaN	NaN	8.17	2.508111111	4.1735	0.60096109	-0.734656509	0.125167085	0.554376464
FKBP7	1.61	1.29	2.12	1.43	1.66	1.69	2.1	1.09	1.25	1.3	NaN	1.29	0.7	0.723	1.55	5.02	2.67	1.39	2.32	NaN	1.29	1.77	1.3	NaN	1.85	NaN	2.27	1.24	0.96	1.4145	2.007272727	0.7046875	-0.504944472	0.125082844	0.554376464
DPYSL4	1.36	1.32	NaN	1.51	1.74	1.04	NaN	0.986	1.32	1.83	1.58	1.53	1.04	1.6	1.38	0.857	2.04	1.79	1.85	NaN	1.75	0.691	1.28	2.89	1.86	1.95	2.22	1.71	1.11	1.402769231	1.692153846	0.828984453	-0.270583049	0.125570196	0.554486052
AGL	1.18	NaN	2.05	NaN	NaN	NaN	NaN	1.95	2.22	NaN	1.59	1.31	1.39	3.46	1.86	1.79	1.13	3.71	2.4	4.74	5.03	1.72	3.2	1.46	1.28	7.51	NaN	0.852	2.07	1.89	2.837846154	0.665998048	-0.586410145	0.125677608	0.554486052
MICALL2	1.32	0.636	NaN	0.487	NaN	0.877	NaN	NaN	2.76	3.41	NaN	1.98	0.338	NaN	1.85	6.15	NaN	NaN	NaN	1.82	NaN	1.13	3.12	2.48	1.4	1.48	NaN	2.2	2.96	1.517555556	2.526666667	0.600615655	-0.735486015	0.125671054	0.554486052
UBE2W	0.21	0.203	NaN	0.0969	0.252	0.328	0.432	0.192	NaN	0.382	NaN	1.43	0.393	NaN	0.318	NaN	1.02	NaN	NaN	NaN	0.437	0.827	NaN	NaN	NaN	NaN	1.47	NaN	0.28	0.385172727	0.8068	0.477407942	-1.066705529	0.125729206	0.554486052
DPH3	1.18	0.925	1.68	0.781	0.785	0.844	1.76	1.02	1.23	1.2	1.58	1.12	0.716	0.947	0.903	2.39	1.2	1.3	1.14	0.947	1.36	1.07	1.34	2.99	1.07	1.93	1.38	0.937	0.699	1.1114	1.410928571	0.787708196	-0.344266808	0.125690956	0.554486052
AGTPBP1	1.12	NaN	NaN	0.799	NaN	0.823	NaN	0.431	0.145	NaN	0.663	NaN	0.677	NaN	NaN	NaN	NaN	NaN	NaN	NaN	NaN	NaN	1.47	NaN	NaN	NaN	0.815	NaN	1.05	0.665428571	1.111666667	0.598586421	-0.740368543	0.125488849	0.554486052
FOXJ2	0.497	0.6	1.02	0.814	NaN	0.833	0.486	0.725	0.52	0.457	0.19	0.305	0.574	0.492	1.26	NaN	0.0588	0.326	0.303	0.807	NaN	0.634	0.507	NaN	NaN	0.469	NaN	0.714	0.223	0.626642857	0.449088889	1.395364866	0.480642413	0.125919888	0.554983135
WRAP53	0.763	1.5	1.32	1.53	0.948	1.16	1.62	1.28	1.49	1.87	0.492	1.18	1.19	1.13	1.87	1.76	0.968	2.12	1.25	1.58	1.48	1.14	1.38	1.92	1.12	2.5	1.41	1.41	1.32	1.289533333	1.525571429	0.845278896	-0.242500664	0.12600805	0.555028031
UBA3	2.35	NaN	NaN	1.03	1.87	NaN	1.97	1.05	1.27	NaN	0.946	1.76	2.34	NaN	2.14	2.04	2.05	4.72	4.63	NaN	NaN	2.51	1.58	NaN	1.59	1.62	NaN	NaN	1.33	1.6726	2.452222222	0.682075215	-0.551997255	0.126283166	0.555895843
CKAP5	0.128	NaN	0.171	0.205	NaN	NaN	NaN	NaN	NaN	0.363	NaN	NaN	NaN	NaN	NaN	NaN	0.103	0.0495	0.178	NaN	0.0676	0.148	0.101	0.251	0.0515	0.0763	0.0793	NaN	NaN	0.21675	0.11052	1.961183496	0.971724526	0.126447933	0.556164368
WDR48	1.5	1.92	1.79	0.912	1.47	1.14	0.885	1.59	1.1	1.57	0.929	1.23	0.497	1.2	1.04	2.08	1.14	1.34	1.32	1.35	1.23	0.814	1.86	1.73	1.26	1.21	1.53	2.07	1.67	1.251533333	1.471714286	0.85039151	-0.233800902	0.126578572	0.556164368
SSX2IP	1.84	2.05	0.693	1.1	1.93	2.3	3.77	1.8	1.51	1.58	0.43	0.957	2.44	1.27	1.4	0.464	1.63	0.716	0.879	2.08	1.07	1.32	0.772	2.21	1.38	0.563	0.691	1.79	1.99	1.671333333	1.253928571	1.332877623	0.414544326	0.126558175	0.556164368
PPFIA3	NaN	NaN	NaN	NaN	1.1	NaN	NaN	NaN	NaN	0.625	NaN	0.795	0.857	NaN	NaN	NaN	0.721	NaN	1.57	NaN	NaN	1.57	NaN	NaN	1.01	NaN	0.812	NaN	1.22	0.84425	1.1505	0.733811386	-0.446518804	0.127124431	0.556844123
ACSL3	0.585	1.4	1.49	0.814	1.02	1.67	1	1.34	0.968	0.951	0.889	1.14	1.65	0.55	1.12	1.46	1.06	1.65	1.02	1.46	0.667	0.857	1.45	0.75	0.845	2.99	2.24	1.26	2.25	1.1058	1.425642857	0.775650083	-0.366522136	0.127022219	0.556844123
PEBP1	1.03	1.52	1.66	1.42	0.754	0.792	1.91	0.347	1.56	0.588	1.72	0.449	0.562	0.927	1.05	2.2	1.28	1.32	1.29	1.1	0.565	0.904	1.43	2.14	0.784	2.36	1.59	1.22	1.28	1.085933333	1.390214286	0.781126582	-0.356371738	0.126914816	0.556844123
ARHGEF1	10.5	NaN	NaN	1.49	4.06	3.87	NaN	1.42	2.26	8.31	1.02	3.55	13.2	NaN	2.52	NaN	4.73	NaN	NaN	5.4	0.881	2.14	2.6	NaN	NaN	2.25	1.22	NaN	0.99	4.745454545	2.526375	1.878365067	0.909477483	0.127059854	0.556844123
CGGBP1	0.915	0.995	0.342	1.24	0.766	0.83	1.18	1.43	0.618	0.95	0.643	1.22	1.42	1.42	1.01	0.707	0.804	0.962	0.733	0.802	1.13	0.718	0.507	0.414	0.554	1	1.04	1.01	1.25	0.9986	0.830785714	1.201994669	0.265430498	0.126882296	0.556844123
MET	1.18	1.3	0.917	1.45	1.53	0.879	0.561	1.5	0.826	0.514	2.02	1.79	1.97	1.72	1.35	5.59	1.29	1.55	1.03	3.49	1.74	1.38	NaN	NaN	1.19	1.72	1.63	1.21	1.55	1.300466667	1.9475	0.667762088	-0.582593907	0.127276939	0.557169282
LARP4B	0.155	NaN	NaN	NaN	NaN	NaN	NaN	0.337	0.0383	0.604	NaN	0.108	0.222	1.48	NaN	NaN	NaN	0.175	1.93	2.67	NaN	1.67	1.88	0.0205	NaN	0.00273	NaN	NaN	NaN	0.420614286	1.192604286	0.352685539	-1.503545671	0.127768742	0.55897843
SNX24	1.25	NaN	NaN	NaN	0.605	0.432	NaN	0.994	NaN	NaN	0.218	0.709	0.913	NaN	NaN	0.04	0.369	NaN	NaN	NaN	0.245	0.492	NaN	NaN	NaN	NaN	0.889	NaN	NaN	0.731571429	0.407	1.797472797	0.845969937	0.127911763	0.559260396
GTPBP6	0.977	1.68	2.95	1.08	2.25	1.47	2.17	1.85	1.86	1.73	2.76	1.33	1.73	1.62	2	1.31	1.24	1.63	1.08	2.12	1.89	1.42	1.7	1.67	1.49	1.42	0.71	1.58	2.39	1.830466667	1.546428571	1.183673595	0.243271304	0.128123604	0.559499273
TMA7	0.257	NaN	NaN	NaN	0.288	NaN	NaN	0.496	NaN	NaN	NaN	0.517	0.438	NaN	0.342	NaN	0.164	NaN	NaN	NaN	0.345	0.314	NaN	NaN	0.253	0.428	0.254	NaN	NaN	0.389666667	0.293	1.329920364	0.411339859	0.12807746	0.559499273
FAM168A	2.79	4.68	NaN	NaN	4.76	NaN	NaN	4.85	NaN	NaN	0.604	NaN	0.267	NaN	NaN	NaN	NaN	NaN	6.58	NaN	2.97	NaN	NaN	NaN	NaN	6.68	4.33	NaN	NaN	2.991833333	5.14	0.582068742	-0.78073855	0.128271261	0.559800636
POLD1	NaN	NaN	NaN	1.32	NaN	NaN	1.95	NaN	NaN	2.1	NaN	NaN	NaN	NaN	0.788	NaN	NaN	NaN	NaN	NaN	NaN	1.3	0.721	NaN	NaN	NaN	0.478	NaN	NaN	1.5395	0.833	1.848139256	0.886073467	0.128471122	0.560236827
PPM1H	0.876	0.758	2.09	0.617	2.14	1.56	1.37	1.44	1.61	1.95	NaN	1.04	1.29	2.08	2.17	2.19	1.87	4.3	1.15	1.55	2.28	1.32	1.61	1.61	1.46	2.02	1.6	1.37	2.24	1.499357143	1.897857143	0.790026346	-0.34002733	0.128528623	0.560236827
CHN1	NaN	NaN	0.307	NaN	1.07	1.03	0.768	NaN	NaN	0.725	3	NaN	1.19	0.366	NaN	NaN	NaN	NaN	NaN	NaN	0.62	NaN	0.863	0.547	0.0759	NaN	NaN	0.465	NaN	1.057	0.51418	2.055700338	1.039629977	0.129205165	0.560596691
KRT34	0.0613	0.129	0.0706	0.0844	0.114	0.0762	NaN	0.188	0.0645	0.27	0.0413	0.0181	0.057	0.13	0.125	0.0599	0.0277	0.0543	0.039	0.0427	0.0579	0.0447	0.028	0.0532	0.0858	0.216	0.0775	0.0892	0.0804	0.1021	0.068307143	1.49471923	0.579874513	0.129713789	0.560596691
TAB3	0.574	1.07	1.13	1.18	0.916	1.18	1.07	0.707	1.06	1.36	1.21	0.928	0.7	0.633	1.63	1.51	1.23	1.2	0.637	1.36	0.902	1.23	1.51	1.22	0.956	1.36	1.32	1.25	0.852	1.0232	1.181214286	0.866227248	-0.20718254	0.128818883	0.560596691
EI24	0.233	NaN	NaN	NaN	NaN	NaN	NaN	NaN	NaN	NaN	NaN	0.3	0.225	NaN	NaN	NaN	NaN	0.454	0.879	NaN	NaN	0.25	NaN	NaN	2	NaN	NaN	NaN	0.616	0.252666667	0.8398	0.300865285	-1.73281044	0.129090754	0.560596691
TPST1	1.27	1.19	1.97	1.59	1.27	1.4	1.84	0.99	1.45	1.46	1.56	1.03	1.61	1.93	1.34	1.5	1.61	2.19	1.29	1.82	1.46	1.38	1.36	2.28	1.77	1.78	1.47	1.39	1.59	1.46	1.635	0.892966361	-0.163322267	0.129175089	0.560596691
MICAL2	1.17	2.3	0.999	0.731	0.811	0.804	1.19	0.826	0.298	1	1.2	0.377	0.619	0.786	0.461	0.645	0.364	1.25	0.955	0.807	0.634	0.51	0.958	0.519	0.566	0.455	0.531	0.546	0.84	0.9048	0.684285714	1.322254697	0.403000101	0.129316095	0.560596691
CKB	2.24	1.03	0.606	1.56	0.155	0.136	1.57	0.869	0.124	0.211	0.0361	0.889	0.233	0.593	0.333	0.0968	0.0615	0.0688	0.419	0.265	0.0562	0.012	0.0759	0.0363	0.201	0.206	0.0509	0.419	2.56	0.705673333	0.323457143	2.181659453	1.125425921	0.129347371	0.560596691
HIST1H2BO	1.4	1.2	2.21	1.47	1.88	1.97	2.46	1.45	1.87	1.66	1.39	1.51	0.863	0.853	1.07	1.59	1.18	1.77	1.79	1.3	0.797	1.55	1.44	0.576	0.866	1.17	1.52	1.22	1.54	1.5504	1.307785714	1.18551532	0.245514307	0.129413684	0.560596691
CENPF	NaN	0.636	NaN	NaN	NaN	NaN	NaN	NaN	NaN	NaN	NaN	NaN	NaN	0.492	NaN	NaN	NaN	0.272	NaN	NaN	0.715	1.79	0.912	NaN	0.681	0.719	0.738	0.986	NaN	0.564	0.851625	0.66226332	-0.594523139	0.129007049	0.560596691
CALD1	0.83	1.15	1.52	0.832	0.374	0.526	0.337	0.873	1.55	1.02	0.371	1.11	1.39	1.7	1.5	1.71	0.995	1.25	1.19	0.91	0.931	1.52	1.41	1.8	0.887	1.43	0.787	1.21	1.26	1.005533333	1.235	0.814197031	-0.296550134	0.129588792	0.560596691
SAFB2	2.49	2.8	NaN	0.779	0.719	0.845	0.961	1.67	2.59	1.3	1.02	1.81	1.75	1.42	0.54	2.47	1.88	3.03	2	1.46	1.88	1.73	0.914	1.65	1.47	1.57	2	NaN	2.15	1.478142857	1.861846154	0.793912458	-0.332948159	0.129364862	0.560596691
TADA2B	1.39	1.72	1.83	1.18	1.32	1.25	1.4	1.04	0.936	0.64	1.16	1.13	0.98	0.974	0.867	NaN	0.893	1.78	1.41	1.11	1.36	1.41	1.8	1.97	0.856	1.83	1.88	0.894	1.11	1.1878	1.407923077	0.843654046	-0.245276576	0.129541096	0.560596691
JMY	2.15	1.13	NaN	NaN	1.38	NaN	NaN	0.802	0.956	1.44	0.502	0.655	0.561	1.13	1.49	NaN	1.63	1.98	0.732	0.249	2.06	1.23	NaN	2.08	0.749	2.65	NaN	1.03	3.5	1.108727273	1.626363636	0.681721632	-0.552745332	0.129703933	0.560596691
GFM2	1.92	1.82	NaN	1.18	1.38	2.24	NaN	1.55	2.72	3.58	1.18	2.12	1.98	2.48	2.51	4.03	3.35	4.57	2.85	1.13	1.93	3.05	1.6	2.13	1.92	9.4	1.9	2.79	1.31	2.050769231	2.997142857	0.684241402	-0.547422694	0.129398172	0.560596691
STATH	18.1	NaN	13.8	6.27	3.96	3.46	12.1	2.64	5.96	NaN	7.03	2.53	7.65	14.4	2.78	4.71	12.2	NaN	15.3	11.9	5.54	4.71	10.5	22.5	11.6	6.64	NaN	19.5	NaN	7.744615385	11.37272727	0.680981369	-0.554312767	0.129843106	0.560785442
GPR108	0.724	1.05	1.13	0.89	0.741	0.935	0.936	0.696	0.828	0.938	0.825	0.678	0.756	0.42	0.943	1.78	0.645	1.03	1.22	1.15	0.806	0.827	1.82	0.637	1.08	NaN	0.874	0.931	0.516	0.832666667	1.024307692	0.812906779	-0.298838176	0.129915031	0.560785442
CPD	1.14	2.9	1.59	1.4	1.24	1.42	1.56	1.13	1.6	1.97	0.523	1.05	0.99	NaN	1.16	NaN	NaN	0.933	0.829	NaN	1.01	1.17	0.888	NaN	1.12	NaN	1.78	1.17	1.26	1.405214286	1.128888889	1.244776434	0.315886653	0.130330364	0.560818605
RAP1GDS1	1.3	2.02	3.02	2.19	1.53	2.41	1.47	2	2.4	1.32	0.935	1.49	1.74	1.81	1.73	5.19	2.11	2.01	1.48	1.58	1.74	2.26	3.03	3.51	0.954	4.22	1.51	1.69	1.97	1.824333333	2.375285714	0.768047954	-0.380731704	0.130219037	0.560818605
PPP2R4	0.634	0.788	1.08	0.789	0.82	0.81	0.816	0.751	0.957	0.663	1.11	0.728	0.799	0.783	1.03	1.8	0.634	1	0.645	1.16	1.23	0.782	1.3	0.863	0.656	1.3	0.869	0.841	0.777	0.8372	0.989785714	0.845839648	-0.241543908	0.130474236	0.560818605
SH3BP5L	0.982	0.887	0.945	NaN	0.428	0.447	1.18	0.851	0.755	1.54	0.938	1.12	1.56	0.904	1.78	0.89	1.49	0.884	2.11	0.268	1.26	1.44	1.62	NaN	2.03	0.706	2.57	1.49	0.79	1.022642857	1.349846154	0.757599564	-0.400492595	0.130339695	0.560818605
LURAP1L	0.928	NaN	0.371	NaN	1.56	NaN	NaN	1	NaN	0.915	NaN	0.661	0.529	0.398	0.586	0.05	NaN	0.551	0.454	NaN	0.23	1.52	0.183	NaN	0.469	0.1	0.769	0.271	0.783	0.772	0.489090909	1.578438662	0.658498198	0.130462748	0.560818605
SPON2	1.18	2.07	1.34	1.56	3.39	3.52	2.11	2.17	1.29	1.04	3.05	2.77	1.39	1.73	1.01	1.91	3.05	2.51	2.9	3.25	2.49	1.86	1.83	3.76	2.19	1.74	3.31	1.84	1.39	1.974666667	2.430714286	0.812381232	-0.299771184	0.130175817	0.560818605
FAM21C	0.517	NaN	NaN	NaN	NaN	NaN	NaN	NaN	0.8	NaN	NaN	0.493	0.345	0.182	0.388	NaN	NaN	NaN	0.403	NaN	0.49	0.918	0.624	NaN	0.69	NaN	0.473	NaN	0.904	0.454166667	0.643142857	0.706167629	-0.501917406	0.130141459	0.560818605
POR	2.16	6.82	2.37	NaN	1.94	2.57	7.16	1.39	1.61	1.25	NaN	12.3	6.47	1.21	1.38	17.1	15.5	9.94	2.81	1.99	NaN	3.48	1.76	10.3	2.4	23.1	0.9	4.3	1.06	3.740769231	7.28	0.513841927	-0.960603482	0.130616519	0.560842325
OSTF1	1.55	1.64	1.65	1.3	1.71	1.82	1.93	1.24	1.32	1.22	1.74	1.12	1.04	1.52	1.36	2.19	1.17	2.4	1.95	0.935	2.13	1.34	2.11	1.94	0.892	2.64	2.52	0.916	1.54	1.477333333	1.762357143	0.838271255	-0.254510936	0.130637338	0.560842325
RAD17	2.81	2.55	2.76	3.71	1.93	2.2	NaN	2.59	1.62	1.95	1.41	2.27	5.1	0.89	1.7	7.95	3.92	2.94	1.22	NaN	2.93	3.62	2.84	NaN	1.89	7.5	2.88	1.98	1.96	2.392142857	3.469166667	0.689543942	-0.536285604	0.131033672	0.562204746
CAT	0.684	NaN	NaN	NaN	NaN	0.989	NaN	0.177	2.28	2.66	NaN	NaN	0.513	NaN	NaN	NaN	1.63	3.94	3.77	0.756	NaN	NaN	4.1	NaN	NaN	NaN	15.9	2.32	NaN	1.217166667	4.630857143	0.26283831	-1.927752522	0.131710637	0.56328483
SLC5A1	0.997	1.35	0.679	0.857	0.66	0.701	1.16	0.726	1.43	1.23	1.65	0.759	0.614	0.697	0.997	0.32	0.889	0.811	1.26	0.725	0.697	0.692	1.11	0.815	0.663	0.679	0.641	0.924	1.03	0.967133333	0.804	1.202902156	0.266519298	0.131760219	0.56328483
VAV2	4.02	1.11	1.36	2.66	3.07	2.42	0.905	2.05	2.03	1.44	1.71	1.04	3.43	1.14	1.68	1.01	4.51	3.42	1.67	1.3	2.18	1.52	2.89	2.78	6.41	NaN	1.91	4.49	2.13	2.004333333	2.786153846	0.71939076	-0.475152465	0.131648611	0.56328483
C1QBP	1.37	1.13	1.63	1.03	1.27	1.55	1.74	1.29	1.37	1.46	1.1	1.14	1.33	1.45	1.59	2	1.39	1.84	0.981	1.37	1.15	1.52	1.71	1.55	1.13	2.17	1.23	2.11	1.45	1.363333333	1.542928571	0.883601068	-0.178532933	0.13154188	0.56328483
IPO4	1.72	NaN	NaN	NaN	1.43	2.09	NaN	1.05	1.59	1.67	0.67	0.935	2.05	1.5	1.81	1.99	1.33	2.15	1.72	1.38	1.76	2.03	2.11	2.48	1.73	4.58	1.19	0.942	1.56	1.501363636	1.925142857	0.779871286	-0.358692061	0.13159923	0.56328483
SIX4	1.09	1.92	1	1.1	1.73	1.61	1.89	1.65	1.5	1.37	1.16	1.86	1.1	1.56	1.41	2.26	0.909	1.99	1.47	2.99	1.35	1.46	1.37	1.55	0.817	1.79	1.15	3.23	3.77	1.463333333	1.864714286	0.784749355	-0.349696157	0.131517995	0.56328483
ACSF2	1.03	0.477	1.87	0.981	0.648	0.466	0.361	1.24	1.16	2.92	0.531	0.694	1.56	1	0.989	1.92	1.13	0.436	1.37	0.801	2.07	0.926	1.52	2.28	1.06	1.9	1.65	1.03	1.63	1.0618	1.408785714	0.753698727	-0.407940138	0.132096268	0.563441709
STK38	NaN	NaN	NaN	NaN	NaN	NaN	NaN	NaN	0.0499	NaN	NaN	0.11	NaN	NaN	NaN	NaN	NaN	NaN	0.223	NaN	NaN	0.218	NaN	NaN	NaN	NaN	NaN	NaN	NaN	0.07995	0.2205	0.362585034	-1.463608717	0.132007269	0.563441709
CENPQ	0.917	1.26	0.991	1.61	1.63	1.28	1.5	1.45	1.45	1.47	1.38	1.36	1.71	NaN	2.17	2.11	1.41	2.14	1.43	2.15	1.25	1.87	1.74	1.46	1.31	1.91	1.98	1.21	1.06	1.441285714	1.645	0.876161528	-0.190731226	0.131934997	0.563441709
FAM49A	0.49	0.546	3.92	0.779	0.645	0.907	0.442	0.217	3.12	4.65	0.508	1.03	0.595	3.1	1.28	NaN	1.52	6.91	1.73	2.09	1.09	1.38	5.38	NaN	0.839	NaN	1.11	9.32	1.52	1.481933333	2.989909091	0.495644947	-1.012621072	0.132113545	0.563441709
SLC43A3	4.13	5.84	3.42	4.01	3.79	2.94	3.74	4.21	3	3.66	1.68	5.36	1.95	0.976	2.42	3.21	2.26	2.77	1.07	4.05	3.08	1.63	1.9	2.96	3.12	2.91	3.13	4.32	2.35	3.4084	2.768571429	1.231104231	0.299952912	0.132555624	0.564988582
CS	0.652	1.01	1.54	0.962	1.01	1.04	1.03	1.05	1.05	0.64	0.863	0.857	1.5	1.2	0.966	2.13	1.07	0.732	0.88	1.28	1.35	1.16	1.41	1.55	0.94	1.87	0.817	0.999	0.931	1.024666667	1.222785714	0.837977296	-0.255016938	0.132896999	0.56540664
NCOR1	2.54	2.14	1.84	1.94	2.05	1.84	1.6	2.16	1.84	1.24	1.26	1.67	1.27	0.889	1.39	1.99	1.39	1.52	2.22	1.45	1.53	0.885	2.1	1.07	1.16	2.05	1.3	0.934	0.485	1.711266667	1.434571429	1.192876585	0.25444479	0.133025426	0.56540664
ITGAM	1.35	0.66	3.36	1.64	3.46	3.56	2.21	0.438	2.84	2.14	0.843	0.687	0.892	0.618	1.86	NaN	2.09	2.75	1.88	2.15	2.11	1.13	4.13	11.6	1.32	4.4	2.09	2.65	1.49	1.770533333	3.060769231	0.57846025	-0.789710271	0.133120241	0.56540664
RPS14	1.06	2	0.89	1.59	0.932	1.31	1.29	1.26	1.25	1.27	1.35	1.25	1.18	1.32	1.21	1.58	1.21	1.48	1.12	1.21	1.17	0.97	1.2	0.746	0.752	1.29	1.48	0.646	0.742	1.277466667	1.114	1.14673848	0.197536414	0.133130307	0.56540664
LARS2	1.2	1.39	1.63	1.13	1.16	1.09	1.64	1.2	1.28	1.2	1.62	1.24	1.1	1.3	1.4	2.01	0.953	1.86	1.14	1.27	1.34	1.3	1.72	2.22	1.08	2.13	1.44	1.08	1.42	1.305333333	1.497357143	0.871758177	-0.198000103	0.132791854	0.56540664
FAM188A	NaN	0.945	NaN	1.98	2.41	NaN	NaN	0.917	1.18	NaN	1.17	NaN	NaN	2.3	NaN	3.37	NaN	NaN	NaN	NaN	NaN	1.74	2.83	NaN	NaN	NaN	NaN	NaN	NaN	1.557428571	2.646666667	0.588449082	-0.765010508	0.132949897	0.56540664
LOC401307	1.54	1.4	2.29	1.04	1.24	1.18	1.24	0.62	1.58	1.58	2.37	0.829	3.79	1.66	1.77	1.81	1.28	2.59	1.98	1.19	1.9	1.97	2.13	2.84	1.77	1.75	1.92	2.73	1.79	1.6086	1.975	0.814481013	-0.296047028	0.133639228	0.565543414
ANTXR2	2.38	1.95	3.44	1.32	1.94	1.9	2.45	1.51	1.79	3.27	1.68	1.85	3.23	2.49	1.79	3.94	2.57	4.85	2.5	1.66	2.17	2.77	1.94	6.11	1.81	1.81	2.39	1.76	3.06	2.199333333	2.81	0.782680902	-0.353503853	0.133550447	0.565543414
GGPS1	2.41	1.1	0.831	1.12	1.34	2	0.601	1.56	1.26	1.44	1.29	0.952	1.7	1.07	1.04	NaN	1.81	1.16	1.07	1.3	1.25	0.903	1.09	0.73	0.642	1.56	1.29	0.635	0.345	1.314266667	1.060384615	1.239424495	0.309670386	0.133572183	0.565543414
SF3A3	1.5	2.32	1.73	1.35	2.41	1.71	0.648	1.32	1.72	1.05	1.96	1.57	2.16	0.928	2.63	5.83	1.17	2.97	1.34	1.41	2.16	2.81	1.69	1.88	1.25	1.16	3.56	0.808	4.55	1.667066667	2.327714286	0.716181826	-0.481602187	0.133298159	0.565543414
UFSP2	1.04	0.519	0.966	0.896	1.94	1.65	0.294	0.959	0.763	3.16	1.79	1.31	1.55	NaN	0.612	1.72	1.55	2.56	0.878	5.85	1.49	2.31	1.42	3.26	0.951	1.51	1.73	1.26	0.0788	1.246357143	1.8977	0.656772484	-0.606534409	0.133491297	0.565543414
STRIP2	0.732	0.311	0.461	0.493	0.616	0.88	NaN	0.318	0.929	0.455	0.516	0.778	0.324	0.443	0.288	NaN	0.615	0.827	0.696	0.476	0.22	0.368	1.16	NaN	0.397	0.806	1.35	0.724	0.925	0.538857143	0.713666667	0.75505438	-0.405347541	0.133625892	0.565543414
SCO2	2.44	NaN	1.47	1.86	2.73	0.788	3.12	2.07	4.08	7.93	1.5	2.4	1.7	3.39	4.55	8.58	11.7	2.1	3.66	3.16	2.01	2.69	4.76	NaN	2.4	7.51	2.24	0.931	5.72	2.859142857	4.420076923	0.646853642	-0.628488771	0.133937991	0.566470956
CST4	0.147	1.43	0.047	NaN	0.147	NaN	1.11	0.342	0.15	0.303	0.0101	NaN	NaN	0.214	0.366	0.021	0.979	0.0303	0.0826	0.0991	0.15	0.0892	0.0611	0.099	0.0792	0.0372	0.0406	0.169	0.113	0.387827273	0.14645	2.648188957	1.405006067	0.134200272	0.567007493
PSMA3.1	1.05	1.12	0.759	1.15	1.03	0.907	1.1	0.821	1.12	1.14	1.13	1	0.765	1.06	0.991	1.84	1.18	0.836	0.618	1.14	1.13	0.98	0.908	1.62	1.07	1.45	1.21	0.966	1.2	1.009533333	1.153428571	0.875245644	-0.192240118	0.134224168	0.567007493
ASAP3	1.67	NaN	0.0586	NaN	1.94	NaN	NaN	3.26	2.05	NaN	0.904	3.06	1.21	1.14	1.39	NaN	NaN	NaN	NaN	4.86	0.809	2.1	3.96	NaN	1.31	2.13	4.08	NaN	NaN	1.66826	2.749857143	0.606671515	-0.72101252	0.134403593	0.567428693
ATIC	1.08	1.44	NaN	NaN	1.31	1.5	2.04	1.36	0.413	1	NaN	1.77	0.938	NaN	NaN	4.22	1.45	NaN	1.05	1.22	2.22	1.76	2.95	0.986	1.15	NaN	3.62	1.09	0.605	1.2851	1.860083333	0.690883025	-0.53348663	0.134581947	0.567844872
NCAPD3	NaN	0.701	NaN	NaN	0.431	0.777	NaN	0.71	0.947	0.548	0.235	0.821	NaN	NaN	0.317	NaN	NaN	2.89	0.549	0.52	0.741	1.15	NaN	NaN	0.28	NaN	2.09	NaN	1.01	0.609666667	1.15375	0.528421813	-0.920238074	0.134817717	0.567927712
MAGOHB	1.09	1.03	0.993	0.878	1.13	1.04	2.23	1.62	1.37	1.94	0.92	1.42	1.22	0.831	0.99	1.92	1.02	1.5	1.75	1.25	1.48	1.58	1.35	1.72	1.08	2.51	2.23	0.853	0.857	1.2468	1.507142857	0.827260664	-0.273586112	0.134840943	0.567927712
BOD1	0.479	0.265	0.838	0.211	0.341	0.373	0.417	0.195	0.832	0.608	0.289	0.251	0.353	0.418	0.534	NaN	0.353	0.566	0.494	NaN	0.279	0.397	1	0.753	0.437	NaN	0.428	0.661	0.755	0.426933333	0.556636364	0.76698786	-0.382724352	0.134712183	0.567927712
UBE2L3	0.175	0.555	0.0869	0.188	0.246	0.335	0.25	0.191	0.0936	0.141	0.247	0.157	0.285	0.0819	0.131	0.108	0.138	0.0333	0.13	0.0814	0.156	0.127	0.0726	0.104	0.17	0.191	0.168	0.136	0.456	0.210893333	0.14795	1.425436521	0.511403793	0.13514475	0.568568309
GFPT1	1.66	1.17	1.86	0.96	1.56	2.15	1.03	1.7	1.33	2.42	1.31	1.79	1.29	1.08	1.53	4.07	2.49	0.933	1.15	1.52	1.65	1.43	2.05	4.5	1.5	2.92	2.02	1.38	0.727	1.522666667	2.024285714	0.752199482	-0.410812781	0.135152793	0.568568309
FAM175A	3.17	0.904	8.5	NaN	1.46	1.27	NaN	2.33	3.31	3.95	2.07	0.934	0.651	NaN	NaN	NaN	1.95	0.559	0.621	NaN	2.27	0.646	2.38	NaN	2.02	NaN	1.46	1.12	NaN	2.595363636	1.447333333	1.793203802	0.842539463	0.135562271	0.569954072
BAHCC1	0.858	1.27	0.133	0.756	1.41	0.962	1.67	1.11	1.69	2.87	1.77	1.22	0.563	1.78	0.907	2.04	1.39	1.45	1.08	1.7	1.02	0.976	1.95	NaN	1.55	1.43	1.19	3.02	2.31	1.2646	1.623538462	0.778915948	-0.360460438	0.135998137	0.570160431
RPP14	0.602	1.67	3.02	2.04	1.43	1.5	1.96	1.52	1.98	1.52	2.12	1.32	0.908	1.38	3.68	1.91	1.08	2.4	0.867	0.718	1.44	0.801	1.64	1.24	0.984	1.72	2.73	0.782	0.953	1.776666667	1.376071429	1.291115148	0.368617673	0.135778927	0.570160431
RPL6	0.329	0.487	0.913	0.391	0.555	0.618	0.457	0.439	0.743	0.675	1.03	0.328	0.497	0.978	0.433	0.903	0.515	1.05	0.726	0.656	0.433	0.531	0.922	0.873	0.295	1.59	0.67	0.74	0.615	0.591533333	0.751357143	0.787286497	-0.34503936	0.136011859	0.570160431
MON1A	0.916	0.857	NaN	NaN	0.972	0.881	NaN	0.668	NaN	NaN	0.449	NaN	0.631	NaN	NaN	NaN	NaN	0.88	0.127	NaN	0.388	0.623	0.589	NaN	0.782	NaN	0.647	NaN	NaN	0.767714286	0.576571429	1.331516353	0.413070147	0.135918331	0.570160431
FANCD2	1.25	1.21	1.92	0.665	1.66	1.54	2.13	0.956	2.35	1.26	1.41	1.23	1.06	1.71	1.06	0.75	1.65	2.37	1.79	1.07	1.16	1.08	1.75	NaN	2.4	1.58	1.59	4.99	3.22	1.4274	1.953846154	0.730559055	-0.452927196	0.135702906	0.570160431
PREPL	1.34	1.28	0.899	0.805	2.05	1.5	1.25	1.43	1.1	1.7	1.19	0.938	0.591	1.59	1.19	2.19	0.707	0.942	1.26	0.892	1.49	1.36	1.43	5.56	0.845	3.37	1.17	1.96	2.34	1.256866667	1.822571429	0.689611747	-0.536143745	0.136512911	0.570206835
FAM126B	0.213	0.202	NaN	0.426	0.266	0.581	NaN	0.333	0.269	0.862	0.768	0.496	0.527	0.348	0.308	NaN	0.535	0.778	0.372	1.28	0.674	0.739	0.312	NaN	0.243	1.16	0.641	0.322	0.257	0.430692308	0.609416667	0.706728797	-0.500771399	0.13655314	0.570206835
TMEM40.1	1.11	1.2	NaN	0.874	0.591	0.803	2.19	1.14	0.21	NaN	0.567	0.986	0.454	0.762	0.678	NaN	1.69	0.864	1.68	NaN	0.953	0.931	1.96	0.553	1.64	0.849	1.02	1.9	0.431	0.889615385	1.205916667	0.737708839	-0.438876572	0.136373038	0.570206835
SLC41A2.SLC41A1	0.447	0.924	1.44	0.547	0.682	0.675	0.826	1.89	2.03	1.14	1.44	1.59	0.851	0.955	1.25	2.85	0.773	1.21	2.48	2.79	0.638	0.823	1.96	1.66	0.75	1.11	1.08	0.596	2.38	1.112466667	1.507142857	0.738129542	-0.438054063	0.136453366	0.570206835
SDHC	1.54	NaN	NaN	0.813	NaN	NaN	NaN	NaN	2.83	0.815	NaN	1.93	1.59	NaN	0.59	6.36	NaN	2.76	1.15	1.06	NaN	NaN	2.97	3.14	NaN	NaN	NaN	2.09	0.999	1.444	2.566125	0.562716158	-0.829520706	0.136246996	0.570206835
HEATR5B	1.28	2.11	1.66	NaN	0.952	NaN	NaN	1.1	0.826	NaN	0.723	1.38	2.54	3.3	1.49	2.89	NaN	3.17	NaN	4.05	1.73	1.28	4.27	3.47	1.2	1.43	1.1	1.68	0.715	1.578272727	2.24875	0.701844459	-0.510776755	0.136583683	0.570206835
ZMYND8	0.917	0.816	1.21	0.723	1.04	1	1.53	0.894	0.868	1.35	1.23	1.04	1.33	1.54	1.84	1.16	1.28	1.28	1.18	2.11	0.801	1.26	1.42	2.77	1.12	1.38	1.6	0.955	1.24	1.1552	1.396857143	0.826999386	-0.274041836	0.136501352	0.570206835
SUCLG1	1.55	1.21	1.59	0.958	1.3	1.1	1.97	1.94	1.38	1.27	0.589	2.2	1.3	0.761	1.38	1.61	1.44	1.26	1.31	1.47	1.11	1.73	1.43	2.47	1.73	1.6	1.75	1.96	1.39	1.366533333	1.59	0.859454927	-0.218506114	0.136819098	0.570520408
OSBPL8	0.716	0.467	1.38	1.42	1.03	0.956	0.697	1.64	1.22	NaN	0.639	1.35	0.504	0.242	0.881	1.5	0.562	NaN	0.894	1.8	1.16	0.904	1.83	1.31	0.672	1.32	NaN	0.925	1.4	0.938714286	1.18975	0.789001291	-0.341900434	0.136778631	0.570520408
SAC3D1	0.768	0.88	NaN	NaN	1.46	NaN	3.8	1.17	2.03	1.12	2.26	1.3	2.54	3.39	NaN	2.26	1.59	NaN	5.02	2.37	2.2	1.91	NaN	4.03	2.24	NaN	NaN	NaN	NaN	1.883454545	2.7025	0.696930452	-0.520913402	0.136954433	0.570750383
MTX1	1.15	2.06	2.28	1.69	2.68	2.32	1.97	0.92	1.62	1.5	1.03	2.09	1.3	2.59	2.86	2.16	3.5	1.3	1.21	4.37	2.57	2.92	2.03	2.13	1.82	2.21	1.93	2.61	1.46	1.870666667	2.301428571	0.812828471	-0.298977159	0.137307521	0.571887029
SLC2A4	0.749	NaN	NaN	NaN	NaN	1.01	0.747	0.635	NaN	NaN	1.86	0.433	0.817	NaN	NaN	NaN	0.403	NaN	NaN	NaN	NaN	NaN	NaN	NaN	0.726	NaN	0.571	NaN	0.631	0.893	0.58275	1.532389532	0.615783076	0.137573442	0.572659508
TUBA1B	1.35	2.61	1.01	NaN	0.95	0.621	1.19	0.512	3.49	1.6	1.75	1.12	0.79	0.719	0.652	NaN	3.68	3.03	2.71	1.55	1.14	1.09	1.53	1.41	1.45	NaN	1.39	3.36	0.332	1.311714286	1.889333333	0.694273616	-0.526423748	0.137956692	0.572914662
KHNYN	0.913	0.898	1.03	0.926	0.73	0.762	1.05	0.632	0.905	0.878	0.785	0.702	0.887	1.01	0.911	1.23	0.921	1.14	1.2	0.648	0.578	0.773	1.39	0.74	0.792	1.38	0.879	0.863	1.47	0.867933333	1.000285714	0.867685423	-0.204756002	0.137894032	0.572914662
ACACA	1.57	2.41	1.44	1.3	1.26	1.89	1.86	2.86	NaN	1.7	0.938	1.81	0.652	0.771	1.28	2.3	2.23	5.85	1.68	NaN	1.13	1.16	NaN	NaN	1.15	2.03	3.38	1.6	2.27	1.552928571	2.252727273	0.689354895	-0.536681191	0.137937236	0.572914662
MAPK7	0.974	0.68	1.55	0.701	0.856	0.947	1.61	0.507	0.815	1.84	0.843	0.691	1.31	1.12	0.765	0.931	1.24	1.45	0.804	1.1	0.873	1.42	0.953	2.91	1.02	0.842	0.934	2.18	1.62	1.013933333	1.3055	0.776662837	-0.36463966	0.13771896	0.572914662
SYT7	0.727	NaN	NaN	NaN	0.516	NaN	NaN	1.1	NaN	1.04	0.961	1.02	0.452	0.418	NaN	NaN	NaN	NaN	NaN	NaN	0.499	0.769	NaN	NaN	0.458	NaN	0.325	0.811	0.605	0.77925	0.577833333	1.348572253	0.431432819	0.138430119	0.573159584
DNAJC6	NaN	4.83	NaN	NaN	NaN	NaN	NaN	3.99	1.37	NaN	1.53	6.9	NaN	0.474	NaN	NaN	NaN	1.45	0.35	2.12	2.91	1.63	0.396	NaN	0.695	NaN	NaN	NaN	NaN	3.182333333	1.364428571	2.332356123	1.221788088	0.138498804	0.573159584
RABIF	1.26	0.436	2.02	0.828	1.06	1.2	2.22	0.546	1.14	1.27	1.51	0.878	0.657	1.14	0.871	1.37	1.4	1.31	1.31	1.16	0.995	1.44	1.09	1.43	1.23	1.53	1.11	1.69	1.96	1.135733333	1.358928571	0.835756461	-0.258845492	0.138288582	0.573159584
C20orf112	1.29	2.88	2.05	1.07	1.09	1.25	1.23	2.27	2.04	2.52	0.645	1.58	1.96	2.08	1.72	NaN	3.18	2.62	1.62	2.56	1.61	2.78	3.1	NaN	1.22	1.91	2.26	2.06	0.663	1.711666667	2.131916667	0.80287691	-0.316749271	0.13835127	0.573159584
LZTS2	0.606	1.06	1.26	0.938	0.502	0.723	0.778	1.03	0.524	NaN	0.847	0.902	0.669	0.329	0.557	NaN	1.04	2.09	0.868	NaN	1.04	0.649	0.784	1.29	0.641	NaN	1.07	1.01	0.478	0.766071429	0.996363636	0.76886731	-0.379193454	0.138189237	0.573159584
NTM.OPCML	0.704	0.804	0.272	NaN	0.525	0.887	0.629	0.666	1	0.86	1.54	1.19	0.679	0.454	0.473	NaN	0.564	0.429	0.357	0.627	0.45	1.09	0.303	NaN	0.376	1.03	0.695	0.478	NaN	0.763071429	0.581727273	1.311733976	0.391475167	0.13815324	0.573159584
KLF4	0.738	1.24	1.01	0.822	1.1	0.966	0.583	1.43	0.905	0.457	0.437	0.873	0.539	0.46	0.673	0.493	0.984	0.911	0.545	0.856	0.721	0.54	0.497	0.504	0.716	0.758	0.738	0.635	0.613	0.815533333	0.679357143	1.200448603	0.263573637	0.138933914	0.57325316
COPB1	1.41	2.73	3.38	1.04	1.58	2.5	5.01	1.19	1.55	3.02	1.18	1.25	1.41	2.21	2.04	0.688	1.16	4.23	2.46	4.26	1.54	2.52	3.17	6.34	2.51	2.38	2.65	2.12	3.61	2.1	2.831285714	0.741712498	-0.431068016	0.138793033	0.57325316
VPS13B	0.695	1.58	1.97	1.45	1.52	1.37	1.77	1.32	1.66	2.5	NaN	1.06	0.688	1.2	0.877	3.87	1.42	2.16	1.81	1.01	1.31	1.06	1.76	2.89	1.22	3.69	0.862	0.997	1.97	1.404285714	1.859214286	0.755311383	-0.404856565	0.138882163	0.57325316
NUP93	0.661	0.656	0.451	0.968	0.715	0.718	0.901	0.67	0.675	0.583	3.6	0.81	0.643	0.777	0.779	0.35	0.521	0.678	0.617	0.62	0.811	0.619	0.637	0.737	0.618	0.396	0.658	0.556	0.553	0.907133333	0.597928571	1.517126588	0.601341468	0.138958228	0.57325316
RDH13	1.29	1.14	0.0911	2.28	1.52	2.46	1.83	0.652	0.0209	1.36	0.442	1.25	0.885	4.05	1.2	2.11	2.23	1.58	2.11	NaN	1.13	1.36	1.44	NaN	2.22	NaN	2.83	1.26	1.93	1.364733333	1.836363636	0.743171617	-0.428232691	0.13900463	0.57325316
TTN	1.06	NaN	1.5	NaN	NaN	0.842	0.979	NaN	1.31	0.611	1.01	1.55	NaN	NaN	1.09	NaN	0.954	2.37	0.53	1.16	NaN	3.65	2.29	NaN	NaN	NaN	NaN	1.25	1.49	1.105777778	1.71175	0.645992568	-0.630410528	0.138768409	0.57325316
POLA1	1.04	0.589	2.15	NaN	0.501	0.548	NaN	0.733	1.74	1.17	1.3	0.828	1.67	0.929	0.712	NaN	0.722	0.798	0.718	NaN	0.362	0.992	1.25	NaN	0.614	NaN	1.12	NaN	0.71	1.07	0.809555556	1.321712874	0.402408803	0.140064724	0.573396809
MPDZ	0.882	2.02	NaN	NaN	2.13	NaN	NaN	3.04	NaN	1.05	NaN	0.591	1.93	1.99	2.23	4.77	NaN	NaN	NaN	NaN	2.95	1.34	NaN	5.83	0.791	10	NaN	1.53	NaN	1.762555556	3.887285714	0.45341549	-1.141094417	0.140086689	0.573396809
PLXNB1	1.1	NaN	NaN	2.3	NaN	1.72	3.8	1.35	2.81	2.59	1.49	1.31	1.19	NaN	NaN	NaN	NaN	6.15	5.19	2.68	NaN	2.35	NaN	1.18	NaN	5.54	1.35	NaN	1.42	1.966	3.2325	0.608197989	-0.717387048	0.139171558	0.573396809
HRAS	1.58	1.45	1.25	1.48	2.47	1.94	1.41	2.4	1.42	1.62	0.854	1.33	1.64	1.83	1.62	0.968	1.29	1.48	1.26	1.75	1.65	1.8	1.41	1.26	1.72	1.19	0.984	1.8	1.29	1.6196	1.418	1.142172073	0.191780016	0.139408558	0.573396809
COL8A1	1.01	0.817	1.29	0.936	1.02	1.08	1.4	0.869	0.788	1	1.52	0.544	0.862	0.641	1.13	1.61	0.851	1.12	0.735	1.18	0.791	1.25	1.09	2.2	0.806	1.37	1.78	1.31	0.719	0.9938	1.200857143	0.827575541	-0.273037087	0.139979241	0.573396809
MTM1	0.769	0.752	0.403	0.675	0.619	0.548	0.805	0.715	0.705	0.773	0.925	0.63	0.604	0.786	0.705	NaN	0.576	0.374	0.847	2.86	0.913	0.75	1.41	NaN	0.972	1.61	0.407	0.714	0.713	0.694266667	1.012166667	0.685921291	-0.543885057	0.140043022	0.573396809
PEX6	1.56	1.45	1.34	1.58	2.54	1.54	0.892	1.15	1.34	0.904	1.1	1.57	0.846	1.63	2	NaN	2.05	1.89	0.994	2.13	1.81	0.765	0.565	4.49	2.37	NaN	1.3	2.5	2.29	1.429466667	1.9295	0.740848234	-0.432750065	0.139998726	0.573396809
TEAD4.TEAD2	0.567	1.05	1.24	0.711	1.22	1.41	2.75	0.977	1.66	NaN	4.06	1.18	2.53	1.49	1.21	2.25	1.34	2.56	2.04	NaN	2.21	1.43	4.31	12	1.47	NaN	1.92	1.74	2.4	1.575357143	2.9725	0.529977172	-0.915997877	0.139624144	0.573396809
FA2H	NaN	NaN	NaN	NaN	NaN	NaN	NaN	1.82	NaN	NaN	0.746	NaN	0.293	NaN	0.997	NaN	NaN	NaN	1.89	NaN	NaN	NaN	1.16	NaN	NaN	NaN	NaN	NaN	2.14	0.964	1.73	0.557225434	-0.843666986	0.139223964	0.573396809
CHSY1	1.1	1.43	1.14	1.5	1.48	1.6	2.71	2.32	2.93	1.19	2.14	1.88	2.97	1.67	2	2.94	1.93	2.59	1.39	1.49	1.81	2.11	2.97	2.27	1.44	3.33	2.97	1.48	2.61	1.870666667	2.237857143	0.835918715	-0.258565434	0.139688839	0.573396809
MTFR1L	0.918	0.324	0.903	NaN	0.964	0.771	1.27	1.14	0.59	0.717	0.448	0.551	0.781	0.571	0.638	1.48	0.588	1.33	1.24	0.458	0.649	0.413	1.35	1.1	1.1	1.77	NaN	0.722	0.488	0.756142857	0.976	0.774736534	-0.368222321	0.139383883	0.573396809
TDP1	0.0693	1.29	0.0452	0.306	NaN	0.776	0.576	0.188	NaN	NaN	NaN	0.0264	0.166	0.138	NaN	0.188	NaN	0.228	0.162	NaN	NaN	0.15	0.0655	NaN	NaN	0.0871	NaN	NaN	NaN	0.35809	0.146766667	2.439859187	1.286797887	0.14004856	0.573396809
CTTNBP2NL	1.62	1.2	2.31	1.53	1.26	1.75	1.89	0.955	0.741	1.79	1.25	0.631	1.7	1.45	1.84	1.18	0.979	0.853	1.69	1.59	1.35	0.689	1.92	0.843	0.981	1.92	0.848	0.777	1.33	1.461133333	1.210714286	1.206835792	0.271229389	0.139645925	0.573396809
SPATA2	1.03	0.425	1.73	1.22	0.408	0.418	1.2	0.474	0.922	0.907	1.21	0.725	1.41	0.545	0.535	3.17	0.737	1.71	0.636	1.09	0.755	0.93	1.72	0.539	1.03	2.32	1.51	0.382	0.786	0.877266667	1.236785714	0.709311772	-0.495508203	0.140366646	0.574212522
BCL2L11	1.41	NaN	NaN	NaN	0.438	NaN	NaN	NaN	NaN	NaN	0.618	NaN	NaN	NaN	NaN	NaN	0.74	1.1	2.5	NaN	1.69	1.12	NaN	NaN	NaN	NaN	1.96	NaN	NaN	0.822	1.518333333	0.541383095	-0.885278254	0.140588594	0.574460167
TPX2.HCA90	1.03	0.771	0.96	0.872	0.412	0.363	0.636	1.31	0.938	0.737	1.2	0.836	1.12	0.988	0.836	0.332	0.695	0.948	1.52	0.48	1.52	0.881	1.63	0.36	0.534	2.34	1.01	1.72	2.71	0.867266667	1.191428571	0.727921663	-0.458144896	0.140532621	0.574460167
JMJD6	0.683	0.766	NaN	1.12	2.52	NaN	0.783	NaN	NaN	0.549	4.07	0.648	NaN	NaN	NaN	NaN	1.16	0.78	0.414	NaN	NaN	NaN	0.688	NaN	NaN	0.717	0.232	0.526	NaN	1.392375	0.645285714	2.15776511	1.109537824	0.142132056	0.576214538
SAMD11	1.57	NaN	NaN	NaN	1.09	NaN	NaN	NaN	0.39	NaN	2.55	0.276	0.92	NaN	NaN	NaN	NaN	0.203	0.858	NaN	0.568	NaN	NaN	NaN	NaN	0.429	NaN	NaN	NaN	1.132666667	0.5145	2.20149012	1.13848037	0.141896874	0.576214538
LONP1	1.22	NaN	NaN	NaN	0.067	NaN	NaN	0.821	NaN	NaN	NaN	1.28	NaN	0.0824	2.03	NaN	NaN	NaN	NaN	NaN	0.104	NaN	NaN	NaN	NaN	NaN	NaN	NaN	0.483	0.916733333	0.2935	3.123452584	1.643141629	0.14132824	0.576214538
FIBP	2.88	1.04	4.69	1.47	2.75	2	NaN	3.98	3.43	6.5	NaN	5.69	3.81	2.03	2.27	NaN	NaN	2.39	5.95	NaN	3.51	1.47	7.6	2.93	5.28	2.6	5.62	3.78	10.8	3.272307692	4.720909091	0.693152024	-0.528756292	0.141636998	0.576214538
NR2F6	0.994	1.35	0.94	1.49	1.09	0.792	1.02	0.394	1.56	0.466	1.33	0.482	0.844	1.03	1.66	1.13	1.3	1.44	0.878	1.06	1.3	0.994	1.34	1.5	1.23	1.81	0.912	2.09	0.539	1.029466667	1.251642857	0.822492343	-0.281925846	0.141715599	0.576214538
PPIB	1.11	2.25	1.51	1.17	1.28	1.24	1.24	1.23	1.39	1	0.976	1.04	1.72	1.05	1.47	3.92	1.18	1.63	1.43	1.13	1.97	1.31	1.2	1.51	1.07	1.05	3.17	1.09	1.98	1.311733333	1.688571429	0.776830231	-0.364328749	0.142151268	0.576214538
SNX1	1.25	0.964	1.66	1.24	1.31	1.33	2.89	0.649	0.923	1.18	0.657	1.53	1.88	1.22	1.48	2.27	1.35	1.31	1.33	1.51	1.77	1.36	2.03	2.65	1.32	2.87	1.16	1.26	1.05	1.3442	1.66	0.809759036	-0.304435433	0.141791907	0.576214538
ACOT4	0.93	1.71	3.92	NaN	1.37	1.05	1.08	1.32	NaN	NaN	0.61	NaN	0.883	0.916	0.652	NaN	1.28	NaN	0.745	NaN	0.386	0.522	NaN	NaN	NaN	NaN	1.1	NaN	NaN	1.312818182	0.8066	1.627595068	0.702741814	0.14210833	0.576214538
SERBP1	0.496	0.666	1.06	NaN	0.264	NaN	0.22	0.664	0.911	0.729	0.264	0.366	0.454	0.256	NaN	0.565	NaN	1.38	0.233	1.41	0.673	NaN	0.657	0.553	0.598	1.33	0.826	0.247	0.514	0.529166667	0.748833333	0.706654796	-0.50092247	0.141479998	0.576214538
KDM2B	2.36	1.92	2.78	0.632	1.6	1.02	2.48	0.901	1.99	2.22	1.89	1.54	1.03	1.25	1.37	2.8	1.38	1.94	1.46	2.26	1.85	1.86	3.1	1.83	1.51	2.49	1.85	1.16	2.57	1.665533333	2.004285714	0.830985982	-0.267103954	0.141723751	0.576214538
MRPL13	1.2	1.87	2.35	1.11	1.23	0.534	NaN	2.5	1.25	2.17	0.284	1.94	0.526	0.935	0.923	2.48	1.85	2.58	0.984	1.53	1.11	1.07	1.3	NaN	1.11	2.31	2.17	2.2	1.69	1.344428571	1.721846154	0.780806443	-0.356963137	0.141959869	0.576214538
BLOC1S4	1.72	NaN	NaN	NaN	NaN	NaN	NaN	NaN	NaN	NaN	NaN	2.22	2.56	NaN	NaN	0.187	NaN	NaN	1.56	1.89	NaN	2.48	NaN	1.94	NaN	NaN	NaN	NaN	0.694	2.166666667	1.4585	1.485544509	0.570991831	0.141187479	0.576214538
DDX56	2.46	1.76	2.54	1.53	3.15	2.91	1.82	2.18	2.1	2.42	2	2.05	1.71	2.1	1.84	8.26	3.56	2.81	2.23	2.51	3.21	2.33	1.79	1.42	2.92	1.74	2.6	2.15	2.81	2.171333333	2.881428571	0.753561395	-0.408203038	0.141783339	0.576214538
CDK12	0.834	0.497	1.02	0.612	0.779	0.842	1.33	0.688	1.1	0.987	1.17	0.777	0.708	0.966	0.736	1.03	0.905	0.971	0.899	0.807	0.685	1.2	0.759	1.36	0.981	1.2	0.878	0.978	1.15	0.869733333	0.985928571	0.882146393	-0.180910002	0.141212939	0.576214538
MCF2L	NaN	NaN	NaN	NaN	NaN	NaN	NaN	1.75	NaN	2.09	NaN	NaN	2.23	2.68	NaN	NaN	NaN	NaN	NaN	NaN	NaN	NaN	1.52	NaN	NaN	NaN	NaN	NaN	0.85	2.1875	1.185	1.845991561	0.884395958	0.142667214	0.57651925
AIP	1.03	1.2	4.14	1.44	1.75	1.41	0.875	1.05	3.08	1.38	1.36	1.46	1.11	1.79	1.72	2.76	1.19	1.55	2.02	1.75	2.28	1.42	1.81	2.68	2.59	3.8	1.61	2.84	1.19	1.653	2.106428571	0.78474059	-0.349712271	0.142351377	0.57651925
NR2C1	1.85	NaN	NaN	NaN	1.99	1.15	0.471	1.6	NaN	NaN	0.262	NaN	1.11	NaN	0.915	NaN	3.76	NaN	NaN	NaN	1.68	2.41	NaN	NaN	NaN	NaN	1.2	NaN	NaN	1.1685	2.2625	0.516464088	-0.953260058	0.142712408	0.57651925
PPP1R13L	0.377	NaN	NaN	0.851	NaN	NaN	NaN	0.558	NaN	NaN	NaN	0.55	NaN	NaN	NaN	NaN	NaN	NaN	0.571	NaN	NaN	0.756	1.72	NaN	NaN	NaN	1.43	NaN	NaN	0.584	1.11925	0.521777976	-0.938492044	0.142581091	0.57651925
RPL36AL	NaN	0.157	NaN	NaN	NaN	NaN	NaN	NaN	0.19	0.273	NaN	0.454	NaN	0.556	NaN	NaN	NaN	0.395	NaN	0.78	NaN	NaN	0.394	NaN	NaN	NaN	0.532	NaN	NaN	0.326	0.52525	0.62065683	-0.688132292	0.142709295	0.57651925
PGM2	0.442	0.759	0.526	0.692	0.526	0.597	0.471	1.29	0.591	0.869	0.984	0.799	0.269	0.468	0.307	0.628	0.58	0.691	0.383	0.702	0.435	0.53	0.506	0.481	0.529	0.403	0.478	0.466	0.546	0.639333333	0.525571429	1.216453746	0.282681465	0.142524295	0.57651925
PLXNB3	1.35	0.917	1.59	1.69	1.05	0.936	2.07	1.53	1.2	2.62	1.2	2.44	1.09	1.21	1.48	2.14	1.57	1.49	1.63	1.57	2.06	2.28	1.37	2.44	2.32	1.86	1.57	1.44	0.903	1.491533333	1.760214286	0.847358953	-0.238954851	0.14373747	0.576617609
RAB27B	1.98	2.76	4.74	1.31	3.29	4.81	3.98	1.72	2.2	4.41	1.98	1.51	1.85	3.6	2.38	1.24	3.01	3.02	2.26	3.56	1.69	2.35	2.25	NaN	1.75	2.02	1.75	1.82	2.95	2.834666667	2.282307692	1.242017751	0.312685793	0.143041802	0.576617609
CCNK	0.626	1.76	0.694	2.11	2.43	2.14	1.19	2.51	2.19	2.01	1.58	2.45	1.76	NaN	1.82	NaN	1.64	1.01	1.37	NaN	0.836	1.71	0.786	3.43	1.75	0.561	1.18	NaN	0.668	1.805	1.358272727	1.328893648	0.41022565	0.143566651	0.576617609
IGHG3	0.125	0.107	0.067	0.0481	0.0907	0.0895	0.361	0.077	0.105	0.275	0.0625	0.109	0.0826	0.436	0.0241	0.0254	0.0965	0.0224	0.0603	0.018	0.133	0.0427	0.0606	NaN	0.239	0.00844	0.0371	0.132	0.184	0.1373	0.081495385	1.684757985	0.752541364	0.143870873	0.576617609
FAM203A.FAM203B	1.39	1.12	NaN	NaN	0.473	0.771	NaN	NaN	NaN	NaN	1.72	1.25	0.246	NaN	NaN	NaN	NaN	NaN	NaN	NaN	0.555	NaN	NaN	NaN	0.362	NaN	0.864	NaN	NaN	0.995714286	0.593666667	1.677227882	0.746078718	0.143094778	0.576617609
GLB1	1.1	NaN	NaN	NaN	NaN	NaN	NaN	NaN	NaN	NaN	NaN	NaN	0.852	NaN	NaN	NaN	NaN	2.38	NaN	NaN	1.56	1.99	NaN	NaN	NaN	NaN	5.99	NaN	NaN	0.976	2.98	0.327516779	-1.610359278	0.142859109	0.576617609
RPL13	0.566	1.11	1.03	1.33	1.13	1.18	1.38	1.1	1.26	0.959	1.35	0.942	1.14	0.85	1.84	2.07	1.11	1.19	0.876	1.43	1.24	1.1	1.49	1.67	0.885	2.01	1.18	1.2	1.17	1.144466667	1.330071429	0.860455042	-0.216828281	0.143869426	0.576617609
SERPINB1	0.188	0.755	0.245	0.163	NaN	NaN	0.209	0.409	0.395	NaN	0.0919	0.358	0.103	0.11	0.189	NaN	0.357	0.135	3.58	NaN	0.919	0.134	2.11	0.243	0.0901	0.105	0.205	0.937	NaN	0.267991667	0.801372727	0.334415756	-1.580285272	0.143660797	0.576617609
CASP14	0.851	0.977	0.95	1.14	1.04	1.02	0.607	1.89	1.1	2.13	1.1	0.89	1.74	0.967	1.37	0.962	1.14	0.633	0.514	1.25	1.33	0.828	0.799	1.26	1.09	0.891	0.624	1.2	1.29	1.1848	0.9865	1.201013685	0.26425259	0.143374226	0.576617609
[truncated: 8,089 more rows]
