# Supplementary material for: PIGNON: a protein–protein interaction-guided functional enrichment analysis for quantitative proteomics
Source: BMC Bioinformatics. 2021 Jun 4;22:302. doi: 10.1186/s12859-021-04042-6 (PMC8178832; doi:10.1186/s12859-021-04042-6)
Supplement: Supplementary file 16 — Additional File 16: File S1. t-test results on protein expression values from Tyanova et al.’s dataset [file 12859_2021_4042_MOESM16_ESM.zip › Additional file 16, Supplementary File S1/ttest_HRvTN_outputDetails.tsv]

	ERPR	ERPR.1	ERPR.2	ERPR.3	ERPR.4	ERPR.5	ERPR.6	ERPR.7	ERPR.8	ERPR.9	ERPR.10	ERPR.11	ERPR.12	ERPR.13	TN	TN.1	TN.2	TN.3	TN.4	TN.5	TN.6	TN.7	TN.8	TN.9	TN.10	Average (HR)	Average (TN)	Fold Change (HR/TN)		p-value	Adjusted p-value
HMGB1.HMGB1P1	0.258	0.861	0.432	0.478	0.46	0.578	0.808	0.426	NaN	0.259	0.741	0.92	0.214	0.418	1.36	1.71	0.998	1.53	1.05	1.12	1.63	0.673	0.712	1.12	1.7	0.527153846	1.236636364	0.426280402	-1.230125365	5.22E-05	0.062632866
CD27	1.55	1.96	1.81	1.61	2.13	1.88	1.57	2.06	1.91	2.37	1.73	2.03	2.05	1.64	0.768	1.26	1.46	1.15	1.13	0.977	1.65	1.58	1.48	1.22	1.4	1.878571429	1.279545455	1.468155291	0.554004574	9.98E-06	0.062632866
USP5	2.66	1.99	2.79	3.02	2.19	3.44	1.13	2.46	2.2	1.65	2.39	3.17	1.55	0.698	3.72	3.49	4.1	5.07	1.81	5.18	5.04	3.84	4.22	4.5	4.01	2.238428571	4.089090909	0.547414724	-0.869293855	4.61E-05	0.062632866
PRKCD	2.08	1.56	4.27	1.13	0.577	4.51	3.17	2.95	2.66	1.99	3.77	3.1	2.38	0.945	4.82	4.12	5.75	8.22	5.48	6.82	3.46	5.75	4.97	6.74	3.95	2.506571429	5.461818182	0.458926194	-1.123665943	2.19E-05	0.062632866
RBM45	NaN	2.82	4.09	2.55	2.34	2.85	2.25	2.51	2.94	2.93	2.54	2.66	4.69	2.42	2.3	1.46	1.46	0.842	NaN	1.71	0.832	1.52	2.27	1.21	2.17	2.891538462	1.5774	1.833104134	0.874288744	5.51E-05	0.062632866
BCL2L12	0.737	1.16	1.09	0.787	1.08	1.68	1.03	0.585	1.19	0.952	1.5	1	0.766	0.874	1.93	2.3	1.51	1.94	1.72	2.06	1.22	1.68	1.7	1.15	1.58	1.030785714	1.708181818	0.60344028	-0.728717095	4.51E-05	0.062632866
DYM	3.87	1.98	1.87	2.54	1.31	1.79	2.51	1.94	3.81	2.85	2.93	1.79	3.11	2.24	1.03	1.02	1.94	1.19	1.82	1.69	1.12	1.37	0.863	1.06	1.22	2.467142857	1.302090909	1.89475469	0.922011078	7.58E-05	0.073870024
ERICH1	1.63	NaN	2.57	0.572	2.51	2.3	2.4	2.94	2.12	2.75	2	1.03	1.55	1.91	1.01	0.547	0.998	0.622	0.652	NaN	1.76	0.87	0.926	NaN	NaN	2.021692308	0.923125	2.190052601	1.130965521	0.000151954	0.083763153
KIF13B	1.91	2.01	1.65	1.47	2.15	1.64	2.03	2.2	1.93	1.66	2.91	1.94	1.9	1.72	0.862	1.31	1.51	1.1	1.57	0.785	1.02	1.71	1.61	1.53	1.48	1.937142857	1.317	1.470875366	0.556675006	0.000134744	0.083763153
CD7	0.332	0.256	0.413	0.357	NaN	0.395	0.292	0.187	0.264	0.643	NaN	0.278	0.378	0.294	0.858	0.927	NaN	0.78	NaN	0.506	0.482	NaN	0.582	0.785	0.831	0.34075	0.718875	0.474004521	-1.077027276	0.000173957	0.083763153
YBX3	3.12	5.33	3.13	0.471	1.5	3.37	2.17	2.62	1.64	2.27	2.55	1.8	2.56	2.73	0.714	0.475	1.45	0.322	1.43	0.719	1.13	1.44	1.22	0.647	0.905	2.518642857	0.950181818	2.650695697	1.406371057	0.000139882	0.083763153
MCM7	1.98	3.47	3.88	1.99	3.82	3.49	2.26	2.49	5.01	3.31	3.58	3.62	5.89	2.77	1.39	0.727	3.02	0.957	2.19	1.78	1.82	2.37	2.4	1.29	1.69	3.397142857	1.784909091	1.903258196	0.928471291	0.000184068	0.083763153
RABIF	1.37	1.4	1.31	1.31	1.16	0.995	1.44	1.09	1.43	1.23	1.53	1.11	1.69	1.96	0.643	0.651	1.07	0.683	1.14	0.744	0.974	1	1.06	1.07	1.21	1.358928571	0.931363636	1.459074113	0.545053166	0.000126677	0.083763153
CCT7	NaN	0.189	0.696	0.53	0.759	0.507	0.19	0.671	NaN	0.314	NaN	0.589	0.171	0.393	1.2	1.29	1.67	1.14	NaN	1.37	0.985	0.749	0.841	0.713	0.664	0.455363636	1.0622	0.428698584	-1.221964442	0.000166804	0.083763153
N6AMT1	0.994	1.73	1.41	1.28	3.04	1.32	2.04	1.55	2.37	2.04	1.79	1.32	1.91	1.94	0.555	1.11	0.848	1.17	1.09	0.905	1.26	1.24	1.16	1.06	1.06	1.766714286	1.041636364	1.696095055	0.762217026	0.000178026	0.083763153
OAF	NaN	NaN	NaN	1.85	0.805	NaN	2.91	NaN	NaN	NaN	NaN	NaN	1.19	1.21	6.18	NaN	NaN	NaN	NaN	NaN	NaN	NaN	NaN	7.05	5.72	1.593	6.316666667	0.252189974	-1.987417176	0.000275794	0.110202718
E2F4	2.41	1.66	1.73	0.833	2.6	0.781	2.27	0.962	2.23	2.14	1.84	1.56	1.36	2.39	0.221	0.508	0.638	1.11	1.35	0.862	0.672	1.72	0.565	1.12	0.881	1.769	0.877	2.017103763	1.0122853	0.000269343	0.110202718
RAB17	2.81	2.56	3.1	2.3	2.79	2.22	2.45	3.23	4.46	2.88	1.53	3.27	3.36	2.13	1.31	2.3	2.31	1.72	1.78	1.86	1.45	1.82	2.55	0.899	1.57	2.792142857	1.779	1.569501325	0.650306247	0.000290602	0.110202718
SFRP2	1.12	1.26	1.29	1.71	1.47	0.742	2.07	1.09	2.51	1.2	1.29	1.69	1.34	1.8	0.218	0.4	0.424	0.527	1.28	0.494	0.875	0.596	0.778	1.53	1.03	1.470142857	0.741090909	1.983755082	0.988233919	0.000313061	0.112471245
BCL10	0.904	0.354	1.47	0.932	0.383	3.88	1.96	0.748	0.203	0.378	3.38	1.03	1.74	0.37	4.96	2.64	1.81	7.11	2.81	5.71	2.4	3.52	3.56	3.89	2.85	1.266571429	3.750909091	0.337670521	-1.566311857	0.000384987	0.131396102
NDUFS4	1.67	3.26	1.21	1.97	2.39	3.22	2.27	2.64	2.17	4.26	3.18	1.51	3.12	4.82	1.71	0.841	1	0.702	1.85	1.99	1.29	1.04	2.26	1.37	1.02	2.692142857	1.370272727	1.964676669	0.974291904	0.000446488	0.145129957
Em.AP000351.3.GSTT2.GSTT2B	4	2.75	4.24	2.65	3.19	2.74	3.14	4.26	5.66	3.17	3.34	3.71	6.82	2.79	1.01	1.87	3.96	1.9	1.6	2.42	2.83	3.1	0.979	2.09	1.67	3.747142857	2.129909091	1.759297086	0.814999126	0.000842267	0.172307945
RRAS2	1.36	2.08	1.58	2.23	2.26	1.07	1.96	1.75	1.98	1.75	1.69	1.07	1.81	1.91	0.715	1.05	1.42	1.6	0.963	1.59	1.42	1.06	1.52	1.29	0.955	1.75	1.234818182	1.417212692	0.503056291	0.000896084	0.172307945
GPR89B.GPR89A.GPR89C	NaN	0.404	1.56	0.837	1.04	2.24	1.21	0.923	0.798	0.303	NaN	0.67	0.315	1.08	2.51	3.22	0.977	1.47	1.83	4.21	2.69	NaN	2.4	2.7	1.89	0.948333333	2.3897	0.396842002	-1.333363364	0.000652096	0.172307945
FAM120B	NaN	0.881	0.826	0.748	NaN	0.757	1.14	0.893	NaN	0.798	NaN	0.856	0.897	0.964	0.562	0.604	0.748	0.525	0.781	0.558	0.483	0.843	0.659	0.613	0.848	0.876	0.656727273	1.333887043	0.415636501	0.000568203	0.172307945
AURKB	NaN	0.928	NaN	1.61	NaN	1.76	1.45	1.23	NaN	1.03	NaN	1.58	NaN	0.934	1.54	1.62	NaN	2.45	2.39	1.73	NaN	2.4	1.65	2.09	2.44	1.31525	2.034444444	0.646490989	-0.629297835	0.000979519	0.172307945
HMGB3	1.19	1.52	2.25	0.803	1.41	1.23	0.913	1.39	0.523	0.321	2.11	0.992	0.384	0.442	1.53	3.53	0.909	2.8	2.57	3.55	2.3	2.57	1.19	1.97	2.6	1.105571429	2.319909091	0.476558083	-1.069276035	0.000966772	0.172307945
HSP90AB1	0.442	0.859	0.998	0.873	1.25	1.08	1.28	1.07	2.37	1.11	1.32	0.782	1.41	0.682	1.65	2.32	2.41	2.58	2.31	0.871	1.78	1.34	1.63	2	2.06	1.109	1.904636364	0.582263376	-0.780256217	0.000602146	0.172307945
AMD1	3.59	2.17	2.19	1.62	3.2	1.86	2.1	1.25	2.32	1.83	1.11	1.39	1.32	NaN	1.14	0.612	1.03	1.11	1.01	0.645	0.902	1.35	1.76	0.777	1.26	1.996153846	1.054181818	1.89355746	0.921099201	0.00067205	0.172307945
MARK3	0.534	0.705	0.506	0.559	0.928	0.982	0.553	0.424	0.406	0.518	0.494	0.816	0.578	0.708	1.25	1.19	1.35	1.49	1.48	0.893	1.17	0.711	0.839	2.34	0.954	0.622214286	1.242454545	0.500794406	-0.997709649	0.000867201	0.172307945
HLA.C.3	NaN	0.266	NaN	NaN	NaN	NaN	NaN	0.293	NaN	NaN	NaN	NaN	NaN	NaN	0.0407	0.0975	NaN	0.227	NaN	0.0715	NaN	NaN	NaN	0.0933	0.0831	0.2795	0.102183333	2.735279726	1.451688379	0.001012727	0.172307945
RAB7A	0.785	0.608	0.823	0.836	0.905	0.929	0.767	0.664	0.525	0.779	0.873	0.808	0.915	0.544	0.792	1.16	1.08	1.19	1.05	0.973	0.945	0.818	0.9	1.17	1.46	0.768642857	1.048909091	0.732802169	-0.448504321	0.000751589	0.172307945
CUL7	2.33	2	2.58	2.44	2.1	1.83	1.93	2.28	2.37	2.12	NaN	2.18	3.19	2.12	0.637	1.61	1.32	1.37	1.15	1.35	2.68	2.06	1.44	1.56	1.51	2.266923077	1.517	1.494346128	0.579514352	0.000744726	0.172307945
NPTX1	1.63	NaN	1.34	1.25	1.57	1.63	1.53	1.54	2.26	1.06	1.45	1.1	1.25	1.26	1.02	1.15	1.18	0.682	0.584	0.836	1.49	NaN	0.686	0.867	NaN	1.451538462	0.943888889	1.537827681	0.620893854	0.001034958	0.172307945
IMMT.1	1.82	1.78	1.48	1.23	1.24	1.66	1.41	1.23	0.809	1.21	1.21	1.4	1.51	1.4	2.09	1.87	1.77	1.78	1.72	1.74	1.28	1.52	1.67	1.79	2.03	1.384928571	1.750909091	0.790976858	-0.338292609	0.001024827	0.172307945
ACO2	0.846	0.702	0.61	1.26	0.378	0.666	0.437	0.717	0.25	0.542	1.29	0.489	0.988	1.11	1.29	1.78	0.965	1.67	1.32	1.03	0.76	1.45	0.814	1.41	1.93	0.734642857	1.310818182	0.560446038	-0.835352622	0.000824389	0.172307945
BRD8	0.549	0.502	0.595	0.614	0.507	0.571	0.527	0.552	0.258	0.593	0.409	0.412	0.521	0.554	0.842	1.2	0.521	1.09	1.15	0.869	0.639	0.748	0.465	1.09	1.02	0.511714286	0.875818182	0.584269996	-0.77529289	0.000751061	0.172307945
TXLNG	2.01	1.37	1.4	2.25	NaN	2.74	2.47	NaN	2.11	1	NaN	2.37	1.63	1.69	0.972	0.584	0.897	1.09	NaN	1.25	NaN	1.64	NaN	1.34	1.14	1.912727273	1.114125	1.716797732	0.779720075	0.000862132	0.172307945
DDX18	NaN	3.85	NaN	3	3.25	1.4	2.48	3.12	NaN	1.49	5.17	4.19	2.86	4.48	2.07	1.11	1.35	NaN	NaN	1.49	NaN	2.1	2.19	1.47	0.855	3.208181818	1.579375	2.031298342	1.022402147	0.00098634	0.172307945
NUFIP1	1.06	0.283	0.43	0.903	0.497	0.701	0.329	0.466	0.51	0.333	0.665	0.765	0.264	0.99	0.837	NaN	0.622	1.52	1.18	1.03	1.45	0.858	0.708	1.42	1.17	0.585428571	1.0795	0.542314564	-0.882798181	0.000924195	0.172307945
RNF115	1.89	2.07	1.44	1.98	1.8	1.44	1.63	1.7	2.31	1.87	1.84	1.66	1.77	1.34	0.654	1.21	0.779	1.18	1.56	1.05	1.68	1.81	1.43	1.28	1.24	1.767142857	1.261181818	1.401180093	0.486642396	0.000912766	0.172307945
CASP4	NaN	2.74	3.93	2.95	4.27	1.84	3.2	NaN	4.32	1.78	3.45	2.27	2.31	2.66	0.981	1.28	1.29	0.719	1.23	1.54	1.69	3.79	NaN	1.2	1.9	2.976666667	1.562	1.905676483	0.930303221	0.001105028	0.179593395
RPL8	2.4	1.45	1.45	1.31	2.1	1.08	1.52	2.14	1.86	1.03	1.7	1.25	2.09	1.57	0.931	1.03	1.51	1.19	1.05	1.22	1.37	1.37	1.06	0.936	1.05	1.639285714	1.156090909	1.417955717	0.503812478	0.001208356	0.19181956
EPB41	1.96	3.6	1.52	2.08	3.83	3.94	3.8	4.94	6.88	7.34	1.27	1.8	6.18	0.484	0.239	0.2	1.35	0.596	0.954	2.15	1.26	1.27	1.87	1.73	1.32	3.544571429	1.176272727	3.013392512	1.591388605	0.001357633	0.207073794
TGFBR3	0.734	1.02	0.808	1.68	0.606	0.755	0.673	0.987	0.281	0.73	0.875	1.3	0.607	0.874	3	1.93	0.93	2.87	1.15	2.55	1.11	2.02	1.02	3.63	3.03	0.852142857	2.112727273	0.403337841	-1.309939329	0.001365122	0.207073794
SERPING1	1.7	0.808	0.72	1.29	1.8	0.928	0.663	1.57	1.4	1.09	1.61	0.898	0.804	1.13	1.46	1.91	1.82	1.84	2.05	1.2	1.7	1.64	1.14	1.63	2.01	1.172214286	1.672727273	0.70078028	-0.512965918	0.001444655	0.214082605
TOP2A	2	2.21	4.66	3.74	4.4	3	3.85	5.47	4.85	4.4	3.6	3.02	3.88	3.25	2.68	1.92	2.81	2.46	3.14	3.16	3.24	2.39	2.69	2.23	2.38	3.737857143	2.645454545	1.41293569	0.498695802	0.001474053	0.214082605
AZGP1	4.11	4.25	3.52	1.43	3.1	4.81	2.59	2.46	3.68	2.33	5.51	2.67	4.81	2.75	1.3	0.74	2.81	0.866	2.15	1.53	2.37	3.9	2.72	1.03	1.34	3.43	1.886909091	1.817787628	0.862183659	0.00153884	0.218835872
QPCT	0.998	1.26	0.954	0.807	0.767	0.711	1.21	1.1	0.546	1.57	1.7	0.855	1.14	1.26	0.337	0.801	0.472	0.534	1.13	0.529	0.265	1.12	0.625	0.597	0.472	1.062714286	0.625636364	1.69861336	0.764357502	0.001606913	0.223852786
PYCR2	NaN	NaN	NaN	0.392	0.675	0.724	0.713	NaN	0.509	NaN	NaN	NaN	0.22	0.243	NaN	NaN	NaN	1.72	NaN	NaN	1.55	NaN	NaN	NaN	NaN	0.496571429	1.635	0.303713412	-1.719217476	0.00167247	0.228325578
ASF1A	1.76	NaN	2.79	6.5	1.44	1.38	4.56	NaN	0.962	1.95	NaN	4.39	NaN	NaN	8.41	2.4	8.24	10.3	NaN	4.4	4.9	6.93	7.48	NaN	7.59	2.859111111	6.738888889	0.424270404	-1.236944052	0.001725109	0.230894032
EIF3C.EIF3CL	3.38	0.326	0.766	1.79	0.742	1.92	0.295	1.2	0.526	0.381	1.32	0.562	0.402	0.275	1.85	5.02	0.684	4.21	1.01	4.26	3.05	1.6	2.4	3.4	3.82	0.991785714	2.845818182	0.348506352	-1.520743142	0.001761292	0.231203398
IRF2	NaN	2.19	NaN	NaN	NaN	NaN	NaN	NaN	NaN	NaN	NaN	1.97	NaN	NaN	0.845	0.541	1.57	0.799	NaN	0.815	NaN	NaN	0.942	1.89	1.13	2.08	1.0665	1.950304735	0.963699563	0.002060787	0.245697866
PHLPP1	NaN	4.17	7.48	3.54	2.98	NaN	4.32	2.3	5.4	4.16	3.58	1.84	6.18	2.09	3.71	1.75	NaN	1.31	1.32	3.03	0.472	1.04	NaN	2.76	1.36	4.003333333	1.861333333	2.150787966	1.104865304	0.002231654	0.245697866
BCR	0.2	1.15	0.868	0.57	0.72	0.742	1.01	0.712	NaN	0.664	0.514	1.04	0.927	1.08	0.983	1.55	1.98	1.21	2.1	1.15	1.11	0.994	0.908	1.49	0.969	0.784384615	1.313090909	0.597357433	-0.743333657	0.002118398	0.245697866
F8A1	1.98	1.73	1.26	1.2	1.36	1.62	1.24	1.21	1.43	1.62	1.41	1.42	1.36	1.01	1.09	1.07	1.26	0.802	1.21	0.977	1.18	1.12	1.07	1.26	1.4	1.417857143	1.130818182	1.253832991	0.326345195	0.002102601	0.245697866
PIK3R1	1.8	2.72	1.74	1.17	1.35	1.05	1.55	1.8	2.46	1.63	1.6	1.39	1.28	1.04	0.637	1.08	0.689	0.776	2.07	0.823	0.927	1.39	0.725	0.727	0.971	1.612857143	0.983181818	1.64044647	0.714088517	0.002147962	0.245697866
KPNA1	7.87	3.71	4.67	1.47	1.41	3.91	4.35	2.18	3.48	5.13	6.15	3.23	4.05	2.38	1.66	1.11	2.27	1.42	1.42	1.22	1.85	3.95	3.12	1.35	1.98	3.856428571	1.940909091	1.986918702	0.990532844	0.002181595	0.245697866
SLC5A3	1.99	1.71	7.82	4.56	2.02	3.46	3.09	4.43	2.52	3.17	4.43	2.77	4.18	3.6	1.07	1.68	1.86	2.39	1.87	2.67	2.03	2.88	1.43	0.982	2.14	3.553571429	1.909272727	1.861217299	0.896246501	0.001991464	0.245697866
TMEM97	NaN	NaN	NaN	3.93	NaN	2.95	NaN	NaN	NaN	3.02	NaN	NaN	NaN	2.93	1.18	NaN	NaN	NaN	1.17	1.35	NaN	NaN	0.962	NaN	NaN	3.2075	1.1655	2.752037752	1.460500261	0.001922949	0.245697866
RPP25L	2	1.13	0.751	1.24	1.77	1.28	2.16	1.19	3.02	1.67	2.06	0.351	2.15	1.27	0.905	0.861	0.473	0.502	0.96	1.28	NaN	0.612	0.962	0.527	1.32	1.574428571	0.8402	1.873873568	0.906023616	0.002090773	0.245697866
CHST12	2.03	1.23	1.21	1.4	NaN	1.8	1.39	2.66	1.98	1.35	1.93	3.44	1.62	2.33	0.376	0.225	NaN	0.833	1.63	0.243	0.75	2.4	0.676	1	0.826	1.874615385	0.8959	2.092438201	1.065185014	0.002209228	0.245697866
CDK1	NaN	NaN	NaN	NaN	NaN	NaN	0.17	0.379	NaN	0.38	NaN	NaN	0.249	0.0295	1.08	1.53	NaN	1.8	NaN	NaN	NaN	NaN	1.76	NaN	2.55	0.2415	1.744	0.138474771	-2.852304946	0.002321623	0.251546039
UBE2C	0.0843	2.4	1.84	1.98	0.948	2.97	1.74	2.36	0.147	0.757	0.728	1.83	0.893	0.0543	3.94	5.8	2.02	5.59	1.06	3.01	8.72	2.4	2.54	4.1	4.28	1.337971429	3.950909091	0.338649004	-1.562137342	0.002412298	0.253328374
ATP5F1	1.71	2.69	2.05	2.18	1.99	1.6	2.17	2.07	1.84	2.72	2.26	1.82	1.73	2.02	1.33	1.99	1.8	1.7	1.12	1.29	1.74	2.06	1.42	1.62	1.81	2.060714286	1.625454545	1.267777245	0.342301279	0.002391985	0.253328374
COX15	1.38	1.05	0.925	0.99	0.995	0.804	1.1	1.11	1.3	1.12	0.905	1.12	1.15	1.09	0.917	0.893	0.806	0.983	1	0.627	0.664	1.12	0.935	0.761	0.865	1.074214286	0.870090909	1.234600057	0.304043763	0.002541092	0.262810524
PHF1	NaN	1.14	0.693	0.977	1.79	2.39	0.56	1.59	1.37	1.03	1.82	1.17	1.83	1.99	0.697	0.983	1.24	0.552	NaN	0.88	0.898	0.759	0.526	0.91	0.86	1.411538462	0.8305	1.699624878	0.765216367	0.002665845	0.265160306
TTC9C	NaN	1.11	0.961	1.29	1.25	0.968	0.972	1.32	NaN	1.13	1.57	1.35	2.18	1.36	1.72	2.37	NaN	2.1	2.45	1.93	1.74	1.57	1.39	1.46	NaN	1.288416667	1.858888889	0.693111178	-0.52884131	0.002613888	0.265160306
TMEM38A	3.15	1.83	0.998	0.958	2.28	1.81	3.14	NaN	NaN	2	5.09	1.26	3.26	0.564	0.971	0.471	0.8	0.566	0.563	0.747	0.729	1.5	0.715	0.619	NaN	2.195	0.7681	2.85770082	1.514854885	0.002719194	0.265160306
LRCH1	0.675	NaN	0.862	0.878	0.885	1.02	1.21	1.06	0.879	0.692	NaN	0.166	1.05	0.995	1.64	1.27	NaN	1.07	NaN	0.884	NaN	1.27	1.27	1.29	1.25	0.864333333	1.243	0.695360687	-0.524166591	0.002684911	0.265160306
SMCR7L	2.15	1.88	2.12	1.7	2.18	1.51	2.2	2.07	3.53	1.28	2.86	1.47	1.97	1.7	1.27	1.43	1.81	1.29	1.28	1.16	1.82	1.61	1.54	1.16	1.71	2.044285714	1.461818182	1.398454158	0.483832962	0.003300172	0.268211319
C14orf159	1.05	0.63	2.19	NaN	1.73	1.09	0.701	NaN	1.83	0.974	1.21	NaN	NaN	1.14	0.875	0.383	NaN	0.366	NaN	0.458	NaN	NaN	NaN	NaN	NaN	1.2545	0.5205	2.410182517	1.269142402	0.003499407	0.268211319
LYRM5	NaN	NaN	0.858	0.575	0.18	0.414	0.597	0.849	0.134	0.703	1.37	1.08	0.138	0.209	2.63	2	0.728	1.58	NaN	3.55	0.844	1.34	0.763	3.05	1.78	0.59225	1.8265	0.324254038	-1.624803555	0.003197215	0.268211319
LPXN	0.85	0.817	0.981	0.813	0.675	0.41	0.432	1.01	0.781	1.45	1.47	0.971	1.11	0.206	1.8	2.06	0.603	1.57	1.44	2.86	2.49	3	0.458	3.41	1.81	0.855428571	1.954636364	0.437640774	-1.192180937	0.003084698	0.268211319
CSN2	2.22	0.747	2.15	2.05	0.56	1.91	1.01	2.12	1	1.63	2.7	1.5	0.73	1.02	3.99	4.68	1.05	4.07	1.35	5.73	4.18	1.84	1.82	5.27	3.91	1.524785714	3.444545455	0.442666742	-1.175707108	0.003064292	0.268211319
TCN1	2.48	1.86	2.66	1.91	3.54	2.03	2.16	3.36	6.39	1.69	3.48	3.52	3.25	2.03	1.61	1.36	1.62	1.4	2.07	1.66	2.16	1.6	1.34	2.04	1.73	2.882857143	1.69	1.705832629	0.770476101	0.003112291	0.268211319
SGSH	0.535	0.265	NaN	NaN	0.467	0.261	0.232	0.288	0.248	NaN	NaN	NaN	0.253	0.302	NaN	NaN	0.465	NaN	NaN	NaN	NaN	0.462	NaN	NaN	NaN	0.316777778	0.4635	0.683447201	-0.549098206	0.003515031	0.268211319
RPL23A	0.462	0.823	NaN	0.806	0.478	0.419	0.719	0.625	0.549	0.588	NaN	NaN	0.624	0.492	2.48	1.74	NaN	2.61	0.657	2.36	NaN	NaN	NaN	1.98	1.22	0.598636364	1.863857143	0.321181463	-1.638539466	0.003224588	0.268211319
SRSF9	0.915	0.698	0.706	0.264	0.535	0.607	0.243	0.426	0.376	0.332	0.918	0.62	0.555	0.326	0.787	1.18	0.545	1.24	0.604	0.775	0.923	0.68	0.583	1.1	1.1	0.537214286	0.865181818	0.620926462	-0.687505678	0.003018013	0.268211319
ADIPOQ	0.277	3.15	0.668	1.62	1.59	1.42	0.514	1.8	0.253	1.25	0.513	0.471	1.85	0.918	5.71	4.68	1.31	5.86	1.52	NaN	3.54	2.17	1.52	3.82	2.82	1.163857143	3.295	0.353219163	-1.501364479	0.003348664	0.268211319
ZC3H13	1.52	1.14	2.26	2.34	5.87	1.53	3.28	4.04	3.72	1.61	3.4	1.65	2.91	2.84	1.4	1.01	0.849	1.11	2.63	1.21	NaN	NaN	NaN	1.04	1.75	2.722142857	1.374875	1.979920252	0.985442322	0.003192256	0.268211319
FAM199X	0.349	0.691	1.37	0.815	1.3	1.28	1.01	0.33	NaN	0.555	NaN	1.81	NaN	1.03	2.08	1.48	1.49	2.09	NaN	1.68	NaN	2.01	0.719	1.45	1.69	0.958181818	1.632111111	0.587081242	-0.768367933	0.003446912	0.268211319
RBM23	0.101	0.181	0.174	0.215	0.166	0.143	0.226	0.117	0.487	0.481	0.245	0.264	0.543	0.208	0.842	0.312	0.385	0.654	0.344	0.687	0.834	0.435	0.121	0.517	0.604	0.253642857	0.521363636	0.486498941	-1.039491429	0.003527465	0.268211319
DLG5	NaN	0.787	NaN	1.32	NaN	1.62	NaN	1.33	NaN	0.495	NaN	0.645	0.779	NaN	NaN	NaN	NaN	NaN	0.0869	NaN	0.105	NaN	NaN	0.299	0.504	0.996571429	0.248725	4.006719986	2.002421689	0.003240302	0.268211319
THUMPD2	4.12	1.82	2.39	3.61	3.61	1.01	0.741	3.85	6.33	1.52	3	2.71	2.09	1.85	1.69	NaN	1.21	2.05	1.16	0.992	NaN	2	0.459	0.935	1.14	2.760785714	1.292888889	2.135361931	1.094480619	0.00325154	0.268211319
COMMD4	2.95	3.12	2.72	2.51	3.41	3.19	2.95	3.27	3.95	3.69	3.96	2.51	3.87	2.07	1.32	2.36	3.46	1.89	1.72	1.69	2.02	2.86	3.04	2.04	2.94	3.155	2.303636364	1.369573796	0.453727004	0.003536334	0.268211319
GRPEL1	1.79	3.2	2.14	3.34	3.03	3.26	2.26	3.09	4.48	3.63	2.57	2.81	4.05	2.28	0.941	2.02	3.55	1.42	0.736	1.53	2.28	2.52	2.53	1.81	2.02	2.995	1.941545455	1.542585569	0.62535052	0.002926277	0.268211319
PALMD	NaN	1.05	0.758	2.38	0.824	2.38	1.56	3.09	0.121	1.68	1.4	3.51	0.886	0.898	4.44	4.62	1.81	3.69	NaN	4.01	1.84	2.28	3.57	7.44	3.49	1.579769231	3.719	0.424783337	-1.23520092	0.002819159	0.268211319
FAM114A2	0.207	1.02	1.39	1.12	0.814	1.88	0.868	1.37	0.746	0.528	0.716	1.54	0.769	0.673	1.42	0.899	2.02	1.35	2.37	1.59	1.22	2.11	1.4	1.4	1.32	0.974357143	1.554454545	0.626816105	-0.673885848	0.003477408	0.268211319
WASF2	0.971	0.646	0.918	1.11	0.634	0.569	0.856	0.631	0.544	0.697	0.834	0.777	0.498	0.781	1.5	0.942	1.46	0.936	NaN	0.852	1.15	0.911	0.751	1.09	1.05	0.747571429	1.0642	0.702472682	-0.509485972	0.003404393	0.268211319
HPRT1	1.1	1.6	1.78	1.65	1.87	0.727	2.06	1.3	2.78	1.99	1.16	1.2	2.66	1.64	1.27	1.39	0.749	1.63	1.27	0.916	1.36	0.657	0.759	1.1	0.791	1.679785714	1.081090909	1.55378766	0.635789359	0.003630986	0.272363882
CEP192	NaN	4.75	4.25	4.7	NaN	4.75	3.45	4.49	NaN	8.07	NaN	5.05	NaN	4.81	0.861	NaN	2.88	3.26	NaN	1.58	NaN	4.12	4.08	2.19	NaN	4.924444444	2.710142857	1.817042386	0.861592074	0.003714487	0.274837645
RSAD1	0.903	1.31	0.762	0.727	2.22	1.08	NaN	1.68	3.07	1.66	1.59	NaN	2.06	2.92	0.795	1.02	1.05	1.31	0.235	0.512	0.653	1.28	0.627	0.707	0.821	1.665166667	0.819090909	2.032944876	1.023571097	0.003744492	0.274837645
RFNG	2.05	1.74	1.65	1.75	2.16	1.35	1.92	2.16	2.12	2.06	2.22	2.16	2.58	2.06	1.75	0.667	1.12	1.21	1.7	1.7	2.1	1.59	1.63	1.43	1.86	1.998571429	1.523363636	1.311946393	0.391708772	0.003965117	0.282052859
PPTC7	3.28	2.75	1.83	2.32	4.69	3.3	2.67	1.75	NaN	1.66	3.6	1.47	2.73	2.4	1.65	1.98	1.4	1.63	0.891	1.82	1.1	2.86	1.91	1.59	1.67	2.65	1.681909091	1.575590509	0.655892631	0.003894858	0.282052859
ELMO1	7.23	2.43	3.19	2.63	3.26	1.98	1.99	5.99	NaN	1.77	7.39	3.64	7.25	5.71	1.68	1.6	1.87	1.4	2.07	1.84	2.06	3.06	1.81	2.22	2.59	4.189230769	2.018181818	2.075744976	1.053629206	0.003966756	0.282052859
PTBP2	0.926	0.842	0.853	NaN	1.02	0.945	1.3	1.17	0.451	1.37	1.5	NaN	0.798	1.75	2.27	1.54	NaN	1.89	NaN	1.18	2.35	1.66	NaN	1.47	NaN	1.077083333	1.765714286	0.609998652	-0.713122041	0.004361189	0.282793613
NUP155	4.03	4.21	2.95	2.09	1.86	1.71	2.08	2.59	3.91	2.13	3.44	2.63	2.36	2.42	1.65	1.3	1.66	1.62	2.55	1.64	3.06	1.74	1.84	1.79	1.89	2.743571429	1.885454545	1.455124673	0.541142766	0.004218414	0.282793613
FADS3	1.63	2.06	1.48	1.57	1.7	1.45	1.41	2.24	2.34	2.55	1.79	1.62	2.09	1.94	1.53	1.48	1.37	0.971	1.24	1.22	1.89	1.96	1.3	1.43	1.46	1.847857143	1.441	1.282343611	0.358782891	0.004495098	0.282793613
GRIP1	NaN	0.484	NaN	NaN	NaN	NaN	0.598	NaN	NaN	NaN	NaN	NaN	NaN	NaN	0.758	1.4	NaN	0.874	NaN	1.31	NaN	1.6	1.67	NaN	NaN	0.541	1.268666667	0.42643195	-1.229612562	0.004508263	0.282793613
TMEM205	1.36	1.51	1.88	1.53	1.29	0.815	1.44	1.55	1.23	1.15	1.44	1.8	1.52	2.28	1.18	0.745	0.815	0.894	1.64	0.923	1.17	1.56	0.721	1.22	0.767	1.485357143	1.057727273	1.404291239	0.489842171	0.004363971	0.282793613
SERPINA5	1.68	1.85	2.37	2.05	2.51	1.53	2.54	2.29	2.04	2.24	2.96	2.43	3.08	1.72	0.985	1.19	0.902	1.79	1.78	1.45	1.62	2.18	1.47	2.07	2.44	2.235	1.625181818	1.375230743	0.459673702	0.004598607	0.282793613
ZNF32	NaN	0.487	2.12	2.09	0.736	NaN	0.819	2.59	0.952	NaN	NaN	1.01	0.592	1.23	7.48	7.63	0.676	4.94	NaN	8.85	NaN	1.63	3.14	5.21	4.3	1.2626	4.872888889	0.259107078	-1.948379671	0.004343701	0.282793613
GM2A	1.33	1.04	1.11	0.93	1.16	0.857	1.04	0.863	0.534	0.986	0.98	1.01	1.08	0.952	0.439	0.633	0.787	0.944	1.16	0.488	0.777	0.778	0.764	0.771	0.672	0.990857143	0.746636364	1.327094676	0.408271297	0.004579833	0.282793613
UNC119	1.94	3.3	2.86	1.95	2.38	2.85	2.29	1.96	4.75	1.76	2.56	2.16	2.45	2.94	2.75	1.87	2.27	1.37	0.879	1.37	2	1.87	2.19	1.44	1.17	2.582142857	1.743545455	1.480972492	0.566544844	0.004263002	0.282793613
C10orf76	12.1	7.54	2.07	3.14	3.55	3.33	2.91	3.2	5.06	1.89	5.02	3.21	2.93	3.72	2.31	2.22	0.683	1.01	0.605	1.5	1.83	2.28	3.89	2.12	0.627	4.262142857	1.734090909	2.457854334	1.297399416	0.004451705	0.282793613
SMYD5	2.7	NaN	NaN	4.03	4.13	2.73	3.66	4.9	NaN	2.05	4.63	NaN	2.17	3.76	5.19	4.38	NaN	11.4	4.89	7.05	7.66	NaN	5.41	NaN	8.25	3.476	6.77875	0.512778905	-0.963591183	0.004578344	0.282793613
POLR3C	0.533	0.531	0.416	0.591	0.527	0.767	0.374	0.588	0.373	0.433	0.72	NaN	0.388	0.474	1.33	0.879	0.891	1.02	1.66	0.782	0.705	0.55	0.714	0.574	0.689	0.516538462	0.890363636	0.580143259	-0.785518896	0.004377764	0.282793613
RAB6B	0.71	0.765	0.898	1.02	0.689	0.477	0.306	0.735	0.274	0.307	1.9	1.04	0.525	0.986	1.02	1.95	0.514	1.64	1.74	1.47	1.65	0.574	1.05	2.1	1.71	0.759428571	1.401636364	0.541815689	-0.884125927	0.004145366	0.282793613
PGPEP1	3.92	1.89	2.38	1.76	1.9	1.92	2.46	2.27	5.82	1.81	4.09	1.7	3.1	2.5	1.22	1.79	2.12	1.93	1.28	1.18	1.8	2.02	1.16	1.12	1.57	2.68	1.562727273	1.714950553	0.77816698	0.004305283	0.282793613
FBXO2	1.68	1.87	1.84	1.57	2.07	2.49	1.55	1.94	1.76	1.42	2.37	1.59	1.84	2.51	0.567	1.25	1.99	1.02	1.41	1.47	1.47	1.66	1.87	1.57	1.03	1.892857143	1.391545455	1.360255345	0.443877498	0.004187925	0.282793613
YBX1	0.823	0.962	0.911	1.28	0.735	0.907	1.34	0.889	0.778	0.784	0.818	0.891	0.707	0.766	1.56	0.755	0.964	1.21	1.04	1.65	1.13	1.16	1.13	1.81	1.42	0.899357143	1.257181818	0.715375557	-0.483227271	0.004647287	0.283235551
PPP1R37	1.17	NaN	NaN	1.7	1.29	NaN	2.04	0.98	0.979	NaN	0.946	NaN	NaN	2.09	NaN	NaN	3.29	2.63	NaN	1.82	2.34	2.07	2.1	NaN	NaN	1.399375	2.375	0.589210526	-0.76314489	0.004844322	0.285877859
DDHD1	2.54	2.87	3.55	2.69	2.71	2.69	2.49	4.47	2.52	4.14	2.74	2.01	2.4	2.11	1.8	2.29	2.47	3.36	1.46	2.07	1.77	2.37	2.07	0.837	1.1	2.852142857	1.963363636	1.45268192	0.538718844	0.004858165	0.285877859
MSI2	NaN	0.915	0.572	0.383	0.685	1.36	0.534	0.697	0.94	0.293	1.01	0.692	0.595	0.214	3.14	3.58	0.543	1.81	1.17	5.1	NaN	1.55	1.34	2.23	2.17	0.683846154	2.2633	0.302145608	-1.726684125	0.004737558	0.285877859
DCP1A	4.61	2.66	4.65	3.96	1.33	2.58	2.83	2.51	6.59	1.12	2.63	7.33	1.09	0.989	1.57	NaN	1.11	2.29	NaN	NaN	NaN	1.26	1.01	NaN	0.661	3.205642857	1.316833333	2.434357315	1.283540942	0.004814277	0.285877859
STK24	2	1.76	3.23	3.14	2.58	1.55	2.32	2.84	NaN	2.23	5.43	2.53	3.65	3.24	0.961	0.866	2.6	2.1	0.393	2.05	0.242	2.73	1.61	2.12	2.15	2.807692308	1.620181818	1.732948905	0.793229118	0.005150559	0.288178011
RPN2	1.78	1.45	1.19	1.08	1.27	0.94	1.46	1.13	1.64	1.01	1.87	1.19	1.47	1.33	0.674	0.634	0.951	0.751	1.62	0.777	1.21	1.17	0.91	1.08	1.06	1.343571429	0.985181818	1.363780171	0.447611114	0.005137751	0.288178011
PPT1	0.409	0.253	0.167	0.259	0.239	0.312	0.132	0.202	0.219	0.327	0.293	0.198	0.28	0.205	0.792	0.556	0.226	0.642	0.586	0.43	0.43	0.165	0.205	0.647	0.477	0.249642857	0.468727273	0.532597251	-0.908883112	0.005111482	0.288178011
SETDB1	2.66	2.79	2.11	2.2	2	2.33	2.71	1.78	2.97	1.65	1.78	2.28	2.78	1.9	1.39	1.47	1.78	2.12	1.34	1.54	1.42	1.96	2.12	1.65	2.6	2.281428571	1.762727273	1.294260665	0.372128206	0.005107211	0.288178011
DOHH	4.43	1.44	3.2	1.89	3.84	1.82	1.89	3.16	3.13	2.31	4	2.13	2.29	2.48	2.42	2.8	2.14	1.13	0.585	1.44	1.89	2.22	1.7	1.07	1.73	2.715	1.738636364	1.561568627	0.642995974	0.005042596	0.288178011
METTL21D	2.39	2.17	1.44	1.72	1.43	1.24	1.75	1.4	2	2.33	1.69	1.58	2.93	1.58	1.19	0.893	1.51	1.06	1.46	1.44	1.85	1.6	1.38	1.22	1.41	1.832142857	1.364818182	1.342408008	0.424823227	0.005150139	0.288178011
TNK1	NaN	NaN	NaN	0.214	NaN	0.286	NaN	0.228	NaN	0.26	NaN	NaN	NaN	NaN	NaN	NaN	NaN	NaN	NaN	0.113	0.0837	NaN	NaN	0.151	NaN	0.247	0.1159	2.131147541	1.091630475	0.005303214	0.294306794
KRT16	2.36	0.484	1.66	1.24	0.556	1.22	0.721	1.69	0.527	1.26	2.13	1.41	0.363	0.23	1.99	2.74	1.1	1.84	1.37	3.77	2.22	2.08	1.24	4.68	2.71	1.132214286	2.34	0.483852259	-1.047361498	0.005487212	0.302062155
MOB1B.MOB1A	NaN	0.49	NaN	NaN	NaN	NaN	0.327	NaN	NaN	0.264	NaN	NaN	NaN	NaN	NaN	1.02	NaN	0.89	NaN	NaN	NaN	NaN	NaN	1.39	0.875	0.360333333	1.04375	0.345229541	-1.534372175	0.00555568	0.303384558
HEATR5B	2.89	NaN	3.17	NaN	4.05	1.73	1.28	4.27	3.47	1.2	1.43	1.1	1.68	0.715	1.25	NaN	NaN	0.716	0.571	NaN	1.71	0.771	NaN	0.74	NaN	2.24875	0.959666667	2.343261549	1.228517993	0.005745431	0.308805594
MRPS16	NaN	2.24	NaN	1.87	NaN	1.39	1.66	1.81	NaN	2.7	NaN	NaN	0.794	NaN	3.25	2.82	NaN	NaN	NaN	3.66	NaN	NaN	2.16	3.61	NaN	1.780571429	3.1	0.57437788	-0.799927904	0.00570743	0.308805594
BCAP29	NaN	1.17	1.59	1.6	NaN	1.33	1.29	NaN	NaN	1.82	NaN	0.699	NaN	NaN	0.928	0.773	NaN	NaN	0.759	NaN	NaN	NaN	0.833	0.69	NaN	1.357	0.7966	1.703489832	0.768493336	0.005955361	0.315126289
TUBE1	2.41	1.27	1.39	0.96	1.1	0.847	1.14	1.24	1.76	1.27	1.13	1.08	1.51	0.472	0.567	1.12	0.376	0.925	0.864	0.624	0.589	0.838	1.03	0.966	1.14	1.255642857	0.821727273	1.52805304	0.611694621	0.005918511	0.315126289
TSSC1	2.36	1.81	0.977	1.47	1.62	0.572	1.35	1.48	1.7	2.09	2.32	1.78	0.893	2.02	0.409	1.02	1.17	0.822	2.3	1.14	0.755	0.954	0.595	0.733	0.927	1.603	0.984090909	1.62891455	0.703910924	0.006231686	0.322253727
UQCRC1	0.68	0.764	1.7	1.73	NaN	0.899	1.18	0.751	NaN	0.93	0.666	1.37	0.851	0.537	1.48	1.07	1.74	1.18	1.99	1.25	NaN	1.59	1.19	1.77	1.39	1.004833333	1.465	0.68589306	-0.543944436	0.00621957	0.322253727
PPIA	1.34	1.37	1.33	0.985	1.07	1.34	1.19	1.33	1.1	1.35	1.69	1.41	1.31	1.05	1.41	0.954	1.08	1.12	1.16	0.895	0.762	1.06	1.11	0.861	1.19	1.276071429	1.054727273	1.209859138	0.274839086	0.006139691	0.322253727
CHMP7	NaN	NaN	3.03	1.88	NaN	NaN	3.54	1.79	NaN	2.85	NaN	NaN	NaN	4.09	1.62	NaN	NaN	1.56	NaN	1.19	NaN	1.21	1.35	NaN	0.738	2.863333333	1.278	2.240479917	1.163807794	0.006313908	0.324050661
SPARC	1.14	0.605	1.11	0.943	0.855	1.21	0.604	0.527	0.239	0.324	1.37	1.08	0.453	0.308	1.47	2.47	1.41	1.5	1.67	0.766	3.98	0.77	1.49	1.36	1.81	0.769142857	1.699636364	0.452533773	-1.143902628	0.00637373	0.324679697
C11orf57	NaN	NaN	NaN	NaN	NaN	NaN	NaN	2.38	NaN	NaN	NaN	NaN	NaN	2.53	NaN	NaN	NaN	1.69	NaN	NaN	NaN	1.96	1.96	1.08	1.31	2.455	1.6	1.534375	0.617651119	0.006844488	0.33471006
NAGK	NaN	2.04	NaN	2.28	2.16	0.854	0.876	3.5	NaN	4.7	NaN	2.23	3.67	4.28	1.9	1.04	NaN	0.977	0.269	1.55	1.48	NaN	0.89	1.28	NaN	2.659	1.17325	2.266354144	1.180373317	0.006870216	0.33471006
TYMS.TS	1.4	0.747	1.28	0.549	1.13	0.988	1.16	1.31	1.61	1.31	1.22	1.05	1.27	0.761	2.57	2.71	0.577	1.95	1.87	3.77	2.87	1.69	0.973	4.67	2.04	1.1275	2.335454545	0.482775399	-1.050575933	0.006729729	0.33471006
JUN	1.58	1.43	1.16	1.03	0.917	1.26	1.17	1.06	0.998	1.01	2.09	1.5	1.53	1.16	0.744	1.22	1.15	0.813	1.08	0.769	0.9	1.13	0.981	0.999	1.03	1.278214286	0.983272727	1.299959055	0.378466184	0.00680967	0.33471006
PDIA4	1.43	1.17	1.07	1.26	1.07	1.16	1.27	1.3	1.55	1.4	1.44	1.21	1.48	1.28	1.19	0.964	1.16	1.05	1.36	1.01	1.2	1.07	1.02	1.19	1.24	1.292142857	1.132181818	1.141285645	0.19065992	0.006895806	0.33471006
HK3	1.38	2.53	1.74	3.03	3.38	2.09	2.68	2.53	4.38	3.21	2	1.91	2.83	2.15	1.15	0.829	1.87	1.32	1.83	1.23	2.53	1.55	3.29	1.69	1.15	2.56	1.676272727	1.527197787	0.610886918	0.007087817	0.33471006
SPC24	1.81	1	1.19	1.01	1.24	0.394	0.784	1.09	1.67	0.987	0.832	0.771	1.44	1.44	0.453	0.828	1.27	0.663	1.22	0.34	0.575	0.942	0.37	0.526	0.508	1.118428571	0.699545455	1.598793279	0.676983414	0.006999156	0.33471006
SYNE2	NaN	0.591	NaN	0.627	NaN	0.865	0.526	NaN	NaN	0.718	NaN	1.28	NaN	0.398	1.38	0.888	1.08	1.21	1.66	0.999	NaN	0.904	2.17	NaN	1.15	0.715	1.271222222	0.562450835	-0.830201103	0.007110014	0.33471006
KIFC1	1.77	NaN	1.79	4.17	5.22	4.63	0.951	1.38	2.31	1.4	0.461	0.458	0.868	1.88	1.02	NaN	0.477	0.708	0.682	NaN	0.419	1.04	NaN	0.5	0.443	2.099076923	0.661125	3.175007636	1.666760061	0.006767228	0.33471006
EIF2C3	NaN	1.12	1.17	NaN	1.08	1	1.13	NaN	NaN	1.35	NaN	NaN	1.12	1.33	NaN	NaN	NaN	NaN	NaN	1.52	1.74	NaN	NaN	1.55	NaN	1.1625	1.603333333	0.725051975	-0.463843677	0.007097637	0.33471006
TUBGCP4	2.6	2.32	1.99	4.13	3.4	1.24	1.59	3.19	2.59	1.91	3.71	1.33	4.79	3.51	1.56	1.15	1.92	2.08	2.68	1.35	1.14	0.52	1.37	1.12	3.15	2.735714286	1.64	1.668118467	0.73822175	0.00707854	0.33471006
HAUS8	2.86	1.15	1.28	2.1	1.06	2.63	2.52	1.37	NaN	1.25	0.329	2.88	NaN	2.91	0.764	0.907	1.32	1.26	NaN	0.562	NaN	1.15	1.52	0.879	0.652	1.861583333	1.001555556	1.858692035	0.894287751	0.007643584	0.341301598
GALC	1.01	0.683	0.502	0.979	0.564	0.811	0.686	0.964	1.44	1.67	1.95	0.912	NaN	1.03	0.724	0.717	1.01	0.725	0.455	0.765	0.471	0.359	0.501	0.372	0.64	1.015461538	0.612636364	1.657527367	0.72903269	0.007650036	0.341301598
ATG7	4.26	3.17	2.18	1.87	4.06	2.53	2.94	2.93	5.7	5.37	3.76	2.34	4.05	2.92	2.1	1.44	3.97	2.88	1.4	3.2	2.37	1.81	2.67	1.47	1.62	3.434285714	2.266363636	1.515328634	0.59963071	0.007590148	0.341301598
PDIA3.1	0.425	0.784	0.82	0.808	0.57	0.727	0.406	0.751	0.503	0.478	0.428	0.981	0.882	0.43	1.43	1.54	0.802	1.32	0.767	1.3	0.734	0.462	0.68	1.07	0.989	0.642357143	1.008545455	0.63691442	-0.65082856	0.007421943	0.341301598
LDLRAP1	1.26	0.891	1.08	1.44	3.22	1.14	1.23	0.901	2.06	1.46	1.57	1.03	0.655	1.2	1.16	0.661	1.03	0.627	0.912	0.736	0.791	0.635	1.1	0.631	0.689	1.366928571	0.815636364	1.675904401	0.744939855	0.007344317	0.341301598
CRISPLD1	0.958	NaN	0.685	NaN	NaN	NaN	0.434	0.757	0.642	0.584	1.34	NaN	1.05	NaN	1.47	1.5	NaN	1.9	NaN	2.3	NaN	NaN	NaN	NaN	NaN	0.80625	1.7925	0.449790795	-1.152673958	0.007483939	0.341301598
SACM1L	4.22	2.73	1.35	2.75	3.61	3.06	1.86	3.72	3.87	6.35	5.21	1.59	3.77	7.42	2.09	1.91	1.27	1.72	2.02	1.93	2.41	3.06	2.49	1.67	3.3	3.679285714	2.17	1.695523371	0.76173067	0.007595733	0.341301598
GIT1	3.37	2.42	1.82	3.03	1.65	2.34	1.71	2.81	4.02	2.58	3.77	1.82	2.06	1.8	1.79	1.92	1.94	1.66	1.83	1.68	2.1	2.26	1.69	0.914	2.1	2.514285714	1.807636364	1.390924505	0.476044117	0.007450972	0.341301598
DOCK11	1.27	0.74	NaN	1.08	0.661	0.923	0.648	0.939	0.827	0.447	0.668	NaN	1.15	0.842	0.775	0.991	1.5	1.34	1.28	1.8	1.25	NaN	1.21	1.46	0.712	0.849583333	1.2318	0.689708827	-0.535940664	0.007796419	0.345573728
TAF9.1	0.875	1.07	0.789	1.38	0.136	1.32	1.24	1.82	0.315	1.13	1.2	0.959	0.951	1.16	2.62	2.84	1.05	2.27	0.95	0.983	0.986	1.48	1.88	2.29	1.97	1.024642857	1.756272727	0.583418988	-0.777395754	0.007952912	0.350235994
RNF41	1.42	0.976	2.27	2.28	2	1.1	1.31	0.989	1.8	1.62	1.75	0.739	2.54	1.25	0.785	1.14	1.13	1.15	1.73	1.03	1.14	1.08	0.969	0.647	1.03	1.574571429	1.075545455	1.463974788	0.549890708	0.008004778	0.350260352
EPB41L1	1.68	1.48	2.15	1.37	0.824	0.934	0.798	0.524	NaN	0.462	2.58	3.12	1.7	1.07	0.533	0.699	NaN	1.38	NaN	0.257	0.35	0.408	1.43	0.23	0.503	1.437846154	0.643333333	2.234994022	1.160270972	0.008116322	0.352879053
TUBB4A	0.667	0.788	1.37	1	0.791	0.843	1.02	1.01	1.04	0.766	1.1	2.34	1.03	1.03	0.388	0.413	0.208	0.569	0.381	0.543	1.38	1.02	0.744	0.69	0.601	1.056785714	0.630636364	1.67574497	0.744802603	0.008442451	0.356365536
LATS1	3.61	4.05	3.6	5.12	1.57	1.22	2.85	4.24	3.02	5.81	4.43	3.06	2.57	2.97	1.82	2.01	2.81	2.18	1.66	2.82	1.69	2.13	1.16	4.48	0.956	3.437142857	2.156	1.594222104	0.672852637	0.008402016	0.356365536
HOOK3	NaN	0.412	0.395	0.703	0.127	0.642	0.27	0.327	0.15	0.389	NaN	0.705	0.464	0.386	0.574	1.4	0.549	0.858	NaN	0.691	0.541	1.38	0.496	0.986	NaN	0.414166667	0.830555556	0.498662207	-1.003865227	0.008294197	0.356365536
ARHGAP12	1.65	1.19	0.393	0.675	0.29	1.21	1.96	0.175	NaN	0.865	0.535	1.42	1.25	1.23	1.83	1.36	NaN	0.881	1.65	1.61	NaN	1.74	1.7	1.9	1.18	0.987923077	1.539	0.641925326	-0.639522614	0.008457547	0.356365536
SAR1A	2.71	5.65	3.96	3.58	2.73	3.62	3.97	3.86	4.58	6.28	2.15	2.86	3.89	3.18	2.95	3.44	2.51	3.15	2.64	1.95	2.51	3.12	3.8	1.57	2.52	3.787142857	2.741818182	1.381252368	0.465976938	0.008308671	0.356365536
RPS25	0.453	1.49	0.801	1.04	NaN	0.741	1.23	1.49	0.457	1.17	0.461	0.778	1.13	1.28	1.41	1.43	1.53	1.37	2.01	1.15	0.89	1.44	1.11	1.12	1.47	0.963153846	1.357272727	0.709624401	-0.494872476	0.008558208	0.35839464
NCOA5	1.85	1.29	0.576	0.721	0.474	0.398	0.613	1.71	1.01	0.186	1.59	1.3	1.71	1.02	2.66	1.09	0.363	1.88	2.58	2.44	2.06	2.58	0.54	2.37	2.47	1.032	1.912090909	0.539723292	-0.889708146	0.008762654	0.362508359
DDX20	0.306	0.977	0.552	0.583	0.577	0.523	0.818	0.47	0.5	0.598	0.315	0.734	0.791	0.677	0.663	0.995	0.667	0.826	0.524	0.993	0.803	0.952	0.559	1.07	1.05	0.6015	0.827454545	0.726928148	-0.460115325	0.008726879	0.362508359
ITPR2	1.93	4.96	2.73	1.64	2.81	3.74	3.74	2.18	4.23	2.64	1.98	3.33	3.91	2.58	1.4	0.88	2.47	0.989	2.22	1.72	2.92	3.63	2.6	1.4	1.44	3.028571429	1.969909091	1.53741685	0.620508385	0.008930833	0.367240166
MAN1B1	2.23	2.6	2.45	1.62	2.06	1.57	1.62	1.1	2.63	2.1	1.99	1.47	1.56	1.46	0.949	1.95	2.17	1.31	1.32	0.855	1.22	0.903	1.86	1.24	1.25	1.89	1.366090909	1.383509683	0.468332741	0.009050124	0.367852722
SAMM50	2.52	3	1.77	3.3	1.62	2.85	2.39	2.45	4.11	2.72	4	2.2	3.84	3.09	1.37	1.61	2.19	2.09	1.33	2.53	2.11	NaN	1.64	3.3	2.28	2.847142857	2.045	1.392245896	0.47741404	0.00905351	0.367852722
GLT8D1	6.66	2.44	4.06	2.4	5.1	2.15	1.42	2.12	7.16	1.73	4.89	2.07	3.53	1.99	1.8	1.5	1.75	2.02	1.76	1.78	1.37	2.79	2.52	1.24	1.81	3.408571429	1.849090909	1.843376879	0.88235106	0.00913354	0.368235303
RHOT1	1.34	1.16	1.24	0.96	1.08	1.14	0.756	1.16	2.04	1.05	1.88	1.18	1.22	0.695	1.86	1.41	0.944	1.31	2.23	1.92	1.6	1.49	1.36	1.92	1.92	1.207214286	1.633090909	0.739220505	-0.43592332	0.009170818	0.368235303
MOCS3	2.51	1.6	1.72	0.942	1.81	3.16	2.01	1.74	2.34	1.12	2.4	2.93	1.69	1.48	1.37	1.39	2.12	0.929	1.39	1.3	1.17	1.72	0.586	1.5	1.54	1.960857143	1.365	1.436525379	0.522583481	0.009288823	0.370792446
S100A6	0.705	3.75	1.37	1.26	NaN	0.968	3.27	1.41	1.77	4.57	1.26	1.76	2.2	1.05	2	0.781	0.314	0.403	0.938	0.17	1.02	0.607	0.965	0.917	1.56	1.949461538	0.879545455	2.216442059	1.148245649	0.009461623	0.371178382
ATP5I	2.95	NaN	3.45	0.609	NaN	2.27	1.03	1.52	NaN	0.844	2.4	3.99	2.01	0.733	1.02	0.68	0.974	NaN	0.407	0.612	1.56	0.563	0.982	NaN	NaN	1.982363636	0.84975	2.332878654	1.222111267	0.009408799	0.371178382
GTF3C1	3.72	2.89	1.55	1.33	1.82	2.59	1.95	1.97	3.06	2.78	1.81	3.43	2.4	1.51	1.2	1.47	0.945	1.69	2.36	1.39	1.38	2.09	2.08	1.49	2.1	2.343571429	1.654090909	1.41683351	0.502670239	0.009354895	0.371178382
RHOBTB3	4.49	NaN	NaN	1.36	2.57	1.18	1.74	3.03	8.59	NaN	4.11	NaN	4.99	5.02	0.969	NaN	NaN	NaN	1.79	1.25	NaN	NaN	NaN	NaN	NaN	3.708	1.336333333	2.774756797	1.472361327	0.009539487	0.372094486
CLGN	0.627	1.67	2.89	1.64	NaN	1.76	3.52	2.16	NaN	1.84	NaN	2.6	2.04	2.79	2.2	1.18	1.16	1.81	1.16	0.727	1.06	1.7	0.542	1.62	1.46	2.139727273	1.329	1.610028046	0.687085819	0.009629904	0.373487091
SEC61A1	NaN	NaN	2.55	NaN	NaN	1.81	NaN	1.54	NaN	1.4	NaN	NaN	1.51	NaN	0.618	NaN	1.03	NaN	NaN	NaN	0.915	NaN	NaN	NaN	NaN	1.762	0.854333333	2.062426844	1.044342946	0.009901308	0.376390861
TNXB.2	2.06	2.63	1.58	1.97	2.74	1.76	2.34	1.85	2.86	2.23	1.94	2.03	2.57	1.73	1.03	1.2	2.01	1.99	0.837	0.96	1.94	2.18	2.1	1.52	2.02	2.163571429	1.617	1.338015726	0.420095072	0.009800708	0.376390861
SULT1A1	NaN	1.15	1.08	1.9	NaN	1.53	1.62	0.794	NaN	2.89	0.701	0.961	1.88	1.15	2.44	2.97	2.61	1.67	2.44	3.23	NaN	0.912	1.69	2.43	2.12	1.423272727	2.2512	0.632228468	-0.661482096	0.009925338	0.376390861
CENPP	3.76	0.988	2.12	1.23	1.41	1.65	1.06	2.62	1.53	1.59	2.88	1.44	1.69	2.59	0.979	0.932	1.05	1.42	1.93	1.06	1.48	1.48	1.08	0.966	1.09	1.897	1.224272727	1.549491349	0.6317947	0.009848696	0.376390861
EIF3J	2.76	1.15	2.1	1.08	2.06	1.34	1.53	2.5	2.38	1.55	2.7	1.47	1.48	1.37	1.48	1.45	1.68	1.13	1.66	1.09	1.34	1.37	1.2	0.939	1.28	1.819285714	1.329	1.368913254	0.453031028	0.010099649	0.376672535
ARR3	4.04	1.31	2.44	2.77	3.54	1.14	2.35	4.16	2.19	0.889	3.61	1.18	3.07	2.1	2.56	1.19	1.62	2.67	1.23	0.925	1.77	1.2	1.32	1.01	1.11	2.484928571	1.509545455	1.646143588	0.719090183	0.010153493	0.376672535
GBE1	4.04	3.95	4.03	3.17	1.85	3.57	2.98	3.14	4.29	4.85	2.97	3.99	3.76	3.61	1.59	2.82	3.6	3.23	2.28	2.8	3.06	3.45	3.04	2.19	3.17	3.585714286	2.839090909	1.262979736	0.336831491	0.010113081	0.376672535
AUH	4.89	3.03	3.54	3.11	2.1	2.77	3.64	3.74	4.3	2.47	2.18	1.28	5.25	4.44	2.12	2.03	3.21	2.18	2.38	2.45	2.58	3.2	2.62	1.27	1.75	3.338571429	2.344545455	1.423973855	0.509922658	0.010107805	0.376672535
TRIM23	NaN	0.621	0.669	0.468	NaN	1.02	0.409	0.943	NaN	0.364	NaN	0.503	0.358	0.262	1.04	0.762	1.1	0.706	3	1.07	1.68	0.995	0.768	0.98	1.06	0.5617	1.196454545	0.469470405	-1.09089388	0.010314239	0.37852148
CPPED1	0.67	NaN	3.71	1.92	2.54	2.59	1.32	2.81	3.72	1.67	3.01	1.41	NaN	NaN	0.852	1.72	NaN	1.4	NaN	1.71	1.15	1.97	0.801	1.24	1.14	2.306363636	1.331444444	1.732226715	0.792627763	0.010287172	0.37852148
ADNP2	0.885	1.09	2.32	1.6	3.45	1.51	1.25	2.14	4.6	2.07	1.65	0.99	4.24	3.05	0.833	0.642	1.28	1.1	1.94	1.43	NaN	0.903	1.44	1.66	0.853	2.203214286	1.2081	1.823701917	0.866869941	0.01052705	0.380199162
PGM2	0.628	0.58	0.691	0.383	0.702	0.435	0.53	0.506	0.481	0.529	0.403	0.478	0.466	0.546	0.71	0.784	1.12	0.88	1.66	0.705	0.889	0.585	0.499	0.715	0.616	0.525571429	0.833	0.63093809	-0.664429646	0.010512247	0.380199162
ABHD10	NaN	0.767	0.603	0.525	0.404	2.02	0.427	0.404	0.412	0.273	NaN	2.34	0.277	0.458	1.4	1.54	0.68	1.46	NaN	1.17	1.23	2.4	1.39	2.5	NaN	0.7425	1.53	0.485294118	-1.043068722	0.010505492	0.380199162
DCK	NaN	1.54	NaN	NaN	0.741	0.256	0.761	1.08	1.09	0.422	NaN	0.669	1.53	1.48	2.02	1.65	NaN	1.33	2.97	2.42	0.553	1.12	NaN	3.27	2.2	0.9569	1.948111111	0.491193749	-1.025635894	0.010695463	0.38024599
ITGB2	0.185	0.559	0.387	0.621	0.529	0.518	0.39	0.282	0.328	0.609	0.184	0.408	0.847	0.666	1.23	1.79	0.836	1.24	0.251	0.548	0.883	1.07	0.386	0.604	0.952	0.465214286	0.89	0.522712681	-0.935909937	0.010674209	0.38024599
SLC25A1	0.621	0.321	0.527	0.453	0.267	0.332	0.628	0.436	0.247	0.62	0.541	0.534	0.337	0.486	0.54	0.817	0.454	0.797	0.96	0.442	0.908	0.654	0.363	0.552	0.728	0.453571429	0.655909091	0.691515692	-0.532166106	0.010591444	0.38024599
CELF2	NaN	NaN	1.39	1.83	NaN	NaN	NaN	NaN	NaN	1.44	NaN	NaN	NaN	NaN	NaN	NaN	0.451	NaN	0.546	NaN	NaN	NaN	NaN	NaN	NaN	1.553333333	0.4985	3.116014711	1.639702044	0.01087571	0.380705621
HDAC4	0.277	0.888	0.555	0.225	0.55	0.58	0.595	0.536	0.315	0.834	0.452	0.566	0.911	0.56	0.886	1.24	0.703	1.19	1.31	0.708	0.932	0.465	0.471	0.73	0.782	0.560285714	0.856090909	0.65446988	-0.611601298	0.010799163	0.380705621
PHACTR4	2.22	0.703	1.24	2.18	1.14	1.87	0.968	1.19	1.45	1.08	1.94	1.77	NaN	NaN	0.997	1.21	1.3	0.804	NaN	0.599	0.72	0.501	1.73	0.397	1.07	1.47925	0.9328	1.585816895	0.665226201	0.010832605	0.380705621
RNMTL1	1.66	1.08	0.996	1.66	2.32	1.14	1.17	1.64	2.76	0.944	2.04	1.65	1.91	1.55	0.889	1.1	1.42	0.813	2.07	0.754	0.83	0.848	1.3	0.767	1.25	1.608571429	1.094636364	1.469503008	0.555328312	0.010951962	0.381418851
ABHD16A	0.978	1.12	1.28	0.841	0.715	1.07	1.18	0.916	0.32	1.13	1.03	1	0.885	0.774	0.908	1.77	0.78	1.19	1.87	1.52	1.2	1.53	1.36	1.01	1.07	0.945642857	1.291636364	0.732127775	-0.449832637	0.01245615	0.382106129
DPF2	NaN	NaN	NaN	1.95	NaN	1.17	2	3.01	3.5	1.29	2.89	1.43	NaN	1.68	1.32	NaN	NaN	1.48	0.367	1.17	NaN	1.18	NaN	NaN	NaN	2.102222222	1.1034	1.905222242	0.929959297	0.012172804	0.382106129
FIBP	NaN	NaN	2.39	5.95	NaN	3.51	1.47	7.6	2.93	5.28	2.6	5.62	3.78	10.8	2.13	0.979	2.02	2.37	2.5	1.33	2.43	2.46	3.43	1.72	2.54	4.720909091	2.173545455	2.171985445	1.119014435	0.011480141	0.382106129
TLR5	0.993	1.39	1.3	0.905	1.09	0.81	1.69	0.899	1.69	0.862	1.41	1.12	1.25	1.25	0.567	0.616	0.961	0.516	0.893	0.513	0.948	1.4	0.913	1.39	0.574	1.189928571	0.844636364	1.408805757	0.494472709	0.011751349	0.382106129
VNN1	2.07	0.948	1.32	0.972	1.31	0.746	1.13	1.14	1.42	0.786	1.46	1.08	0.99	1.06	0.687	0.716	0.707	0.891	1.22	0.93	0.982	0.889	0.755	1.04	0.973	1.173714286	0.89	1.318780096	0.399204018	0.012077662	0.382106129
PTPN2	NaN	1.29	0.492	0.625	1.47	0.498	0.639	0.216	1.11	0.435	0.981	0.272	NaN	0.718	0.207	0.464	0.382	0.633	0.372	0.167	0.423	0.36	0.531	0.285	0.248	0.728833333	0.370181818	1.968852325	0.977354905	0.011347139	0.382106129
SPRR2A.SPRR2E	2.91	NaN	NaN	2.86	2.85	NaN	NaN	8.09	7.28	0.598	1.8	NaN	5.77	NaN	0.989	NaN	NaN	NaN	0.0387	NaN	NaN	NaN	NaN	NaN	NaN	4.01975	0.51385	7.822808213	2.967686596	0.011756056	0.382106129
CCT6A	0.384	1.67	1.15	1.06	1.18	1.44	1.7	1.05	1.29	1.16	0.608	1.14	1.39	1.12	1.51	0.856	1.48	1.26	1.36	1.22	2.23	2.57	1.84	1.99	2.51	1.167285714	1.711454545	0.682043071	-0.552065246	0.012483104	0.382106129
QARS	2.95	4.47	3.03	3.85	3.27	2.1	3.09	3.48	4.83	7.34	3.28	2.73	4.42	3.79	3.31	1.7	2.07	3.01	1.45	3.21	3.52	0.735	1.74	4.39	1.96	3.759285714	2.463181818	1.526190916	0.609935444	0.011668159	0.382106129
MCM2	2.49	1.23	1.84	1.28	1.27	0.802	0.865	1.32	0.494	0.984	1.76	0.905	1.68	1.47	0.742	0.807	0.38	0.931	1.74	0.57	0.753	1.01	0.966	0.707	0.637	1.313571429	0.840272727	1.563267956	0.644565088	0.012010568	0.382106129
PGGT1B	3.15	3.2	1.51	2.98	2.09	1.51	3.18	2.12	2.6	3.42	1.55	2.07	3.13	3.73	2.03	2.32	1.79	2.15	0.967	2.37	1.58	1.22	1.88	2.8	1.47	2.588571429	1.870636364	1.38379189	0.46862699	0.011553878	0.382106129
RPS13	0.345	0.965	0.686	0.47	0.406	0.893	0.658	0.622	0.256	0.69	0.648	0.804	0.928	1.39	1.5	0.929	1.22	0.731	0.772	0.658	1.17	0.813	0.824	1.2	1.26	0.697214286	1.007	0.692367712	-0.530389648	0.012328764	0.382106129
NME3	0.238	0.473	0.223	0.403	0.51	0.622	0.5	0.147	0.184	0.271	0.419	0.216	0.14	0.252	0.379	1.16	0.31	1.28	0.22	0.934	0.578	0.253	0.584	1.45	1.25	0.328428571	0.763454545	0.43018746	-1.216962626	0.011455572	0.382106129
LAMC2	4.77	5.91	2.19	5.03	7.53	4	5.3	6.31	10.3	9.37	4.51	3	8.06	5.78	3.46	5.62	4.14	5.91	2.37	3	5.19	0.729	2.68	5.19	2.59	5.861428571	3.716272727	1.577233158	0.657395946	0.012208806	0.382106129
RAB39A	6.3	2.95	13.8	2.34	2.99	8.33	1.69	2.8	3.47	2.63	3.75	0.894	0.519	4.34	1.75	0.481	NaN	0.695	2.47	1.51	1.53	1.21	NaN	0.776	1.34	4.057357143	1.306888889	3.104592271	1.63440381	0.011403798	0.382106129
RBP4	0.863	2.22	1.36	1.45	0.731	1.66	1.71	0.781	0.694	0.885	0.483	1.47	0.817	1.24	3.31	2.28	1.25	2.12	1.22	0.967	NaN	1.85	1.73	2.06	2	1.168857143	1.8787	0.622162742	-0.684636093	0.011641753	0.382106129
DESI1	1.45	0.584	1.47	NaN	NaN	NaN	1.3	NaN	NaN	1.54	NaN	0.941	NaN	NaN	0.542	0.66	NaN	0.865	NaN	NaN	0.319	NaN	NaN	NaN	NaN	1.214166667	0.5965	2.035484772	1.025372429	0.012069903	0.382106129
ABHD13	NaN	NaN	NaN	NaN	2.37	1.95	0.36	0.837	NaN	1.4	NaN	0.31	0.506	0.721	1.73	1.01	3.31	3.73	NaN	1.55	NaN	4.58	5.01	2.04	NaN	1.05675	2.87	0.368205575	-1.441416625	0.011621643	0.382106129
ACBD7	1.18	NaN	6.2	NaN	3.83	NaN	1.78	1.49	1.04	3.83	2.92	NaN	4.07	5.52	NaN	1.11	NaN	NaN	NaN	NaN	1.5	1.51	NaN	NaN	NaN	3.186	1.373333333	2.319902913	1.21406443	0.011927014	0.382106129
LRRC8C	NaN	1.67	NaN	0.998	NaN	1.34	1.35	1.07	0.721	1.08	NaN	2.48	1.14	0.91	3.18	2.15	1.57	3.91	3.13	2.36	NaN	2.27	NaN	0.827	1.61	1.2759	2.334111111	0.546632075	-0.871357979	0.011535673	0.382106129
KAT2A	2.32	1.06	2.17	1.65	0.916	1.53	2.55	1.04	3.1	0.51	3.14	3.21	0.386	0.537	1.32	2.92	5.26	5	NaN	3.35	1.89	1.98	3.32	5.54	2.31	1.722785714	3.289	0.523802285	-0.932905743	0.012417401	0.382106129
NSUN5	3.62	2.3	0.66	1.87	1.96	2.73	2.26	1.73	1.75	1.58	3.39	2.66	1.38	1.29	1.71	1.71	0.955	1.42	1.23	2.11	1.45	0.679	1.24	1.88	0.76	2.084285714	1.376727273	1.513942344	0.598310264	0.012048984	0.382106129
LGMN	0.372	0.649	0.637	0.512	0.63	0.608	0.621	0.471	0.518	0.391	0.393	0.24	0.602	0.775	0.991	0.963	0.744	0.999	0.445	0.869	0.959	0.337	0.455	0.988	0.728	0.529928571	0.770727273	0.687569508	-0.540422529	0.012235087	0.382106129
SMURF2	1.24	1.48	2.01	1.31	0.528	2.12	1.16	1.07	2.22	0.845	2.82	0.477	1.23	0.523	NaN	NaN	NaN	1.13	NaN	0.849	0.622	NaN	0.228	NaN	0.493	1.3595	0.6644	2.046207104	1.032952173	0.012147034	0.382106129
ZNF532	2.97	1.65	1.88	1.5	2.29	1.57	1.57	1.9	2.17	2.52	3.61	1.94	2.21	1.91	2.2	0.737	1.69	1.08	1.26	1.28	1.97	2	1.93	1.64	1.3	2.120714286	1.553363636	1.365240074	0.449154668	0.012447764	0.382106129
IL36A	NaN	0.856	0.582	0.576	NaN	0.54	0.684	0.808	NaN	0.728	0.332	0.426	0.974	0.651	1.43	1.1	0.719	1.03	1.06	2.04	0.949	0.466	0.564	1.14	1.14	0.650636364	1.058	0.614968208	-0.701416266	0.012210101	0.382106129
POMT1	1.49	1.58	1.17	2.18	1.24	0.92	1.17	1.36	1.66	1.27	1.42	1.01	1.99	0.955	1.06	1.58	1.72	1.8	2.04	1.99	2.08	1.9	1.27	2.12	2.35	1.386785714	1.81	0.766179953	-0.384244817	0.011180645	0.382106129
BRD3	5.49	1.43	2.84	NaN	6.35	4.08	NaN	9.15	NaN	10.2	NaN	4.42	5.43	4.8	2.28	1.24	NaN	5.61	NaN	1.19	4.81	NaN	1.08	1.87	1.76	5.419	2.48	2.185080645	1.127686527	0.012557626	0.382671218
MAD1L1	0.823	0.797	1.42	1.15	1.13	0.901	0.737	1.59	2.02	0.606	1.01	1.11	0.765	0.543	1.08	0.984	1.81	1.44	2.76	1.59	2.49	1.46	1.14	1.69	1.23	1.043	1.606727273	0.649145638	-0.623385908	0.01271337	0.385695402
ITGB3	2.56	1.86	2.44	1.16	2.68	1.41	2.02	1.23	1.63	1.04	2.63	2.1	2.09	1.76	1.18	1.07	1.43	1.15	1.22	1.11	2.45	1.79	1.28	1.18	1.34	1.900714286	1.381818182	1.375516917	0.459973883	0.013065423	0.392883594
ANK3	NaN	NaN	NaN	NaN	2.94	NaN	1.5	3.48	3.7	NaN	NaN	NaN	NaN	3.56	NaN	NaN	NaN	NaN	NaN	NaN	0.907	NaN	NaN	0.176	NaN	3.036	0.5415	5.606648199	2.487138548	0.013033462	0.392883594
AKAP1	1.91	1.89	2.15	1.55	1.87	2.02	2	2.65	3.13	1.73	3.81	2.24	2.94	2	1.91	1.32	1.54	1.35	1.19	1.46	1.58	1.24	2.11	1.81	2.89	2.277857143	1.672727273	1.361762422	0.445475028	0.013269633	0.397274196
NOP56	2.34	6.25	2.15	3.87	2.58	3.99	1.6	3.01	3.51	2.23	7.51	2.31	4.42	4.43	1.88	2.74	2.83	1.86	1.15	1.29	3.52	2.04	3.13	1.2	2.56	3.585714286	2.2	1.62987013	0.704757013	0.013493614	0.400467009
CAPN2	1.33	0.759	1.21	1.43	1.21	0.69	1.81	1.85	3.06	0.548	1.99	0.62	0.862	1.37	0.619	0.502	1.12	0.577	1.12	0.559	1.27	0.889	0.725	0.559	0.765	1.3385	0.791363636	1.691384262	0.75820446	0.013480172	0.400467009
GALNS	2.34	4.04	2.67	1.37	2.54	4.17	2.82	2.55	3.93	2.52	2.92	1.75	5.17	2.5	1.48	0.748	2.59	0.79	1.39	1.61	1.8	3.62	3.69	1.16	1.39	2.949285714	1.842545455	1.600658321	0.678665381	0.013824752	0.405279938
MMP14	0.622	0.529	2.77	0.831	3.44	3.59	0.89	1.36	0.415	0.948	1.11	3.27	0.535	2.58	2.18	4.65	2.06	3.92	2.13	4.78	1.89	3.2	1.11	2.88	3.3	1.635	2.918181818	0.560280374	-0.835779138	0.01395265	0.405279938
SEC61B	2.86	1.51	1.24	1.02	1.53	1.36	1.43	1.37	1.89	1.41	1.63	1.18	2.17	1.32	0.933	1.19	1.44	0.977	1.32	0.993	1.4	1.35	1.39	0.841	1.16	1.565714286	1.181272727	1.32544691	0.406478885	0.013765002	0.405279938
RPL30	0.526	0.476	0.511	0.777	0.773	0.559	0.7	0.534	0.612	0.567	0.5	0.551	0.677	0.83	0.854	0.893	0.609	0.872	0.966	0.885	0.38	0.964	0.636	0.845	0.738	0.613785714	0.785636364	0.781259298	-0.356126639	0.013904103	0.405279938
TRA2B	0.459	1.32	0.856	0.468	0.818	1.24	0.931	0.746	0.445	1.13	0.738	1.09	1.03	0.596	1.24	1.21	1.82	1.69	1.13	0.775	0.845	1.74	1.24	0.698	1.12	0.847642857	1.228	0.690262913	-0.534782123	0.013852699	0.405279938
NPC1	NaN	1.39	1.76	1.1	1.14	1.36	1.01	1.15	NaN	1.59	1.17	0.839	1.1	1.1	0.957	0.773	1.06	0.675	1.3	0.68	1.18	0.956	1.3	0.891	0.675	1.22575	0.949727273	1.290633675	0.368079573	0.014183682	0.40830407
RPP38	1.33	1.9	2.3	1.37	2.93	1.73	1.91	1.63	1.76	1.47	2.48	1.96	1.74	1.75	1.36	1.1	2.24	1.12	1.18	1.49	0.89	1.49	1.83	1.51	1.64	1.875714286	1.440909091	1.301757548	0.380460772	0.014296026	0.40830407
PAOX	NaN	0.415	0.709	NaN	0.698	0.757	1.35	0.958	NaN	0.235	0.172	1.16	2.1	NaN	0.789	NaN	NaN	2.14	NaN	4.18	NaN	3.08	NaN	2.55	2.17	0.8554	2.484833333	0.344248441	-1.538477976	0.014288522	0.40830407
SMC6	2.43	5.18	2.72	3.32	1.49	2.22	3.43	4.91	3.5	4.26	2.41	5.12	2.8	2.64	1.63	1.34	2.62	2.77	1.49	2.8	3.06	1.35	2.9	2.6	2.93	3.316428571	2.317272727	1.431177493	0.517202604	0.01419628	0.40830407
AASDH	0.564	0.667	0.371	0.726	0.276	0.722	0.328	0.493	0.156	0.501	0.46	0.594	0.554	0.491	1.53	1.31	0.462	0.911	0.622	0.831	0.403	0.56	0.666	0.633	1.18	0.493071429	0.828	0.595496894	-0.747834111	0.01464337	0.411340089
COMP	0.19	0.96	1.44	1.56	0.918	0.746	1.06	1.48	0.836	0.645	0.979	1.07	0.742	1.8	1.63	2.14	1.31	2.64	0.339	1.71	1.22	1.99	1.02	1.98	1.97	1.030428571	1.631727273	0.631495587	-0.663155443	0.014640669	0.411340089
SULT2B1	NaN	0.574	1.03	1.23	0.581	1.42	0.508	1.33	0.392	0.372	2.3	0.879	0.8	1.22	2.74	1.23	0.681	2.04	1.94	0.93	1.87	2.39	1.36	1.1	1.57	0.972	1.622818182	0.598958042	-0.739473153	0.014546955	0.411340089
RIT1	NaN	0.257	0.0553	0.611	0.167	NaN	0.293	0.305	NaN	NaN	0.263	0.231	0.559	0.151	0.138	0.155	0.0303	0.108	NaN	0.0999	NaN	0.198	NaN	NaN	0.119	0.28923	0.121171429	2.386948833	1.255167641	0.014587386	0.411340089
SDCCAG8	NaN	NaN	2.32	1.84	NaN	1.56	1.15	NaN	0.736	NaN	NaN	2.29	2.18	NaN	0.807	NaN	NaN	NaN	1.13	0.791	1.22	NaN	NaN	0.875	NaN	1.725142857	0.9646	1.788454133	0.83871312	0.015917925	0.411567148
BNIP3	NaN	0.847	NaN	NaN	NaN	NaN	NaN	NaN	NaN	NaN	NaN	0.91	NaN	NaN	0.238	NaN	0.205	NaN	NaN	0.485	NaN	NaN	NaN	NaN	NaN	0.8785	0.309333333	2.839978448	1.505879982	0.015504863	0.411567148
TMPRSS2	NaN	NaN	0.307	0.567	0.528	1.78	0.759	1	0.949	0.75	0.822	0.715	0.653	1.07	3	1.43	1.29	1.49	2.34	1.48	0.834	NaN	0.904	1.42	0.815	0.825	1.5003	0.549890022	-0.862784986	0.015345406	0.411567148
ELMOD2	NaN	0.957	0.578	0.883	NaN	0.631	1.31	NaN	NaN	0.373	NaN	0.221	0.493	1.14	1.99	1.18	0.0553	1.67	NaN	0.978	1.77	1.19	NaN	2.1	2.4	0.731777778	1.481477778	0.493951235	-1.017559475	0.015848716	0.411567148
NFYC	0.975	1.27	1.63	1.6	0.563	0.493	0.502	1.05	0.472	0.781	0.943	1.97	1.4	1.51	0.494	0.223	1.18	0.431	0.439	0.383	0.701	0.423	0.475	0.975	1.32	1.082785714	0.640363636	1.690891945	0.757784468	0.015927515	0.411567148
PPP1R12B	4.17	2.95	NaN	2.62	1.3	1.56	2.17	3.75	NaN	1.78	3.25	NaN	1.69	2.69	0.817	0.908	0.318	1.4	2.38	1.65	3.73	0.509	0.902	1.81	1.71	2.539090909	1.466727273	1.731126813	0.791711413	0.015888308	0.411567148
HMGN1	1.01	7.8	2.35	2.63	6.79	1.13	5.82	2.64	1.94	5.55	0.858	2.94	7.02	3.16	3.18	1.13	0.74	0.963	1.24	0.236	2.68	1.06	1.59	1.8	4.39	3.688428571	1.728090909	2.134394986	1.093827182	0.015501816	0.411567148
C4A	0.766	2.33	0.752	0.889	1.64	1.37	1.04	1.4	1.22	1.6	0.87	1.13	1.47	1.1	0.975	0.714	1.16	0.932	0.748	1.24	0.756	0.892	1.24	0.748	0.385	1.2555	0.89	1.410674157	0.496384787	0.014850065	0.411567148
CTSO	0.922	0.868	0.137	1.14	0.676	0.155	0.173	0.884	0.871	0.276	1.26	0.584	0.797	1.34	1.8	1.08	0.188	1.99	1.08	1.22	2.33	1.41	0.165	2.56	2.45	0.720214286	1.479363636	0.486840604	-1.038478598	0.015385165	0.411567148
RHOA	3.7	5.59	2.98	2.67	5.44	2.03	2.94	5.19	11.9	3.66	3.14	2.15	5.81	3.38	2.16	1.41	2.71	2.26	3.23	1.92	3.67	2.48	1.66	2.23	2.74	4.327142857	2.406363636	1.798208214	0.84656008	0.015304616	0.411567148
HIST1H1A	1	2.1	3.03	2.52	1.11	1.26	1.45	2.41	0.62	2.62	2.93	1.5	1.7	3.05	1.13	0.603	1.18	0.803	1.87	2.05	0.571	1.32	1.57	1.2	1.59	1.95	1.262454545	1.544610067	0.627242679	0.016006967	0.411567148
PTP4A2	2.22	NaN	0.483	1.03	0.997	1.25	1.07	1.29	1.53	0.664	NaN	2.5	0.591	1.53	1.55	1.34	2.61	2.41	5.45	1.87	1.78	2.01	2.43	1.25	3.03	1.262916667	2.339090909	0.539917735	-0.889188487	0.015783362	0.411567148
ATM	3.45	1.6	2.73	1.94	2.27	2.05	2.9	2.31	4.2	2.68	2.1	2.63	3.63	1.39	1.53	1.64	2.12	2.01	1.47	1.42	1.62	3.56	1.72	1.49	1.55	2.562857143	1.83	1.400468384	0.485909415	0.015636317	0.411567148
NID2	0.767	1.25	1.19	1.17	0.851	0.409	0.649	1.05	0.336	1.04	1.13	1.3	1.2	0.649	1.26	1.86	1.05	1.63	2.56	1.05	1.17	1.24	0.512	2.13	1.49	0.927928571	1.450181818	0.639870504	-0.64414813	0.015914752	0.411567148
FRMPD3	NaN	0.628	0.982	0.545	0.721	0.889	NaN	1.21	NaN	0.363	NaN	0.697	0.357	0.269	1.11	NaN	0.489	1.13	NaN	1.22	1.5	NaN	0.992	1.15	NaN	0.6661	1.084428571	0.614240548	-0.703124342	0.015201165	0.411567148
PABPN1.1	2.62	1.62	2.77	1.3	1.2	2.16	1.47	1.94	NaN	1.46	4.21	2.09	1.93	1.72	0.732	1.56	1.12	0.926	NaN	1.1	1.3	2.05	1.84	1.51	1.31	2.037692308	1.3448	1.515238182	0.599544591	0.014827234	0.411567148
CHAC2	NaN	0.426	0.254	0.152	0.394	0.285	NaN	0.267	NaN	NaN	NaN	0.105	NaN	0.484	0.904	0.85	0.0801	0.631	NaN	0.569	0.528	NaN	0.37	0.657	0.486	0.295875	0.5639	0.524694095	-0.930451542	0.014714484	0.411567148
KIF16B	1.02	0.572	0.49	0.85	0.926	1.07	0.755	0.903	0.767	0.678	0.919	0.647	0.602	0.612	0.573	1.01	1.86	1.52	0.948	1.44	1.5	0.715	0.97	0.967	0.887	0.772214286	1.126363636	0.68558169	-0.544599515	0.016013746	0.411567148
UGT2B28	NaN	NaN	NaN	0.948	0.74	0.336	NaN	0.516	0.19	0.722	0.116	NaN	0.613	1.03	0.597	NaN	NaN	1.58	NaN	NaN	1.38	1.13	NaN	NaN	1.53	0.579	1.2434	0.465658678	-1.102655231	0.015784989	0.411567148
CSNK1G1	1.33	1.76	1.43	1.11	1.48	1.01	1.02	0.643	2.11	1.18	0.793	1.58	2.28	2.24	0.526	1.08	0.896	1.08	1	0.627	1.32	1.56	1.16	0.9	0.73	1.426142857	0.989	1.442004911	0.528076078	0.015478524	0.411567148
KIAA1468	2.83	1.41	1.69	1.47	2.06	1.93	1.49	2.05	2.25	1.49	2.25	1.49	1.85	1.69	1.22	0.673	1.83	0.832	1.38	1.15	1.54	1.67	2.03	0.901	1.99	1.853571429	1.383272727	1.33998986	0.422222084	0.016038216	0.411567148
UBQLN2	NaN	0.787	0.239	0.361	0.941	NaN	0.277	0.251	0.573	NaN	0.508	NaN	0.555	NaN	NaN	0.179	NaN	NaN	NaN	0.289	0.0944	0.304	NaN	0.349	0.234	0.499111111	0.241566667	2.066142312	1.046939628	0.015837023	0.411567148
KLK5	0.874	0.794	0.636	0.549	0.984	0.768	0.725	0.584	0.689	0.646	0.789	0.867	0.675	0.49	1.62	1.16	0.532	0.908	1	1.21	0.683	0.946	0.953	1.45	0.697	0.719285714	1.014454545	0.709036908	-0.496067368	0.015418807	0.411567148
STMN1	NaN	0.618	0.176	0.342	0.313	0.14	0.32	0.164	0.16	0.346	0.353	0.257	0.181	0.533	1.56	1.06	0.0753	1.1	0.254	0.654	1.44	0.541	0.1	0.688	0.699	0.300230769	0.742845455	0.404163164	-1.306990257	0.016188834	0.413876329
PIP	2.83	1.31	2.51	1.74	1.57	1.99	1.47	1.88	2.12	1.63	2.82	1.37	1.26	1.24	1.18	1.16	2.33	1.04	1.46	1.5	1.35	1.31	1.23	1.06	1.4	1.838571429	1.365454545	1.346490394	0.429203937	0.016299257	0.415144517
EPHX2	2.24	2.21	2.24	2.17	1.46	1.8	2.32	1.92	4.32	2.75	2.21	1.67	4.08	2.52	1.49	1.73	1.45	1.57	1.68	1.74	2.07	2.72	1.81	1.42	1.84	2.422142857	1.774545455	1.364937061	0.448834428	0.016696533	0.423682271
CHPF	0.752	3.9	1.1	1.79	1.3	1.68	1.2	1.3	NaN	1.1	1.39	1.47	2.35	1.19	1.95	2.84	3.24	1.5	1.16	4.75	1.99	2.76	3.64	3.32	1.64	1.578615385	2.617272727	0.603152804	-0.729404551	0.016827821	0.424340234
MYO18A	NaN	NaN	NaN	NaN	NaN	3	NaN	NaN	NaN	NaN	NaN	NaN	NaN	3.28	1.89	1.66	NaN	NaN	NaN	2	NaN	NaN	NaN	NaN	NaN	3.14	1.85	1.697297297	0.763239288	0.016846792	0.424340234
MLYCD	1.42	1.44	0.98	0.892	1.36	2.07	1.27	1.23	2.52	1.68	2.35	1.44	1.36	0.901	2.62	2.75	2.67	1.56	1.37	3.14	1.43	1.48	1.84	2.32	1.91	1.493785714	2.099090909	0.711634598	-0.490791443	0.017098959	0.425976264
ATAD1	4.22	2.2	2.81	1.28	2.36	5.04	3.69	2.53	NaN	2.11	2.77	2.63	4.11	3	2.19	1.58	2.15	1.47	2.94	1.96	2.81	2.84	NaN	1.22	1.69	2.980769231	2.085	1.42962553	0.515637303	0.017040727	0.425976264
CGGBP1	0.707	0.804	0.962	0.733	0.802	1.13	0.718	0.507	0.414	0.554	1	1.04	1.01	1.25	1.23	0.536	1.46	0.915	1.22	1.39	1.08	1.14	1.23	1.35	0.707	0.830785714	1.114363636	0.745524788	-0.423671772	0.01705848	0.425976264
POLR2L	0.397	0.558	0.491	0.571	0.537	0.424	0.653	0.441	0.787	0.571	0.496	0.503	0.672	0.458	0.746	0.604	0.774	0.667	0.818	0.644	0.51	0.564	0.455	0.677	0.769	0.539928571	0.657090909	0.821695391	-0.28332442	0.017172789	0.426259857
WBP2	0.924	0.692	0.595	1.01	0.535	0.961	0.797	1.19	0.922	0.566	1.23	0.848	0.688	1.36	1.35	0.665	1.24	0.853	1.31	1.65	1.03	1.07	1.12	1.66	1.01	0.879857143	1.178	0.746907592	-0.420998333	0.017702346	0.426983083
HNRNPH1.1	NaN	NaN	0.397	3.09	NaN	0.722	1.03	0.2	NaN	NaN	0.201	NaN	0.296	0.653	1.81	1.28	NaN	3.69	3.64	0.581	3.33	2.59	NaN	NaN	NaN	0.823625	2.417285714	0.340723066	-1.553328478	0.017577792	0.426983083
GNG7	2.66	1.22	1.08	0.897	1.64	1.54	1.58	1.21	2.5	1.33	1.57	1.59	1.26	2.13	0.688	1.2	2.02	1.23	0.908	0.883	0.955	0.855	1.4	0.765	1.43	1.586214286	1.121272727	1.414655192	0.500450454	0.017264596	0.426983083
SCGN	3.37	1.73	7.31	1.77	1.41	2.04	1.57	4.5	5.07	2.86	4.14	2.99	2.92	2.25	2.13	1.48	1.76	2.62	1.87	1.31	3.13	1.94	1.24	1.59	1.7	3.137857143	1.888181818	1.661840567	0.73278198	0.017390683	0.426983083
BMI1	1.23	0.866	1.05	1.07	1.03	0.735	0.612	2.08	1.98	1.48	1.89	0.934	0.636	0.627	0.61	0.502	0.582	0.634	1.11	0.806	0.785	0.372	0.591	1.53	0.454	1.158571429	0.725090909	1.597829202	0.676113201	0.017695402	0.426983083
ERI1	0.829	1.27	1.08	0.642	1.85	0.713	0.625	3.11	2.52	0.74	0.536	2.84	0.856	0.496	3.2	2.41	1.79	0.994	2.9	2.6	NaN	1.96	0.682	2.92	2.9	1.293357143	2.2356	0.578527976	-0.789541369	0.017624648	0.426983083
SFXN5	0.741	0.45	0.3	0.49	0.55	0.513	0.556	0.353	0.634	0.402	0.589	0.557	0.466	0.409	0.759	0.621	0.763	0.617	1.39	0.738	0.352	0.905	0.459	0.664	0.841	0.500714286	0.737181818	0.679227666	-0.558032872	0.017599637	0.426983083
WRNIP1	2.46	1.47	1.2	1.25	1.65	0.952	1.62	1.66	1.79	0.976	1.71	1.61	1.99	1.27	0.759	0.778	0.97	0.908	1.17	0.994	1.64	2.03	1.09	0.996	1.2	1.543428571	1.139545455	1.354424754	0.437680245	0.017667279	0.426983083
RANBP2	1.66	1.08	2.25	1.61	1.43	2.12	1.22	1.99	1.91	1.41	2.04	1.6	0.985	1.74	1.33	0.82	1.84	0.722	1.23	1.68	0.965	1.31	1.8	0.88	1.06	1.646071429	1.239727273	1.32776899	0.409004163	0.017892142	0.427934824
MMP15	0.526	0.63	0.549	0.663	0.255	0.588	0.508	0.517	NaN	0.608	0.956	0.391	0.391	0.617	1.21	1.2	0.732	0.687	0.562	0.902	0.999	0.408	0.522	0.918	0.652	0.553769231	0.799272727	0.692841394	-0.529402967	0.017872111	0.427934824
ERAP1	3.78	2.26	4.66	5.69	2.94	1.28	3.77	3.15	3.21	1.76	5.05	3.17	2.01	3.93	1.64	0.747	2.11	2.87	3.55	1.83	3.61	1.39	1.29	2.4	2.86	3.332857143	2.208818182	1.508887047	0.593484812	0.01792988	0.427934824
CTNNA2	1.86	2.4	3	2.7	2.71	1.88	2.41	2.12	3.57	1.79	1.98	2.07	2.55	1.49	1.22	1.52	2.87	1.5	1.76	2.29	1.33	2.37	1.68	1.33	1.65	2.323571429	1.774545455	1.309389637	0.388894466	0.018124318	0.430328597
CTH	1.97	3.62	2.66	1.84	5.28	1.54	2.45	3.6	3.09	3.25	4.85	3.74	2.26	5.88	2.02	0.346	4.18	0.402	1.57	2.93	0.91	1.95	3.86	2.42	0.322	3.287857143	1.900909091	1.729623557	0.790458077	0.018156261	0.430328597
MACF1.1	1.4	0.775	0.46	0.404	0.416	0.952	0.401	0.408	0.403	0.568	0.852	0.671	0.529	0.557	1.26	1.34	0.226	1.47	1.24	1.06	0.52	0.53	0.952	1.07	1.55	0.628285714	1.019818182	0.616076204	-0.698819282	0.018279883	0.430382632
CCNB1	1.01	1.01	1.22	0.94	0.798	0.799	1.11	1.08	0.968	0.979	0.962	1.32	1.14	1.3	0.321	0.745	0.671	0.721	1.55	0.41	0.685	1.08	0.651	0.644	0.831	1.045428571	0.755363636	1.384007015	0.468851255	0.018284642	0.430382632
F2	0.666	0.528	0.489	1.15	1.98	1.2	0.844	0.938	0.663	0.793	1.22	0.676	0.766	1.81	1.86	0.866	0.991	1.71	1.52	2.78	2.13	0.775	0.834	2.02	1.86	0.980214286	1.576909091	0.621604816	-0.685930413	0.018453843	0.430514367
CAPZA2	0.77	0.337	1.75	1.23	1.56	1.01	2.66	0.838	2.54	1.31	1.18	0.643	2.37	3.13	1.42	0.278	1.34	0.355	0.842	0.635	0.327	0.66	1.89	0.788	0.484	1.523428571	0.819909091	1.858045713	0.893785996	0.018403608	0.430514367
ASPSCR1	2.68	4.73	3.56	3.4	3.85	2.98	3.67	2.98	5.54	4.69	3.15	4.39	5.43	3.58	1.44	2.23	3.59	4.29	1.46	2.53	3.31	3.92	4.06	2.7	2.49	3.902142857	2.910909091	1.34052378	0.422796812	0.018479448	0.430514367
C8A	0.635	0.945	0.944	0.801	1.31	0.596	0.937	0.693	0.861	0.845	0.925	0.664	1.15	1.3	1.4	1.04	1.18	0.968	1.6	1.29	1.26	1.01	0.481	1.74	1.36	0.900428571	1.211727273	0.743095077	-0.428381283	0.018564591	0.43102686
MRPS22	1.32	1.24	1.96	1.8	1.32	1.17	1.45	1.3	1.1	0.992	1.84	1.52	0.651	1.73	1.84	1.99	2.51	1.38	2.48	1.21	2.52	2.09	1.44	1.45	1.43	1.385214286	1.849090909	0.749132603	-0.416706984	0.018640303	0.431317658
NBR1	NaN	2.29	2.09	2.25	1.85	NaN	1.94	1.9	NaN	1.63	NaN	1.82	NaN	3.47	NaN	1.05	1.93	1.35	NaN	1.35	NaN	1.75	NaN	NaN	NaN	2.137777778	1.486	1.438612233	0.524677777	0.019156728	0.432089632
SYNGR2	NaN	0.582	1.2	0.995	NaN	1.55	1.11	NaN	NaN	0.97	NaN	1.2	0.754	NaN	1.3	1.44	1.51	1.65	NaN	2.08	NaN	1.52	NaN	1.25	0.943	1.045125	1.461625	0.715043188	-0.483897712	0.019003937	0.432089632
LRPPRC	2.3	2.15	1.14	2.46	3.8	2.45	2.18	2.17	2.61	2.73	1.45	2.28	2.45	1.83	1.4	1.7	1.69	1.1	3.06	0.99	1.95	1.56	2.34	0.821	1.46	2.285714286	1.642818182	1.391337344	0.476472258	0.01918007	0.432089632
PDGFRL	4.22	3.06	2.36	2.95	1.85	1.56	2.36	2.02	4.36	3.54	5.18	2.6	2.18	1.98	2.29	2.24	2.64	2.31	3.09	1.55	1.36	2.06	1.72	1.34	1.64	2.872857143	2.021818182	1.420927544	0.50683299	0.019100521	0.432089632
CCDC50	NaN	NaN	2.03	4.12	2.6	3.48	NaN	8.15	NaN	1.6	3.76	0.464	2.38	NaN	NaN	0.255	NaN	0.908	NaN	1.13	NaN	0.751	1.97	NaN	NaN	3.176	1.0028	3.16713203	1.663177011	0.019131253	0.432089632
POTEKP	NaN	2.71	2.03	1.88	NaN	1.38	0.221	1.27	NaN	1.33	NaN	3.04	1.15	0.48	0.209	0.908	1.3	0.28	NaN	0.407	NaN	0.571	0.476	0.484	1.6	1.5491	0.692777778	2.236070569	1.16096572	0.019076442	0.432089632
VPS54	2.83	1.12	0.965	1.55	2.3	0.492	1.58	0.744	0.938	0.886	1.75	1.21	0.935	1.92	1.01	0.712	0.371	0.89	1.14	0.324	1.12	1.18	0.418	0.923	1.3	1.372857143	0.853454545	1.608588472	0.685795286	0.018811081	0.432089632
SEL1L	3.67	1.4	1.39	1.3	1.74	1.84	1.39	2.09	4.4	1.21	2.33	1.24	1.34	1.27	1.31	1.02	0.944	0.988	1.38	1.42	1.15	1.34	1.5	0.835	1.22	1.900714286	1.191545455	1.59516725	0.673707695	0.019024225	0.432089632
METTL16	2.81	0.827	0.697	0.909	1.08	1.17	0.908	1.15	1.39	0.942	1.36	1.09	1.08	1.15	0.827	0.812	0.851	0.513	0.738	1.05	0.573	1.13	1.01	0.639	0.688	1.183071429	0.802818182	1.473648026	0.559391984	0.019363928	0.434796628
MPST	2.42	4.32	3.37	1.74	3.11	3.77	2.53	3.07	4.55	2.61	3.05	2.99	5.04	2.49	1.82	0.764	2.89	0.835	1.9	1.78	2.38	3.94	4.2	1.63	1.57	3.218571429	2.155363636	1.493284648	0.578489196	0.019634222	0.43644861
RIPK2	NaN	0.919	0.823	0.847	NaN	1.07	NaN	0.579	NaN	1.52	NaN	0.573	NaN	0.83	1.67	1.49	1.49	0.709	NaN	NaN	1.36	1.12	1.51	1.6	0.811	0.895125	1.306666667	0.685044643	-0.545730086	0.019597165	0.43644861
SH2D1A	1.86	1.35	NaN	2.02	NaN	NaN	0.286	7.92	3.96	NaN	3.76	NaN	5.2	NaN	0.572	NaN	NaN	1.2	NaN	NaN	NaN	NaN	NaN	0.484	0.491	3.2945	0.68675	4.797233345	2.262202616	0.019794668	0.43644861
PYGB	2.49	NaN	6.67	1.21	NaN	NaN	0.088	7.94	7.67	0.214	6.78	0.469	NaN	0.665	0.294	0.0635	NaN	0.346	1.03	0.409	NaN	0.51	0.169	0.227	NaN	3.4196	0.3810625	8.973855995	3.165728033	0.019809313	0.43644861
RPL37A	0.746	0.784	0.728	0.311	0.119	0.934	0.432	0.289	NaN	0.508	0.474	0.74	0.69	0.266	3.48	3.21	1.12	2.49	0.323	0.704	1.13	0.702	0.778	0.792	1.28	0.540076923	1.455363636	0.371094144	-1.430142859	0.019621484	0.43644861
LMTK2	1.34	2.84	1.91	2.04	NaN	1.05	2.23	2.53	2.08	1.54	0.636	0.487	NaN	0.806	1.51	0.679	0.628	0.765	NaN	0.949	NaN	1.1	1	1.42	0.841	1.624083333	0.988	1.643809042	0.717042714	0.019821135	0.43644861
RTN4.1	0.555	1.23	1.4	0.611	0.318	1.45	0.877	0.459	0.159	0.65	0.922	0.874	0.836	1.47	1.74	1.36	1.73	0.966	1.58	1.11	1.07	0.69	0.947	2.31	0.899	0.843642857	1.309272727	0.64435991	-0.634061357	0.019907544	0.436941781
PIK3R3	0.0392	0.929	NaN	2.01	NaN	3.28	1.83	3.13	NaN	4.88	NaN	0.0371	3.16	2.18	0.52	1.11	NaN	0.38	0.88	0.125	NaN	0.131	0.943	1.37	1.34	2.14753	0.755444444	2.842737167	1.507280717	0.020044021	0.437126161
CYB561D2	0.852	1.83	4.94	3.47	0.949	1.48	2.32	2.53	1.69	1.43	2.58	3.57	1.35	1.29	2.77	4.66	3.14	4.1	8.3	2.75	1.88	6.06	2.6	3.27	2.68	2.162928571	3.837272727	0.563662978	-0.827095283	0.020028049	0.437126161
KLK10	2.38	1.81	1.2	1.27	2.44	0.853	1.51	1.81	4.23	1.29	2.1	0.945	2	2.82	0.943	0.947	1.62	1.04	1.04	1.4	1.55	1.13	1.2	1.96	0.829	1.904142857	1.241727273	1.533463023	0.616793379	0.02035663	0.441124942
INPP5B	1.83	5.64	6.6	2.15	4.37	2.78	0.953	1.08	2.39	5.22	4.15	1.41	4.34	10.5	0.325	3.36	0.355	1.18	4.12	1.3	1.44	2.4	0.777	1.39	3.11	3.815214286	1.796090909	2.124176603	1.086903716	0.020320355	0.441124942
ZBTB1	NaN	0.792	0.244	1.21	1.14	0.349	0.778	1.97	NaN	1.05	NaN	0.737	0.702	NaN	0.485	0.167	0.908	0.15	NaN	0.107	1.02	0.19	0.414	0.283	0.486	0.8972	0.421	2.13111639	1.091609387	0.020432599	0.441369998
FUOM	NaN	NaN	NaN	3.36	NaN	NaN	NaN	2.19	NaN	1.25	NaN	5.49	0.725	1.64	5.76	NaN	NaN	8.43	NaN	7.94	NaN	4.3	3.42	NaN	NaN	2.4425	5.97	0.409128978	-1.289372369	0.020649629	0.441406127
KDM5A	0.0554	0.109	0.0599	0.0613	0.0564	0.0508	0.0613	0.0628	0.102	0.0607	0.102	0.0338	0.136	0.116	0.0241	0.0724	0.0344	0.0562	NaN	0.0707	0.0723	0.0616	0.031	0.0399	0.0515	0.076242857	0.05141	1.483035541	0.568553172	0.020548627	0.441406127
NEFL	1.39	4.02	2.22	1.69	2.27	2.36	2.58	2.15	5.24	4.26	1.38	2.38	3.93	3.08	1.42	1.74	2.29	2.33	3.55	1.47	1.4	1.13	2.11	1.14	1.69	2.782142857	1.842727273	1.509796321	0.594353936	0.020770888	0.441406127
EEFSEC	NaN	NaN	NaN	2.3	NaN	1.9	NaN	NaN	NaN	1.82	NaN	NaN	NaN	NaN	NaN	NaN	NaN	1.44	NaN	0.61	NaN	0.138	NaN	NaN	1.18	2.006666667	0.842	2.383214568	1.252908848	0.020771807	0.441406127
GRHL3	2.62	0.49	0.766	0.269	0.489	0.898	0.498	0.712	0.261	0.397	1.22	0.456	0.421	0.498	1.07	1.76	0.849	1.11	2.37	1.28	1.07	0.577	0.946	1.32	1.46	0.713928571	1.255636364	0.568579082	-0.814567071	0.020822264	0.441406127
ANO10	2.43	1.67	1.56	1.98	1.51	1.69	2.13	2.07	3.7	2.2	2.51	1.56	2.56	2.57	1.29	2.46	1.91	1.67	1.91	1.41	1.88	1.23	1.74	1.72	0.602	2.152857143	1.620181818	1.328775029	0.410096867	0.020681098	0.441406127
BNIP2	2.62	2.78	0.801	1.62	1.21	0.777	1.09	1.67	2.75	3.06	3.36	0.919	2.67	2.93	1.81	0.87	1.03	1.78	1.02	1.03	1.82	1.26	1.24	1.35	1.36	2.018357143	1.324545455	1.523811158	0.607684124	0.021122336	0.44520588
PGAM5	NaN	0.158	0.568	2.19	0.135	0.147	0.319	0.812	0.0777	0.357	NaN	0.965	0.0484	2.7	1.35	3.34	0.15	2.29	NaN	6.87	2.86	1.37	0.142	7.97	4.59	0.706425	3.0932	0.228379995	-2.130491813	0.021131952	0.44520588
CST2	1	1.61	1.1	0.72	1.51	1.56	1.1	1.88	1.53	1.97	1.1	0.971	2.34	3.3	0.876	1.18	1.46	0.946	1.3	0.945	0.792	1.11	1.26	0.744	1.04	1.549357143	1.059363636	1.462535705	0.548471846	0.021278409	0.446912063
SPRR3	NaN	NaN	NaN	NaN	NaN	2.04	NaN	NaN	NaN	2.11	NaN	NaN	NaN	NaN	NaN	1.24	NaN	0.958	NaN	NaN	0.611	NaN	NaN	NaN	NaN	2.075	0.936333333	2.216091136	1.148017213	0.021446275	0.448968804
HELZ	2.12	2.18	2.25	1.37	2.82	2.21	2.38	1.94	2.94	2.52	2.49	1.74	1.49	1.74	3.64	2.51	2.57	4.3	1.68	3.78	2.98	2.91	1.87	3.17	2.13	2.156428571	2.867272727	0.752083522	-0.411035207	0.021639428	0.448968804
TFAP2A	0.0147	0.104	0.056	0.0724	0.0523	0.0427	0.0891	NaN	NaN	NaN	0.0841	0.0241	NaN	NaN	0.0967	0.107	0.0826	0.215	NaN	0.0803	NaN	0.0545	0.0964	0.19	0.0968	0.059933333	0.113255556	0.529186697	-0.918151301	0.021581761	0.448968804
NFATC2IP	NaN	0.694	0.671	1.1	NaN	1.05	0.708	0.62	NaN	0.913	1.57	0.55	0.571	NaN	0.533	NaN	0.384	0.833	NaN	0.369	0.466	0.658	0.697	0.289	0.647	0.8447	0.541777778	1.559126333	0.640737832	0.021581096	0.448968804
AFF4	1.58	0.503	2.11	1.37	1.57	2.29	0.933	1.49	0.986	0.818	1.61	1.11	1.34	1.3	3.26	2.27	2.22	2.37	1.22	1.72	1.84	1.06	1.29	2.36	1.74	1.357857143	1.940909091	0.699598528	-0.515400841	0.021709982	0.449067681
GPN3	NaN	1.1	2.48	NaN	NaN	0.583	0.683	NaN	NaN	NaN	2.54	1.54	NaN	NaN	3.38	NaN	NaN	NaN	NaN	NaN	NaN	NaN	2.57	4.05	NaN	1.487666667	3.333333333	0.4463	-1.163914288	0.022407685	0.450048436
EDIL3	NaN	NaN	NaN	2.04	NaN	0.42	1.11	NaN	NaN	NaN	NaN	0.881	NaN	NaN	2.15	1.76	1.9	0.615	NaN	5.86	NaN	3.54	NaN	3.72	5.33	1.11275	3.109375	0.357869347	-1.48249512	0.021838391	0.450048436
COL4A2	0.087	0.0605	0.071	0.147	0.427	0.0659	0.0577	0.079	NaN	0.213	0.0809	0.0255	0.261	0.0698	0.055	0.0351	0.0335	0.0388	0.0377	0.0282	0.105	0.0115	0.0592	0.0557	0.0243	0.126561538	0.044	2.876398601	1.524263613	0.02259836	0.450048436
MYL6B	8.5	12.7	5.46	4.13	6.5	10.4	NaN	9.69	NaN	14	NaN	1.31	8.77	3.85	2.97	0.968	NaN	1.98	7.84	NaN	3.05	NaN	NaN	NaN	NaN	7.755454545	3.3616	2.30707239	1.206063273	0.022675076	0.450048436
CBX1	NaN	1.03	NaN	1.4	NaN	1.14	1.18	NaN	NaN	0.546	NaN	NaN	1.1	1.71	2.12	1.18	NaN	1.82	NaN	1.27	NaN	1.49	1.79	1.95	1.39	1.158	1.62625	0.71206764	-0.489913804	0.022757479	0.450048436
GFPT1	4.07	2.49	0.933	1.15	1.52	1.65	1.43	2.05	4.5	1.5	2.92	2.02	1.38	0.727	1.14	1.31	0.476	1.71	1.68	NaN	0.609	NaN	0.706	1.1	1.8	2.024285714	1.170111111	1.729994438	0.7907674	0.022105171	0.450048436
RAPGEF1.DKFZp781P1719	1.41	1.25	2.06	1.51	2.41	1.95	1.68	2.55	1.37	2.18	2.98	2.11	1.92	1.07	1.29	1.23	1.77	0.997	2.28	0.939	1.2	1.89	1.38	1.04	1.57	1.889285714	1.416909091	1.333385272	0.415093697	0.022162698	0.450048436
TMEM119	2.23	1.04	2.22	1.22	1.44	1.18	1.55	1.21	0.644	0.716	1.78	1.47	0.722	0.639	0.747	0.759	1.22	0.835	0.975	0.759	0.512	1.21	0.812	0.799	1.21	1.290071429	0.894363636	1.4424462	0.52851751	0.022173184	0.450048436
SUMF1	1.02	1.22	1.76	1.17	2	1.08	1.51	1.44	1.96	1.17	1.43	1.25	2.99	3.08	0.559	0.597	1.6	0.696	1.54	0.776	1.28	1.48	1.31	1.52	0.959	1.648571429	1.119727273	1.472297289	0.558069013	0.022691176	0.450048436
NSL1	NaN	1.53	1.3	0.932	NaN	1.59	1.85	1.58	NaN	2.47	0.163	2.05	1.13	1.78	1.75	5.84	2.94	2.53	2.09	1.49	2.05	1.36	1.69	3.15	4.37	1.488636364	2.66	0.559637731	-0.837434863	0.021913284	0.450048436
ITCH	2.99	1.87	1.88	1.74	3.38	1.65	2.23	2.34	NaN	1.41	3.02	2.02	1.68	2.34	1.8	1.75	1.86	1.38	1.08	2.04	1.6	1.64	2.11	1.83	1.86	2.196153846	1.722727273	1.274812259	0.350284798	0.022397818	0.450048436
SFXN2	3.71	0.463	1.74	0.884	1.84	0.844	0.953	1.55	2.46	1.06	2.07	1.08	1.02	1	0.685	0.479	0.651	0.464	2.09	0.658	0.926	0.934	0.826	0.702	0.693	1.476714286	0.828	1.78347136	0.834688048	0.022696196	0.450048436
NUDT12	4.18	2.27	2.52	3.01	2.03	3.11	2.7	2.68	4.75	1.31	2.54	2.33	4.91	3.17	1.18	2.16	3.16	1.7	2.86	2.19	1.12	2.59	2.98	1.31	1.95	2.965	2.109090909	1.405818966	0.491410823	0.0228123	0.450048436
RPP25	2.12	1.52	2.69	1.36	2.47	1.72	1.59	1.35	NaN	1	2.62	1.63	1.12	1.26	1.15	1.64	1.65	1.04	0.905	1.05	1.77	1.45	1.4	1.11	0.661	1.726923077	1.256909091	1.373944297	0.458323515	0.022318317	0.450048436
NUP85	2.78	8.61	NaN	1.22	2.69	2.48	4.49	4.32	13.3	NaN	3.05	NaN	NaN	1.96	1.27	1.22	NaN	0.855	1.22	2.21	NaN	NaN	0.64	1.42	NaN	4.49	1.262142857	3.557441992	1.830840232	0.022780291	0.450048436
ITFG3	1.28	0.545	0.388	0.864	1.15	0.925	0.556	0.812	0.615	0.547	0.85	0.353	0.709	0.871	1.2	1.23	0.502	1.52	0.86	1.3	1.05	0.609	0.999	0.844	1.59	0.7475	1.064	0.702537594	-0.509352666	0.022341795	0.450048436
ARHGEF3	NaN	NaN	2.18	0.876	NaN	1.76	2.04	NaN	NaN	1.07	NaN	1.99	NaN	1.62	NaN	NaN	NaN	2.87	NaN	1.95	2.36	NaN	2.4	NaN	NaN	1.648	2.395	0.688100209	-0.539309413	0.023061858	0.45337283
ABHD2	NaN	NaN	NaN	0.905	1.93	NaN	1.3	1.16	NaN	NaN	2.05	NaN	NaN	NaN	0.676	NaN	NaN	0.637	NaN	0.712	NaN	NaN	NaN	NaN	NaN	1.469	0.675	2.176296296	1.121874989	0.023113646	0.45337283
PGK1	4.43	4	2.19	1.83	5.96	1.21	1.79	2.51	4.9	4.19	5.04	2.18	3.52	3.43	2.99	1.69	0.745	2.41	1.73	4.13	2.26	1.19	0.973	3.6	1.88	3.37	2.145272727	1.570895839	0.651587523	0.023351583	0.455008442
RPS12	0.499	0.106	0.0838	0.374	0.209	0.0577	0.0711	0.163	0.194	0.164	0.224	0.0764	0.208	0.426	1.38	0.347	0.0371	0.614	1.4	1.02	0.484	0.214	0.116	0.572	0.337	0.204	0.592827273	0.344113723	-1.539042667	0.023310686	0.455008442
ATP8A1	NaN	2.26	1.68	1.5	1.21	2.07	2.46	2.01	NaN	1.95	NaN	1.22	2.32	1.77	0.794	1.72	0.735	0.633	0.988	1.41	1.15	2.37	2.61	0.492	0.464	1.859090909	1.215090909	1.530001496	0.613533064	0.023463664	0.455008442
BOLA1	0.508	0.381	0.829	0.342	0.28	0.567	0.29	0.698	0.512	0.282	1.11	0.887	0.148	0.0758	1.91	0.838	1.58	0.691	0.775	1.12	0.748	0.593	0.491	0.8	0.348	0.493557143	0.899454545	0.548729389	-0.86583325	0.023425322	0.455008442
YAF2	2.22	1.16	1.75	1.13	1.6	1.62	1.25	1.47	1.04	0.877	2.12	2.12	0.91	1.7	1.96	1.75	1.6	2.17	2.24	1.97	1.77	1.74	1.28	1.84	2.08	1.497642857	1.854545455	0.807552521	-0.308372003	0.02368651	0.458028658
LRRC14	NaN	1.09	2.27	2	2.11	1.82	1.56	2.3	2.48	1.15	NaN	1.92	1.98	1.94	0.826	1.79	1.6	0.85	1.9	0.786	1.74	1.32	2.24	1.09	1.42	1.885	1.414727273	1.332412286	0.414040562	0.023801864	0.458258182
DHX58	1.13	NaN	2.75	3.68	2.25	3.79	2.36	2.22	5.6	2.29	1.04	2.49	4.94	2.75	1.61	NaN	2.91	2.72	0.872	1.81	1.74	NaN	1.64	1.28	1.79	2.868461538	1.819111111	1.576847902	0.657043509	0.023832648	0.458258182
SIRPA	1.83	0.493	2.28	1.76	0.826	0.808	1.13	0.533	0.759	1.14	0.808	0.961	1.49	1.53	0.834	1.07	0.539	0.714	NaN	0.566	0.92	1.39	0.288	0.485	0.629	1.167714286	0.7435	1.570563935	0.651282674	0.02428401	0.464863844
MAT1A	1.57	0.527	1.68	1.31	1.12	1.23	1.07	1.34	1.42	0.912	1.77	1.4	1.12	1.83	1.19	1.03	1.89	1.06	0.414	0.79	0.883	0.571	0.999	0.804	0.748	1.307071429	0.943545455	1.385276589	0.470174058	0.024312393	0.464863844
ACTB	29.6	6.64	3.04	6.56	15.3	11.4	4.92	8.47	28.8	9.98	3.95	3.92	42.9	43.9	2.94	2.2	6.98	3.57	2.63	9.03	2.16	17.4	5.92	5.56	1.99	15.67	5.489090909	2.85475323	1.513366042	0.024538721	0.467880746
SFMBT1	3.01	1.67	2.31	1.58	2.46	2.49	1.86	2.82	2.17	1.78	0.982	1.55	1.92	2.28	1.6	1.46	1.17	1.08	NaN	1.55	2.51	1.63	2.02	1.4	1.48	2.063	1.59	1.297484277	0.375717056	0.024680386	0.469271066
KIF12	NaN	NaN	1.07	1.08	NaN	0.662	1.3	0.915	NaN	1.08	NaN	2.59	NaN	1.55	0.295	0.591	1.51	0.422	NaN	0.434	NaN	NaN	NaN	0.705	0.368	1.280875	0.617857143	2.073092486	1.05178448	0.025298642	0.478361576
MKLN1	NaN	0.067	NaN	0.0568	1.92	0.0926	0.164	1.18	NaN	0.94	1.17	0.117	0.719	0.668	0.16	0.432	0.187	0.102	NaN	0.115	NaN	0.0979	0.0891	0.11	0.1	0.644945455	0.154777778	4.166912485	2.0589788	0.025251815	0.478361576
HECTD3	NaN	1.1	1.7	1.5	1.23	1.95	0.751	1.26	1.54	1.49	1.22	0.993	2.37	1.96	0.861	1.14	0.783	1.02	0.832	1.03	1.75	1.44	1.08	1.21	1	1.466461538	1.104181818	1.328097886	0.409361483	0.025383104	0.478632791
BROX.C1orf58	NaN	2.27	1.76	2.99	2.22	2.57	0.907	3.08	NaN	1.54	NaN	0.8	5.46	4.92	0.449	0.403	1.23	0.658	4.05	0.758	0.533	NaN	0.338	1.8	NaN	2.592454545	1.135444444	2.283206861	1.191061575	0.025599948	0.480069349
SPAST	2.69	4.73	6.79	2.38	2.64	0.621	4.18	2.74	4.37	8.07	2.32	5.82	5.61	6.9	1.12	3	0.877	2.77	1.67	5.77	1.98	4.76	0.987	2.19	2.43	4.275785714	2.504909091	1.706962432	0.771431307	0.025566483	0.480069349
PXN.1	1.98	1.9	NaN	0.496	0.753	0.751	0.895	1.76	2.11	0.256	1.42	1.05	0.607	0.91	0.51	0.604	0.275	0.638	1.07	0.688	0.519	NaN	1.16	0.503	0.82	1.145230769	0.6787	1.687388786	0.754792419	0.026061635	0.482002562
EIF3B	1.31	3.12	0.865	0.897	1.84	1.07	1.81	1	1.55	3.26	0.955	1.35	3.67	1.18	0.653	0.754	0.371	0.921	0.726	1.5	1.72	0.718	1.01	1.52	1.29	1.7055	1.016636364	1.677590986	0.746391015	0.025877464	0.482002562
ATL3.1	14.9	NaN	NaN	9.27	7.23	NaN	4.65	6.44	15.7	2.65	11.1	NaN	1.16	NaN	2.59	NaN	NaN	2.61	NaN	NaN	NaN	NaN	4.41	NaN	4.17	8.122222222	3.445	2.357684244	1.237370517	0.026126714	0.482002562
GPATCH1	NaN	1.45	2.85	1.35	NaN	0.388	2.04	2.96	NaN	0.818	NaN	1.17	1.38	2.21	0.362	0.677	NaN	0.892	NaN	0.363	2.03	1.38	0.616	0.415	1.06	1.6616	0.866111111	1.918460552	0.9399491	0.025964641	0.482002562
PPM1H	2.19	1.87	4.3	1.15	1.55	2.28	1.32	1.61	1.61	1.46	2.02	1.6	1.37	2.24	0.666	1.87	0.778	1.26	2.52	1.12	1.53	0.993	NaN	0.589	0.905	1.897857143	1.2231	1.551677821	0.633829038	0.025852209	0.482002562
YARS2	2.47	1.25	2.92	1.76	2.96	NaN	1.65	2.29	1.59	7.87	2.57	NaN	3.58	4.07	1.41	1.86	NaN	0.838	1.3	1.51	2.56	NaN	1.35	NaN	NaN	2.915	1.546857143	1.884466199	0.914155918	0.026052926	0.482002562
GTPBP2	NaN	NaN	NaN	3.03	1.99	NaN	3.39	NaN	NaN	NaN	NaN	NaN	NaN	NaN	NaN	NaN	NaN	1.01	NaN	0.533	NaN	NaN	NaN	NaN	NaN	2.803333333	0.7715	3.633614172	1.861405238	0.026253521	0.48303649
SEC31A	0.895	0.762	1.04	1.13	0.627	0.763	0.73	0.905	0.812	0.561	0.933	1.11	1.19	1.24	1.02	0.73	1.94	0.978	1.65	1.03	1.27	1.07	0.844	1.42	1.32	0.907	1.206545455	0.751732972	-0.411707812	0.026731435	0.484101419
ASXL2	NaN	NaN	NaN	1.17	1.12	NaN	1.08	NaN	NaN	NaN	NaN	NaN	1.58	0.987	0.763	0.863	NaN	NaN	NaN	NaN	NaN	1.01	0.558	NaN	NaN	1.1874	0.7985	1.487038197	0.572441705	0.027312218	0.484101419
PDE6D	NaN	0.78	0.822	1.84	2.21	0.707	0.944	2.39	NaN	1.54	NaN	0.896	NaN	1.9	0.981	0.721	0.897	1	1.31	0.854	NaN	0.546	0.769	0.706	0.768	1.4029	0.8552	1.640434986	0.714078418	0.027270828	0.484101419
DHFR	1.08	0.82	0.766	0.923	0.584	0.45	0.4	0.683	0.476	0.396	0.896	0.591	0.84	0.362	1.05	1.09	0.728	0.989	1.2	0.722	0.691	0.823	0.564	0.699	0.974	0.661928571	0.866363636	0.76403088	-0.388297146	0.027517045	0.484101419
ACAA1	0.206	0.392	0.966	0.309	0.395	0.788	0.279	0.387	0.0513	0.312	0.231	0.52	0.161	0.125	0.564	0.566	1.45	0.294	1.57	0.61	0.808	0.737	0.609	0.497	0.213	0.365878571	0.719818182	0.508293039	-0.97626762	0.027452093	0.484101419
MIF	0.856	1.38	1.73	NaN	2.88	2.47	2.32	2.89	3.43	4.05	2.23	1.36	2.21	1.27	1.57	1.4	1.35	2.34	0.378	1.85	0.64	1.44	1.03	2.57	1.6	2.236615385	1.469818182	1.521695277	0.605679484	0.026789614	0.484101419
NQO2	1.02	0.607	1.26	1.07	1.37	1.33	0.727	1.14	0.825	0.695	1.22	1.14	2.48	1.87	0.596	0.863	0.709	0.564	1.16	0.889	NaN	0.794	1.45	0.37	0.653	1.196714286	0.8048	1.486971031	0.572376541	0.026514715	0.484101419
SNW1	2.17	1.59	1.26	0.637	NaN	0.389	2.56	0.636	NaN	1.54	0.696	1.7	1.65	1.31	1.73	2.64	2.19	4.22	1.57	3.4	NaN	1.44	7.34	3.02	1.39	1.344833333	2.894	0.464697074	-1.105637533	0.026860887	0.484101419
FRA10AC1	3.66	NaN	5.64	1.15	NaN	1.11	0.8	1.56	1.07	1.59	2.59	1.55	1.37	2.64	0.453	1.55	0.829	0.982	0.304	0.922	2.08	NaN	0.512	NaN	NaN	2.060833333	0.954	2.160202655	1.111166663	0.027321736	0.484101419
HUWE1.1	NaN	1.43	2.24	1.46	0.906	NaN	1.35	0.312	0.135	2.57	1.32	1.76	1.05	0.945	6.23	2.88	1.53	1.92	NaN	1.74	2.27	1.71	1.9	1.73	3.29	1.289833333	2.52	0.511838624	-0.966239075	0.027283982	0.484101419
SCCPDH	NaN	NaN	NaN	3.33	3.49	2.51	5.65	1.68	NaN	NaN	NaN	NaN	4.34	NaN	NaN	1.81	NaN	NaN	NaN	NaN	1.68	NaN	NaN	NaN	NaN	3.5	1.745	2.005730659	1.004127886	0.026748138	0.484101419
TGFBRAP1	NaN	NaN	0.506	0.545	NaN	0.805	0.534	NaN	NaN	0.15	NaN	NaN	0.373	NaN	NaN	0.553	1.29	0.681	NaN	NaN	NaN	1.2	1.25	NaN	NaN	0.4855	0.9948	0.488037797	-1.034935212	0.027442485	0.484101419
NCLN	2.97	2.11	1.16	1.97	3.64	2.36	2.52	2.5	1.11	3.83	2.1	2.15	3.83	3.1	1.5	1.21	2.69	2.09	0.434	1.12	1.78	2.3	2.1	1.94	2.54	2.525	1.791272727	1.409612261	0.495298379	0.026384043	0.484101419
FLYWCH2	3.24	NaN	4.22	1.42	1.74	0.691	NaN	1.3	2.51	1.77	2.66	0.922	0.653	0.841	0.952	NaN	1.1	NaN	1.22	NaN	NaN	NaN	0.474	NaN	NaN	1.830583333	0.9365	1.954707243	0.966952551	0.027126129	0.484101419
DUSP23	1.48	1.96	1.99	1.53	1.93	1.21	2.23	2.86	3.5	2.62	2.34	1.65	2.83	1.67	1.51	2.15	1.53	1.47	1.02	1.31	1.38	2.43	1.46	1.19	2.24	2.128571429	1.608181818	1.323588791	0.404454979	0.026866935	0.484101419
NAT10	1.64	3.42	4.23	2.43	2.68	3	2.37	2.98	1.92	2.4	3.5	NaN	2.81	3.66	1.72	1.76	1.71	2.65	1.1	3.41	1.2	NaN	2.19	1.06	3.4	2.849230769	2.02	1.410510282	0.496217182	0.0269793	0.484101419
PTTG2	1.39	NaN	3.33	0.387	1.96	0.75	NaN	1.95	1.25	1.08	2.02	NaN	1.1	3.06	NaN	0.971	NaN	NaN	0.771	0.935	NaN	0.947	NaN	NaN	1.09	1.661545455	0.9428	1.762351988	0.817502097	0.027154718	0.484101419
HDHD3	2.08	1.23	2.21	1.88	1.91	1.23	2.74	1.73	NaN	2.2	2.97	1.33	1.36	0.91	1.78	3.11	5.35	1.68	4.43	2.24	4.25	2.38	1.5	2.29	2.46	1.829230769	2.860909091	0.63938794	-0.645236563	0.027675418	0.485635997
SART3	0.632	0.64	1.02	0.821	0.431	0.964	0.709	0.821	0.645	0.511	0.797	0.887	0.677	1.02	0.994	0.682	1.57	0.86	1.37	0.946	0.728	0.795	0.931	1.19	0.816	0.755357143	0.989272727	0.76354793	-0.389209374	0.027778503	0.486195028
GNAI2	1.73	1.47	1.41	1.54	2.22	0.982	1.35	1.53	2.21	1.27	1.06	1.28	0.868	1.13	0.774	0.849	1.27	0.873	1.42	0.814	0.944	1.37	1.1	1.45	1.38	1.432142857	1.113090909	1.28663602	0.363603983	0.027892215	0.48693672
CNIH4	0.0542	0.0449	0.0319	0.0496	0.024	0.0267	0.0404	0.0575	0.0503	0.0558	0.0313	0.0433	0.0743	0.0704	0.0735	0.08	0.0859	0.0507	0.118	0.0729	0.0584	0.0416	0.066	0.202	0.0493	0.046757143	0.081663636	0.572557688	-0.804507035	0.030472235	0.48861395
SNX24	0.04	0.369	NaN	NaN	NaN	0.245	0.492	NaN	NaN	NaN	NaN	0.889	NaN	NaN	1.3	0.49	NaN	NaN	NaN	NaN	NaN	1.1	NaN	1.01	0.755	0.407	0.931	0.437164339	-1.193752373	0.030522842	0.48861395
TAP1	NaN	NaN	1.89	1.25	1.85	NaN	NaN	NaN	1.03	NaN	NaN	NaN	NaN	0.292	0.284	NaN	0.215	0.463	NaN	0.32	NaN	0.284	NaN	0.236	0.22	1.2624	0.288857143	4.370326409	2.127741035	0.029284072	0.48861395
ZKSCAN4	NaN	NaN	0.414	0.565	NaN	0.824	NaN	NaN	NaN	0.222	NaN	NaN	NaN	NaN	NaN	NaN	1.58	2.81	NaN	NaN	2.28	NaN	NaN	NaN	NaN	0.50625	2.223333333	0.227698651	-2.134802353	0.028955056	0.48861395
FOXA1	NaN	1.13	NaN	0.469	2.05	0.691	NaN	3.18	2.96	0.984	3.95	NaN	1.79	0.632	0.624	0.506	NaN	0.535	NaN	0.824	1.41	NaN	NaN	0.868	0.566	1.7836	0.761857143	2.34112132	1.227199699	0.028701745	0.48861395
PLCB4	NaN	NaN	0.106	0.0698	0.173	0.0819	0.229	0.254	0.259	0.508	0.47	NaN	0.889	0.0379	NaN	0.518	0.0774	0.548	1.48	0.54	NaN	2.01	NaN	1.35	0.693	0.279781818	0.90205	0.310162206	-1.688905192	0.030000788	0.48861395
CUL9	0.436	0.294	0.356	0.973	1.69	0.997	1.57	0.788	2.28	0.562	NaN	0.953	0.767	0.572	0.563	1.26	1.2	1.2	1.53	2.24	NaN	2.3	1.81	1.05	3.12	0.941384615	1.6273	0.578494817	-0.789624062	0.029150285	0.48861395
BIN2	NaN	1.46	NaN	NaN	1.4	NaN	1.08	NaN	NaN	NaN	NaN	1.74	1.76	1.24	0.935	0.967	0.939	0.618	NaN	0.947	1.46	1.73	1.06	0.773	1.32	1.446666667	1.0749	1.345861631	0.428530093	0.030566479	0.48861395
PACSIN1	NaN	0.922	NaN	0.734	NaN	0.53	0.727	NaN	NaN	NaN	NaN	0.941	NaN	NaN	1.72	0.682	0.987	1.82	NaN	1.36	NaN	1.95	0.583	0.756	1.31	0.7708	1.240888889	0.621167622	-0.686945463	0.030094044	0.48861395
RBMX	NaN	0.354	0.388	0.441	0.372	0.392	0.402	0.452	NaN	NaN	NaN	0.524	0.298	0.534	0.882	1.05	0.55	0.824	NaN	0.317	1.5	0.299	1	NaN	NaN	0.4157	0.80275	0.517844908	-0.949408012	0.030523024	0.48861395
SARS2	NaN	NaN	0.596	0.735	NaN	0.533	0.533	0.46	NaN	0.572	NaN	NaN	NaN	0.792	NaN	0.714	0.868	NaN	NaN	NaN	NaN	NaN	0.896	NaN	NaN	0.603	0.826	0.730024213	-0.45398378	0.029645445	0.48861395
ABCD4	1.08	0.789	1.46	1.98	1.22	1.65	1.93	1.77	1.85	2.14	1.59	1.46	1.23	2.23	2.32	1.87	0.963	2.94	2.97	2.28	4.15	1.42	2.36	1.75	2.14	1.5985	2.287545455	0.698783929	-0.517081667	0.028633427	0.48861395
SNAP29	2.38	0.605	0.942	1.51	1.34	0.621	1.04	1.76	1.05	0.491	1.49	3.08	0.895	1.63	1.29	2.14	1.34	2.37	0.987	1.67	4.25	3.11	1.44	2.59	2.73	1.345285714	2.174272727	0.618729057	-0.692620307	0.029172956	0.48861395
DSP	NaN	NaN	5.34	NaN	NaN	NaN	NaN	NaN	NaN	NaN	NaN	NaN	NaN	5.97	NaN	NaN	NaN	1.74	NaN	NaN	2.63	NaN	NaN	NaN	NaN	5.655	2.185	2.588100686	1.371893744	0.030636796	0.48861395
ENG	2.14	2.79	2.13	2.15	0.975	2.8	3.14	1.74	4.23	3.46	2.36	2.32	3.53	2.29	0.741	1.38	2.13	1.82	1.29	1.41	1.34	2.54	2.83	2.78	2.28	2.575357143	1.867363636	1.379140673	0.46376962	0.028878472	0.48861395
HAAO	0.874	0.846	0.858	0.661	0.643	0.781	0.709	0.695	0.527	0.626	0.981	0.719	0.725	1.04	0.857	0.767	1.16	0.986	1.32	0.736	0.812	0.789	0.724	0.957	1.21	0.763214286	0.938	0.813661285	-0.297499747	0.029095183	0.48861395
SLC6A8	NaN	2.83	1.44	NaN	NaN	0.983	NaN	1.89	NaN	NaN	NaN	0.63	1.97	NaN	0.221	0.848	0.82	0.896	NaN	0.126	1.58	0.0416	0.768	NaN	NaN	1.623833333	0.662575	2.450791734	1.293247891	0.030635102	0.48861395
EFNB2	NaN	NaN	NaN	0.256	NaN	NaN	NaN	NaN	NaN	NaN	NaN	NaN	NaN	0.232	0.221	NaN	NaN	0.0834	NaN	0.12	NaN	NaN	NaN	0.0998	NaN	0.244	0.13105	1.861884777	0.896763794	0.030354182	0.48861395
ARFIP1	0.999	1.06	1.09	0.791	0.813	0.697	0.883	1.55	0.77	1.21	1.84	1.44	0.693	0.476	1.7	1.71	0.879	1.68	0.889	1.87	2.11	1.05	0.732	1.51	1.61	1.022285714	1.430909091	0.714430931	-0.485133552	0.028168878	0.48861395
ASIC1	1.94	0.703	1.34	1.42	1.27	1.56	1.36	2.17	2.48	1.01	1.62	1.07	1.09	1.45	0.872	0.911	1.05	1.05	2.07	0.92	0.802	1.43	0.973	0.849	0.771	1.463071429	1.063454545	1.375772415	0.460241835	0.028410313	0.48861395
NUCB1	2.7	2.23	3.12	1.88	1.83	2.69	2.12	1.89	2.28	2.25	2.79	2.59	1.54	0.932	2.15	2.75	1.44	3.91	2.05	2.65	3.2	3.31	3.09	3.16	3.29	2.203	2.818181818	0.781709677	-0.355295197	0.029512005	0.48861395
DUSP4	3.02	NaN	3.39	3.32	4.07	NaN	NaN	NaN	1.67	NaN	NaN	NaN	2.61	10.1	1.22	NaN	NaN	NaN	NaN	NaN	1.63	0.182	NaN	NaN	NaN	4.025714286	1.010666667	3.983226536	1.993937532	0.030557869	0.48861395
TRADD	1.72	1.23	1.87	0.931	1.23	1.43	0.427	1.05	1.7	0.867	1.02	0.771	1.02	0.338	2.96	2.42	0.56	1.22	1.73	2.52	1.91	1.09	1.07	2.96	1.21	1.114571429	1.786363636	0.623933115	-0.680536712	0.029235324	0.48861395
MLF2	2.59	3.02	2.35	2.64	4.98	1.66	2.7	2.51	3.4	5.09	1.9	2.8	3.57	1.54	1.05	1.58	1.33	2.02	1.23	2.83	3.1	3.96	1.65	1.58	1.41	2.910714286	1.976363636	1.472762518	0.558524816	0.02828085	0.48861395
CLPP	3.8	4.95	1.24	1.44	7.64	0.562	2.42	1.07	4.8	4.84	1.33	1.13	5.07	6.8	3.25	1.48	0.244	1.68	1.16	1.81	3.02	2.39	0.729	1.48	1.98	3.363714286	1.747545455	1.9248222	0.944725187	0.029573447	0.48861395
LYSMD3	2.2	1.57	1.49	1.29	0.865	0.856	2.28	0.945	2.53	1.85	2	1.46	NaN	1.38	0.634	0.979	NaN	1.05	2.4	0.758	0.669	0.906	0.587	1.6	0.91	1.593538462	1.0493	1.518668123	0.60280663	0.030161605	0.48861395
MMGT1	NaN	0.361	0.963	NaN	NaN	0.6	0.345	0.4	NaN	0.743	NaN	NaN	NaN	0.643	NaN	NaN	NaN	NaN	1.7	0.754	NaN	1.34	NaN	1.6	NaN	0.579285714	1.3485	0.429577838	-1.219008529	0.028141197	0.48861395
GCN1L1	4.35	1.37	1.96	1.04	0.997	2.11	1.54	0.393	3.05	1.86	3.14	1.32	1.32	0.849	0.905	1.13	2.1	1.44	0.766	0.734	0.888	1.26	0.835	0.499	1.13	1.807071429	1.062454545	1.700845873	0.766252413	0.029002965	0.48861395
ACBD6	NaN	0.358	0.323	NaN	NaN	NaN	0.432	NaN	NaN	NaN	NaN	NaN	NaN	NaN	NaN	NaN	NaN	0.191	NaN	NaN	NaN	0.199	NaN	NaN	NaN	0.371	0.195	1.902564103	0.927945063	0.030140961	0.48861395
ADPGK	0.129	0.67	NaN	0.445	NaN	0.198	1.05	0.0964	NaN	NaN	0.0924	0.149	NaN	NaN	1.13	NaN	0.497	NaN	NaN	NaN	NaN	NaN	NaN	1.17	0.806	0.353725	0.90075	0.392700527	-1.34849856	0.030143878	0.48861395
AARSD1.PTGES3L.AARSD1	3.17	1.98	0.83	1.25	2.91	1.28	1.86	2.1	5.23	2	2.77	2.09	1.84	1.41	1.73	1.01	1.9	2.18	0.761	0.867	2.51	0.522	1.53	1	1.18	2.194285714	1.380909091	1.58901533	0.668133043	0.029831433	0.48861395
NMES1	4.31	1.08	1.69	1.18	1.4	1.73	1.61	1.9	3.01	1.27	1.97	1.22	1.39	1.98	1.29	0.973	1.83	1.04	1.36	1.14	1.26	1.48	1.57	0.881	0.891	1.838571429	1.246818182	1.474610697	0.560334128	0.02919258	0.48861395
APOBEC3G	4.11	1.78	0.996	2.33	1.32	1.02	2.52	1.94	1.36	0.469	2.17	0.686	4.06	1.49	1.07	1.47	1.51	1.59	1.11	0.994	0.222	1.08	0.545	1.26	1.34	1.875071429	1.108272727	1.691886286	0.758632606	0.029292501	0.48861395
CHD7	2.43	0.829	2.46	1.07	2.91	NaN	2.99	1.56	3.03	1.02	0.449	2.01	1.06	2.43	1.34	1.1	NaN	1.22	1.26	1.02	1.91	1.09	1.36	NaN	0.56	1.865230769	1.206666667	1.545771356	0.628326937	0.030425831	0.48861395
OGDHL	NaN	NaN	0.568	1.29	NaN	0.29	NaN	0.379	NaN	NaN	NaN	0.386	0.998	NaN	0.307	NaN	0.0956	NaN	NaN	0.116	NaN	NaN	0.161	0.125	NaN	0.651833333	0.16092	4.050666998	2.018159487	0.029643836	0.48861395
NOL7	0.617	0.72	0.312	0.296	0.278	0.689	0.427	0.504	0.316	0.484	0.726	0.403	0.251	0.147	1.55	0.742	1.74	0.428	0.568	0.34	0.737	1.21	0.562	0.686	0.408	0.440714286	0.815545455	0.540392057	-0.887921626	0.028581811	0.48861395
DRG1	NaN	1.6	1.52	0.828	1.28	1.19	1.05	1.91	1.55	0.99	1.08	2.74	1.26	1.66	NaN	0.597	NaN	0.685	NaN	1.09	1.12	1.42	1.44	0.699	1.03	1.435230769	1.010125	1.420844716	0.506748892	0.029147489	0.48861395
OSBPL9	0.712	1.86	1.34	1.4	1.96	1.06	1.6	1.58	3.93	1.48	0.534	2.04	2.66	1.69	1.17	1.22	0.975	1.1	1.19	1.07	0.998	1.67	1.02	0.998	1.24	1.703285714	1.150090909	1.481000937	0.566572554	0.030852706	0.488727589
COX7A1	NaN	NaN	0.454	0.939	NaN	0.97	NaN	0.37	NaN	NaN	NaN	NaN	1.42	NaN	NaN	0.207	NaN	NaN	NaN	0.123	NaN	0.192	NaN	NaN	0.347	0.8306	0.21725	3.823245109	1.934797695	0.030746534	0.488727589
DHX8	1.38	0.82	1.12	0.499	1.21	0.677	1.14	0.691	1.35	0.795	1.72	1.19	0.955	0.661	0.419	0.536	1.25	0.899	0.709	0.508	0.933	0.782	0.763	0.809	0.626	1.014857143	0.748545455	1.355772234	0.43911483	0.030858715	0.488727589
DGKZ	NaN	NaN	0.343	1.43	NaN	2.42	0.84	1.72	NaN	1.51	0.456	NaN	NaN	2.38	0.325	NaN	NaN	NaN	NaN	0.67	NaN	NaN	NaN	NaN	NaN	1.387375	0.4975	2.788693467	1.479589362	0.032311566	0.488894739
BCKDK	1.42	1.53	2.97	2.6	2.19	2.15	2.81	3.22	NaN	4.37	1.57	2.56	4.09	2.44	1.88	2.05	2.43	1.94	1.46	1.3	2.52	1.6	2.64	1.69	1.97	2.609230769	1.952727273	1.336198252	0.418134077	0.03311946	0.488894739
RXRA	3.64	0.926	1.49	1.36	2.12	1.06	1.21	1.22	3.32	1.1	1.79	1.23	1.54	0.974	0.742	1.32	0.747	1.27	2.13	1.13	0.679	0.607	0.75	1.1	0.964	1.641428571	1.039909091	1.578434678	0.658494558	0.032266222	0.488894739
CD36	0.254	1.59	1.67	1.07	1.18	1.88	1.45	1.41	1.07	1.31	1.11	2.03	2.13	2.3	1.51	2.49	2.06	3.26	3.44	1.49	1.72	2.14	1.69	1.28	1.63	1.461	2.064545455	0.707661823	-0.498868004	0.032379356	0.488894739
GOPC	2.34	0.775	1.4	0.947	0.841	0.719	0.808	1.05	0.656	0.572	0.903	1.13	0.751	0.287	1.26	1.4	1.13	1.82	2.31	1.69	1.2	0.645	0.75	1.28	1.75	0.941357143	1.385	0.679680248	-0.557071898	0.032849666	0.488894739
PLXNB1	NaN	NaN	6.15	5.19	2.68	NaN	2.35	NaN	1.18	NaN	5.54	1.35	NaN	1.42	2.12	0.738	NaN	0.775	0.816	2.25	NaN	NaN	NaN	0.781	NaN	3.2325	1.246666667	2.592914439	1.374574601	0.03227742	0.488894739
PROM1	0.478	0.395	0.358	0.274	0.229	0.409	0.199	0.338	0.107	0.275	0.838	0.307	0.368	0.261	0.596	0.619	0.439	0.502	1.14	0.533	0.375	0.177	0.391	0.584	0.615	0.345428571	0.542818182	0.636361461	-0.652081628	0.032860634	0.488894739
DDHD2	NaN	1.21	1.77	1.52	NaN	1.22	1.06	NaN	NaN	NaN	0.799	1.52	1.95	0.623	0.645	0.819	1.01	0.759	NaN	0.79	NaN	NaN	NaN	1.33	0.871	1.296888889	0.889142857	1.458583262	0.544567744	0.031425505	0.488894739
PHF14	1.79	0.87	1.18	0.992	1.59	0.949	1.01	0.841	1.88	1.36	1.83	0.986	0.671	1.17	0.746	0.724	1.18	0.76	1.29	0.715	1.03	0.939	0.872	1.14	0.939	1.222785714	0.939545455	1.301465201	0.380136738	0.032008666	0.488894739
PROSC	2.83	1.74	2.57	1.03	2.54	2.93	1.57	2.61	1.88	1.19	2.46	1.86	1.77	1.33	1.92	1.35	2.3	1.01	0.948	1.57	1.07	2.11	1.95	1.37	1.09	2.022142857	1.517090909	1.332908163	0.414577383	0.032701555	0.488894739
MPO	2.19	3.2	3.19	1.37	NaN	2	2.73	1.01	NaN	1.55	2.6	2.07	0.469	0.0702	0.128	0.551	0.497	0.991	2.51	0.357	0.896	1.72	1.71	0.873	1.15	1.870766667	1.034818182	1.807821605	0.854252321	0.03148122	0.488894739
ANXA5	1.69	1.12	0.789	1.73	3.09	0.838	1.64	2.69	3.15	1.23	1.97	0.854	1.9	1.24	1.04	0.635	1.01	1.21	2.54	0.86	0.917	0.698	0.782	1.38	1.1	1.709357143	1.106545455	1.544769025	0.627391141	0.032503404	0.488894739
NF2	0.382	0.682	0.533	0.622	0.417	0.635	0.513	0.443	0.21	0.298	0.533	0.447	0.269	0.412	0.857	0.853	0.778	0.725	2.33	0.461	0.606	0.5	0.571	0.916	0.737	0.456857143	0.848545455	0.538400318	-0.893248832	0.031498718	0.488894739
ALDH3B1	NaN	0.92	1.91	0.717	0.48	0.601	0.425	0.378	NaN	0.612	NaN	0.805	0.991	1.1	0.424	0.431	0.589	0.359	NaN	0.401	0.769	0.541	0.404	0.446	0.472	0.812636364	0.4836	1.680389503	0.748795679	0.032872669	0.488894739
PSMC5	2.61	1.21	1.55	1.25	1.48	1.31	1.48	1.46	1.68	1.3	2.19	1.72	1.35	1.16	1.27	1.34	1.34	1.25	1.12	1.34	1.3	1.49	1.43	1.02	1.25	1.553571429	1.286363636	1.207723372	0.272290044	0.033108352	0.488894739
ASPH	1.6	0.991	1.55	1.12	1.12	1.68	1.55	1.55	1.47	0.862	2	1.7	1.28	1.42	1.53	1.47	1.4	2.11	1.43	1.89	1.7	1.63	1.86	2.24	1.42	1.420928571	1.698181818	0.83673524	-0.257156898	0.031880899	0.488894739
UBE2V1	NaN	1.98	1.03	2.5	NaN	1.93	1.72	2.25	NaN	1.46	NaN	1.18	NaN	0.9	1.01	1	1.35	1.66	NaN	0.438	NaN	NaN	NaN	NaN	0.903	1.661111111	1.060166667	1.566839595	0.647857492	0.032949165	0.488894739
SOWAHC	NaN	0.137	0.212	NaN	NaN	NaN	0.433	0.367	NaN	NaN	NaN	0.267	0.233	0.736	1.11	1.03	0.221	0.377	NaN	0.928	NaN	0.509	0.654	0.542	0.434	0.340714286	0.645	0.528239203	-0.920736721	0.032821411	0.488894739
NOMO2.NOMO3	0.655	1.49	1.03	0.719	1.48	0.998	1.57	1.94	1.82	1.37	0.803	0.817	1.56	NaN	0.978	0.767	1.08	0.836	0.528	0.953	1.45	1.37	0.59	0.661	0.756	1.250153846	0.906272727	1.379445512	0.464088471	0.032700021	0.488894739
WAPAL	2.82	NaN	4.09	0.741	NaN	NaN	1.91	2.92	NaN	0.843	0.778	NaN	1.51	3.93	0.8	NaN	NaN	0.604	NaN	1.38	NaN	NaN	NaN	NaN	NaN	2.171333333	0.928	2.339798851	1.226384509	0.031916432	0.488894739
MRPL50	NaN	0.149	4.29	2.77	1.89	1.67	2.2	1.91	NaN	2.35	0.819	3.24	1.44	1.23	0.842	0.129	1.51	1.99	NaN	1.42	1.21	1.95	1.5	0.191	0.0715	1.9965	1.08135	1.846303232	0.884639517	0.031385667	0.488894739
TRMT10A	2.42	0.988	1.56	1.6	1	1.34	1.33	1.21	1.72	1.48	2.58	1.78	1.05	0.576	1.45	2.93	0.98	2.27	2.93	2.07	2.13	1.83	1.4	1.69	2.56	1.473857143	2.021818182	0.728976105	-0.45605657	0.032949596	0.488894739
ZNF296	5.02	0.663	2.36	0.804	3.45	1.72	0.633	2.03	4.9	2.25	4.26	1.02	2.19	2.75	1.2	0.667	NaN	0.214	2.69	1.53	NaN	NaN	1.77	NaN	0.713	2.432142857	1.254857143	1.93818306	0.954704839	0.031955799	0.488894739
DGCR8	1.91	1.59	1.69	1.69	1.69	2.43	1.66	2.4	2.77	1.35	2.08	1.89	1.08	1.36	1.59	1.19	1.52	1.06	1.38	1.55	1.44	1.81	2.14	1.12	1.39	1.827857143	1.471818182	1.241904174	0.312553858	0.031881866	0.488894739
FAM168A	NaN	NaN	NaN	6.58	NaN	2.97	NaN	NaN	NaN	NaN	6.68	4.33	NaN	NaN	2.79	1.97	NaN	NaN	NaN	0.312	NaN	3.36	NaN	1.94	NaN	5.14	2.0744	2.477824913	1.309074248	0.03301142	0.488894739
RHBDF1	1.33	2.12	NaN	1.16	NaN	1.35	2.48	1.86	2.68	1.64	0.969	1.36	1.87	1.41	1.91	1.99	1.65	NaN	NaN	2.45	2.15	1.67	2.36	2.36	2.7	1.68575	2.137777778	0.788552495	-0.342721295	0.031503685	0.488894739
PERP	2.06	1.25	1.59	1.58	1.14	1.65	1.61	1.58	1.99	0.908	1.15	1.9	1.22	1.25	0.756	1.38	1.27	0.939	1.14	1.35	0.967	0.98	2.03	0.72	1.22	1.491285714	1.159272727	1.286397652	0.363336678	0.031483595	0.488894739
TBC1D2	NaN	NaN	NaN	3.24	NaN	2.02	NaN	3.08	NaN	3.1	6.47	NaN	NaN	5.04	1.34	1.6	NaN	NaN	2.48	NaN	NaN	NaN	NaN	NaN	NaN	3.825	1.806666667	2.117158672	1.082129397	0.031234157	0.488894739
TINAGL1	3.19	3.14	3.02	2.17	2.82	3.36	3.27	2.96	4.16	5.04	3.98	2.79	2.1	1.74	2.25	1.73	2.2	2.37	3.78	1.89	1	3.44	1.81	2.26	3.12	3.124285714	2.35	1.329483283	0.410865636	0.030962669	0.488894739
AAAS	NaN	0.666	0.537	0.455	NaN	0.458	0.494	1.03	NaN	0.52	NaN	0.77	1.03	1.83	0.615	0.531	0.273	0.431	NaN	0.571	0.434	0.216	0.348	0.456	0.424	0.779	0.4299	1.812049314	0.857622218	0.03210272	0.488894739
B3GNT2	0.222	1.36	3.84	3.07	1.05	2.52	1.71	3.05	6.81	2.23	4.16	2.06	2.77	1.91	1.28	0.387	2.27	2.24	1.27	1.49	2.95	NaN	0.173	0.72	NaN	2.625857143	1.42	1.849195171	0.8868975	0.033161187	0.488894739
RNF7	1.48	1	1.7	1.13	1.14	1.44	0.931	1.67	0.704	0.669	1.59	0.985	1.02	0.813	1.55	1.45	1.84	1.18	1.08	0.928	1.26	2.08	1.8	1.53	1.65	1.162285714	1.486181818	0.782061589	-0.354645868	0.032426893	0.488894739
CNOT1	NaN	NaN	NaN	1.13	0.821	NaN	0.91	0.528	1.74	NaN	NaN	NaN	NaN	0.978	0.637	NaN	NaN	0.521	NaN	0.477	NaN	NaN	NaN	NaN	NaN	1.017833333	0.545	1.867584098	0.901173209	0.035226212	0.497105487
WNT7B	NaN	1.24	NaN	NaN	NaN	1.23	0.937	0.626	NaN	0.94	NaN	1.27	NaN	NaN	2.05	1.04	NaN	1.41	NaN	2.31	NaN	NaN	NaN	1.85	NaN	1.0405	1.732	0.600750577	-0.735161965	0.034581892	0.497105487
ARL6IP4	2.33	1.85	2.3	1.77	1.7	1.6	1.25	1.12	0.617	1.46	2.1	1.95	1.68	0.878	0.787	1.13	0.977	1.48	1.6	1.21	1.16	1.21	1.84	1.02	1.35	1.614642857	1.251272727	1.290400423	0.367818817	0.036812035	0.497105487
TSN	1.89	0.533	0.149	2.49	1.04	0.625	1.77	0.825	2.66	0.756	1.4	0.739	1.71	1.65	1.55	0.683	1.11	1.08	NaN	0.658	0.453	0.415	0.686	0.339	0.776	1.302642857	0.775	1.680829493	0.749173382	0.035383174	0.497105487
RBM38.RBM24	NaN	2.11	3.16	5.7	NaN	6.66	5.09	NaN	NaN	8.14	NaN	2.44	1.67	2.59	2.59	2.1	2.36	3.49	4.15	1.65	0.255	2.72	2.34	1.62	0.806	4.173333333	2.189181818	1.906343867	0.930808377	0.036702936	0.497105487
TENC1	NaN	1.55	2.24	1.39	NaN	1.51	0.636	0.975	NaN	1.49	1.14	0.592	NaN	1.64	1.83	1.19	2.95	2.1	0.543	1.98	1.69	2.5	2.62	1.96	1.5	1.3163	1.896636364	0.694018118	-0.526954768	0.036808309	0.497105487
STRN4	0.393	1.08	0.926	1.08	1.06	1.23	0.945	0.597	0.881	1.04	0.478	1.57	1.23	0.96	1.15	0.995	2.63	1.34	0.799	1.25	1.22	1.32	1.17	2.44	1.23	0.962142857	1.413090909	0.680878244	-0.554531259	0.034066342	0.497105487
ALDOA	1.59	0.607	2.62	0.973	1.23	0.665	0.74	0.634	0.99	0.396	0.642	1.09	0.479	0.34	1.43	1.67	0.747	2.33	1.6	1.15	3.35	0.819	0.783	1.51	1.83	0.928285714	1.565363636	0.593016021	-0.753857015	0.035520243	0.497105487
TPM4	0.167	NaN	0.155	NaN	NaN	NaN	NaN	NaN	0.134	NaN	NaN	NaN	NaN	NaN	NaN	0.129	NaN	NaN	NaN	NaN	0.0997	NaN	NaN	NaN	0.1	0.152	0.109566667	1.387283237	0.472262368	0.036239913	0.497105487
APOC1	0.0318	0.182	NaN	0.0904	0.106	NaN	0.14	NaN	NaN	0.19	0.119	0.158	0.0693	NaN	0.3	NaN	0.197	NaN	NaN	0.312	NaN	NaN	NaN	NaN	NaN	0.120722222	0.269666667	0.447672023	-1.159485934	0.035063828	0.497105487
ICAM3	1.08	0.518	0.533	0.804	1.23	0.79	0.658	1.1	0.418	0.407	0.741	0.672	0.443	0.544	1.32	1.85	0.613	1.91	1.05	1	0.922	0.604	0.737	1.07	0.7	0.709857143	1.070545455	0.663079872	-0.592745433	0.033924318	0.497105487
ARNTL	3.12	0.919	4.52	NaN	NaN	1.03	1.02	0.95	5.32	1.05	4.53	1.82	4.3	1.12	0.828	1.13	NaN	1.39	NaN	1.72	NaN	1.53	0.787	NaN	NaN	2.474916667	1.230833333	2.010765064	1.007744529	0.034655957	0.497105487
IPO5	NaN	0.51	NaN	0.453	NaN	1.09	0.381	NaN	NaN	0.611	NaN	NaN	0.337	0.825	1.77	1.3	NaN	0.747	NaN	1.04	0.356	0.52	1.05	1.36	1	0.601	1.015888889	0.591600131	-0.757305722	0.035627662	0.497105487
FAAH	7.68	4.12	1.89	4.08	2.37	2.54	1.78	7.01	3.84	4.67	8.96	2.43	4.06	3.16	3.07	3.54	3.51	3.89	2.99	2.36	1.24	1.81	4.04	1.54	1.37	4.185	2.669090909	1.567949591	0.648879178	0.036322305	0.497105487
MGST3	0.809	0.496	NaN	0.479	NaN	0.724	0.5	0.453	NaN	0.972	NaN	0.272	NaN	0.127	0.124	0.298	0.593	0.315	NaN	0.163	NaN	0.203	0.272	0.313	0.443	0.536888889	0.302666667	1.773861968	0.826893751	0.036170869	0.497105487
CUTA.1	0.985	0.979	1.66	0.828	NaN	1.35	1.57	2.21	3.29	1.32	2.7	1.23	1.76	2.2	0.656	0.677	2.8	0.832	1.93	0.83	0.434	1.13	0.911	0.509	0.801	1.698615385	1.046363636	1.623350932	0.698974912	0.036922426	0.497105487
ITGA4	0.0892	0.0538	0.0424	0.0512	0.0591	0.0357	0.0459	0.0394	0.0536	0.0789	0.0425	0.0946	0.0642	0.105	0.128	0.109	0.0313	0.0929	0.0399	0.106	0.147	0.0864	0.0709	0.0863	0.0767	0.061107143	0.088581818	0.689838435	-0.535669582	0.03500327	0.497105487
ENO3	1.58	3.21	3.78	6.98	6.32	4.69	2.35	3.63	4.1	14.3	2.4	3.03	8.79	4.15	1.51	2.09	2.96	3.4	1.93	4.83	2.25	5.74	2.43	1.7	1.13	4.950714286	2.724545455	1.817078984	0.861621131	0.036700692	0.497105487
PTMS	1.61	1.44	0.911	1.31	1.42	1.79	1.68	1.54	2.33	0.901	1	1.77	0.958	2.07	1.66	1.41	2.53	2.35	1.12	1.77	2.83	1.74	2.37	2.06	1.44	1.480714286	1.934545455	0.765406821	-0.385701338	0.034442661	0.497105487
ACO1.IRP1	0.175	1.39	0.488	1.2	0.55	0.372	2.18	0.248	0.274	0.642	0.154	0.576	0.89	0.607	4.55	1.85	0.479	3.95	0.148	6.2	1.71	1.16	0.506	1.08	1.83	0.696142857	2.133	0.326367959	-1.615428665	0.035516165	0.497105487
ATP6V1A	NaN	1.46	1.57	0.913	NaN	0.861	1.21	NaN	0.0833	1.71	NaN	0.741	NaN	0.308	1.53	2.11	2.04	1.53	NaN	1.19	NaN	1.27	0.741	1.65	1.63	0.984033333	1.521222222	0.646870207	-0.628451828	0.036212581	0.497105487
RPS6	0.719	1.44	1.65	0.929	0.902	1.03	1.16	0.874	0.82	0.958	1.03	1.04	1.21	1.18	1.39	1.07	2.1	1.08	1.99	1.06	1.22	1.53	1.09	1.1	1.41	1.067285714	1.367272727	0.780594605	-0.357354603	0.034776745	0.497105487
C1QBP	2	1.39	1.84	0.981	1.37	1.15	1.52	1.71	1.55	1.13	2.17	1.23	2.11	1.45	1.18	1.24	1.31	1.23	1.95	1.12	0.793	1.16	1.27	1.07	1.42	1.542928571	1.249363636	1.23497157	0.30447783	0.035848654	0.497105487
BCL2L1	0.941	1.1	1.09	1.05	1.04	0.905	0.954	0.935	1.2	0.794	1.07	1.43	0.755	1.03	1.15	1.05	1.79	1.3	1.85	0.999	1.92	1.11	1.13	0.758	1.37	1.021	1.311545455	0.778470923	-0.361284942	0.035441859	0.497105487
SLC10A7	0.826	1	0.891	1.37	1.65	1.3	0.864	1.28	1.26	1.11	1.26	0.725	1.18	1.17	2.19	1.42	1.4	1.43	1.62	1.54	1.31	0.82	0.865	2.22	1.43	1.134714286	1.476818182	0.768350701	-0.380163139	0.035995081	0.497105487
ARHGEF6	1.69	2.34	2.91	2.27	1.93	2.72	2	2.27	4.1	2.57	1.68	2.13	2.24	3.67	2.01	2.06	2.72	1.78	1.65	1.55	2.71	2	2.29	1.09	1.28	2.465714286	1.921818182	1.283011218	0.359533784	0.036725394	0.497105487
OASL	3.83	6.64	5.47	1.93	3.59	2.06	6.45	5.11	7.08	1.11	2.74	1.52	8.36	1.81	1.04	2.27	1.68	2.89	5.48	3.65	2	2.53	1.27	1.63	2.39	4.121428571	2.439090909	1.68973963	0.756800961	0.033992045	0.497105487
USP38	1.28	0.985	1.07	2.63	1.82	1.43	1.06	2.25	1.49	1.44	3.76	1.48	1.83	1.51	1.59	1.12	1.18	1.25	1.39	0.901	1.55	1.25	0.847	1.13	1.39	1.716785714	1.236181818	1.388780913	0.473819025	0.036919118	0.497105487
MRPL54	1.61	1.83	1.8	1.71	1.42	0.936	1.77	1.05	2.83	1.36	1.92	2.55	1.64	0.965	0.706	1.46	1.62	0.955	NaN	1.25	0.986	1.9	1.85	0.668	0.214	1.670785714	1.1609	1.439215879	0.525283009	0.036577958	0.497105487
ANKRD12	2.62	4.37	3.18	4.03	4.02	3.05	4.01	2.85	3.95	6.92	1.67	1.45	1.88	3.4	1.26	0.84	4.89	1.79	1.26	0.658	2.09	4.51	2.4	1.78	1.98	3.385714286	2.132545455	1.587639916	0.666883739	0.034775005	0.497105487
SLC44A2	NaN	1.24	2.68	3.19	NaN	0.556	2.78	1.79	3.8	1.35	2.41	2.01	1.31	1	0.703	1.95	1.45	1.42	0.303	1.05	0.535	2.07	NaN	0.809	1.97	2.009666667	1.226	1.63920609	0.71299725	0.035888865	0.497105487
DCP1B	0.334	0.511	0.403	0.501	0.329	0.477	0.64	0.453	0.876	0.604	0.314	0.272	0.423	0.679	0.557	0.762	0.614	0.75	0.873	0.442	0.59	0.599	0.448	0.594	0.585	0.486857143	0.619454545	0.785944903	-0.347499915	0.035807532	0.497105487
FAM134A	2.51	NaN	NaN	2.57	NaN	1.09	3.24	2.39	NaN	4.52	0.607	NaN	1.9	1.88	0.205	1.43	NaN	NaN	NaN	1.94	NaN	1.21	1.04	NaN	NaN	2.300777778	1.165	1.974916547	0.981791692	0.034811936	0.497105487
SLC25A40	NaN	NaN	NaN	0.657	NaN	0.248	1	NaN	NaN	0.609	NaN	NaN	NaN	NaN	1.15	NaN	0.637	1.27	2.73	1.47	NaN	NaN	NaN	0.839	1.53	0.6285	1.375142857	0.457043424	-1.129596851	0.034574963	0.497105487
FRZB	NaN	NaN	2.24	1.65	NaN	NaN	1.79	2.55	NaN	NaN	NaN	1.55	NaN	0.906	0.898	1.3	1.62	0.853	NaN	1.18	1.04	1.29	1.29	0.767	0.924	1.781	1.1162	1.595592188	0.674091965	0.034895249	0.497105487
MNT	1.98	2.03	2.89	1.87	3.42	2.12	2.45	2.93	5.17	2.55	1.61	1.34	2.31	3.08	1.8	1.4	1.26	1.45	1.14	1.78	1.68	3.59	2.09	1.74	2.21	2.553571429	1.830909091	1.394701376	0.479956255	0.036379831	0.497105487
LXN	1.48	1.07	0.672	0.986	1.95	0.724	0.803	1.19	0.965	0.784	1.45	0.72	1.27	2.11	0.515	0.645	0.656	0.876	1.03	0.848	0.905	0.587	0.774	1.47	0.807	1.155285714	0.828454545	1.394507062	0.479755241	0.034792005	0.497105487
KLF16	2.88	2.47	2.26	2.11	2.62	2.2	3.09	2.24	2.53	2.5	1.44	2.68	3.45	2	1.6	1.89	2.82	2.06	1.06	2.12	2.04	2.48	2.17	1.71	2.37	2.462142857	2.029090909	1.213421659	0.279080968	0.035894134	0.497105487
TBL1XR1.1	1.62	1.52	3.73	2.08	2.05	1.93	2.5	1.66	3.3	2.24	5.02	4.11	3.3	5.32	1.91	1.38	3.55	2.37	1.88	1.6	1.69	2.82	NaN	1.11	1.31	2.884285714	1.962	1.470074268	0.555889042	0.036732429	0.497105487
C19orf33	0.194	0.439	2.09	0.81	1.06	0.319	1.7	0.667	0.62	0.495	1.22	0.755	2.69	1.01	0.727	0.598	0.142	0.804	0.972	0.686	0.308	0.293	0.437	0.467	0.488	1.004928571	0.538363636	1.866635307	0.900440089	0.036048582	0.497105487
GPAM	NaN	0.631	1.75	1.54	2.71	4.06	2.25	3.29	NaN	1.15	NaN	1.94	0.495	2.1	0.478	NaN	2.09	1.16	NaN	NaN	0.952	1.09	0.644	NaN	NaN	1.992363636	1.069	1.863763926	0.898219132	0.035055816	0.497105487
SIRT3	1.74	1.55	1.49	0.941	1.95	1.86	1.25	1.16	1.54	1.17	0.788	0.995	1.05	1.57	0.732	0.792	0.783	0.877	1.86	0.679	1.6	0.971	1	1.08	0.951	1.361	1.029545455	1.321942605	0.40265954	0.035672597	0.497105487
COPS7A	NaN	1.24	2.26	3.28	2.69	1.84	2.04	1.71	3.87	2.13	NaN	2.55	3.19	1.79	1.26	1.15	NaN	2.13	2.97	1.1	NaN	2.34	1.37	1.45	1.4	2.3825	1.685555556	1.413480554	0.499252035	0.035535062	0.497105487
TNIK	3.2	2.67	3.27	2.62	2.5	3.04	4.19	2.28	4.29	2.46	5.04	4.87	4.73	3.64	1.96	1.73	2.83	2.54	3.71	2.73	3.27	4.03	2.13	2.7	2.52	3.485714286	2.740909091	1.271736555	0.346799842	0.036716966	0.497105487
NUBPL	2.23	0.84	1.88	1.32	1.97	2.68	0.858	1.81	4.19	1.13	2.07	1.62	0.404	0.386	1.54	1.12	3.61	1.27	1.26	3.97	2.8	4.81	3.04	2.97	3.35	1.670571429	2.703636364	0.617897973	-0.694559454	0.037052829	0.497879149
DDX39B	1.25	0.312	0.845	0.761	0.446	0.743	0.574	0.558	0.445	0.266	0.725	0.809	0.215	0.417	1.18	0.824	0.635	0.65	2.38	0.942	1.08	0.45	0.676	1.01	1.08	0.597571429	0.991545455	0.602666702	-0.730567739	0.037495953	0.501170336
C5AR1	10.9	5.1	NaN	3.03	NaN	1.93	NaN	5.3	2.22	2.58	NaN	1.09	1.49	NaN	NaN	NaN	NaN	1.17	NaN	NaN	1.22	NaN	NaN	NaN	NaN	3.737777778	1.195	3.127847513	1.645170181	0.037518025	0.501170336
CALHM2	NaN	0.503	0.533	0.686	NaN	0.409	0.575	0.399	NaN	0.347	NaN	0.0727	0.398	0.367	1.93	0.856	0.268	0.805	0.922	0.947	0.531	0.424	0.398	0.513	0.855	0.42897	0.768090909	0.558488579	-0.840400318	0.037386085	0.501170336
SHMT2	0.526	0.773	0.964	0.903	1.58	1.27	1.51	0.846	1.6	1.23	0.701	1.09	1.04	1.45	2.39	1.13	2.3	1.76	0.263	2.11	2.05	0.653	1.63	1.52	2.11	1.105928571	1.628727273	0.67901397	-0.558486838	0.03767309	0.502258812
NUDT3	NaN	0.78	0.248	0.702	1.13	1.05	NaN	NaN	NaN	0.826	NaN	NaN	1.02	NaN	0.754	1.66	1.5	NaN	NaN	1.14	NaN	NaN	NaN	1	1.48	0.822285714	1.255666667	0.654859873	-0.610741863	0.03779726	0.502931969
CCRN4L	5.36	2.6	0.924	1.04	4	2.39	1.62	2.49	5.94	2.15	4.66	1.16	2.55	0.39	0.347	2.29	1.12	1.29	0.362	2.46	0.81	0.309	1.22	2.06	3.53	2.662428571	1.436181818	1.853824173	0.890504417	0.03801473	0.504841534
PCNT	2.86	1.37	2.75	1.91	1.47	2.61	1.46	2.55	2.91	1.85	2.93	2.41	2.24	2.09	1.26	1.67	2.16	1.96	2.13	1.03	2.56	1.88	2.06	1.08	1.84	2.243571429	1.784545455	1.25722291	0.330240467	0.038373698	0.506651567
LMAN1	NaN	1.65	1.13	1.51	NaN	1.88	1.46	1.41	NaN	2	NaN	1.02	3.05	0.468	0.724	2.06	0.832	1.04	NaN	0.879	0.665	1.05	NaN	0.38	0.976	1.5578	0.956222222	1.629119219	0.704092184	0.038363099	0.506651567
PHLDB2	12.4	0.441	9.78	1.2	NaN	NaN	2.5	3.59	11.6	4.05	12.9	1.42	1.12	0.921	NaN	1.24	1.59	1.12	NaN	1.63	0.277	3.39	2.76	NaN	NaN	5.160166667	1.715285714	3.008342356	1.588968758	0.038314153	0.506651567
COPS8	3.74	1.64	0.683	1.18	1.49	0.977	1.1	1.55	0.913	1.33	4.53	2.93	1.36	1.37	1.17	0.496	0.816	0.892	1.02	1.23	1.17	1.06	1.3	1.3	1.2	1.770928571	1.059454545	1.671547476	0.741184332	0.038737469	0.507527756
CD99	0.053	NaN	NaN	NaN	0.0565	0.0565	0.0402	0.112	NaN	NaN	0.0412	NaN	NaN	NaN	0.356	0.0795	1.05	0.431	NaN	0.181	NaN	NaN	NaN	0.771	NaN	0.0599	0.478083333	0.125291964	-2.996634204	0.038636814	0.507527756
CPN1	NaN	NaN	0.182	NaN	NaN	0.33	0.131	0.103	NaN	NaN	NaN	NaN	NaN	0.347	0.0919	NaN	NaN	NaN	NaN	0.0662	0.0475	NaN	0.0761	0.0453	0.0685	0.2186	0.065916667	3.31630847	1.729578207	0.038535594	0.507527756
NINJ1	3.33	2.58	2.29	2.07	2.14	2.63	3.21	2.57	1.57	2.32	2.64	2.73	3.31	1.15	1.05	2.17	2.08	2.44	0.848	1.76	3.09	2.05	1.15	1.5	2.52	2.467142857	1.878	1.313707592	0.393644193	0.038678941	0.507527756
GRB7	8.61	1.4	2.38	1.73	2.46	1.91	1.75	3.84	3.54	1.33	6.57	1.46	1.31	0.938	1.85	1.16	1.41	1.32	1.84	1.29	1.99	1.39	1.18	1.06	1.17	2.802	1.423636364	1.968199234	0.976876267	0.038840189	0.507898713
MXRA7.1	0.124	0.17	0.453	0.242	0.53	0.25	0.227	0.172	NaN	0.234	0.476	0.294	0.45	NaN	0.311	0.396	NaN	0.472	0.616	0.549	0.727	0.29	0.325	1.16	0.326	0.301833333	0.5172	0.583591132	-0.776970135	0.039488449	0.514404878
NGLY1	0.426	0.595	0.335	0.532	0.534	0.354	0.301	0.428	0.296	0.295	0.516	0.275	0.435	0.864	1.42	1.05	0.513	0.743	0.438	0.805	0.823	0.305	0.366	0.553	0.55	0.441857143	0.687818182	0.642403988	-0.638447246	0.039436341	0.514404878
NSFL1C	NaN	1.99	1.57	1.04	NaN	2.65	0.94	2.35	NaN	1.88	NaN	NaN	NaN	3.29	0.935	1.69	0.796	NaN	NaN	NaN	NaN	NaN	NaN	1.61	0.363	1.96375	1.0788	1.820309603	0.864183849	0.039641657	0.515417054
GNS	2.53	1.96	4.45	4.18	2.49	0.841	2.99	3.33	2.68	1.73	3.42	2.36	6.68	1.06	6.97	4.17	1.15	11.3	3.11	5.24	7	4.89	0.717	5.88	5.75	2.907214286	5.107	0.569260679	-0.812838645	0.04001618	0.517543853
INTS8	3.04	3.17	3.13	2.47	2.11	1.94	2.94	2.55	4.09	2.12	2.93	2.58	2.91	3.54	2.37	2.32	2.73	2.84	1.74	2	2.63	2.85	2.44	2.03	2.52	2.822857143	2.406363636	1.173080037	0.230301449	0.040032692	0.517543853
ZDHHC6	5.84	2.44	3.05	2.83	2.35	2.68	2.21	3.55	2.66	2.72	1.82	2.47	2.63	2.36	1.36	2.94	2.77	2.1	1.31	1.38	1.38	1.84	3.93	1.28	2.1	2.829285714	2.035454545	1.390001914	0.47508687	0.039940031	0.517543853
PTAR1	NaN	NaN	NaN	NaN	NaN	1.99	NaN	2.47	NaN	1.47	NaN	NaN	NaN	1.04	NaN	NaN	NaN	NaN	NaN	NaN	NaN	2.91	2.69	2.78	NaN	1.7425	2.793333333	0.623806683	-0.680829087	0.040263656	0.518157844
RASSF5	2.03	NaN	NaN	3.48	2.41	NaN	2.19	1.18	3.8	NaN	12.1	NaN	3.68	3.36	NaN	0.716	0.53	NaN	1.86	1.09	0.702	1.97	NaN	NaN	NaN	3.803333333	1.144666667	3.322655795	1.732336847	0.040307913	0.518157844
ATG2B	NaN	NaN	NaN	0.425	NaN	0.455	0.423	0.563	0.202	0.33	NaN	0.601	NaN	0.341	0.763	NaN	0.482	NaN	NaN	0.506	NaN	0.532	NaN	0.618	NaN	0.4175	0.5802	0.719579455	-0.474774098	0.040266772	0.518157844
CTNND1	NaN	0.993	NaN	0.717	NaN	0.875	NaN	1.44	NaN	0.859	1.05	NaN	2.17	1.39	NaN	0.902	NaN	NaN	NaN	0.431	NaN	NaN	NaN	0.342	NaN	1.18675	0.558333333	2.125522388	1.087817455	0.040486061	0.51946965
KIF20A	1.37	NaN	NaN	5.66	3.66	NaN	1.05	7.39	3.2	NaN	NaN	NaN	NaN	NaN	1.81	NaN	NaN	0.624	NaN	0.549	NaN	NaN	NaN	NaN	0.979	3.721666667	0.9905	3.757361602	1.909719965	0.041007124	0.524483841
C12orf10	NaN	2.4	5.64	2.27	4.66	4.01	3	2.03	6.32	1.5	2.28	NaN	2.8	6.6	NaN	2.08	1.64	2.32	2.07	2.51	NaN	3.47	NaN	NaN	NaN	3.625833333	2.348333333	1.544002839	0.626675405	0.041107362	0.524483841
BRWD1	NaN	1.41	NaN	2.37	NaN	NaN	NaN	NaN	NaN	NaN	NaN	3.44	3.68	2.35	1.97	1.42	2.08	1.08	NaN	1.24	1.49	1.82	1.4	1.09	0.942	2.65	1.4532	1.823561795	0.866759089	0.041099437	0.524483841
CHN1	NaN	NaN	NaN	NaN	NaN	0.62	NaN	0.863	0.547	0.0759	NaN	NaN	0.465	NaN	1.65	NaN	NaN	1.25	NaN	0.735	NaN	NaN	NaN	0.727	0.905	0.51418	1.0534	0.488114676	-1.034707965	0.041471028	0.526217087
HTATSF1	NaN	1.55	NaN	1.1	NaN	1.37	0.804	3.12	NaN	2.64	1.56	0.383	NaN	3.5	NaN	2.78	1.05	4.09	NaN	3.35	2.74	4.47	2.68	3.88	1.41	1.780777778	2.938888889	0.605935728	-0.722763321	0.042671777	0.526217087
EIF5B	4.97	1.81	4.14	2.31	2.44	1.54	1.78	3.94	4.92	1.1	3	2.57	2.99	1.24	1.4	1.48	2.85	1.49	1.72	1.51	2.27	2.6	1.62	1.83	2.53	2.767857143	1.936363636	1.429409792	0.515419577	0.04214969	0.526217087
CRTAP	2.94	4.42	5.69	2.65	2.65	1.16	3.07	2.47	3.81	2.31	5.02	4.64	3.18	2.04	1.79	1.28	2.96	1.14	3.11	2.91	3.64	0.877	1.39	3.41	2.87	3.289285714	2.307	1.425784878	0.511756325	0.042150372	0.526217087
C4B	0.0856	0.0857	0.0458	0.0846	0.0754	0.0369	0.0562	0.115	0.0683	0.076	0.0871	0.0572	0.0936	0.0709	0.127	0.0802	0.0631	0.0982	0.0911	0.125	0.0961	0.0898	0.0482	0.16	0.0978	0.074164286	0.097863636	0.757832924	-0.400048276	0.042811078	0.526217087
ACPP	NaN	1.04	1.45	1.3	0.825	0.742	1.38	0.887	NaN	0.439	0.517	1.02	1.1	2.29	0.443	1.07	0.462	0.916	NaN	0.7	1.04	0.174	0.646	1.06	0.558	1.0825	0.7069	1.531333993	0.614788978	0.042716478	0.526217087
UBE2A	1.14	1.43	1.92	0.697	1.33	1.11	1.01	1.62	1.05	0.698	1.01	1.65	0.803	1.26	2.14	1	1.63	1.7	1.36	1.46	1.8	2.07	1.28	1.08	1.21	1.194857143	1.520909091	0.785620357	-0.348095782	0.04244746	0.526217087
RAB13	1.57	1.91	1.81	0.72	2.32	0.786	1.33	1.3	1.66	1.29	1.82	0.677	1.44	1.27	0.641	0.695	1.66	1.03	0.876	0.659	1.61	1.32	0.677	0.948	1.43	1.421642857	1.049636364	1.35441464	0.437669472	0.042862101	0.526217087
CAV1.1	0.3	2.64	0.349	0.875	1.79	0.729	1.87	0.647	2.4	1.6	0.304	0.577	1.43	1.29	2.94	2.19	1.75	4.11	0.577	4.49	1.48	0.525	0.767	2.91	2.63	1.200071429	2.215363636	0.541704039	-0.884423248	0.042545606	0.526217087
MGAT5	1.56	1.17	1.74	1.67	1.94	1.37	1.46	2.24	3.42	1.13	2.13	1.9	1.8	1.72	0.948	1.1	1.16	1.21	1.56	1.48	1.87	1.93	1.47	1.41	1.47	1.803571429	1.418909091	1.27109724	0.346074401	0.041871004	0.526217087
TCEB3	1.48	1.43	1.17	0.502	NaN	0.651	1.09	1.46	0.939	0.823	1.39	1.35	1.75	1.27	0.698	0.435	1.3	0.737	1.25	0.82	0.966	0.791	0.757	1.12	1.05	1.177307692	0.902181818	1.304956128	0.384001305	0.042321214	0.526217087
PLEC.1	NaN	0.971	0.847	0.561	0.822	0.959	0.838	0.72	NaN	0.882	1.48	1.02	0.581	0.659	1.13	1.1	0.879	0.803	1.44	0.957	1.04	1.53	1.09	1.28	0.716	0.861666667	1.087727273	0.792171612	-0.336115093	0.041698135	0.526217087
FCN2	0.765	0.957	0.697	0.763	0.47	0.733	1.22	0.716	0.448	0.539	1.04	1.29	0.559	0.76	1.54	0.679	1.12	0.794	1.92	1.03	0.916	0.757	0.738	1.09	1.25	0.782642857	1.075818182	0.727486178	-0.459008258	0.04285025	0.526217087
MYSM1	NaN	0.304	NaN	NaN	NaN	NaN	NaN	NaN	NaN	NaN	NaN	NaN	NaN	0.332	NaN	0.68	NaN	0.761	NaN	NaN	NaN	NaN	NaN	NaN	NaN	0.318	0.7205	0.441360167	-1.179971665	0.042327553	0.526217087
NRM	0.292	1.65	1.13	0.937	0.939	1.43	1.19	1.71	NaN	0.944	NaN	0.396	1.96	1.77	2.04	1.69	NaN	1.37	1.64	1.48	1.68	1.64	1.54	1.37	1.25	1.195666667	1.57	0.761571125	-0.392949315	0.041929771	0.526217087
NUDT11.NUDT10	0.68	0.653	1.35	1.18	1.9	1.4	1.63	NaN	2.8	NaN	1.79	2.05	1.54	1.88	1.67	0.752	NaN	1.27	1.05	1.17	NaN	1.58	1.14	0.649	0.75	1.571083333	1.114555556	1.409605224	0.495291176	0.04214313	0.526217087
CCDC90B.MDS025	NaN	0.502	NaN	NaN	4.67	NaN	1.73	2.3	6.05	0.588	1.74	0.309	2.15	4.32	1.44	1.25	0.453	1.24	NaN	1.72	NaN	0.224	0.907	0.792	0.501	2.4359	0.947444444	2.571021461	1.362341653	0.041677792	0.526217087
CUEDC2	0.681	0.523	0.764	1.83	0.867	0.927	2.04	1.19	0.376	0.635	0.876	1.73	1.65	0.948	1.34	1.25	2.55	2.09	0.767	1.65	1.15	3.78	1.31	0.829	3.33	1.074071429	1.822363636	0.589383703	-0.762720925	0.041700193	0.526217087
GPHN	1.7	0.969	1.27	0.926	1.58	0.963	1.12	0.856	1.19	0.882	1.01	0.862	1.42	0.73	0.923	1.09	0.744	0.813	1.62	0.493	0.729	0.627	0.64	0.491	1.01	1.105571429	0.834545455	1.324758792	0.405729703	0.042423406	0.526217087
NUDT4	NaN	2.48	NaN	2.41	NaN	2.01	1.53	0.711	NaN	NaN	NaN	3.68	1.89	0.986	0.808	1.2	0.782	1.03	NaN	0.686	0.783	NaN	1.3	2.44	0.817	1.962125	1.094	1.793532907	0.842804215	0.042158571	0.526217087
ARHGEF12	0.0974	0.27	0.0568	0.134	0.11	0.0802	0.274	0.049	0.121	0.394	0.0652	0.0815	0.2	0.214	1.12	0.395	0.209	0.476	0.0174	1.09	0.24	0.148	0.119	0.423	0.322	0.153364286	0.414490909	0.370006392	-1.434377902	0.042809142	0.526217087
PSMC3	1.12	NaN	NaN	NaN	NaN	NaN	NaN	NaN	NaN	NaN	0.924	NaN	NaN	0.78	1.22	NaN	NaN	NaN	NaN	2.3	NaN	NaN	1.45	1.78	NaN	0.941333333	1.6875	0.55782716	-0.842109914	0.042978958	0.526471218
DVL2	NaN	1.48	NaN	NaN	NaN	NaN	1.36	NaN	NaN	NaN	NaN	NaN	NaN	NaN	1.11	1.21	NaN	0.359	NaN	0.375	NaN	1.19	NaN	NaN	NaN	1.42	0.8488	1.672950047	0.742394368	0.043037055	0.526471218
NGFR	0.638	0.955	1.26	1.47	0.79	0.763	0.796	0.85	0.457	0.813	1.01	1.25	0.824	1.12	0.911	1.31	1.72	1.5	3.43	1.07	1.23	0.631	0.995	1.74	1.47	0.928285714	1.455181818	0.63791734	-0.648558601	0.043856395	0.530517982
AKR1B1	0.335	0.322	0.459	0.257	0.346	0.0947	0.171	0.174	0.078	0.0701	0.244	0.741	0.0649	0.456	0.577	0.296	0.198	0.543	0.36	0.385	0.746	0.501	0.0916	0.586	0.524	0.272335714	0.437054545	0.623116078	-0.682427152	0.043911904	0.530517982
RARRES1	0.809	1.32	0.737	1.08	1.4	0.929	1.1	0.91	0.492	0.48	0.904	1.49	1.33	1.67	2.1	0.942	1.4	1.55	1.7	1.67	1.13	1.52	0.481	1.35	1.49	1.0465	1.393909091	0.750766321	-0.413564162	0.043681539	0.530517982
PPID	0.269	1.05	0.972	0.813	NaN	1.53	0.978	1.71	0.706	0.995	0.524	1.9	3.75	1.36	0.41	0.603	0.107	0.646	0.933	0.729	1.52	NaN	0.223	0.822	NaN	1.273615385	0.665888889	1.912654507	0.935576296	0.043539207	0.530517982
DCAF11	NaN	4.61	12.9	2.35	NaN	3.05	3.71	2.51	NaN	1.6	NaN	4.9	2.55	2.46	1.74	2.61	1.47	1.29	NaN	1.72	1.31	2.18	1.55	0.638	1.76	4.064	1.6268	2.498155889	1.320863506	0.043893213	0.530517982
ATXN7L3B	NaN	1.68	2.3	2.48	3.21	1.6	3.02	3.2	NaN	3.41	1.84	2.11	5.76	1.75	1.49	4.4	1.43	0.864	2.41	1.07	1.81	0.464	0.642	1.74	2.23	2.696666667	1.686363636	1.599101527	0.677261539	0.043752615	0.530517982
ASCC2	0.648	0.766	1.28	1.1	1.04	0.579	0.578	1.1	0.963	0.531	NaN	0.589	0.397	0.579	0.795	0.884	1.32	0.608	0.869	1.11	0.959	1.14	1.12	1.58	0.853	0.780769231	1.021636364	0.764233986	-0.387913678	0.043840674	0.530517982
GOT1	NaN	1.61	2.92	0.781	2.06	1.03	0.835	1.36	1.49	1.5	1.28	2.19	1.3	0.83	0.593	1.18	1.3	0.932	0.715	1.26	0.811	1.49	1.41	1.02	0.947	1.475846154	1.059818182	1.392546551	0.477725556	0.044167253	0.531720754
ALDH3A2	NaN	0.376	0.349	1.41	0.75	0.255	0.807	0.171	NaN	1.19	0.178	NaN	0.876	1.79	3.65	1.92	NaN	1.87	0.0654	2.11	NaN	0.979	0.254	1.78	2.19	0.741090909	1.646488889	0.450103802	-1.151670343	0.04409264	0.531720754
FSTL1	1.72	4.79	NaN	3.52	5.28	2.56	3.22	3.45	8.63	2.15	3.09	0.582	3.31	2.32	0.651	1.2	1.99	1.07	2.48	1.17	NaN	0.884	3.85	3.68	3.08	3.432461538	2.0055	1.711524078	0.775281589	0.045042656	0.533506476
RPS6KA4	0.805	1.05	NaN	1.53	1.21	0.828	0.685	1.43	NaN	NaN	1.86	0.983	0.334	1.1	0.916	1.11	1.87	2.01	1.85	0.793	NaN	1.64	1.06	1.79	1.93	1.074090909	1.4969	0.717543529	-0.47886174	0.045097922	0.533506476
MED21	NaN	0.537	0.687	0.601	NaN	0.301	NaN	0.485	NaN	NaN	0.815	NaN	0.626	0.427	0.512	NaN	0.937	0.664	1.33	0.473	1.81	0.851	0.508	1.62	NaN	0.559875	0.967222222	0.578848363	-0.78874263	0.045143285	0.533506476
CC2D1B	NaN	1.68	NaN	6.04	NaN	1.9	1.49	3.89	NaN	1.24	1.36	NaN	7.5	3.97	1.13	0.939	1.46	2.7	0.989	1.55	NaN	NaN	NaN	0.975	NaN	3.23	1.391857143	2.32064046	1.214523021	0.045190665	0.533506476
LOC440335	1.63	2.02	3.23	2.25	2.11	2.04	2.29	2.03	3.06	3.19	2.19	3.31	2.16	2.36	1.11	2.17	1.82	2.05	1.48	2.04	1.78	2.7	2.2	1.37	2.85	2.419285714	1.960909091	1.233757202	0.303058507	0.044886666	0.533506476
DDX39A.DDX39	4.54	1.48	1.9	1.14	1.91	1.97	1.96	1.82	2.91	1.15	1.46	1.35	1.86	0.805	1.21	0.833	1.36	1.13	0.704	1.18	2.02	1.95	1.64	0.95	1.11	1.875357143	1.280636364	1.464394731	0.550304488	0.045331637	0.533506476
ADH1B	0.136	0.253	0.226	0.19	0.116	0.126	0.161	0.245	0.0919	0.104	0.0776	0.203	0.0886	1.15	0.578	0.541	0.108	0.63	0.239	0.316	0.762	0.279	0.145	0.605	0.603	0.226292857	0.436909091	0.517940372	-0.949142078	0.044967184	0.533506476
CKMT1A.CKMT1B	2.2	2.38	1.21	2.22	1.84	1.12	1.73	2.37	1.61	1.17	2.47	1.79	2.56	7.14	0.805	1.54	2.52	1.3	2.11	0.829	0.652	0.421	1.09	2.2	0.958	2.272142857	1.311363636	1.732656598	0.79298575	0.045267413	0.533506476
CEBPD	3.39	NaN	NaN	1.01	1.54	NaN	2.73	2.78	0.723	NaN	NaN	NaN	1.44	2.17	1.57	1.46	NaN	1.08	0.863	NaN	NaN	NaN	NaN	0.448	NaN	1.972875	1.0842	1.819659657	0.863668639	0.044884898	0.533506476
CA9	3.44	6.02	2.28	4.24	5.15	6.69	3.92	2.5	7.97	8.52	3.64	2.83	4.96	5	3.44	4.65	4.11	5.71	2	4.01	2.63	1.18	2.86	4.1	3.02	4.797142857	3.428181818	1.399325681	0.484731776	0.045070056	0.533506476
TMED8	1.72	4.53	3.45	1.32	4.78	2.02	3.53	2.89	3.99	3.74	3.54	2.48	3.93	1.84	1.74	2.1	2.24	1.6	2.81	2.62	3.2	4.18	1.89	1.59	1.41	3.125714286	2.307272727	1.354722504	0.437997366	0.044978169	0.533506476
ZNF280C	4.75	0.761	0.855	1.64	1.4	0.854	0.752	1.63	3.91	1.58	3.79	1.14	2.91	0.839	0.797	0.778	0.852	1.17	1.18	0.871	2.38	0.87	0.584	0.766	1.49	1.915071429	1.067090909	1.794665677	0.843715113	0.044702757	0.533506476
ACSS1	1.35	2.36	2.95	3.12	1.88	2.47	2.9	1.53	3.63	2.11	1.7	2.11	1.93	4.22	1.68	1.44	1.85	1.78	2.33	1.74	1.89	1.66	2.64	1.35	2.54	2.447142857	1.9	1.287969925	0.365098906	0.044465579	0.533506476
SNX21	4.02	1.22	3.06	1.47	2.22	1.84	1.62	2.89	2.22	1.02	2.97	1.75	0.951	1.74	1.24	1.49	1.49	1.34	1.19	1.54	1.57	1.71	1.97	1.4	1.9	2.070785714	1.530909091	1.352651001	0.435789656	0.045671176	0.534523822
IDNK	1.73	2.13	2.37	1.4	2.5	2.2	1.86	2.6	4.16	1.32	0.758	1.69	2.21	3.68	1.55	1.44	1.47	1.23	2.02	2.05	1.98	1.37	2.3	1.17	1.15	2.186285714	1.611818182	1.356409637	0.439792939	0.045507323	0.534523822
SYNE1.1	NaN	0.371	NaN	0.62	NaN	0.416	0.369	0.352	NaN	0.529	NaN	NaN	NaN	0.965	0.368	0.262	NaN	0.541	NaN	0.194	0.226	0.327	NaN	0.148	NaN	0.517428571	0.295142857	1.753146176	0.809946292	0.045701071	0.534523822
PNPT1	1.63	1.31	1.4	1.22	1.22	0.697	1.25	1.11	2.71	0.93	2.35	1.25	1.07	1.39	0.934	0.583	0.984	0.902	1.48	0.873	1.18	1.38	0.748	1.1	1.32	1.3955	1.044	1.336685824	0.418660412	0.045731308	0.534523822
SCD	1.58	1.4	1.06	1.06	1.44	1	1.25	0.73	1	1.06	0.725	1.17	1.35	1.66	0.607	1.29	1.23	1.16	0.633	0.743	0.887	0.516	0.904	1.49	0.461	1.1775	0.901909091	1.305563955	0.384673132	0.046076869	0.536082669
MAT2A	0.553	0.336	0.588	1.12	NaN	0.319	0.401	0.426	NaN	0.763	0.506	0.541	2.23	NaN	1.56	0.667	1.22	1.54	3.36	0.0416	NaN	1.02	1.17	1.67	1.78	0.707545455	1.40286	0.504359276	-0.987476302	0.046178818	0.536082669
EMC2	0.67	1.15	2.54	2.62	0.949	1.26	1.3	1.85	1.25	1.73	1.07	3.56	1.88	2.04	1.1	1.42	1.29	1.61	0.922	0.521	1.12	0.573	0.944	1.81	1.68	1.704928571	1.180909091	1.443742439	0.529813391	0.046041938	0.536082669
ZYG11B	2.39	1.41	1.02	0.722	3.65	1.4	1.2	1.49	2.68	1.57	1.92	1.22	2.16	0.637	0.967	0.924	1.44	1.13	2.31	0.6	0.967	1.2	1.16	0.727	0.99	1.676357143	1.128636364	1.485294287	0.570748806	0.04614783	0.536082669
TMEM128	0.588	0.302	0.289	0.385	0.422	0.293	0.279	0.21	0.761	0.218	0.32	0.311	0.251	0.334	0.976	0.576	0.335	0.532	0.197	0.637	1.45	0.593	0.231	0.426	0.75	0.3545	0.609363636	0.581754438	-0.781517783	0.046433013	0.537010689
ZFYVE9	NaN	NaN	1.32	1.33	0.991	0.872	0.93	1.85	2.2	0.715	1.4	2.46	0.952	3.09	5.86	1.7	1.47	2.76	4.46	2.06	2.56	2.3	1.89	1.61	1.25	1.509166667	2.538181818	0.594585721	-0.750043277	0.047188791	0.537010689
EIF2S3	0.701	1.27	1.06	0.838	0.87	1.08	1.11	0.704	0.511	1.05	0.746	0.77	1.18	0.819	0.843	1.25	1.14	1.13	0.977	0.853	1.03	0.925	1.17	1.06	1.46	0.907785714	1.076181818	0.843524485	-0.245498148	0.046978447	0.537010689
CDC42	0.739	1.79	1.21	0.444	0.866	0.843	1.11	0.477	NaN	0.873	0.659	1.35	0.591	2.01	2.31	1.21	1.2	2.21	7.97	2.83	0.481	2.14	0.517	5.67	1.75	0.997076923	2.571636364	0.387720806	-1.36690994	0.046922429	0.537010689
CFHR1	NaN	0.514	0.602	0.961	NaN	0.723	2.55	0.462	NaN	NaN	NaN	NaN	1.38	0.23	0.0864	0.416	0.218	0.399	NaN	0.0647	NaN	0.362	NaN	0.233	0.559	0.92775	0.2922625	3.174372354	1.666471366	0.047084488	0.537010689
UBE3A	3.14	1.6	2.21	1.67	2.05	2.08	1.72	1.86	3.05	1.55	2.16	2.09	1.8	1.76	1.66	1.18	2.13	1.64	1.09	1.57	1.55	2.52	1.5	1.97	1.63	2.052857143	1.676363636	1.224589402	0.292298103	0.04706603	0.537010689
DSG2	0.715	1.97	0.847	1.7	2	1.82	1.1	1.3	1.94	0.752	2.52	0.913	1.01	0.856	2.4	1.36	1.6	1.21	3.79	2.58	3.29	1.08	1.53	2.43	1.41	1.388785714	2.061818182	0.673573318	-0.570093104	0.047202815	0.537010689
KIAA2013	NaN	NaN	4.81	2.24	NaN	2.04	1.95	NaN	NaN	NaN	4.27	NaN	NaN	6.17	0.465	NaN	0.335	2.34	3.88	0.942	NaN	NaN	NaN	NaN	1.03	3.58	1.498666667	2.388790036	1.256280053	0.046802766	0.537010689
NCOA7	NaN	1.61	0.516	1.96	NaN	NaN	0.732	0.606	NaN	1	NaN	1.11	1.21	2.55	4.68	2.01	NaN	2.09	NaN	1.72	2.24	1.56	2.47	1.62	1.02	1.254888889	2.156666667	0.581865018	-0.781243582	0.046682455	0.537010689
BOD1	NaN	0.353	0.566	0.494	NaN	0.279	0.397	1	0.753	0.437	NaN	0.428	0.661	0.755	0.322	0.492	0.257	0.363	0.358	0.318	0.688	0.169	0.278	0.487	0.539	0.556636364	0.388272727	1.433622103	0.519664785	0.047183117	0.537010689
PCGF1	NaN	NaN	NaN	4.08	5.71	NaN	1.58	7.47	1.64	NaN	NaN	NaN	NaN	2.65	2.13	0.679	NaN	0.842	NaN	0.707	2.51	1.85	NaN	0.402	1.42	3.855	1.3175	2.925996205	1.548927898	0.046396337	0.537010689
TRMT61B	NaN	3.74	5.79	0.405	2.49	1.05	2.69	1.26	2.93	0.86	2.75	1.87	NaN	1.48	2.03	0.825	1.77	0.979	0.219	0.6	1.75	1.92	1.09	NaN	NaN	2.27625	1.242555556	1.831910042	0.87334866	0.04672813	0.537010689
SRSF11	3.95	NaN	0.607	2.02	1.12	1.49	1.12	6.09	NaN	1.19	2.95	1.6	2.84	1.08	NaN	NaN	0.267	NaN	NaN	1.11	NaN	1.69	NaN	NaN	0.899	2.171416667	0.9915	2.190031938	1.130951909	0.0473327	0.537592358
POLR2B	3.12	2.51	3.06	1.95	3.09	1.49	4.05	3.29	6.22	0.878	NaN	1.76	NaN	2.13	2.88	1.32	2.23	1.93	1.15	0.855	NaN	1.56	2.92	1.77	1.52	2.795666667	1.8135	1.541586251	0.62441561	0.047496838	0.538560492
SYTL1	NaN	0.908	1.34	1.19	NaN	0.886	1.43	0.978	NaN	0.706	1.1	0.836	0.819	0.815	1.02	0.982	1.34	1.26	1.62	0.972	1.39	1.26	1.07	0.996	1.3	1.000727273	1.200909091	0.8333081	-0.263078091	0.047658899	0.539501894
TSTA3	NaN	NaN	NaN	1.83	NaN	NaN	NaN	1.91	NaN	NaN	NaN	NaN	NaN	2.61	0.99	NaN	NaN	NaN	NaN	1.06	NaN	NaN	NaN	NaN	1.08	2.116666667	1.043333333	2.028753994	1.020593935	0.047830127	0.540543784
APEX1	1.6	1.12	1.08	1.47	2.19	1.23	1.14	0.938	1.35	0.737	1.88	1.44	1.06	0.894	0.545	0.954	1.42	0.742	1.4	0.78	0.612	1.02	1.4	0.765	1.26	1.294928571	0.990727273	1.307048475	0.386312648	0.048032638	0.540826312
SRL	NaN	0.756	2.21	0.793	NaN	2.79	NaN	1.36	NaN	NaN	1.86	0.958	NaN	1.65	0.558	0.706	0.858	0.502	2.02	0.529	0.982	1.45	NaN	0.44	0.809	1.547125	0.8854	1.747374068	0.805188486	0.048052864	0.540826312
CCDC9	0.59	0.883	0.77	0.926	0.404	0.947	1.33	0.884	0.307	1.01	0.929	1.04	1.44	1.45	1.19	1.2	1.02	1.38	2.08	0.904	0.738	1.8	1.17	0.95	1.18	0.922142857	1.237454545	0.745193317	-0.424313359	0.048092817	0.540826312
HCCS	2.86	NaN	NaN	NaN	0.953	NaN	0.788	1.05	0.829	1.25	NaN	0.314	NaN	0.533	NaN	0.414	NaN	0.414	NaN	NaN	NaN	NaN	NaN	NaN	NaN	1.072125	0.414	2.589673913	1.372770448	0.048204257	0.54118793
DDX41	NaN	0.773	0.977	0.72	1.06	1.02	0.929	1.06	NaN	0.433	NaN	0.756	1.12	0.686	0.676	1.29	NaN	3.16	2.33	0.983	NaN	NaN	1.5	1.47	1.04	0.866727273	1.556125	0.556977924	-0.844307947	0.048434952	0.542632428
GALNT11	1.89	1.31	1.01	0.774	0.675	1.3	1.03	0.667	1.18	0.644	0.824	0.852	0.574	0.871	1.17	1.52	1.04	1.28	1.4	0.861	1.37	0.879	1.29	1.42	1.12	0.9715	1.213636364	0.800486891	-0.321050317	0.04849191	0.542632428
CAPZB	0.366	0.364	0.296	0.318	0.224	0.361	0.335	0.436	0.322	0.356	0.321	0.317	0.495	0.71	0.675	0.567	0.447	0.361	0.848	0.391	0.491	0.305	0.383	0.481	0.462	0.372928571	0.491909091	0.758124983	-0.399492386	0.048735991	0.543714914
ARL5B	1.15	NaN	3.85	1.68	1.03	1.31	0.993	0.207	NaN	NaN	NaN	1.19	NaN	NaN	1.65	NaN	NaN	NaN	NaN	3.68	NaN	3.58	2.61	NaN	NaN	1.42625	2.88	0.495225694	-1.013841925	0.048747953	0.543714914
TMEM9	NaN	NaN	0.102	NaN	NaN	NaN	NaN	0.0737	NaN	NaN	NaN	0.104	NaN	NaN	1.05	NaN	NaN	NaN	NaN	0.889	NaN	0.143	0.98	NaN	NaN	0.093233333	0.7655	0.121794034	-3.037484625	0.049176212	0.545480859
S100A7	1.49	0.729	0.929	0.569	0.617	0.726	0.71	0.801	0.767	0.478	0.622	0.65	0.535	0.244	1.05	0.69	0.989	0.959	1.68	0.629	0.922	0.579	0.756	1.2	1.05	0.704785714	0.954909091	0.738065771	-0.438178711	0.049226438	0.545480859
NAA20	0.307	0.503	NaN	0.645	0.753	0.442	0.515	0.705	0.578	0.466	0.609	0.656	0.87	0.681	0.683	0.483	1.49	1.01	0.722	0.632	1.23	0.744	0.606	0.497	0.9	0.594615385	0.817909091	0.726994468	-0.459983708	0.049305844	0.545480859
CMTM8	NaN	2.05	NaN	2.58	NaN	2.17	0.764	6.94	NaN	NaN	NaN	1.73	NaN	8.31	1.3	1.07	0.604	NaN	0.252	NaN	NaN	NaN	NaN	NaN	NaN	3.506285714	0.8065	4.347533434	2.120197122	0.049084173	0.545480859
NOL6	0.502	0.448	0.245	0.226	0.858	0.194	0.741	0.319	0.152	0.546	0.171	0.557	0.441	0.892	1.64	1.02	0.142	1.72	0.188	1.77	0.837	1.6	0.139	0.499	NaN	0.449428571	0.9555	0.470359572	-1.08816403	0.049014613	0.545480859
TWSG1	NaN	NaN	NaN	NaN	NaN	2.04	0.779	2.85	1.52	NaN	NaN	1.66	1.72	NaN	0.87	NaN	NaN	0.324	NaN	NaN	NaN	NaN	NaN	NaN	NaN	1.7615	0.597	2.950586265	1.561001638	0.049456464	0.546261847
MYOZ1	0.737	1.07	0.716	0.498	0.712	0.568	0.619	1.2	0.346	0.427	0.629	0.579	0.614	1.11	1.49	0.88	0.545	0.708	0.97	1.12	1.79	0.859	0.568	1.19	0.746	0.701785714	0.987818182	0.710440167	-0.493214943	0.049544959	0.546355236
SLC30A9	NaN	0.514	0.712	0.47	1.1	0.599	0.677	0.899	1.36	0.539	0.612	NaN	0.408	1.04	1.11	1.2	0.91	1.08	NaN	1.13	NaN	0.894	NaN	0.667	0.775	0.744166667	0.97075	0.766589407	-0.383474033	0.049815257	0.548449905
CDH3	0.0673	0.25	0.084	0.202	0.081	0.317	0.132	0.18	0.153	0.417	0.0827	0.0621	0.518	0.421	1.28	1.14	0.0566	2.18	0.0537	1.26	0.32	0.092	0.0755	0.702	0.375	0.211935714	0.684981818	0.309403416	-1.692438971	0.050020918	0.54982735
MTMR2	NaN	1.38	1.64	1.92	1.57	2.32	1.37	0.953	NaN	1.47	NaN	1.2	1.59	1.9	2.38	1.8	1.15	1.81	3.04	2.03	NaN	2.47	1.19	2.11	2.33	1.573909091	2.031	0.77494293	-0.367838027	0.050342317	0.551619619
ACOT11	2.21	0.707	1.05	1.64	1.17	1.06	1.26	1.62	1.89	1.57	2.34	1.45	1.75	3.73	1.45	0.424	1.31	0.601	2.19	1.6	1.29	0.727	1.33	0.763	1.01	1.674785714	1.154090909	1.451173128	0.537219646	0.050345594	0.551619619
DENND4C	NaN	NaN	NaN	NaN	NaN	NaN	0.723	1.05	NaN	0.6	NaN	NaN	2.59	0.851	0.171	NaN	NaN	NaN	NaN	0.138	NaN	NaN	NaN	NaN	NaN	1.1628	0.1545	7.526213592	2.911924233	0.050436995	0.551735463
BRIX1	3.27	NaN	0.549	0.561	3.54	NaN	0.04	2.44	2.39	1.18	NaN	1.84	0.485	NaN	0.727	NaN	NaN	NaN	NaN	NaN	0.755	NaN	NaN	NaN	NaN	1.6295	0.741	2.199055331	1.136883904	0.050610074	0.552742983
GLYAT	1.43	1.07	2.63	1.44	NaN	0.748	1.59	2.21	0.676	1.63	NaN	2.26	4.95	1.22	0.992	NaN	1.41	0.715	0.283	1.38	2.23	0.625	0.581	1.47	0.497	1.821166667	1.0183	1.788438247	0.838700304	0.050755702	0.553447962
IFIT1	NaN	1.32	2.81	1.77	NaN	1.12	0.984	1.03	NaN	0.734	NaN	1.76	0.517	0.124	NaN	2.02	1.15	4.5	13.8	3.94	NaN	7.49	1.91	1.58	2.61	1.2169	4.333333333	0.280823077	-1.832266599	0.051077686	0.553739873
VAV2	1.01	4.51	3.42	1.67	1.3	2.18	1.52	2.89	2.78	6.41	NaN	1.91	4.49	2.13	1.52	1.36	0.265	2.09	3.92	1.92	0.944	1.91	1.88	1.56	1.62	2.786153846	1.726272727	1.613970841	0.690614515	0.050985175	0.553739873
DDX60	2.94	NaN	1.02	3.58	4.21	3.26	4.26	2.14	3.42	NaN	1.67	0.875	1.41	3.56	1.36	1.77	2.74	2.98	2.68	1.92	1.03	0.754	2.24	1.31	1.27	2.695416667	1.823090909	1.478487251	0.564121803	0.051106962	0.553739873
HSPH1	1.25	3.65	2.28	1.96	1.29	2.36	1.71	3.74	1.97	3.62	2.57	2.71	3.99	2.54	1.03	0.23	2.03	0.387	1.9	1.04	1.87	1.65	3.63	3.38	1.62	2.545714286	1.706090909	1.492132847	0.577375987	0.050953692	0.553739873
PDE4B.PDE4B5	NaN	NaN	0.213	0.305	NaN	NaN	NaN	NaN	NaN	NaN	NaN	0.35	NaN	NaN	NaN	0.183	NaN	0.0821	NaN	NaN	NaN	NaN	0.17	NaN	NaN	0.289333333	0.145033333	1.994943691	0.996348026	0.051221354	0.554099782
CLN6	0.844	0.823	1.04	0.603	0.903	0.533	0.65	0.7	1.12	0.58	0.788	0.829	0.654	0.792	1.13	0.97	0.711	1.42	0.714	0.817	0.909	0.991	0.703	1.05	0.924	0.775642857	0.939909091	0.825231785	-0.277128705	0.051505061	0.556287255
C11orf30.EMSY	1.27	1.02	0.842	1.02	0.545	0.812	0.739	0.781	0.711	0.755	1.59	0.781	0.376	0.677	1.17	1.26	NaN	1.2	2.66	1.27	1.15	0.576	0.676	1.25	1.49	0.851357143	1.2702	0.670254403	-0.577219303	0.051815514	0.556703651
IGHG4	0.0533	0.0616	0.0799	0.085	0.0558	0.038	0.0486	0.0577	0.075	0.0706	0.0294	0.0374	0.108	0.138	0.0635	0.0698	0.22	0.0826	0.0108	0.0931	0.365	0.107	0.0598	0.244	0.214	0.067021429	0.139054545	0.481979416	-1.052956561	0.051830033	0.556703651
RBL2	1.5	1.6	1.91	1.62	1.19	1.64	1.77	2.07	1.18	1.89	1.51	1.3	1.73	2.44	1.01	1.27	1.75	0.962	1.57	1.46	1.12	1.36	2.08	1.34	1.38	1.667857143	1.391090909	1.198956252	0.261779018	0.051782751	0.556703651
RABL2B.RABL2A	NaN	0.619	NaN	1.52	NaN	1.23	NaN	NaN	NaN	NaN	NaN	NaN	NaN	1.14	0.689	0.418	NaN	0.394	NaN	0.786	NaN	NaN	NaN	NaN	NaN	1.12725	0.57175	1.971578487	0.979351144	0.051869839	0.556703651
CP.1	1.72	2.2	1.25	0.672	1.27	0.855	1.09	1.32	1.39	1.07	2.15	1.11	1.22	1.24	1.53	1.64	1.03	1.92	2.91	2.3	2.62	1.04	0.787	2.07	2.2	1.3255	1.822454545	0.727315808	-0.459346162	0.052043108	0.55768643
PPM1L	2.9	1.29	2.34	2.03	1.66	NaN	1.27	2	2.78	1.04	3.69	1.82	1.33	2.07	2.04	1.28	NaN	1.42	NaN	1.64	1.5	1.48	1.46	1.44	1.65	2.016923077	1.545555556	1.30498258	0.384030549	0.052138823	0.557836374
TTC26	3.02	0.889	1.06	0.564	0.775	0.835	0.836	1.71	0.679	0.923	2.3	1.12	0.762	0.665	1.97	1.98	1.12	1.27	1.92	2.19	2.48	0.802	1.42	1.41	1.57	1.152714286	1.648363636	0.699308247	-0.515999575	0.052957183	0.55938557
NAMPTL	NaN	0.292	NaN	0.688	NaN	NaN	0.449	1.65	NaN	NaN	NaN	NaN	0.883	1.3	0.544	0.339	0.212	0.307	NaN	NaN	NaN	0.329	NaN	NaN	NaN	0.877	0.3462	2.533217793	1.340971118	0.053349697	0.55938557
TIMM8A	5.7	2.42	4.5	7.14	1.98	0.135	2.55	3.99	13.1	7.83	7.84	1.52	0.924	6.96	2.04	3.72	0.907	3.43	2.17	6.07	NaN	2.4	0.345	1.45	2.74	4.756357143	2.5272	1.882065979	0.912317205	0.053212335	0.55938557
HIP1R	3.26	NaN	1.04	NaN	NaN	0.76	0.632	2.61	NaN	1.39	NaN	NaN	0.483	NaN	NaN	NaN	0.266	NaN	NaN	NaN	NaN	0.6	NaN	NaN	NaN	1.453571429	0.433	3.356977895	1.747163037	0.052470716	0.55938557
SLU7	NaN	NaN	1.57	0.849	NaN	0.548	NaN	NaN	NaN	NaN	NaN	NaN	NaN	1.44	NaN	0.444	NaN	0.408	NaN	0.252	NaN	NaN	NaN	NaN	NaN	1.10175	0.368	2.99388587	1.582019225	0.05268746	0.55938557
OAT	0.241	1.11	0.959	0.822	0.956	0.972	0.751	0.831	0.869	1.46	0.78	0.977	2.13	1.77	0.449	0.671	1.6	0.42	1.46	0.136	0.536	0.131	0.777	0.664	0.361	1.044857143	0.655	1.595201745	0.673738893	0.05375497	0.55938557
SRPR	2.83	2.38	2.68	1.52	1.66	2.05	1.98	2.69	2.85	3.08	2.72	1.93	2.53	1.18	1.11	1.85	1.86	1.43	1.66	1.29	2.57	2.28	1.54	2.23	2.56	2.291428571	1.852727273	1.236786766	0.306596787	0.053840656	0.55938557
GLI3	0.257	NaN	0.529	NaN	0.535	0.605	1.56	1.26	NaN	NaN	0.267	0.0806	0.971	3.8	2.57	1.91	NaN	NaN	0.828	3.04	1.83	2.14	1.18	NaN	NaN	0.98646	1.928285714	0.511573566	-0.966986374	0.053574183	0.55938557
SLC26A2	0.972	0.568	0.464	1.22	1.1	0.235	0.577	0.87	0.75	0.583	NaN	NaN	1.22	2.25	1.44	1.69	NaN	1.34	1.71	1.19	1.14	1.84	0.406	1.23	1.12	0.90075	1.3106	0.687280635	-0.541028785	0.053258353	0.55938557
SLC37A1	NaN	NaN	1.61	NaN	NaN	1.07	1.41	3.75	NaN	1.42	NaN	0.958	2.3	1.89	0.714	NaN	1.01	1.02	1.14	1.37	NaN	NaN	NaN	NaN	NaN	1.801	1.0508	1.713932242	0.777310076	0.053413127	0.55938557
RAP1A	1.22	1.29	1.52	0.974	1.09	0.847	1.08	1.55	1.92	0.784	1.3	1.29	1.43	1.26	1.02	1.02	1.28	1.04	1.09	0.908	1.25	1.23	0.892	0.9	1.12	1.253928571	1.068181818	1.173890578	0.231297936	0.053704292	0.55938557
ARF5	0.714	0.867	0.823	0.63	0.769	0.77	0.809	0.613	0.791	0.641	0.886	0.89	0.633	0.597	0.76	0.962	0.648	1.13	0.851	0.829	0.819	0.703	0.702	1.03	1.02	0.745214286	0.859454545	0.867078183	-0.20576601	0.053643826	0.55938557
PDCL	NaN	0.599	0.459	0.259	NaN	0.411	0.482	0.45	NaN	0.392	0.602	0.4	NaN	0.293	0.797	0.546	0.417	0.441	0.919	0.863	0.269	0.374	0.588	0.51	0.764	0.4347	0.589818182	0.737006782	-0.4402502	0.053319098	0.55938557
CAPS	8.84	3.67	0.904	3.65	1.48	0.254	2.54	3.41	4.15	4.02	5.53	1.84	4.7	1.43	1.51	3.2	0.181	2.27	1.93	3.02	3.1	1.06	0.257	1.83	2.81	3.315571429	1.924363636	1.722944336	0.784876093	0.053158065	0.55938557
DDX55	0.997	1.13	1.31	0.867	1.58	0.618	0.935	1.24	1.9	1.12	0.888	0.84	0.932	1.08	1.97	2.21	0.632	1.28	1.46	1.64	2	1.25	0.73	1.41	1.52	1.102642857	1.463818182	0.753264901	-0.408770788	0.052641511	0.55938557
KHSRP	2.29	NaN	2.33	1.98	0.904	1.28	0.609	2.65	1.86	0.899	1.69	1.89	0.854	0.43	1.41	0.721	NaN	1.08	NaN	1.08	1.46	0.679	1.6	0.645	0.391	1.512769231	1.007333333	1.501756351	0.586650765	0.053036231	0.55938557
SCARF2	NaN	2.57	2.82	0.951	NaN	3.18	1.8	NaN	NaN	NaN	NaN	0.871	NaN	0.69	NaN	1.11	NaN	1.04	NaN	0.812	NaN	NaN	0.361	0.665	1.38	1.840285714	0.894666667	2.056951245	1.040507599	0.053839171	0.55938557
ZC3H7B	2.2	NaN	3.31	3.62	NaN	NaN	NaN	3.1	8.17	NaN	4.14	NaN	3.98	0.749	NaN	NaN	NaN	NaN	NaN	1.77	2.45	NaN	1.63	1.11	2.43	3.658625	1.878	1.948149627	0.962104488	0.053412393	0.55938557
DERA	NaN	1.52	3.86	1.84	0.952	2.51	1.48	6.4	NaN	3.41	4.74	2.97	1.38	2	1.26	1.24	1.34	1.38	1.58	2.72	1.73	2.57	1.9	1.74	1.43	2.755166667	1.717272727	1.604385036	0.682020416	0.053718791	0.55938557
DDX3X	4.22	1.71	1.4	1.87	1.53	1.45	1.56	2.01	3.6	1.35	2.49	1.61	1.61	1.64	1.35	1.42	2.39	1.22	1.39	1.36	1.37	1.66	1.56	0.9	1.61	2.003571429	1.475454545	1.357935041	0.441414468	0.05407012	0.560334605
PLXDC1	0.952	1.02	1.41	0.505	1.52	NaN	0.552	0.447	1.58	0.659	0.858	NaN	1.11	1.02	0.648	0.511	NaN	0.8	NaN	0.352	0.377	0.819	1.12	0.102	1.05	0.969416667	0.642111111	1.509733518	0.594293923	0.054096177	0.560334605
FMNL1	3.53	6.08	2.55	2.96	0.931	2.14	2.43	2.07	4.54	2.8	4.48	2.8	2.46	3.14	1.28	2.18	2.58	1.79	3.37	1.25	2.16	2.82	2.35	2.87	2.23	3.065071429	2.261818182	1.355136082	0.438437733	0.054195995	0.560517977
NEDD8.NEDD8.MDP1	1.32	1.43	1.79	1.34	1.56	0.75	1.24	1.73	1.7	1.18	0.855	1.5	1.31	1.04	0.909	1.11	0.561	0.996	1.51	1.04	1.48	1.08	0.863	1.28	1.26	1.338928571	1.099	1.218315352	0.284887612	0.054530108	0.562309096
REEP6	1.15	2.24	1.16	0.669	2.42	2.9	1.16	2.94	1.88	1.98	1.36	1.59	NaN	1.3	5.31	NaN	3.09	3.24	3.46	1.35	5.44	1.47	1.51	NaN	NaN	1.749923077	3.10875	0.562902477	-0.829043097	0.054533932	0.562309096
PBLD	1.3	1.16	0.901	1.04	1.23	0.804	0.913	0.81	1.24	0.655	1.01	0.883	0.804	0.748	1.64	1.01	0.748	1.16	1.14	1.03	1.49	0.962	0.827	1.46	1.69	0.964142857	1.196090909	0.806078242	-0.311008214	0.0549559	0.56241225
AIP	2.76	1.19	1.55	2.02	1.75	2.28	1.42	1.81	2.68	2.59	3.8	1.61	2.84	1.19	2.15	2	0.883	0.96	NaN	1.53	0.783	2.49	2.13	1.49	0.886	2.106428571	1.5302	1.376570756	0.461078767	0.054880633	0.56241225
COL1A2	1.4	0.892	1.25	0.451	0.907	0.993	0.525	0.712	0.461	0.39	1.41	0.903	0.409	0.817	0.905	0.977	0.743	0.97	1.64	1.97	1.14	0.855	0.743	1.68	0.981	0.822857143	1.145818182	0.718139366	-0.477664246	0.054827873	0.56241225
LRRC8E	NaN	NaN	1.12	0.288	NaN	NaN	1.75	NaN	0.283	NaN	NaN	NaN	NaN	NaN	1.91	NaN	NaN	1.56	NaN	NaN	NaN	2.55	NaN	NaN	NaN	0.86025	2.006666667	0.428696013	-1.221973094	0.054640492	0.56241225
C1RL	1.72	0.613	1.75	1.24	1.51	1.08	0.62	0.868	0.791	0.721	2.57	0.859	0.512	1.05	2.2	0.567	1.63	1.2	NaN	2.08	1.36	1.08	1.45	3.15	2.84	1.136	1.7557	0.647035371	-0.628083515	0.054796674	0.56241225
ZADH2	1.01	0.669	0.709	0.92	0.714	0.548	0.473	0.307	0.443	0.597	0.805	0.468	0.222	0.304	1.57	NaN	0.473	1.42	1.01	0.742	0.714	0.573	0.646	0.424	1.4	0.584928571	0.8972	0.65194892	-0.61716916	0.055134861	0.563399048
PIGQ	1.89	0.917	0.948	1.32	0.971	1.64	1.1	2.22	1.13	0.969	1.4	1.06	0.985	1.8	1.37	1.72	0.906	1.79	1.77	2.01	1.93	1.34	1.35	1.96	1.64	1.310714286	1.616909091	0.810629548	-0.302885331	0.055264307	0.563877668
WTIP	0.18	0.173	0.298	NaN	0.252	0.175	0.208	0.309	0.359	0.495	0.909	0.121	NaN	NaN	NaN	0.2	NaN	NaN	NaN	0.0971	0.18	NaN	NaN	NaN	NaN	0.316272727	0.159033333	1.988719727	0.99183997	0.056003482	0.565822994
TMEM161B	1.09	NaN	2.14	1.58	1.27	1.34	NaN	1.88	2.09	2.65	1.16	NaN	NaN	3.6	NaN	0.36	NaN	0.897	NaN	NaN	1.43	NaN	NaN	NaN	NaN	1.88	0.895666667	2.098995162	1.069698841	0.055987231	0.565822994
KHDRBS3	1.64	1.28	0.518	1.08	0.452	0.381	0.516	0.444	NaN	0.764	3.14	1.47	0.744	0.716	1.51	1.19	0.717	1.81	2.49	1.54	2.14	3.84	0.664	1.26	1.61	1.011153846	1.706454545	0.592546604	-0.754999467	0.055736097	0.565822994
EIF2S2	0.0685	0.114	NaN	0.0303	NaN	NaN	0.0239	NaN	NaN	NaN	NaN	NaN	NaN	NaN	0.0972	0.335	NaN	0.294	NaN	0.0965	NaN	NaN	NaN	NaN	0.513	0.059175	0.26714	0.221513064	-2.174536307	0.055626394	0.565822994
GMPS	0.479	1.42	0.807	0.36	0.88	1.41	NaN	0.604	0.449	0.591	0.663	0.909	0.579	1.69	NaN	1.18	NaN	3.68	1.57	1.51	1.35	1.69	0.958	0.794	0.845	0.833923077	1.508555556	0.552795735	-0.85518161	0.05603521	0.565822994
CTF1	2.02	NaN	3.2	NaN	1.08	NaN	0.948	1.22	2.87	1.98	2.08	NaN	2.37	1.25	1.52	1.6	0.615	NaN	NaN	0.795	NaN	NaN	NaN	NaN	NaN	1.9018	1.1325	1.679293598	0.747854485	0.055970191	0.565822994
CENPQ	2.11	1.41	2.14	1.43	2.15	1.25	1.87	1.74	1.46	1.31	1.91	1.98	1.21	1.06	1.82	2.06	4.29	2.2	1.25	2.04	1.79	4.79	2.65	1.48	2	1.645	2.397272727	0.686196435	-0.543306463	0.055606625	0.565822994
RPL37	4.39	NaN	3.3	2.1	2.69	1.03	2.35	6.3	3.32	0.968	2.32	2.65	2.75	11.5	2.35	0.393	0.881	1.74	4.81	1.34	2.1	0.387	1.3	NaN	NaN	3.512923077	1.700111111	2.066290288	1.047042949	0.05629243	0.565996776
AKAP13	0.265	0.225	0.57	0.497	0.627	0.81	0.687	0.564	0.742	0.394	0.734	0.487	0.5	0.534	0.69	0.731	0.577	0.613	0.546	0.757	0.587	0.488	0.65	0.769	0.841	0.545428571	0.659	0.827660958	-0.27288819	0.056143646	0.565996776
BLMH	1.9	2.58	1.65	2.06	1.28	2.97	1.86	0.431	3.99	3.75	1.73	1.74	8.52	3.79	1.23	1.13	2.16	1.44	1.16	3.25	0.502	2.3	1.59	1.45	1.04	2.732214286	1.568363636	1.742079593	0.80081054	0.056467009	0.565996776
UBE4A	2.15	2.75	3.34	1.9	1.56	2.61	2.38	2.04	3.56	3.02	2.79	2.72	2.94	2.47	1.61	2.32	2.67	1.74	0.994	2.1	2.4	2.61	2.44	1.53	2.93	2.587857143	2.122181818	1.219432341	0.286209714	0.056388287	0.565996776
SEC23IP	NaN	NaN	3.29	2.33	NaN	1.63	1.2	1.98	NaN	3.08	3.84	NaN	7.69	NaN	1.29	NaN	NaN	1.59	1.28	1.27	NaN	NaN	1.39	2.02	NaN	3.13	1.473333333	2.124434389	1.087078788	0.056341145	0.565996776
IMMP2L	NaN	1.14	1.49	1.72	NaN	0.95	3.74	NaN	NaN	1.27	NaN	0.845	NaN	0.739	2.17	3.81	3.44	3.07	7.17	2.88	NaN	1.32	1.03	NaN	NaN	1.48675	3.11125	0.477862595	-1.065332249	0.056557111	0.566068676
MED12	0.421	1.01	0.643	0.458	0.206	0.637	0.38	0.451	0.205	0.461	0.727	1.16	0.297	0.308	1.06	0.918	0.849	0.591	2.54	0.782	0.39	0.836	0.582	1.1	0.508	0.526	0.923272727	0.569712485	-0.811694072	0.056873465	0.566742002
HIST1H2BO	1.59	1.18	1.77	1.79	1.3	0.797	1.55	1.44	0.576	0.866	1.17	1.52	1.22	1.54	1.26	1.88	0.735	1.78	2.7	1.88	1.63	2.37	0.982	1.66	1.96	1.307785714	1.712454545	0.763690761	-0.388939525	0.056765763	0.566742002
FAF1	0.696	1.27	1.47	0.935	0.824	1.26	1.38	1	1.17	0.961	0.732	1.41	1.31	1.25	0.922	1.1	1.28	1.19	1.56	1.07	1.7	1.56	1.25	1.41	1.49	1.119142857	1.321090909	0.847135386	-0.239335541	0.056838831	0.566742002
CLUH.2	1.99	2.28	1.58	1.58	4.07	1.8	0.42	2.91	4.1	1.83	4.16	1.67	3.48	1.62	1.55	1.6	1.37	1.67	1.67	1.76	1.88	1.98	2.39	1.38	NaN	2.392142857	1.725	1.386749482	0.471707187	0.057080057	0.567710418
ARL8B	2.57	2.45	1.55	1.91	1.95	2.04	2.13	3.36	5.66	2.25	2.11	2.38	2.72	1.61	0.869	1	1.7	1.77	3.69	1.32	1.98	1.71	1.96	1.3	2.1	2.477857143	1.763545455	1.40504297	0.490614252	0.057136985	0.567710418
LTF	0.042	0.0562	0.0348	0.0676	0.0467	0.0553	0.0726	0.0532	0.0649	0.0671	0.0467	0.0317	0.0769	0.0748	0.0861	0.0461	0.0645	0.0742	0.0329	0.115	0.071	0.0604	0.0732	0.0886	0.0817	0.056464286	0.072154545	0.782546482	-0.353751646	0.057655276	0.568105579
RFC1	NaN	2.23	2.07	1.56	2.39	2.52	1.85	2.14	NaN	1.47	NaN	2.3	1.97	2	1.08	1.13	2.25	1.28	0.239	2	0.985	2.32	2.72	0.72	NaN	2.045454545	1.4724	1.389197599	0.474251823	0.057543644	0.568105579
FBN2	0.0304	0.0693	0.117	0.0568	0.0418	0.0365	0.0354	0.0347	0.0619	0.0638	0.0225	0.0432	0.0706	0.0835	0.0857	0.0584	0.149	0.0656	0.0364	0.0777	0.236	0.0945	0.0461	0.108	0.0666	0.054814286	0.093090909	0.588825335	-0.764088349	0.057484362	0.568105579
NCCRP1	1.95	0.594	1.08	NaN	0.876	0.908	1.48	1.01	0.797	0.725	3.12	1.26	0.616	1.37	1.73	1.64	2.33	1.61	4.37	3.45	0.938	1.25	0.857	2.66	1.18	1.214307692	2.001363636	0.60674016	-0.720849289	0.057554092	0.568105579
LRRC8D	NaN	NaN	1.94	0.822	2.07	NaN	1.03	NaN	NaN	NaN	NaN	NaN	NaN	NaN	0.978	0.313	0.415	NaN	0.348	0.783	NaN	NaN	NaN	NaN	NaN	1.4655	0.5674	2.58283398	1.368954912	0.057676116	0.568105579
IRF2BPL	NaN	NaN	0.921	2.29	NaN	1.52	2.12	NaN	NaN	1.63	NaN	1.33	1.18	2.03	1.42	2.12	1.96	1.94	NaN	2.4	4.12	1.87	NaN	1.82	4.22	1.627625	2.43	0.669804527	-0.578187969	0.057332812	0.568105579
PTX3	3.72	3.74	3.27	2.33	2.33	2.74	2.45	3.05	6.1	6.28	2.85	2.12	4.16	3.02	2.37	2.95	3.38	1.69	2.44	2.34	2.22	1.12	2.77	3.37	3.87	3.44	2.592727273	1.326788219	0.407938107	0.05785591	0.569055395
WHSC2	0.879	1.12	0.947	1.02	1.13	1.08	0.956	1.01	1.2	0.898	1.54	0.814	1.19	1.19	0.949	1.11	0.887	0.76	1.24	0.865	0.927	1.04	0.982	0.7	0.809	1.069571429	0.933545455	1.145708999	0.196240658	0.058077222	0.570410239
FLOT1	2.96	1.08	1.2	1.27	2.68	1.82	1.39	1.98	2	1.83	2.74	1.46	1.95	1.22	0.974	1.42	0.948	1.41	2.58	1.16	1.86	1.04	0.891	1.54	1.42	1.827142857	1.385727273	1.318544344	0.398946091	0.058298282	0.570482839
ALDH4A1	0.909	0.66	1.15	0.908	1.37	0.617	0.951	0.903	0.579	0.583	0.669	1.27	0.856	1.01	1.4	0.578	2.8	1.01	1.87	1.94	1	0.74	0.406	1.86	1.35	0.888214286	1.359454545	0.653360783	-0.614048234	0.058399541	0.570482839
INO80E.FLJ90652	0.406	0.716	1.55	2.03	1.47	1.71	1.41	0.922	1.09	0.469	1.2	0.731	0.782	0.579	1.83	1.32	9.05	2.28	1.04	0.732	3.1	3.72	1.71	2.65	1.1	1.076071429	2.593818182	0.414860007	-1.269303509	0.058181207	0.570482839
SERGEF	5.52	1.53	0.404	1.1	1.48	NaN	1.87	1.16	NaN	1.47	0.649	3.17	1.97	2.18	0.983	1.52	0.377	0.665	0.897	0.49	1.83	0.245	NaN	1.35	1.6	1.87525	0.9957	1.883348398	0.913299907	0.058418914	0.570482839
TTC39A	1.12	NaN	1.43	2.43	NaN	1.14	2.46	2.21	0.427	1.97	3.5	1.72	NaN	NaN	0.548	NaN	NaN	0.617	0.901	2.4	0.306	1.11	NaN	NaN	NaN	1.8407	0.980333333	1.877626658	0.90891023	0.058673497	0.571820026
OS9	2.71	1.14	2.89	1.29	2.41	1.8	1.25	2.31	1.81	0.931	2.78	2.58	1.18	1.47	1.4	1.25	1.65	1.15	2.47	1.14	1.37	1.76	1.65	0.81	1.2	1.8965	1.440909091	1.316182965	0.396360055	0.058807158	0.571820026
VTI1B	NaN	NaN	NaN	1.17	1.09	0.911	1.08	1.56	2.75	1.55	2.35	NaN	0.623	1.94	1.49	0.672	NaN	1.11	NaN	0.546	NaN	NaN	0.416	NaN	1.33	1.5024	0.927333333	1.620129403	0.696109049	0.058735256	0.571820026
ZNF771	2.19	1.41	1.92	1.66	1.62	1.4	1.48	1.82	3.27	1.3	1.96	2.71	1.15	1.62	1.31	1.38	1.8	1.41	1.41	1.23	1.8	1.84	1.41	1.37	1.35	1.822142857	1.482727273	1.228913024	0.297382813	0.059050725	0.572881437
TBCD	1.5	1.96	NaN	NaN	1.42	2.5	2.23	1.19	2.88	0.884	3.13	NaN	1.44	2.82	1.39	2.3	NaN	NaN	1.23	NaN	1.35	NaN	0.833	1.75	0.803	1.995818182	1.379428571	1.446844167	0.532909544	0.059281795	0.572881437
PRKRIR	7.07	2.22	0.613	3.72	3.7	2.18	2.98	5.33	2.14	1.5	4.51	0.788	14.8	10.9	3.65	1.17	1.17	0.41	1.98	1.98	1.64	0.843	2.12	0.627	6.9	4.460785714	2.044545455	2.18179826	1.125517709	0.061051251	0.572881437
DOK2	0.24	0.975	0.691	0.725	0.499	0.521	0.735	0.592	0.437	0.561	0.546	0.796	0.942	0.996	0.945	0.888	1.51	0.722	1.07	0.744	0.87	0.688	0.628	0.571	0.782	0.661142857	0.856181818	0.772199132	-0.372955162	0.060573103	0.572881437
ALDOA.1	NaN	0.506	0.264	0.346	NaN	0.222	0.37	0.316	NaN	0.34	NaN	0.16	0.123	0.281	0.761	0.624	0.241	0.366	NaN	0.232	0.359	0.153	0.419	0.714	0.648	0.2928	0.4517	0.648217844	-0.62544936	0.060697759	0.572881437
ATP5B	1.83	2.05	3.49	1.5	2.42	3.15	6.04	2.35	3.16	2.32	1.36	2.37	3.15	1.47	0.725	1.38	3.17	1.53	1.19	1.36	1.81	3.96	1.67	1.14	1.55	2.618571429	1.771363636	1.478279996	0.563919551	0.06081416	0.572881437
GJA1	2.09	3.47	1.43	1.91	3.32	1.62	1.32	2.01	1.9	1.75	2.19	1.92	3.38	4.62	1.47	0.722	2.36	1.04	1.2	1.97	1.81	1.14	1.22	3.25	2.28	2.352142857	1.678363636	1.401450083	0.486920359	0.059861955	0.572881437
IDS	1.97	2.61	1.58	1.73	1.99	1.81	1.46	1.66	3.02	2.19	2.96	2.03	2.9	1.47	1.51	1.79	1.96	2.1	2.05	1.06	1.59	1.84	2.01	1.6	1.76	2.098571429	1.751818182	1.197939061	0.260554521	0.060081034	0.572881437
GCSH	1.15	1.2	1.13	0.989	0.944	0.957	0.918	1.12	1.03	0.966	1.25	1.18	1.67	1.03	0.71	0.872	1.05	1.12	1.14	0.892	0.797	1.05	1.05	0.942	1.12	1.109571429	0.976636364	1.136115211	0.184109143	0.060644759	0.572881437
PSMA3.1	1.84	1.18	0.836	0.618	1.14	1.13	0.98	0.908	1.62	1.07	1.45	1.21	0.966	1.2	1.01	1	0.799	0.809	1.18	0.669	1.04	1.11	0.986	0.886	1.08	1.153428571	0.960818182	1.200464972	0.263593308	0.059866613	0.572881437
CYLC1	NaN	1.99	2	2.3	1.07	2.57	1.97	1.4	NaN	2.27	1.86	2.61	1.75	1.87	1.08	1.41	3.27	1.09	1.71	1.42	1.51	1.43	1.41	1.11	1.28	1.971666667	1.52	1.297149123	0.375344344	0.059600541	0.572881437
SSR1	1.14	0.827	0.622	0.429	0.654	0.68	0.492	0.486	0.388	0.421	0.775	0.708	0.258	0.0941	0.325	0.778	0.668	0.892	1.46	0.339	0.699	0.712	0.772	1.12	1.4	0.569578571	0.833181818	0.68361858	-0.548736486	0.061056327	0.572881437
DYNLL1	0.968	0.594	1.13	0.876	1.07	0.779	1.12	0.843	0.553	0.421	0.851	1.08	0.644	0.389	1.26	0.429	0.796	0.733	1.01	1.01	1.41	1.16	1.1	1.02	1.83	0.808428571	1.068909091	0.756311812	-0.402946944	0.061008122	0.572881437
RAB3GAP1	NaN	1.05	2.27	NaN	NaN	NaN	NaN	0.0941	NaN	NaN	NaN	NaN	NaN	NaN	NaN	1.53	4.02	3.47	NaN	NaN	NaN	4.22	NaN	NaN	NaN	1.138033333	3.31	0.343816717	-1.540288402	0.059170251	0.572881437
MAPK6	1.8	1.29	1.09	1.21	2.79	1.84	1.44	1.51	2.06	1.55	1.92	1.01	2.07	3.44	0.444	0.751	2.37	0.831	2.36	2.18	0.641	1.15	1.3	0.525	0.866	1.787142857	1.219818182	1.465089539	0.550988837	0.060877256	0.572881437
PSAPL1	NaN	0.993	NaN	NaN	NaN	0.516	1.49	NaN	NaN	NaN	NaN	1.34	NaN	0.354	1.13	2.6	NaN	1.85	NaN	1.25	NaN	NaN	NaN	1.64	1.25	0.9386	1.62	0.579382716	-0.787411448	0.06021009	0.572881437
ZCCHC8	0.0736	0.431	0.136	0.168	0.367	0.136	0.377	0.0869	0.254	0.368	0.0756	0.0956	0.34	0.59	2.1	0.988	0.324	0.774	0.0738	1.31	0.292	0.135	0.115	0.582	0.48	0.249907143	0.652163636	0.383196991	-1.383841864	0.059157631	0.572881437
MB21D2	1.3	2.19	1.21	1.27	1.59	1.09	1.69	1.52	NaN	1.04	1.86	1.64	1.82	0.85	2.14	1.37	1.41	3.13	1.4	1.74	2.45	1.18	2.15	1.72	1.92	1.466923077	1.873636364	0.782928377	-0.353047761	0.060584247	0.572881437
THAP11	3.8	1.28	4.44	1.15	1.03	2.59	0.832	2.16	0.351	0.579	1.74	1.68	0.511	0.848	2.37	2.03	2.48	3.31	1.9	2.49	2.72	NaN	3.2	1.28	NaN	1.642214286	2.42	0.678600945	-0.559364657	0.060725784	0.572881437
MED10	NaN	2.89	0.651	1.62	1.85	2.78	2.77	3.07	10.4	2.67	NaN	2.28	2.56	4.4	1.3	1.99	3.11	1.82	0.217	1.18	1.87	2.52	1.44	1.25	1.3	3.16175	1.636090909	1.932502639	0.950470385	0.060563025	0.572881437
OSBPL1A	0.868	1.74	1.82	1.74	0.832	1.75	0.797	1.87	2.12	0.568	2.6	2.04	0.503	1.22	2.29	1.47	1.11	1.62	4.43	3.21	1.97	NaN	2.44	NaN	1.73	1.462	2.252222222	0.649136655	-0.623405871	0.061014151	0.572881437
MRPL32	3.33	0.39	NaN	1.28	0.974	1.51	2.01	1.72	2.49	1.22	2.26	1.59	0.814	2.1	2.28	2.06	6.93	2.86	3.9	2.29	4.74	NaN	1.34	1.11	NaN	1.668307692	3.056666667	0.545793138	-0.873573838	0.06008632	0.572881437
SERINC1	0.436	1.1	1.02	0.742	0.845	0.967	0.419	1.13	0.64	0.448	0.959	1.09	0.589	2.79	0.854	1.03	2.19	1.11	2.1	1.59	1.82	0.815	0.896	1.17	1.52	0.941071429	1.372272727	0.685775801	-0.544191098	0.060549897	0.572881437
TJP2	NaN	1.76	1.82	2.74	NaN	1.56	1.79	NaN	NaN	2.27	0.669	2.35	NaN	NaN	1.95	2.72	2.39	2.07	NaN	1.92	NaN	2.29	2.08	3.23	3.59	1.869875	2.471111111	0.75669402	-0.402218051	0.060715267	0.572881437
ENPP5	1.74	1.68	2.4	3.89	1.65	3.6	2.49	3.6	2.71	1.23	4.42	1.17	2.21	2.04	0.936	1.49	3.2	1.34	NaN	1.64	1.96	2.01	2.7	1.09	1.52	2.487857143	1.7886	1.390952221	0.476072865	0.061098401	0.572881437
MRPS18B	1.3	2.35	3.81	4.38	1.42	0.894	2.01	0.815	5.28	1.27	8.08	1.84	2.04	2.05	0.631	1.2	1.23	1.4	3.21	1.33	1.41	1.57	1.61	1.32	1.7	2.681357143	1.510090909	1.775626306	0.828327988	0.059844014	0.572881437
CCDC92	NaN	1.19	2.3	1.95	NaN	3.35	0.963	2.53	NaN	1.18	1.96	1.71	1.92	0.929	1.88	1.9	1.75	2.12	2.24	2.59	2.22	2.39	3.18	2.45	3.06	1.816545455	2.343636364	0.775096974	-0.367551274	0.061295521	0.573941328
SCAMP2	1.14	1.74	1.2	1.16	2.31	1.6	0.887	1.12	2.28	1.15	1.16	1.05	1.45	1.81	1.59	1.3	2.1	2	2.18	1.44	1.54	1.54	2.83	3.39	1.14	1.432642857	1.913636364	0.748649474	-0.417637704	0.061547431	0.574166273
H2AFX	0.315	NaN	0.476	0.491	0.396	0.624	0.289	0.642	0.825	0.389	0.995	0.58	0.341	0.309	0.963	0.544	1.84	1.04	0.467	0.313	2.52	1.27	0.54	0.472	0.573	0.513230769	0.958363636	0.535528217	-0.900965503	0.061656003	0.574166273
AGL	1.79	1.13	3.71	2.4	4.74	5.03	1.72	3.2	1.46	1.28	7.51	NaN	0.852	2.07	1.66	2.85	NaN	2.74	1.31	1.04	1.17	1.03	1.28	NaN	NaN	2.837846154	1.635	1.735685721	0.795505744	0.061574072	0.574166273
KARS	2.02	1.04	NaN	1.75	1.48	1.01	0.116	1.44	0.675	0.648	1.24	NaN	1.58	1.41	0.706	0.244	NaN	0.313	0.625	0.912	NaN	NaN	1.47	1.24	0.664	1.20075	0.77175	1.555879495	0.637730326	0.061407688	0.574166273
PRTN3	NaN	1.09	NaN	4.54	4.51	0.105	4.04	NaN	NaN	0.394	NaN	0.678	4.59	NaN	NaN	NaN	1	0.325	NaN	NaN	2.05	0.294	0.184	NaN	NaN	2.493375	0.7706	3.235628082	1.694045787	0.061920274	0.575841679
SERPINF2	0.0367	0.068	0.0585	0.062	0.0787	0.0379	0.0522	0.0505	0.0672	0.0618	0.0617	0.061	0.0709	0.0768	0.0655	0.0584	0.112	0.0675	0.082	0.0696	0.0741	0.0727	0.0558	0.0787	0.055	0.060278571	0.071936364	0.837942987	-0.255076007	0.062196727	0.576058155
EARS2	1.91	1.52	1.87	1.76	2.38	1.13	1.81	1.98	3.79	1.42	1.94	1.27	1.32	1.81	1.24	0.874	1.9	1.46	1.56	1.45	1.08	1.73	1.61	1.71	1.47	1.850714286	1.462181818	1.265721036	0.339959471	0.062123745	0.576058155
PI4K2B	21.4	NaN	3.8	1.81	NaN	NaN	4.09	7.88	NaN	4.03	14.2	2.95	6.28	4.82	3.14	NaN	4.31	3.74	NaN	3.01	2.48	NaN	1.06	NaN	NaN	7.126	2.956666667	2.410146561	1.26912088	0.062151898	0.576058155
RNF168	NaN	2.3	1.65	2.11	0.943	1.12	0.707	0.297	NaN	0.781	0.968	1.61	2.78	1.42	2.28	1.86	NaN	1.55	1.84	2.11	NaN	1.71	1.94	2.04	1.37	1.3905	1.855555556	0.749371257	-0.416247451	0.062439146	0.57731467
LPIN2	0.632	0.949	1.46	1.19	1.55	0.877	1.11	0.965	1.4	0.728	1.08	1.18	1.03	0.67	0.755	0.903	1.06	0.966	0.613	0.883	0.821	0.933	0.88	0.826	1.12	1.058642857	0.887272727	1.193142564	0.254766436	0.062501544	0.57731467
TNRC18	NaN	0.268	2.28	NaN	NaN	NaN	1	1.13	NaN	NaN	NaN	0.877	0.707	3.58	0.209	0.696	0.193	0.515	NaN	0.319	0.155	0.329	1.27	0.0935	0.443	1.406	0.42225	3.329780935	1.735427266	0.063756394	0.580098901
HAT1	1.25	2.55	1.76	1.49	1.29	1.41	1.64	1.51	2.39	1.47	2.71	1.35	1.94	0.959	2.02	2.63	2.03	2.19	1.75	1.66	2.36	1.69	2.47	2.06	1.55	1.694214286	2.037272727	0.831608976	-0.266022766	0.063195717	0.580098901
BLVRB	0.78	2.39	1.35	1.66	0.864	1.09	1.44	1.46	0.809	1.57	0.983	1.59	1.76	1.17	1.7	1.83	2.22	3.1	2.45	1.33	1.04	1.34	1.23	1.74	1.62	1.351142857	1.781818182	0.758294461	-0.399169911	0.063631187	0.580098901
GSTT1	2.19	NaN	0.207	0.31	1.81	NaN	NaN	0.521	4.68	NaN	3.47	NaN	1.18	0.99	0.404	NaN	0.587	0.624	NaN	NaN	0.811	NaN	NaN	NaN	NaN	1.706444444	0.6065	2.813593478	1.492413896	0.063481235	0.580098901
MRPS5	3.15	2.62	2.72	3.18	3.29	2.5	2.11	3.56	6.44	2.83	2.37	2.39	5.35	3.38	2.26	2.44	1.22	3.16	2.14	2.64	2.53	3.54	1.55	2.71	3.48	3.277857143	2.515454545	1.303087408	0.381933859	0.063463962	0.580098901
GALE	NaN	0.156	NaN	0.429	NaN	0.264	0.191	0.532	0.507	0.529	0.838	NaN	0.25	0.318	0.954	0.712	0.421	1.12	0.668	NaN	NaN	NaN	0.337	NaN	NaN	0.4014	0.702	0.571794872	-0.806430414	0.063188768	0.580098901
MRPL2	NaN	3.53	1.64	2.44	4.78	4.37	2.64	0.324	5.65	1.42	2.14	0.921	1.32	2.35	2.52	1.66	1.62	1.6	2.08	1.4	NaN	NaN	1.51	NaN	0.521	2.578846154	1.613875	1.597921867	0.676196867	0.063594364	0.580098901
SMIM20	NaN	NaN	3.27	NaN	1.58	NaN	1.04	2.24	NaN	2.4	NaN	NaN	NaN	NaN	1.35	0.411	NaN	NaN	NaN	0.966	1.61	NaN	NaN	NaN	NaN	2.106	1.08425	1.942356468	0.957807993	0.063495759	0.580098901
SLC44A1	1.99	1.14	2.58	1.96	2.19	1.54	1.49	2.05	2.24	1.84	1.33	2.12	2.48	3.45	2.42	1.26	1.82	1.36	1.36	1.61	0.753	2.21	0.868	2.29	1.45	2.028571429	1.581909091	1.282356515	0.358797409	0.063822777	0.580098901
PPP1R14A	NaN	0.123	0.189	0.23	NaN	0.0895	0.0873	0.201	0.225	0.115	0.149	0.308	0.161	0.0837	NaN	0.169	0.118	0.141	0.405	NaN	NaN	0.435	0.179	0.446	0.683	0.163458333	0.322	0.507634576	-0.978137759	0.063819208	0.580098901
RBM4	2.15	2.55	2.16	2.17	2.42	3.48	2.76	2.54	2.1	2.6	2.24	1.69	3.02	2.37	3.28	0.939	1.73	1.06	2.47	1.77	1.92	0.828	3.36	1.94	1.22	2.446428571	1.865181818	1.311630077	0.391360889	0.063696121	0.580098901
CARD8	NaN	0.381	0.547	0.236	NaN	0.269	0.203	NaN	NaN	0.466	0.708	0.688	NaN	0.32	0.984	0.6	0.211	0.629	NaN	0.765	0.396	NaN	NaN	0.859	0.71	0.424222222	0.64425	0.65847454	-0.602800436	0.062904503	0.580098901
CUX1	2.15	2.71	2.42	1.09	3.83	2.78	2.31	2.19	3.48	2.03	1.66	2.28	2.17	2.69	1.15	1.13	2.49	1.35	1.89	1.34	1.58	3.5	3.03	1.19	1.16	2.413571429	1.800909091	1.340196149	0.422444167	0.064102331	0.581092309
FHL3	0.0224	0.18	0.0423	0.303	0.225	0.0436	0.249	0.0863	NaN	0.181	0.033	NaN	0.117	0.124	2.24	0.108	NaN	0.615	0.0731	0.828	NaN	NaN	0.0519	0.793	2.79	0.133883333	0.937375	0.142827933	-2.807649943	0.064091792	0.581092309
ERCC2	NaN	0.464	NaN	0.437	0.272	3.21	1.12	0.662	0.389	0.661	NaN	NaN	0.705	0.476	0.963	1.57	NaN	NaN	2.55	NaN	NaN	NaN	NaN	3.74	1.57	0.8396	2.0786	0.403925719	-1.307838085	0.064187922	0.581096492
IGFBP6	NaN	1.19	2.48	1.26	0.566	1.63	1.65	1.28	NaN	0.665	NaN	2.32	0.452	0.76	2.15	3.19	2.54	1.42	4.45	1.23	0.789	1.9	1.81	0.921	2.13	1.295727273	2.048181818	0.632623169	-0.660581701	0.064688618	0.582627417
WASL	2.32	0.983	0.685	0.952	0.713	0.94	1.01	0.981	0.509	1.19	NaN	1.46	0.951	0.875	0.532	0.947	0.493	0.902	0.459	0.762	0.81	0.79	1.39	0.558	0.649	1.043769231	0.753818182	1.384643215	0.469514281	0.064869153	0.582627417
GAPDH.1	0.282	1.17	4.35	1.38	1.21	NaN	1.38	2.47	NaN	1.42	0.789	1.85	2.73	5.75	1.72	0.66	1.87	0.801	0.752	0.897	1.57	0.649	1.21	0.642	1.41	2.065083333	1.107363636	1.86486468	0.899070948	0.064646728	0.582627417
FMO5	3.4	3.15	4.09	2.27	3.93	4.72	2.58	2.88	3.89	2.33	5.02	3.74	1.99	2.51	1.65	0.999	3.59	1.16	6.26	1.9	1.62	2.44	2.73	1.33	1.38	3.321428571	2.278090909	1.45798772	0.543978569	0.064745179	0.582627417
ATR	0.636	0.791	1.04	0.446	0.93	1.17	0.711	0.969	0.43	0.563	1.41	1.51	0.575	1.08	1.32	0.943	0.971	1.13	1.83	1.17	0.782	1.33	1.35	0.827	0.8	0.875785714	1.132090909	0.773600165	-0.370339992	0.064831852	0.582627417
RIC8A	NaN	6.44	1.2	3.18	1.83	2.79	1.1	4.32	NaN	1.31	8.08	1.77	5.9	2.51	1.26	2.03	1.28	1.84	2.25	1.81	3.97	2.06	2.12	1.78	0.998	3.369166667	1.945272727	1.731976509	0.792419363	0.064861752	0.582627417
RPS20	2.32	1.9	2.5	1.13	1.94	1.85	1.94	2.26	1.87	1.63	2.88	2.1	1.42	1.28	0.938	1.43	1.71	1.48	1.56	1.5	1.68	2.08	1.63	1.83	2.02	1.93	1.623454545	1.188822936	0.249533856	0.064959333	0.582670709
ZNF638	NaN	NaN	1.58	NaN	NaN	NaN	NaN	1.72	NaN	NaN	NaN	NaN	1.59	NaN	NaN	NaN	NaN	NaN	2.88	NaN	3.24	NaN	NaN	NaN	NaN	1.63	3.06	0.532679739	-0.908659688	0.065165725	0.583754904
SUCLG2	4.45	1.75	3.61	1.09	1.1	2.39	1.59	4.57	NaN	1.47	3.5	2.02	3.1	1.11	1.29	1.46	1.33	1.4	NaN	2.42	1.79	2.09	2.28	1.8	1.04	2.442307692	1.69	1.445152481	0.531221722	0.065338912	0.583774097
WDR83	0.603	1.83	1.58	1.11	0.876	0.41	1.69	0.417	0.465	2.57	0.294	0.758	1.33	1.11	2.01	2.79	1.73	3.34	0.624	0.355	3.75	3.07	0.501	1.37	1.14	1.0745	1.88	0.571542553	-0.807067179	0.06528728	0.583774097
KRT85	0.899	0.71	1.32	0.775	0.736	0.709	0.599	0.494	1.9	0.552	1.27	NaN	1.2	1.75	1.26	3.24	2.74	1.48	1.46	0.816	2.07	3.77	1.03	0.378	0.591	0.993384615	1.712272727	0.580155602	-0.785488201	0.06656324	0.584011151
TPD52L1	NaN	0.188	0.101	0.18	0.279	0.143	0.0938	0.153	0.158	0.112	0.172	0.09	0.136	0.196	NaN	0.338	0.112	0.339	NaN	0.111	0.334	0.327	0.108	0.266	NaN	0.153984615	0.241875	0.636628901	-0.651475443	0.065925354	0.584011151
MPHOSPH6	NaN	1.42	NaN	0.67	0.324	0.258	1.55	0.749	NaN	0.549	0.75	NaN	0.703	1.02	1.17	1.07	NaN	0.903	NaN	1.89	NaN	NaN	NaN	3.71	2.07	0.7993	1.802166667	0.443521687	-1.172923445	0.066135918	0.584011151
ST7	0.0596	0.2	0.089	0.12	NaN	0.105	0.0979	0.27	0.114	0.257	NaN	0.136	0.197	NaN	0.479	0.176	0.367	0.135	NaN	0.384	0.364	0.0685	0.205	NaN	0.128	0.149590909	0.256277778	0.583706127	-0.776685883	0.066335675	0.584011151
ENTPD5	NaN	NaN	NaN	NaN	NaN	NaN	2.11	1.4	NaN	NaN	NaN	NaN	NaN	NaN	5.43	NaN	NaN	2.83	NaN	NaN	NaN	NaN	NaN	5.06	NaN	1.755	4.44	0.39527027	-1.339088646	0.066222137	0.584011151
ERBB2	0.116	1.53	0.147	NaN	NaN	0.352	0.201	0.126	0.405	0.384	2.12	0.424	0.146	0.374	0.107	0.093	0.171	0.189	NaN	0.113	0.126	0.232	0.175	0.148	0.203	0.527083333	0.1557	3.385249411	1.75926213	0.066370852	0.584011151
HLA.DRB1.5	1.96	1.39	2.02	1.85	1.42	0.866	1.88	2.19	3.69	0.766	1.37	2.29	2.54	2.46	1.28	0.711	1.47	1.94	1.25	2.25	1.2	1.32	0.907	1.56	1.91	1.906571429	1.436181818	1.327527897	0.408742178	0.06621462	0.584011151
IMPA1	1.89	1.15	1.69	1.4	1.05	1.08	1.09	1.8	1.48	0.72	3.32	0.888	1.11	1.59	1.21	1.06	0.94	1.2	1.63	0.883	0.899	1.2	1.19	1.09	0.513	1.447	1.074090909	1.347185781	0.429948816	0.066401307	0.584011151
YBEY	1.12	2.07	1.58	1.09	1.59	1.43	1.55	1.27	1.47	1.05	0.976	0.951	2.54	1.7	1.53	1.54	1.75	3.78	1.66	1.43	1.41	2.95	2.46	1.21	2.08	1.456214286	1.981818182	0.734787025	-0.444601944	0.066488007	0.584011151
SEL1L3	NaN	0.713	1.08	0.73	NaN	0.49	0.618	0.595	NaN	0.34	NaN	0.713	0.835	0.7	0.863	0.809	1.4	0.649	NaN	1.3	0.813	0.785	0.549	0.98	0.751	0.6814	0.8899	0.765704012	-0.385141279	0.065601117	0.584011151
NELFB	NaN	4.2	NaN	2.81	1.11	5.17	5.02	6.11	NaN	0.798	NaN	NaN	NaN	8.17	NaN	6.56	NaN	6.35	3.79	8.03	NaN	6.86	NaN	NaN	6.29	4.1735	6.313333333	0.661061246	-0.597144154	0.066479367	0.584011151
ALKBH8	5.39	4.18	8.37	6.1	13.4	4.44	5.56	8.21	28.1	3.74	7.23	5.02	8.72	7.22	3.13	4.29	NaN	2.05	3.48	4.23	NaN	NaN	11.8	3.44	2.63	8.262857143	4.38125	1.885958834	0.915298186	0.065629755	0.584011151
NDUFAF4	1.73	NaN	1.03	NaN	1.01	1.5	0.566	5.52	6.79	2.74	1.52	1.34	NaN	0.0583	0.338	0.625	1.49	NaN	NaN	0.783	1.84	0.434	0.0515	NaN	NaN	2.164027273	0.7945	2.723759941	1.445599557	0.065672353	0.584011151
ZHX1	8.23	NaN	2.87	1.28	3.6	2.2	1.89	4.55	6.77	2.4	9.92	0.19	4.62	2.47	2.24	1	0.807	1.09	5.67	1.97	2.84	4	2	0.829	1.06	3.922307692	2.136909091	1.835505174	0.876177181	0.065886235	0.584011151
COL15A1	2.23	2.15	2.15	1.68	2.27	1.47	2.22	1.84	2.92	1.43	2.49	2.34	2.15	1.83	1.34	1.23	2.33	1.56	2.48	1.43	1.39	2.24	1.57	1.64	2.06	2.083571429	1.751818182	1.189376529	0.250205511	0.06677575	0.585123585
SCRN2	1.47	1.56	2.2	1.01	2.2	1.24	1.73	1.34	2.95	1.47	3.91	1.99	1.28	0.534	0.901	1.2	1.58	1.04	1.92	1.02	1.17	1.8	1.51	0.857	1.15	1.777428571	1.286181818	1.38194192	0.466696984	0.066980123	0.585411421
ENSA	0.338	0.881	0.521	2.98	NaN	1.4	0.79	1.31	NaN	1.99	NaN	NaN	NaN	NaN	3.04	NaN	NaN	4.32	NaN	1.14	3.87	NaN	NaN	1.67	NaN	1.27625	2.808	0.454504986	-1.137631975	0.066949368	0.585411421
NEU3	2.51	0.719	1.16	2.4	1.87	1.28	1.88	1.18	2	2.86	2.23	1.01	3.41	3.16	1.16	1.15	1.04	0.602	2.05	2.15	0.165	2.31	1.91	1.25	1.68	1.976357143	1.406090909	1.405568538	0.491153803	0.072281714	0.585872669
ESPN	NaN	0.533	1.54	1.08	0.618	0.832	0.734	0.566	NaN	0.762	NaN	0.65	1.67	0.627	1.57	0.651	0.825	0.879	NaN	0.714	1.59	1.38	1.2	2.15	1.48	0.873818182	1.2439	0.702482661	-0.509465479	0.070618966	0.585872669
RALGAPA1.GARNL1	2.14	0.728	NaN	NaN	NaN	0.825	1.59	1.64	NaN	NaN	NaN	0.856	1.58	0.755	0.62	1.05	0.651	0.851	NaN	0.801	NaN	0.888	0.971	0.651	1.19	1.26425	0.852555556	1.482894565	0.568416025	0.071902503	0.585872669
CCDC126	1.62	NaN	0.858	0.726	0.95	1.46	NaN	NaN	1.3	0.626	2.96	1.12	1.24	1.46	1.73	NaN	2.9	0.953	3.88	2.62	NaN	NaN	1.61	1.6	1.39	1.301818182	2.085375	0.624260952	-0.679778869	0.0698943	0.585872669
KRT33B	4.25	15.5	2.64	6.82	17	18.1	6.93	6.3	18.1	36.7	9.18	2.73	23.5	12	3.65	9.25	8.84	4.33	8.02	13.4	5.81	3.02	8.24	11.1	7.83	12.83928571	7.59	1.691605496	0.758393153	0.070166843	0.585872669
ZKSCAN1	NaN	0.367	0.247	0.384	NaN	0.11	0.441	0.0882	NaN	0.19	NaN	0.224	NaN	NaN	0.42	0.81	0.257	0.241	NaN	0.303	0.524	0.605	NaN	0.361	0.208	0.2564	0.414333333	0.618825422	-0.692395629	0.070864207	0.585872669
IL17RC	9.14	0.529	1.45	1.85	1.83	1.83	0.337	1.65	3.58	4.55	1.87	3.25	5.41	5.73	2.86	0.641	NaN	1.06	1.5	0.478	4.71	0.734	0.297	2.23	1.42	3.071857143	1.593	1.928347233	0.947364858	0.070964215	0.585872669
SP110	0.84	1.03	1.38	1.1	2.81	2.47	1.82	1.11	1.67	1.38	3.21	1.59	NaN	1.85	0.942	0.554	1.75	0.666	0.973	0.918	0.772	1.77	2.12	0.762	2.03	1.712307692	1.205181818	1.420787857	0.506691156	0.070822245	0.585872669
PROS1	1.38	1.8	0.871	NaN	NaN	NaN	NaN	0.915	NaN	NaN	NaN	0.584	NaN	NaN	0.545	0.406	NaN	0.67	0.46	NaN	NaN	NaN	NaN	0.735	0.69	1.11	0.584333333	1.899600685	0.925696181	0.069055468	0.585872669
FANCA	3.07	2.04	1.58	2.44	0.521	1.6	1.33	3.17	2.18	1.15	2.07	1.7	1.29	1.7	1.41	1.6	1.03	2	0.819	0.971	1.08	1.59	1.43	2.4	0.925	1.845785714	1.386818182	1.33095004	0.412456417	0.0724584	0.585872669
NDUFB2.WUGSC.H_DJ0726N20.gs.b	NaN	NaN	7.61	NaN	8.79	NaN	3.57	3.73	NaN	NaN	NaN	NaN	4	5.92	3.21	NaN	NaN	3.46	NaN	3.65	4.58	2.77	NaN	NaN	NaN	5.603333333	3.534	1.585549896	0.664983279	0.072198327	0.585872669
GSPT1	1.09	1.21	1.8	0.855	NaN	0.442	1.44	1.13	NaN	1.75	NaN	1.43	1.56	1.52	0.389	1.94	0.31	1.57	0.826	1.34	0.57	0.987	0.42	0.966	0.754	1.293363636	0.915636364	1.412529786	0.498281289	0.072297797	0.585872669
PSMD14	0.294	0.809	0.601	0.657	0.665	0.806	0.732	0.495	NaN	0.903	0.653	0.746	1.39	1.16	1.08	1.77	0.971	1.96	0.405	1.03	1.12	0.778	0.823	1.04	0.733	0.762384615	1.064545455	0.716159758	-0.48164664	0.069251383	0.585872669
POLR2D	NaN	0.887	1.03	0.772	1.09	0.746	0.587	0.75	0.182	0.672	1.14	0.833	0.608	1.16	0.384	0.794	0.707	0.672	0.521	0.49	0.795	0.862	0.816	0.341	0.507	0.804384615	0.626272727	1.284399879	0.361094435	0.07016391	0.585872669
TXNL1	2.59	2.04	5.07	1.81	2.67	3.35	1.64	3.13	3.47	1.3	1.72	2.5	1.34	1.97	1.49	1.59	2.79	1.67	2.1	1.44	2.35	2.51	1.65	0.96	1.98	2.471428571	1.866363636	1.324194558	0.405115107	0.072348214	0.585872669
KPNA6	6.56	3.84	2.55	3.32	7.72	4.13	1.5	1.72	9.5	3.57	7.24	1.24	4.95	3.9	2.07	2.39	2.38	2.65	2.42	4.31	5.33	1.15	2.3	5.47	1.09	4.41	2.869090909	1.537072243	0.620184974	0.070131769	0.585872669
HMMR	1.01	0.443	0.681	0.565	0.416	0.838	0.475	0.538	0.226	0.572	2.29	0.532	0.772	0.629	0.805	0.94	0.638	0.969	1.92	0.635	0.303	1.39	2.62	1.62	1.1	0.713357143	1.176363636	0.606408699	-0.721637644	0.070610042	0.585872669
MICAL2	0.645	0.364	1.25	0.955	0.807	0.634	0.51	0.958	0.519	0.566	0.455	0.531	0.546	0.84	1.13	0.852	1.48	0.517	3.01	0.888	0.568	0.979	0.737	1.74	0.611	0.684285714	1.137454545	0.601593898	-0.73313816	0.071797522	0.585872669
SASH1	1.35	1.72	2.68	1.61	1.52	2.78	1.35	4.26	2.54	1.31	0.857	3.29	1.55	3.28	2.3	0.327	NaN	2.23	NaN	NaN	2	NaN	1.12	0.878	0.571	2.149785714	1.346571429	1.596488436	0.674902103	0.068158204	0.585872669
MBD4	1.2	6.86	1.3	3.87	2.63	2.19	2.13	3.07	3.16	5.81	NaN	13.6	NaN	0.587	1.48	1.3	1.74	1.91	1.39	3.26	NaN	1.94	2.72	1.5	0.331	3.86725	1.7571	2.200927665	1.138111731	0.069643589	0.585872669
C6orf47	0.0519	0.159	0.121	0.129	0.207	0.208	0.163	0.261	0.0859	0.2	0.0873	0.119	0.148	0.289	0.697	0.247	0.193	0.216	0.149	0.448	0.165	0.135	0.173	0.289	0.202	0.159221429	0.264909091	0.601041769	-0.734462842	0.071620091	0.585872669
RPLP1	2.14	0.335	0.337	0.69	0.42	0.172	NaN	0.395	NaN	0.315	NaN	0.217	NaN	NaN	0.141	0.137	NaN	0.0743	NaN	0.138	NaN	0.107	0.165	0.198	0.101	0.557888889	0.1326625	4.205324707	2.0722172	0.070536964	0.585872669
CD14	NaN	NaN	0.0595	0.0463	NaN	NaN	NaN	0.0384	NaN	NaN	NaN	NaN	NaN	0.125	0.191	NaN	NaN	0.132	NaN	0.0535	0.25	NaN	NaN	0.131	NaN	0.0673	0.1515	0.444224422	-1.170639384	0.068478744	0.585872669
CKB	0.0968	0.0615	0.0688	0.419	0.265	0.0562	0.012	0.0759	0.0363	0.201	0.206	0.0509	0.419	2.56	2.99	2.27	0.036	1.07	0.0611	2.1	0.368	1.02	0.081	0.988	0.211	0.323457143	1.017736364	0.317820169	-1.653717414	0.067920704	0.585872669
RAB3B	NaN	1.2	0.452	NaN	1.1	0.796	1.37	NaN	NaN	0.945	NaN	0.299	NaN	NaN	0.919	NaN	1.26	1.64	NaN	1.01	NaN	1.67	0.92	1.44	1.1	0.880285714	1.244875	0.707127795	-0.499957126	0.07207481	0.585872669
FBL	2.07	1.24	2	1.46	1.28	1.19	1.28	1.91	1.62	1.06	1.89	1.31	1.27	0.794	0.828	1.14	1.41	1.1	1.69	1.2	1.34	1.13	1.23	1.16	1.25	1.455285714	1.225272727	1.18772391	0.248199516	0.072032946	0.585872669
DDX6	NaN	NaN	1.87	1.75	NaN	1.97	0.662	3.18	NaN	1.61	2.96	NaN	NaN	NaN	1.48	NaN	0.581	1.56	NaN	0.958	NaN	NaN	NaN	NaN	1.55	2.000285714	1.2258	1.631820619	0.706482475	0.068591839	0.585872669
HNRNPH3	1.1	1.19	1.21	0.856	0.907	1.18	1.07	0.916	1.06	1.07	0.736	1.43	1.7	0.921	0.779	1.89	0.838	2.17	0.956	0.876	1.7	1.81	1.28	1.46	1.77	1.096142857	1.411727273	0.776455112	-0.365025573	0.072298952	0.585872669
SPRR1A	0.872	0.647	0.624	0.512	0.946	0.541	0.424	0.804	0.646	0.587	1.78	0.485	0.289	0.435	0.776	2.26	0.462	0.945	1.17	0.821	1.5	0.602	0.526	1.38	1.04	0.685142857	1.043818182	0.656381417	-0.6073937	0.069849131	0.585872669
NUDT1	2.37	1.42	1.26	0.924	1.42	1.05	1.53	1.34	1.94	0.979	3.09	1.84	1.52	1.27	1.11	1.1	1.68	1.16	1.61	1.11	1.03	1.21	1.07	1.04	1.5	1.568071429	1.238181818	1.266430669	0.340768099	0.072229292	0.585872669
RPIA	1.66	1.44	1.04	1.07	3.35	1.01	1.23	1.09	1.6	1.15	2.11	1.04	1.65	1.28	1.17	0.925	1.09	0.978	2.24	0.861	0.639	1.09	0.928	0.894	1.14	1.48	1.086818182	1.361773317	0.44548657	0.072319993	0.585872669
CARS	1.42	1.57	1.4	1.9	2.31	2.1	1.98	1.6	2.03	2.03	1.75	1.59	2.82	2.07	1.38	1.5	1.63	1.53	1.58	1.56	1.77	1.91	2.29	1.66	1.34	1.897857143	1.65	1.15021645	0.201905376	0.070225318	0.585872669
NUP98	0.717	0.435	1.19	0.688	0.668	1.06	0.497	0.78	0.633	0.443	1.54	1.11	0.265	1.03	0.527	0.372	1.92	0.665	2.05	1.67	0.889	0.731	1.1	1.88	1.29	0.789714286	1.190363636	0.663422724	-0.591999667	0.070347239	0.585872669
CRYBB1	0.575	2.56	0.66	1.03	1.27	1.42	1.26	0.719	3.73	2.93	0.796	0.631	2.86	2.23	0.464	1.28	0.373	1.32	1.89	0.9	0.909	1.24	1.11	0.562	1.24	1.619357143	1.026181818	1.578041156	0.658134832	0.070402109	0.585872669
USP14	2.3	2.47	2.33	1.95	1.86	2.02	2.41	2.23	4.12	2.94	2.43	2.36	2.72	2.78	1.79	1.59	2.59	2.22	1.26	1.55	1.74	3.16	2.23	2.37	2.27	2.494285714	2.07	1.204968944	0.268995964	0.069533554	0.585872669
ZC3H6	0.893	1.2	1.14	1.08	0.997	0.93	1.21	0.917	0.484	1.05	1.36	1	1.11	1.1	0.689	1.05	1.91	1.42	1.83	1.14	1.2	1.07	0.89	1.69	1.24	1.033642857	1.284454545	0.80473292	-0.313418043	0.07238745	0.585872669
HNRNPU	1.91	1.27	0.496	0.843	0.69	0.162	0.736	2.19	0.626	0.663	3.65	2.3	0.407	0.751	2.02	1.25	0.0718	2.26	3.06	2.26	1.94	4.13	0.224	2.7	2.65	1.192428571	2.051436364	0.581265202	-0.782731553	0.067197133	0.585872669
ARHGAP1	0.109	0.201	0.115	0.126	0.19	0.075	0.0771	0.107	0.116	0.153	0.132	0.135	0.185	0.261	0.26	0.187	0.252	0.147	0.161	0.372	0.232	0.127	0.206	0.9	0.182	0.141578571	0.275090909	0.514661033	-0.95830554	0.07252599	0.585872669
PRKAA1	13.8	NaN	17.9	32.4	7.49	NaN	NaN	3.69	5.08	2.29	NaN	2.83	NaN	NaN	0.736	NaN	NaN	NaN	NaN	0.348	NaN	5.84	NaN	NaN	NaN	10.685	2.308	4.629549393	2.210871779	0.070355897	0.585872669
RAB32	0.194	0.156	0.407	0.159	0.0784	0.28	0.101	0.289	NaN	0.132	0.577	0.186	0.353	0.304	0.693	0.216	0.551	0.178	NaN	0.245	0.379	0.3	0.183	0.662	0.494	0.247415385	0.3901	0.634235798	-0.656908787	0.070627131	0.585872669
RRP1B	2.63	1.56	2.29	1.82	1.78	1.67	1.58	1.81	3.39	1.26	4.2	1.62	1.34	1.35	1.36	1.17	1.94	1.31	1.75	1.33	1.53	1.93	1.91	1.08	1.73	2.021428571	1.549090909	1.30491281	0.383953414	0.071992526	0.585872669
LASP1	3.29	1.38	2.23	1.5	1.4	2.12	1.8	2.42	3.4	1.28	3.45	2.23	1.36	1.33	1.22	1.05	1.52	1.19	1.94	1.56	1.83	2.47	2.08	1.15	1.64	2.085	1.604545455	1.299433428	0.377882724	0.070972259	0.585872669
RTN1	1.4	0.861	1.17	1.09	0.735	0.605	0.76	0.912	1.15	0.792	1.25	1.42	1.53	1.14	0.658	0.664	1.03	0.81	1.35	0.769	0.945	0.58	0.755	0.848	1.09	1.058214286	0.863545455	1.225429744	0.293287775	0.069806882	0.585872669
LSM12	1.29	0.499	0.772	0.512	0.635	0.812	0.433	0.658	0.295	0.514	0.895	0.459	0.311	0.46	1.5	1.56	0.486	1.09	1.01	0.562	0.777	0.466	0.85	0.448	0.89	0.610357143	0.876272727	0.696537874	-0.521726293	0.070394132	0.585872669
SLC44A4	NaN	6.54	3.69	2.7	NaN	NaN	6.31	NaN	NaN	7.65	4.05	2.9	2.7	3.92	3.24	5.23	3.23	1.45	NaN	2.49	NaN	2.35	NaN	3.89	2.26	4.495555556	3.0175	1.489827856	0.575145642	0.06736963	0.585872669
ZNF746	0.244	1.3	0.588	0.715	0.439	0.218	1.51	0.355	0.666	1.68	0.728	0.949	0.927	1.42	2.08	1.15	0.378	1.65	0.282	1.95	1.56	1.59	0.201	2.34	1.53	0.8385	1.337363636	0.626979811	-0.673509106	0.071157109	0.585872669
CCBL2	1.88	2.07	1.63	1.09	1.11	1.72	0.98	0.632	0.762	0.816	0.794	1.06	1.69	2.14	2.47	0.938	2.16	1.41	0.65	2.64	2.2	2.28	1.1	1.57	2.3	1.312428571	1.792545455	0.732159158	-0.449770796	0.069543788	0.585872669
SPICE1	NaN	NaN	NaN	0.632	NaN	0.994	NaN	NaN	NaN	1.29	NaN	NaN	NaN	NaN	0.277	NaN	0.346	NaN	NaN	NaN	NaN	NaN	NaN	NaN	NaN	0.972	0.3115	3.120385233	1.641724151	0.069634376	0.585872669
TMEM87A	NaN	1.31	0.811	0.704	1.68	1.53	1.63	0.819	NaN	0.618	0.622	1.37	0.658	1.13	2.19	0.822	1.31	0.941	4.33	1.82	1.04	3.24	1.07	1.34	1.4	1.0735	1.773	0.605470953	-0.723870345	0.068911625	0.585872669
TSEN2	NaN	2.91	2.05	1.79	NaN	1.01	2.68	1.48	NaN	1.93	NaN	1.76	2.3	1.96	1.39	1.99	1.71	0.92	1.79	1.36	1.66	2.35	1.3	1.47	1.47	1.987	1.582727273	1.255427915	0.328179193	0.071037473	0.585872669
LSM14A	2.04	0.855	2.36	1.36	0.678	1.18	1.08	1.92	1.57	0.737	1.15	1	0.732	2.94	1.06	0.635	1.36	0.653	1.76	1.01	0.642	NaN	1.01	0.682	1.06	1.400142857	0.9872	1.41829706	0.504159734	0.069988661	0.585872669
PDXP	2.15	0.903	0.645	1.74	1.73	1.28	1.09	1.02	1.66	0.564	NaN	1.15	0.818	1.35	1.94	2.44	1.62	2.05	1.21	1.16	1.62	1.02	1.19	1.32	2.07	1.238461538	1.603636364	0.772283272	-0.372797972	0.071190281	0.585872669
WDYHV1.C8orf32	NaN	NaN	1.97	1.74	1.64	2.65	3.29	1.84	NaN	6.36	2.85	NaN	4.64	1.88	2.41	1.59	2.96	0.906	NaN	0.97	2.11	NaN	2.03	1.58	NaN	2.886	1.8195	1.586150041	0.665529249	0.071817487	0.585872669
BRIP1	NaN	NaN	NaN	1.31	NaN	0.888	NaN	1.51	NaN	0.302	NaN	0.53	NaN	NaN	0.273	NaN	0.322	NaN	NaN	0.329	NaN	NaN	NaN	0.485	NaN	0.908	0.35225	2.577714691	1.366092591	0.069947026	0.585872669
PARP12	4.58	NaN	3.79	4.81	5.31	5.24	3.5	3.22	3.21	3.48	2.12	1.56	5.77	0.801	2.54	2.35	NaN	2.33	0.373	3.56	4.06	3.47	2.91	3.05	1.5	3.645461538	2.6143	1.39443122	0.479676776	0.069506304	0.585872669
SMOC2	NaN	NaN	2.06	0.919	2.3	NaN	2.81	0.277	1.33	0.687	4.26	1.17	0.952	0.121	0.212	NaN	0.589	0.234	NaN	0.238	1.22	0.316	0.341	NaN	2.19	1.535090909	0.6675	2.299761662	1.201484354	0.069113451	0.585872669
PTGES2	1.65	1.66	5.34	2.54	1.89	1.96	0.49	1.62	2.02	0.765	2.37	2.06	0.953	0.926	1.42	NaN	1.42	1.19	1.81	1.34	1.38	1.55	0.918	0.306	0.802	1.874571429	1.2136	1.544636971	0.627267808	0.069182441	0.585872669
TANC2	1.05	0.536	NaN	1.59	1.81	1.11	0.825	2.32	1.82	0.503	NaN	0.988	NaN	1.57	0.831	0.884	0.987	0.718	NaN	0.691	1.17	1.31	1.22	0.52	0.749	1.283818182	0.908	1.413896676	0.499676695	0.071744344	0.585872669
CDC42SE1	1.45	1.04	1.41	1.08	2.18	2.88	1.29	1.29	NaN	1.69	3.03	1.51	1.73	1.99	1.32	0.994	1.88	1.38	1.64	0.948	1.49	1.27	1.69	1.06	1.21	1.736153846	1.352909091	1.283274581	0.359829895	0.068200014	0.585872669
C19orf66	0.711	1.65	1	0.955	1.31	1.5	1.35	0.88	0.176	0.418	0.568	1.64	1.72	0.792	1.39	1.27	2.06	1.76	0.592	1.08	1.11	1.93	1.81	1.19	1.27	1.047857143	1.405636364	0.745468152	-0.423781375	0.067799408	0.585872669
TPX2.HCA90	0.332	0.695	0.948	1.52	0.48	1.52	0.881	1.63	0.36	0.534	2.34	1.01	1.72	2.71	0.553	0.23	0.754	0.347	1.56	0.912	0.548	0.85	1.15	0.989	0.295	1.191428571	0.744363636	1.600600181	0.678612978	0.067922793	0.585872669
TTF2	4.12	3.22	1.68	2.6	2.97	2.86	2.67	4.44	3.42	3.4	2.2	1.2	3.09	5.05	1.7	1.84	2.85	1.98	3.89	1.63	2.64	2.91	2.56	1.85	2.65	3.065714286	2.409090909	1.272560647	0.347734413	0.069238008	0.585872669
VSIG4	3.46	2.7	2.17	3.11	4.7	2.7	4.2	2.31	9.81	3.07	1.58	1.59	2.33	2.25	2.16	1.18	2.46	2.01	0.756	1.97	2.55	2.67	2.39	2.32	3.15	3.284285714	2.146909091	1.529774003	0.613318536	0.072136309	0.585872669
ARFGEF2	2.94	1.28	3.61	1.72	1.96	2.12	1.8	2.03	5.35	2.28	1.59	2.74	4.91	1.47	0.835	1.27	1.94	1.21	2.35	1.68	3.66	0.965	1.94	1.99	1.77	2.557142857	1.782727273	1.434399359	0.520446749	0.072421285	0.585872669
DIP2C	0.903	NaN	2.96	NaN	NaN	0.794	2.63	1.07	NaN	1.44	NaN	NaN	NaN	NaN	0.828	NaN	NaN	NaN	NaN	NaN	NaN	NaN	NaN	NaN	0.711	1.632833333	0.7695	2.121940654	1.085384308	0.072739048	0.586899222
IL4I1	1.51	2.12	1.05	1.55	2.05	0.553	1.55	1.37	2.43	2.49	1.1	2.02	2.72	2.36	1.68	1.14	0.237	1.21	1.22	1.68	1.08	1.39	0.771	2.15	2.06	1.776642857	1.328909091	1.336918281	0.418911283	0.073318252	0.590874134
GPBP1	0.572	1.12	0.873	0.684	0.52	0.424	0.747	0.31	0.79	0.665	0.605	0.581	0.373	0.299	0.0784	0.518	0.462	0.515	NaN	0.0818	0.637	0.612	0.57	0.395	0.573	0.611642857	0.44422	1.376891759	0.46141515	0.073650491	0.592574921
PI4KB	1.36	2.7	NaN	0.773	2.02	0.733	1.59	0.695	2.74	0.927	1.2	NaN	0.486	0.722	0.595	1.92	NaN	1.74	1.21	3.16	NaN	NaN	2.6	2.56	2.68	1.328833333	2.058125	0.645652394	-0.631170438	0.073702916	0.592574921
TNNC2	NaN	NaN	0.149	0.217	NaN	0.358	NaN	NaN	0.168	NaN	NaN	0.204	NaN	NaN	0.177	0.161	0.104	NaN	NaN	NaN	0.125	0.108	NaN	0.113	NaN	0.2192	0.131333333	1.669035533	0.739014669	0.073959854	0.593941136
RNASEL.DKFZp781D08126	0.0421	0.0719	0.0396	0.057	0.0585	0.0404	0.0431	0.065	0.0533	0.0818	0.037	0.0392	0.0917	0.0791	0.149	0.0708	0.0386	0.073	0.109	0.104	0.0727	0.0432	0.0518	0.0768	0.0685	0.057121429	0.077945455	0.732838482	-0.448432833	0.074087463	0.594266774
BPTF	0.526	0.447	0.708	0.641	0.955	0.588	0.355	0.53	0.33	0.354	0.416	0.732	0.481	0.375	0.514	1.49	0.526	1.14	0.87	0.402	0.441	0.525	0.503	0.829	1.11	0.531285714	0.759090909	0.699897348	-0.514784753	0.074478804	0.594869431
NAA30	1.68	0.43	1.52	1.53	1.63	0.844	1.57	1.09	1.46	1.1	1.47	1.51	0.983	1.78	0.714	1.14	1.71	1.29	0.395	0.989	1.16	1.32	1.09	0.859	0.956	1.328357143	1.056636364	1.257156377	0.330164117	0.074598335	0.594869431
UFD1L	NaN	0.839	NaN	0.945	NaN	NaN	1.09	NaN	NaN	NaN	NaN	NaN	NaN	1.34	0.946	1.47	1.39	1.34	NaN	1.48	NaN	1.7	NaN	1.28	1.13	1.0535	1.342	0.785022355	-0.349194357	0.074302219	0.594869431
FAM213A	NaN	3.8	7.41	1.29	NaN	NaN	0.793	NaN	NaN	2.11	NaN	6.03	4.87	1.55	1.92	0.861	1.99	1.56	1.45	2.42	NaN	1.16	NaN	1.59	2.04	3.481625	1.665666667	2.090229137	1.063661104	0.074464884	0.594869431
PSMD13	5.49	NaN	NaN	NaN	1.61	4.97	NaN	4.26	3.24	NaN	NaN	NaN	1.12	1.42	1.85	NaN	NaN	NaN	0.164	1.89	NaN	NaN	NaN	NaN	NaN	3.158571429	1.301333333	2.427180913	1.279281646	0.074552492	0.594869431
OAS1	1.93	2.59	1.93	2.55	3.2	1.26	3.3	1.19	4.36	8.66	1.98	2.03	2.46	4.19	1.94	1.87	2.18	1.74	2.24	1.03	1.59	2.8	1.37	3.09	1.6	2.973571429	1.95	1.524908425	0.608722607	0.075025445	0.596408599
LONP2	0.793	0.906	1.11	1.04	0.753	0.83	0.557	1.05	0.193	0.589	1.03	0.647	0.812	0.846	0.962	0.822	1.19	0.641	2.45	0.647	2.7	1.02	0.657	1.18	1.26	0.796857143	1.229909091	0.647899222	-0.62615867	0.075073902	0.596408599
DOCK7	1.43	1.23	1.46	0.581	0.401	0.64	1.9	1.64	1.64	0.615	1.93	1.3	0.877	0.647	1.2	0.822	1.43	1.56	1.33	2.39	1.31	2.43	1.22	1.28	2.28	1.163642857	1.568363636	0.741947103	-0.43061176	0.075140843	0.596408599
MOV10	NaN	0.493	1.12	0.727	2.4	NaN	0.831	0.665	NaN	NaN	NaN	NaN	0.462	1.43	0.382	0.569	NaN	0.577	NaN	0.421	0.367	0.889	NaN	0.51	NaN	1.016	0.530714286	1.914401077	0.936893113	0.075043401	0.596408599
SLC4A1	0.0338	0.136	0.0381	0.0666	0.0837	0.0471	0.0552	0.0763	0.09	0.112	0.0706	0.0387	0.0879	0.0537	0.0357	0.0486	0.0285	0.0512	0.0328	0.0623	0.0831	0.0387	0.0679	0.0725	0.0599	0.070692857	0.052836364	1.337958411	0.420033272	0.075421083	0.597914436
RPS9	1.52	1.3	1.22	1.24	1.28	1.47	1.25	1.27	1.69	1.22	2.9	1.61	1.16	1.16	1.14	1.12	1.8	1.08	1.21	0.95	0.904	1.29	1.36	1.06	1.13	1.449285714	1.185818182	1.222182065	0.289459215	0.075572638	0.597914436
LYST	0.0714	0.961	0.359	0.355	NaN	0.162	1.15	0.269	NaN	0.62	0.427	0.171	NaN	0.668	1.31	0.924	NaN	1.65	0.327	2.58	NaN	0.542	0.202	0.454	1.13	0.473945455	1.013222222	0.46776062	-1.096157687	0.075593343	0.597914436
ECD	0.742	1.29	0.809	0.653	0.848	1.09	0.774	0.748	1.14	1.23	1.22	0.848	1.17	3.46	0.927	0.643	0.658	0.644	1.07	0.573	1.24	0.858	0.791	0.586	0.41	1.144428571	0.763636364	1.498656463	0.583669712	0.075704281	0.598098871
NCOR2	NaN	0.592	0.229	0.556	0.444	0.423	0.364	0.562	0.777	0.177	0.684	0.656	0.638	0.953	0.549	0.982	0.663	0.991	1.74	0.442	0.771	0.436	0.461	1.11	0.606	0.542692308	0.795545455	0.682163797	-0.551809904	0.076184667	0.598537484
TMEM123	NaN	0.451	NaN	NaN	0.337	0.359	0.434	NaN	NaN	0.552	0.468	0.52	0.358	0.259	NaN	0.601	0.452	0.698	2.41	1.44	NaN	0.824	0.497	NaN	NaN	0.415333333	0.988857143	0.420013484	-1.251492452	0.076423848	0.598537484
NDC80	3.41	1.08	3.94	2	2.35	2.17	1.71	3.78	3.05	1.61	3.27	2.16	1.2	1.81	1.69	1.37	2.42	1.42	2.49	1.35	1.75	2.93	2.13	1.36	1.21	2.395714286	1.829090909	1.309784152	0.38932908	0.076265656	0.598537484
SCO2	8.58	11.7	2.1	3.66	3.16	2.01	2.69	4.76	NaN	2.4	7.51	2.24	0.931	5.72	1.92	1.34	5.16	1.36	2.04	1.54	4.77	3.2	3.14	2.53	1.65	4.420076923	2.604545455	1.697062693	0.763039862	0.076548963	0.598537484
DNAJC13	2.47	0.881	NaN	0.831	2.44	3.87	NaN	1.02	1.83	1.5	NaN	NaN	NaN	0.732	0.804	0.791	NaN	1.06	1.27	1.16	0.766	NaN	NaN	NaN	1.24	1.730444444	1.013	1.708237359	0.772508451	0.076380355	0.598537484
C9	0.0187	NaN	0.0603	NaN	NaN	NaN	0.134	NaN	NaN	0.146	0.049	0.0855	NaN	0.0989	0.0661	0.0472	0.256	0.163	0.0262	0.126	NaN	0.194	0.496	0.469	NaN	0.084628571	0.204833333	0.413158201	-1.275233791	0.076540837	0.598537484
FILIP1L	NaN	NaN	NaN	NaN	0.645	1.83	1.95	2.81	NaN	5.85	1.28	1.47	7.21	NaN	0.28	1.28	1.08	0.803	0.399	0.491	3.84	NaN	1.13	0.752	0.827	2.880625	1.0882	2.647146664	1.404438129	0.07606541	0.598537484
DUS1L	1.38	3.07	5.21	4.22	3.12	2.74	2.43	4.12	7.01	2.71	1.68	2.68	2.54	2.98	3.39	1.87	3.19	2.19	2.54	1.64	3.85	2.14	2.64	1.56	1.7	3.277857143	2.428181818	1.349922447	0.432876527	0.076052163	0.598537484
CALCOCO1	3.82	0.791	1.89	0.924	0.992	2.21	1.24	2.27	0.998	1.21	2.6	1.63	0.63	0.498	0.712	0.829	1.51	0.691	0.657	0.558	0.946	NaN	0.861	2.27	0.939	1.550214286	0.9973	1.554411196	0.636368197	0.075964104	0.598537484
GIGYF2	NaN	0.894	1.45	3.71	NaN	1.3	1.18	NaN	NaN	0.927	NaN	NaN	NaN	2.94	0.918	0.654	1.47	0.614	NaN	0.634	NaN	1.14	NaN	NaN	0.671	1.771571429	0.871571429	2.032617604	1.023338827	0.076706706	0.599084643
RINL	4.87	1.75	1.69	2.21	2.28	1.63	2.66	2.77	1.12	2.42	1.52	3.21	4.07	NaN	2.79	1.16	NaN	1.51	2.09	2.21	0.664	2.15	2.9	1.2	0.965	2.476923077	1.7639	1.404231009	0.489780292	0.077457839	0.600177763
PLOD1	0.804	1.58	1.87	1.52	1.83	1.46	1.39	1.75	0.804	1.28	2.77	1.6	1.39	1.55	1.11	1.35	1.18	1.61	0.887	1.19	1.17	1.17	1.36	1.88	0.927	1.542714286	1.257636364	1.226677544	0.294756058	0.077988762	0.600177763
PLOD3	NaN	0.581	1.95	1.1	2.29	1.35	NaN	0.358	4.79	1.54	NaN	4.16	NaN	2.52	2.07	0.856	1.5	1.51	NaN	0.851	NaN	NaN	1.26	0.258	0.424	2.0639	1.091125	1.891533967	0.919556684	0.07758588	0.600177763
C1R.1	0.0396	0.0932	0.0432	0.099	0.13	0.144	0.0847	0.0733	0.0993	0.117	0.0624	0.0461	0.146	0.0853	0.0666	0.0804	0.107	0.0947	0.202	0.126	0.195	0.138	0.115	0.129	0.0762	0.090221429	0.1209	0.746248375	-0.42227221	0.078077623	0.600177763
MME	0.956	1.21	1.39	1.58	1.68	2.9	1.4	2.91	NaN	NaN	0.908	0.7	1.8	0.915	2.72	1.57	2.12	2.45	2.78	1.48	1.81	2.21	0.967	2.24	1.93	1.529083333	2.025181818	0.755035089	-0.405384403	0.077637429	0.600177763
CD82	1.22	0.576	0.766	0.816	1.57	0.93	0.912	1.36	1.88	0.57	2.05	0.963	0.616	1.28	0.952	0.644	0.814	0.709	1.1	0.962	0.511	0.941	0.826	0.959	0.942	1.107785714	0.850909091	1.301884921	0.380601928	0.077179864	0.600177763
TGFB2	0.203	0.971	1.67	0.61	0.791	0.518	0.406	0.379	1.01	0.254	0.346	0.665	0.63	0.549	0.259	0.381	0.218	0.503	1.23	0.146	0.218	0.242	0.479	0.271	0.356	0.643	0.391181818	1.643736928	0.716979421	0.078030492	0.600177763
CUL4B	1.92	0.911	1.36	0.988	1.71	1.16	1.35	2.14	1.36	0.926	3.07	1.28	1.12	2.04	0.936	1.06	0.858	1.64	0.925	1.19	1.68	1.56	0.93	1.29	0.875	1.523928571	1.176727273	1.295056728	0.373015294	0.077835247	0.600177763
EBP	NaN	0.127	0.0379	0.122	NaN	0.175	0.0357	0.07	NaN	0.43	0.111	0.0539	NaN	NaN	NaN	0.21	0.0762	0.182	NaN	0.605	NaN	0.0849	0.412	0.332	0.28	0.129166667	0.2727625	0.473549944	-1.078411503	0.077991501	0.600177763
NGDN	4	2.31	3.89	1.43	NaN	1.28	0.877	6.78	NaN	2.89	2.67	2.88	NaN	NaN	2.41	0.962	0.756	1.76	2.47	3.19	0.794	0.758	1.71	1.91	2.53	2.9007	1.75	1.657542857	0.729046173	0.077579461	0.600177763
RTN4IP1	3.48	1.11	2	1.36	1.91	1.04	1.27	1.58	2.4	1.82	1.22	1.25	0.967	1.94	1.54	1.27	0.742	1.27	1.64	2.09	0.79	1.09	1.24	1.09	1.22	1.667642857	1.271090909	1.311977645	0.391743138	0.077834188	0.600177763
CXorf56	NaN	1.45	0.334	0.418	0.58	0.8	1.17	1.31	NaN	1.46	NaN	1.1	NaN	NaN	0.707	0.922	0.221	0.532	0.503	0.832	0.742	0.809	0.69	0.516	NaN	0.958	0.6474	1.479765215	0.56536829	0.077642587	0.600177763
TPRKB	2.57	4.22	5.03	3.03	3.6	3.09	3.69	5.03	8.45	2.91	4.99	5.8	3.52	3.72	4.45	2.91	2.43	3.03	2.91	2.9	4.58	4.33	3.85	3.2	2.57	4.260714286	3.378181818	1.26124481	0.334848333	0.077303874	0.600177763
CD2AP	NaN	1.77	NaN	1.35	0.971	1.36	1	1.65	1.01	0.982	1.37	1.87	2.2	1.4	NaN	NaN	1.29	1.56	1.86	NaN	NaN	NaN	1.97	1.97	1.63	1.411083333	1.713333333	0.823589494	-0.280002668	0.077632693	0.600177763
COMMD7	NaN	0.383	NaN	NaN	NaN	0.437	NaN	NaN	NaN	0.313	NaN	NaN	NaN	NaN	0.193	NaN	NaN	0.268	NaN	NaN	NaN	NaN	NaN	NaN	NaN	0.377666667	0.2305	1.638467101	0.712346705	0.07835776	0.600556592
PPAN	0.627	0.564	1.17	1.27	0.66	1.02	0.536	0.942	0.158	0.279	0.279	0.555	0.336	0.488	1.27	0.874	0.507	0.52	0.903	0.924	1.16	0.542	0.766	1.39	NaN	0.634571429	0.8856	0.71654407	-0.480872656	0.078390847	0.600556592
HSPBP1	0.0756	0.62	1.24	0.699	0.762	0.647	0.917	2.08	1.5	0.694	1.04	1.04	0.871	1.04	1.71	1.44	0.306	1.02	1.92	1.65	1.82	1.28	0.683	1.39	1.13	0.944685714	1.304454545	0.724199795	-0.465540327	0.078329558	0.600556592
MRPL43	NaN	NaN	NaN	1.35	NaN	1.29	1.51	NaN	NaN	0.672	NaN	NaN	1.29	0.941	NaN	0.729	NaN	0.399	NaN	NaN	NaN	NaN	NaN	NaN	NaN	1.1755	0.564	2.084219858	1.059507471	0.081344429	0.600927488
DECR1	0.469	1.84	0.71	0.848	NaN	0.978	1.64	0.395	1.32	2.58	0.552	0.953	2.64	NaN	2.41	1.8	2.67	1.35	NaN	5	1.7	0.514	0.776	3.88	1.59	1.24375	2.169	0.573420931	-0.802333527	0.081909651	0.600927488
HDHD1	NaN	1.5	NaN	NaN	NaN	1.41	1.14	NaN	NaN	NaN	NaN	1.34	NaN	NaN	0.563	1.08	2.02	0.965	NaN	0.5	NaN	0.746	1.49	0.372	1.06	1.3475	0.977333333	1.378751705	0.46336267	0.079452788	0.600927488
FRYL	1.11	0.626	NaN	1.18	NaN	1.87	1.12	1.71	2.31	1.36	NaN	NaN	1.49	NaN	0.936	NaN	NaN	1.25	1.7	0.83	0.322	0.246	NaN	NaN	NaN	1.419555556	0.880666667	1.611910169	0.688771345	0.082831232	0.600927488
OTUD5	NaN	0.816	3.17	1.83	0.787	1.34	0.96	0.745	NaN	1.42	1.2	3.96	1.38	2.13	0.434	1.01	NaN	1	1.6	0.551	0.62	2.05	0.788	0.474	1.67	1.644833333	1.0197	1.613056128	0.689796639	0.083191941	0.600927488
ACTG1	0.716	NaN	1.42	1.29	0.982	NaN	0.527	1.58	0.66	0.599	NaN	1.55	0.82	NaN	1.37	0.967	NaN	1.24	NaN	1.57	NaN	NaN	1.57	NaN	NaN	1.0144	1.3434	0.755099003	-0.405262283	0.079664018	0.600927488
EIF3G	NaN	NaN	NaN	NaN	NaN	NaN	0.0455	NaN	NaN	NaN	NaN	0.0663	NaN	NaN	0.0445	0.226	0.0253	0.113	NaN	0.106	NaN	0.0506	NaN	0.189	0.125	0.0559	0.109925	0.508528542	-0.975599344	0.081096754	0.600927488
SARS2.1	1.57	1.88	2.21	1.33	1.91	1.91	1.78	1.66	2.48	1.45	NaN	2.42	1.19	2.15	0.902	0.88	1.47	1.11	1.11	1.36	0.817	1.68	3.5	0.998	1.22	1.841538462	1.367909091	1.346243309	0.428939175	0.081813851	0.600927488
IFRD1	2.34	1.41	1.44	3.06	2.22	1.34	2.51	2.88	2.29	1.82	3.04	1.91	2.33	2.55	1.17	1.45	1.15	1.81	2.63	2.58	2.29	2.15	1.76	1.41	1.66	2.224285714	1.823636364	1.219698049	0.286524035	0.083664697	0.600927488
KRIT1	NaN	0.199	0.253	0.478	NaN	0.132	0.303	1.01	NaN	0.173	NaN	0.466	0.138	0.142	NaN	0.53	0.481	0.486	NaN	0.832	0.981	1.37	0.126	NaN	0.346	0.3294	0.644	0.511490683	-0.967220133	0.079636335	0.600927488
RER1	0.955	0.695	0.772	0.671	0.282	0.26	0.688	0.917	0.241	0.239	0.467	1.39	0.442	0.341	0.443	0.689	0.296	0.928	1.84	0.826	0.762	0.841	0.398	1.83	1.66	0.597142857	0.955727273	0.624804664	-0.678522873	0.082044581	0.600927488
AKAP10	1.5	0.711	1.39	0.77	2.33	NaN	0.676	0.859	NaN	0.94	2.79	1.66	0.342	0.21	2.6	2.15	1.62	1.08	0.536	2.12	1.86	3.24	NaN	NaN	1.32	1.1815	1.836222222	0.643440639	-0.636121037	0.081264012	0.600927488
TRAPPC3	5.45	2.54	2.96	2.36	1.62	2.12	2.52	2.85	1.72	1.97	2.06	2.99	3.61	3.4	1.33	1.53	2.03	2.15	2.5	1.68	2.45	2.29	1.47	3.27	2.8	2.726428571	2.136363636	1.276200608	0.351855126	0.079096713	0.600927488
CYTH3	4	NaN	7.15	NaN	3.6	NaN	NaN	4.56	1.9	NaN	NaN	NaN	NaN	1.94	NaN	NaN	NaN	NaN	NaN	2.17	2.6	1.42	NaN	NaN	NaN	3.858333333	2.063333333	1.869951535	0.903000879	0.080055146	0.600927488
ZFPL1	NaN	1.04	1.94	0.824	0.796	1.36	0.884	5.47	3.37	0.837	1.76	0.955	1.35	0.814	0.6	0.542	1.81	0.745	NaN	0.795	0.565	1.46	0.68	0.81	1.06	1.646153846	0.9067	1.815544112	0.860401983	0.083516272	0.600927488
GSR	0.156	0.489	0.337	0.539	0.298	0.348	0.635	0.207	0.166	0.475	0.292	0.431	0.639	1.13	1.07	0.339	0.842	0.454	0.666	0.867	0.437	0.583	0.303	0.69	0.575	0.438714286	0.620545455	0.706981709	-0.500255206	0.078658523	0.600927488
UCHL3	0.0766	2.95	NaN	NaN	1.48	NaN	5.2	2.01	1.3	NaN	NaN	NaN	NaN	NaN	0.933	0.659	0.459	0.669	NaN	0.733	NaN	0.404	NaN	NaN	0.473	2.169433333	0.618571429	3.507167052	1.81030615	0.082981804	0.600927488
SFPQ	1.58	2.85	0.907	1.62	2.5	1.97	3.2	1.94	3.16	3.09	2.37	1.73	2.67	3.03	0.851	1.61	2.33	2.05	2.1	3.08	1.32	0.715	1.58	1.35	2.71	2.329785714	1.790545455	1.301159771	0.379798124	0.080872246	0.600927488
PSMB6	0.47	0.977	0.708	0.735	0.554	0.76	0.984	0.683	0.758	0.696	0.41	0.601	0.734	0.831	0.743	0.98	0.658	0.952	1.34	0.602	0.705	0.975	0.857	0.676	0.848	0.707214286	0.848727273	0.833264475	-0.26315362	0.083105994	0.600927488
GSTM2	1.06	1.47	1.85	1.26	1.47	1.16	1.52	1.96	1.36	1.68	1.59	1.34	1.78	2.3	3.96	1.69	1.38	1.63	0.789	5.48	2.27	2.86	1.5	2.53	1.78	1.557142857	2.351727273	0.662127312	-0.594819454	0.081974011	0.600927488
ARID4A	2.51	1.1	2.2	0.579	1.23	5.41	3.24	1.84	1.76	0.978	1.85	1.07	0.485	0.386	0.749	2.88	5.93	2.28	1.82	1.23	2.55	3.2	4.72	10.2	2.25	1.759857143	3.437181818	0.512005834	-0.965767846	0.079086752	0.600927488
CFHR2	0.124	0.76	0.941	0.532	0.33	0.358	0.68	0.494	0.347	0.579	0.18	0.708	0.424	0.583	0.606	0.481	2.63	1.32	0.218	1.19	0.783	0.365	0.411	0.974	0.961	0.502857143	0.903545455	0.556537737	-0.845448579	0.08332868	0.600927488
MAPK8	1.21	0.801	1.24	0.707	0.69	1.21	0.967	1.16	0.567	0.764	1.4	0.84	0.746	0.919	1.21	1.63	0.57	1.57	1.2	1.2	1.01	1.44	1.1	0.779	1.05	0.944357143	1.159909091	0.814164791	-0.296607262	0.082268063	0.600927488
CCT5	0.782	0.699	0.661	0.504	0.653	0.684	0.611	0.675	0.226	0.509	1.04	0.764	0.481	0.812	1.23	1.01	0.401	0.846	0.527	0.952	0.868	0.511	0.517	1.39	1.27	0.650071429	0.865636364	0.750975185	-0.413162858	0.081225357	0.600927488
LIG3	1.53	2.15	2.93	1.65	1.49	2.05	1.66	1.86	1.87	2.59	2.77	1.87	2.58	1.77	1.16	1.18	2.32	1.34	1.79	2.17	2.15	1.79	1.8	2.03	1.19	2.055	1.72	1.194767442	0.256729829	0.080086853	0.600927488
IST1	2.03	4.97	4.14	8.25	4.7	9.08	6.14	5.15	4.96	8.69	3.31	2.46	3.36	8.33	3.86	2.28	3.92	3.14	4.13	4.1	3.72	3.48	6.36	4.47	5.53	5.397857143	4.09	1.319769473	0.400285952	0.082462533	0.600927488
NDUFA6	1.82	1.02	1.01	0.993	1.06	2.15	1.02	1.12	0.992	0.678	1.34	1.13	1.25	0.821	1.36	1.14	1.9	1.12	1.43	2.13	1.15	1.66	1.9	1.29	0.954	1.171714286	1.457636364	0.8038454	-0.315010034	0.079402398	0.600927488
GPSM2	NaN	NaN	0.0983	0.00837	0.0553	0.506	0.221	0.0568	NaN	1.62	0.0014	0.466	NaN	0.452	0.0156	0.0169	0.0463	0.0848	NaN	0.0461	0.0465	0.0199	0.0428	0.0982	NaN	0.348517	0.046344444	7.520146248	2.910760719	0.082678672	0.600927488
HDLBP	2.07	2.77	2.61	2.73	1.85	1.96	2.49	5.48	0.628	1.74	2.46	3.06	3.13	3.24	3.33	2.31	3	3.4	2.82	2.69	3.73	2.93	2.83	3.94	4.33	2.587	3.21	0.805919003	-0.311293243	0.08166264	0.600927488
CYP27A1	0.927	0.495	0.567	1.33	0.785	0.629	0.5	0.63	0.49	0.512	0.442	0.974	0.959	0.77	1.44	0.879	0.393	1.28	0.497	1.28	1	0.45	0.746	1.34	1.45	0.715	0.977727273	0.731287773	-0.451488854	0.080654092	0.600927488
LOXL1	0.355	0.35	0.604	0.307	0.749	0.481	0.262	0.335	0.304	0.628	0.314	0.182	0.239	0.0985	0.269	0.656	0.174	0.825	1.39	0.64	0.926	0.288	0.626	0.13	0.695	0.372035714	0.601727273	0.618279628	-0.693668625	0.083386991	0.600927488
BST2	2.05	1.53	1.9	1.36	2.36	1.8	1.71	2.44	2.53	1.45	1.84	1.57	1.47	1.69	0.947	1.29	1.65	1.02	1.73	1.32	1.78	2.25	1.57	1.07	2.19	1.835714286	1.528818182	1.200740747	0.263924691	0.083775369	0.600927488
ST3GAL1	2.29	2.1	1.81	1.54	1.23	1.42	1.42	2.08	1.79	1.19	2.31	2.31	2.44	1.46	1.76	1.53	1.87	1.88	3.34	2.16	1.99	2.47	1.89	2.1	3.3	1.813571429	2.208181818	0.821296242	-0.284025398	0.083688332	0.600927488
ADAM9	0.791	0.975	0.802	0.647	1.32	1.02	0.856	1.08	0.797	1.08	0.685	1.29	0.814	1.04	1.67	2.04	0.842	0.925	3.34	0.965	1.43	1.26	1.05	0.963	0.782	0.942642857	1.387909091	0.679181989	-0.558129893	0.083116143	0.600927488
SQSTM1	NaN	0.421	NaN	0.604	NaN	0.576	0.748	0.582	NaN	NaN	1.31	1.03	0.302	0.356	0.451	0.327	0.359	0.488	NaN	0.506	0.486	0.453	0.452	0.464	0.414	0.658777778	0.44	1.497222222	0.582288366	0.082013845	0.600927488
CKAP5	NaN	0.103	0.0495	0.178	NaN	0.0676	0.148	0.101	0.251	0.0515	0.0763	0.0793	NaN	NaN	0.165	NaN	0.399	0.278	NaN	0.216	0.175	0.188	0.122	0.0624	0.0774	0.11052	0.186977778	0.591086285	-0.758559349	0.079157531	0.600927488
PUM1.1	2.25	1.22	1.86	2.04	1.51	1.6	1.42	3.73	3.08	0.997	4.77	1.43	1.42	1.6	1.16	0.783	1.35	1.34	1.64	1.16	2.42	1.91	2.12	1.19	1.1	2.066214286	1.470272727	1.405327221	0.490906091	0.081327317	0.600927488
IRF4	1.62	1.84	2.88	2.11	1.64	1.52	1.66	2.83	2.61	1.92	2.12	2.89	0.812	2.92	1.14	1.04	1.5	1.24	1.44	0.757	3.17	2.31	2.03	1.98	0.907	2.098	1.592181818	1.317688706	0.398009585	0.082862838	0.600927488
UCHL5	NaN	NaN	NaN	0.816	5.04	3.06	1.77	NaN	1.03	1.5	0.65	1.38	NaN	0.273	0.253	0.56	NaN	0.97	NaN	0.394	0.982	1.3	NaN	0.508	0.847	1.724333333	0.72675	2.372663685	1.246507619	0.08152401	0.600927488
NXN	NaN	4.35	4.34	1.96	NaN	2.05	2.76	3.45	NaN	3.35	3.81	3.28	6.14	2.32	1.36	1.9	1.86	2.71	1.07	2.22	5.4	2.75	3.37	2.31	2.5	3.437272727	2.495454545	1.377413479	0.4619617	0.078846566	0.600927488
TIRAP3.TMED7	NaN	0.425	0.831	0.585	NaN	0.65	0.761	0.668	NaN	1.07	NaN	0.862	NaN	0.458	3.32	0.953	0.605	0.711	NaN	0.724	0.661	1.06	1.3	0.942	2.49	0.701111111	1.2766	0.549201873	-0.864591549	0.078834432	0.600927488
PTRF	0.613	0.401	0.994	0.578	2.75	0.929	0.396	0.493	1.41	0.591	0.815	0.972	0.757	1.42	0.621	0.445	1.62	0.425	NaN	0.315	0.299	0.541	0.724	0.24	0.344	0.937071429	0.5574	1.681147163	0.74944602	0.0818254	0.600927488
SBSN	NaN	NaN	NaN	1.78	NaN	1.89	1.61	3.05	NaN	1.45	NaN	4.76	NaN	0.936	0.896	0.462	NaN	1.02	NaN	NaN	2.76	NaN	0.0816	0.895	NaN	2.210857143	1.0191	2.169421198	1.117310183	0.080456503	0.600927488
IGFL3	NaN	0.159	NaN	0.295	NaN	0.293	0.252	0.877	0.467	0.132	0.857	0.224	0.224	2.32	0.209	NaN	0.307	0.124	NaN	0.0931	NaN	0.112	0.299	NaN	0.0843	0.554545455	0.175485714	3.160060389	1.659952129	0.080619561	0.600927488
GALNT5	NaN	0.414	NaN	NaN	NaN	NaN	3.39	3.37	NaN	0.709	NaN	0.624	0.673	2.05	NaN	0.562	NaN	0.658	0.475	NaN	NaN	NaN	NaN	NaN	NaN	1.604285714	0.565	2.839443742	1.505608328	0.083809401	0.600927488
ABCA12	NaN	NaN	NaN	1.36	1.43	NaN	NaN	NaN	NaN	NaN	NaN	NaN	NaN	NaN	1.21	NaN	NaN	NaN	NaN	NaN	NaN	NaN	0.966	0.734	NaN	1.395	0.97	1.43814433	0.52420847	0.082913586	0.600927488
NUP93	0.35	0.521	0.678	0.617	0.62	0.811	0.619	0.637	0.737	0.618	0.396	0.658	0.556	0.553	0.579	0.844	0.768	0.646	0.79	0.612	0.431	0.532	0.851	0.724	0.954	0.597928571	0.702818182	0.850758542	-0.233178364	0.083728391	0.600927488
CADM4	3.81	NaN	3.19	NaN	NaN	NaN	NaN	NaN	NaN	NaN	4.7	NaN	0.583	NaN	0.797	0.518	NaN	NaN	1.89	NaN	NaN	NaN	NaN	0.433	0.531	3.07075	0.8338	3.682837611	1.880817785	0.080876412	0.600927488
CPB2	NaN	0.618	NaN	1.02	NaN	1.1	0.477	1.61	NaN	0.702	NaN	1.32	0.802	1.44	1.01	1.1	NaN	1.21	NaN	1.66	NaN	1.5	NaN	NaN	1.46	1.009888889	1.323333333	0.763140218	-0.389979935	0.08281232	0.600927488
VCPIP1	1.86	1.15	2.23	1.47	2.06	1.05	1.6	2.08	1.92	1.14	2.19	1.79	1.3	2.5	1.16	1.78	1.49	1.66	NaN	1.28	1.99	1.27	1.17	1.5	1.32	1.738571429	1.462	1.189173344	0.24995903	0.080866209	0.600927488
ZMAT2	1.05	NaN	NaN	0.982	NaN	0.875	NaN	1.3	2.07	1.29	NaN	1.22	0.941	2.08	NaN	0.607	0.678	1.4	0.842	1.29	NaN	NaN	NaN	0.738	NaN	1.312	0.925833333	1.41710171	0.502943309	0.082728382	0.600927488
GAS2L1	0.757	0.813	0.812	0.77	0.695	0.61	0.405	0.766	0.342	0.488	0.605	0.791	0.492	0.503	0.879	0.792	0.521	0.745	1.09	0.606	1.38	0.435	0.662	0.743	1.03	0.632071429	0.807545455	0.782706936	-0.353455865	0.079355081	0.600927488
SPIN2B.SPIN2A	NaN	NaN	NaN	1.76	NaN	1.02	0.677	0.899	NaN	1.1	NaN	0.755	0.858	0.648	0.376	0.775	0.869	0.621	NaN	0.461	NaN	NaN	NaN	0.553	1.05	0.964625	0.672142857	1.435148778	0.521200305	0.083740018	0.600927488
PRR14	0.398	0.507	0.568	0.578	0.438	0.49	0.295	0.358	0.368	0.292	0.376	0.251	0.412	0.498	0.327	0.404	0.53	0.396	1.2	0.312	1.02	0.32	0.584	1.37	0.595	0.416357143	0.641636364	0.648898919	-0.623934332	0.080685652	0.600927488
GZF1	NaN	0.703	0.841	0.512	NaN	NaN	0.615	NaN	NaN	NaN	NaN	0.72	0.313	1.3	0.971	0.895	2.27	1.33	NaN	NaN	NaN	3.62	0.427	NaN	1.48	0.714857143	1.570428571	0.455198763	-1.135431458	0.081803596	0.600927488
SLC6A15	1.92	1.86	0.898	0.753	1.42	1.8	0.917	2.91	2.24	2.17	4.87	1.02	NaN	0.981	2.02	1.07	0.421	1.16	1.12	1.11	1.38	1.43	1.52	1.23	0.828	1.827615385	1.208090909	1.512812795	0.59723347	0.082932456	0.600927488
USP40	NaN	0.923	0.784	0.18	0.529	0.357	0.323	0.157	0.517	0.588	NaN	0.435	NaN	0.716	1.47	0.557	0.671	0.425	NaN	1.26	NaN	0.361	0.767	1.16	0.463	0.500818182	0.792666667	0.631814359	-0.66242737	0.080789238	0.600927488
EXD2	NaN	0.526	NaN	0.37	NaN	0.416	0.365	1.29	NaN	0.35	NaN	0.489	0.361	0.396	0.968	0.546	NaN	0.517	1.31	NaN	NaN	NaN	0.42	0.78	1.32	0.507	0.837285714	0.605528067	-0.723734263	0.081887328	0.600927488
GMIP	NaN	NaN	NaN	1.99	NaN	NaN	2.31	3.59	NaN	NaN	6.95	2.88	1.24	2.34	0.771	NaN	NaN	1.63	0.374	2.63	1.98	NaN	1.5	NaN	NaN	3.042857143	1.480833333	2.054827558	1.039017328	0.078652205	0.600927488
DNMT3B	1.64	0.67	0.744	0.524	0.584	1.21	0.806	0.577	0.374	0.53	0.804	0.996	0.567	0.964	1.08	1.07	1.12	1.29	0.66	1.05	0.88	0.958	0.994	0.77	0.847	0.785	0.974454545	0.805578879	-0.311902237	0.082116974	0.600927488
MTRR	NaN	1.08	7.29	1.36	NaN	NaN	2.21	2.21	3.26	0.538	1.12	NaN	NaN	NaN	0.905	0.469	1.48	0.783	NaN	0.672	NaN	NaN	NaN	0.698	NaN	2.3835	0.8345	2.856201318	1.514097671	0.083698006	0.600927488
SLC2A13	NaN	1.68	2.13	0.727	2.26	1.28	0.93	1.8	NaN	0.747	0.881	1.06	0.853	1.16	NaN	1.34	0.633	0.685	0.324	1.28	1.07	0.583	NaN	1.59	0.658	1.292333333	0.907	1.424843807	0.510803779	0.083911667	0.601029422
MCM3AP	5.03	1.36	2.01	1.67	2.27	1.67	1.61	2.54	2.56	1.41	1.83	1.93	2.15	1.7	1	1.48	1.44	1.49	1.67	1.58	2.03	2.38	1.5	1.75	1.67	2.124285714	1.635454545	1.298896212	0.377286157	0.084015411	0.601141714
ACOT4	NaN	1.28	NaN	0.745	NaN	0.386	0.522	NaN	NaN	NaN	NaN	1.1	NaN	NaN	0.84	0.935	1.65	1.07	NaN	1.22	NaN	NaN	1.11	2.65	1.06	0.8066	1.316875	0.612510679	-0.707193098	0.084162498	0.60156357
CASP2	1.36	1.89	1.54	0.945	1.47	0.837	1.69	2.07	1.03	1.08	1.82	1.68	1.55	2.18	1.65	1.44	1.37	1.11	0.983	0.924	1.01	1.69	0.537	1.18	1.62	1.510142857	1.228545455	1.229212034	0.297733796	0.084527783	0.602282513
ADHFE1	0.952	0.406	1.6	0.474	0.968	0.56	0.54	1.12	0.571	0.699	0.674	0.903	0.527	0.561	1.25	0.991	1.7	0.877	1.63	0.587	0.653	0.445	0.782	1.08	1.36	0.753928571	1.032272727	0.730357929	-0.453324431	0.084453837	0.602282513
CENPN	NaN	0.776	1.88	1.02	NaN	0.565	0.822	0.444	NaN	1.05	NaN	0.547	NaN	1.77	NaN	0.851	NaN	0.832	NaN	0.465	NaN	NaN	NaN	0.596	0.19	0.986	0.5868	1.680299932	0.748718776	0.084418865	0.602282513
AR	0.85	0.275	0.338	0.419	0.344	0.105	0.21	0.698	0.247	0.459	1.36	0.69	0.676	0.464	0.825	1.9	0.398	1.92	1.52	0.836	0.843	0.491	0.125	0.459	0.483	0.509642857	0.890909091	0.572048105	-0.805791623	0.084707467	0.602933439
MYOM1	NaN	1.17	1.31	0.952	1.47	0.353	1.71	0.821	NaN	1.22	1.59	NaN	NaN	1.02	NaN	NaN	NaN	1.47	1.05	1.9	NaN	NaN	2.69	NaN	1.79	1.1616	1.78	0.65258427	-0.615763883	0.085886659	0.604330454
CPNE1	5.17	0.887	1.42	0.83	2.02	1.56	1.46	1.56	2.75	1.44	2.12	1.18	0.964	1.41	1.07	1.14	1.1	1.05	1.88	1.15	1.31	1.3	1.36	1.26	0.593	1.769357143	1.201181818	1.473013591	0.558770741	0.085927256	0.604330454
PPL	1.57	0.995	2.57	1.91	1.27	1.14	1.2	1.99	1.52	2.26	1.71	1.4	0.494	0.786	2.12	2.17	2.11	2.41	2.46	1.41	1.24	1.38	1.3	4.22	1.57	1.486785714	2.035454545	0.730444076	-0.453154273	0.085328965	0.604330454
LSM1	0.74	1.19	NaN	1.5	NaN	0.862	1.35	0.631	NaN	1.62	NaN	0.866	1.03	1.27	1.25	1.3	1.36	1.13	NaN	1.07	2.09	1.49	1.34	0.916	2.3	1.1059	1.4246	0.776288081	-0.365335958	0.085501984	0.604330454
ICMT	1.82	0.78	1.05	1.43	1.27	1.17	0.828	1.65	1.21	1.4	1.76	1.16	0.855	0.721	0.701	0.705	0.542	0.849	1.48	1.04	0.829	0.589	1.09	1.76	0.907	1.221714286	0.953818182	1.280867055	0.357120742	0.085473661	0.604330454
PRDX6	2.04	1.48	1.19	1.83	2.27	0.676	1.48	1.42	1.68	1.23	1.21	1.71	1.11	1.36	1.08	1.56	0.609	1.34	1.68	1.02	0.998	1.31	0.583	0.999	1.83	1.477571429	1.182636364	1.249387786	0.321221332	0.08596614	0.604330454
MFGE8.1	NaN	0.67	0.427	0.567	1.05	1.17	0.758	0.793	NaN	0.794	1.63	0.999	0.677	0.611	0.374	0.976	0.823	1.11	NaN	1.32	1.7	1.24	1.99	0.891	3.49	0.8455	1.3914	0.607661348	-0.718660566	0.085686975	0.604330454
EXPH5	NaN	0.334	0.501	0.579	0.998	0.382	0.332	0.553	0.412	0.22	NaN	0.452	NaN	0.387	1.16	0.731	0.274	0.768	NaN	0.628	0.299	0.541	0.319	1.87	1.6	0.468181818	0.819	0.571650572	-0.806794543	0.085460527	0.604330454
FBXO18	3.87	0.999	2.03	0.886	2.2	1.17	1.34	1.54	3.43	0.846	1.99	2.17	1.02	1.21	0.836	1.24	1.02	1.29	2.09	1.38	1.56	0.555	1.28	1.44	1.19	1.764357143	1.261909091	1.398165015	0.483534641	0.085611155	0.604330454
FUT8	NaN	1.08	NaN	2.62	NaN	1.24	1.43	2.12	NaN	2.46	NaN	NaN	NaN	3.75	1.72	0.782	NaN	NaN	NaN	1.06	NaN	NaN	1.95	1.43	0.982	2.1	1.320666667	1.590106007	0.669122948	0.085196056	0.604330454
PLEKHA1	NaN	NaN	NaN	NaN	NaN	0.555	NaN	NaN	NaN	NaN	NaN	0.41	NaN	NaN	0.843	NaN	1.04	NaN	NaN	0.544	NaN	NaN	NaN	NaN	0.683	0.4825	0.7775	0.620578778	-0.688313733	0.085701227	0.604330454
SPTLC3	1.26	1.42	1.41	1.51	1.28	1.52	1.68	1.37	2.93	1.53	1.73	1.29	1.89	1.98	0.87	1	1.15	1.73	1.27	1.66	1.17	1.29	1.41	1.62	1.8	1.628571429	1.360909091	1.196679072	0.2590363	0.085728979	0.604330454
RPL12	0.461	1.07	0.868	0.955	0.538	0.955	0.714	0.525	0.356	0.714	0.576	0.987	1.02	0.662	1.71	1.36	0.56	1.05	0.388	1.13	0.874	0.906	0.951	0.788	0.961	0.742928571	0.970727273	0.765331924	-0.385842515	0.086078296	0.604496346
GNAQ	0.0628	NaN	0.253	0.178	0.14	0.258	0.147	0.142	0.0791	0.16	0.271	NaN	0.0975	0.225	NaN	0.288	NaN	0.392	0.825	0.298	0.102	NaN	0.363	NaN	NaN	0.167783333	0.378	0.443871252	-1.171786821	0.086402316	0.606148212
HSPD1	0.737	0.63	0.812	0.646	0.692	0.854	0.572	0.919	1.37	0.518	0.817	0.869	0.784	1.44	1.22	0.686	1.27	1.05	1	1.24	0.882	0.409	0.966	1.5	1.26	0.832857143	1.043909091	0.797825357	-0.325855119	0.086659348	0.60645999
LRRC40	NaN	2.14	NaN	NaN	NaN	1.88	NaN	NaN	NaN	NaN	NaN	NaN	NaN	1.16	0.861	1.26	NaN	1.05	NaN	0.985	NaN	NaN	0.649	0.614	0.636	1.726666667	0.865	1.996146435	0.997217559	0.086713295	0.60645999
BAZ2B	1.43	0.874	0.891	1.04	1.15	0.765	0.799	0.822	NaN	0.718	1.52	0.674	0.577	0.692	0.549	0.981	0.742	0.906	0.944	0.644	0.776	0.564	0.632	0.79	0.755	0.919384615	0.753	1.220962305	0.28801866	0.086678653	0.60645999
KDM1B	NaN	NaN	0.839	0.631	NaN	NaN	2.19	NaN	NaN	NaN	NaN	NaN	0.434	NaN	1.99	NaN	NaN	2.27	NaN	2.86	NaN	NaN	5.99	NaN	NaN	1.0235	3.2775	0.312280702	-1.679084678	0.086894416	0.607104688
USP48	0.205	0.192	0.205	0.202	NaN	0.175	0.208	0.149	0.138	0.235	0.175	0.197	0.379	0.334	0.488	0.137	NaN	0.248	0.0932	NaN	0.349	0.326	0.677	NaN	0.588	0.214923077	0.363275	0.59162639	-0.757241688	0.087083275	0.607644945
NECAP1	NaN	NaN	NaN	2.33	NaN	2.38	1.64	NaN	NaN	1.6	NaN	2.87	NaN	3.19	0.76	NaN	1.97	1.39	NaN	NaN	NaN	NaN	NaN	NaN	NaN	2.335	1.373333333	1.700242718	0.765740713	0.08714978	0.607644945
CDC25B	3.51	0.83	1.79	0.793	NaN	0.429	1.88	NaN	0.916	0.555	2.35	1.15	0.77	0.889	0.669	0.5	0.844	0.649	NaN	1.2	0.714	1.19	0.472	0.687	1.21	1.321833333	0.8135	1.624871952	0.700326031	0.087401462	0.608777939
HNRNPUL2.hCG_2044799	2.21	1.96	1.7	3.04	2.58	1.91	3.34	2.85	3.52	1.96	25	1.61	5.29	2.84	3.42	1.51	0.617	1.15	0.331	1.12	NaN	0.518	1.14	1.38	1.43	4.272142857	1.2616	3.386289519	1.759705325	0.087778775	0.610782789
CSNK1G3.CSNK1G2	0.069	0.271	0.32	0.289	0.617	0.478	0.382	0.314	0.359	0.388	0.485	0.638	0.211	NaN	1.02	0.46	NaN	0.672	0.877	0.252	0.569	0.268	0.415	0.652	0.256	0.370846154	0.5441	0.681577199	-0.553051022	0.088718804	0.611397471
PPT2	NaN	NaN	NaN	2.6	2.26	NaN	NaN	NaN	NaN	NaN	1.54	NaN	1.42	NaN	1.2	NaN	NaN	1.32	NaN	NaN	NaN	NaN	NaN	NaN	NaN	1.955	1.26	1.551587302	0.633744874	0.089575904	0.611397471
SYT7	NaN	NaN	NaN	NaN	NaN	0.499	0.769	NaN	NaN	0.458	NaN	0.325	0.811	0.605	1.06	NaN	NaN	NaN	NaN	0.838	NaN	1.51	NaN	NaN	NaN	0.577833333	1.136	0.508656103	-0.975237499	0.089920236	0.611397471
SLCO1B7	NaN	1	2.13	0.994	2.03	0.531	0.996	0.906	NaN	0.701	NaN	0.389	0.81	0.507	0.539	0.384	1.05	0.723	NaN	0.438	0.686	0.976	0.452	0.432	0.856	0.999454545	0.6536	1.529153221	0.612732972	0.09006307	0.611397471
HLA.DPA1	1.18	1.82	NaN	2.16	2.15	2.43	NaN	1.41	5.55	1.06	NaN	1.64	0.212	1.9	0.441	0.508	1.5	NaN	NaN	0.934	0.836	1.73	2.14	NaN	0.851	1.955636364	1.1175	1.750010169	0.807363305	0.088053542	0.611397471
DNM1L	4.4	3.65	4.11	2.03	2.92	4.12	3.11	3.44	5.95	4.01	2.31	3.77	8.96	15.5	1.53	6.38	1.43	2.2	1.17	1.23	4.05	6.59	2.2	2.28	2.94	4.877142857	2.909090909	1.676517857	0.74546785	0.089528842	0.611397471
CD2BP2	NaN	0.659	1.75	0.824	0.442	1	0.734	1.33	NaN	0.465	NaN	1.28	0.841	1.38	0.713	1.74	0.448	1.26	1.15	2.27	0.974	1.41	1.01	3.49	1.99	0.973181818	1.495909091	0.650562139	-0.620241231	0.088431281	0.611397471
S100B	0.0223	0.0486	0.0314	0.031	0.0244	0.0176	0.0309	0.0361	0.0258	0.043	0.0212	0.0285	0.0538	0.0665	0.0628	0.0717	0.0426	0.0303	0.0104	0.0523	0.04	0.0524	0.031	0.0705	0.0463	0.034364286	0.046390909	0.740754738	-0.432932146	0.089287754	0.611397471
ALDH2	0.124	0.0449	0.0204	0.0947	0.142	0.0268	0.0524	0.0355	0.105	0.143	0.0569	0.0149	0.0654	0.218	0.387	0.163	0.05	NaN	0.435	0.685	0.0664	0.133	0.057	NaN	0.0719	0.081707143	0.227588889	0.359012003	-1.477896016	0.089337102	0.611397471
PAFAH1B1	NaN	NaN	0.98	1.16	NaN	1.3	0.0731	NaN	NaN	1.44	NaN	1.18	0.276	0.912	1.2	2.37	0.996	1.49	2.37	0.707	NaN	NaN	1.47	1.07	0.923	0.9151375	1.399555556	0.653877223	-0.612908325	0.088006082	0.611397471
RECQL	2.87	1.21	1.7	1.05	1.11	1.51	1.09	1.43	1.32	1.66	2.5	1.11	1.12	2.03	1.16	1.41	1.06	1.14	1.32	1.34	1.41	1.61	0.965	1.2	1.26	1.550714286	1.261363636	1.229395109	0.297948651	0.089597697	0.611397471
IDH3G	3.85	1.39	2.08	1.2	1.97	1.92	1.74	3.53	3.67	1.55	4.22	2.39	1.97	1.19	1.46	1.12	2.08	1.28	2.95	1.61	2.22	1.82	2.01	1.07	1.69	2.333571429	1.755454545	1.329326034	0.410694987	0.088643912	0.611397471
HIST1H4A	5.43	2.04	5.14	1.95	2.34	2.63	1.51	2.42	6.47	2.13	1.45	3.25	2.95	NaN	1.89	0.693	3.85	1.44	0.207	1.35	2.97	1.86	3.1	3.67	1.36	3.054615385	2.035454545	1.500704298	0.585639733	0.089692016	0.611397471
TEAD4.TEAD2	2.25	1.34	2.56	2.04	NaN	2.21	1.43	4.31	12	1.47	NaN	1.92	1.74	2.4	1.22	1.22	2.24	1.6	NaN	1.32	0.695	0.846	2.64	0.626	1.2	2.9725	1.3607	2.18453737	1.127327786	0.090008809	0.611397471
PYROXD2	0.829	0.18	0.342	0.314	0.995	0.497	0.371	0.387	NaN	0.315	NaN	0.531	0.36	0.272	1.24	1.11	NaN	0.687	0.362	0.532	0.225	0.494	NaN	0.626	0.961	0.449416667	0.693	0.648508899	-0.624801724	0.090133982	0.611397471
SLC15A4	3.71	1.12	2.16	1.51	4.73	1.23	1.22	2.56	1.37	1.17	0.919	1.06	1.22	1.43	1.49	1.01	1.06	1.44	1.97	0.905	1.04	1.53	1.26	0.943	0.996	1.814928571	1.240363636	1.463222976	0.549149634	0.089474362	0.611397471
RHOV	NaN	1.5	NaN	NaN	NaN	NaN	0.945	NaN	NaN	NaN	NaN	NaN	1.8	2.83	0.878	NaN	NaN	0.551	NaN	0.815	NaN	NaN	NaN	NaN	0.97	1.76875	0.8035	2.201306783	1.138360219	0.089584741	0.611397471
NPL	NaN	NaN	NaN	1.57	NaN	NaN	0.882	2.52	NaN	NaN	NaN	2.55	NaN	0.697	0.419	NaN	1.15	0.683	NaN	1.4	0.451	0.499	NaN	NaN	NaN	1.6438	0.767	2.14315515	1.099736295	0.090134679	0.611397471
GSDMC	NaN	NaN	1.47	2.12	0.983	NaN	0.442	2.05	NaN	NaN	NaN	NaN	0.824	0.288	NaN	4.17	NaN	2.69	NaN	2	NaN	NaN	NaN	NaN	NaN	1.168142857	2.953333333	0.395533699	-1.33812748	0.089598225	0.611397471
GORASP2	NaN	NaN	1.89	NaN	1.09	3.36	2.73	3.55	NaN	0.799	3.93	NaN	NaN	2.08	0.894	NaN	1.2	2.33	3.15	1.45	NaN	0.504	NaN	0.606	1.69	2.428625	1.478	1.643183356	0.716493474	0.089038924	0.611397471
POLE3	2.01	0.689	1.45	0.944	0.876	0.762	0.352	1.34	0.735	0.634	1.28	0.474	0.51	0.517	0.742	1.12	1.24	0.99	2.12	0.751	1.69	1.28	0.991	0.907	1.53	0.898071429	1.214636364	0.739374726	-0.435622366	0.089304836	0.611397471
IMPAD1	NaN	NaN	2.4	1.75	0.36	0.9	2.05	2.92	3.9	2.35	1.69	0.722	0.99	3.28	0.731	0.899	3.04	2.19	1.29	1.18	0.917	0.728	0.689	0.596	NaN	1.942666667	1.226	1.584556824	0.664079398	0.089665344	0.611397471
UBA2	3.67	NaN	NaN	0.625	NaN	0.578	1.38	0.733	NaN	NaN	NaN	0.588	4.63	1.61	0.794	0.662	0.258	1.1	1.04	0.871	NaN	NaN	NaN	0.109	0.143	1.72675	0.622125	2.775567611	1.472782837	0.089646919	0.611397471
C14orf1	3.02	1.92	2.4	2.07	3.35	3.5	2.48	3.1	2.46	1.9	2.43	1.56	1.86	2.48	1.91	1.95	2.11	1.76	1.32	2.7	2.31	2.7	2.5	2.04	1.88	2.466428571	2.107272727	1.170436337	0.227046464	0.08896651	0.611397471
MTF2	3.57	1.72	1.13	1.61	3.27	1.52	0.763	1.13	NaN	1.26	NaN	0.774	1.31	0.535	1	1.91	1.57	0.454	0.626	1.03	0.754	0.795	1.3	1	0.577	1.549333333	1.001454545	1.547083031	0.629550627	0.090195906	0.611397471
MAP4K5	NaN	NaN	0.999	1.27	1.01	NaN	1.23	1.52	NaN	NaN	NaN	4.14	NaN	NaN	1.12	NaN	NaN	NaN	NaN	0.364	0.669	0.403	NaN	NaN	NaN	1.694833333	0.639	2.652321335	1.407255572	0.089808597	0.611397471
SLC25A6	NaN	0.589	0.915	NaN	NaN	0.65	1.53	NaN	NaN	1.08	NaN	0.635	NaN	0.77	1.06	1.4	0.899	1.4	NaN	1.64	NaN	0.444	1	1.54	1.52	0.881285714	1.211444444	0.727466883	-0.459046522	0.09033827	0.611754988
PRKX	1.57	0.831	1.14	1.5	1.5	0.968	0.849	0.692	1.03	0.511	1.18	0.742	2.25	1.62	0.55	0.7	0.806	0.6	2.22	0.559	0.892	0.892	0.688	0.512	0.721	1.170214286	0.830909091	1.408354173	0.494010189	0.090539008	0.612506705
SLC25A4	0.0268	0.0519	0.0296	0.0415	0.0489	0.0473	0.0386	0.0357	0.0494	0.0809	0.0306	0.0356	0.0764	0.0653	0.102	0.062	0.0435	0.059	0.024	0.0929	0.0674	0.0534	0.0504	0.0698	0.05	0.047035714	0.061309091	0.767189883	-0.382344399	0.090747159	0.613307039
CDK8	1.59	0.684	0.453	1.78	1.01	0.211	0.802	1.83	0.812	1.12	0.334	1.82	0.976	0.587	1.26	2.16	0.0767	3.45	0.521	3.64	5.28	0.497	0.232	1.08	4.99	1.000642857	2.107881818	0.474714877	-1.074866833	0.090899507	0.613729018
MYBL1	1.03	0.812	1.48	1.06	0.882	0.917	1.07	1.02	0.951	0.671	1.22	1.95	0.57	0.903	1.25	0.805	1.24	1.52	1.99	0.905	1.87	1.31	1.22	0.969	1.17	1.038285714	1.295363636	0.801539958	-0.319153653	0.09110289	0.614494392
PROSER1.C13orf23	NaN	2.93	1.92	0.951	NaN	1.16	NaN	NaN	NaN	2	NaN	NaN	NaN	NaN	0.926	1.01	NaN	NaN	NaN	NaN	NaN	1.12	NaN	NaN	NaN	1.7922	1.018666667	1.759358639	0.815049601	0.09175482	0.614836957
TMBIM4	NaN	NaN	0.569	0.488	0.802	NaN	0.695	0.188	NaN	0.251	0.784	0.976	0.255	NaN	0.345	NaN	NaN	0.603	NaN	0.375	0.183	0.0525	NaN	NaN	NaN	0.556444444	0.3117	1.785192315	0.836079501	0.091784187	0.614836957
GNB1.1	NaN	0.705	1.34	0.414	1.05	0.671	0.625	1.08	NaN	0.586	1.12	0.924	0.708	0.67	1.24	0.811	0.728	0.524	0.725	0.489	0.374	0.679	0.569	0.365	0.436	0.824416667	0.630909091	1.306712296	0.385941532	0.091517252	0.614836957
ARHGAP17	1.69	1.3	1.55	1.08	1.79	1.67	1.51	1.46	NaN	1.06	2.37	2.17	1.12	2.51	1.04	1.43	5.84	2.19	5.61	1.58	2.61	NaN	2.7	1.96	1.69	1.636923077	2.665	0.614230048	-0.703149005	0.091381153	0.614836957
PDLIM5	NaN	0.27	NaN	NaN	NaN	0.322	0.262	NaN	NaN	0.119	NaN	NaN	NaN	NaN	NaN	NaN	0.558	NaN	NaN	NaN	NaN	NaN	0.426	NaN	NaN	0.24325	0.492	0.494410569	-1.016218511	0.091596083	0.614836957
TMEM209	4.99	1.34	1.9	1.27	2.71	2.16	1.69	1.17	7.16	1.35	8.63	0.461	1.64	1.6	1.46	1.94	1.54	1.17	1.05	1.51	1.85	2.05	1.4	0.989	1.74	2.719357143	1.518090909	1.791300591	0.841007451	0.091498115	0.614836957
KDM3A	1.19	1.49	1.26	3.28	2.5	1.37	1.34	2.55	1.44	1.73	1.88	1.44	0.915	0.844	3.88	1.61	5.5	1.46	1.67	3.11	3.92	0.974	2.23	1.55	1.6	1.659214286	2.500363636	0.663589192	-0.591637705	0.091672541	0.614836957
VPS53	3.41	2.9	2.18	1.47	1.61	3.16	1.47	3.06	3.38	1.91	2.62	2.21	1.5	2.66	1.62	1.59	1.83	1.58	2.25	1.51	1.3	2.62	2.02	1.44	3.38	2.395714286	1.921818182	1.246587377	0.317984009	0.092008751	0.615736997
KTN1	3.03	1.31	0.709	NaN	1.11	NaN	4.47	1.67	2.59	NaN	2.73	NaN	NaN	1.1	NaN	0.663	NaN	NaN	NaN	NaN	NaN	NaN	NaN	NaN	1.32	2.079888889	0.9915	2.097719505	1.068821782	0.092130377	0.615947062
MYO5C	2	0.93	0.936	0.692	1.17	1.21	0.852	2.51	2.03	2.58	0.377	1.02	1.66	1.17	0.979	0.928	NaN	1.33	0.994	1.55	0.413	0.389	1.26	1.19	0.808	1.366928571	0.9841	1.389013892	0.474061029	0.09241307	0.617232502
FBLN1.1	0.0624	0.0552	0.0333	0.0946	0.0606	0.0877	0.0671	0.0753	0.1	0.0554	0.0627	0.0708	0.115	0.0864	0.112	0.118	0.0859	0.0801	0.0596	0.0991	0.144	0.068	0.0506	0.146	0.0681	0.073321429	0.093763636	0.781981495	-0.354793627	0.09262544	0.618046191
DNTTIP2	NaN	0.239	0.353	0.563	NaN	0.626	0.306	0.487	NaN	0.575	NaN	0.329	NaN	0.5	1.01	0.51	0.541	0.418	NaN	1.05	0.496	0.548	NaN	NaN	0.447	0.442	0.6275	0.70438247	-0.505569089	0.09282886	0.618237003
RAB11FIP1	0.448	0.545	0.563	1.01	0.907	0.862	0.496	0.722	0.657	0.787	0.584	1.04	0.634	0.869	1.08	0.835	1.23	0.536	1.56	1.09	0.576	0.695	0.648	1.04	0.787	0.723142857	0.916090909	0.789378925	-0.341210092	0.092835178	0.618237003
USP30	NaN	NaN	3.79	NaN	NaN	NaN	2.7	NaN	NaN	NaN	NaN	NaN	NaN	NaN	NaN	NaN	NaN	0.464	NaN	NaN	NaN	0.129	NaN	NaN	NaN	3.245	0.2965	10.94435076	3.452114468	0.093220514	0.618551714
TBXAS1	NaN	0.365	NaN	NaN	0.499	NaN	NaN	NaN	NaN	NaN	NaN	0.362	NaN	NaN	NaN	NaN	0.491	NaN	NaN	0.446	NaN	0.65	NaN	0.752	NaN	0.408666667	0.58475	0.698874163	-0.516895383	0.093174031	0.618551714
ECM2	NaN	0.636	0.654	0.659	NaN	0.432	0.33	0.509	NaN	0.431	1.51	0.294	NaN	NaN	0.469	0.363	0.493	0.236	NaN	0.177	NaN	0.6	NaN	0.133	NaN	0.606111111	0.353	1.717028643	0.779914106	0.093139118	0.618551714
NFKBIL1	NaN	1.15	0.851	1.09	NaN	0.899	0.649	NaN	NaN	0.605	NaN	1.1	NaN	NaN	1.85	0.839	NaN	1.37	1.84	NaN	NaN	NaN	NaN	NaN	NaN	0.906285714	1.47475	0.614535151	-0.70243256	0.093244904	0.618551714
SERPINE1	3.01	4.06	2.3	1.53	8.44	3.33	1.84	1.53	0.657	7.13	5.39	2.92	21.7	3.85	4.21	1.65	1.38	1.63	3.07	3.23	1.11	2.06	3.72	1.44	0.744	4.834785714	2.204	2.193641431	1.133327725	0.093355736	0.618685682
SF3B3	NaN	2.82	1.43	1.97	1.4	0.541	2.89	2.05	3.43	6.62	1.03	1.98	0.701	2.08	3.58	3.47	0.826	6.31	2.6	5.44	3.56	1.84	0.662	9.2	4.04	2.226307692	3.775272727	0.589707778	-0.761927871	0.09370876	0.618719273
SH3BP5L	0.89	1.49	0.884	2.11	0.268	1.26	1.44	1.62	NaN	2.03	0.706	2.57	1.49	0.79	1.54	2.83	1.49	1.44	0.877	2.75	1.83	2.44	1.3	1.69	1.64	1.349846154	1.802454545	0.748893312	-0.41716789	0.093528718	0.618719273
OTUD6B	NaN	NaN	NaN	NaN	NaN	1.81	2.1	NaN	NaN	NaN	NaN	NaN	NaN	NaN	0.796	NaN	NaN	NaN	NaN	NaN	NaN	1.6	NaN	1.4	NaN	1.955	1.265333333	1.545047418	0.627651116	0.093723371	0.618719273
HHIPL1	1.37	1.71	1.94	3.35	1.41	1.21	1.33	1.71	6.4	1.28	1.18	1.2	1.61	1.95	0.884	0.726	0.872	0.914	1.43	0.837	2.05	2.41	1.49	0.989	1.2	1.975	1.254727273	1.57404724	0.654478839	0.093648589	0.618719273
FXR1	5.82	1.19	1.67	1.64	1.82	1.64	1.85	2.36	2.65	1.26	2.45	2.12	1.48	2.87	2.32	0.882	1.85	0.999	1.34	1.41	1.61	3.19	1.23	1.04	1.17	2.201428571	1.549181818	1.4210266	0.50693356	0.093925308	0.618855359
MOXD1	0.122	0.106	NaN	0.544	0.592	NaN	0.217	0.469	0.142	0.637	0.185	NaN	0.149	NaN	NaN	0.132	NaN	0.283	0.0409	NaN	0.109	NaN	NaN	NaN	0.267	0.3163	0.16638	1.90106984	0.926811534	0.093898367	0.618855359
TM2D2	1.02	0.538	NaN	6.84	NaN	5.92	4.22	4.02	NaN	2.39	1.32	NaN	5.03	3.53	14.1	2.03	4.84	1.76	NaN	2.81	17.2	8.09	6.39	7.69	2.6	3.4828	6.751	0.515893942	-0.95485359	0.094247691	0.619495124
UIMC1	0.706	4.04	4.74	7.08	1.11	4.94	5.66	NaN	NaN	5.91	9.26	5.74	NaN	NaN	0.978	1.58	5.42	1.37	NaN	9.41	NaN	0.873	2.04	1.11	1.42	4.9186	2.689	1.82915582	0.871177979	0.094444934	0.619495124
KCNK1	1.84	1.51	3.15	2.52	1.38	1.06	1.8	2.42	1.33	0.846	2.26	3.12	1.34	2.13	0.926	0.514	3.01	1.44	2.08	0.779	0.841	2.42	1.28	0.727	1	1.907571429	1.365181818	1.397302105	0.482643974	0.094367189	0.619495124
MAPT	0.711	3.1	1.62	3.31	0.646	0.823	2.39	1.22	3.13	2.97	1.08	1.83	1.65	1.27	1.06	2.05	1.59	3.99	3.06	3.11	NaN	3.34	0.862	3.27	3.98	1.839285714	2.6312	0.699029232	-0.516575308	0.094213877	0.619495124
STIM1	0.207	0.229	0.153	0.255	0.137	0.0515	0.138	0.23	0.0657	0.146	0.162	0.114	0.232	0.393	0.587	0.412	0.0851	0.504	1.19	0.281	0.34	0.0649	0.0674	0.235	0.228	0.179514286	0.363127273	0.494356385	-1.01637663	0.094657693	0.619495124
CNPY4	6.31	0.572	1.87	1.45	3	0.91	1.35	6.08	2.29	0.775	1.23	1.32	1.23	0.411	0.697	0.72	2.68	0.864	NaN	0.54	1.43	NaN	1.02	0.58	NaN	2.057	1.066375	1.928964951	0.94782693	0.094603975	0.619495124
PLCD3	0.807	0.615	0.644	0.706	NaN	0.395	0.408	0.792	1.22	NaN	NaN	0.836	0.756	2.74	0.534	0.582	0.517	0.947	NaN	0.412	NaN	0.415	NaN	0.372	0.443	0.901727273	0.52775	1.708625813	0.772836483	0.094621998	0.619495124
ATXN3	NaN	1.11	0.719	0.66	NaN	1.25	0.755	1.1	NaN	0.622	NaN	1.21	NaN	0.55	0.927	1.58	0.426	1.39	NaN	1.29	NaN	NaN	NaN	1.57	2.58	0.886222222	1.394714286	0.635414888	-0.654229201	0.095153048	0.619887377
CHMP2A	0.529	0.615	0.755	0.465	0.236	0.766	0.56	0.482	0.398	0.575	0.625	0.559	0.609	0.797	0.86	1.19	0.338	0.697	0.857	0.592	0.343	0.934	0.788	0.794	0.562	0.569357143	0.723181818	0.787294604	-0.345024505	0.0949376	0.619887377
CYC1	0.0448	0.13	0.0472	0.0717	0.0375	0.0426	0.0928	0.0236	0.135	0.0484	0.0111	0.0256	0.0865	0.122	0.11	0.12	0.066	0.0733	0.00289	0.0972	0.17	0.0955	0.048	0.129	0.174	0.065628571	0.098717273	0.664813458	-0.588978508	0.095171692	0.619887377
SPP1	1.62	1.04	1.36	0.638	1.28	0.871	0.837	0.947	0.952	0.798	1.26	0.913	1.1	1.76	0.582	1.41	1.41	0.878	1.75	0.432	0.251	0.47	0.534	0.18	0.688	1.098285714	0.780454545	1.407238539	0.492866898	0.094894928	0.619887377
RQCD1	4.34	1.98	2.87	1.66	3.97	1.83	2.91	3.25	2.76	2	3.65	2.82	2.5	2.4	1.95	2.15	0.962	2.6	2.27	2.42	2.85	2.83	2.08	2.39	2.88	2.781428571	2.307454545	1.205409908	0.269523828	0.095086384	0.619887377
NT5DC2	NaN	NaN	NaN	1.03	3.26	NaN	1.52	1.12	NaN	NaN	NaN	NaN	NaN	1.39	NaN	NaN	NaN	0.64	NaN	NaN	0.899	NaN	NaN	NaN	NaN	1.664	0.7695	2.162443145	1.112662202	0.09545139	0.62010495
RANBP1	0.342	0.594	0.704	NaN	0.768	0.724	0.66	0.176	NaN	0.631	0.858	NaN	NaN	NaN	0.133	0.269	NaN	0.969	NaN	0.297	0.28	0.452	NaN	0.275	0.51	0.606333333	0.398125	1.522972266	0.60688967	0.095305693	0.62010495
UBE2L3	0.108	0.138	0.0333	0.13	0.0814	0.156	0.127	0.0726	0.104	0.17	0.191	0.168	0.136	0.456	0.208	0.65	0.1	0.123	0.239	0.278	0.118	0.131	0.155	0.546	0.27	0.14795	0.256181818	0.577519517	-0.792058391	0.09547763	0.62010495
NR2F6	1.13	1.3	1.44	0.878	1.06	1.3	0.994	1.34	1.5	1.23	1.81	0.912	2.09	0.539	0.836	1.15	0.819	1.02	1.11	0.869	0.537	0.796	1.79	1.08	1.05	1.251642857	1.005181818	1.245190506	0.316366482	0.095640149	0.620570014
HMBS	0.0179	0.0597	0.0336	0.0685	0.0426	0.074	0.0361	0.0506	0.0308	0.0787	0.0336	0.0361	0.133	0.0539	0.307	0.0798	0.0663	0.0741	0.0252	NaN	0.0689	0.111	0.158	0.0769	0.0519	0.053507143	0.10191	0.525043105	-0.929492224	0.096085693	0.622868891
PES1	3.81	2.96	6.7	3.21	4.31	3.4	4.3	4.32	4.53	4.45	2.48	NaN	4.02	3.99	2.84	4.24	NaN	2.35	2.8	4.68	5.31	1.63	3.64	1.83	2.6	4.036923077	3.192	1.264700212	0.338795445	0.096563625	0.623598204
DNAJC2	2.22	1.19	1.89	2.17	4.95	4.5	1.4	1.21	8.08	NaN	5.13	1.87	14.1	6.39	0.623	1.1	NaN	1.54	1.24	1.31	7.55	0.25	3.53	2.9	0.826	4.238461538	2.0869	2.030984493	1.022179224	0.09655316	0.623598204
PRMT1	5.44	NaN	4.97	2.9	NaN	4.5	NaN	3.65	3.22	2.03	2.36	2.88	2.6	4.26	1.97	1.56	1.81	2.35	1.95	3.21	3.51	5.48	NaN	1.65	2.87	3.528181818	2.636	1.338460477	0.420574539	0.096509121	0.623598204
PPA2	1.03	1.44	2.36	1.28	2.51	2.11	1.57	2.47	2.96	1.44	2.21	2.26	1.99	2.25	1.07	1.02	2.57	1.36	2.02	1.71	1.73	1.49	1.88	1.57	1.71	1.991428571	1.648181818	1.208257821	0.272928333	0.096297997	0.623598204
ANXA4	2.36	0.386	0.31	0.821	1.96	0.507	0.278	0.817	0.89	0.406	1.68	0.633	0.439	1.93	0.784	0.422	1.01	0.289	1.02	0.53	0.325	0.397	0.406	0.995	0.314	0.958357143	0.590181818	1.623833729	0.699403917	0.097007865	0.625254977
TNC	1.01	1.63	1.25	0.936	1.7	0.708	0.566	0.772	1.74	1.22	0.823	1.27	0.943	1.07	1.5	1.65	2.28	1.76	1.05	1.03	1.74	0.582	0.789	1.48	2.06	1.117	1.447363636	0.771748006	-0.373798245	0.096972676	0.625254977
RAB14	0.804	0.751	0.634	0.717	0.364	0.744	0.538	0.553	0.405	0.667	0.774	0.664	0.721	0.928	1.28	1.05	0.339	0.889	0.736	0.732	0.886	0.715	0.796	0.646	0.804	0.661714286	0.806636364	0.820337782	-0.285710019	0.097094971	0.625254977
PAM	NaN	NaN	NaN	10.5	5.03	NaN	0.397	8.78	NaN	14.5	1.3	NaN	1.06	0.0727	NaN	0.823	NaN	0.998	NaN	NaN	1.78	NaN	1.6	NaN	2.27	5.2049625	1.4942	3.483444318	1.800514502	0.097341108	0.625683287
EIF4A2	NaN	1.09	0.761	2.23	1.58	1.41	2.47	0.966	NaN	0.808	1.19	1.51	3.77	1.12	0.684	1.39	0.702	1.15	NaN	1.04	NaN	1.47	1.2	0.913	1.34	1.575416667	1.098777778	1.43379007	0.519833805	0.097344807	0.625683287
TGFB1I1	NaN	1.22	1.28	1.42	NaN	0.575	0.714	1.17	NaN	0.931	NaN	NaN	1.03	3.38	0.839	NaN	NaN	0.477	NaN	0.767	NaN	1.12	0.597	NaN	0.828	1.302222222	0.771333333	1.688274273	0.755549299	0.097642391	0.626862781
STIP1	5.23	4.26	6.43	4.33	5.51	4.03	4.7	6.24	3.72	10.8	5.31	5.28	6.95	7.15	5.83	2.23	4.46	2.22	5	9.2	5.84	2.45	2.58	4.97	2.25	5.71	4.275454545	1.335530512	0.417412937	0.097711983	0.626862781
NSUN2.1	1.98	1.88	2.1	2.51	1.65	2.22	2.9	1.95	2.77	1.71	2.44	2.53	2.15	1.34	0.937	1.74	1.53	1.96	1.44	2.29	2.15	2.88	2.16	1.37	1.29	2.152142857	1.795181818	1.198843947	0.261643876	0.097921136	0.627025961
PRPSAP1	1.1	0.986	0.553	0.647	1.18	0.285	0.982	1.4	NaN	0.745	1.18	0.982	0.503	2.73	0.555	0.575	0.76	0.359	1.7	0.366	0.384	0.809	0.265	0.983	0.517	1.021	0.661181818	1.544204592	0.626863909	0.097889175	0.627025961
SAFB2	2.47	1.88	3.03	2	1.46	1.88	1.73	0.914	1.65	1.47	1.57	2	NaN	2.15	1.21	0.711	3.18	2.12	0.404	0.986	0.817	1.69	1.26	1.44	1.45	1.861846154	1.388	1.341387719	0.423726299	0.098189402	0.628154507
MYO1F	0.181	0.354	0.187	0.302	0.767	0.288	0.582	0.125	0.381	0.678	0.225	0.193	0.374	0.701	0.347	0.889	0.587	0.804	0.109	1.17	0.49	0.325	0.285	0.544	0.752	0.381285714	0.572909091	0.665525683	-0.587433752	0.098435095	0.628157871
MRPS11	0.434	1.07	0.72	0.881	0.912	1.17	0.611	0.974	1.54	0.895	0.874	1.31	1.14	1.11	1.53	1.55	0.785	1.3	0.973	1.38	1.13	1.05	0.871	1.54	0.835	0.974357143	1.176727273	0.828022912	-0.272257406	0.098364236	0.628157871
CLEC16A	1.69	NaN	2.63	1.65	NaN	1.07	0.923	NaN	NaN	NaN	2.72	NaN	NaN	NaN	1.37	1.14	NaN	NaN	NaN	0.858	NaN	NaN	NaN	NaN	NaN	1.7805	1.122666667	1.585956057	0.665352798	0.098558025	0.628157871
UCHL5.1	1.68	1.29	1.51	1.47	1.24	1.63	1.54	1.08	0.991	1.1	1.14	1.45	1.67	1.17	0.702	1.04	1.21	1.48	1.41	0.85	1.33	1.4	1.48	1.07	0.969	1.354357143	1.176454545	1.15121927	0.203162646	0.098513311	0.628157871
UBE2T	1.96	1.38	1.92	1.22	1.63	1.24	1.25	1.82	1.8	1.1	1.63	NaN	2.37	1.8	1.52	NaN	1.5	0.821	2.25	1.37	NaN	NaN	0.534	0.557	1.14	1.624615385	1.2115	1.340994952	0.423303807	0.098665347	0.628255276
HSPB2	0.829	0.58	0.537	0.583	1.37	0.975	0.758	1.2	0.906	0.978	1.16	0.556	0.583	2.79	1.2	0.963	0.588	0.513	0.792	0.613	0.665	0.368	0.532	0.813	0.508	0.986071429	0.686818182	1.435709558	0.521763924	0.098798123	0.628514436
ALS2CL	1.19	0.49	0.879	0.75	1.01	1.09	0.598	1.29	0.623	0.558	1.76	0.26	0.557	0.976	1.29	0.984	1.04	0.804	6.42	1.12	2.7	1.06	0.972	3	0.533	0.859357143	1.811181818	0.47447315	-1.075601646	0.09899938	0.628547162
SLC35F6.C2orf18	1.07	0.733	1.04	1.36	0.48	0.551	0.718	0.952	1.15	0.293	0.736	1.05	1.17	0.367	1.54	1.49	0.795	3.75	1.32	0.668	2.49	0.893	0.42	1.8	0.276	0.833571429	1.403818182	0.593788739	-0.75197836	0.099026422	0.628547162
PDS5B	NaN	0.548	NaN	1.55	NaN	NaN	0.492	NaN	NaN	0.487	NaN	NaN	NaN	0.622	1.2	1.27	0.877	1.43	NaN	0.883	NaN	0.888	1.05	1.07	2.1	0.7398	1.196444444	0.618332095	-0.693546203	0.099120206	0.628547162
GLS2	1.06	1	1.78	0.793	1.02	1.08	0.88	0.994	0.806	1.29	1.23	1.52	1.15	1.05	1.59	1.69	1.63	1.37	0.768	1.6	1.39	2.1	1.08	0.958	0.869	1.118071429	1.367727273	0.817466648	-0.290768224	0.099171593	0.628547162
ACOX1	0.0302	0.0386	0.0624	0.0371	0.0641	0.0523	0.0368	0.0355	0.0332	0.0603	0.0553	0.0243	0.0417	0.0648	0.193	0.0399	0.0258	0.0413	0.276	0.0587	0.0441	0.0605	0.0463	0.173	0.0449	0.045471429	0.091227273	0.49844117	-1.004504858	0.099559593	0.629253501
CDS1	2.85	1.61	1.69	1.51	1.27	1.52	2.05	1.54	2.34	1.85	2.26	1.89	2.07	1.95	1.27	1.48	1.94	1.64	2.04	1.41	1.71	1.77	1.78	1.37	1.81	1.885714286	1.656363636	1.138466363	0.187091667	0.099542753	0.629253501
AVEN	1.02	1.08	1.13	0.973	1.16	0.922	0.857	0.883	0.551	0.505	1.37	0.791	0.606	0.852	1.01	1.28	0.776	1.09	1.79	0.768	1.11	0.908	0.911	1.32	1.1	0.907142857	1.096636364	0.827204794	-0.273683548	0.099552097	0.629253501
HPS3	1.01	1.39	1.4	0.819	2.02	1.02	0.95	0.823	1.09	0.61	0.802	1.14	0.533	0.974	1.54	1.07	0.875	0.906	2.33	1.08	1.02	1.29	1.76	1.62	1.14	1.0415	1.330090909	0.783029185	-0.352862015	0.099858979	0.629944546
ESRRA	0.998	0.821	0.0957	0.689	NaN	1.08	0.723	1.09	0.653	0.681	1.55	1.15	0.86	0.731	1.31	1.22	1.05	1.09	NaN	0.977	1.82	1.7	0.638	0.914	0.59	0.855515385	1.1309	0.756490746	-0.402605661	0.099881167	0.629944546
MED8	2.75	1.54	1.86	1.89	0.46	0.952	2.87	1.97	NaN	0.622	2.45	3.22	1.53	0.535	2.01	2.27	4.56	2.47	3.55	1.91	NaN	3.98	1.26	2.35	0.888	1.742230769	2.5248	0.690047041	-0.53523338	0.099945787	0.629944546
PLEKHH3	2.38	0.699	1.4	0.987	1.09	1.03	0.947	1.36	1.34	0.558	2.05	1.09	0.783	0.845	0.743	0.563	1.27	0.63	1.47	0.61	1	0.944	1.06	0.917	0.776	1.182785714	0.907545455	1.303279861	0.382146916	0.100061387	0.630091352
NUDT14	NaN	NaN	0.388	0.549	NaN	1.36	1	NaN	NaN	0.733	NaN	NaN	0.601	NaN	NaN	0.681	1.03	0.153	6.7	1.95	1.63	0.637	0.768	3.12	2.31	0.771833333	1.8979	0.406677556	-1.298042723	0.100351526	0.630174349
WNT5A	0.0172	NaN	0.193	1.51	NaN	1.1	0.524	0.149	NaN	0.454	NaN	NaN	NaN	NaN	0.164	0.19	0.0708	0.381	NaN	0.0823	NaN	0.162	NaN	0.061	NaN	0.563885714	0.158728571	3.552515525	1.828840954	0.100206811	0.630174349
HABP4	NaN	1.53	1.25	3.03	3.58	1.68	2.01	3.52	1.72	1.6	NaN	3.07	1.85	NaN	2.01	1.8	1.52	2.29	1.31	1.86	0.443	NaN	2.35	1.65	1.92	2.258181818	1.7153	1.316493802	0.396700729	0.10033086	0.630174349
RUNX3	2.12	2.75	2.56	3.65	7.26	2.51	3.47	1.61	2.85	6.96	1.82	2.2	4.42	4.1	3.13	3.6	3.43	1.91	1.61	3.14	2.57	1.21	1.72	2.83	2.76	3.448571429	2.537272727	1.359164662	0.442720248	0.100790519	0.631345438
NIT2	1.57	1.07	1.79	1.63	1.38	2.31	1.24	2.81	0.879	1.55	1.66	2.3	2.29	1.95	2.77	1.81	3.69	1.48	3.05	1.45	2.34	4.6	3.44	0.973	1.07	1.744928571	2.424818182	0.719612128	-0.474708594	0.100673803	0.631345438
ZNHIT2	1.72	3.86	1.28	2.71	2.85	2.74	3.74	2.9	2.4	4.66	2.48	1.73	4.01	3.49	2.59	2.61	1.94	2.82	2.39	2.28	3.04	0.986	2.62	2.23	2.58	2.897857143	2.371454545	1.221974568	0.289214259	0.100815489	0.631345438
SLC43A3	3.21	2.26	2.77	1.07	4.05	3.08	1.63	1.9	2.96	3.12	2.91	3.13	4.32	2.35	3.32	4.17	3.17	3.88	1.46	3.87	3.31	2.81	3.49	3.95	3.13	2.768571429	3.323636364	0.832994686	-0.263620803	0.100955969	0.631390195
SDCBP.1	0.515	1.31	0.6	1.01	1.13	1.18	0.587	0.71	0.37	1.41	0.971	0.559	1.63	0.385	0.638	0.857	0.458	0.823	0.455	0.914	0.577	0.515	0.71	0.786	0.723	0.883357143	0.677818182	1.303236128	0.382098504	0.101007632	0.631390195
BRD2.DKFZp313H139	NaN	0.218	NaN	1.74	NaN	1.1	1.49	1.53	NaN	NaN	NaN	NaN	NaN	0.523	0.314	0.451	NaN	0.69	0.35	0.552	NaN	NaN	NaN	0.731	1.05	1.100166667	0.591142857	1.86108426	0.896143374	0.10149906	0.631899165
HPGDS	0.593	0.626	0.913	0.853	0.409	0.775	0.664	0.787	0.354	0.748	0.481	0.622	0.936	0.937	1	0.718	1.06	0.576	1.09	0.516	0.944	0.632	0.831	0.809	0.911	0.692714286	0.826090909	0.83854486	-0.254040129	0.101826227	0.631899165
USO1	1.19	1.07	1.3	1.36	0.815	0.813	1.15	1.36	NaN	0.659	1.51	1.62	0.724	1.4	1.38	1.18	1.4	1.43	2.35	1.29	0.936	1.35	1.32	1.46	1.16	1.151615385	1.386909091	0.830346698	-0.268214258	0.102313511	0.631899165
SEC22B	NaN	NaN	3.16	2.39	NaN	2.17	1.12	NaN	NaN	NaN	NaN	2.68	NaN	NaN	2.93	NaN	3.17	NaN	NaN	2.96	NaN	NaN	NaN	NaN	NaN	2.304	3.02	0.762913907	-0.390407833	0.102273169	0.631899165
SHBG	0.0653	0.157	0.0606	0.0882	0.0463	0.1	0.103	0.101	0.0436	0.187	0.0698	0.0713	0.0936	0.107	0.355	0.0624	0.119	0.718	0.0557	0.167	0.122	0.118	0.17	0.132	0.146	0.092407143	0.196827273	0.469483429	-1.090853859	0.101410019	0.631899165
CRIP1	0.317	1.31	0.433	0.547	2.06	1.02	2.61	0.174	1.72	1.71	0.432	0.604	0.949	0.176	1.08	2.19	2.24	3.39	0.412	2.41	0.733	1.43	1.1	1.35	1.04	1.004428571	1.579545455	0.635897225	-0.653134482	0.101329834	0.631899165
RAB9A	1.06	1.34	1.16	1.14	1.42	1	1.29	1.24	1.48	1.13	1.07	1.18	1.19	0.944	0.883	1.09	1.19	1.34	0.813	1	1.36	1.08	1	1.11	0.97	1.188857143	1.076	1.10488582	0.143897288	0.102570213	0.631899165
RABGGTB	1.24	0.429	0.163	0.709	NaN	0.686	0.33	1.03	NaN	0.528	0.717	0.332	0.757	0.565	0.768	0.529	0.572	0.708	NaN	0.641	1.38	0.859	0.872	0.896	1.04	0.623833333	0.8265	0.754789272	-0.405854177	0.101975159	0.631899165
PRPS1	1.02	1.03	0.676	0.593	0.791	0.748	0.854	0.943	1.19	0.722	0.873	0.824	1.09	0.847	0.741	0.796	0.767	0.581	1.03	0.726	0.809	0.861	0.832	0.629	0.742	0.8715	0.774	1.125968992	0.171167098	0.102453094	0.631899165
ERH	0.516	0.684	1.44	0.878	0.688	0.688	1.01	1.17	0.489	0.747	1.37	1.29	1.15	1.04	1.06	1.11	1.7	1.14	1.15	1.58	0.808	0.946	0.684	1.28	1.19	0.94	1.149818182	0.817520557	-0.290673087	0.102490496	0.631899165
INF2	NaN	NaN	2.08	NaN	0.578	NaN	NaN	3.82	NaN	NaN	NaN	NaN	NaN	1.85	NaN	NaN	0.538	0.513	NaN	NaN	NaN	NaN	NaN	NaN	NaN	2.082	0.5255	3.961941009	1.986207399	0.10174725	0.631899165
IQSEC2	NaN	0.628	NaN	0.457	NaN	1.35	0.759	1.88	NaN	0.288	NaN	1.07	0.411	0.529	1.51	0.794	2.48	0.735	NaN	0.615	1.88	2.34	NaN	0.939	0.783	0.819111111	1.341777778	0.610467042	-0.712014686	0.1020907	0.631899165
FAM21A	0.118	0.24	0.148	0.228	NaN	0.193	0.159	0.616	0.134	0.152	0.113	0.0586	0.214	0.41	0.337	0.187	0.498	0.315	0.228	0.316	0.449	0.133	0.219	0.729	0.199	0.214123077	0.328181818	0.652452589	-0.616055024	0.101844886	0.631899165
GTPBP3	NaN	5.35	1.71	1.99	1.35	2.82	2.71	3.49	1.76	NaN	4.83	2.19	5.64	2.43	1.69	1.21	2.09	1.81	2.01	2.35	3.89	1.68	1.52	1.8	3.71	3.0225	2.16	1.399305556	0.484711027	0.102098421	0.631899165
GNPNAT1	0.669	1.3	0.946	1.71	1.82	1.43	2.05	1.74	1.73	1.65	2.21	3.24	1.4	0.719	1.64	1.82	4.11	2.32	0.672	1.64	2.29	2.22	1.92	2.34	2.6	1.615285714	2.142909091	0.753781727	-0.407781274	0.10240655	0.631899165
MMAB	1.04	1.99	1.45	1.74	0.7	1.45	1.66	2.17	2.4	1.38	0.493	1.07	1.03	2.45	1.31	1.77	1.7	2.32	2.05	1.92	1.66	2.31	1.16	1.82	2.23	1.501642857	1.840909091	0.815707231	-0.293876654	0.101669562	0.631899165
PSMD1	2.66	1.32	1.56	1.32	2.17	2.14	1.39	2.24	2.04	1.27	2.36	1.5	1.41	2.04	1.59	1.21	1.85	1.2	2.23	1.11	1.62	1.89	1.39	0.959	1.73	1.815714286	1.525363636	1.19034848	0.251383991	0.102820028	0.632333978
ATP6V1H	3.22	1	1.32	0.812	1.43	1.09	1.2	1.19	1.51	1.22	2.11	1.15	0.896	0.788	0.935	0.848	0.738	0.921	1.65	0.957	1.02	1.18	1.02	0.809	1.28	1.352571429	1.032545455	1.309938873	0.389499491	0.102826064	0.632333978
CILP2	1.18	1.02	1.58	1.9	1.89	1.28	1.55	1.55	2.1	1.23	1.97	1.58	1.05	2.42	1.27	1.18	2.12	1.21	1.79	1.02	1.29	1.34	1.64	0.742	0.776	1.592857143	1.307090909	1.218627665	0.285257398	0.103106643	0.632350353
DARC	NaN	0.961	0.391	1.01	NaN	0.824	0.952	0.43	1.11	0.634	NaN	1.02	0.466	1.22	2.15	1.71	1.35	1.04	NaN	1.23	0.421	0.551	0.708	1.1	1.21	0.819818182	1.147	0.714749941	-0.4844895	0.103068282	0.632350353
SLC30A6	2.81	1.49	2.69	1.77	1.08	2.89	1.86	2.55	2.3	2.62	1.76	3.06	2.03	0.79	1.15	1.4	1.79	1.07	1.24	2.52	1.88	2.55	2.01	1.99	1.09	2.121428571	1.699090909	1.248566842	0.320273059	0.103078771	0.632350353
ZNF250	0.623	0.761	0.94	1.27	NaN	0.935	0.75	1.58	NaN	1.68	NaN	0.65	1.74	0.613	2.48	1.82	0.679	1.3	1.07	2.03	1.9	1.06	0.919	1.13	1.18	1.049272727	1.415272727	0.7413926	-0.431690379	0.103215711	0.632451026
GPI	0.511	1.26	1.03	1.38	1.44	1.04	1.63	0.542	0.955	1.26	0.7	0.879	0.694	2.91	2.65	1.7	1.73	1.04	0.867	1.33	2.37	0.888	0.948	2	1.85	1.159357143	1.579363636	0.734065997	-0.446018318	0.103349719	0.632530149
MAN2A1	2.9	0.853	7.65	3.54	2.54	2.7	1.02	3.66	7.84	4.54	2.81	3.53	3.86	4.01	2.86	0.955	2.76	0.329	8.54	0.716	1.53	2.42	1.26	1.87	0.86	3.675214286	2.190909091	1.677483699	0.746298747	0.103413953	0.632530149
GGT5	NaN	1.55	0.521	0.939	NaN	0.546	0.148	0.759	NaN	2.53	NaN	0.076	0.708	2.07	0.39	0.254	NaN	0.393	NaN	0.199	1.51	0.0661	0.566	NaN	0.303	0.9847	0.4601375	2.140012496	1.097619221	0.103842549	0.633751812
FNDC3B	1.19	0.551	0.589	1.04	0.499	0.742	0.325	0.825	0.223	0.315	0.433	0.725	0.504	0.156	1.15	1.15	0.676	0.943	0.875	0.753	0.406	0.352	0.82	0.486	0.912	0.579785714	0.774818182	0.74828615	-0.418338022	0.103806293	0.633751812
TADA2B	NaN	0.893	1.78	1.41	1.11	1.36	1.41	1.8	1.97	0.856	1.83	1.88	0.894	1.11	1.17	1.88	3.07	1.76	2.21	0.922	1.51	1.85	1.34	1.48	2.36	1.407923077	1.777454545	0.792100749	-0.336244153	0.103892218	0.633751812
PTPN7	1.13	1.01	0.628	0.421	0.354	0.562	0.509	0.852	0.309	0.667	0.736	1.57	0.764	0.981	1.06	2.41	0.23	1.78	1.11	1.18	0.623	0.507	0.827	1.01	1.41	0.7495	1.104272727	0.678727258	-0.559096142	0.104163667	0.634324356
CA5B	NaN	0.966	1.79	4.13	NaN	NaN	0.957	NaN	NaN	1.42	NaN	1.22	NaN	1.26	0.802	0.295	1.38	0.65	NaN	0.434	NaN	1.38	0.953	0.825	0.984	1.677571429	0.855888889	1.960034124	0.970878772	0.104171931	0.634324356
USP22	1.31	0.875	1.29	1.51	1.23	0.87	1.31	1.35	NaN	1.05	2.64	1.54	1.41	0.876	0.943	1.13	1.18	1.09	0.747	1	1.51	0.959	0.951	1.32	1.11	1.327769231	1.085454545	1.223237985	0.290705112	0.104298458	0.634528764
ZFAND3	NaN	1.94	1.67	0.333	1.27	2.74	1.5	3.41	NaN	1.14	NaN	2.68	1.52	1.58	1.69	1.22	0.85	1.51	NaN	1.21	1.39	0.931	1.56	1.3	1.54	1.798454545	1.3201	1.362362355	0.446110476	0.104859937	0.635459637
MAP2K7	NaN	NaN	NaN	1.21	NaN	0.409	NaN	0.0774	NaN	NaN	NaN	NaN	NaN	NaN	1.59	NaN	NaN	0.787	2.63	1.92	NaN	NaN	0.683	NaN	NaN	0.565466667	1.522	0.37152869	-1.428454472	0.104944739	0.635459637
SLC31A1	2.3	3.29	NaN	1.36	NaN	2.4	2.65	2.47	NaN	2.83	6.79	2.98	NaN	NaN	0.243	0.469	4.35	0.606	1.77	0.98	NaN	3.1	1.21	3.85	1.77	3.007777778	1.8348	1.639294625	0.713075168	0.104755479	0.635459637
ZMPSTE24	NaN	0.691	0.889	0.371	NaN	0.374	0.972	0.948	0.292	0.744	NaN	0.683	0.43	0.796	0.981	1.8	0.547	1.29	1.28	0.889	0.246	1.03	0.423	0.741	0.843	0.653636364	0.915454545	0.714001986	-0.486000008	0.105010031	0.635459637
RIPK1	0.957	NaN	2.47	0.374	0.626	0.493	0.408	0.649	1.32	0.544	NaN	NaN	0.457	1.41	NaN	NaN	1.9	2.08	2.19	NaN	1.43	NaN	NaN	0.483	0.881	0.882545455	1.494	0.590726543	-0.759437658	0.104730952	0.635459637
UBE2W	NaN	1.02	NaN	NaN	NaN	0.437	0.827	NaN	NaN	NaN	NaN	1.47	NaN	0.28	0.241	0.609	0.406	0.507	NaN	0.0771	NaN	0.6	0.303	0.152	0.371	0.8068	0.3629	2.223201984	1.152639027	0.104546516	0.635459637
TUSC1	0.899	0.938	0.925	0.761	3.51	0.67	0.763	1.55	2.39	1.1	1.47	0.864	1.36	1.71	0.753	0.959	1.24	0.952	0.617	0.691	1.64	1.1	0.785	0.761	1.09	1.350714286	0.962545455	1.403273247	0.48879596	0.10526679	0.635974714
MAGEC2	1.84	1.25	1.33	1.01	1.89	1.6	1.16	1.7	1.58	0.776	1.55	1.69	2.17	1.73	1.68	0.85	1.22	1.21	1.35	0.972	0.795	2.07	1.86	0.614	0.815	1.519714286	1.221454545	1.244184068	0.315199938	0.105281486	0.635974714
ANAPC5	2.84	1.76	1.77	1.05	0.914	1.17	3.14	1.87	6.55	1.57	1.28	1.82	NaN	0.656	0.779	1.42	1.22	2.31	0.377	1	NaN	1.51	1.44	NaN	1.11	2.03	1.240666667	1.636217088	0.710364173	0.106343207	0.636885386
NDFIP2	NaN	NaN	2.09	1.94	2.6	0.888	NaN	NaN	NaN	1.25	3.51	NaN	NaN	NaN	NaN	0.903	NaN	1.37	NaN	0.943	NaN	NaN	NaN	NaN	1.76	2.046333333	1.244	1.644962487	0.718054684	0.105930255	0.636885386
SAP30	1.48	1.29	0.977	1.27	1.04	0.822	1.09	1.35	1.37	0.912	0.743	1.78	1.86	0.888	1.07	1.17	0.785	1.37	2.37	1.29	1.01	2.17	1.5	1.85	2.17	1.205142857	1.523181818	0.791200921	-0.33788399	0.106335033	0.636885386
YEATS4	NaN	1.72	1.05	NaN	1.03	2.31	1.71	1.08	NaN	0.741	NaN	0.448	0.378	1.37	1.19	0.538	0.3	0.956	NaN	1.1	NaN	0.733	0.636	0.98	NaN	1.1837	0.804125	1.47203482	0.557811798	0.106516174	0.636885386
CTSS	0.588	0.803	0.646	0.633	0.664	0.804	0.707	0.647	0.403	0.854	0.614	0.744	1.28	0.759	0.915	1.07	0.515	1	0.721	0.975	0.985	0.618	0.847	0.717	1.02	0.724714286	0.853	0.849606431	-0.235133408	0.106416125	0.636885386
RPL38	0.528	1.27	0.961	1.03	0.789	0.756	1.07	1.18	NaN	1.31	NaN	0.801	0.869	3.03	0.886	0.878	0.798	0.748	NaN	0.883	0.429	0.812	0.515	1.17	0.818	1.132833333	0.7937	1.427281509	0.513269911	0.105718855	0.636885386
MLEC	NaN	0.198	NaN	0.312	NaN	0.717	0.238	NaN	NaN	0.9	NaN	NaN	0.451	0.563	0.271	0.432	0.372	0.234	NaN	0.201	0.211	0.307	NaN	0.16	0.437	0.482714286	0.291666667	1.655020408	0.726849007	0.106600701	0.636885386
MTMR14	NaN	NaN	NaN	2.6	NaN	2.1	NaN	NaN	NaN	1.42	NaN	NaN	NaN	1.65	1.14	NaN	NaN	1.48	0.145	NaN	NaN	NaN	NaN	NaN	NaN	1.9425	0.921666667	2.107594937	1.075597619	0.106738482	0.636885386
NUP37	2.61	1.07	1.43	1.16	1.89	1.19	1.23	1.7	1.29	0.722	2.59	0.815	1.31	1.76	1.3	1.22	1.01	0.661	2.52	0.912	1.08	0.883	0.98	0.689	1.06	1.483357143	1.119545455	1.324963749	0.405952888	0.105995212	0.636885386
WDFY2	0.491	0.285	0.37	0.339	0.815	0.822	0.569	0.448	0.25	0.34	0.394	0.187	0.563	0.596	0.515	0.934	0.604	0.799	1.92	0.442	0.384	0.52	0.65	0.39	0.623	0.462071429	0.707363636	0.653230396	-0.61433617	0.105913176	0.636885386
COPS4	NaN	1.86	3.12	1.34	NaN	1.37	2.06	NaN	NaN	1.32	NaN	1.58	NaN	3.11	0.755	1.57	2.19	NaN	NaN	0.541	NaN	1.14	1.22	1.33	2.25	1.97	1.3745	1.433248454	0.519288723	0.105734858	0.636885386
EIF3K	NaN	0.244	0.495	1.42	NaN	NaN	0.343	NaN	NaN	0.223	NaN	0.125	NaN	1.7	1.85	0.501	6.28	2.6	NaN	1.28	NaN	0.34	0.405	2.55	NaN	0.65	1.97575	0.328988992	-1.603888785	0.106467394	0.636885386
RAPGEF2	0.111	0.199	0.116	0.119	0.189	0.206	0.197	0.114	0.0622	0.585	0.239	0.22	0.295	0.369	0.569	1.22	0.308	0.426	0.114	0.587	0.346	0.219	0.143	NaN	2.69	0.2158	0.6622	0.325883419	-1.617572146	0.105796976	0.636885386
NDUFB9	1.16	1.01	1.24	1.23	3.39	2.58	1.53	3.85	3.89	2.52	2.8	1.25	1.94	3.1	1.53	0.86	0.719	0.542	2.46	1.48	3.53	2.38	1.46	1.18	1.49	2.249285714	1.602818182	1.403331794	0.48885615	0.106697964	0.636885386
SUCLG1	1.61	1.44	1.26	1.31	1.47	1.11	1.73	1.43	2.47	1.73	1.6	1.75	1.96	1.39	1.74	1.16	1.12	1.48	1.34	1.74	NaN	0.879	1.44	1.33	1.56	1.59	1.3789	1.153093045	0.205508931	0.106845569	0.636967561
OSBPL10	0.939	1.99	1.14	0.982	2.06	1.1	1.28	1.04	NaN	1.17	NaN	1.03	1.72	0.775	0.633	0.558	1.45	0.872	1.75	0.812	0.326	0.805	1.07	1.28	1.16	1.268833333	0.974181818	1.302460495	0.381239615	0.106947063	0.637016278
CLC	1.9	0.776	NaN	1.05	0.985	1.27	0.963	0.778	1.09	0.892	NaN	0.611	0.805	0.62	0.646	0.745	0.371	0.7	0.0938	0.802	NaN	NaN	1.45	NaN	0.678	0.978333333	0.685725	1.426713819	0.512695977	0.107261168	0.638330193
TUBB4B	0.631	0.815	0.737	0.485	0.732	0.918	0.713	0.609	0.566	0.649	0.892	0.679	0.613	0.795	0.724	0.562	0.957	0.517	1	0.846	0.633	0.806	0.858	0.958	1.07	0.702428571	0.811909091	0.865156677	-0.208966671	0.107555016	0.639521373
ATP2C1	0.478	0.191	0.641	0.442	1.06	0.745	0.293	0.553	0.336	0.148	0.501	0.576	0.215	0.454	1.83	0.64	0.616	0.378	1.36	0.845	0.284	0.964	0.668	0.356	0.294	0.473785714	0.748636364	0.632864949	-0.660030427	0.107824138	0.640006579
FAM49A	NaN	1.52	6.91	1.73	2.09	1.09	1.38	5.38	NaN	0.839	NaN	1.11	9.32	1.52	0.532	1.68	1.2	2.1	NaN	0.486	3.57	1.33	0.741	1.11	1.33	2.989909091	1.4079	2.123665808	1.086556753	0.107734116	0.640006579
TMBIM1	NaN	NaN	0.217	NaN	NaN	NaN	2.03	NaN	NaN	NaN	NaN	2.44	NaN	NaN	1.44	2.16	2.63	3.25	NaN	3.94	NaN	7.01	NaN	NaN	3.22	1.562333333	3.378571429	0.462424242	-1.112711062	0.108521907	0.640457437
CDK4	0.823	1.49	1.46	1.55	1.32	1.01	1.19	1.83	1.32	1.01	1.12	1.66	1.44	1.71	1.59	1.37	2.86	1.68	2.7	2.1	1.18	0.693	0.948	1.96	1.95	1.352357143	1.730090909	0.781668256	-0.355371645	0.10835485	0.640457437
CSNK1A1	NaN	0.748	NaN	0.969	NaN	0.527	NaN	NaN	NaN	NaN	NaN	1.1	NaN	0.491	0.241	0.57	0.547	0.623	NaN	0.252	NaN	0.874	NaN	0.391	0.574	0.767	0.509	1.506876228	0.591560921	0.108834178	0.640457437
ORC1	NaN	NaN	1.02	NaN	NaN	NaN	0.923	1.83	NaN	NaN	NaN	NaN	NaN	NaN	0.484	0.661	0.529	0.871	NaN	0.484	NaN	0.0361	0.483	NaN	NaN	1.257666667	0.506871429	2.481234088	1.31105785	0.10826746	0.640457437
LARS2	2.01	0.953	1.86	1.14	1.27	1.34	1.3	1.72	2.22	1.08	2.13	1.44	1.08	1.42	1.07	1.22	1.66	1.13	1.07	1.01	1.08	1.64	1.7	0.945	1.37	1.497357143	1.263181818	1.185385288	0.245356057	0.108714134	0.640457437
INO80C	NaN	2.02	2.3	1.3	NaN	1.52	1.5	0.491	NaN	2.16	2	2.01	4.82	2.55	1.04	0.914	NaN	1.05	NaN	1.12	2.19	1.4	2	1.66	1.65	2.061	1.447111111	1.42421683	0.510168807	0.108586941	0.640457437
TTC21B	1.01	0.307	0.535	0.657	0.782	0.228	0.354	0.839	1.37	0.614	0.749	0.103	0.417	0.466	0.531	0.39	0.249	0.188	NaN	0.375	NaN	0.262	0.431	0.968	0.21	0.602214286	0.400444444	1.503864753	0.588674827	0.108838357	0.640457437
CANT1	2.06	1.01	1.03	1.24	1.14	1.15	1.09	1.44	1.68	1.04	2.03	1.31	1.05	1.63	0.833	0.964	0.64	0.985	2.02	0.797	1.65	1.05	0.986	1.07	1	1.35	1.090454545	1.23801584	0.308029773	0.108127071	0.640457437
UTP3	NaN	NaN	0.327	0.286	NaN	0.323	0.388	NaN	NaN	0.19	NaN	0.66	NaN	0.452	0.998	0.525	NaN	0.754	NaN	NaN	0.497	0.326	NaN	NaN	NaN	0.375142857	0.62	0.605069124	-0.724828126	0.108458057	0.640457437
IFT52	2.69	1.19	1.04	1.33	0.709	1.56	0.762	1.11	0.914	1.48	1.94	1.96	2.74	0.365	1.91	1.75	0.794	2.91	1.64	2.25	4.18	1.51	1.27	2.22	1.36	1.413571429	1.981272727	0.713466354	-0.487082699	0.108837412	0.640457437
SERPINB12	NaN	0.524	0.648	0.908	0.964	0.493	0.55	0.565	1.34	0.424	NaN	0.579	1.54	0.936	1.48	0.822	1.51	1.26	1.51	0.673	0.909	0.9	0.433	0.986	0.943	0.78925	1.038727273	0.759824085	-0.396262651	0.109374115	0.641816434
LMBRD2	NaN	1.5	2.43	1.19	NaN	2.55	6.34	NaN	NaN	1.67	2.08	NaN	NaN	0.449	NaN	NaN	1.49	1.36	NaN	0.868	NaN	NaN	0.786	NaN	1.05	2.276125	1.1108	2.049086244	1.034980707	0.109445404	0.641816434
TMEM192	2.1	2.66	2.9	2.15	2.52	3.39	2.69	2.31	5.19	3.52	2.51	3.93	5.78	3.17	2.82	3.19	2.88	2.87	1.3	2.91	2.5	3.2	2.72	2.65	1.86	3.201428571	2.627272727	1.218536826	0.285149853	0.109171128	0.641816434
KLK14	2.3	0.982	0.846	0.991	0.535	0.362	0.689	2.23	1.18	0.927	1.06	1.48	0.415	0.818	1.58	1.54	0.529	1.66	1.01	1.75	1.32	2.3	0.424	2.31	1.7	1.058214286	1.465727273	0.72197216	-0.469984888	0.109383358	0.641816434
TAB3	1.51	1.23	1.2	0.637	1.36	0.902	1.23	1.51	1.22	0.956	1.36	1.32	1.25	0.852	1.28	1.14	0.554	0.678	1.52	0.853	0.972	1.09	0.819	0.779	1.26	1.181214286	0.995	1.187150036	0.247502279	0.109584745	0.641831016
NUP205	1.34	1.34	1.78	1.43	3.99	1.44	1.59	1.9	2.9	1.2	1.44	1.78	1.92	1.88	1.37	1.14	1.05	1.64	2.27	1.46	1.59	1.59	1.53	1.23	1.4	1.852142857	1.479090909	1.252217052	0.324484652	0.109635946	0.641831016
KIAA0040	7.83	1.71	3.47	3.08	1.16	2.07	3.16	6.03	2.49	1.34	3.04	11.9	1.87	4.27	2.33	2.54	1.15	2.94	1.87	3.08	1.51	4.68	NaN	0.88	NaN	3.815714286	2.331111111	1.636865042	0.710935377	0.109796096	0.64221778
CPNE8.CPNE5	1.46	0.805	6	0.951	NaN	1.4	1.98	0.54	1.68	0.853	NaN	2.78	NaN	NaN	0.6	0.927	1.15	0.692	NaN	1.14	NaN	0.514	0.795	1.62	NaN	1.8449	0.92975	1.984296854	0.988627871	0.110083494	0.643347541
PITX1.PITX2.PITX3	1.47	0.446	0.405	0.623	0.881	0.839	0.846	0.777	2.17	0.978	1.9	0.756	1.2	1.21	0.954	0.83	0.855	1.16	1.09	0.366	0.459	0.531	0.506	0.767	0.947	1.035785714	0.769545455	1.345970804	0.428647116	0.110349801	0.643560608
SEC23A	0.512	0.136	0.192	NaN	NaN	NaN	NaN	0.299	NaN	0.355	NaN	0.129	0.142	0.123	0.968	0.288	0.389	0.0655	NaN	0.779	0.307	0.158	0.277	0.673	0.249	0.236	0.41535	0.568195498	-0.815540695	0.110402794	0.643560608
SLC35F2	3.74	1.26	1.02	0.967	2.15	1.52	1.06	3.24	1.32	1.51	5.18	1.58	1.29	0.673	1.06	1.01	1.24	0.781	2.6	0.975	1.22	1.9	1.49	0.812	0.683	1.893571429	1.251909091	1.512547071	0.59698004	0.11034641	0.643560608
DAPP1	1.9	3.91	0.782	1.26	2.89	1.37	0.992	1.51	2.45	2.41	2.14	0.384	1.64	1.96	1.4	2.01	2.62	2.21	0.942	1.38	5.01	2.97	2.35	3.37	3.93	1.828428571	2.562909091	0.713419207	-0.487178038	0.110564916	0.643955734
JMJD6	NaN	1.16	0.78	0.414	NaN	NaN	NaN	0.688	NaN	NaN	0.717	0.232	0.526	NaN	0.627	0.947	0.91	3.92	NaN	0.574	NaN	NaN	NaN	1.12	3.11	0.645285714	1.601142857	0.403015703	-1.311092042	0.110858287	0.644564453
UGGT2	NaN	1.45	3.78	0.993	NaN	4.28	3.13	NaN	NaN	NaN	NaN	2.43	NaN	NaN	NaN	1.08	NaN	2.85	NaN	NaN	NaN	0.6	0.89	NaN	NaN	2.677166667	1.355	1.975768758	0.982414105	0.110835999	0.644564453
POSTN.1	NaN	0.0065	NaN	0.00625	NaN	NaN	NaN	0.00691	NaN	NaN	NaN	NaN	NaN	NaN	NaN	NaN	0.0372	0.0196	NaN	NaN	0.0112	0.0121	NaN	NaN	NaN	0.006553333	0.020025	0.327257595	-1.611501422	0.11137873	0.644847538
CD68	3.78	NaN	NaN	NaN	NaN	1.07	2.05	4.15	NaN	NaN	NaN	NaN	NaN	NaN	NaN	1.01	NaN	0.858	2.82	0.769	NaN	NaN	NaN	0.561	0.963	2.7625	1.1635	2.374301676	1.247503254	0.111473791	0.644847538
PEX7	1.38	2.66	1	1.61	2.35	0.851	NaN	2.28	4.99	4.59	2.12	2.28	1.49	1.24	2.19	2.34	1.44	1.77	0.195	2.34	NaN	0.742	2.12	0.643	1.24	2.218538462	1.502	1.477056233	0.562724752	0.111207762	0.644847538
SLC2A4	NaN	0.403	NaN	NaN	NaN	NaN	NaN	NaN	NaN	0.726	NaN	0.571	NaN	0.631	1.28	1.13	NaN	0.614	NaN	NaN	NaN	NaN	NaN	0.719	NaN	0.58275	0.93575	0.62276249	-0.683246044	0.111095551	0.644847538
CCDC80	0.911	3.68	2.47	2.09	1.69	NaN	3.19	1.69	6.25	2.65	2.78	NaN	9.65	1.31	5.57	4.35	1.18	12	5.47	5.28	2.54	4.41	3.26	6.85	4.44	3.19675	5.031818182	0.635307136	-0.65447387	0.111185564	0.644847538
FARSA	NaN	1.2	0.421	2.08	1.5	1.07	1.13	0.773	NaN	2.29	1.71	1.56	2.55	NaN	3.6	1.08	3.15	1.72	2.16	2.54	1.91	0.679	0.986	2.98	1.83	1.480363636	2.057727273	0.719416832	-0.47510018	0.111455453	0.644847538
PPP1R1A	2.69	0.959	1.31	2.18	2.66	3.19	2.29	2.01	3.31	0.508	NaN	7.84	NaN	1.98	1.52	0.545	NaN	1.22	NaN	2.46	1.12	3.61	NaN	1.02	0.296	2.57725	1.473875	1.74862183	0.806218315	0.111607494	0.645074303
CAMK1	0.554	0.221	0.204	0.159	0.999	0.651	0.249	0.627	0.153	0.244	0.436	0.531	0.19	0.724	0.824	0.63	0.502	0.449	1.22	0.714	0.549	0.443	0.612	0.423	0.224	0.424428571	0.599090909	0.708454368	-0.497253163	0.111714543	0.645146761
ATL1	0.0903	0.214	0.167	0.668	0.649	0.235	0.573	2.47	0.947	0.516	2.48	0.212	0.614	0.415	0.913	1.13	0.954	1.33	NaN	3.14	0.78	0.402	1.28	1.66	0.953	0.732164286	1.2542	0.583769962	-0.776528118	0.111830444	0.645270173
CKS1B	NaN	0.615	0.443	0.771	NaN	0.901	0.728	0.657	NaN	0.893	NaN	0.492	0.222	0.707	0.724	1.1	0.44	1.02	2.84	0.705	1.24	0.484	0.911	0.722	0.822	0.6429	1.000727273	0.642432776	-0.638382596	0.111966069	0.645507086
NDUFB4	NaN	NaN	NaN	NaN	NaN	NaN	0.151	NaN	NaN	0.725	NaN	NaN	NaN	NaN	0.647	0.975	NaN	1.39	NaN	1.16	NaN	NaN	NaN	NaN	2.48	0.438	1.3304	0.329224293	-1.602857299	0.112300261	0.646519914
OMD	1.26	0.788	1.34	0.77	NaN	0.854	0.591	0.607	NaN	0.474	2.51	1.12	0.796	1.63	1.03	0.429	0.37	0.836	NaN	0.631	0.86	0.869	1.13	NaN	0.583	1.061666667	0.748666667	1.418076581	0.503935445	0.112331178	0.646519914
DDX59	0.544	1.23	1.27	2.12	3.53	1.41	0.852	0.927	1.43	0.809	1.08	1.51	0.619	1.27	0.602	0.958	1.44	0.828	1.02	0.815	0.989	0.876	1.08	0.957	1.14	1.328642857	0.973181818	1.365256556	0.449172084	0.112514211	0.646629619
TMEM165	NaN	1.17	NaN	NaN	NaN	NaN	NaN	NaN	1.29	NaN	NaN	NaN	NaN	NaN	0.787	0.621	NaN	1.13	NaN	NaN	NaN	NaN	NaN	NaN	NaN	1.23	0.846	1.453900709	0.539928747	0.112539699	0.646629619
PSPH	0.679	NaN	0.964	0.91	1.43	NaN	NaN	0.666	1.5	0.943	0.758	1.17	1.74	1.07	NaN	0.497	NaN	1.2	NaN	0.612	NaN	0.342	NaN	NaN	NaN	1.075454545	0.66275	1.62271527	0.69840988	0.112644258	0.646686044
TNNT3	NaN	0.18	0.102	0.0362	0.0506	0.113	NaN	0.112	NaN	0.111	0.0901	0.0608	NaN	0.0974	NaN	NaN	0.0806	0.0788	0.371	0.0904	0.189	0.116	0.0421	0.273	0.22	0.09531	0.162322222	0.587165446	-0.768161025	0.11299236	0.648139371
LARP7	4.44	NaN	0.289	7.33	1.67	2.62	1.3	0.733	5.28	1.09	NaN	NaN	4.64	2.4	NaN	3.28	NaN	1.01	14.8	6.35	2.51	1.81	3.57	11	7.9	2.890181818	5.803333333	0.498020991	-1.005721543	0.113359472	0.649699205
ECI1.DCI	NaN	0.417	0.29	0.403	NaN	0.222	0.319	0.147	NaN	0.276	0.0951	0.233	0.431	0.396	1.55	NaN	NaN	NaN	0.187	0.675	NaN	0.623	0.407	NaN	0.526	0.293554545	0.661333333	0.443882881	-1.171749024	0.113648536	0.650809486
ANAPC2	NaN	1.4	NaN	NaN	NaN	2.4	NaN	3.02	NaN	1.56	NaN	NaN	NaN	NaN	0.738	NaN	0.254	1.05	NaN	1.13	NaN	NaN	NaN	NaN	2.49	2.095	1.1324	1.850052985	0.88756659	0.113859947	0.651473593
POSTN	NaN	NaN	2.19	2.84	NaN	8.55	0.961	2.15	NaN	0.876	2.11	NaN	2.56	1.56	0.416	1.15	NaN	1.62	2.12	0.785	NaN	1.78	0.988	NaN	1.19	2.644111111	1.256125	2.104974514	1.073802766	0.11492887	0.651778207
CDCA2	1.73	0.823	0.245	0.594	1.02	1.28	0.892	0.543	2.01	0.696	0.928	0.495	0.401	1.15	0.423	0.476	1.9	0.388	0.171	0.658	0.157	0.414	0.565	0.796	0.583	0.914785714	0.593727273	1.540750705	0.623633452	0.114667527	0.651778207
HMGXB3	NaN	NaN	1.12	NaN	3.13	2.51	2.18	2.21	NaN	NaN	NaN	NaN	NaN	3.29	0.709	1.26	NaN	1.7	3.39	1.16	NaN	NaN	0.91	NaN	NaN	2.406666667	1.5215	1.581772374	0.661542003	0.114977775	0.651778207
CIZ1	NaN	0.606	1.53	0.867	1.11	4.35	1.64	1.47	0.851	0.632	NaN	1.83	0.464	0.901	2.71	3.12	1.24	2.24	2.37	0.985	1.87	0.843	1.42	2.15	2.86	1.35425	1.982545455	0.683086482	-0.549859853	0.114687029	0.651778207
HNRNPH1	0.0357	0.171	0.164	0.318	0.187	0.169	0.0939	0.19	0.408	0.317	0.107	0.0862	0.191	0.205	0.234	0.0505	0.126	0.0508	0.227	0.115	0.123	0.083	0.153	0.187	0.132	0.188771429	0.134663636	1.401799578	0.487280095	0.114058904	0.651778207
AFP	2.33	0.895	0.861	0.55	1.38	1.15	0.913	1.19	0.714	0.756	1.18	0.536	0.852	1.15	1.65	1.21	2.47	1.09	NaN	0.86	0.588	1.49	1.21	1.17	2.94	1.032642857	1.4678	0.703531038	-0.507314023	0.114588447	0.651778207
COL8A1	1.61	0.851	1.12	0.735	1.18	0.791	1.25	1.09	2.2	0.806	1.37	1.78	1.31	0.719	0.686	0.946	1.54	0.807	1.41	0.663	0.704	1	0.898	0.7	1.19	1.200857143	0.958545455	1.252791025	0.325145783	0.11490993	0.651778207
MEA1	1.32	0.911	2.28	2.57	4.38	1.59	2.01	2.49	2.11	1.62	2.38	1.92	1.92	1.31	1.96	0.632	2.11	1.2	1.91	2.33	2.21	0.971	1.6	1.34	1.41	2.057928571	1.606636364	1.280892564	0.357149474	0.115276103	0.651778207
NHSL1	4.65	1.15	0.641	0.78	1.34	1.07	1.25	0.328	2.43	0.898	1.29	0.846	1.21	1.14	0.516	1.1	0.343	1.03	0.853	0.907	0.615	0.836	1.33	0.947	1.03	1.358785714	0.864272727	1.572172384	0.652759414	0.114572957	0.651778207
FRS2.FRS3	NaN	NaN	NaN	0.599	NaN	1.34	1.26	1.07	NaN	2.26	0.704	NaN	1.58	NaN	2.69	0.925	NaN	NaN	NaN	2.65	NaN	NaN	2.42	NaN	NaN	1.259	2.17125	0.579850317	-0.786247566	0.115345455	0.651778207
CHMP6	NaN	0.965	0.836	1.43	4.11	2.45	1.51	1.96	NaN	2.08	1.92	1.08	3.21	1.64	1.38	1.26	1.03	1.01	2.42	1.25	2.3	1.01	1.67	1.01	1.15	1.932583333	1.408181818	1.37239617	0.456697004	0.115344055	0.651778207
HMCN1	NaN	0.682	NaN	0.46	1.7	1.89	1.84	2.95	0.637	1.38	0.451	NaN	NaN	1.23	0.509	0.586	0.378	0.583	NaN	0.704	NaN	0.833	NaN	1.67	1.31	1.322	0.821625	1.609006542	0.686170192	0.114574509	0.651778207
TTC1	1.25	0.367	0.886	0.886	1.12	NaN	0.24	0.928	0.447	0.371	0.662	0.65	0.574	0.375	0.669	1.8	0.512	1.32	1.67	0.999	NaN	0.62	0.539	0.765	0.744	0.673538462	0.9638	0.698836337	-0.51697347	0.114624473	0.651778207
NGRN	0.562	NaN	2.29	NaN	3.31	0.767	NaN	NaN	NaN	2.06	NaN	NaN	NaN	NaN	4.49	NaN	NaN	6.1	2.49	NaN	NaN	NaN	NaN	NaN	NaN	1.7978	4.36	0.41233945	-1.278095601	0.115165837	0.651778207
PCDHB2	9.41	2.83	3.07	2.45	2.46	2.3	2.61	3.33	2.93	2.24	2.43	2.52	2.38	2.33	1.25	3.27	2.59	1.89	2	2.36	2.33	2.72	2.4	1.97	1.69	3.092142857	2.224545455	1.390011092	0.475096396	0.115111523	0.651778207
LTBR	0.399	1.08	1.36	1.37	0.936	0.932	1.31	0.815	0.882	1.18	0.735	1.15	1.78	1.15	1.14	1.7	0.896	1.9	0.624	1.42	1.14	0.986	1.24	1.88	1.8	1.077071429	1.338727273	0.804548806	-0.313748154	0.115480617	0.652002224
MRPL51	2.43	0.528	1.65	1.77	NaN	1.99	2.54	1.34	2.16	1.55	3.29	3.78	3.54	1.66	1.32	1.13	0.693	2.48	0.455	1.73	2.19	2.82	2.32	0.967	1.51	2.171384615	1.601363636	1.355959737	0.439314341	0.115833113	0.653156693
LAMTOR1	2.56	1.41	2.17	3.15	2.62	1.18	1.78	2.6	5	1.25	3.51	NaN	NaN	1.48	1.4	0.758	2.33	1.35	0.922	1.85	NaN	NaN	2.08	2.5	2.52	2.3925	1.745555556	1.370623806	0.454832651	0.115876466	0.653156693
UFM1	1.01	2.49	1.14	1.68	3.17	1.77	0.551	2.43	2.72	2.23	1.18	2.2	1.68	2.9	2.19	1.34	2.43	1.07	1.64	1.73	1.62	1.37	1.05	1.57	0.697	1.939357143	1.518818182	1.276885651	0.352629333	0.116333463	0.655191602
ATE1	0.736	0.856	0.918	0.772	0.823	0.88	1.19	0.791	0.683	0.997	0.866	0.905	1.95	0.937	1.13	1.34	0.808	1.35	0.614	1.13	2.29	1.47	1.11	0.713	1.44	0.950285714	1.217727273	0.780376473	-0.357757811	0.116781646	0.65626209
DDB1	0.768	NaN	NaN	1.57	1.76	0.345	0.328	1.3	1.08	0.263	0.865	NaN	0.408	NaN	NaN	0.185	NaN	0.313	0.317	0.995	0.719	NaN	0.553	NaN	NaN	0.8687	0.513666667	1.691174562	0.758025582	0.116817051	0.65626209
CMBL	NaN	0.597	1.3	0.682	1.63	NaN	NaN	1.2	NaN	1.18	NaN	NaN	1.27	NaN	0.634	1.17	NaN	0.511	NaN	1.11	0.867	NaN	0.917	1.05	0.416	1.122714286	0.834375	1.345575174	0.428222993	0.116908102	0.65626209
NUDC	2.11	1.73	2.07	1.46	2.05	2.12	1.6	1.77	1.94	0.915	1.96	1.56	1.36	1.4	0.961	1.09	1.83	1.24	1.27	1.4	1.92	1.88	1.92	1.11	1.64	1.7175	1.478272727	1.161828916	0.216397641	0.116642241	0.65626209
PBRM1	NaN	NaN	NaN	1.61	NaN	NaN	NaN	NaN	NaN	NaN	NaN	NaN	NaN	1.26	NaN	NaN	NaN	0.664	NaN	NaN	NaN	NaN	0.963	NaN	NaN	1.435	0.8135	1.76398279	0.818836486	0.117082217	0.656699438
SYNPO2	NaN	1.14	4.99	1.41	NaN	1.88	1.65	3.09	NaN	0.976	NaN	1.93	2.41	2.87	1.6	1.31	1.76	2.56	NaN	1.76	NaN	1.03	1.51	1.38	1	2.2346	1.545555556	1.445823149	0.531891095	0.117227899	0.656976717
EPHB2	NaN	1.7	NaN	2.72	NaN	NaN	0.505	2.48	NaN	1.07	4.55	1.32	NaN	3.2	0.97	0.736	NaN	0.986	1.43	1.38	NaN	2.01	NaN	NaN	1.82	2.193125	1.333142857	1.645078761	0.718156657	0.117369227	0.657229159
H6PD	3.53	NaN	NaN	1.47	1.2	0.811	2.16	11.9	3.56	NaN	NaN	NaN	7.61	8.8	1.54	2.33	NaN	NaN	1.61	0.842	2.5	0.534	0.692	6.48	NaN	4.560111111	2.066	2.207217382	1.142228723	0.117472716	0.657269476
SGCG	3.2	0.714	2.7	1.47	1.66	2.21	0.632	0.819	1.38	1.55	1.88	0.717	0.293	0.506	0.694	0.513	2.14	0.719	NaN	0.366	NaN	1.11	NaN	NaN	0.555	1.409357143	0.871	1.618090864	0.694292625	0.117584908	0.657358378
CAPG	0.0447	NaN	NaN	NaN	NaN	NaN	0.0705	NaN	NaN	NaN	NaN	NaN	NaN	NaN	0.208	NaN	NaN	0.153	NaN	0.307	0.0412	NaN	NaN	NaN	NaN	0.0576	0.1773	0.324873096	-1.622051819	0.117806896	0.657522383
IKBIP	NaN	1.06	1.59	1.67	0.304	0.698	1.18	0.884	NaN	1.12	1.61	1.5	2.1	2.07	0.246	1.88	1.5	1.19	0.702	0.574	0.705	NaN	0.686	0.752	1.3	1.3155	0.9535	1.379653907	0.464306405	0.117771993	0.657522383
HYAL2	0.203	0.38	0.795	0.734	0.445	0.545	0.463	0.669	0.328	0.327	0.57	0.52	0.588	2.44	1.17	0.569	1.49	0.722	1.96	0.872	0.607	0.907	0.372	2.29	0.425	0.643357143	1.034909091	0.621655707	-0.685812304	0.118222712	0.659304109
YTHDF2	5.79	0.438	5.92	NaN	0.855	1.16	1.62	1.96	2	0.775	3.84	2.9	0.553	0.596	0.99	1.07	NaN	1.65	0.866	0.865	NaN	2.52	0.923	1.48	0.95	2.185153846	1.257111111	1.738234454	0.797622687	0.118488656	0.660247808
FUS	1.67	0.824	1.88	1.14	1.3	1.29	1.18	1.65	1.07	0.911	2.61	1.31	0.786	0.794	0.899	0.472	1.75	0.651	1.71	1.01	0.492	0.916	1.08	1.17	1.02	1.315357143	1.015454545	1.295338279	0.373328908	0.118947112	0.662261814
GNB1	NaN	NaN	3.68	NaN	NaN	NaN	NaN	3.77	NaN	1.43	NaN	NaN	NaN	1.34	0.29	NaN	NaN	NaN	2.26	NaN	NaN	0.863	1.04	NaN	1.11	2.555	1.1126	2.296422793	1.19938828	0.120595318	0.662684318
RNF220	NaN	3.27	3.74	3.41	NaN	4.11	3.67	2.92	NaN	3.53	NaN	4.48	2.33	3.67	3.29	4.51	4.62	4.31	6.55	2.93	4.15	2.48	5.7	3.35	4.11	3.513	4.181818182	0.840065217	-0.251426761	0.120065173	0.662684318
LAMP2	0.738	0.267	1.17	1.64	1.42	0.734	1.4	1.11	1.92	1.26	0.849	0.827	1.13	2.32	0.622	0.556	NaN	0.751	1.24	0.911	1	1.06	NaN	0.757	1.41	1.198928571	0.923	1.298947531	0.377343157	0.120006878	0.662684318
METTL8	NaN	1.48	NaN	3.34	0.552	2.8	1.68	2.62	NaN	1.82	NaN	NaN	NaN	2.12	4.52	1.39	NaN	2.48	NaN	NaN	NaN	6.61	4.13	NaN	NaN	2.0515	3.826	0.536199686	-0.899157719	0.120541536	0.662684318
VPS29	2.47	1.48	5.33	1.63	12.2	1.84	1.82	1.96	12.8	1.35	NaN	1.12	4.27	5.75	2.69	0.838	NaN	2.17	1.02	2.09	NaN	3.74	2.51	2.79	2.39	4.155384615	2.248666667	1.847932678	0.885912199	0.119982315	0.662684318
CYTH1	4.01	NaN	NaN	6.34	NaN	NaN	NaN	3.09	5.07	NaN	4.13	4.57	NaN	NaN	NaN	NaN	4.28	2.37	NaN	NaN	NaN	NaN	NaN	2.64	NaN	4.535	3.096666667	1.464477933	0.550386455	0.120770479	0.662684318
BAG2	0.0892	0.325	0.0444	0.0797	0.228	0.0849	0.529	0.0401	0.18	0.48	0.024	0.0464	0.249	0.514	1.4	0.707	0.148	1.03	0.0156	2.04	0.215	0.044	0.0549	0.148	0.334	0.208121429	0.557863636	0.373068641	-1.422486999	0.11948724	0.662684318
ALDOC	1.05	0.772	0.988	0.924	0.837	0.988	0.677	0.595	0.818	0.619	1.07	1.08	0.537	0.949	1.6	1.57	1.12	1.34	1.19	0.635	0.788	0.577	0.947	0.593	1.24	0.850285714	1.054545455	0.806305419	-0.310601677	0.120083845	0.662684318
ADRBK1	2	0.671	NaN	NaN	1.7	NaN	0.662	4.15	1.93	NaN	NaN	NaN	3.02	NaN	NaN	NaN	1.17	1.29	NaN	NaN	NaN	NaN	NaN	NaN	1.02	2.019	1.16	1.740517241	0.799516105	0.119495375	0.662684318
GGCX	2.32	1.26	2.42	1.06	6.29	1.81	1.83	0.855	5.19	1.6	NaN	1.83	2.55	0.822	0.625	2.24	2.08	1.47	2.03	1.34	0.588	2.49	1.08	1.09	1.28	2.295153846	1.483	1.547642513	0.630072264	0.120605468	0.662684318
DNASE1L1	1.74	0.728	1.77	0.71	2.56	0.931	0.651	1.27	1.25	0.77	2.9	0.963	0.547	0.883	0.749	0.638	1.82	0.746	1.22	0.586	1.08	1.07	0.612	0.694	0.647	1.262357143	0.896545455	1.408023583	0.493671497	0.120152937	0.662684318
C9orf40	NaN	1.13	NaN	NaN	NaN	0.835	NaN	NaN	NaN	0.666	NaN	0.286	NaN	NaN	0.228	0.454	NaN	0.337	NaN	NaN	NaN	NaN	NaN	NaN	0.397	0.72925	0.354	2.060028249	1.042664121	0.120231467	0.662684318
SGK3	1.54	NaN	0.694	NaN	NaN	NaN	NaN	1.04	0.867	0.384	1.51	NaN	NaN	0.311	NaN	NaN	NaN	NaN	1.47	NaN	2.01	NaN	NaN	NaN	NaN	0.906571429	1.74	0.521018062	-0.940594707	0.120382397	0.662684318
TBCB.CKAP1	1.89	1.83	1.2	2.62	NaN	5.63	1.89	3.34	1.73	1.09	2.84	2.12	0.953	0.897	3.47	2.62	4.47	5.65	0.339	2.92	NaN	3.7	2.67	2.58	2.39	2.156153846	3.0809	0.69984545	-0.514891735	0.120568504	0.662684318
DOCK5	NaN	NaN	0.366	0.391	NaN	0.37	NaN	0.101	0.194	0.299	NaN	0.53	0.673	1.08	NaN	NaN	0.225	1.28	NaN	NaN	NaN	1.27	1.78	NaN	NaN	0.444888889	1.13875	0.39068179	-1.355934081	0.120736519	0.662684318
TOR4A	3.06	NaN	1.6	0.743	0.757	2.2	NaN	1.8	0.586	0.373	NaN	NaN	0.216	0.577	1.45	NaN	NaN	1.78	2.44	2.17	NaN	1.58	NaN	NaN	1.2	1.1912	1.77	0.67299435	-0.571333701	0.120730285	0.662684318
MBD2	1.73	1.26	1.97	1.27	0.716	1.59	1.21	1.14	0.958	1.22	1.64	0.857	1.56	2.17	0.989	0.777	1.35	1.21	0.793	0.775	0.991	0.709	1.62	1.44	1.72	1.377928571	1.124909091	1.224924381	0.292692689	0.11955701	0.662684318
UTP11L	0.368	0.864	4.31	1.77	2.5	1.7	1.22	3.29	2.79	1.26	2.82	1.66	5.4	2.55	1.66	1.56	0.657	1.8	1.36	1.68	2.4	2.85	1.71	1.33	1.25	2.321571429	1.659727273	1.398766814	0.484155473	0.119527499	0.662684318
ELMO3	2.17	4.16	3.37	2.9	3.59	2.89	3.37	2.02	15.4	4.44	2.21	3.02	5.72	4.12	1.5	3.99	1.85	2.15	1.39	1.63	2.14	6.24	4.59	1.82	1.1	4.241428571	2.581818182	1.642806841	0.71616286	0.121312756	0.662782064
GRK6	NaN	1.9	3.4	1.65	1.91	2.14	1.58	2.98	NaN	2.62	1.2	1.36	NaN	2.19	0.955	1.26	2.73	1.21	NaN	0.769	NaN	1.35	NaN	1.82	2.38	2.084545455	1.55925	1.336889822	0.418880572	0.121026627	0.662782064
RCCD1	NaN	1.02	0.985	0.569	0.179	0.536	0.8	0.604	NaN	0.655	0.568	0.779	0.657	0.645	1.62	1.28	0.618	0.643	1.07	0.831	0.881	0.781	0.636	0.523	0.602	0.666416667	0.862272727	0.772860657	-0.371719768	0.121451797	0.662782064
NEBL	NaN	0.669	0.91	4.45	NaN	1.07	3.55	4.07	NaN	4.28	NaN	1.23	NaN	NaN	1.38	1.87	0.343	1.92	NaN	1.56	NaN	2.5	1.96	0.855	0.446	2.528625	1.426	1.773229313	0.826379117	0.12146797	0.662782064
EHMT1	NaN	3.65	NaN	NaN	NaN	NaN	1.31	NaN	NaN	NaN	NaN	2.36	NaN	NaN	NaN	1.36	NaN	0.904	NaN	NaN	NaN	NaN	0.165	NaN	0.712	2.44	0.78525	3.107290672	1.635657205	0.121157684	0.662782064
KIDINS220	NaN	0.83	0.855	0.56	0.731	1.46	1.02	1.56	NaN	2.49	1.13	1.55	0.779	NaN	4.01	1.48	0.768	1.54	NaN	2.95	1.65	1.3	1.05	1.56	1.28	1.178636364	1.7588	0.670136663	-0.577472755	0.120923087	0.662782064
DIS3	1.95	3.58	6.51	0.806	1.91	2.43	2.67	1.97	3.76	1.61	3.58	4.15	0.886	2.76	1.29	1.25	1.03	1.83	2.86	1.86	2.22	1.98	4.5	1.3	1.31	2.755142857	1.948181818	1.414212386	0.4999988	0.121267751	0.662782064
NDUFC1	NaN	1.8	2.01	2.96	NaN	1.05	1.42	NaN	NaN	2.47	1.12	1.56	8.71	NaN	0.726	0.905	2.07	1.1	NaN	1.06	NaN	1.18	0.775	1.49	1.3	2.566666667	1.178444444	2.178012446	1.123012198	0.121572386	0.66282197
RPL36A	NaN	NaN	NaN	1.23	NaN	NaN	NaN	NaN	0.879	1.03	NaN	NaN	NaN	NaN	NaN	NaN	NaN	0.516	NaN	0.773	NaN	NaN	NaN	NaN	NaN	1.046333333	0.6445	1.623480734	0.699090264	0.121781957	0.663339407
SSB	2.25	NaN	2.38	1.91	NaN	1.29	1.82	2.24	NaN	0.722	NaN	NaN	NaN	2.33	1.03	NaN	NaN	5.72	2.57	3.96	NaN	NaN	5.25	3.71	0.478	1.86775	3.245428571	0.575501805	-0.797107642	0.122153184	0.663339407
ATG2A	5.8	1.7	2.4	1.81	1.32	2.1	1.73	1.8	0.866	1.22	3.03	1.72	1.17	1.78	1.23	1.03	1.92	1.18	1.79	1.29	1.11	2.07	2.25	1.09	1.11	2.031857143	1.460909091	1.390816962	0.475932566	0.12208772	0.663339407
SENP8	NaN	NaN	NaN	0.755	NaN	NaN	0.886	1.16	3.38	NaN	NaN	0.479	0.671	0.494	0.338	NaN	NaN	0.667	NaN	0.348	NaN	0.198	NaN	NaN	0.523	1.117857143	0.4148	2.694930431	1.430248031	0.122062873	0.663339407
LZTS2	NaN	1.04	2.09	0.868	NaN	1.04	0.649	0.784	1.29	0.641	NaN	1.07	1.01	0.478	0.782	1.49	0.919	1.42	1.25	1.43	NaN	1.88	0.91	1.16	1.44	0.996363636	1.2681	0.785713774	-0.347924244	0.121955466	0.663339407
PIP5K1A	1.45	0.548	1.97	0.513	1.22	1.19	0.864	1.31	1.16	0.469	1.49	1	0.459	0.965	1.05	1.19	1.74	1.6	1.73	1.14	0.943	2.12	1.1	0.882	1.01	1.043428571	1.318636364	0.791293643	-0.337714929	0.122502271	0.663720059
RPL34	0.382	0.634	0.504	0.627	0.699	0.734	0.634	0.489	0.387	0.428	0.535	0.826	0.407	0.55	0.964	0.56	0.994	0.8	0.726	0.647	0.519	0.359	0.735	0.349	0.87	0.559714286	0.683909091	0.818404512	-0.289113996	0.122612217	0.663720059
TRIM33	NaN	0.952	0.888	1.03	0.562	1.22	1.31	1.09	NaN	0.883	0.889	0.948	0.96	1.48	1.2	1.18	1.71	1.33	3.39	0.865	1.11	1.48	1.49	0.641	0.994	1.017666667	1.399090909	0.727377085	-0.459224619	0.122399285	0.663720059
EXOC6B	NaN	1.04	1.36	NaN	NaN	NaN	NaN	0.988	NaN	0.787	0.672	NaN	NaN	NaN	NaN	0.708	NaN	NaN	NaN	0.854	NaN	NaN	NaN	0.517	NaN	0.9694	0.693	1.398845599	0.48423673	0.122589627	0.663720059
MUL1	1.2	0.975	1.64	1.7	1.47	1.15	1.6	1.29	2.66	1.33	1.42	1.57	1.12	1.56	1	0.893	1.54	0.99	1.76	0.87	1.31	1.11	0.925	1.69	1.54	1.4775	1.238909091	1.19258145	0.254087802	0.122764479	0.664017696
PRRC2C	1.13	0.667	1.11	0.605	0.614	0.428	0.881	0.651	0.853	0.581	1.63	0.782	0.729	0.985	0.751	1.28	0.399	1.85	1.28	1.6	1.5	0.405	0.503	1.57	1.19	0.831857143	1.120727273	0.742247613	-0.430027547	0.123534503	0.664246267
ITGAM	NaN	2.09	2.75	1.88	2.15	2.11	1.13	4.13	11.6	1.32	4.4	2.09	2.65	1.49	1.82	1.48	1.28	1.63	2.38	1.44	2.15	1.5	1.91	1.93	2.17	3.060769231	1.79	1.709926945	0.773934688	0.123141473	0.664246267
FAH	0.711	0.969	0.625	0.973	0.387	0.777	0.715	0.484	0.11	0.717	0.801	0.983	0.952	1.67	0.355	0.408	1.28	0.499	1.28	0.355	0.416	0.4	0.477	0.187	0.26	0.776714286	0.537909091	1.443950844	0.53002163	0.123056677	0.664246267
SRM	2.58	1.37	1.74	1.18	1.62	1.66	1.52	1.56	1.57	1.32	2.76	1.55	0.599	0.365	0.595	0.874	1.64	0.933	1.49	0.584	1.77	1.38	1.59	1.05	1.22	1.528142857	1.193272727	1.28063168	0.356855604	0.12351077	0.664246267
RPL39.RPL39P5	1.46	2.53	1.21	2	2.15	1.16	1.84	2.04	1.21	1.12	1.46	1.79	2.4	1.44	1.39	1.13	3.19	1.93	1.69	2.14	1.48	2.16	2.24	2.48	3.05	1.700714286	2.08	0.817651099	-0.290442735	0.123244308	0.664246267
RABEPK	2.81	0.38	NaN	NaN	NaN	0.612	NaN	1.93	NaN	NaN	NaN	NaN	1.08	NaN	NaN	NaN	NaN	NaN	NaN	0.266	NaN	NaN	NaN	NaN	0.649	1.3624	0.4575	2.977923497	1.574306692	0.123517532	0.664246267
FAM111A	1.86	1.9	2.78	1.92	2.68	3.24	2.3	3.08	2.2	1.89	2.29	1.86	2.57	3.48	2.06	2.51	2.26	2.14	2.24	1.51	2.6	2.02	2.65	1.41	2	2.432142857	2.127272727	1.143315018	0.193222965	0.123287343	0.664246267
MKS1	NaN	1.07	1.44	0.822	1.31	1.07	1.07	NaN	NaN	2.68	0.468	1.88	1.09	1.42	1.51	1.7	2.61	1.48	1.3	1.03	NaN	1.6	1.32	1.9	2.32	1.301818182	1.677	0.776277986	-0.36535472	0.123585227	0.664246267
KCTD9	NaN	0.316	0.255	1.05	NaN	NaN	0.818	0.58	NaN	1.29	NaN	NaN	NaN	NaN	2.82	1.17	NaN	NaN	0.822	2.92	NaN	0.668	NaN	1.1	0.524	0.718166667	1.432	0.501513035	-0.995640895	0.123930775	0.664852026
CDK5RAP2	NaN	0.274	NaN	0.0575	NaN	0.25	NaN	NaN	NaN	0.273	NaN	0.206	NaN	NaN	NaN	NaN	0.168	NaN	NaN	NaN	NaN	0.0679	NaN	NaN	0.132	0.2121	0.122633333	1.729546072	0.790393445	0.123950554	0.664852026
MRFAP1.MRFAP1L1	NaN	0.83	0.525	0.674	0.491	NaN	0.632	0.278	NaN	0.294	NaN	0.457	0.401	1.84	0.578	NaN	0.947	NaN	NaN	NaN	0.917	1.09	0.923	0.98	NaN	0.6422	0.905833333	0.708960442	-0.496222964	0.12399013	0.664852026
SLC25A14	NaN	1.97	2.77	2.27	2.42	1.87	2.29	2.65	2.58	NaN	1.29	2.7	1.4	1.68	0.831	1.44	2.03	1.42	2.57	1.08	1.76	3.14	2	1.27	1.77	2.1575	1.755545455	1.228962767	0.297441208	0.12424396	0.665690166
PROM2	NaN	NaN	NaN	1.34	NaN	NaN	NaN	NaN	1.65	NaN	NaN	NaN	NaN	NaN	NaN	NaN	0.702	1.06	NaN	NaN	NaN	NaN	NaN	NaN	NaN	1.495	0.881	1.696935301	0.76293156	0.124575933	0.665865079
TCEAL2	NaN	NaN	NaN	12.5	NaN	3.05	NaN	4.83	NaN	NaN	NaN	7.26	NaN	2.79	2.03	2.2	NaN	1.94	NaN	3.06	5.44	NaN	0.825	NaN	NaN	6.086	2.5825	2.356631171	1.236725985	0.124638864	0.665865079
STK38L	NaN	1.69	3.18	1.58	NaN	0.966	1.68	1.02	1.52	0.873	1.16	2.62	0.785	1.17	1.97	1.17	1.05	2.23	NaN	2.81	NaN	1.79	1.65	3.04	2.47	1.520333333	2.02	0.752640264	-0.409967624	0.124666799	0.665865079
ARL2BP	0.71	0.781	0.724	0.807	0.325	1.17	1.12	0.772	0.966	0.777	1.49	0.69	0.689	0.68	1.45	1.16	1.19	1.07	0.631	0.946	0.787	0.787	1.09	0.866	0.996	0.835785714	0.997545455	0.837842236	-0.255249482	0.124565166	0.665865079
JAG1	0.78	1.07	1.95	0.935	1.16	0.993	0.783	0.991	1.56	0.976	0.97	1.82	1.11	1.35	0.844	1.02	1.74	0.964	0.494	0.564	1.17	0.823	0.962	1.02	0.892	1.174857143	0.953909091	1.231623804	0.300561656	0.124900338	0.666212432
URB2	2.17	NaN	1.6	1.62	2.29	2.42	1.32	2.62	1.9	1.47	2.09	2.07	1.34	3.17	1.57	1.43	2.39	1.39	NaN	1.19	1.51	1.48	3.12	0.62	0.996	2.006153846	1.5696	1.278130636	0.3540353	0.124927031	0.666212432
NAP1L1.1	NaN	NaN	NaN	1.78	NaN	0.621	NaN	1.94	NaN	NaN	NaN	NaN	NaN	NaN	0.3	NaN	0.565	NaN	NaN	NaN	NaN	NaN	NaN	NaN	NaN	1.447	0.4325	3.34566474	1.742292884	0.125262143	0.667478054
ORM1	0.0251	0.121	0.0679	0.0563	0.0335	0.0672	0.0743	0.0518	0.0958	0.113	0.0766	0.0323	0.114	0.142	0.0887	0.0724	0.0397	0.183	0.118	0.0867	0.181	0.0224	0.101	0.252	0.1	0.076485714	0.113172727	0.675831679	-0.565264118	0.125490254	0.668171974
PHYH	0.0741	0.0899	NaN	NaN	NaN	NaN	0.068	0.114	0.0141	NaN	NaN	NaN	0.00963	NaN	NaN	NaN	NaN	NaN	NaN	NaN	0.177	0.088	NaN	NaN	0.107	0.061621667	0.124	0.496948925	-1.008830512	0.129237059	0.668249191
UNKL	0.471	0.462	0.771	0.762	0.78	0.987	1.04	0.807	1.18	1.05	1.73	0.992	0.996	0.769	0.866	0.643	NaN	1.67	0.693	1.07	NaN	1.91	1.47	1.46	NaN	0.914071429	1.22275	0.747553816	-0.419750653	0.127455765	0.668249191
TFG	NaN	NaN	NaN	1.33	NaN	4.57	3.03	NaN	NaN	NaN	NaN	NaN	NaN	NaN	NaN	NaN	NaN	4.83	NaN	NaN	NaN	NaN	6.49	NaN	NaN	2.976666667	5.66	0.525912839	-0.927104378	0.125874946	0.668249191
SAMD11	NaN	NaN	0.203	0.858	NaN	0.568	NaN	NaN	NaN	NaN	0.429	NaN	NaN	NaN	1.33	NaN	NaN	2.39	NaN	0.938	NaN	NaN	NaN	NaN	NaN	0.5145	1.552666667	0.331365393	-1.593505157	0.128418613	0.668249191
USF2	NaN	0.912	1.14	1.61	NaN	1.85	0.706	1.04	NaN	0.577	NaN	0.917	1.72	0.467	1.53	0.842	1.47	1.77	0.708	1.4	1.98	0.628	2.42	1.29	2.08	1.0939	1.465272727	0.746550441	-0.421688356	0.126259905	0.668249191
PRPF3	NaN	NaN	3.94	NaN	NaN	1.33	1.32	2.75	NaN	1.01	NaN	NaN	3.21	NaN	0.695	1.07	1.53	1.89	NaN	NaN	NaN	NaN	NaN	NaN	NaN	2.26	1.29625	1.743490839	0.801978784	0.126014368	0.668249191
SERPIND1	NaN	NaN	0.0906	0.122	NaN	NaN	NaN	NaN	NaN	0.116	NaN	NaN	NaN	NaN	NaN	0.122	0.124	NaN	NaN	0.255	NaN	0.417	NaN	NaN	0.744	0.109533333	0.3324	0.329522663	-1.601550403	0.127686501	0.668249191
STS	0.169	0.436	0.213	0.252	0.226	0.169	0.219	0.198	0.188	0.258	0.274	0.13	0.276	0.283	0.375	0.481	0.248	0.229	0.551	0.304	0.207	0.265	0.177	0.32	0.174	0.235071429	0.302818182	0.77627911	-0.365352631	0.126069409	0.668249191
ANXA4.1	1.76	1.78	1.65	2.37	0.968	1.2	1.14	1.69	2.19	1.44	1.53	1.48	1.28	1.55	3.67	2.11	1.27	2.16	2.1	2.09	1.94	2.1	1.3	2.38	0.669	1.573428571	1.980818182	0.794332658	-0.332184776	0.127504385	0.668249191
TCF3	NaN	NaN	NaN	1.39	NaN	0.152	1.31	1.95	NaN	1.94	2.49	NaN	NaN	1.8	0.533	NaN	NaN	NaN	NaN	0.611	1.8	NaN	0.446	NaN	NaN	1.576	0.8475	1.859587021	0.894982261	0.128488964	0.668249191
RASA1	0.496	0.318	0.283	0.329	0.258	0.0969	0.243	0.306	0.234	0.283	0.305	0.246	1.26	0.343	0.929	1.06	0.294	0.463	0.247	0.532	0.498	0.391	0.105	0.754	0.644	0.357207143	0.537909091	0.664066008	-0.590601442	0.128093067	0.668249191
CD247	3.45	3.07	3.01	0.495	1.88	1.6	0.742	1.85	1.34	0.306	2.08	4.8	1.37	1.61	1.27	4.36	3.46	2.13	10.4	3.07	2.6	4.04	1.84	3.16	0.528	1.971642857	3.350727273	0.588422362	-0.765076019	0.12897169	0.668249191
ATP6V1B2	2.5	0.466	0.74	1.82	0.468	0.987	0.195	1.56	0.244	0.717	0.856	0.588	0.198	1.57	3.56	0.798	0.483	0.978	3.21	1.52	1.18	0.382	1.06	4.77	0.744	0.922071429	1.698636364	0.542830383	-0.881426621	0.127211003	0.668249191
MDH2	1.17	1.6	1.28	1.32	1.88	1.4	1.22	1.03	1.45	1.43	1.6	1.14	1.76	2.44	1.37	1.36	1.09	1.71	1	1.08	0.916	0.819	1.37	1.73	1.49	1.48	1.266818182	1.168281306	0.224387697	0.128250545	0.668249191
TUFM	0.424	1.08	0.948	0.757	1.25	0.632	1.15	0.908	1.56	0.569	0.54	0.66	1.05	0.526	1.25	1.22	0.879	1.04	1.81	0.647	2.91	0.372	0.703	1.24	1.39	0.861	1.223727273	0.703588144	-0.507196923	0.129302685	0.668249191
ZNF121	4.22	1.08	1.8	3.08	1.9	0.71	0.857	3.25	1.61	2.89	3.24	1.53	3.48	3.86	1.58	1.05	1.08	1.15	2.02	1.32	2.61	1.12	0.803	3.61	2.81	2.393357143	1.741181818	1.374559002	0.458968835	0.129343954	0.668249191
UBE2N	0.392	0.922	1.64	1.12	1.08	0.861	1.22	0.872	0.863	1.14	0.546	0.846	1.23	0.797	1.88	1.62	1.03	1.37	0.962	1.45	0.671	0.664	1.26	1.12	1.05	0.966357143	1.188818182	0.812872109	-0.298899707	0.128818655	0.668249191
MAX	0.575	2.09	1.05	1.66	1.17	1.34	1.35	1.4	1.22	1.79	0.985	1.23	2.07	1.78	1.83	1.04	NaN	2.29	3.77	1.43	1.87	1.33	2.22	1.89	0.974	1.407857143	1.8644	0.755126123	-0.405210469	0.127948642	0.668249191
KIAA0196	1.37	0.573	0.368	0.854	0.627	0.793	0.726	0.805	1.61	0.966	0.776	0.836	1.13	0.663	1.06	1.17	2.41	0.857	2.23	0.938	1.27	0.779	0.479	1.39	0.59	0.864071429	1.197545455	0.721535392	-0.470857934	0.127220356	0.668249191
GOLGA4	7.5	0.91	1.36	1.49	1.86	0.863	1.68	1.83	6.05	1.1	2.44	1.39	1.81	1.19	1.39	0.907	0.737	1.02	1.9	1.45	2.39	2.3	0.926	0.944	0.853	2.248071429	1.347	1.668946866	0.738938025	0.127254251	0.668249191
DHX32	NaN	0.435	0.589	0.674	0.648	0.795	0.617	0.974	1.01	0.195	1.3	0.93	0.278	0.585	0.41	0.401	0.644	0.422	1.57	1.38	1.73	1.03	1.15	0.968	0.855	0.694615385	0.96	0.723557692	-0.466820041	0.126509717	0.668249191
MAMDC2	2.15	1.14	1.34	0.838	2.75	1.45	1.26	1.17	1.66	1.03	7.77	1.11	0.831	0.902	0.934	1.09	1.22	0.976	0.586	0.917	1.18	1.1	1.22	1.02	1.13	1.814357143	1.033909091	1.754851716	0.811349129	0.129420661	0.668249191
DHX37	NaN	1.04	1.16	0.574	1.77	NaN	0.6	NaN	NaN	NaN	NaN	NaN	NaN	NaN	0.375	NaN	0.693	0.679	NaN	0.437	NaN	NaN	NaN	0.849	0.604	1.0288	0.606166667	1.697222986	0.763176123	0.127524647	0.668249191
DYNC2H1	NaN	1.68	2.36	1.67	0.648	0.376	0.754	5.28	0.703	0.977	NaN	0.797	1.33	0.663	2.58	1.81	0.926	2.07	6.26	3.79	NaN	1.76	1	NaN	2.43	1.4365	2.514	0.571400159	-0.807426657	0.12939362	0.668249191
NPEPL1	NaN	1.37	1.6	NaN	1.08	NaN	0.799	NaN	NaN	NaN	1.2	NaN	NaN	NaN	0.811	NaN	NaN	NaN	1.31	NaN	NaN	NaN	NaN	0.639	0.433	1.2098	0.79825	1.515565299	0.599856013	0.126860978	0.668249191
LPGAT1	NaN	0.929	1.27	1.26	NaN	1.29	1.55	2.03	NaN	0.776	NaN	2.11	NaN	1.4	0.742	1.04	1.71	0.946	NaN	1.3	NaN	1.2	1.19	0.987	0.953	1.401666667	1.118666667	1.252979738	0.325363085	0.128733589	0.668249191
EMG1	2.05	1.53	1.91	1.14	2.77	2.37	1.87	1.59	1.81	1.8	1.91	1.75	1	2.77	0.911	0.732	2.3	0.995	3.33	0.844	0.832	1.95	2.02	0.737	0.748	1.876428571	1.399909091	1.340393161	0.422656231	0.12769078	0.668249191
RFK	0.018	0.399	0.0528	0.074	0.163	0.163	0.138	0.0441	0.147	0.202	0.0437	0.0578	0.292	0.187	2.18	NaN	0.155	0.431	0.0457	0.662	0.227	0.116	0.121	0.416	0.436	0.141528571	0.47897	0.295485253	-1.758841966	0.125635889	0.668249191
CIRH1A	1.11	1.38	0.839	1.29	0.812	0.685	0.97	1.13	1.06	1.02	1.29	1.1	0.955	0.638	1.4	1.4	0.359	1.6	0.591	2	2.16	0.975	0.682	1.78	1.71	1.019928571	1.332454545	0.76545093	-0.385618199	0.126455151	0.668249191
AJUBA	0.705	1.51	0.87	1.17	0.734	0.933	0.791	1.05	0.823	0.924	0.689	1.02	1.21	0.682	0.997	1.61	0.848	1.43	0.737	1.74	0.984	0.74	0.983	0.927	1.59	0.9365	1.144181818	0.818488797	-0.288965425	0.127240816	0.668249191
KCTD15	NaN	NaN	9.37	NaN	NaN	0.0937	0.235	2.36	3.47	NaN	NaN	1.18	3.38	NaN	1.24	NaN	0.386	0.82	0.884	0.869	NaN	0.164	NaN	NaN	NaN	2.869814286	0.727166667	3.946570184	1.980599406	0.125827159	0.668249191
CENPK	NaN	0.961	2.55	1.49	1.29	NaN	1.22	2.15	NaN	1.06	3.91	1.44	1.46	0.975	1.4	1.2	1.11	1.35	NaN	1.02	2.08	1.11	0.672	1.05	1.11	1.682363636	1.2102	1.390153393	0.475244082	0.127708856	0.668249191
ESRP2	2.51	1.75	1.45	2.06	1.58	1.08	1.41	3.58	2.11	4.15	1.54	1.74	1.79	0.971	1.45	0.834	1.32	0.997	0.424	2.26	1.72	0.904	1.01	3.42	1.44	1.980071429	1.434454545	1.380365404	0.465050221	0.127930137	0.668249191
ANTXR1	3.65	NaN	NaN	0.714	0.707	0.814	1.46	1.1	1.7	0.568	3.83	NaN	1.08	1.34	1.16	0.919	1.05	0.615	1.13	1.33	1.05	NaN	0.748	NaN	0.659	1.542090909	0.962333333	1.602449854	0.68027921	0.129051759	0.668249191
SSU72	0.299	NaN	0.297	0.336	NaN	0.367	NaN	0.194	NaN	1.34	0.877	NaN	NaN	NaN	1.03	0.429	NaN	1.61	1.27	1.37	NaN	NaN	0.452	0.412	NaN	0.53	0.939	0.564430245	-0.825132798	0.126312286	0.668249191
PNO1	NaN	1.23	1.32	1.33	1.06	1.19	1.34	1	NaN	1.06	0.756	1.36	0.918	1.23	0.8	1.33	1.8	1.43	NaN	1.44	1.02	1.26	1.33	1.88	1.11	1.1495	1.34	0.857835821	-0.221226535	0.12847301	0.668249191
ANKFY1	4.66	1.52	2.51	2.34	6.69	1.95	2.21	5.58	NaN	0.984	5.89	2.71	1.99	2.35	2.75	1.33	1.96	1.49	1.33	2.25	5.55	2.01	2.58	1.27	1.4	3.183384615	2.174545455	1.463931052	0.549847608	0.126776408	0.668249191
ENTPD4	0.971	0.852	0.976	0.79	0.469	0.961	0.828	1.11	NaN	0.814	0.676	0.956	0.511	1.3	0.989	1.11	1	0.733	NaN	0.965	1.29	1.27	0.971	0.889	0.767	0.862615385	0.9984	0.863997781	-0.210900488	0.129376774	0.668249191
FHOD1	7.73	1.23	0.252	0.981	3.41	1.37	1.72	3.23	8.29	0.779	2.19	0.749	1.17	3.5	3.22	1.06	0.869	1.34	0.849	0.957	1.78	1.03	0.431	1.77	2.81	2.614357143	1.465090909	1.784433394	0.835466052	0.128924931	0.668249191
NA.	1.58	0.958	0.744	1.22	0.842	0.786	0.986	1.02	1.19	0.767	2.08	0.716	0.692	1.09	1.34	1.21	1.3	1.43	1.7	1.97	1.24	1.29	0.734	0.985	0.889	1.047928571	1.280727273	0.818229293	-0.289422907	0.12832411	0.668249191
ZNF574	0.48	0.331	0.375	0.733	0.628	0.719	0.695	1.39	0.575	0.694	1.51	1.19	0.513	1.22	1.81	0.81	1.28	0.664	4.75	1.19	0.876	0.245	0.476	2.49	1.19	0.7895	1.434636364	0.550313668	-0.861673933	0.129576826	0.66854982
TMEM231	NaN	0.0704	NaN	0.0713	0.144	NaN	0.0749	0.0676	NaN	0.0567	0.135	NaN	0.302	NaN	0.0278	0.0729	NaN	0.0912	NaN	0.0573	0.0675	NaN	NaN	0.0898	0.042	0.1152375	0.064071429	1.798578595	0.846857205	0.12971168	0.668740127
GDPGP1	5.83	1.91	0.723	1.68	NaN	0.989	1.76	1.23	NaN	1.8	1.64	1.69	1.4	0.731	0.833	1.49	1.53	1.22	1.1	1.05	1.26	0.878	0.749	1.11	1.32	1.781916667	1.14	1.563084795	0.644396045	0.129848567	0.668940619
HGD	NaN	NaN	NaN	NaN	1.4	NaN	2.34	0.685	NaN	1.91	NaN	NaN	NaN	2.08	2.5	NaN	NaN	NaN	2.32	NaN	NaN	NaN	NaN	6.39	3.28	1.683	3.6225	0.464596273	-1.105950513	0.130006653	0.669249937
CD40	0.927	1.41	1.57	1.1	0.891	1.22	1.16	1.48	1.18	1.09	1.67	1.84	1.42	1.14	1.52	1.42	1.69	1.44	1.79	1.41	1.63	1.09	1.31	0.932	2.33	1.292714286	1.505636364	0.858583332	-0.21996993	0.130224825	0.669695958
ZZEF1	3.04	1.59	4.54	2.01	3	2.28	1.46	2.86	3.72	2.06	3	1.66	1.3	2.38	0.999	1.58	2.75	1.65	3.83	1.22	1.35	1.95	2.69	1.38	1.91	2.492857143	1.937181818	1.286847274	0.363840842	0.130585779	0.669695958
DUSP11	4.18	1.42	1.19	0.785	1.22	1.54	1.38	0.538	4.81	1.48	2.47	1.89	2.76	2.22	1.32	1.08	0.859	0.825	2.96	1.3	1.44	1.35	1.54	1.5	1.31	1.991642857	1.407636364	1.414884489	0.500684276	0.130780063	0.669695958
POLB	1.14	1.76	1.22	1.45	1.3	1.05	1.72	1.1	1.45	1.21	1.54	1.51	1.31	1.69	1.67	1.06	1.04	1.29	1.33	0.963	1.11	1.77	1.04	1.19	1.04	1.389285714	1.227545455	1.13175908	0.178566881	0.130449636	0.669695958
AKAP5	2.59	1.67	2.12	3.33	0.427	1.97	2.25	1.4	0.927	2.34	1.41	3.47	1.92	2.01	1.52	1.8	3.11	2.76	3.24	2.34	2.01	2.03	2.29	2.96	2.61	1.988142857	2.424545455	0.820006428	-0.286292876	0.130768482	0.669695958
LMOD1	0.509	1.5	1.66	1.02	2.08	0.685	0.837	0.249	NaN	1.5	1.49	0.631	3.59	1.22	1.05	2.22	1.96	2.21	2.39	1.34	1.84	2.05	1.38	1.82	0.981	1.305461538	1.749181818	0.746326954	-0.422120304	0.130522257	0.669695958
SCRN1	NaN	NaN	1.88	1.47	1.73	0.682	4.54	8.58	8.31	NaN	10.1	1.1	NaN	0.965	0.507	3.3	0.676	3.94	1.54	NaN	0.773	NaN	1.45	NaN	2.99	3.9357	1.897	2.07469689	1.052900576	0.130469002	0.669695958
KRT5	0.0335	0.0675	0.0747	0.0461	0.0749	0.0353	0.0462	0.0252	0.0665	0.075	0.0306	0.0741	0.151	0.329	0.312	0.38	0.0501	0.108	0.0541	0.177	0.1	0.116	0.108	0.0841	0.0709	0.080685714	0.141836364	0.568864798	-0.813842288	0.131096591	0.669809379
PRIM1	NaN	NaN	NaN	NaN	NaN	NaN	2.23	NaN	NaN	NaN	NaN	1.75	NaN	NaN	1.63	NaN	0.469	NaN	NaN	1.4	NaN	NaN	NaN	1.58	NaN	1.99	1.26975	1.567237645	0.648223957	0.131067589	0.669809379
MKRN1	1.78	2.13	1.86	1.34	2.45	1.2	1.79	2.06	1.82	1.56	1.31	2.02	1.34	1.02	0.905	1.24	2.29	1.51	1.26	1.04	1.22	1.93	1.36	1.64	1.41	1.691428571	1.436818182	1.177204321	0.235364742	0.131005667	0.669809379
GALNT10	5.84	NaN	3.47	2.37	1.84	3.92	NaN	3.72	NaN	NaN	3.39	NaN	1.68	NaN	0.706	2.47	NaN	NaN	3.67	2.04	2.95	NaN	1.66	NaN	NaN	3.27875	2.249333333	1.45765412	0.54364843	0.131297875	0.670336046
BICD1	0.32	0.101	0.258	0.248	0.182	0.058	0.679	0.0545	0.986	0.224	0.0442	0.208	0.636	0.697	0.207	0.235	NaN	0.12	NaN	0.0788	0.334	0.033	0.501	0.0917	0.102	0.335407143	0.189166667	1.773077407	0.826255521	0.131647282	0.670593315
AQP1	0.0868	0.0722	0.0633	0.0567	0.0612	0.046	0.0485	0.0532	0.102	0.076	0.0471	0.0465	0.115	0.112	0.0678	0.0719	0.0806	0.0872	0.021	0.111	0.101	0.0603	0.163	0.143	0.105	0.070464286	0.091981818	0.766067546	-0.384456492	0.131744593	0.670593315
ADCY2	NaN	NaN	0.949	1.27	NaN	0.708	1.81	1.41	NaN	0.706	NaN	0.968	NaN	NaN	0.633	NaN	NaN	1.15	NaN	1.12	NaN	0.832	0.542	0.579	NaN	1.117285714	0.809333333	1.380501294	0.465192241	0.131909331	0.670593315
CAPN1	0.0242	NaN	0.0222	0.156	0.0596	0.0936	0.16	0.0674	0.0693	0.0858	0.0677	0.0504	0.286	NaN	0.169	0.353	0.177	0.119	NaN	0.0579	0.484	0.0743	NaN	NaN	0.0885	0.095183333	0.1903375	0.500076618	-0.999778943	0.131547852	0.670593315
EEF1G	1.55	1.3	1.57	1.3	1.11	0.953	1.3	1.32	1.78	1.44	2.03	1.14	0.894	0.877	1.2	0.959	1.33	1.08	1.76	1.06	0.799	0.899	1.05	1.06	1.34	1.326	1.139727273	1.163436229	0.218392135	0.131804155	0.670593315
FAM103A1	NaN	NaN	1.87	NaN	NaN	3.43	NaN	NaN	NaN	0.599	NaN	3.02	NaN	NaN	NaN	NaN	NaN	0.443	NaN	NaN	NaN	NaN	NaN	1.21	NaN	2.22975	0.8265	2.697822142	1.431795239	0.131937712	0.670593315
REPS1	NaN	NaN	NaN	NaN	NaN	NaN	3.05	NaN	NaN	3.05	NaN	NaN	NaN	NaN	NaN	1.3	NaN	NaN	NaN	NaN	NaN	NaN	NaN	1.91	NaN	3.05	1.605	1.900311526	0.926235945	0.132429219	0.672090592
IGF2BP1	NaN	0.677	NaN	0.481	0.987	0.687	0.938	1.03	NaN	0.39	NaN	1.04	0.457	0.356	0.767	0.605	1.53	0.368	1.49	0.681	1.5	1.01	0.92	NaN	0.685	0.7043	0.9556	0.737023859	-0.440216771	0.132348788	0.672090592
OFD1	2.73	0.948	1.34	1.29	1.27	1.83	1.19	1.57	0.985	1.09	1.33	1.27	0.759	1.54	0.923	1.16	1.64	1.1	1.53	0.997	0.793	1.1	1.29	0.853	1.06	1.367285714	1.131454545	1.208431854	0.273136119	0.13259537	0.672433877
PRC1.1	3.65	1.4	2.69	1.76	1.6	1.86	1.8	1.9	2.44	1.57	2.18	2.15	1.12	1.51	1.94	1.17	2.9	1.18	1.13	1.31	1.43	1.99	1.66	1.47	1.57	1.973571429	1.613636364	1.22305835	0.290493234	0.132751951	0.672728149
ITSN2	0.858	0.854	1.16	1.56	1.5	1.01	0.874	1.6	1.76	1.03	1.43	0.846	0.877	1.05	1.97	0.939	1.68	1.19	1.53	1.39	2.1	0.884	1.13	2.92	0.841	1.172071429	1.506727273	0.777892224	-0.36235781	0.132957274	0.673268805
CTNNB1	0.88	0.736	0.962	1.04	0.902	0.839	0.756	1.86	2.07	2.1	1.4	0.806	0.767	0.6	0.81	0.711	0.557	0.769	1.1	1.12	0.99	0.528	0.873	1.4	0.754	1.122714286	0.873818182	1.284837406	0.3615858	0.133094726	0.673395181
SRFBP1	NaN	1.14	1.28	0.353	NaN	NaN	1.01	0.959	NaN	0.252	NaN	1.54	0.374	NaN	3.43	2.51	NaN	NaN	0.126	1.85	NaN	NaN	NaN	NaN	6.8	0.8635	2.9432	0.293388149	-1.769117499	0.133179533	0.673395181
CS	2.13	1.07	0.732	0.88	1.28	1.35	1.16	1.41	1.55	0.94	1.87	0.817	0.999	0.931	1.85	1.07	0.884	0.644	1.2	0.801	0.512	1.05	1.3	0.689	0.745	1.222785714	0.976818182	1.251804826	0.324009644	0.133509049	0.6735645
CALML3	NaN	NaN	NaN	3.64	NaN	1.24	1.02	3.84	0.365	1.36	NaN	NaN	NaN	NaN	0.627	NaN	1.27	0.33	NaN	NaN	NaN	NaN	1.05	NaN	NaN	1.910833333	0.81925	2.332417862	1.221826276	0.133492707	0.6735645
IGSF8	NaN	0.809	0.988	0.546	NaN	1.66	0.902	1.11	NaN	0.63	NaN	0.624	NaN	1.01	1.06	0.813	0.59	1.58	3.61	1.06	1.29	1	0.656	1.57	1.74	0.919888889	1.360818182	0.675982215	-0.564942805	0.133505306	0.6735645
KNSTRN	3.82	1.53	2.18	1.69	1.83	2.05	1.43	4	2.52	3.04	3.55	1.81	1.66	1.21	0.762	1.28	1.21	1.23	2.22	2.09	2.73	1.76	2.07	3.04	1.43	2.308571429	1.802	1.28111622	0.35740136	0.133611314	0.673582591
ZDHHC16	0.256	0.322	0.838	0.926	0.521	0.287	0.793	0.573	NaN	0.543	0.356	0.727	0.625	0.989	0.316	0.389	0.27	0.647	0.818	0.36	0.231	0.519	0.384	0.25	0.782	0.596615385	0.451454545	1.32154032	0.402220442	0.134384895	0.675448967
MTFR1	1.87	1.21	1.67	0.769	1.23	1.29	1.06	2.08	1.13	0.895	1.87	1.56	1.04	1.09	1.54	1.46	1.71	1.4	3	1.47	1.77	1.18	1.47	1.43	1.42	1.340285714	1.622727273	0.825946379	-0.275879972	0.134490533	0.675448967
PON2	NaN	4.36	1.48	1.46	5.17	3.92	NaN	2.36	NaN	3.02	NaN	0.846	0.497	0.651	1.79	NaN	0.902	NaN	NaN	NaN	NaN	1.57	NaN	NaN	NaN	2.3764	1.420666667	1.672735805	0.742209601	0.134293348	0.675448967
SERPINB1	NaN	0.357	0.135	3.58	NaN	0.919	0.134	2.11	0.243	0.0901	0.105	0.205	0.937	NaN	0.253	0.136	0.147	0.0948	0.309	0.511	0.12	0.164	NaN	0.624	0.176	0.801372727	0.25348	3.161483065	1.660601491	0.134378271	0.675448967
KHK	NaN	0.0405	NaN	0.13	NaN	0.0451	NaN	NaN	NaN	0.256	NaN	NaN	NaN	NaN	NaN	NaN	0.31	NaN	NaN	0.312	0.143	NaN	NaN	NaN	NaN	0.1179	0.255	0.462352941	-1.112933529	0.134145055	0.675448967
FAM171A1	1.99	1.15	0.536	0.911	1.67	1.02	0.895	1.69	2.08	1.13	2.5	0.163	0.651	1.46	0.596	0.954	0.59	0.665	1.15	1.4	0.861	0.487	0.784	1.27	1.68	1.274714286	0.948818182	1.343475821	0.425970357	0.134575241	0.675448967
MUTYH	NaN	1.17	1.25	1.35	0.953	NaN	0.846	2.16	0.611	3.89	2.06	0.022	NaN	0.584	0.326	0.707	1.23	0.615	NaN	0.604	NaN	1.01	NaN	1.2	0.863	1.354181818	0.819375	1.652700922	0.724825674	0.135373095	0.675760899
RNF141	0.174	1.21	1.12	1.91	NaN	1.32	2.86	1.46	NaN	NaN	1.19	NaN	NaN	1.79	0.633	2.98	1.98	1.28	NaN	NaN	1.78	2.25	2.44	NaN	2.99	1.448222222	2.041625	0.70934781	-0.495434907	0.135726369	0.675760899
ACACB	0.201	3.36	2.81	2.72	NaN	4.22	4.47	NaN	NaN	3.46	NaN	2.01	NaN	2.55	1.69	1.77	2.98	2	NaN	3.22	NaN	0.903	1.72	1.98	2.55	2.866777778	2.090333333	1.371445277	0.455697058	0.135556433	0.675760899
RPS3.1	1.13	1.44	1.51	1.88	1.9	1.3	2.03	1.48	1.25	1.88	1.37	1.82	1.82	1.92	0.274	1.62	1.26	1.85	2.57	0.225	1.37	0.75	1.57	0.595	1.7	1.623571429	1.253090909	1.295653345	0.373679774	0.135504483	0.675760899
GPD2	2.98	2.09	1.93	1.25	2.39	2.66	2.33	1.93	2.34	2.11	4.7	2.36	2.57	1.7	1.13	1.44	2.28	1.16	2.68	1.61	2.36	2.54	3.06	1.43	1.51	2.381428571	1.927272727	1.2356469	0.305266536	0.13510395	0.675760899
MYOM2	0.0604	0.574	0.126	0.217	0.101	0.178	0.109	0.215	0.116	NaN	0.193	0.183	0.325	NaN	NaN	0.506	NaN	0.397	0.127	0.355	NaN	0.197	0.167	NaN	0.398	0.199783333	0.306714286	0.651366247	-0.618459131	0.135646024	0.675760899
PHLDB3	NaN	0.174	2.92	1.49	NaN	0.0492	0.0329	0.818	NaN	0.0388	4.93	NaN	1.42	0.998	0.327	NaN	1.26	0.131	NaN	0.028	0.301	0.0029	0.983	NaN	NaN	1.28709	0.433271429	2.970632068	1.570769929	0.134854048	0.675760899
CBWD1.CBWD2.CBWD6.CBWD5.CBWD3	1.16	0.909	1.1	0.85	0.828	1.46	0.856	1.12	NaN	0.623	1.11	0.696	0.915	1.55	1.75	1.88	1.65	1.17	3.24	1.17	0.505	1.34	1.26	0.449	0.989	1.013615385	1.400272727	0.723869975	-0.466197517	0.13555786	0.675760899
ORMDL3	0.457	0.334	2.19	NaN	0.415	0.4	0.854	0.168	0.258	0.379	NaN	0.581	0.342	NaN	5.49	NaN	NaN	0.839	NaN	2.97	1.36	NaN	0.296	0.915	0.702	0.579818182	1.796	0.322838631	-1.631114871	0.135229991	0.675760899
SIX4	2.26	0.909	1.99	1.47	2.99	1.35	1.46	1.37	1.55	0.817	1.79	1.15	3.23	3.77	1.2	1.32	1.64	1.84	0.712	0.982	2.89	0.846	1.76	0.863	1.28	1.864714286	1.393909091	1.337758895	0.419818122	0.135568549	0.675760899
PEX16	NaN	0.911	0.325	0.309	0.776	0.874	0.502	0.399	0.402	0.559	0.831	0.724	0.785	0.603	0.709	1.18	0.381	0.873	4.58	1.08	0.371	0.58	1.04	1.25	1.06	0.615384615	1.191272727	0.51657744	-0.952943456	0.135468723	0.675760899
FARSB	NaN	NaN	1.28	0.913	NaN	1.46	1.1	NaN	NaN	0.892	NaN	0.941	NaN	1.76	0.891	0.494	1.62	0.619	NaN	0.847	NaN	NaN	0.788	1.34	0.577	1.192285714	0.897	1.329192547	0.410550108	0.135825404	0.675761085
OSBP	0.805	1.32	0.696	0.985	1.22	0.76	1.06	1.58	1.55	0.87	0.639	0.749	1.8	0.926	0.663	0.873	0.575	0.701	0.787	0.541	1.68	0.86	0.786	0.876	1.09	1.068571429	0.857454545	1.246213498	0.317551248	0.136126912	0.676767881
RPP14	1.91	1.08	2.4	0.867	0.718	1.44	0.801	1.64	1.24	0.984	1.72	2.73	0.782	0.953	2.22	1.57	1.35	1.46	1.21	1.85	2.23	2.49	1.46	1.47	1.43	1.376071429	1.703636364	0.807726025	-0.30806207	0.136259817	0.6769356
STK3	0.956	0.0199	NaN	1.28	0.78	NaN	NaN	NaN	0.893	0.661	NaN	1.24	0.722	1.57	1.08	0.141	1.86	1.37	NaN	1.75	NaN	2.06	1.27	NaN	NaN	0.902433333	1.361571429	0.662788095	-0.593380406	0.13643658	0.676940616
PPP1R3D	NaN	NaN	1.35	1.39	2.64	2.11	1.97	1.36	NaN	3.17	1.08	1.86	0.988	0.776	1.19	0.951	1.54	0.792	NaN	1.01	1.86	2	NaN	1.41	0.79	1.699454545	1.282555556	1.325053358	0.406050456	0.137119176	0.676940616
C5	0.0398	0.0612	0.0451	0.0578	0.055	0.0544	0.0664	0.108	0.0678	0.0923	0.0481	0.0467	0.0839	0.115	0.0698	0.0584	0.0599	0.095	0.0675	0.0993	0.0827	0.0609	0.0785	0.126	0.0936	0.06725	0.081054545	0.829688201	-0.269358825	0.136942995	0.676940616
BTK	NaN	1.22	NaN	1.89	NaN	2.07	0.542	2.35	NaN	0.812	1.3	2.98	0.626	1.44	1.03	0.424	NaN	0.909	1.2	0.72	1.25	NaN	1.63	NaN	1.41	1.523	1.071625	1.421206112	0.507115798	0.137013487	0.676940616
PRR14L	2.96	1.13	1.52	0.896	0.677	1.4	1.46	2.34	1.09	0.741	2.44	1.6	0.543	0.421	1.45	1.82	0.895	1.78	1.97	1.35	1.81	2.73	2.07	2.18	1.33	1.372714286	1.762272727	0.778945429	-0.360405835	0.136715368	0.676940616
TBC1D5	NaN	0.732	NaN	1.29	0.363	0.429	0.946	0.0771	NaN	0.265	NaN	4.21	NaN	NaN	0.309	0.436	NaN	NaN	NaN	0.172	0.127	NaN	NaN	0.159	NaN	1.0390125	0.2406	4.318422693	2.110504463	0.137115843	0.676940616
TTC28	0.669	0.591	1.07	0.603	1.24	0.834	0.728	1.02	0.958	0.677	1.03	0.561	0.646	1.08	0.549	0.389	1.73	0.401	1.34	0.992	1.63	1.9	0.854	2.59	0.721	0.836214286	1.190545455	0.702379134	-0.509678108	0.137153365	0.676940616
TMEM168.FLJ13576	2.39	1.12	NaN	1.09	NaN	2.9	1.31	2.02	NaN	1.59	NaN	1.61	2.83	NaN	1.89	1.23	0.896	1.05	1.02	2.14	NaN	NaN	1.62	NaN	NaN	1.873333333	1.406571429	1.331843727	0.413424812	0.136586591	0.676940616
IPO11	0.709	1.22	1.08	0.638	0.876	0.764	1.09	0.675	1.55	1.04	0.96	0.802	1.17	0.686	0.866	0.486	0.932	0.552	0.695	0.537	0.829	0.837	0.863	1.33	0.806	0.947142857	0.793909091	1.193011729	0.254608227	0.136925777	0.676940616
DBI	0.401	0.872	0.596	1.42	0.587	0.397	1.09	0.426	0.451	1.17	0.632	0.585	0.717	0.401	0.85	0.319	0.734	1.21	0.923	1.56	0.479	1.27	0.416	1.97	0.935	0.696071429	0.969636364	0.717868527	-0.478208446	0.137281654	0.677084225
SECISBP2	NaN	NaN	NaN	NaN	0.54	NaN	NaN	NaN	NaN	NaN	NaN	0.74	0.583	0.798	0.681	0.418	NaN	0.334	NaN	0.707	NaN	NaN	NaN	0.227	NaN	0.66525	0.4734	1.405259823	0.490836899	0.137454397	0.677446726
JMJD7	NaN	NaN	NaN	0.587	NaN	0.486	NaN	NaN	NaN	NaN	NaN	NaN	NaN	0.153	0.802	NaN	NaN	2.06	NaN	NaN	NaN	NaN	1.03	NaN	NaN	0.408666667	1.297333333	0.315005139	-1.666552731	0.137708733	0.677721565
CHTF18	NaN	NaN	0.00226	0.0912	NaN	NaN	NaN	NaN	NaN	NaN	NaN	NaN	NaN	NaN	0.916	NaN	NaN	NaN	NaN	0.569	NaN	NaN	NaN	NaN	NaN	0.04673	0.7425	0.062936027	-3.989970084	0.137620386	0.677721565
MTOR	0.874	1.9	NaN	2.29	NaN	0.797	3.48	2.42	NaN	0.905	NaN	2.97	1.1	1.02	0.472	1.08	NaN	1.94	NaN	0.962	NaN	NaN	0.775	0.64	2.2	1.7756	1.152714286	1.540364357	0.623271646	0.137859984	0.677977125
RAP1GDS1	5.19	2.11	2.01	1.48	1.58	1.74	2.26	3.03	3.51	0.954	4.22	1.51	1.69	1.97	1.21	1.13	1.74	1.37	3.99	1.83	1.41	1.93	1.93	1.71	1.11	2.375285714	1.76	1.349594156	0.432525631	0.138075474	0.67854801
GAL	0.517	0.663	0.567	0.628	0.695	0.902	0.448	1.2	0.0986	0.36	0.795	0.379	0.396	0.491	0.612	0.434	NaN	0.481	1.47	0.3	0.697	0.643	1.73	0.751	1.44	0.5814	0.8558	0.679364337	-0.557742607	0.138732735	0.679802609
GSS	0.68	1.31	1.74	0.806	1.2	1.48	0.823	1.88	2.54	1.59	2.63	1.34	0.791	1.74	1.38	1.04	1.56	0.673	0.763	1.04	1.42	1.17	1.85	1	0.945	1.467857143	1.167363636	1.257412084	0.330457533	0.138589257	0.679802609
GNAI1	0.956	0.676	1.13	0.62	0.518	0.962	0.877	0.909	NaN	0.496	0.94	0.811	0.622	0.596	0.855	0.737	1.95	0.77	0.681	1.05	0.801	0.717	0.811	1.21	1.11	0.777923077	0.972	0.800332384	-0.321328809	0.138828719	0.679802609
SMARCB1	0.0332	0.144	0.0194	0.08	0.109	0.112	0.098	0.0738	0.207	0.115	0.0823	0.054	0.104	0.172	0.254	0.151	0.0658	0.14	0.0557	0.11	0.199	0.209	0.104	NaN	0.0973	0.100264286	0.13858	0.723511948	-0.466911254	0.138682142	0.679802609
DHCR7	1.13	1.5	1.55	2.08	2.68	2.24	2.7	2.36	2.68	2.05	1.21	1.12	0.849	0.698	2.43	1.79	3.35	1.98	2.15	2.43	1.46	2.18	2.03	1.71	2.08	1.774785714	2.144545455	0.8275813	-0.273027049	0.138810234	0.679802609
C19orf21	1.86	1.46	1.7	1.52	1.28	1.01	0.861	2.71	1.81	1.36	1.54	1.44	2.15	3.71	0.37	1.34	0.974	2.17	1.27	NaN	1.76	1.68	1.27	NaN	1.28	1.743642857	1.346	1.2954256	0.373426159	0.139018135	0.680242145
NCSTN	2.17	0.848	1.56	0.87	1.37	2.23	1.17	4.25	2.2	1.03	1.59	2	0.917	2.3	1.47	1.65	1.1	1.06	2.23	1.11	1.65	1.26	1.03	1.01	1.15	1.750357143	1.338181818	1.308011452	0.387375172	0.139349222	0.681373773
RWDD1	NaN	1.59	3.61	1.74	2.62	1.28	1.22	2.64	NaN	0.875	2.1	3.56	1.5	1.65	1.89	1.68	1.81	3.53	3.47	2.1	5.93	3.41	1.66	2.15	2.63	2.032083333	2.750909091	0.738695197	-0.436948897	0.139740206	0.682052483
POLR2G	1.74	1.73	1.25	1.21	1.37	1.32	1.81	1.56	1.96	1.08	1.8	1.88	1.63	1.61	1.2	1.2	2.06	1.43	0.983	1.23	0.798	1.96	1.37	1.18	1.52	1.567857143	1.357363636	1.155075251	0.207986843	0.139787786	0.682052483
PPP6R1	0.0401	1.07	1.05	1.01	0.677	1.64	1.22	1.03	0.944	1.31	1.66	0.807	0.87	1.34	2.29	1.15	1.84	0.885	1.65	0.791	0.679	2.67	4.07	0.787	0.654	1.047721429	1.587818182	0.659849749	-0.599790542	0.13963081	0.682052483
ANAPC4	3.61	3.53	3.09	1.84	4.88	1.55	3.43	2.7	6.82	2.36	2.39	4.59	3.21	3.01	1.59	2.87	3.77	3.55	2.31	1.29	3.7	3.49	2.18	2.55	2.1	3.357857143	2.672727273	1.256341108	0.329228222	0.140384178	0.682226824
SPAG9	2.75	1.49	2.06	1.58	1.56	2.26	1.84	2.51	2.26	1.71	3.54	2.36	1.46	1.65	1.24	1.57	1.46	1.52	2.2	1.82	1.65	2.69	2.19	1.2	1.77	2.073571429	1.755454545	1.181216246	0.240273104	0.140283717	0.682226824
CDKAL1	1.56	1.06	1.49	1.12	1.47	1.6	1.1	1.35	1.03	0.867	1.13	1.39	0.761	1.68	1.32	0.99	3.08	1.79	0.995	1.47	1.98	1.77	1.76	1.41	0.794	1.257714286	1.578090909	0.796984685	-0.327376094	0.140005999	0.682226824
C1orf52	2.86	3.18	1.44	1.34	4.12	5.38	0.484	1.6	1.39	3.18	2.09	3.69	3.86	1.47	1.77	1.77	1.18	1.81	1.43	1.96	2.47	2.33	2.91	2.62	1.16	2.577428571	1.946363636	1.324227664	0.405151175	0.140423189	0.682226824
CTTNBP2NL	1.18	0.979	0.853	1.69	1.59	1.35	0.689	1.92	0.843	0.981	1.92	0.848	0.777	1.33	1.78	0.81	2.4	0.866	1.67	1.96	1.68	0.897	1.58	4.36	0.969	1.210714286	1.724727273	0.701974338	-0.510509804	0.140210604	0.682226824
TLN2	NaN	NaN	NaN	NaN	0.0345	NaN	0.0607	NaN	0.0572	NaN	NaN	0.173	0.0416	0.0641	NaN	NaN	0.0279	1.2	NaN	0.802	0.16	0.0895	0.198	NaN	NaN	0.07185	0.4129	0.174013078	-2.522732357	0.140242036	0.682226824
TXNRD2	2.66	2.08	1.36	2.82	0.719	1.61	1.59	1.42	2.11	2.22	1.85	1.97	1.26	2.24	1.85	2.78	1.07	2.13	6.84	2.22	1.93	1.99	2.27	1.67	4.56	1.850642857	2.664545455	0.694543549	-0.525862938	0.141658647	0.683458206
FBRS	1.09	1.32	0.746	2.34	0.734	0.825	1.51	0.715	1.07	1	1.02	0.93	1.94	2.28	1.07	0.964	2.11	3.62	1.19	1.39	1.98	2.84	0.835	1.33	1.53	1.251428571	1.714454545	0.729928113	-0.454173708	0.141767756	0.683458206
RET	0.581	1.66	1.03	1.69	1.3	1.49	1.5	0.979	2.1	2	1.05	1.27	3.43	1.59	0.752	0.588	1.51	1.14	1.83	0.702	1.8	0.673	2.04	0.817	1.12	1.547857143	1.179272727	1.31255231	0.392374921	0.141340233	0.683458206
ME2	NaN	0.202	0.198	0.0883	NaN	0.124	0.185	0.0193	NaN	0.342	0.0542	0.186	0.0428	0.133	0.0183	0.0226	0.251	0.051	NaN	0.213	0.0257	0.0388	0.136	0.0477	0.029	0.143145455	0.08331	1.718226558	0.780920277	0.141446976	0.683458206
MRPL28	0.0437	NaN	NaN	NaN	NaN	NaN	NaN	NaN	0.51	0.195	NaN	NaN	NaN	NaN	NaN	NaN	NaN	NaN	NaN	0.498	0.739	NaN	NaN	NaN	NaN	0.249566667	0.6185	0.403503099	-1.309348341	0.140997651	0.683458206
CYP2R1	NaN	NaN	0.98	1.08	NaN	1.05	1.17	2.04	NaN	NaN	NaN	1.2	NaN	1.05	1.46	1.2	NaN	1.84	NaN	NaN	1.51	1.19	1.95	NaN	NaN	1.224285714	1.525	0.802810304	-0.31686896	0.141447053	0.683458206
NOP9	0.788	0.656	0.364	0.371	0.424	0.423	0.337	0.384	NaN	0.357	0.626	0.5	0.697	0.303	NaN	1.44	0.374	1.05	0.746	0.515	0.764	0.565	NaN	0.427	0.294	0.479230769	0.686111111	0.698473996	-0.51772169	0.141627413	0.683458206
NIN	NaN	NaN	NaN	1	NaN	0.706	1.39	1.01	NaN	0.969	1.39	NaN	NaN	NaN	0.739	2.21	2.15	1.58	NaN	1.37	NaN	NaN	0.95	NaN	1.24	1.0775	1.462714286	0.736644204	-0.440960124	0.141207924	0.683458206
PALLD	NaN	1.46	1.72	1.03	NaN	1.75	1.6	0.601	NaN	1.36	0.623	1.92	0.804	1.36	1.38	1.35	2.49	1.47	NaN	1.75	0.739	2.55	1.81	1.18	1.68	1.293454545	1.6399	0.78873989	-0.342378487	0.141442874	0.683458206
FAM84A	3.75	0.82	2.12	1.14	1.06	1.25	0.801	4.69	4.35	1.48	2.03	2.04	1.9	1.07	1.37	0.943	1.12	3.2	1.7	1.72	NaN	0.59	1.34	1.08	0.936	2.035785714	1.3999	1.454236527	0.540261938	0.141205835	0.683458206
MALT1	NaN	NaN	NaN	1.89	2.12	0.664	0.68	1.78	5.61	NaN	4.87	NaN	NaN	1.8	0.322	0.352	0.439	0.28	4.68	0.692	NaN	0.488	NaN	NaN	NaN	2.42675	1.036142857	2.342099821	1.227802565	0.141778028	0.683458206
KRT80	NaN	0.309	1.91	NaN	0.878	NaN	NaN	NaN	NaN	NaN	NaN	NaN	0.709	NaN	NaN	2.86	NaN	NaN	NaN	NaN	NaN	NaN	1.49	NaN	4.65	0.9515	3	0.317166667	-1.656686939	0.142186518	0.684513415
PDDC1	NaN	NaN	NaN	1.43	NaN	1.76	NaN	1.06	NaN	1.86	NaN	NaN	NaN	2.11	0.389	NaN	NaN	NaN	NaN	0.35	NaN	NaN	1.56	NaN	NaN	1.644	0.766333333	2.145280557	1.101166334	0.142287418	0.684513415
SLC17A5	0.0743	0.321	0.23	0.173	0.247	0.0739	0.0944	0.215	0.219	0.307	NaN	0.125	0.182	0.111	0.239	0.105	NaN	0.0807	NaN	0.133	0.192	0.144	0.122	0.107	0.132	0.182507692	0.139411111	1.309133044	0.388611723	0.142297764	0.684513415
PDPK1	NaN	NaN	NaN	NaN	NaN	0.843	0.431	1.61	NaN	NaN	NaN	NaN	NaN	0.0459	NaN	0.0803	0.0899	0.0448	NaN	NaN	NaN	0.0368	NaN	NaN	0.102	0.732475	0.07076	10.35154042	3.371773567	0.142425805	0.684646863
TLK2	1.35	0.858	1.26	1.28	1.98	1.4	1.04	1.62	2.59	0.954	1.19	1.42	1.05	0.784	0.762	0.625	0.934	0.721	2.07	0.897	1.28	1.55	1.19	0.95	0.72	1.341142857	1.063545455	1.26101132	0.334581226	0.142852014	0.686212421
IKBKAP	13.5	3.19	NaN	2.58	8.64	2.04	1.78	13.1	NaN	1.44	22.8	NaN	2.14	1.21	4.2	0.801	NaN	5.4	5.79	1.77	NaN	NaN	2.37	2.04	2.24	6.583636364	3.076375	2.140063017	1.097653279	0.143077673	0.68671037
THBS3	2.59	3.51	2.53	1.36	2.63	3.32	3.25	1.62	3.57	2.25	3.34	2.27	2.53	2.27	1.22	0.773	2.64	0.81	1.3	1.47	2.18	4.96	3.56	1.35	1.53	2.645714286	1.981181818	1.335422252	0.417295985	0.143156879	0.68671037
RAB34	NaN	1.65	0.544	1.22	NaN	1.51	0.743	0.222	NaN	0.565	NaN	NaN	NaN	2.05	0.986	1.41	4.92	1.18	0.985	1.13	NaN	1.68	0.816	1.98	2.44	1.063	1.7527	0.60649284	-0.721437482	0.145800856	0.686831661
UBE2J2	0.129	NaN	NaN	4.62	NaN	NaN	1.74	0.0614	NaN	1.76	3.82	0.606	NaN	3.14	NaN	0.657	1.94	NaN	0.0407	NaN	NaN	NaN	0.686	NaN	NaN	1.98455	0.830925	2.388362367	1.256021742	0.144226734	0.686831661
IYD	4.65	0.972	1.31	1.15	3.42	1.11	1.19	2.31	3.08	0.801	1.81	0.906	1	1.04	1.03	1.1	0.873	1.37	1.18	0.995	2.14	1.21	1.13	1.09	1.72	1.767785714	1.258	1.405235067	0.490811484	0.1441996	0.686831661
BPTF.1	0.586	0.984	1.14	1.44	0.951	0.91	0.808	0.938	0.504	0.852	0.623	0.909	1.78	1.17	1.05	2.22	1.51	2.39	0.87	1.1	0.715	0.456	1.09	1.35	1.29	0.971071429	1.276454545	0.760756763	-0.39449284	0.145600005	0.686831661
BRMS1	NaN	0.858	NaN	2.03	NaN	1.82	0.729	NaN	NaN	2.24	NaN	0.0737	NaN	NaN	2.75	NaN	0.844	NaN	NaN	NaN	NaN	2.03	NaN	2.14	4.72	1.291783333	2.4968	0.517375574	-0.950716151	0.145572559	0.686831661
SCAF11	NaN	4.08	NaN	NaN	5.25	3.15	NaN	NaN	NaN	NaN	3.03	6.1	NaN	NaN	4.54	1.07	1.32	NaN	4.1	2.44	NaN	NaN	4.43	NaN	3.33	4.322	3.032857143	1.425058879	0.511021528	0.145120614	0.686831661
SEC16A	1.2	1.08	0.718	1.9	1.24	0.767	1.35	1.65	2.38	1.12	0.977	1.47	5.96	2.57	1.55	0.759	0.482	0.88	NaN	0.816	2.51	1.15	0.846	1.1	1.25	1.741571429	1.1343	1.535371091	0.618587389	0.144631055	0.686831661
BUB3	2.6	0.909	1.7	1.07	1.64	1.56	1.01	1.14	2.15	0.787	2.7	1.18	0.641	0.928	0.7	0.852	1.46	0.816	1.38	0.635	1.32	1.37	1.44	1.15	1.27	1.429642857	1.126636364	1.268947908	0.343632846	0.145789052	0.686831661
PDXK	0.179	1.24	0.193	0.883	0.827	0.306	0.682	0.182	0.0803	NaN	0.12	0.797	1.31	1.26	1.08	1.18	NaN	2.81	0.0953	3.17	0.673	0.0921	0.353	0.323	2.76	0.619946154	1.25364	0.49451689	-1.015908299	0.143958951	0.686831661
GATA3	2.22	1.03	0.996	1.09	1.49	1.79	1.33	1.08	4.16	2.02	1.26	0.728	NaN	1.23	1.18	1.33	1.26	1.19	2.15	0.99	0.616	1.05	1.1	0.486	1.28	1.571076923	1.148363636	1.36810055	0.452174267	0.145773818	0.686831661
LAP3	0.736	NaN	NaN	1.64	0.934	0.681	0.815	0.491	4.4	1.64	1.96	NaN	1.32	NaN	1.1	NaN	NaN	NaN	1.63	0.178	NaN	NaN	0.429	0.513	NaN	1.4617	0.77	1.898311688	0.924716891	0.145644108	0.686831661
CMPK1	0.996	1.84	1.55	1.85	1.29	1.66	1.5	0.837	0.411	1.49	0.506	1.59	4.59	1.76	2.42	2.01	2	2.91	0.647	2.51	2	2.24	1.74	1.59	2.43	1.562142857	2.045181818	0.763816128	-0.388702712	0.145427715	0.686831661
NNMT	2.4	1.85	1.4	1.15	1.6	1.46	1.65	1.6	1.01	1.45	2.18	1.45	1.64	0.948	1.28	1.17	1.4	1.19	1.08	1.1	1.58	2.02	1.49	1.1	1.43	1.556285714	1.349090909	1.153581055	0.206119377	0.14361016	0.686831661
HSDL1	NaN	3.32	NaN	NaN	NaN	0.421	NaN	NaN	NaN	NaN	NaN	1.42	NaN	NaN	NaN	NaN	9.11	4.66	NaN	1.61	NaN	NaN	NaN	NaN	4.08	1.720333333	4.865	0.353614251	-1.499751675	0.14437224	0.686831661
SFT2D3	5.95	3.49	2.74	2.98	1.2	3.4	3.66	5.04	7.51	5.64	4.19	2.38	3.56	0.997	1.68	2.62	5.11	4.07	1.89	1.15	1.25	3.88	2.4	4.75	1.98	3.766928571	2.798181818	1.346205792	0.428898969	0.145617613	0.686831661
AMMECR1L	NaN	NaN	NaN	1.11	NaN	2.27	2.06	NaN	NaN	2.58	0.0209	NaN	NaN	1.01	1.04	0.833	0.468	1.15	NaN	0.303	NaN	0.853	NaN	1.54	0.256	1.508483333	0.805375	1.873019815	0.905366162	0.143836353	0.686831661
CTU1	0.411	NaN	0.00417	0.497	NaN	0.0997	0.162	1.34	NaN	NaN	NaN	0.0238	0.0623	0.0232	0.122	NaN	NaN	NaN	0.062	0.0508	0.0991	0.0146	0.0211	0.0398	NaN	0.291463333	0.058485714	4.983496173	2.317158221	0.144870291	0.686831661
WASF3	0.742	0.566	0.691	0.86	0.775	1.01	0.862	0.943	1.3	0.752	1.1	0.833	0.92	0.628	1.04	0.944	0.797	0.892	1.69	0.754	1.03	0.934	0.848	0.931	1.1	0.855857143	0.996363636	0.858980709	-0.219302363	0.143771361	0.686831661
CENPL	NaN	1.37	NaN	1.09	1.38	1.36	0.883	NaN	NaN	0.779	NaN	NaN	NaN	NaN	1.2	NaN	2.26	1.21	NaN	1.31	NaN	1.48	NaN	1.3	NaN	1.143666667	1.46	0.783333333	-0.352301744	0.145898902	0.686831661
CPNE2	NaN	NaN	0.442	3.74	3.86	2.95	5.18	1.27	5.32	1.54	NaN	0.182	NaN	NaN	5.4	NaN	NaN	4.52	NaN	NaN	2.66	NaN	NaN	3.83	NaN	2.720444444	4.1025	0.663118695	-0.592660967	0.144203673	0.686831661
CDC42EP4	4.02	1.61	1.78	1.65	2.13	1.63	2.16	3.13	1.64	1.66	3.89	1.58	2.02	2.81	1.45	2.05	1.56	1.64	2.93	1.11	2.74	1.35	1.69	1.91	1.77	2.265	1.836363636	1.233415842	0.302659281	0.145303507	0.686831661
APOBEC3C	NaN	NaN	2.01	NaN	NaN	NaN	NaN	NaN	NaN	NaN	NaN	1.32	NaN	1.62	2.11	NaN	1.38	0.589	NaN	1.21	NaN	NaN	1.02	1.45	0.322	1.65	1.154428571	1.429278555	0.515287113	0.143966331	0.686831661
ATG3	NaN	1.49	0.951	0.848	NaN	1.59	0.787	0.906	NaN	0.885	NaN	0.957	0.518	2.12	1.43	NaN	1.15	3.58	NaN	NaN	NaN	2.75	NaN	1.11	NaN	1.1052	2.004	0.551497006	-0.858575041	0.145824738	0.686831661
OXSM	0.713	1.13	1.62	1.31	0.954	1.16	1.1	1.3	1.2	0.882	1.92	1.3	1.16	0.896	2.42	1.16	NaN	1.3	1.35	1.28	1.79	1.84	0.981	0.837	1.54	1.188928571	1.4498	0.820063851	-0.286191851	0.144054165	0.686831661
SPG21	NaN	2.25	2.54	NaN	NaN	1.09	2.33	2.09	NaN	1.39	4.53	4.82	NaN	1.62	1.53	3.12	1.91	2.05	1.83	1.92	1.27	1.2	1.25	1.95	1.56	2.517777778	1.780909091	1.413759855	0.499537081	0.144640422	0.686831661
FBXL4	3.23	NaN	NaN	1.55	NaN	0.88	1.56	NaN	NaN	NaN	NaN	1.58	NaN	NaN	NaN	NaN	1.55	NaN	NaN	0.832	0.764	NaN	0.978	NaN	NaN	1.76	1.031	1.707080504	0.771531096	0.144829698	0.686831661
IER3IP1	NaN	NaN	1.03	1.97	1.49	NaN	2.46	NaN	1.57	NaN	0.95	NaN	0.821	NaN	NaN	0.884	NaN	NaN	NaN	1.53	NaN	0.278	0.96	NaN	NaN	1.470142857	0.913	1.61023314	0.687269587	0.144660332	0.686831661
FOXJ2	NaN	0.0588	0.326	0.303	0.807	NaN	0.634	0.507	NaN	NaN	0.469	NaN	0.714	0.223	0.794	0.743	NaN	0.56	NaN	0.838	0.266	0.485	NaN	0.786	0.457	0.449088889	0.616125	0.728892496	-0.456222048	0.146019154	0.686924015
NAP1L5	NaN	2.38	1.77	1.15	0.685	0.513	0.501	0.854	NaN	0.458	1.22	1.24	0.837	0.717	0.924	0.238	0.651	NaN	NaN	1.09	0.798	1.66	0.059	0.18	0.386	1.027083333	0.665111111	1.544228199	0.626885963	0.146148798	0.687060395
NAMPT	1.31	1.67	1.61	2.52	1.43	2.83	1.38	1.41	1.45	1.76	1.07	1.37	2.32	2.88	1.07	1.1	1.2	1.94	2.66	1.31	1.44	1.44	1.79	1.2	0.839	1.786428571	1.453545455	1.22901459	0.297502043	0.146483917	0.688121077
TXNL4A	7.48	1.81	1.5	1.56	1.42	1.1	1.49	1.9	0.637	1.49	2.4	1.21	1.58	0.975	0.898	1.08	1.26	1.09	2.54	0.907	0.975	0.788	1.2	0.844	1.42	1.896571429	1.182	1.604544356	0.682163672	0.146618302	0.688121077
SELPLG	2.19	1.92	2.73	1.84	2.61	1.76	1.41	2.8	2.37	1.81	3.53	2.54	0.89	1.52	1.71	0.956	NaN	1.48	NaN	1.8	NaN	1.12	3.49	0.95	1.33	2.137142857	1.6045	1.331968125	0.413559558	0.146676848	0.688121077
RDH14	NaN	NaN	NaN	1.71	NaN	1.15	2.82	2.35	NaN	4.22	3.25	NaN	5.28	1.49	1.09	0.857	NaN	2.4	1.8	2.1	NaN	NaN	1.06	NaN	3.5	2.78375	1.829571429	1.521531194	0.605523912	0.146816602	0.688303657
NOL9	0.422	NaN	NaN	NaN	NaN	NaN	0.317	0.986	NaN	NaN	0.0719	NaN	NaN	NaN	0.771	NaN	NaN	NaN	1.17	NaN	NaN	2.21	NaN	NaN	NaN	0.449225	1.383666667	0.324662732	-1.622986308	0.147112277	0.68874376
OGFR	1.52	2.15	1.77	2.07	3.12	1.16	1.86	1.16	1.1	4.25	1.35	1.26	2.65	0.154	1.74	3.1	0.323	0.491	1.33	2.44	0.146	0.795	1.11	0.259	1.81	1.826714286	1.231272727	1.483598431	0.569100647	0.147016686	0.68874376
TSEN15	NaN	1.62	2.54	NaN	NaN	1.47	2.39	1.63	NaN	0.657	1.18	1.66	1.56	2.11	1.47	1.49	0.965	1.36	NaN	0.907	0.603	2.86	1.32	0.945	0.871	1.6817	1.2791	1.31475256	0.394791306	0.147243192	0.688884188
NOVA1	NaN	0.881	NaN	NaN	0.034	0.055	0.0189	0.398	0.422	1.27	NaN	1.82	NaN	0.207	3.17	3.64	0.0164	NaN	NaN	0.756	NaN	NaN	0.0318	1.45	1.43	0.567322222	1.499171429	0.378423849	-1.401925082	0.14788668	0.69072237
KMO	NaN	2.07	1.14	1.66	2.52	2.15	2.08	4.27	NaN	1.23	NaN	2.13	NaN	3.03	0.92	1.1	1.37	2.63	2.7	1.08	2.23	2	1.37	2.3	0.859	2.228	1.687181818	1.320545288	0.401133779	0.147975453	0.69072237
DUS4L	2.3	2.03	3.69	2.9	3.12	3.11	2.66	5.63	3.26	1.36	14.4	4.85	1.23	2.29	2.34	2.85	NaN	2.39	NaN	2.66	1.92	2.99	0.856	NaN	3.04	3.773571429	2.38075	1.585034728	0.66451445	0.14844033	0.69072237
FES	NaN	1.34	NaN	0.444	0.648	1.43	0.753	0.598	NaN	0.653	NaN	1.35	NaN	1.83	NaN	0.309	0.592	0.48	NaN	1.29	NaN	0.855	NaN	NaN	0.508	1.005111111	0.672333333	1.494959511	0.580106411	0.148250478	0.69072237
HLA.A.9	0.917	0.927	0.526	1.14	0.909	1.99	1.65	0.946	0.678	1.05	0.82	0.889	1.09	0.785	0.989	1.03	2.48	1.2	2.25	1.13	1.04	0.57	1.69	1	1.23	1.022642857	1.328090909	0.770009681	-0.377051511	0.148749177	0.69072237
CTCF	3.73	NaN	NaN	NaN	2.97	0.741	1.26	3.12	3.53	NaN	NaN	NaN	4.13	5.56	0.742	NaN	NaN	NaN	NaN	0.472	3.8	NaN	NaN	0.916	2.91	3.130125	1.768	1.770432692	0.824101997	0.148744202	0.69072237
FABP6	0.949	0.361	0.49	0.672	0.503	0.0624	0.931	0.74	0.794	0.203	1.58	0.748	0.548	1.18	0.351	0.309	0.785	0.725	NaN	0.224	0.462	0.538	0.991	0.327	0.27	0.697242857	0.4982	1.399524001	0.484936228	0.14811367	0.69072237
DCUN1D3	NaN	0.321	0.95	0.3	0.74	0.543	0.441	0.677	0.604	0.399	1.08	0.533	0.266	0.565	1	0.515	1.04	0.752	0.652	0.609	NaN	0.612	0.611	0.821	0.468	0.570692308	0.708	0.806062581	-0.311036243	0.148165631	0.69072237
KIAA1524	NaN	NaN	NaN	2.99	2.61	NaN	3.9	NaN	NaN	NaN	NaN	NaN	NaN	5.51	2.5	3.33	NaN	3.88	0.479	2.44	NaN	NaN	NaN	1.9	NaN	3.7525	2.4215	1.549659302	0.631951069	0.148639615	0.69072237
ZMYM2	NaN	0.38	0.465	0.465	0.315	0.183	0.363	0.565	0.783	0.361	NaN	0.144	0.601	0.729	0.774	0.567	0.0695	0.608	0.659	0.944	0.723	0.484	0.535	0.623	0.389	0.446166667	0.579590909	0.769795833	-0.377452233	0.14806657	0.69072237
SCIN	NaN	0.234	NaN	NaN	NaN	NaN	0.117	0.0932	NaN	0.215	NaN	0.422	NaN	NaN	NaN	0.082	0.119	0.183	NaN	NaN	NaN	0.0478	NaN	NaN	NaN	0.21624	0.10795	2.003149606	1.002270174	0.148637979	0.69072237
JARID2	1.16	2.06	1.56	1.43	1.19	0.896	1.18	1.76	1.91	1.79	2.51	1.73	1.22	1.42	1.36	1.65	1.06	2.54	2.21	1.71	2.05	1.76	1.33	2.39	2.09	1.558285714	1.831818182	0.850677065	-0.233316537	0.148956637	0.691215501
SF3B1	1.46	1.23	0.849	1.21	0.217	1.33	0.839	1.26	2.27	0.584	0.841	2.31	0.595	1.27	1.68	1.11	3.53	1.19	5.26	1.25	0.819	1.36	1.22	1.54	1.16	1.161785714	1.829	0.635202687	-0.65471108	0.149175333	0.691290442
UTP14A	7.29	3.15	5.46	2.9	0.899	2.39	3.21	4.65	NaN	2.89	4.13	4.23	3.51	2.66	1.71	3.73	3.39	2.92	2.57	3.28	3.23	3.76	2.2	1.43	3.57	3.643769231	2.89	1.260819803	0.3343621	0.149137221	0.691290442
SBNO1	1.89	1.33	1.65	1.15	1.31	0.849	0.863	0.999	NaN	0.78	2.23	2.02	2.11	2.5	0.955	2.12	0.674	2.04	4.34	1.6	1.48	3.54	0.945	2.24	3.19	1.513923077	2.102181818	0.720167525	-0.47359555	0.151097619	0.691745369
PON1	1.28	4.3	1.23	1.79	0.981	0.52	1.37	1.22	2.61	2.03	0.869	2.89	4.76	2.52	0.615	0.926	1.04	1.82	1.1	0.38	2.38	0.682	0.664	3.72	1.58	2.026428571	1.355181818	1.495318594	0.580452899	0.150303141	0.691745369
ERP29	0.679	1.04	0.642	2.1	0.804	0.596	1	1.3	1.47	1.8	0.665	1.57	2.78	2.11	1.18	2.29	0.674	2.59	0.494	2.56	2.46	2.62	0.665	2.13	2.13	1.325428571	1.799363636	0.736609624	-0.441027849	0.150839074	0.691745369
RPS27	NaN	0.886	NaN	NaN	NaN	NaN	1.98	NaN	NaN	1.06	NaN	NaN	NaN	1.37	0.633	0.967	1.22	0.61	NaN	0.697	NaN	NaN	1.4	0.702	0.673	1.324	0.86275	1.534627644	0.617888648	0.150536444	0.691745369
METAP2	1.68	0.825	0.971	0.826	1.06	0.511	1.08	1.01	2.02	1.11	1.47	0.941	0.93	1.38	0.93	0.911	0.29	0.995	2.06	0.771	0.768	0.817	0.465	0.925	0.693	1.129571429	0.875	1.290938776	0.368420581	0.150060705	0.691745369
GNL2	0.946	NaN	NaN	NaN	NaN	NaN	NaN	NaN	NaN	NaN	NaN	1.41	NaN	NaN	NaN	0.27	NaN	NaN	NaN	NaN	NaN	0.216	NaN	NaN	NaN	1.178	0.243	4.847736626	2.27731132	0.150739061	0.691745369
TRIM29.1	1.71	0.818	1.29	1.17	0.782	1.2	0.736	2.57	1.61	1.31	1.35	1.04	1.06	1.22	0.536	0.495	0.617	0.51	2.22	1.13	0.904	1.11	1.13	1.42	0.677	1.276142857	0.977181818	1.305942081	0.385090914	0.150104608	0.691745369
UBAP2L	2.13	0.902	1.08	0.997	1.28	1.21	1.19	1.07	1.39	1.12	1.62	1.19	1.23	0.786	0.874	1.09	1.27	0.835	1.87	0.866	0.879	0.892	1.09	0.74	0.978	1.228214286	1.034909091	1.18678471	0.247058245	0.149387346	0.691745369
PPP2R5B	NaN	1.09	0.994	NaN	NaN	0.617	1.09	NaN	NaN	0.606	NaN	0.582	0.277	0.624	1.66	0.984	0.605	1.28	NaN	0.887	NaN	0.84	0.577	0.802	1.07	0.735	0.967222222	0.759908099	-0.396103141	0.150076775	0.691745369
ZFHX3	NaN	NaN	NaN	0.351	5.72	1.5	2.11	2.45	14.8	2.52	NaN	NaN	1.29	NaN	0.606	NaN	NaN	0.534	2.22	NaN	NaN	NaN	1.14	NaN	NaN	3.842625	1.125	3.415666667	1.77216719	0.151088585	0.691745369
TMEM177	5.42	NaN	NaN	1.9	NaN	NaN	1.61	NaN	NaN	NaN	0.782	0.635	4.15	NaN	1.29	0.693	NaN	1.2	NaN	NaN	NaN	NaN	NaN	NaN	NaN	2.416166667	1.061	2.277254163	1.187295319	0.150796827	0.691745369
TMC6	NaN	NaN	NaN	0.686	NaN	NaN	0.517	0.336	NaN	NaN	NaN	NaN	NaN	NaN	NaN	0.797	NaN	NaN	NaN	NaN	NaN	0.682	NaN	NaN	NaN	0.513	0.7395	0.693711968	-0.527591321	0.149798593	0.691745369
RUFY1	2.76	1.78	2.01	1.37	2.12	2.61	1.62	1.62	1.4	1.57	1.41	2.17	1.6	1.47	2.15	1.95	1.22	1.2	2.03	1.18	1.24	1.96	1.96	1.13	1.09	1.822142857	1.555454545	1.171453619	0.228299836	0.150389593	0.691745369
GDF15	2.27	1.77	2.2	2.56	NaN	3.51	2.26	4.29	6.82	2.72	2.23	1.18	NaN	5.08	2.79	1.27	3.1	3.42	0.431	2.53	0.939	4.76	1.35	1.36	1.99	3.074166667	2.176363636	1.412524366	0.498275755	0.150914806	0.691745369
ALKBH4	1.98	NaN	NaN	0.722	0.774	1.11	0.733	1.8	1.57	0.494	NaN	1.19	NaN	0.553	1.33	1.41	NaN	1.14	2.39	0.736	NaN	1.38	3.12	NaN	NaN	1.0926	1.643714286	0.664714062	-0.58919422	0.150779194	0.691745369
KCMF1	5.22	2.46	4.9	2.16	NaN	1.95	2.62	2.29	10.7	3.06	4.92	1.96	5.49	3.24	1.18	1.49	1.7	2.58	6.79	2.28	5.34	1.85	1.45	2.06	2.29	3.920769231	2.637272727	1.486675682	0.572089958	0.149797218	0.691745369
UQCR10	NaN	NaN	NaN	0.369	NaN	0.399	0.562	NaN	NaN	0.362	NaN	NaN	NaN	NaN	0.368	NaN	NaN	0.306	NaN	0.338	0.238	0.265	0.263	0.51	0.351	0.423	0.329875	1.282303903	0.358738218	0.150940947	0.691745369
SEC63	NaN	NaN	NaN	0.973	1.25	1.1	1.54	2.7	2.67	0.468	1.07	NaN	0.733	1.25	NaN	NaN	NaN	0.991	NaN	0.832	1.13	NaN	NaN	NaN	NaN	1.3754	0.984333333	1.397290891	0.482632395	0.150023974	0.691745369
HIPK1	NaN	NaN	NaN	NaN	NaN	NaN	NaN	NaN	NaN	NaN	0.812	0.559	NaN	NaN	NaN	NaN	1.75	NaN	NaN	1.01	NaN	0.969	NaN	NaN	NaN	0.6855	1.243	0.551488335	-0.858597725	0.15139937	0.692102255
PRDX5	1.08	0.744	0.448	0.482	0.961	0.411	0.546	0.742	1.06	0.551	0.731	0.466	0.967	0.589	1.44	1.21	0.246	1.64	1.09	0.885	0.995	0.509	0.426	0.816	0.794	0.698428571	0.913727273	0.764373126	-0.387651039	0.15249367	0.692102255
LIPA	NaN	1.08	1.29	0.675	NaN	0.649	1.15	1.88	NaN	1.61	1.06	0.855	2.74	0.911	0.609	0.499	0.354	1.79	1.73	0.632	0.661	0.828	NaN	1.24	0.613	1.263636364	0.8956	1.410938325	0.496654926	0.151383811	0.692102255
NUTF2	1.34	1.41	1.77	1.12	0.8	0.938	1.52	1.92	1.8	1.58	1.65	2.06	1.02	0.501	1.34	1.51	1.66	1.68	NaN	1.92	1.57	1.08	1.35	2.18	1.98	1.387785714	1.627	0.852972166	-0.22942943	0.152098326	0.692102255
DHX9	1.8	1.17	0.927	1.06	0.704	1.26	0.73	0.832	1.84	1	1.49	0.464	1.67	0.995	1.38	0.869	1.18	0.88	0.674	1.08	0.702	0.724	1.11	0.848	0.923	1.138714286	0.942727273	1.207893649	0.272493436	0.152174013	0.692102255
UBE3C	0.908	1.63	1.72	1.23	1.05	1.2	1.61	1.18	2.31	1.35	1.79	1.08	1.64	1.55	0.94	1.78	1.17	1.36	0.736	0.874	1.24	1.16	1.16	1.79	1.38	1.446285714	1.235454545	1.170650689	0.227310653	0.151766253	0.692102255
BAK1	0.0407	0.119	0.0871	0.114	0.0494	NaN	0.226	0.0824	0.2	0.128	0.108	0.063	0.176	0.453	0.241	0.182	NaN	NaN	NaN	NaN	NaN	0.378	0.765	NaN	NaN	0.142046154	0.3915	0.362825425	-1.462652539	0.151684586	0.692102255
MICB	0.0139	0.175	0.113	0.0799	0.111	0.0592	0.0879	0.0525	0.0557	0.126	0.0557	0.171	0.116	0.114	0.116	0.103	0.378	0.13	0.05	0.0875	0.126	0.195	0.0947	0.16	0.092	0.095057143	0.139290909	0.682436086	-0.551234158	0.152436362	0.692102255
NFIB	NaN	NaN	0.363	0.805	3.77	NaN	2.35	0.367	NaN	NaN	NaN	NaN	NaN	3.26	NaN	0.655	0.481	1.46	NaN	0.716	NaN	0.311	NaN	0.951	NaN	1.819166667	0.762333333	2.386313948	1.254783859	0.151581915	0.692102255
FDX1L	3.6	0.472	NaN	0.558	0.78	0.665	NaN	1.04	0.392	1.5	NaN	NaN	1.68	0.741	0.759	NaN	0.277	1.16	NaN	0.365	1.22	0.341	0.537	NaN	0.429	1.1428	0.636	1.796855346	0.845474271	0.15221624	0.692102255
ADPRHL2	0.734	1.27	1.39	1.41	1.82	1.73	1.72	1.19	1.42	1.32	1.22	0.987	1.71	0.78	1.13	2.71	1.17	2	6.1	0.784	1.93	1.58	1.5	1.29	2.09	1.335785714	2.025818182	0.65938085	-0.600816107	0.152239103	0.692102255
LEMD3	0.573	0.307	NaN	1.05	1.66	1.13	1.43	0.759	1.38	0.438	NaN	0.317	NaN	1.49	2.21	0.714	4.86	2.53	NaN	1.28	NaN	NaN	0.705	NaN	NaN	0.957636364	2.049833333	0.467177672	-1.097956772	0.152345472	0.692102255
LRRFIP2	1.58	2.17	3.19	1.98	1.79	2.33	1.72	1.82	3.87	1.92	4.04	3	2.18	2.81	0.947	2.21	1.64	2.75	2.93	2.01	1.94	2.91	1.26	1.09	2.4	2.457142857	2.007909091	1.223732124	0.291287786	0.152043837	0.692102255
GABARAPL1	0.202	1.14	1.77	1.79	1.5	2.02	1.76	1.27	NaN	1.81	1.15	1.53	1.18	0.478	0.803	2.13	1.72	1.9	4.52	1.22	1.43	1.51	2.13	1.04	2.01	1.353846154	1.855727273	0.729550174	-0.454920895	0.152882532	0.692137018
SNPH	NaN	0.205	0.107	0.0711	0.0975	0.392	0.248	0.128	NaN	0.102	NaN	0.277	0.157	NaN	NaN	0.342	0.139	0.2	NaN	0.684	0.188	0.377	0.185	NaN	NaN	0.17846	0.302142857	0.590647754	-0.759630091	0.152848922	0.692137018
ZFP64	6.58	NaN	1.76	2.24	NaN	NaN	1.72	1.4	NaN	NaN	NaN	NaN	NaN	NaN	1.65	NaN	NaN	0.628	NaN	0.74	NaN	NaN	NaN	NaN	NaN	2.74	1.006	2.723658052	1.445545588	0.152660853	0.692137018
SIK2	NaN	0.784	1.09	0.896	1.09	0.857	1.03	0.886	3.04	0.71	1.54	0.809	1.54	0.341	0.432	0.685	0.946	0.671	NaN	0.355	1.28	0.937	NaN	0.43	1.41	1.124076923	0.794	1.415714009	0.501529853	0.152906918	0.692137018
KLF5	0.347	0.663	0.449	0.561	0.286	0.284	0.918	0.638	0.582	0.348	0.713	0.331	0.359	0.988	1	0.621	0.752	0.34	0.44	0.897	0.592	0.472	0.459	0.918	0.886	0.533357143	0.670636364	0.795300064	-0.330428808	0.153124004	0.692660339
PIK3C3	0.267	0.345	NaN	NaN	NaN	0.444	NaN	NaN	NaN	NaN	0.606	0.63	NaN	0.184	0.217	0.233	NaN	0.377	NaN	0.222	0.114	NaN	NaN	NaN	0.472	0.412666667	0.2725	1.514373089	0.598720679	0.156462718	0.692921997
ECE1	NaN	NaN	NaN	0.935	NaN	NaN	1.82	NaN	NaN	NaN	NaN	NaN	NaN	NaN	NaN	NaN	NaN	NaN	NaN	NaN	3.31	5.18	NaN	NaN	NaN	1.3775	4.245	0.324499411	-1.623712235	0.156233023	0.692921997
ZNF512	NaN	0.791	NaN	NaN	2.07	NaN	NaN	NaN	NaN	NaN	NaN	NaN	NaN	1.39	NaN	0.359	NaN	NaN	NaN	0.806	NaN	0.752	NaN	NaN	NaN	1.417	0.639	2.217527387	1.148951922	0.158975443	0.692921997
PSMG4	NaN	1.56	NaN	NaN	NaN	1.16	NaN	NaN	2.97	NaN	NaN	1.85	NaN	NaN	0.691	NaN	1.5	0.809	NaN	0.723	NaN	NaN	NaN	NaN	1.91	1.885	1.1266	1.673175928	0.742589147	0.156962408	0.692921997
ZNF143	NaN	0.888	0.959	NaN	NaN	NaN	0.983	1.56	NaN	NaN	NaN	NaN	1.42	2.51	0.756	1.51	1.36	1.27	NaN	0.912	0.589	0.696	0.778	0.732	0.923	1.386666667	0.9526	1.455665197	0.541678574	0.154361312	0.692921997
TBL2	0.617	1.2	1.94	1.7	1.61	1.81	1.36	1.46	1.85	1.25	2.04	1.49	1.4	1.45	0.927	0.995	1.55	1.03	1.97	1.93	1.26	1.13	1.18	1.11	1.19	1.512642857	1.297454545	1.16585422	0.221387403	0.154962659	0.692921997
EIF4G1.2	0.0493	0.12	0.0907	0.16	0.288	0.0724	0.0832	0.0928	0.0869	0.195	0.0697	0.104	0.0901	0.163	0.217	0.164	0.214	0.164	0.0409	0.197	0.17	0.102	0.0848	0.23	0.128	0.118935714	0.155609091	0.764323688	-0.387744351	0.154845999	0.692921997
FAM13A	NaN	1.99	NaN	NaN	2.9	NaN	NaN	NaN	NaN	NaN	NaN	NaN	NaN	NaN	NaN	0.661	NaN	NaN	NaN	NaN	NaN	NaN	0.586	NaN	NaN	2.445	0.6235	3.921411387	1.971373	0.153751772	0.692921997
EXOC5	0.753	1.26	3.7	1.28	1.34	1.12	3.24	1.76	4.18	1.59	1.16	1.45	1.83	3.46	0.78	0.255	0.4	0.435	1.48	0.889	4.31	1.02	1.35	2.48	1.22	2.008785714	1.329	1.511501666	0.595982569	0.156614876	0.692921997
GPAA1	21	1.51	5.52	2.77	5.28	1.47	2.21	3.62	3.12	2.48	6.23	3.98	3.01	2.15	2.48	1.8	3.93	2.95	3.24	2.97	2.64	2.22	2.05	2.3	1.89	4.596428571	2.588181818	1.77592955	0.828574352	0.15565505	0.692921997
CCP110	0.0551	0.162	0.191	0.282	NaN	0.0573	0.306	0.381	NaN	0.187	0.0403	0.0421	NaN	NaN	NaN	0.463	0.236	0.638	0.102	NaN	NaN	NaN	0.157	1.37	NaN	0.17038	0.494333333	0.344666217	-1.536728197	0.157159315	0.692921997
KLF4	0.493	0.984	0.911	0.545	0.856	0.721	0.54	0.497	0.504	0.716	0.758	0.738	0.635	0.613	1.39	1.36	0.783	0.576	1.01	0.68	0.42	0.597	1.12	0.784	0.559	0.679357143	0.843545455	0.80535926	-0.312295602	0.153370267	0.692921997
EED	NaN	NaN	NaN	NaN	NaN	NaN	1.64	NaN	NaN	NaN	NaN	NaN	NaN	1.47	NaN	NaN	NaN	1.31	NaN	NaN	1.05	NaN	NaN	NaN	NaN	1.555	1.18	1.31779661	0.398127721	0.156962809	0.692921997
STC2	1.26	0.423	0.754	0.486	0.512	0.224	0.528	1.56	0.132	0.117	0.61	0.501	0.465	3.52	0.932	0.771	0.179	1.68	2.29	2.97	0.971	NaN	0.283	2.9	0.899	0.792285714	1.3875	0.571016731	-0.808395077	0.153726543	0.692921997
POLR1A	1.75	2.13	0.951	1.55	1.61	0.147	1.78	1.38	2.87	1.41	2.65	1.61	1.72	1.04	0.744	2.18	0.0965	1.32	0.785	1.31	1.2	0.888	0.176	1.73	2.59	1.614142857	1.183590909	1.363767536	0.447597747	0.159673622	0.692921997
MT1E	0.784	0.517	0.195	0.453	0.585	0.65	0.414	0.489	0.333	0.498	0.389	0.354	0.428	0.988	1.09	1.04	0.308	0.673	0.785	0.528	0.523	0.393	0.657	0.7	0.383	0.5055	0.643636364	0.785381356	-0.348534744	0.156950315	0.692921997
CYBB	2.35	7	0.751	2.76	2.44	5.48	3.97	5.01	5.26	5.85	4.09	2	2.37	NaN	3.82	0.866	5.7	1.7	2.68	1.25	3.9	5.69	1.65	1.47	1.07	3.794692308	2.708727273	1.400913391	0.486367766	0.159189416	0.692921997
DLD	0.28	0.614	0.478	0.512	0.438	0.666	0.495	0.458	NaN	0.614	0.24	0.9	0.777	0.724	0.925	0.921	0.296	0.704	0.383	0.81	0.729	0.707	0.602	0.603	0.682	0.553538462	0.669272727	0.827074583	-0.273910663	0.157322955	0.692921997
GPD1	NaN	3.6	0.398	1.19	1.38	0.625	1.29	1.46	1.82	1.58	0.681	0.448	0.94	2.9	1.22	0.419	1.27	0.665	0.401	0.573	2.33	0.504	0.731	1.45	0.811	1.408615385	0.943090909	1.493615696	0.578808994	0.154035964	0.692921997
VARS	3.37	2.51	2.5	2.31	2.37	2.54	2.83	2.43	2.41	1.92	2.27	2.66	2.72	2.09	1.07	1.37	1.88	1.6	2.2	2.1	3.57	2.27	2.66	2.75	2.23	2.495	2.154545455	1.158016878	0.21165628	0.159059534	0.692921997
PSMB5	0.649	0.975	0.611	0.93	0.599	1.12	0.733	1.11	0.663	1.11	0.885	1.25	0.656	1.28	0.63	1.23	0.485	0.957	1.94	4	1.18	1.57	0.763	1.39	0.748	0.897928571	1.353909091	0.663211864	-0.592458281	0.159960989	0.692921997
SAA4	0.0272	0.0566	0.0238	0.0263	0.0337	0.0192	0.0209	0.0242	0.0303	0.052	0.0413	0.0213	0.0567	0.0397	0.0486	0.0553	0.0284	0.0405	0.035	0.0424	0.0386	0.0366	0.0306	0.0387	0.0455	0.0338	0.040018182	0.844616084	-0.243632375	0.15937216	0.692921997
CPOX	0.736	0.722	1.54	0.706	0.449	0.787	0.938	1.24	1.15	0.625	2.01	1.03	1.81	0.654	0.845	0.415	1.58	0.495	0.905	0.476	0.824	0.858	0.941	0.855	0.547	1.028357143	0.794636364	1.294122935	0.371974672	0.156752464	0.692921997
SERPINB5	2.39	1.08	0.97	0.65	1.49	1.04	1.27	1.11	1.87	1.12	1.53	1.38	0.639	0.783	0.7	0.763	0.99	0.612	2.08	0.921	0.835	1.05	1.17	0.911	0.77	1.237285714	0.982	1.259965086	0.333383757	0.159054018	0.692921997
BRCA2	NaN	2.24	NaN	1.72	0.696	0.949	1.89	1.2	0.454	1.37	NaN	1.48	0.647	1.51	0.849	0.696	0.98	1.04	NaN	0.903	1.04	1.3	0.991	1.29	1.1	1.286909091	1.0189	1.263037679	0.336897678	0.158369552	0.692921997
ADAR.1	3.56	1.07	2.17	1.11	2.05	1.85	1.6	1.42	2.04	1.15	3.39	1.52	0.854	0.796	0.724	1.31	1.51	1.53	1.81	1.06	1.55	1.67	1.67	1.08	1.38	1.755714286	1.390363636	1.26277345	0.336595833	0.158429376	0.692921997
RPP14.1	NaN	NaN	0.247	0.287	NaN	0.42	NaN	NaN	NaN	NaN	NaN	0.759	NaN	NaN	0.963	NaN	3.19	NaN	NaN	0.564	0.911	NaN	0.729	NaN	NaN	0.42825	1.2714	0.336833412	-1.569892842	0.158729281	0.692921997
SP4	0.0613	0.317	0.264	0.168	0.274	0.109	0.208	0.0627	0.385	0.355	0.141	0.0883	0.294	0.464	0.301	NaN	0.254	0.608	0.0502	0.729	0.196	0.62	0.152	0.259	0.302	0.22795	0.34712	0.656689329	-0.606717082	0.155605475	0.692921997
PTS	0.764	0.362	0.625	0.493	0.43	0.529	0.376	0.659	0.394	0.36	0.729	0.56	0.431	0.657	1.16	0.682	0.855	0.55	1.15	0.676	0.471	0.339	0.384	0.548	0.51	0.526357143	0.665909091	0.790433935	-0.339283209	0.154760366	0.692921997
GABPA	2.56	NaN	0.782	0.669	NaN	1.45	1.5	1.35	NaN	NaN	NaN	NaN	NaN	1.34	NaN	NaN	NaN	0.834	0.521	1.06	1.32	NaN	NaN	NaN	NaN	1.378714286	0.93375	1.47653471	0.562215272	0.156913046	0.692921997
KRR1	0.788	0.682	0.795	0.74	0.963	0.825	0.735	0.629	0.583	0.646	0.821	0.651	0.548	0.615	1.05	1.03	0.801	0.786	3.18	0.862	0.992	0.669	0.787	0.821	0.596	0.715785714	1.052181818	0.680287097	-0.55578437	0.154648546	0.692921997
ALCAM	2.16	1.01	0.999	0.837	0.939	0.719	1.15	1.01	1.29	0.868	1.26	0.856	0.874	1.36	0.493	1.18	0.896	0.667	1.9	0.523	0.508	1.11	0.716	0.784	0.731	1.095142857	0.864363636	1.266993209	0.341408791	0.157676746	0.692921997
STARD3	0.663	0.672	1.14	0.65	1.83	1.04	0.62	0.961	0.635	0.662	0.819	0.94	0.419	0.578	1.42	1.06	1.11	0.822	3.38	0.807	1.01	0.588	0.752	1.02	1.22	0.830642857	1.199	0.692779697	-0.529531444	0.159848678	0.692921997
KIAA0020	1.57	1.62	1.92	1.17	1.58	1.53	1.56	1.64	1.46	1.13	1.76	1.48	1.19	1.68	1.16	1.25	1.66	1.37	1.07	1.43	1.14	1.98	1.58	1.13	1.3	1.520714286	1.37	1.110010428	0.150573229	0.159983163	0.692921997
CCDC6	1.29	1	1.85	1.34	0.368	1.15	2.13	2.67	1.54	1.06	1.17	0.692	1.09	1.51	1.02	1.37	0.811	3.27	1.25	0.989	0.621	3.1	2.82	2.82	2.33	1.347142857	1.854636364	0.726364954	-0.461233498	0.159972659	0.692921997
NFIL3	0.117	0.394	0.178	0.621	0.573	0.327	0.344	0.19	NaN	0.416	0.186	0.0756	0.725	1.32	1.56	0.506	1.27	0.61	0.253	0.921	0.784	0.17	0.286	0.654	0.281	0.420507692	0.663181818	0.634076027	-0.657272263	0.154550903	0.692921997
FAM174B	NaN	NaN	NaN	1.59	NaN	1.38	1.5	1.54	NaN	1.2	NaN	NaN	1.05	1.47	1.67	0.71	NaN	1.61	1.35	2.13	NaN	NaN	1.41	2.8	2.6	1.39	1.785	0.778711485	-0.360839191	0.159308385	0.692921997
EPC2	2.55	1.06	0.82	0.832	1.13	1.05	0.787	1.68	1.78	0.787	2.02	0.737	0.841	1.54	1	1.26	0.897	1.01	1.43	1.19	1.1	0.747	0.953	0.814	0.771	1.258142857	1.015636364	1.238772953	0.308911789	0.15732513	0.692921997
ANO1	NaN	0.517	NaN	0.917	1.24	NaN	0.487	1.16	NaN	0.32	NaN	1.17	NaN	1.16	NaN	0.832	2.87	1.22	NaN	1.38	NaN	1.21	NaN	NaN	NaN	0.871375	1.5024	0.579988685	-0.78590334	0.153784098	0.692921997
CD276	NaN	NaN	3.34	NaN	2.15	1.57	1.26	3.16	NaN	NaN	1.65	2.78	NaN	NaN	1.95	NaN	NaN	1.25	NaN	1.82	NaN	NaN	NaN	NaN	NaN	2.272857143	1.673333333	1.358281161	0.441782145	0.153763348	0.692921997
C4orf40	1.84	0.97	0.94	1.23	1.28	1.05	1.36	0.658	0.931	0.902	1.36	1.11	0.886	1.09	0.565	1.05	1.25	1.1	1.42	1.23	1.55	1.51	1.45	1.32	1.93	1.114785714	1.306818182	0.853053416	-0.229292012	0.154135078	0.692921997
DRAM2	NaN	1.31	NaN	NaN	0.847	1.27	2.24	1.63	NaN	1.5	NaN	NaN	NaN	0.784	1.63	4.92	NaN	NaN	NaN	3.06	NaN	NaN	1.64	NaN	NaN	1.368714286	2.8125	0.486653968	-1.039031776	0.159487574	0.692921997
ENOSF1	NaN	1.42	1.8	1.74	NaN	1.52	1.31	1.13	0.347	1.63	1.92	1.69	2.8	2.82	1.07	1.18	2.63	1.22	1.44	0.814	0.611	0.838	1.62	2.01	0.713	1.67725	1.286	1.304237947	0.383207101	0.157931686	0.692921997
TICRR	NaN	2.58	1.94	0.7	2.69	1.06	2.03	0.934	NaN	1.39	1.27	2.98	0.882	2.94	1.58	1.63	3.61	7.3	0.604	2.17	1.9	NaN	2.93	3.28	2.34	1.783	2.7344	0.65206261	-0.616917599	0.156004879	0.692921997
RAB44	11.5	NaN	NaN	2.08	6.31	NaN	NaN	3.35	11.7	1.74	7.58	NaN	6.08	6.6	NaN	NaN	NaN	0.836	NaN	NaN	6.12	NaN	1.11	NaN	NaN	6.326666667	2.688666667	2.353087032	1.234554682	0.154643	0.692921997
CCDC117	NaN	NaN	NaN	NaN	NaN	NaN	1.61	0.82	NaN	NaN	NaN	NaN	NaN	2.89	NaN	0.371	NaN	NaN	NaN	0.948	NaN	NaN	NaN	0.336	0.219	1.773333333	0.4685	3.785129847	1.920342792	0.155354836	0.692921997
DOCK4	2.28	0.715	0.7	0.614	0.875	1.1	0.666	1.17	0.933	0.856	1.6	0.806	0.707	0.581	0.884	0.572	0.584	0.641	1.13	0.525	0.661	0.727	1.03	0.623	1.03	0.971642857	0.764272727	1.271330014	0.346338576	0.154589071	0.692921997
JAGN1	NaN	NaN	1.84	1.71	NaN	1.81	0.868	NaN	NaN	1.32	1.31	1.1	NaN	0.912	0.82	1.13	1.66	1.15	0.675	1.14	NaN	1.39	NaN	1.04	0.925	1.35875	1.103333333	1.231495468	0.300411319	0.156064156	0.692921997
NUP35	NaN	1.18	0.96	1.54	1.54	1.11	1.21	1.46	1.03	0.851	1.78	1.68	1	0.924	1.37	1.31	2.85	0.907	1.42	1.85	1.13	1.55	1.07	1.16	2.46	1.251153846	1.552454545	0.805919793	-0.311291829	0.158315484	0.692921997
FAM81A	3.31	1.39	NaN	NaN	5.9	NaN	NaN	5.45	NaN	NaN	NaN	1.73	NaN	NaN	2.11	NaN	2.09	1.33	NaN	1.2	NaN	2.83	NaN	NaN	NaN	3.556	1.912	1.859832636	0.895172801	0.154124851	0.692921997
PREX1	1.76	3.34	1.96	1.51	1.9	0.857	2.36	2.34	4.3	3.05	3.17	2.19	1.94	2.44	0.935	1.17	1.39	1.68	0.93	1.32	3.64	2.59	1.26	2.68	2.65	2.3655	1.840454545	1.285280316	0.362083042	0.155857066	0.692921997
DTX3L	NaN	0.356	0.172	0.125	0.34	NaN	0.328	0.112	0.479	0.147	NaN	1.36	0.826	1.32	0.274	0.0981	1.13	0.185	NaN	0.108	0.0851	0.0779	0.0932	0.112	NaN	0.505909091	0.240366667	2.104738972	1.073641323	0.155485272	0.692921997
RNASEH2C	4.38	2.71	7.14	2.38	2.53	2.99	3.27	3.98	22.5	3.66	5.96	4.12	3.96	2.76	1.45	2.64	1.39	2.72	2.47	3.85	4.47	5.12	4.07	2.34	3.03	5.167142857	3.05	1.694145199	0.760557528	0.158911794	0.692921997
FAM172A	1.26	0.834	1.73	1.42	1.31	2.03	1.06	1.76	1.04	1.14	2.18	1.6	0.904	1.3	1.4	1.28	1.35	0.903	0.934	0.904	1.23	0.997	1.41	1.87	0.675	1.397714286	1.177545455	1.186972681	0.247286731	0.153804423	0.692921997
DEPDC1B	NaN	NaN	NaN	2.89	0.322	7.15	NaN	2.07	NaN	1.78	NaN	NaN	1.85	5.2	0.642	NaN	NaN	NaN	19.2	6.21	8.79	5.74	4.11	NaN	NaN	3.037428571	7.448666667	0.407781514	-1.29413172	0.157311716	0.692921997
RAB7B	5.31	2.42	4.13	3.68	2	1.03	3.3	4.05	15.2	1.84	5.37	2.27	3.85	4.05	1.82	3.04	3.16	2.58	3.23	2.6	3.5	2.85	2.15	2.47	3.29	4.178571429	2.79	1.497695853	0.582744675	0.157046717	0.692921997
MRPS24	NaN	0.747	NaN	0.892	3.61	1.44	NaN	1.5	2.05	1.25	3.62	NaN	NaN	1.02	0.9	1.19	NaN	1.03	NaN	NaN	NaN	2.05	0.365	NaN	1.34	1.792111111	1.145833333	1.564024242	0.645262875	0.159344472	0.692921997
CNRIP1	1.02	1.86	0.731	NaN	NaN	1.43	0.803	2.55	NaN	1.3	NaN	NaN	1.31	2.05	1.1	1.49	NaN	NaN	NaN	1.39	NaN	0.515	NaN	0.843	1.12	1.450444444	1.076333333	1.34757923	0.430370098	0.156014741	0.692921997
NARS2	1.39	NaN	2.09	1.36	0.832	0.805	1.02	0.917	1.72	0.553	NaN	1.54	0.592	0.777	0.584	1.23	1.9	1.49	4.99	1.17	0.723	1.53	0.992	4.06	NaN	1.133	1.8669	0.606888425	-0.720496791	0.159451675	0.692921997
GNL3	0.631	0.533	0.562	0.409	0.649	0.392	0.249	0.32	0.448	0.363	0.214	0.396	0.55	0.69	1.36	1.28	0.243	0.832	1.44	0.344	0.687	0.398	0.317	0.267	0.324	0.457571429	0.681090909	0.671821371	-0.573850405	0.157794274	0.692921997
EIF2A	NaN	0.911	2.63	0.996	NaN	0.903	1.76	1.42	NaN	0.793	NaN	0.733	1.21	NaN	NaN	0.726	NaN	0.675	NaN	1.51	0.0952	0.971	NaN	NaN	NaN	1.261777778	0.79544	1.586263927	0.66563283	0.159624078	0.692921997
NUF2	1.32	1.78	0.925	0.689	0.938	0.545	0.835	1.12	2.74	0.523	0.836	0.716	0.705	1.2	0.858	1.07	0.723	0.813	0.826	0.685	1.12	0.855	0.672	0.674	0.703	1.062285714	0.818090909	1.298493483	0.376838774	0.156997357	0.692921997
DDX21	2.13	1.26	1.92	0.984	1.55	1.07	1.06	1.23	1.39	0.782	1.71	1.85	2.13	0.878	1.64	2.01	1.87	0.959	1.61	1.87	2.1	1.14	1.04	1.95	2.64	1.424571429	1.711727273	0.832242058	-0.264924897	0.158262706	0.692921997
TMEM106B	NaN	1.32	2.21	1.66	1.86	1.04	0.897	1.99	1.67	NaN	0.381	1.54	NaN	1.77	1.65	1.02	1.23	1.15	NaN	1.49	1.01	1.88	1.12	0.88	0.278	1.485272727	1.1708	1.268596453	0.343233214	0.15769152	0.692921997
PTGFRN	NaN	NaN	NaN	NaN	NaN	NaN	NaN	0.182	NaN	NaN	0.166	NaN	0.35	NaN	NaN	NaN	NaN	NaN	NaN	0.0664	0.161	NaN	NaN	0.0965	NaN	0.232666667	0.107966667	2.154986107	1.107678568	0.15604455	0.692921997
PACSIN3	1.81	3.1	1.53	2.55	1.51	1.21	4.2	3.52	1.66	2.68	2.91	3.98	2.14	2.31	2.23	1.83	1.24	3.62	3.35	4.05	2.77	4.92	2.66	4.03	3.55	2.507857143	3.113636364	0.80544317	-0.312145295	0.157996117	0.692921997
YBX2	0.54	NaN	NaN	1.43	NaN	1.17	0.608	NaN	NaN	NaN	1.34	NaN	NaN	NaN	3.72	NaN	NaN	0.873	NaN	3.27	NaN	NaN	NaN	1.38	NaN	1.0176	2.31075	0.440376501	-1.183190607	0.159581121	0.692921997
TNXB.1	NaN	NaN	NaN	1.82	2.5	1.64	2.15	1.99	0.618	1.3	7.34	1.82	2.36	2	1.55	1.28	1.36	1.14	0.395	2.13	2.66	1.55	1.61	1.21	NaN	2.321636364	1.4885	1.559715394	0.6412828	0.160731443	0.695025128
TNFAIP1	5.69	0.854	1.77	2.98	0.816	0.945	1.17	0.952	NaN	NaN	3.68	2.76	NaN	1.6	1.15	0.437	NaN	0.82	NaN	1.23	2.79	1.42	1.37	1.44	1.53	2.110636364	1.354111111	1.558687722	0.640331918	0.160833357	0.695025128
MTG1	NaN	NaN	1.8	3.25	NaN	1.07	3.25	1.51	NaN	1.55	NaN	NaN	2.76	1.36	0.647	1.95	NaN	NaN	NaN	1.19	NaN	NaN	NaN	NaN	NaN	2.06875	1.262333333	1.638830209	0.712666391	0.16064779	0.695025128
MCM5	1.64	NaN	1.58	3.94	1.88	1.46	5.4	2.47	3.19	1.18	NaN	2.87	1.94	8.24	2.15	1.51	NaN	3.89	2.73	3	0.15	1.65	0.991	2.93	0.546	2.9825	1.9547	1.525809587	0.609574933	0.160949913	0.695025128
HERC5	3.11	3.53	4.29	2.19	0.686	NaN	3.4	1.65	0.453	0.786	3.91	2.2	1.17	0.829	2.62	NaN	0.678	3.19	15.4	6.03	1.16	1.46	6.95	3.67	NaN	2.169538462	4.573111111	0.474411929	-1.07578781	0.160977839	0.695025128
PLEKHB2	0.173	0.947	0.767	0.817	1.14	1.06	1.09	0.671	1.35	0.759	0.0628	0.611	0.517	0.518	1.04	0.869	0.821	0.753	2.86	0.783	1.2	0.686	0.872	0.92	0.819	0.748771429	1.056636364	0.708636816	-0.496881674	0.161131559	0.695249067
RBPJ	0.608	0.958	1.03	0.963	0.546	1.14	0.953	0.702	0.408	0.466	0.537	1.54	0.547	0.79	0.645	1.1	0.927	1.56	3.4	0.371	0.794	0.956	0.94	0.785	1.57	0.799142857	1.186181818	0.673710257	-0.569799832	0.161591568	0.69679346
TUBAL3	NaN	0.188	0.299	0.466	NaN	0.171	NaN	0.193	NaN	0.196	NaN	0.132	NaN	0.531	NaN	0.307	0.13	0.415	NaN	0.479	0.733	0.295	0.263	0.57	NaN	0.272	0.399	0.681704261	-0.552782095	0.162179795	0.69712801
KATNA1	NaN	1.08	1.74	NaN	1.53	1.2	1.6	5.1	NaN	1.16	NaN	2	1.01	1.07	1.01	0.911	1.75	0.99	NaN	0.845	0.975	1.94	0.924	0.876	1.18	1.749	1.1401	1.534075958	0.617369918	0.161978534	0.69712801
NAPG	0.846	1.02	1.13	0.595	NaN	0.639	1.05	NaN	NaN	1.14	NaN	NaN	NaN	NaN	0.623	1.14	0.502	0.384	NaN	0.728	NaN	NaN	NaN	NaN	NaN	0.917142857	0.6754	1.357925462	0.441404291	0.162076782	0.69712801
MFSD1	3.01	1.95	1.54	1.06	1.73	1.73	1.53	2.11	2	1.8	4.33	1.41	1.91	1.06	1.3	1.51	1.95	1.45	0.949	1.49	1.4	1.83	1.25	2.02	2.18	1.940714286	1.575363636	1.231915122	0.300902858	0.162091258	0.69712801
SMYD3	1.71	4.07	4.11	1.22	2.13	3.37	2.91	3.08	2.29	2.89	4.23	4.3	6.34	4.7	2.68	1.73	3.64	2.2	3.91	2.75	2.9	2.92	2.7	2.98	2.28	3.382142857	2.79	1.212237583	0.277672476	0.161792712	0.69712801
ARRB1	NaN	1.58	2.14	1.39	1.27	1.01	1.42	1.92	NaN	0.974	1.75	1.52	1.48	1.2	2.1	1.43	1.77	1.99	5.83	1.55	1.8	2.19	1.03	1.03	2.16	1.471166667	2.08	0.707291667	-0.499622831	0.162685313	0.698379368
PPOX	0.436	0.208	1.46	0.911	0.548	0.658	1.29	1.97	NaN	0.732	NaN	0.516	0.495	NaN	0.684	0.278	0.68	0.424	NaN	0.982	NaN	NaN	0.903	0.382	0.136	0.838545455	0.558625	1.501088305	0.58600885	0.162777846	0.698379368
ARMC10	NaN	1.33	6.27	1.5	NaN	2.4	1.51	2.33	NaN	1.82	NaN	1.97	2.41	1.19	1.15	0.698	0.545	1.38	NaN	1.06	4.12	0.918	NaN	0.739	2.02	2.273	1.403333333	1.619714964	0.695739952	0.162646802	0.698379368
TRIM21	0.0495	NaN	NaN	0.0801	0.17	0.158	NaN	0.0559	NaN	0.187	0.0651	0.0485	0.117	0.136	0.142	0.088	NaN	NaN	NaN	0.125	NaN	NaN	0.171	NaN	0.216	0.10671	0.1484	0.719070081	-0.475795712	0.162989211	0.698781975
ZNF511	NaN	1.82	3.13	1.37	NaN	0.848	1.41	NaN	NaN	1.13	NaN	NaN	NaN	NaN	1.64	0.638	1.08	0.963	NaN	NaN	NaN	NaN	NaN	0.906	NaN	1.618	1.0454	1.547732925	0.630156543	0.163076426	0.698781975
PHKA1	1.52	2.83	4.19	2.91	1.36	1.41	2.33	2.09	4.47	1.65	3.66	2.89	1.12	2.64	2.86	1	NaN	1.44	3.62	1.25	3.82	0.876	1.36	1.18	1.03	2.505	1.8436	1.358754611	0.442284931	0.165571137	0.698844128
SLC43A2	1.35	NaN	3.06	2.25	4.74	1.6	2.94	2.92	2.57	1.48	NaN	NaN	1.83	2.44	0.885	0.855	1.04	2.48	NaN	2.37	NaN	1.58	NaN	NaN	3.32	2.470909091	1.79	1.38039614	0.465082345	0.165738213	0.698844128
MPDZ	4.77	NaN	NaN	NaN	NaN	2.95	1.34	NaN	5.83	0.791	10	NaN	1.53	NaN	3.02	1.08	NaN	1.32	1.53	1.88	NaN	NaN	2.84	NaN	1.69	3.887285714	1.908571429	2.036751497	1.026269969	0.165675	0.698844128
MAPRE2	1.17	0.51	0.74	0.937	1.33	0.618	0.536	0.774	NaN	0.738	1.18	0.639	0.399	0.705	0.546	0.758	0.951	0.741	3.8	0.733	NaN	0.965	0.896	1.77	1.45	0.790461538	1.261	0.626852925	-0.673801104	0.165510741	0.698844128
CYB5A	NaN	0.789	0.693	0.522	NaN	0.652	0.732	NaN	NaN	0.663	NaN	1.26	NaN	NaN	0.982	0.515	0.688	1.07	NaN	1.08	NaN	0.917	0.686	1.11	1.86	0.758714286	0.989777778	0.766550132	-0.383547949	0.163979136	0.698844128
IGLC3	0.0502	0.0417	0.0684	0.0508	0.0279	0.0171	0.0683	0.02	0.0158	0.0396	0.0192	0.0487	0.0537	0.0588	0.0375	0.0699	0.0795	0.0429	0.00326	0.0656	0.0522	0.106	0.0358	0.0693	0.0462	0.041442857	0.055287273	0.749591273	-0.415823938	0.165632818	0.698844128
ARFIP2	1.36	1.11	2.55	2.93	1.25	2.04	1.39	1.81	1.12	3.92	4	0.973	0.511	1.68	1.42	1.69	1.35	1.02	2.45	0.757	2.55	1.12	0.82	1.18	1.2	1.903142857	1.414272727	1.345668923	0.428323505	0.164382777	0.698844128
PLS1	NaN	0.446	0.856	NaN	NaN	0.747	1.13	1.22	NaN	NaN	1.14	1.21	NaN	NaN	1.53	NaN	NaN	1.22	1.49	1.77	NaN	1.46	NaN	0.398	1.02	0.964142857	1.269714286	0.759338434	-0.397185063	0.163316578	0.698844128
CYP51A1	0.458	1.03	1.15	1.12	1.22	1.1	0.799	0.937	0.801	1.08	0.703	1.13	2.38	1.41	1.08	0.951	1.11	1.95	0.77	1.52	1.75	0.805	1.18	1.89	1.91	1.094142857	1.356	0.806890013	-0.309556062	0.164453453	0.698844128
MPPE1	1.31	1.3	1.97	1.36	NaN	1.86	0.875	0.233	1.31	1.66	2.04	0.212	0.827	2.05	1.49	NaN	1.42	1.03	3.48	2.28	1.05	3.76	1.73	1.02	1.18	1.308230769	1.844	0.709452695	-0.495221604	0.164135571	0.698844128
BLOC1S2	0.665	0.496	1.16	0.598	0.292	NaN	NaN	0.783	NaN	NaN	0.932	NaN	0.613	0.725	NaN	0.44	NaN	0.541	NaN	0.544	0.713	NaN	0.685	NaN	0.369	0.696	0.548666667	1.268529769	0.343157376	0.163922638	0.698844128
WDR82	2.47	3.22	1.8	2.47	1.5	1.4	1.24	2.29	2.8	1.48	1.41	2.33	2.45	5.94	1.42	0.706	2.61	2.17	0.354	1.18	2.09	NaN	1.75	2.02	3.11	2.342857143	1.741	1.345696234	0.428352785	0.163255573	0.698844128
MON1B	NaN	NaN	3.53	0.784	NaN	0.949	NaN	1.15	NaN	0.962	NaN	1.83	1.15	NaN	0.602	0.916	NaN	1.01	NaN	0.759	NaN	NaN	1.17	0.671	1.14	1.479285714	0.895428571	1.652042119	0.724250469	0.164892279	0.698844128
CAND1	NaN	NaN	2.48	2.3	NaN	1.33	2.91	0.736	NaN	1.57	NaN	2.45	NaN	2.84	1.18	1.34	0.65	2.53	0.773	2.09	1.63	3.27	1.97	0.775	0.58	2.077	1.526181818	1.360912557	0.444574372	0.165957564	0.698844128
UEVLD	NaN	NaN	NaN	1.93	NaN	1.42	1.28	1.71	NaN	0.987	0.898	1.56	NaN	0.709	1.06	NaN	1.1	1.23	0.548	0.936	NaN	1.38	1.07	NaN	NaN	1.31175	1.046285714	1.253720644	0.326215921	0.164958432	0.698844128
DIS3L2	NaN	NaN	NaN	1.35	4.47	0.589	NaN	0.902	NaN	1.71	NaN	0.667	3.05	1.34	0.552	0.628	NaN	1.67	NaN	NaN	NaN	NaN	NaN	0.95	NaN	1.75975	0.95	1.852368421	0.889371067	0.165114419	0.698844128
B3GALNT2	0.969	1.88	1.36	1.13	5.49	1.53	1.12	0.94	NaN	0.946	1.29	0.821	1.52	1.05	0.855	1.08	0.955	1.34	1.9	0.556	0.697	0.891	0.74	0.987	1.22	1.542	1.020090909	1.51162998	0.596105036	0.165164369	0.698844128
LSM10	0.908	0.882	0.439	0.519	NaN	0.479	0.544	0.45	0.371	0.433	NaN	0.182	0.8	0.434	0.595	0.666	0.437	NaN	0.232	2.35	0.907	NaN	NaN	1.45	0.696	0.53675	0.916625	0.585572071	-0.772081348	0.165914961	0.698844128
PANX1	4.98	0.77	28.1	2.37	2.75	NaN	1.53	NaN	6.51	NaN	NaN	NaN	3.54	3.26	NaN	NaN	NaN	NaN	1.76	NaN	1.53	NaN	NaN	NaN	NaN	5.978888889	1.645	3.634582911	1.861789816	0.163643562	0.698844128
CRBN	3	1.14	1.54	1.27	2.7	1.82	1.89	4.59	2.33	1.61	6.63	1.7	1.73	1.87	1.73	1.61	2.69	1.9	1.44	1.79	2.76	1.98	0.882	1.06	1.78	2.415714286	1.783818182	1.354237954	0.437481259	0.165311306	0.698844128
NUSAP1	0.764	0.875	0.991	1.11	0.883	0.691	1.18	0.794	1.63	1.11	1.2	1.32	1.44	1.02	0.777	0.924	0.979	1.34	1.16	0.808	1.08	0.643	0.769	0.849	0.983	1.072	0.937454545	1.14352211	0.193484261	0.165316306	0.698844128
ORMDL1	NaN	3.18	NaN	3.84	3.09	2.21	1.72	NaN	NaN	3.78	2.62	NaN	4.32	3.14	5.76	5.35	3.01	5.35	3.2	2.02	3.28	4.01	NaN	NaN	2.79	3.1	3.863333333	0.802415876	-0.317577945	0.165876011	0.698844128
ZNF219	NaN	0.339	0.0613	1.03	NaN	1.69	0.878	0.475	NaN	NaN	0.255	0.752	NaN	1.02	1.06	0.856	0.549	0.91	1.5	1.72	NaN	0.53	1.12	1.05	0.921	0.722255556	1.0216	0.706984686	-0.500249129	0.163806898	0.698844128
SS18L2	0.559	0.343	0.454	0.433	0.345	0.639	0.364	0.515	0.737	0.452	1.09	0.384	0.653	1.55	0.471	0.232	0.695	0.223	1.04	0.413	0.376	0.389	0.371	0.428	0.232	0.608428571	0.442727273	1.374273981	0.458669654	0.164652351	0.698844128
MAGED2	2.39	1.47	2	2.66	0.901	0.976	1.05	2.01	0.875	1.16	1.58	1.82	1.74	3.19	1.89	0.776	1.2	1.19	1.98	1.67	1.29	0.956	1.04	1.95	1.18	1.701571429	1.374727273	1.237751998	0.307722278	0.165291844	0.698844128
TIMELESS	3.48	0.475	2.38	2.13	2.31	0.904	NaN	3.28	NaN	2.53	2.62	1.22	5.6	NaN	1.21	1.55	NaN	1.59	1.66	1.09	2.93	2.9	NaN	1.47	1.3	2.448090909	1.744444444	1.403364215	0.48888948	0.163873306	0.698844128
FBXO7	1.48	0.641	0.938	0.76	0.817	0.834	0.693	0.894	1.02	0.736	1.04	0.902	0.798	1.25	0.917	0.86	1.1	0.8	1.36	1.24	0.993	1.06	0.929	1.11	0.934	0.9145	1.027545455	0.88998496	-0.168147139	0.165520789	0.698844128
AMMECR1	2.13	2.23	1.97	2.11	0.96	2.06	2.3	2.27	5.18	1.33	1.81	2.51	2.22	2.66	1.26	1.34	1.72	2.4	1.36	1.59	1.29	1.93	2.92	2.28	2.09	2.267142857	1.834545455	1.235806315	0.30545265	0.16579053	0.698844128
FLII	NaN	0.597	0.534	0.468	0.414	0.706	0.966	NaN	NaN	0.558	4.06	0.547	0.909	0.551	0.349	0.579	0.692	0.726	NaN	0.318	0.33	0.431	0.459	0.25	NaN	0.937272727	0.459333333	2.040506663	1.028927422	0.166315316	0.699402479
RDH11	0.592	0.669	1.21	0.587	0.565	1.11	1.08	0.736	1.4	0.592	0.816	0.825	1.03	0.364	0.925	0.841	1.45	1.1	2.58	0.772	0.876	0.654	1.02	0.72	1.06	0.826857143	1.090727273	0.758078727	-0.399580413	0.16633881	0.699402479
IFT43	NaN	0.208	0.496	NaN	NaN	0.219	NaN	0.181	NaN	0.363	NaN	NaN	NaN	NaN	NaN	0.197	NaN	0.292	NaN	0.363	1.17	1.22	NaN	0.298	0.398	0.2934	0.562571429	0.521533773	-0.939167413	0.166397543	0.699402479
PIAS1	0.107	NaN	1.34	3.56	0.315	NaN	0.693	0.442	NaN	NaN	NaN	0.212	0.296	0.298	0.114	0.287	0.409	0.245	NaN	0.157	0.265	0.118	0.378	0.282	0.244	0.807	0.2499	3.229291717	1.691217772	0.166741552	0.700417128
SERPINB2	1.69	2.49	2.18	1.01	1.33	2.22	0.94	1.69	0.403	0.787	1.43	1.72	0.255	0.815	2.52	2.19	2.55	3.25	10.7	1.18	0.387	1.46	1.06	0.861	2.92	1.354285714	2.643454545	0.512316626	-0.964892383	0.167413699	0.700718791
PEBP1	2.2	1.28	1.32	1.29	1.1	0.565	0.904	1.43	2.14	0.784	2.36	1.59	1.22	1.28	0.883	0.736	0.64	1.05	2.49	0.934	1.74	0.564	0.658	1.17	0.914	1.390214286	1.070818182	1.298272956	0.376593735	0.16711039	0.700718791
PCBD1	0.897	2.18	2.25	1.62	0.988	1.84	2.12	1.35	0.151	1.7	1.82	2.64	1.9	1.63	1.97	1.75	2.92	2.03	1.42	1.77	1.47	2.72	1.78	1.54	2.33	1.649	1.972727273	0.835898618	-0.25860012	0.167429292	0.700718791
RPS7	1.32	1.66	2.33	1.4	1.2	1.35	1.07	2.23	1.32	1.08	1.75	1.72	2.39	1.18	2.11	1.19	1.7	1.9	1.13	1.56	2.51	2.54	1.46	2.31	1.9	1.571428571	1.846363636	0.851093761	-0.232610019	0.167139336	0.700718791
MRPS34	NaN	1.92	3.76	2.11	NaN	1.24	1.43	NaN	NaN	1.39	1.07	NaN	3.09	NaN	2.16	2.07	NaN	1.71	NaN	1.91	2.75	6.93	1.5	3.5	4.34	2.00125	2.985555556	0.670310755	-0.577098012	0.167254465	0.700718791
RALGPS2	5.2	0.425	2.25	0.825	1.03	1.43	0.946	1.6	1.02	0.824	NaN	1.32	0.606	0.446	0.716	0.731	1.08	0.788	NaN	1.06	1.08	0.391	0.45	1.2	1.05	1.378615385	0.8546	1.613170354	0.689898798	0.167018242	0.700718791
ITGB8	1.08	1.38	NaN	1.13	NaN	NaN	1.59	2.64	NaN	0.544	NaN	NaN	0.794	1.72	0.972	NaN	NaN	1.65	1.92	2.42	NaN	NaN	NaN	NaN	2.69	1.35975	1.9304	0.704387692	-0.505558395	0.168318343	0.701279406
COX18	0.00443	NaN	2.28	1.27	2.73	1.32	0.774	4.6	3.22	2	5.81	0.585	NaN	2.29	2.01	0.832	2.08	1.08	2.27	0.795	NaN	NaN	NaN	NaN	1.11	2.240285833	1.453857143	1.540925698	0.623797299	0.167714128	0.701279406
PLCH2	NaN	NaN	0.627	NaN	1.04	1.04	0.977	3.25	1.9	1.21	NaN	0.27	1.62	2.19	0.742	1.1	0.849	1.04	NaN	1.05	NaN	1.07	NaN	1.07	1.08	1.4124	1.000125	1.412223472	0.497968401	0.168441876	0.701279406
PREPL	2.19	0.707	0.942	1.26	0.892	1.49	1.36	1.43	5.56	0.845	3.37	1.17	1.96	2.34	2.19	1.31	0.983	2.81	0.756	1.14	0.634	1.22	1.06	0.569	1.06	1.822571429	1.248363636	1.459968374	0.545937118	0.1682459	0.701279406
CFHR5	1.59	1.33	1.18	1.14	1.6	1.11	1.26	1.36	1.77	0.96	1.64	1.12	1.43	1.29	0.587	0.936	1.36	1.22	1.41	0.93	1.41	1.54	1.2	1.23	1.29	1.341428571	1.192090909	1.12527372	0.170275976	0.168281232	0.701279406
VPS13B	3.87	1.42	2.16	1.81	1.01	1.31	1.06	1.76	2.89	1.22	3.69	0.862	0.997	1.97	1.05	1.4	4.18	2.97	1.79	1.83	2.22	2.79	2.39	1.98	4.29	1.859214286	2.444545455	0.760556234	-0.394873172	0.168487874	0.701279406
IMP4	1.49	0.937	1	1.09	0.985	0.528	0.782	0.835	0.892	0.479	1.6	1	0.553	1.21	1.9	1.31	1.27	1.13	2.46	0.972	1.09	0.693	0.599	1.11	0.904	0.955785714	1.221636364	0.782381519	-0.354055802	0.168118388	0.701279406
ABCC12	1.67	0.764	1.35	1.33	1.33	0.801	0.807	1.25	1.67	0.698	2.45	1.19	1.18	1.69	1.11	1.04	1.35	1.07	1.14	1.26	1.28	0.935	0.851	0.969	1.14	1.298571429	1.104090909	1.176145386	0.234066406	0.168289417	0.701279406
SEPHS2	1.5	0.669	0.983	0.842	0.598	1.21	0.866	0.727	0.177	0.942	0.532	0.943	0.835	0.685	1.16	1.06	0.932	1.14	2.36	0.758	1.18	0.515	0.565	1.18	0.892	0.822071429	1.067454545	0.770123123	-0.37683898	0.168089861	0.701279406
MARK2	1.22	1.04	0.498	0.63	2.16	0.76	0.896	0.885	1.09	1.63	1.32	NaN	2.03	NaN	NaN	NaN	0.643	NaN	NaN	NaN	NaN	0.958	NaN	NaN	NaN	1.179916667	0.8005	1.473974599	0.559711663	0.169169014	0.701323179
BCAT1	0.975	0.687	0.337	0.266	0.16	0.0991	0.348	0.354	0.0741	0.105	1.47	0.655	0.407	0.348	0.858	0.484	0.173	0.718	0.531	1.71	1.06	0.658	0.15	0.815	0.419	0.448942857	0.688727273	0.65184417	-0.617400981	0.16896593	0.701323179
GNA12	1.19	1.06	0.602	0.935	NaN	NaN	1.59	NaN	NaN	NaN	NaN	NaN	NaN	NaN	1.31	0.826	2.17	2.02	NaN	1.42	NaN	NaN	NaN	0.731	1.83	1.0754	1.472428571	0.730358009	-0.453324273	0.168849994	0.701323179
ZNF691	NaN	1.81	2.59	1.98	NaN	2.18	3.16	3.87	NaN	2.24	NaN	0.953	0.858	3.36	1.22	1.38	1.12	1.27	4.06	1.57	2.01	1.39	0.961	NaN	NaN	2.3001	1.664555556	1.381810293	0.466559564	0.169217591	0.701323179
CCDC94	NaN	0.469	0.808	0.777	0.689	0.984	0.686	0.35	NaN	0.866	NaN	0.51	0.617	NaN	0.803	0.674	0.542	0.944	3.71	0.788	NaN	1.45	0.828	0.936	0.599	0.6756	1.1274	0.599254923	-0.738758239	0.168867482	0.701323179
TMEM14C	NaN	NaN	NaN	NaN	NaN	NaN	1.24	NaN	NaN	NaN	NaN	NaN	NaN	1.26	NaN	NaN	1.55	1.54	NaN	2.11	2.68	0.893	NaN	NaN	NaN	1.25	1.7546	0.712413086	-0.489214079	0.169075841	0.701323179
EXOSC1	2.03	1.24	2.43	1.34	NaN	0.847	1.84	1.59	NaN	1.85	NaN	1.24	NaN	NaN	0.793	1.47	0.817	1.51	NaN	0.755	NaN	1.26	1.76	2	1.2	1.600777778	1.285	1.245741461	0.317004685	0.169131795	0.701323179
PKN1	0.789	0.659	0.348	0.534	1.11	0.68	0.582	1.01	0.75	0.375	0.645	0.67	0.503	1.4	0.932	0.87	0.686	0.769	2.72	0.901	0.672	0.883	0.633	0.911	0.986	0.718214286	0.996636364	0.720638251	-0.472652864	0.169418487	0.701534182
RP13.360B22.2.TMEM164	NaN	NaN	2	0.788	NaN	1.52	2.91	1.09	1.78	1.09	NaN	NaN	1.82	2.08	0.727	1.28	NaN	0.551	0.592	NaN	1.08	NaN	NaN	2.52	NaN	1.675333333	1.125	1.489185185	0.574523169	0.16947405	0.701534182
USP46	0.76	2.54	1.35	0.415	0.804	0.772	1.27	0.859	0.598	0.93	1.14	1.51	1.08	0.755	1.06	1.69	1.09	1.18	1.32	1.48	1.37	0.853	0.694	1.69	2.07	1.055928571	1.317909091	0.80121503	-0.31973861	0.169754391	0.70226877
CLDN7	2.66	2.58	2.55	1.66	1.14	1.22	1.66	1.93	1.94	1.04	2.92	3.64	2.63	1.7	1.2	1.26	3.23	1.53	1.78	0.69	0.819	3.26	1.2	1.28	1.6	2.090714286	1.622636364	1.288467541	0.365656194	0.170818964	0.702451087
CSTF3	3.78	NaN	0.055	NaN	2.84	0.957	6.08	6.64	5.05	1.48	0.494	0.0638	5.07	5.28	1.76	1.3	NaN	NaN	3.78	4.63	NaN	0.263	NaN	0.196	0.2	3.14915	1.732714286	1.817466403	0.861928695	0.170664035	0.702451087
FAM98C	NaN	NaN	1.07	NaN	NaN	0.938	NaN	NaN	NaN	NaN	NaN	NaN	0.544	0.505	NaN	NaN	NaN	2.68	NaN	1.17	NaN	NaN	NaN	1.35	NaN	0.76425	1.733333333	0.440913462	-1.18143257	0.170752276	0.702451087
GPR180	1.05	1.11	1.46	0.677	1.82	1.6	1.05	1.21	0.876	1.12	1.19	1.33	0.952	0.979	1.52	1.4	1.73	1.34	1.96	1.19	1.26	2.23	1.28	0.652	0.847	1.173142857	1.400818182	0.837469753	-0.255891009	0.170656257	0.702451087
PTRH1	0.739	1.38	1.95	1.33	1.55	2.13	2.04	1.35	1.2	0.734	3.49	2.24	0.883	0.854	0.834	2.77	4.27	2.26	0.852	1.5	1.47	3.69	2.26	1.42	1.98	1.562142857	2.118727273	0.737302473	-0.4396715	0.170531853	0.702451087
SLC39A7	NaN	NaN	0.728	1.56	NaN	0.322	0.754	0.513	NaN	NaN	NaN	0.33	0.892	0.13	0.715	0.869	0.816	1.13	1	0.724	NaN	1.48	0.296	1.68	0.75	0.653625	0.946	0.690935518	-0.533377018	0.170930451	0.702451087
IFT74	2.89	4.05	5.37	2.47	2.51	4.55	2.44	7.27	6.65	4.16	5.93	4.63	NaN	NaN	5.14	1.97	1.42	2.76	4.64	5.87	3.63	3.65	4.48	3	1.87	4.41	3.493636364	1.262295082	0.336049203	0.170899274	0.702451087
TSNAX	NaN	3.38	0.23	0.597	NaN	NaN	0.79	0.944	NaN	NaN	NaN	0.24	0.982	2.06	NaN	2.23	4.18	2.27	NaN	1.54	3.47	0.184	NaN	1.79	0.584	1.152875	2.031	0.567639094	-0.816954142	0.170497595	0.702451087
SETD2	3.51	1.33	1.38	2.09	2	2.52	1.68	2.55	1.85	0.787	1.62	2.86	0.555	2.77	0.865	0.821	0.949	1.66	0.763	2.78	1.24	1.81	3.19	0.66	1.62	1.964428571	1.487090909	1.320987547	0.401616866	0.170429654	0.702451087
NCDN	0.0874	0.996	0.831	0.566	0.631	0.865	0.841	0.567	NaN	0.518	0.789	0.49	0.558	0.988	0.799	0.742	0.707	0.617	0.985	0.699	0.642	1.12	2.17	0.784	0.552	0.671338462	0.892454545	0.752238268	-0.410738394	0.170010266	0.702451087
RBM8A	1.66	0.834	2.02	1.86	1.28	0.834	1.47	2.02	1.98	1.16	1.71	1.09	0.724	1.94	2.3	0.966	1.15	1.34	2.67	2.32	2.57	1.8	1.14	1.69	1.72	1.470142857	1.787818182	0.822311168	-0.282243672	0.169942375	0.702451087
ARHGEF5	NaN	1.76	NaN	NaN	NaN	NaN	NaN	NaN	NaN	NaN	NaN	1.06	NaN	1	0.955	0.705	0.657	0.865	NaN	0.278	1.26	NaN	NaN	NaN	NaN	1.273333333	0.786666667	1.618644068	0.694785779	0.171081887	0.702650398
FAM131A.FAM131C	NaN	1.15	NaN	0.724	0.816	1.37	0.99	0.865	1.54	0.946	0.944	1.25	0.791	0.843	1.11	1.01	4.79	1.18	1.99	1.09	0.482	NaN	2.05	1.32	0.949	1.019083333	1.5971	0.63808361	-0.648182618	0.171653958	0.702888127
MST1	0.139	0.332	0.238	0.374	0.327	0.261	0.367	0.277	0.198	0.628	0.145	0.221	0.326	0.518	0.765	0.178	0.528	0.236	0.965	0.526	0.274	0.255	0.204	0.506	0.32	0.310785714	0.432454545	0.718655215	-0.476628312	0.171472817	0.702888127
ALDH1L1	0.771	1.26	0.951	0.667	1.42	1	1.13	1.54	1.35	0.763	1.02	1.5	0.969	1.19	1.2	1.67	0.574	1.54	4.68	0.366	2.13	2.23	1.03	1.55	1.01	1.109357143	1.634545455	0.678694581	-0.5591656	0.171809466	0.702888127
AGFG2	2.35	2.52	1.05	1.82	NaN	1.18	3.39	3.93	NaN	1.51	3.99	1.56	2.2	NaN	2.09	1.5	1.86	2.48	0.191	2.4	0.66	2.14	1.01	3.1	1.7	2.318181818	1.739181818	1.332915164	0.41458496	0.171368876	0.702888127
HNRNPA1.1	1.37	1.04	1.42	0.71	0.787	1.76	1.03	1.55	0.793	0.851	1.61	1.38	0.914	0.965	1.42	1.01	1.62	0.944	2.94	1.21	0.999	1.64	1.82	1.17	1.06	1.155714286	1.439363636	0.802934197	-0.316646336	0.171963547	0.702888127
DYNC1H1	0.0415	0.0862	0.0994	0.0904	0.0996	0.0707	0.0483	0.105	0.0863	0.086	0.0613	0.077	0.144	0.304	0.195	0.0786	0.119	0.0901	0.598	0.131	0.15	0.0836	0.0841	0.184	0.146	0.099978571	0.169036364	0.591461916	-0.757642819	0.171918617	0.702888127
IPO4	1.99	1.33	2.15	1.72	1.38	1.76	2.03	2.11	2.48	1.73	4.58	1.19	0.942	1.56	1.23	NaN	2.68	1.95	0.943	0.993	1.43	1.28	1.69	NaN	1.38	1.925142857	1.508444444	1.276243792	0.351903943	0.171499839	0.702888127
TLN1	NaN	1.77	NaN	3.48	NaN	1.2	2.81	3.28	NaN	0.876	NaN	3.07	5.03	NaN	0.834	2.89	1.88	2.42	2.15	1.95	NaN	1.23	1.16	1.55	2.99	2.6895	1.9054	1.411514643	0.497244095	0.171764187	0.702888127
PDE4DIP	NaN	1.42	0.539	0.824	NaN	0.433	0.703	0.552	NaN	0.19	NaN	1.55	NaN	NaN	2.3	0.987	1.29	0.869	NaN	0.752	NaN	1.05	1.35	NaN	0.54	0.776375	1.14225	0.67968921	-0.557052875	0.172244641	0.703615751
PMPCA	1.57	1.22	1.97	1.46	2.7	0.905	1.23	0.857	0.688	0.953	1.25	6.27	1.12	0.46	1.24	2.33	1.25	2.11	NaN	1.45	5.27	1.08	1.41	3.73	7.02	1.618071429	2.689	0.601737236	-0.732794459	0.172571886	0.704526321
MCCC1	NaN	1.23	1.05	2.05	4.94	0.636	2.49	4.77	NaN	1.44	NaN	1.84	0.904	1.5	0.772	1.33	0.87	1.5	2.16	1.35	0.583	1.68	1.89	1.26	1.98	2.077272727	1.397727273	1.486178862	0.571607755	0.172673972	0.704526321
MLL2	4.22	NaN	NaN	2.56	5.14	2.9	2.23	NaN	7.27	NaN	NaN	4.58	3.4	4.1	2.19	1.35	NaN	6.72	1.46	NaN	NaN	NaN	2.25	NaN	1.48	4.044444444	2.575	1.570658037	0.651369112	0.172827259	0.704715544
ITPR3	1.5	0.509	0.692	1.02	1.21	1.23	0.97	0.903	3.64	2.43	1.86	1.36	0.635	2.01	0.628	0.736	1.54	1.05	2.58	0.743	0.715	0.618	1.2	0.524	0.901	1.426357143	1.021363636	1.396522347	0.48183866	0.172926829	0.704715544
TMX1	NaN	2.1	1.57	1.04	2.06	2.13	1.65	1.22	NaN	2.1	NaN	3.01	4.73	2.04	1.35	2.04	3.11	1.32	NaN	1.25	0.666	1.81	1.95	1	1.73	2.15	1.6226	1.325033896	0.406029266	0.173067181	0.704866694
CAV2	0.216	NaN	0.626	0.171	0.452	NaN	NaN	0.557	0.525	NaN	0.557	NaN	0.496	1.12	NaN	NaN	NaN	0.421	NaN	NaN	NaN	NaN	NaN	0.418	0.295	0.524444444	0.378	1.387419165	0.472403719	0.1731903	0.704947516
GMFG	3.02	2.9	2.27	2.14	1.93	2.62	2.12	2.4	3.61	1.92	1.8	2.99	2.6	2.25	1.59	2.77	1.07	1.77	0.905	3.09	NaN	1.56	3.81	1.74	1.74	2.469285714	2.0045	1.231871147	0.300851359	0.173642552	0.705946431
HPCAL1.HPCA	NaN	1.08	0.774	0.54	0.989	1.78	0.955	1.55	2.49	0.865	2.04	1.33	0.571	1.7	1.36	1.23	2.14	1.13	3.15	1.79	1.15	1.4	2.15	1.28	1.21	1.281846154	1.635454545	0.783785864	-0.351468542	0.17356819	0.705946431
FADS2	2.55	1.09	1.29	1.41	2.23	1.21	1.61	1.11	1.93	1.03	1.92	1.39	0.916	0.887	1.54	1.5	1.04	1.42	1.61	0.756	0.701	0.887	1.14	1.49	1.45	1.4695	1.230363636	1.194362347	0.256240589	0.173820385	0.706140251
EXOSC6	2.69	1.54	3.37	3.64	2.45	2.67	1.85	2.71	2.78	1.74	3.08	3.88	2.62	1.69	2.03	1.17	3.39	2.58	2.19	1.37	4.14	1.5	1.57	2.25	1.34	2.622142857	2.139090909	1.22582114	0.29374849	0.174000572	0.706140251
KIF2C	1.62	1.2	0.96	1.5	0.774	1.42	1.15	2.07	1.09	0.727	1.62	1.64	0.66	0.181	2.53	0.744	1.27	1.5	3.23	0.957	0.689	0.974	1.74	2.49	1.37	1.186571429	1.590363636	0.746100704	-0.422557725	0.173965756	0.706140251
TRAP1	1.68	1.42	2.79	2.45	1.61	0.969	1.68	2.34	2.8	3.21	1.66	3.59	2.46	0.835	1.87	1.7	1.06	2.16	2.24	2.76	1.67	1.14	1.25	2.07	0.919	2.106714286	1.712636364	1.230100172	0.298775805	0.174145563	0.70630874
LIAS	1.66	2.3	2.91	1.51	1.02	1.53	1.54	1.67	1.32	1.45	2.02	2.14	1.77	2.98	3.21	1.36	2.2	1.6	1.4	2.36	2.94	2.64	1.73	3.1	1.74	1.844285714	2.207272727	0.835549541	-0.259202724	0.174487432	0.707275066
ZMYM4	3.65	1.2	0.88	1.73	2.15	1.04	1.38	4.67	1.13	1.33	6.76	2.27	1.38	2.16	1.22	0.66	2.35	1.17	2.39	2.41	2.68	0.978	1.27	1.16	0.888	2.266428571	1.561454545	1.451485461	0.537530122	0.174698635	0.707291151
WDFY4	NaN	1.14	0.786	2.06	1.05	0.821	0.812	0.48	NaN	0.827	NaN	NaN	1.25	1.01	0.909	1.02	0.995	1.62	1.93	1.11	NaN	1.6	NaN	NaN	NaN	1.0236	1.312	0.780182927	-0.358115667	0.17465125	0.707291151
EWSR1	5.78	2.64	0.77	1.65	2.54	3.4	5.07	2.16	2.95	4.64	1.39	2.41	13.5	NaN	1.84	1.32	3.7	2.44	0.825	2.51	2.48	3.04	3.11	2.88	2.43	3.761538462	2.415909091	1.556986757	0.638756674	0.174829746	0.707402397
KRT3	2.14	1.82	2.47	1.58	1.63	2.28	1.43	1.37	2.35	1.65	1.1	1.23	2.26	1.63	0.48	1.24	1.68	0.901	1.74	1.91	1.39	2.02	2.62	1.2	1.08	1.781428571	1.478272727	1.205074367	0.26912218	0.175179328	0.707680582
PLEKHA5	1.1	0.496	1.19	1.05	NaN	0.311	0.375	0.9	NaN	0.765	0.967	0.549	0.617	0.792	2.12	0.719	0.623	0.592	2.94	1.28	1.05	0.355	0.326	1.33	1.03	0.759333333	1.124090909	0.675508829	-0.56595347	0.17500452	0.707680582
TMEM8A	3.41	1.58	1.71	1.71	1.72	2.02	1.66	4.22	3.94	1.62	1.46	1.82	2.61	1.83	2.54	2.79	1.78	2.19	2.35	2.9	4.61	1.55	4.36	3	2.41	2.236428571	2.770909091	0.807110049	-0.309162698	0.17520952	0.707680582
ALG11	1.17	0.623	0.402	0.579	0.137	0.479	0.493	0.471	0.538	0.579	1.15	0.732	0.481	0.565	1.15	1.14	NaN	0.766	2.59	0.566	0.599	0.466	0.578	0.609	0.627	0.599928571	0.9091	0.659914829	-0.599648257	0.175564982	0.707859755
DCUN1D5	1.09	0.665	1.82	0.926	1.37	1.67	1.25	1.22	1.47	0.887	1.36	1.56	0.805	1.11	3.88	1.23	1.88	1.16	2.64	1.19	1.27	1.34	1.64	0.851	0.939	1.228785714	1.638181818	0.750091169	-0.414862139	0.175507675	0.707859755
C2orf49	NaN	1.46	NaN	1.25	1.42	0.849	NaN	1.54	NaN	0.963	1.25	1.41	2.03	1.31	1.8	1.62	0.587	1.72	NaN	2.24	NaN	NaN	1.43	2.24	1.59	1.3482	1.653375	0.815422998	-0.294379447	0.175537465	0.707859755
DNPEP	NaN	0.58	3.11	0.961	1.24	1.05	1.54	1.4	0.662	0.213	2.86	2.67	0.411	0.549	2.06	0.397	3.98	1.29	NaN	1.35	3.06	2.84	1.74	NaN	1.11	1.326615385	1.980777778	0.669744683	-0.578316872	0.17574084	0.708150515
FAM210A	NaN	1.62	2.68	3.1	NaN	1.21	0.763	0.934	NaN	NaN	NaN	1.66	1.96	0.531	0.221	NaN	1.29	1.96	2.4	0.231	1.35	0.881	1.07	0.532	0.971	1.606444444	1.0906	1.472991422	0.558749028	0.1763361	0.708573732
TBC1D4	1.59	1.26	2.66	1.88	1.99	1.66	1.75	1.77	7.75	1.03	4.33	2.14	1.12	1.66	1.54	1.32	1.96	1.25	0.848	1.86	1.34	2.65	1.63	1.97	1.57	2.327857143	1.630727273	1.427496297	0.513487003	0.176125291	0.708573732
FCER1G	NaN	0.679	2.52	2.54	1.67	1.99	5.52	2.98	NaN	2.5	NaN	1.77	2.78	1.28	0.863	0.824	1.96	3.66	10.4	3.53	4.13	3.72	3.24	4.27	3.05	2.384454545	3.604272727	0.661563296	-0.5960489	0.176008467	0.708573732
LSM3	0.474	1.37	2.54	1.15	0.662	1.51	0.993	1.48	0.315	0.959	1.63	1.13	1.07	1.08	1.11	1.09	1.55	1.63	2.8	1.14	1.32	1.74	1.45	1.09	1.17	1.168785714	1.462727273	0.799045547	-0.323650353	0.176371746	0.708573732
ACTA1	2.09	1.34	1.87	1.17	1.65	1.28	1.39	1.44	2.11	1.93	2	1.77	1.08	1.31	0.669	0.989	1.66	0.956	2.64	0.972	0.797	1.43	1.66	1.43	1.43	1.602142857	1.330272727	1.204371723	0.268280742	0.176316602	0.708573732
SNX17	NaN	NaN	NaN	NaN	NaN	1.5	1.09	NaN	NaN	NaN	NaN	NaN	NaN	NaN	NaN	0.631	NaN	NaN	NaN	NaN	NaN	NaN	NaN	NaN	0.571	1.295	0.601	2.154742097	1.107515202	0.1764687	0.708573732
HLA.A.6	0.153	0.731	0.316	0.497	0.645	0.239	0.527	0.317	NaN	0.565	0.302	0.226	1.09	0.648	1.04	1.05	0.535	0.623	0.266	1.25	0.655	0.23	0.351	0.744	0.477	0.481230769	0.656454545	0.733075538	-0.447966229	0.176596274	0.708669115
NEDD8.MDP1.NEDD8	NaN	NaN	1.32	0.792	0.82	1.39	0.731	0.988	0.584	0.474	0.502	1.95	NaN	0.688	1.16	1.87	0.734	0.928	2.01	0.671	1.58	NaN	0.642	NaN	1.65	0.930818182	1.249444444	0.74498565	-0.424715458	0.176746599	0.708855633
SLC19A2	1.74	1.14	1.4	0.858	1.66	1.11	1.01	1.16	0.817	1.03	1.97	1.19	1.13	0.986	0.891	0.958	1.18	1.03	2.07	0.607	1.01	0.849	0.833	0.967	0.886	1.228642857	1.025545455	1.198038421	0.260674176	0.176955762	0.709277762
DDB2	1.88	0.413	1.72	0.86	0.965	0.828	0.611	1.79	1.3	0.433	2.05	1.03	0.604	2.2	1.14	0.744	0.369	1.42	1.54	0.985	1.01	0.963	0.827	0.597	0.432	1.191714286	0.911545455	1.307355853	0.386651886	0.177319556	0.710318832
DUSP3	3.25	1.54	1.25	1.58	2.83	1.45	1.36	1.37	0.708	1.5	4.41	3.75	1.42	0.909	1.5	1.56	1.71	0.887	0.92	1.85	1.54	2.37	1.34	1.12	1.6	1.951928571	1.490636364	1.309459919	0.388971901	0.17749107	0.710572087
GAB2	4.39	0.917	1.84	2.65	3.13	1.21	1.02	2.08	4.06	2.39	2.3	1.75	1.93	0.694	1.02	1.09	1.6	1.84	1.9	1.64	3.35	1.2	1.81	1.18	1.78	2.168642857	1.673636364	1.295767052	0.373806379	0.177590973	0.710572087
MAST3	1.99	1.38	2.4	1.74	2.08	2.22	1.77	2.58	3.38	1.35	5.75	1.84	1.76	2.42	1.2	1.75	1.72	1.59	2.03	1.65	1.84	2.61	2.79	1.71	1.71	2.332857143	1.872727273	1.245700416	0.31695715	0.177846445	0.710878749
MIER3	0.713	1.02	1.89	0.882	1.27	1.37	1.45	1.3	1.13	0.748	0.93	1.25	0.757	1.03	0.851	0.947	2.6	1.26	1.12	1.24	1.48	1.83	1.28	1.01	1.41	1.124285714	1.366181818	0.822940036	-0.281140784	0.177875902	0.710878749
ERCC3	NaN	NaN	0.0796	NaN	0.0941	0.107	0.0707	NaN	NaN	NaN	NaN	NaN	NaN	NaN	0.404	NaN	0.118	0.548	NaN	NaN	NaN	NaN	0.0765	NaN	NaN	0.08785	0.286625	0.306498038	-1.706050258	0.178161897	0.711605094
WDR61	1.53	NaN	2.05	1.85	2.67	1.02	1.79	3.61	NaN	0.786	0.67	3.03	NaN	2.83	1.56	1.49	1.29	1.66	0.699	1.9	NaN	NaN	2	NaN	NaN	1.985090909	1.514142857	1.311032773	0.390703751	0.178340676	0.711902605
TMEM147	0.552	1.23	1.5	1.58	NaN	0.704	1.27	0.709	1.03	0.716	NaN	1	0.867	1.28	0.467	0.599	2.88	1.11	NaN	1.04	1.35	1.45	0.771	2.1	2.66	1.0365	1.4427	0.718444583	-0.477051216	0.178576677	0.712428054
CILP	0.373	NaN	4.5	1.07	3.34	2.99	2.35	3.29	NaN	1.87	NaN	1.98	1.17	2.9	NaN	1.51	2.62	1.21	NaN	5.68	4.77	2.37	3.84	2.17	5.61	2.348454545	3.308888889	0.709741132	-0.494635177	0.178751153	0.712707575
MAEA	0.589	0.698	0.729	0.894	0.694	0.44	0.73	0.602	0.582	0.438	0.542	0.606	0.672	0.703	1.12	0.969	0.909	0.691	0.918	0.412	0.611	0.642	0.532	0.79	0.549	0.637071429	0.740272727	0.860590165	-0.216601742	0.179778395	0.713098704
PLAC8	NaN	NaN	NaN	3.36	3.12	NaN	5.3	8.08	NaN	NaN	NaN	1.12	9.47	3.28	NaN	NaN	NaN	3.71	NaN	2.08	3.21	NaN	3.25	NaN	NaN	4.818571429	3.0625	1.573411079	0.653895647	0.180372465	0.713098704
MTCH2	NaN	2.42	NaN	NaN	NaN	NaN	2.18	NaN	NaN	NaN	NaN	NaN	NaN	NaN	NaN	NaN	NaN	NaN	NaN	2.44	NaN	NaN	3.35	4.29	NaN	2.3	3.36	0.68452381	-0.546827372	0.18095304	0.713098704
KIAA0556	NaN	0.889	1.43	0.701	NaN	1.45	0.866	NaN	2.38	1.02	1.67	1.45	0.614	NaN	3.36	NaN	0.638	1.33	2.34	1.98	NaN	1.32	1.55	NaN	NaN	1.247	1.788285714	0.697315865	-0.520115789	0.179866251	0.713098704
FLNB	0.334	0.177	0.226	0.0735	0.0765	0.229	0.0675	0.134	0.0733	0.0554	0.563	0.0987	0.0872	0.0985	0.385	0.317	0.202	0.162	0.774	0.145	0.183	0.188	0.183	0.177	0.125	0.163828571	0.258272727	0.63432393	-0.656708325	0.180926612	0.713098704
APOD	0.0583	0.165	0.0839	0.122	NaN	0.23	0.0699	0.0469	NaN	0.0623	NaN	0.125	NaN	NaN	NaN	NaN	0.0746	0.136	NaN	1.46	0.0716	0.977	NaN	0.181	NaN	0.107033333	0.483366667	0.221433005	-2.175057823	0.179993833	0.713098704
NR2C1	NaN	3.76	NaN	NaN	NaN	1.68	2.41	NaN	NaN	NaN	NaN	1.2	NaN	NaN	1.08	1.06	1.27	1.2	NaN	NaN	NaN	NaN	NaN	1.86	NaN	2.2625	1.294	1.748454405	0.806080175	0.180412212	0.713098704
C6	0.906	1.05	1.03	1.24	0.887	0.679	1.45	1.13	1.6	1.11	0.949	1.46	1.13	2.4	0.514	1.2	0.775	1.16	1.68	0.692	0.681	1.68	0.661	0.953	0.855	1.215785714	0.986454545	1.232480219	0.301564492	0.179464725	0.713098704
U2AF2	NaN	0.546	0.679	0.503	NaN	1.15	0.516	1.74	NaN	2.08	NaN	0.723	0.415	0.48	0.728	0.716	0.245	0.484	NaN	0.784	0.638	0.306	0.771	0.922	0.411	0.8832	0.6005	1.470774355	0.556575926	0.180294756	0.713098704
MVD	1.13	1.57	1.14	0.673	1.09	1.33	0.802	1.23	1.66	1.41	0.573	1.13	1.18	0.969	1.12	1.94	1.4	1.55	0.976	1.59	1.41	0.532	0.966	1.48	1.8	1.134785714	1.342181818	0.845478384	-0.242160225	0.180602144	0.713098704
RBM10	1.13	1.29	2.34	2.07	3.38	1.56	2.66	1.26	3.95	1.57	0.988	1.9	2.26	2.04	1.95	1.31	3.52	2.36	2.5	1.65	6.62	2.07	NaN	3.86	2.13	2.028428571	2.797	0.725215792	-0.463517753	0.180217467	0.713098704
SLC27A4	2.11	NaN	5.19	3.29	1.17	1.55	1.78	2.31	2.42	1.42	2.06	2.58	4.58	3.26	2.29	NaN	2.65	2.13	NaN	2.15	NaN	NaN	1.66	1.55	NaN	2.593846154	2.071666667	1.252057677	0.324301022	0.18055987	0.713098704
TRAPPC6B	NaN	1.91	1.95	1.58	NaN	1.71	1.25	1.49	NaN	1.28	NaN	4.33	2.16	1.77	2.03	1.44	2.19	2.24	1.63	3.14	2.18	4.72	2.85	3.26	1.8	1.943	2.498181818	0.777765648	-0.362592579	0.180734524	0.713098704
DHRSX	NaN	NaN	NaN	NaN	NaN	NaN	NaN	NaN	NaN	NaN	NaN	1.32	0.298	0.874	NaN	NaN	NaN	1.81	NaN	1.27	NaN	NaN	NaN	NaN	NaN	0.830666667	1.54	0.539393939	-0.890588783	0.180704853	0.713098704
ERP27	2.12	2.24	2.02	2.1	3.84	NaN	1.29	2.03	7.98	1.17	NaN	0.198	1.95	0.897	0.847	1.09	1.85	0.708	NaN	0.734	4	1.91	NaN	0.419	0.693	2.319583333	1.361222222	1.704044568	0.768963068	0.179099823	0.713098704
PEO1	NaN	0.0332	NaN	0.366	NaN	0.103	0.327	NaN	NaN	0.109	NaN	NaN	NaN	0.195	0.175	NaN	NaN	0.0521	NaN	0.159	NaN	0.0732	0.0599	0.108	0.0899	0.188866667	0.102442857	1.843629433	0.882548705	0.181043078	0.713098704
PEAK1	NaN	1.38	0.75	2.39	NaN	1.01	NaN	NaN	NaN	1.53	NaN	NaN	NaN	0.736	0.775	1.1	NaN	1.18	NaN	NaN	4.33	NaN	NaN	4.41	2.49	1.299333333	2.380833333	0.545747287	-0.873695041	0.180539383	0.713098704
VTA1	1.18	1.29	0.271	1.39	0.904	1.87	0.846	1.54	1.4	1.61	2.06	0.364	1.46	1.64	1.14	0.674	NaN	1.17	0.835	1.25	0.344	1.47	1.31	1	NaN	1.273214286	1.021444444	1.246484126	0.31786451	0.18067181	0.713098704
C9orf78	NaN	2.5	NaN	NaN	2.83	NaN	NaN	NaN	NaN	NaN	NaN	NaN	NaN	0.684	0.446	0.348	0.924	0.227	NaN	0.132	NaN	NaN	NaN	2.37	0.522	2.004666667	0.709857143	2.824042396	1.497761747	0.179788454	0.713098704
HMGXB4	0.388	NaN	NaN	1.98	2.36	2.3	NaN	NaN	5.64	1.37	3.44	0.835	2.82	3.63	2.03	NaN	NaN	1.44	1.75	NaN	NaN	NaN	NaN	NaN	NaN	2.4763	1.74	1.42316092	0.509098799	0.178967526	0.713098704
JAG2	0.848	0.763	1.87	1.43	1.38	0.934	1.68	1.16	0.888	0.791	2.13	0.97	0.977	1.23	0.632	1.06	1.36	0.913	1.16	0.774	1.3	0.978	1.18	0.516	1.34	1.217928571	1.019363636	1.194793034	0.256760731	0.179537669	0.713098704
BRMS1L	NaN	NaN	NaN	0.199	NaN	NaN	0.114	0.326	NaN	0.232	NaN	NaN	NaN	NaN	0.157	NaN	NaN	NaN	NaN	NaN	NaN	0.0762	NaN	NaN	NaN	0.21775	0.1166	1.867495712	0.90110493	0.181386603	0.714039766
THYN1	7.28	2.19	1.27	1.54	1.34	1.45	1.84	2.07	1.83	1.49	1.89	2.53	2.63	1.88	1.65	1.66	1.94	1.25	1.36	2.11	1.32	1.24	1.83	1.49	2.25	2.230714286	1.645454545	1.355682715	0.439019569	0.181612881	0.71451846
ICA1	NaN	0.186	NaN	0.0688	10.6	NaN	1.57	0.137	3.65	0.0483	0.604	NaN	NaN	0.096	0.125	NaN	NaN	0.261	NaN	0.154	0.0607	0.32	NaN	0.263	NaN	1.884455556	0.197283333	9.552026133	3.255806784	0.183520632	0.715197536
ANO6	NaN	NaN	NaN	NaN	NaN	2.08	2.38	19.3	23.7	1.46	1.65	4.35	NaN	2.59	NaN	NaN	NaN	1.64	NaN	2.21	4.77	1.31	NaN	NaN	NaN	7.18875	2.4825	2.895770393	1.533947215	0.187880772	0.715197536
CLASP2	1.32	0.785	1.66	1.04	1.03	0.765	0.608	1.19	0.59	0.866	0.793	1.62	2.28	2.58	0.795	0.615	0.475	1.32	1.15	0.771	0.728	1.23	0.994	0.912	1.59	1.223357143	0.961818182	1.271921415	0.347009537	0.187984739	0.715197536
SRPX	0.856	5.36	1.11	1.06	0.441	0.32	1.67	1.34	2.01	0.523	3.04	0.873	0.855	1.06	1.09	0.837	0.757	1.08	1.73	1.08	0.928	0.334	0.311	1.7	0.501	1.465571429	0.940727273	1.557913192	0.639614848	0.187182346	0.715197536
TOM1L1	NaN	1.02	2.72	1.66	1.68	0.406	1.67	1.6	NaN	1.11	3.57	0.331	NaN	0.351	0.82	0.75	0.394	1.55	NaN	1.3	NaN	NaN	0.81	NaN	1.33	1.465272727	0.993428571	1.474965357	0.56068107	0.186917026	0.715197536
C17orf75	0.266	0.933	0.536	0.517	0.525	0.927	0.965	0.794	1.12	0.725	NaN	NaN	0.692	0.877	1.1	NaN	0.766	0.723	1.22	1.11	3.98	0.602	1.05	NaN	0.691	0.73975	1.249111111	0.592221135	-0.755792117	0.187854983	0.715197536
ACTG1.1	1.8	1.1	1.51	1.82	0.525	1.37	1.03	1.67	1.4	1.3	0.753	1.07	1.76	2.61	1.84	2.19	1.67	2.1	2.31	1.45	1.29	1.09	1.61	1.47	1.25	1.408428571	1.660909091	0.847986551	-0.237886711	0.186651664	0.715197536
PSMD9	1.83	1.51	2	1.67	0.844	1.34	1.49	1.28	1.51	1.52	1.53	1.46	1.36	1.3	1	1.18	2.18	1.43	1.01	0.973	1.14	1.45	1.32	1.33	1.33	1.474571429	1.303909091	1.130885151	0.177452421	0.186930536	0.715197536
GSTA4	1.4	2.4	0.145	1.45	1.66	2.05	0.473	1.17	4.48	2.65	1.9	0.676	1.43	1.32	1.79	2.68	3.93	1.68	2.56	1.53	1.64	2.35	2.66	1.2	1.76	1.657428571	2.161818182	0.766682687	-0.383298494	0.184692406	0.715197536
PPM1D	NaN	0.533	0.0363	NaN	NaN	0.0422	0.083	NaN	NaN	NaN	NaN	NaN	0.588	NaN	NaN	NaN	0.0556	NaN	NaN	NaN	NaN	NaN	0.0574	NaN	NaN	0.2565	0.0565	4.539823009	2.182636053	0.183934968	0.715197536
ABCC4	NaN	3.5	6.09	2.85	4.55	1.64	2.54	3.91	5.5	6.28	0.586	3.46	0.964	5.53	2.74	2.84	5.57	2.55	1.96	1.38	2.73	4.7	1.5	2.86	1.35	3.646153846	2.743636364	1.328949381	0.410286154	0.187626364	0.715197536
DHX16	0.742	0.886	1.48	2.15	1.66	1.09	1.25	1.91	0.855	0.726	1.18	1.25	3.11	1.7	0.952	1	1.02	1.57	NaN	0.54	1.34	1.29	1.54	1.22	1.06	1.427785714	1.1532	1.238107626	0.30813673	0.184492141	0.715197536
PLXNA2	1.64	1.16	2.11	0.517	NaN	1.85	0.846	1.04	NaN	1.03	2.31	1.13	2.18	1.11	0.689	0.699	1.49	0.815	NaN	0.889	2.3	1.13	1.07	1.01	0.88	1.41025	1.0972	1.285317171	0.36212441	0.184752333	0.715197536
DNAJC6	NaN	NaN	1.45	0.35	2.12	2.91	1.63	0.396	NaN	0.695	NaN	NaN	NaN	NaN	0.764	1.19	NaN	2.51	0.521	1.83	NaN	2.3	NaN	5.28	4.38	1.364428571	2.346875	0.581381016	-0.782444132	0.187779065	0.715197536
LYPLA2	NaN	0.916	2.73	3.72	0.819	1.75	0.914	1.69	NaN	0.76	2.39	0.26	1.45	1.36	1.51	1.72	NaN	1.41	4.89	1.51	1.92	2.54	2.85	1.66	1.68	1.56325	2.169	0.720723836	-0.472481536	0.184642191	0.715197536
CDS2	1.09	1.33	1.16	0.728	1.15	1.61	1.09	1.23	0.949	0.681	2.59	1.48	0.988	0.942	1.15	1.32	1.41	1.13	2.02	0.6	1.45	2.06	1.49	1.57	1.9	1.215571429	1.463636364	0.830514641	-0.267922494	0.183420315	0.715197536
ACYP1	0.987	0.202	0.266	0.292	0.811	0.292	0.177	0.554	0.2	0.171	0.596	0.275	0.18	0.415	0.771	0.687	0.407	0.552	0.86	0.769	0.287	0.135	0.222	0.819	0.328	0.387	0.530636364	0.729313003	-0.455389978	0.186559818	0.715197536
CTSB	2.14	2.09	2.52	2.1	2.06	1.99	2.45	2.22	3.18	1.73	2.98	2.6	2.68	1.91	1.46	1.63	2.4	2.3	2.48	1.31	2.48	2.33	2.36	2.03	2.3	2.332142857	2.098181818	1.111506561	0.152516464	0.185271518	0.715197536
PDGFRB	NaN	0.527	0.397	0.384	0.733	0.351	0.515	0.276	NaN	0.473	0.285	0.205	NaN	0.556	NaN	0.311	0.335	0.303	0.385	0.283	NaN	0.358	0.396	0.54	0.264	0.427454545	0.352777778	1.211682176	0.27701133	0.182193133	0.715197536
SLC5A1	0.32	0.889	0.811	1.26	0.725	0.697	0.692	1.11	0.815	0.663	0.679	0.641	0.924	1.03	1.02	0.539	0.844	0.751	0.815	0.938	1.31	0.71	0.88	1.49	1.11	0.804	0.946090909	0.849812626	-0.234783316	0.184820318	0.715197536
NQO1	2.76	2.87	3.45	2	1.23	2.12	2.74	2.22	2.99	2.37	1.38	3.86	1.52	1.04	2.85	3.69	3.75	3.22	0.94	2.8	2.72	2.7	2.34	2.1	3.48	2.325	2.780909091	0.836057535	-0.258325867	0.183316263	0.715197536
TGM2	0.852	2.47	0.686	1.85	0.967	1.08	1.64	1.51	1.97	2.24	1.28	1.24	1.89	3.25	2.01	1.54	1.24	2.55	1.26	2.62	1.93	2.34	1.15	3.59	2.18	1.6375	2.037272727	0.803770638	-0.315144218	0.183926749	0.715197536
S100A1	2.28	1.08	1.13	1.15	1.62	0.661	0.952	1.57	1.53	1.14	2.04	1.13	1.27	1.67	1.12	0.962	0.654	0.929	2.83	0.694	1	1.32	0.586	0.868	0.786	1.373071429	1.068090909	1.285537979	0.362372233	0.185093761	0.715197536
GJB2	NaN	NaN	NaN	1.08	NaN	NaN	1.92	NaN	NaN	NaN	NaN	NaN	NaN	NaN	0.0589	NaN	NaN	NaN	NaN	0.147	NaN	NaN	NaN	NaN	0.286	1.5	0.163966667	9.148200854	3.193488041	0.186552729	0.715197536
ACAA2	2.03	1.76	1.33	1.52	1.41	1.58	1.52	1.94	1.71	2.34	2.49	2.1	2.98	1.44	0.977	1.93	1.47	1.83	2.05	1.19	1.37	2.21	1.54	1.36	2	1.867857143	1.629727273	1.146116393	0.196753563	0.187063117	0.715197536
VPS41	4.97	0.602	2.63	1.1	1.54	1.28	0.973	1.36	2.31	1.07	2.29	0.938	0.84	1.17	2.12	0.936	0.607	1.06	2.98	1.1	0.53	1.04	0.902	0.604	0.548	1.648071429	1.129727273	1.45882238	0.544804237	0.185138822	0.715197536
SSR4	NaN	0.505	0.919	0.494	1.22	0.74	0.749	0.608	NaN	0.92	0.854	0.699	0.369	0.482	0.738	0.549	1	0.664	0.52	0.413	0.47	0.413	0.572	0.699	0.499	0.71325	0.594272727	1.200206517	0.263282668	0.186377321	0.715197536
PSMD7	1.11	1.1	0.999	0.817	0.594	2.19	1.1	1.04	1.06	0.289	1.32	0.839	0.71	1.48	0.749	0.607	1.49	0.855	2.17	1.09	1.2	1.26	1.9	1.26	1.79	1.046285714	1.306454545	0.800858873	-0.320380062	0.186511417	0.715197536
OXCT1	1.74	0.339	0.565	0.453	0.444	0.689	0.436	0.519	0.391	0.272	0.691	0.612	0.305	0.645	0.832	0.679	0.807	0.65	0.711	0.901	0.535	0.763	0.772	0.774	0.505	0.578642857	0.720818182	0.802758409	-0.316962222	0.18709862	0.715197536
TCL1A	0.82	0.647	NaN	0.708	0.744	0.588	0.83	NaN	0.959	0.226	NaN	NaN	NaN	NaN	NaN	NaN	NaN	NaN	NaN	NaN	NaN	NaN	1.04	1.44	NaN	0.69025	1.24	0.556653226	-0.845149233	0.185132066	0.715197536
SRP54	NaN	1.94	2.57	NaN	NaN	0.791	1.76	0.363	NaN	1.08	NaN	1.13	NaN	1.45	0.485	1.07	1.38	1.83	0.743	0.423	0.627	1.86	0.763	0.697	0.891	1.3855	0.979	1.415219612	0.501025946	0.185888793	0.715197536
DSG1	NaN	0.312	0.158	0.119	0.387	NaN	0.136	NaN	0.356	0.108	0.129	1.23	NaN	NaN	3.76	NaN	0.287	0.188	NaN	NaN	0.264	0.117	5.53	NaN	0.806	0.326111111	1.564571429	0.208434786	-2.262332023	0.184928552	0.715197536
COASY	1.55	0.934	0.749	0.907	0.999	1.27	1.09	1.58	NaN	0.723	1.03	0.892	0.982	1.82	0.699	1.06	2.07	0.746	1.09	1.9	1.78	1.31	0.968	1.41	4.79	1.117384615	1.620272727	0.689627491	-0.536110809	0.186595233	0.715197536
PWP1	NaN	NaN	NaN	0.529	0.273	0.437	0.424	NaN	NaN	0.561	NaN	NaN	NaN	NaN	NaN	0.743	NaN	NaN	NaN	NaN	NaN	NaN	1.06	NaN	NaN	0.4448	0.9015	0.493399889	-1.019170704	0.186217306	0.715197536
CIRBP	1.82	1.53	1.22	1.27	2.17	1.83	2.13	1.71	2.46	1.52	1.96	1.44	1.79	1.38	1.22	1.33	1.49	1.45	1.65	1.04	2.46	1.58	1.29	1.52	1.77	1.730714286	1.527272727	1.133205782	0.180409868	0.184665631	0.715197536
LONRF2	1.21	0.905	1.97	1.07	1.21	0.883	0.919	1.19	1.18	0.743	1.18	1.03	0.799	1.3	0.777	0.684	1.46	0.819	1.33	0.823	1.1	1.17	0.939	0.611	0.813	1.1135	0.956909091	1.163642409	0.218647782	0.18705761	0.715197536
PLEKHN1	NaN	0.772	0.499	0.855	NaN	0.852	0.91	0.478	NaN	0.587	NaN	0.738	0.619	0.151	0.214	0.602	0.771	0.686	1.69	0.255	1.84	1.56	0.855	0.341	1.2	0.6461	0.910363636	0.709716397	-0.494685457	0.187029298	0.715197536
TMEM65	1.37	2.21	2.32	2.63	2.38	2.83	1.98	1.72	2.53	2.53	1.42	2.05	3.1	1.47	3.23	3.01	3.12	2.75	2.47	1.99	1.15	3.17	2.34	1.8	2.68	2.181428571	2.519090909	0.865958653	-0.207629952	0.1839522	0.715197536
FGD6	NaN	NaN	0.583	0.125	NaN	NaN	1.61	NaN	5.72	NaN	NaN	1.91	NaN	0.492	0.514	NaN	NaN	NaN	NaN	NaN	NaN	NaN	0.387	NaN	NaN	1.74	0.4505	3.862375139	1.949488295	0.187666746	0.715197536
SND1	2.63	1.43	1.47	2.13	1.56	1.69	1.75	1.85	2.9	1.83	2.99	1.83	1.73	1.7	1.85	1.92	2.85	1.86	2.81	2.17	1.88	2.84	2.34	1.59	2.38	1.963571429	2.226363636	0.881963484	-0.18120917	0.186204307	0.715197536
AACS	NaN	0.963	NaN	1.15	NaN	NaN	0.225	0.248	NaN	NaN	0.686	NaN	NaN	0.573	3.76	1.1	NaN	1.75	NaN	NaN	NaN	NaN	NaN	NaN	NaN	0.640833333	2.203333333	0.290847201	-1.781666674	0.18650931	0.715197536
PCYOX1L	NaN	0.941	1.22	0.582	NaN	2.1	1.29	NaN	3.44	3.34	4.05	3.17	NaN	2.81	2.22	1.46	1.07	2.35	1.11	1.38	NaN	0.24	0.924	NaN	3.58	2.2943	1.592666667	1.440539975	0.526609696	0.184969644	0.715197536
TMEM104	NaN	NaN	NaN	0.305	NaN	0.134	NaN	NaN	NaN	1.08	NaN	2.72	NaN	1.61	0.418	0.206	0.0987	0.653	NaN	0.658	NaN	0.824	0.134	0.342	NaN	1.1698	0.4167125	2.807211207	1.489137612	0.186315927	0.715197536
ABCF1	NaN	0.603	1.05	0.563	NaN	1.09	0.414	2.04	0.121	0.269	NaN	0.862	0.952	0.846	0.934	0.899	4.14	0.999	0.968	1.56	0.473	NaN	0.588	NaN	1.83	0.800909091	1.376777778	0.581727207	-0.781585316	0.183386819	0.715197536
ZNF519	NaN	NaN	NaN	NaN	NaN	0.98	3.29	4.76	NaN	NaN	NaN	NaN	NaN	2.25	1.31	NaN	2.76	NaN	NaN	NaN	NaN	NaN	0.617	0.872	NaN	2.82	1.38975	2.029141932	1.020869781	0.18699448	0.715197536
TTN	NaN	0.954	2.37	0.53	1.16	NaN	3.65	2.29	NaN	NaN	NaN	NaN	1.25	1.49	NaN	NaN	NaN	1.32	NaN	1.3	0.712	NaN	NaN	0.823	1.62	1.71175	1.155	1.482034632	0.567579161	0.188275014	0.715197536
FKBP10	NaN	0.994	0.963	1	0.748	0.97	0.995	0.911	NaN	1.04	1.51	1.35	NaN	0.466	0.918	1.18	1.37	1.22	1.49	0.917	0.869	0.859	1.11	1.26	1.35	0.995181818	1.140272727	0.872757713	-0.196346892	0.187040072	0.715197536
PYURF	1.39	0.858	1.65	1.17	0.593	0.967	0.56	1.25	0.478	0.447	1.37	0.571	0.567	0.851	2.4	1.06	2.31	0.93	2.41	1.03	0.884	0.535	0.562	0.607	1.05	0.908714286	1.252545455	0.725494059	-0.462964295	0.187258726	0.715197536
VPS35	NaN	NaN	NaN	NaN	1.19	NaN	NaN	NaN	1.98	NaN	2.3	NaN	NaN	1.11	0.404	0.74	NaN	1.05	NaN	NaN	1.84	NaN	NaN	NaN	NaN	1.645	1.0085	1.63113535	0.7058765	0.184761609	0.715197536
UBL7	3.83	4.37	NaN	5.78	2.46	1.98	2.66	5.35	7.7	1.46	6.08	2.8	3.86	1.64	1.36	1.08	2.38	1.74	1.18	3.07	NaN	4.55	2.37	5.06	5.39	3.843846154	2.818	1.364033412	0.447878983	0.182606475	0.715197536
GINS3	2.06	2.63	1.15	1.09	1.66	1.81	1.89	2.51	1.61	NaN	2.6	2.17	1.43	1.51	1.71	0.977	0.665	1.84	2.33	1.91	3.39	2.17	2.73	4.14	4.9	1.855384615	2.432909091	0.762619788	-0.390964129	0.185636654	0.715197536
TMEM126A	0.319	0.655	0.913	0.523	1.35	0.588	0.264	1.16	6.59	0.614	0.846	NaN	0.61	0.372	NaN	NaN	NaN	NaN	NaN	NaN	0.481	0.487	NaN	NaN	NaN	1.138769231	0.484	2.352828989	1.234396465	0.182444049	0.715197536
SH3BGRL3	NaN	1.31	0.957	1.44	NaN	0.907	1.14	0.669	1.25	1.05	NaN	1.37	NaN	0.539	1.07	1.3	2.52	1.45	2.8	0.823	0.954	0.979	NaN	0.988	NaN	1.0632	1.431555556	0.742688606	-0.42917065	0.184993401	0.715197536
CCDC134	NaN	NaN	NaN	0.436	NaN	NaN	0.461	1.99	NaN	0.749	NaN	0.431	NaN	NaN	0.336	NaN	0.4	0.471	NaN	NaN	NaN	0.117	NaN	NaN	NaN	0.8134	0.331	2.457401813	1.297133774	0.186293395	0.715197536
COPRS	NaN	0.584	NaN	NaN	NaN	0.158	0.369	0.307	NaN	0.733	0.628	0.469	NaN	NaN	NaN	2.23	0.596	0.446	NaN	0.473	NaN	1.96	0.512	0.262	NaN	0.464	0.925571429	0.501311931	-0.996219525	0.187906761	0.715197536
PFDN4	0.739	1.81	1.44	1.56	0.859	1.02	1.34	1.16	1.15	1.27	1.04	1.59	2.06	2.37	1.88	1.21	1.31	2.26	1.13	2.18	1.18	4.01	1.17	1.6	1.66	1.386285714	1.780909091	0.778414643	-0.361389245	0.183399692	0.715197536
MRPS18A	NaN	1.82	2.05	0.435	NaN	0.395	1.61	1.22	NaN	2.78	NaN	0.959	NaN	3.22	1.39	0.612	NaN	1.43	NaN	1.23	NaN	NaN	NaN	1.04	1.01	1.609888889	1.118666667	1.439114025	0.525180905	0.188281566	0.715197536
COA4	3.45	1.26	2.93	1.79	1.96	3.31	3.05	2.94	4.8	4.13	4.94	0.97	1.45	2.23	1.67	0.46	0.734	1.66	2.36	1.53	6.26	1.14	2.21	2.84	1.19	2.800714286	2.004909091	1.396928319	0.482257993	0.188141654	0.715197536
CDK12	1.03	0.905	0.971	0.899	0.807	0.685	1.2	0.759	1.36	0.981	1.2	0.878	0.978	1.15	0.78	1.01	0.673	0.918	1.28	0.558	0.765	0.95	0.678	1.11	0.894	0.985928571	0.874181818	1.127830105	0.173549758	0.183654133	0.715197536
WRAP73	NaN	NaN	1.08	0.55	NaN	NaN	1.48	0.978	NaN	NaN	0.582	NaN	NaN	NaN	NaN	NaN	NaN	NaN	1.31	NaN	1.01	1.47	NaN	NaN	NaN	0.934	1.263333333	0.739313984	-0.435740893	0.183231702	0.715197536
DCTN4	0.469	0.513	0.646	0.568	0.445	0.727	0.567	0.476	0.664	0.524	0.772	0.611	0.603	0.799	0.682	0.904	0.758	0.677	1.02	0.529	0.547	0.634	0.695	0.523	0.505	0.598857143	0.679454545	0.881379258	-0.18216515	0.182014244	0.715197536
ASAP1	0.394	NaN	3.98	1.65	NaN	1.35	1.84	0.828	NaN	0.776	0.0322	NaN	0.595	2.16	0.42	NaN	NaN	0.525	NaN	0.81	NaN	1.55	0.619	NaN	NaN	1.36052	0.7848	1.733588175	0.793761218	0.187709933	0.715197536
MYO1G	1.69	0.916	1.04	1.2	1.97	1.02	1.07	1.4	2.31	0.614	0.116	1.67	1.37	3.13	1.12	0.875	0.393	1.6	1.05	1.45	1.09	1.62	1.12	0.743	0.852	1.394	1.083	1.287165282	0.364197318	0.18894771	0.715597253
TNFAIP8	3.38	1.31	0.713	2.33	1.83	2	4.04	1.85	3.07	2.08	9.16	0.781	4.43	2.02	1.91	1.05	0.773	1.41	3.84	2.17	2.41	1.56	2.14	2.67	1.27	2.785285714	1.927545455	1.444990938	0.531060445	0.189259888	0.715597253
HNRNPC.2	0.53	1.36	0.417	0.438	0.625	NaN	0.689	0.28	1.06	0.599	0.311	0.645	0.852	0.777	0.555	0.485	0.712	0.43	0.845	0.598	0.397	0.194	NaN	0.539	0.478	0.660230769	0.5233	1.261667818	0.335332116	0.189935419	0.715597253
ITIH2	1.68	1.74	1.86	1.8	2.16	1.27	1.94	0.905	1.44	1.63	0.956	1.32	1.73	2.18	1.17	1.4	1.5	1.36	1.87	1.48	0.962	1.52	1.22	1.86	1.44	1.615071429	1.434727273	1.12569926	0.17082145	0.189362029	0.715597253
ECHS1	0.876	1.44	1.45	1.03	1.15	1.04	0.995	1.34	0.784	0.941	1.51	1.12	1.44	1.48	0.611	0.873	1.33	0.792	1.93	0.828	1.01	1	1.01	0.871	0.898	1.185428571	1.013909091	1.169166528	0.225480432	0.189309999	0.715597253
RRM2	0.15	0.177	0.127	0.165	0.183	0.159	0.812	0.128	0.798	0.191	0.119	0.269	0.205	0.509	0.53	0.667	0.132	1.04	0.169	2.35	0.176	0.498	0.16	0.368	0.214	0.285142857	0.573090909	0.497552574	-1.007079118	0.188776471	0.715597253
TUSC3	2.46	1.93	1.96	1.14	1.99	0.261	1.02	2.84	2.05	1.14	1.88	3.36	2.51	1.83	0.934	0.573	0.253	1.41	2.46	1.27	2.88	1.1	0.214	1.01	3.07	1.883642857	1.379454545	1.365498315	0.449427534	0.188550335	0.715597253
NFRKB	0.542	1.69	2.2	1.49	NaN	1.87	1.93	1.14	NaN	0.588	1.37	2.17	0.433	1.99	1.79	3.44	1.18	2.17	1.72	0.93	1.24	2.03	1.82	1.82	1.88	1.451083333	1.82	0.797298535	-0.326808077	0.189362822	0.715597253
RASSF3	NaN	0.295	NaN	NaN	NaN	0.68	0.526	NaN	NaN	0.439	NaN	0.844	0.717	NaN	NaN	NaN	NaN	NaN	NaN	0.868	NaN	NaN	0.651	1.29	NaN	0.5835	0.936333333	0.623175507	-0.682289563	0.189908912	0.715597253
CD177	NaN	NaN	NaN	NaN	NaN	1.73	NaN	7.41	NaN	2.89	NaN	0.741	1.71	2.2	NaN	NaN	NaN	1.53	NaN	NaN	1.04	NaN	NaN	NaN	NaN	2.780166667	1.285	2.163553826	1.113403013	0.189398048	0.715597253
MRPL4	NaN	1.52	3.68	2.33	NaN	1.44	1.71	7.5	NaN	1.89	NaN	1.3	3.77	2.54	1.89	1.29	2.32	1.74	NaN	1.62	1.79	1.31	1.85	1.77	3.37	2.768	1.895	1.460686016	0.546646095	0.189814682	0.715597253
PLA2G12A	NaN	NaN	NaN	1.09	7.44	0.99	1.12	3.03	NaN	0.696	NaN	NaN	0.668	1.99	1.11	NaN	NaN	0.915	NaN	0.843	NaN	NaN	1.02	0.783	1.04	2.128	0.951833333	2.235685519	1.160717267	0.189596569	0.715597253
ACSS3	5.46	NaN	5.99	2.44	1.88	2.33	2.59	4.19	2.23	3.2	4.3	5.71	3.05	1.4	1.6	0.239	5.74	3.94	1.01	2.35	3.06	2.75	3.61	0.925	NaN	3.443846154	2.5224	1.365305326	0.44922362	0.18905458	0.715597253
WDR55	NaN	NaN	NaN	0.224	NaN	0.89	NaN	NaN	0.552	NaN	NaN	NaN	NaN	NaN	1.81	NaN	NaN	1.72	NaN	0.615	NaN	NaN	0.523	NaN	NaN	0.555333333	1.167	0.475864039	-1.071378661	0.189597893	0.715597253
TNPO3	NaN	0.559	1.88	0.833	0.899	0.751	0.915	1.37	NaN	0.889	0.768	0.737	0.595	0.923	0.569	0.535	1.04	0.581	NaN	0.72	1.42	0.716	0.571	0.702	0.541	0.926583333	0.7395	1.252986252	0.325370585	0.189959306	0.715597253
FAM89B	NaN	NaN	NaN	NaN	NaN	1.3	NaN	NaN	NaN	NaN	NaN	1.21	NaN	NaN	NaN	0.408	0.702	0.904	NaN	1.63	NaN	1.02	NaN	NaN	NaN	1.255	0.9328	1.345411664	0.428047671	0.190122547	0.715817156
GNB2L1	1.13	1.38	2.44	1.38	1.29	1.41	1.29	1.51	0.93	1.05	1.46	2.79	1.32	1.92	1.17	1.36	2.8	1.64	2.42	1.33	1.73	2.03	1.74	1.61	1.9	1.521428571	1.793636364	0.848236913	-0.237460829	0.190377928	0.716253492
GSTO2	0.273	NaN	0.532	0.235	0.274	0.189	0.0637	0.234	0.0777	0.0848	NaN	NaN	0.135	0.328	0.144	NaN	NaN	0.145	NaN	0.086	0.297	0.0849	0.139	NaN	NaN	0.220563636	0.149316667	1.477153497	0.56281975	0.190448299	0.716253492
MAP2K4	NaN	1.08	3.46	2.06	2.52	1.28	1.25	6.36	NaN	0.739	4.74	1.35	NaN	1.98	2.4	0.834	1.44	0.901	NaN	2.21	NaN	2.36	2.27	1.42	0.998	2.438090909	1.648111111	1.479324357	0.564938412	0.190781906	0.716958494
GALK1	1.18	0.9	1.42	1.28	1.14	0.902	1.37	1.22	1.47	1.25	0.969	1.45	2.22	0.745	1.83	1.6	1.29	1.14	2.97	1.38	1.39	0.973	0.891	1.21	2.2	1.251142857	1.534	0.815608121	-0.294051955	0.190845822	0.716958494
MRPL48	2.5	NaN	15.2	0.143	0.777	5.35	NaN	NaN	NaN	NaN	NaN	NaN	NaN	11.2	1.05	NaN	0.469	NaN	NaN	NaN	0.198	5.75	2.26	NaN	NaN	5.861666667	1.9454	3.01309071	1.591244106	0.191151919	0.717314014
EMP3	NaN	0.797	2.07	1.2	NaN	1.68	0.81	1.04	1.56	NaN	NaN	0.76	NaN	0.716	0.649	0.815	1.02	0.653	NaN	0.67	NaN	1.09	1.31	1.15	1.02	1.181444444	0.930777778	1.269308822	0.344043118	0.191255714	0.717314014
AKAP8	NaN	NaN	NaN	1.4	1.59	1.78	1.4	2.7	NaN	2.25	4.61	2.04	NaN	NaN	2.73	NaN	NaN	1.24	1.9	NaN	0.439	NaN	0.963	NaN	NaN	2.22125	1.4544	1.527262101	0.610947672	0.191111055	0.717314014
BTD	5.56	1.23	1.3	1.12	1.22	1.59	1.6	3.51	2.93	0.789	1.61	1.9	1.59	1.19	1.66	0.629	2.74	0.936	NaN	1.24	NaN	1.7	1.44	0.765	1.49	1.9385	1.4	1.384642857	0.469513908	0.193100137	0.717342213
SYBU	NaN	NaN	NaN	NaN	NaN	NaN	NaN	NaN	NaN	NaN	NaN	0.805	NaN	1.21	NaN	NaN	NaN	NaN	NaN	NaN	1.84	1.09	NaN	1.64	NaN	1.0075	1.523333333	0.661378556	-0.596451826	0.19179272	0.717342213
SLC25A10	3.35	2.27	1.34	1.65	2.6	3.17	0.676	2.1	1.16	1.61	3.25	1.17	0.995	1.13	2.72	2.4	0.996	3.44	1.45	4.38	2.79	1.52	2.39	3.04	1.44	1.890785714	2.415090909	0.782904572	-0.353091626	0.192882827	0.717342213
LEPREL2	0.0396	NaN	NaN	NaN	NaN	NaN	0.287	0.0215	0.0693	NaN	NaN	0.0855	NaN	NaN	NaN	NaN	NaN	NaN	NaN	NaN	0.358	NaN	NaN	0.204	NaN	0.10058	0.281	0.357935943	-1.482226672	0.194816975	0.717342213
PI15	1.22	1.37	1.36	0.896	1.02	1.26	1.3	1.74	1.51	0.832	1.67	0.974	1.05	1.63	1.18	1.55	1.06	1.62	2.09	1.2	1.79	1.39	1.17	1.4	1.35	1.273714286	1.436363636	0.88676311	-0.17337934	0.194505074	0.717342213
ACTN4.2	NaN	NaN	0.798	NaN	3.87	3.4	NaN	NaN	NaN	3.58	NaN	NaN	NaN	1.19	NaN	3.66	NaN	NaN	1.93	5.32	5.32	NaN	3.14	NaN	NaN	2.5676	3.874	0.662777491	-0.593403488	0.194100702	0.717342213
STRN	1.13	0.471	0.231	0.611	1.05	0.755	0.874	0.821	1.45	0.466	1.04	0.499	0.648	0.51	0.849	0.788	0.941	1.12	0.898	0.767	0.911	0.319	0.928	1.01	1.72	0.754	0.931909091	0.809091796	-0.305624701	0.194859977	0.717342213
NUPR1	NaN	0.978	NaN	NaN	NaN	0.939	1.54	3.85	0.856	0.978	NaN	NaN	NaN	NaN	NaN	NaN	NaN	3.6	NaN	NaN	NaN	NaN	NaN	2.33	NaN	1.5235	2.965	0.513827993	-0.960642605	0.194460776	0.717342213
CHEK2	NaN	0.868	1.2	1.38	1.1	1.39	1.27	1.84	1.48	0.864	NaN	2.11	0.968	0.724	1.58	2.09	1.18	1.28	0.978	2.18	2.24	1.55	0.995	0.891	1.82	1.266166667	1.525818182	0.829828011	-0.269115739	0.191726923	0.717342213
SLC4A2	0.348	0.634	0.353	0.389	0.472	0.501	0.586	0.421	0.633	0.552	0.455	0.418	0.583	0.559	0.497	0.38	0.788	0.602	0.868	0.426	0.589	0.51	0.452	0.409	0.751	0.493142857	0.570181818	0.864887026	-0.209416398	0.19370649	0.717342213
GNAI3	3.1	0.216	1.15	0.924	0.333	0.515	0.393	1.42	0.218	1.01	2.02	0.979	0.404	0.181	1.12	1.61	0.365	0.95	2.12	1.6	0.878	1.14	0.467	3.75	1.38	0.918785714	1.398181818	0.657128924	-0.605751649	0.194599045	0.717342213
MYH3	0.0527	0.203	0.0687	0.145	0.211	0.139	0.209	0.0923	0.193	0.253	0.0832	0.0945	0.26	0.286	0.509	0.13	0.248	0.158	0.0489	0.426	0.191	0.136	0.121	0.28	0.244	0.1636	0.226536364	0.722179863	-0.469569902	0.194707461	0.717342213
PSMA4	1.09	1.36	1.19	0.945	1.01	0.97	1.45	0.857	1.22	0.8	1.03	1.29	0.873	1.34	1.63	1.43	0.934	1.35	0.821	0.783	1.2	1.65	1.14	1.13	2.99	1.101785714	1.368909091	0.804864049	-0.313182978	0.191494767	0.717342213
ITGA3	NaN	NaN	3.05	4.72	NaN	NaN	0.398	NaN	2.68	NaN	NaN	NaN	NaN	11.1	0.533	NaN	1.14	NaN	NaN	1	NaN	3.32	NaN	NaN	NaN	4.3896	1.49825	2.929818121	1.550811107	0.192995767	0.717342213
SOAT1	NaN	0.0829	0.113	NaN	NaN	0.196	NaN	NaN	NaN	NaN	NaN	0.0829	NaN	NaN	NaN	NaN	0.0468	NaN	NaN	NaN	NaN	0.0861	NaN	NaN	NaN	0.1187	0.06645	1.786305493	0.83697883	0.194163211	0.717342213
PPIC	0.435	1.21	1.23	1.6	1.14	1.3	1.09	0.885	NaN	1.39	1.45	2.1	1.75	1.08	1.75	2.01	1.32	1.78	1.27	1.29	0.939	1.28	1.18	1.71	1.81	1.281538462	1.485363636	0.862777592	-0.212939387	0.194446786	0.717342213
MRPS15	NaN	1.5	1.72	1.31	NaN	NaN	2.33	2.78	NaN	1.39	NaN	1.23	2.68	2.25	2.07	NaN	0.755	1.65	0.425	2.19	NaN	NaN	1.24	1.38	2.19	1.91	1.4875	1.284033613	0.36068297	0.193763073	0.717342213
SPTBN1	1.08	1.48	1.06	0.937	0.803	1.87	1.48	1.17	0.864	0.962	0.932	0.922	1.64	1.75	1.24	1.42	1.54	1.38	1.81	1.71	0.986	1.61	1.74	0.991	0.916	1.210714286	1.394818182	0.868008678	-0.204218629	0.191724982	0.717342213
LIPE	2.45	1.5	3.65	2.19	2.84	2.06	1.91	2.6	4.14	2.13	3.03	1.85	1.58	0.898	2.95	0.978	1.69	1.02	1.86	1.22	3.07	2.04	1.46	2.45	2.37	2.344857143	1.918909091	1.221974065	0.289213666	0.194988278	0.717342213
EN1	NaN	1.12	NaN	0.271	NaN	0.756	1.33	0.484	NaN	0.556	NaN	0.92	NaN	NaN	0.994	1.45	NaN	1.27	NaN	0.678	NaN	0.745	NaN	0.627	2.68	0.776714286	1.206285714	0.643889152	-0.635115751	0.194418048	0.717342213
PGM5	0.535	0.466	0.416	0.498	0.379	0.902	0.445	0.88	0.446	0.224	0.63	0.535	0.334	0.862	0.645	0.571	1.19	0.597	1.01	0.538	0.537	0.44	0.346	1.07	0.49	0.539428571	0.675818182	0.798185941	-0.325203227	0.195046462	0.717342213
RAB35	1.35	0.303	0.447	0.655	0.808	0.807	0.64	0.566	0.218	0.378	0.85	0.61	0.341	0.275	0.575	1.17	1.07	0.84	3.55	0.642	0.59	0.53	0.402	0.593	0.735	0.589142857	0.972454545	0.60583074	-0.723013312	0.195022108	0.717342213
TSR1	2.78	3.73	2.79	3.36	NaN	1.67	5.41	4.06	1.36	2.57	3.94	2.13	NaN	1.56	2.96	1.95	0.456	2.61	NaN	2.57	NaN	2.03	2.49	3.61	2.37	2.946666667	2.338444444	1.260096931	0.333534715	0.193801185	0.717342213
ATG16L1	0.694	0.736	0.856	0.618	0.307	0.622	1.15	0.845	NaN	0.924	0.45	NaN	0.65	1.13	0.26	0.484	NaN	1.13	NaN	4.43	0.894	1.47	2.09	NaN	NaN	0.7485	1.536857143	0.487032906	-1.037908845	0.192430843	0.717342213
ANKRD40	1.44	3.02	2.89	1.16	2.25	3.17	2.42	1.78	3.99	5.32	1.97	3.66	2.26	2.75	1.49	6.12	3.83	3.99	2.75	3.35	2.41	2.58	4.19	2.39	3.84	2.72	3.358181818	0.809962101	-0.304073691	0.194865851	0.717342213
RPUSD3	1.37	1.67	2.44	1.62	1.85	2.15	1.66	2.74	2.05	1.48	3.64	1.99	2.26	2.33	1.44	1.23	2.76	2.02	1.71	1.5	1.83	2.05	0.927	1.09	2.81	2.089285714	1.760636364	1.186665093	0.246912827	0.194679973	0.717342213
EPM2AIP1	NaN	1.17	NaN	2.45	0.501	1.58	1.31	NaN	NaN	0.463	NaN	2.2	1.03	1.96	1.33	2.34	1.29	3.12	NaN	4.37	1.3	0.806	NaN	NaN	2.01	1.407111111	2.07075	0.67951762	-0.557417135	0.193935607	0.717342213
POGLUT1	NaN	0.945	NaN	0.895	0.94	0.772	0.832	1.27	1.15	0.542	0.845	NaN	0.645	0.629	0.379	0.522	NaN	0.393	0.614	0.3	NaN	NaN	0.893	1.28	0.967	0.860454545	0.6685	1.287142177	0.364171422	0.193512814	0.717342213
VANGL1	NaN	NaN	NaN	NaN	NaN	NaN	9.55	NaN	NaN	NaN	5.66	NaN	NaN	NaN	2.53	0.721	NaN	2.23	NaN	2.15	NaN	0.341	6.99	2.83	NaN	7.605	2.541714286	2.99207509	1.581146382	0.19245175	0.717342213
MIEN1	1.82	1.09	4.4	2.53	0.538	1.13	1.03	2.03	0.199	0.817	1.27	1.29	1.31	1.44	1.99	1.52	5.59	2.06	4.76	1.11	NaN	0.559	1.13	2.87	1.43	1.492428571	2.3019	0.648346397	-0.625163276	0.191372505	0.717342213
MRPL18	2.64	2.08	1.33	1.87	1.36	1.39	1.35	1.78	1.83	1.86	0.862	1.51	2.3	1.53	0.824	1.38	1.11	1.44	1.79	1.46	2.13	1.21	1.18	1.29	2.2	1.692285714	1.455818182	1.162429303	0.217142977	0.194839122	0.717342213
STARD5	NaN	NaN	0.836	0.439	0.628	1.53	NaN	NaN	0.723	0.298	0.975	NaN	NaN	NaN	0.998	NaN	NaN	NaN	NaN	3.43	NaN	NaN	1.92	NaN	NaN	0.775571429	2.116	0.36652714	-1.448008066	0.194752735	0.717342213
DNAJB4	2.9	2.22	2.05	1.97	2.15	1.75	2	3.44	1.78	0.844	2.26	1.76	1.88	1.53	1.11	1.73	1.32	1.67	2.58	1.61	3.14	1.15	1.28	1.76	1.41	2.038142857	1.705454545	1.195073104	0.257098872	0.194536892	0.717342213
NDRG3	NaN	NaN	NaN	1.02	3.97	NaN	1.45	1.47	NaN	NaN	NaN	2.37	NaN	1.11	1.16	NaN	0.57	1.37	NaN	0.751	1.83	NaN	NaN	1.42	NaN	1.898333333	1.1835	1.603999437	0.681673635	0.194436849	0.717342213
AKAP8L	0.189	2.24	2.88	0.895	2.24	1.53	1.4	2.18	0.507	1.46	2.6	0.392	2.26	0.982	NaN	2.33	1.55	1.56	4.07	0.983	1.31	5.09	1.55	NaN	1.95	1.553928571	2.265888889	0.685792043	-0.544156929	0.193994178	0.717342213
PCDHGC3	0.762	0.957	1.26	1.04	1.08	1.11	1.21	1.08	1.12	0.9	1.58	0.839	1.11	0.907	1.22	1.26	0.934	1.52	2.52	1.32	1.56	1.05	0.945	0.926	0.826	1.068214286	1.280090909	0.834483143	-0.261045187	0.193393854	0.717342213
STRA6	0.439	1.57	1.47	2.94	1.64	0.761	1.36	1.59	1.7	1.45	1.96	0.669	2.13	1.88	1.92	0.835	0.683	1.16	0.575	1.53	2.65	0.902	0.828	1.15	1.01	1.539928571	1.203909091	1.279107021	0.355136978	0.195556168	0.717488895
CBX5	NaN	0.523	NaN	0.499	0.979	0.617	0.886	0.642	NaN	0.541	1.68	NaN	0.606	0.843	0.63	0.358	NaN	0.443	1.47	0.967	1.99	NaN	0.864	2.18	1.14	0.7816	1.115777778	0.700497909	-0.513547351	0.195577767	0.717488895
PLK1	0.304	1.63	1.73	1.79	NaN	1.59	1.37	3.18	4.51	1.98	1.16	1.83	7.48	3.74	1.08	1.26	2.45	1.45	1.18	2.32	3.27	0.93	1.65	1.82	1.57	2.484153846	1.725454545	1.439709816	0.525778055	0.195484452	0.717488895
PRSS22	NaN	NaN	NaN	1.77	NaN	3.52	2.2	NaN	NaN	NaN	NaN	NaN	NaN	NaN	NaN	1.34	NaN	NaN	NaN	1.68	NaN	NaN	NaN	NaN	NaN	2.496666667	1.51	1.653421634	0.725454668	0.195611901	0.717488895
C12orf4	2.68	3.37	3.33	3.04	3.68	1.92	3.62	1.95	7.12	1.98	2.35	2.66	2.51	2.47	2.08	3.04	2.07	3.49	1.54	2.41	2.12	3.47	2.71	1.4	3.11	3.048571429	2.494545455	1.22209496	0.289356391	0.195434364	0.717488895
PLSCR1	NaN	NaN	NaN	1.85	NaN	NaN	NaN	2.39	NaN	NaN	0.66	NaN	NaN	NaN	1.64	NaN	NaN	2.55	NaN	NaN	2.75	NaN	3.59	NaN	NaN	1.633333333	2.6325	0.620449509	-0.688614283	0.19583278	0.717913296
FAM120A	7.03	1.89	3.96	1.96	3.29	5.66	2.15	2.53	3.22	3.97	5.3	3.45	3.2	2.06	6.28	2.16	3.62	2.12	3.31	2.23	3.45	2.43	1.72	0.896	2.12	3.547857143	2.757818182	1.286472461	0.363420574	0.195949829	0.717956806
PPP1CB	0.983	0.636	0.646	0.845	0.745	1.05	1.19	1.07	1.27	1.05	0.989	1.33	0.909	1.12	1.3	0.865	1.14	1.32	1.96	1.14	0.527	0.792	1.17	1.02	1.57	0.988071429	1.164	0.848858616	-0.236403814	0.196114354	0.718174132
KRT20	0.424	NaN	1.44	1.44	3.22	0.19	1.14	0.0826	1.35	0.587	0.0502	1.73	7.34	1.22	6.24	2.09	1.87	2.11	1.87	7.94	0.286	0.646	2.37	5.4	0.171	1.554907692	2.817545455	0.551866054	-0.857609948	0.19639919	0.7185431
TTC39C	0.824	0.79	1.75	1.65	1.72	2.75	0.724	0.883	0.955	1.16	1.03	NaN	0.829	0.567	0.952	0.5	NaN	0.938	0.995	1.06	1.6	0.458	1.32	0.767	0.74	1.202461538	0.933	1.288811938	0.366041763	0.196530907	0.7185431
TMEM40.1	NaN	1.69	0.864	1.68	NaN	0.953	0.931	1.96	0.553	1.64	0.849	1.02	1.9	0.431	1.37	2.52	1.02	1.83	0.505	1.17	2.11	0.993	1.15	1.5	3.52	1.205916667	1.608	0.749948176	-0.415137191	0.196450315	0.7185431
SLC41A3	NaN	NaN	1.16	0.898	0.66	NaN	0.707	NaN	NaN	NaN	1.31	NaN	0.983	0.681	NaN	NaN	0.368	NaN	NaN	NaN	0.695	NaN	NaN	NaN	NaN	0.914142857	0.5315	1.719930117	0.782349947	0.197346586	0.7188302
HLA.G	NaN	NaN	NaN	NaN	NaN	NaN	2.98	2.43	NaN	NaN	1.44	NaN	6.65	NaN	NaN	1.28	NaN	NaN	NaN	1.71	NaN	NaN	NaN	NaN	NaN	3.375	1.495	2.257525084	1.174742018	0.196911921	0.7188302
PAICS	0.381	0.97	0.993	1.81	1.63	0.674	0.843	1.35	0.109	2.74	0.636	1.24	0.323	0.691	0.482	0.36	0.534	0.499	NaN	0.523	1.63	0.364	1.74	0.612	0.193	1.027857143	0.6937	1.481702671	0.567255975	0.197006781	0.7188302
ZNF142	NaN	NaN	NaN	NaN	1.81	NaN	NaN	NaN	NaN	1.19	NaN	NaN	NaN	NaN	1.82	NaN	3.55	NaN	NaN	NaN	2.18	NaN	NaN	NaN	NaN	1.5	2.516666667	0.59602649	-0.746551643	0.197318395	0.7188302
IQGAP2	1.46	0.845	1.01	1.04	1.92	1.76	1.23	1.3	0.952	1.15	2.12	1.29	0.947	1.33	1.38	1.25	1.11	0.776	1.68	0.921	0.881	1.24	1.67	0.615	0.67	1.311	1.108454545	1.182727795	0.242118075	0.197062883	0.7188302
WDR77	2.6	1.62	2.59	1.71	1.5	1.28	1.6	1.66	3.21	2.69	1.64	2.37	3.36	1.71	1.59	1.73	0.912	1.48	1.9	2.05	3.45	1.89	1.39	0.777	1.96	2.11	1.739	1.213341001	0.278985066	0.19714474	0.7188302
THRAP3	NaN	0.819	0.878	0.593	1.41	0.776	1.29	0.887	NaN	0.834	NaN	0.729	0.29	0.585	0.631	1.67	1.06	1.46	NaN	1.05	0.643	0.445	0.839	1.45	1.15	0.826454545	1.0398	0.794820682	-0.331298681	0.196956638	0.7188302
OSTC	0.929	1.2	3.41	0.531	0.966	1.76	0.487	2.22	0.252	1.03	NaN	1.15	NaN	0.915	0.887	0.69	NaN	0.716	1.33	0.433	NaN	0.338	NaN	1.29	1.16	1.2375	0.8555	1.446522501	0.532588765	0.197836175	0.719572611
CWF19L1	NaN	0.0125	0.0597	NaN	NaN	NaN	NaN	NaN	NaN	NaN	0.0496	0.0209	NaN	0.056	3.11	0.0293	NaN	0.0417	NaN	1.82	0.0514	NaN	NaN	0.0027	0.00201	0.03974	0.722444286	0.055007702	-4.184222555	0.197817141	0.719572611
NIT1	1.55	2.04	2.51	1.24	1.57	1.47	1.55	1.68	1.65	1.04	1.65	1.18	1.99	2.85	1.09	1.15	1.47	1.73	1.4	1.35	1.93	2.07	1.4	1.57	1.31	1.712142857	1.497272727	1.143507676	0.193466051	0.197866655	0.719572611
BCAS1	NaN	2.47	6.18	1.66	6.07	NaN	2.81	2.51	1.89	2.32	9.99	NaN	2.03	NaN	3.9	5.31	1.13	7.61	NaN	8	NaN	NaN	5.16	8.07	4.21	3.793	5.42375	0.699331643	-0.515951309	0.198031704	0.719789357
ARHGEF28	1.5	0.948	1.06	0.743	1.5	0.966	1.57	1.07	1.48	0.861	2.22	1.25	0.902	0.733	0.897	0.58	0.763	1.06	1.24	1.11	1.32	0.909	1	0.87	1.48	1.200214286	1.020818182	1.175737567	0.233566077	0.198430201	0.720470507
RPL23	1.54	1.36	1	1.17	1.35	0.885	1.25	0.846	0.868	1.33	1.14	1.26	1.94	0.841	0.729	1.43	0.851	1.21	0.992	0.856	1.08	0.782	0.786	1.49	1.28	1.198571429	1.044181818	1.147857018	0.198942946	0.19833431	0.720470507
EIF2S1	2.18	NaN	11.6	1.68	11.2	4.45	1.86	0.862	1.82	1.69	1.28	2.33	5.66	3.52	0.906	NaN	1.41	3.12	0.283	1.57	2.12	3.31	5.67	NaN	NaN	3.856307692	2.298625	1.677658466	0.746449045	0.19875338	0.721260272
FPGT	4.28	1.92	1.72	1.08	2.37	2.74	1.83	3.33	2.91	3.65	3.14	2.41	1.72	1.4	4.23	2.91	1.63	4.58	2.67	3.39	3.25	2.18	2.45	2.7	2.37	2.464285714	2.941818182	0.837674378	-0.255538549	0.199203138	0.7214529
MFI2	NaN	NaN	0.588	NaN	NaN	1.28	0.339	2.45	NaN	NaN	NaN	0.864	NaN	NaN	0.783	NaN	NaN	NaN	3.36	2.35	NaN	7.77	NaN	NaN	NaN	1.1042	3.56575	0.309668373	-1.691204051	0.199068264	0.7214529
B2M	0.783	1.53	0.94	1.15	1.07	0.992	1.32	1.33	1.78	1.49	1.04	1.52	2.7	1.48	1.97	0.914	1.67	2.1	0.942	1.77	1.42	0.882	1.57	3.83	2.1	1.366071429	1.742545455	0.783951675	-0.351163369	0.199229229	0.7214529
SNX1	2.27	1.35	1.31	1.33	1.51	1.77	1.36	2.03	2.65	1.32	2.87	1.16	1.26	1.05	1.34	0.414	0.719	0.787	3.52	1.5	0.79	1.3	1.45	1.32	0.81	1.66	1.268181818	1.308960573	0.388421643	0.199200277	0.7214529
DDR1	0.213	0.645	0.534	0.406	0.676	0.488	0.661	0.675	0.129	0.311	0.327	1.09	0.407	0.626	1.08	0.398	0.637	0.908	0.855	0.467	0.457	0.43	0.506	1.03	0.388	0.513428571	0.650545455	0.789227821	-0.341486282	0.199687053	0.722727374
CA1	NaN	1.57	1.33	NaN	NaN	1.32	NaN	1.83	NaN	2.12	NaN	1.2	NaN	1.05	0.938	1.4	0.994	1.49	NaN	1.27	NaN	1.05	1.13	1.1	1.89	1.488571429	1.251333333	1.189588249	0.250462301	0.199990572	0.723278374
ALKBH7	NaN	1.17	0.865	0.77	0.903	0.576	0.739	0.826	NaN	0.775	NaN	1.72	0.506	0.8	0.787	1.07	0.621	1.22	4.01	1.44	0.905	0.943	0.887	1.14	1.06	0.877272727	1.280272727	0.685223319	-0.545353846	0.200051212	0.723278374
FSD1	2.33	0.976	3.06	0.801	1.99	2.2	1.85	2.94	3.27	0.992	2.67	1.21	1.29	1.45	2.59	1.18	2.02	1.9	4.2	2.04	2.29	5.7	2.75	0.962	2.42	1.930642857	2.550181818	0.757060867	-0.4015188	0.200235623	0.723561866
BST1	4.67	1.06	3.31	1.5	2.65	NaN	2.27	5.4	0.958	2.67	2.54	NaN	1.52	6.8	2.37	NaN	NaN	NaN	0.635	NaN	NaN	NaN	3.11	2.25	1.92	2.945666667	2.057	1.432020742	0.51805239	0.20141812	0.723694105
MLLT4.1	NaN	NaN	NaN	NaN	NaN	1.34	NaN	NaN	NaN	1.63	NaN	NaN	NaN	NaN	NaN	1.09	NaN	NaN	1.4	0.947	NaN	NaN	NaN	NaN	NaN	1.485	1.145666667	1.296188537	0.37427558	0.201183812	0.723694105
PAPLN	1.37	1.06	NaN	5.89	2.03	0.956	3.39	NaN	NaN	0.6	NaN	0.746	NaN	NaN	1.42	0.843	0.836	1.02	NaN	0.648	NaN	NaN	1.28	1.58	NaN	2.00525	1.089571429	1.840402517	0.880021335	0.200773637	0.723694105
KRT1	0.0127	0.0229	0.0585	0.16	0.148	0.0243	0.123	0.103	0.0454	0.0545	0.0102	0.0168	0.0597	0.057	0.287	0.0835	0.176	0.0561	0.000568	0.0617	0.106	0.261	0.0656	0.0248	0.0464	0.064	0.106242545	0.602395205	-0.731217807	0.201158278	0.723694105
SPARCL1	0.327	2.87	3.64	2.58	1.24	6.35	2.21	2.6	NaN	3.44	2.18	3.05	0.652	NaN	3.77	NaN	1.99	0.749	0.774	2.16	NaN	0.294	1.8	3.47	1.11	2.594916667	1.790777778	1.449044487	0.535101888	0.201629111	0.723694105
KPRP	2.14	0.791	0.821	0.293	0.585	0.48	0.376	0.352	NaN	0.377	NaN	0.637	0.351	0.394	1.02	0.512	0.977	0.806	1.34	0.854	0.453	0.725	0.666	1.45	0.7	0.633083333	0.863909091	0.732812445	-0.44848409	0.201254739	0.723694105
CMC1	NaN	1.15	NaN	1.35	1.58	1.16	1.76	2.56	NaN	1	NaN	NaN	2.06	1.11	1.85	1.51	NaN	2.25	NaN	1.38	1.99	NaN	1.66	1.56	2.26	1.525555556	1.8075	0.844014139	-0.244660928	0.201650482	0.723694105
FTSJD1	2.45	NaN	NaN	NaN	0.679	0.74	1.02	2.01	1.49	NaN	NaN	NaN	NaN	0.622	0.296	0.501	NaN	0.926	1.8	0.433	NaN	0.38	NaN	0.47	1.73	1.287285714	0.817	1.575625109	0.655924313	0.201364666	0.723694105
ANKRD44	NaN	0.811	2.23	2	NaN	1.43	1.41	1.19	1.09	0.747	NaN	2.71	1.45	2.61	2.14	0.748	3.56	1.29	5.08	2.98	NaN	2.6	1.11	1.51	1.4	1.607090909	2.2418	0.716875238	-0.480206034	0.200603206	0.723694105
C11orf84	4.24	1.67	3.33	1.45	1.93	1.78	1.89	1.65	4.35	2.55	2.24	1.76	2.06	2.22	2.37	NaN	NaN	1.9	2.01	2.74	2.48	0.566	1.88	2.23	1.05	2.365714286	1.914	1.236005374	0.305685016	0.201537522	0.723694105
WDR54	NaN	NaN	NaN	1.15	NaN	0.826	1.03	1.12	NaN	NaN	NaN	NaN	NaN	NaN	NaN	0.79	NaN	NaN	NaN	NaN	NaN	NaN	1.38	1.62	2.02	1.0315	1.4525	0.710154905	-0.493794342	0.200979095	0.723694105
C14orf166	NaN	2.08	0.84	NaN	NaN	0.918	1.9	2.65	NaN	NaN	1.91	NaN	NaN	1.73	0.494	NaN	1.19	0.684	1.08	1.31	1.97	2.13	NaN	NaN	NaN	1.718285714	1.265428571	1.357868593	0.441343871	0.200832758	0.723694105
PKP3	NaN	0.925	0.444	0.415	0.8	NaN	0.996	0.354	NaN	NaN	0.605	0.324	NaN	0.322	1.01	1.27	0.493	1.52	0.212	0.409	0.714	0.579	0.471	0.792	1.06	0.576111111	0.775454545	0.742933438	-0.428695135	0.2008036	0.723694105
NES	2.29	1.43	1.09	3.73	5.76	3.23	1.36	3.33	3.46	2.43	6.55	2.54	3.53	2.98	1.32	1.03	4.83	1.14	2.42	2.08	4.61	1.86	1.82	2.13	2.92	3.122142857	2.378181818	1.312827654	0.392677534	0.201789305	0.723811768
DTNBP1	1.96	1.32	1.76	1.09	2.68	2.73	1.59	1.3	1.17	1.71	2.12	1.95	NaN	0.563	1.88	NaN	NaN	1.76	2.33	1.44	2.05	3.87	NaN	2.41	1.33	1.687923077	2.13375	0.791059439	-0.338141995	0.201926684	0.723924129
ACSF2	1.92	1.13	0.436	1.37	0.801	2.07	0.926	1.52	2.28	1.06	1.9	1.65	1.03	1.63	1.14	1.05	0.466	1.34	1.63	1.01	1.81	0.876	0.771	1.56	1.15	1.408785714	1.163909091	1.210391538	0.275473806	0.202237615	0.724657465
CHEK1	2.14	1.44	1.14	1.42	2.11	2.6	1.77	1.64	3.27	1.57	2.07	0.918	1.74	1.38	1.59	1.32	1.67	1.7	0.377	1.14	1.74	1.69	2.56	1.3	1.44	1.800571429	1.502454545	1.198419902	0.261133487	0.20268965	0.724657465
TPRN	NaN	1.28	2.18	0.988	1.16	1.4	0.807	1.65	NaN	0.767	NaN	1.34	0.831	1.18	0.996	1.38	2.15	1.47	4.15	1.18	1.89	1.49	1.85	0.646	0.951	1.234818182	1.650272727	0.748250978	-0.418405836	0.202741026	0.724657465
CRABP2.1	1.78	NaN	2.2	NaN	6.93	NaN	2.37	1.03	5.32	NaN	NaN	3.11	NaN	NaN	0.958	NaN	NaN	NaN	1	3.11	NaN	3.1	NaN	NaN	1.68	3.248571429	1.9696	1.649355924	0.72190276	0.202403131	0.724657465
VPS11	0.943	0.953	1.19	1.17	0.795	0.624	1.03	1.17	1.09	0.843	0.914	0.677	1.06	0.668	0.776	1.33	0.748	1.28	2.83	1.04	1.16	0.995	0.83	0.945	1.08	0.937642857	1.183090909	0.792536609	-0.335450517	0.202708694	0.724657465
COPG1	1.05	NaN	2.38	2.05	1.97	1.22	1.88	2.58	2.94	1.63	1.41	0.988	NaN	1.64	2.63	1.7	1.79	2.82	1.21	2.04	1.97	2.93	1.75	1.83	2.82	1.8115	2.135454545	0.848297148	-0.237358384	0.202768204	0.724657465
C2	0.752	0.852	0.618	0.751	0.656	0.831	0.828	0.626	0.43	0.817	0.624	0.779	1.23	0.831	0.981	1.13	0.543	0.965	0.601	0.977	0.856	0.755	0.857	0.739	0.992	0.758928571	0.854181818	0.888485982	-0.170579081	0.202909453	0.724782798
NDUFAF5	3.41	0.698	NaN	NaN	NaN	NaN	2.89	2.53	4.66	NaN	1.87	NaN	1.61	NaN	1.52	1.28	NaN	NaN	1.1	0.384	4.08	NaN	NaN	NaN	0.906	2.524	1.545	1.633656958	0.708105072	0.203236478	0.725571235
TMUB2	0.833	1.38	3.56	2.12	1.38	2.59	2.42	5.05	3.98	2.05	3.08	2.23	2.96	0.858	2.41	2.44	1.9	3.11	3.68	2.95	5.47	5.05	1.62	2.12	3.47	2.463642857	3.110909091	0.791936629	-0.336543106	0.203381101	0.725707995
ZNF217	NaN	NaN	0.0982	0.782	NaN	0.366	NaN	NaN	0.168	0.192	NaN	1.46	NaN	NaN	0.983	0.488	0.0605	1.13	1.26	1.77	NaN	NaN	0.669	NaN	0.783	0.511033333	0.8929375	0.572305826	-0.805141802	0.204110324	0.727169663
EEF1D.3	NaN	NaN	0.156	1.56	NaN	1.38	NaN	1.54	NaN	1.94	NaN	NaN	2.26	2.87	1.69	NaN	0.561	NaN	NaN	0.969	1.82	1.61	0.717	NaN	0.766	1.672285714	1.161857143	1.439321284	0.525388665	0.204066468	0.727169663
PHIP	0.154	NaN	0.126	0.107	NaN	0.0471	0.136	0.111	NaN	0.251	0.127	0.154	NaN	NaN	0.144	1.01	NaN	0.253	NaN	0.127	0.193	0.125	0.14	0.282	NaN	0.134788889	0.28425	0.474191342	-1.076458774	0.204036069	0.727169663
YWHAZ	0.849	2.48	0.439	2.66	3.11	0.53	3.48	1.74	3.72	3.27	0.728	NaN	2.55	4.03	15.5	1.49	NaN	6.89	1.2	3.79	0.615	NaN	0.927	3	7.36	2.275846154	4.530222222	0.50236965	-0.993178786	0.204216886	0.727169778
CARM1	NaN	NaN	NaN	NaN	0.111	0.308	NaN	NaN	NaN	NaN	NaN	NaN	NaN	NaN	0.307	NaN	NaN	0.473	1	NaN	NaN	NaN	NaN	NaN	NaN	0.2095	0.593333333	0.353089888	-1.501892591	0.204408849	0.727473828
TXN	NaN	1.11	1.04	0.709	NaN	0.923	1.24	0.368	NaN	0.771	1.63	1.49	1.07	NaN	0.952	1.24	1.14	0.722	3.13	0.899	NaN	1.17	1.63	1.27	1.44	1.0351	1.3593	0.761494887	-0.393093745	0.204826022	0.727896414
ACTG1.2	1.43	1.37	1.04	1.09	1.31	1.06	1.19	1.18	1.27	0.899	1.25	0.981	1.36	1.17	0.978	0.964	1.14	1.15	1.43	0.982	1.12	1.15	1.12	1.02	1.16	1.185714286	1.110363636	1.067861237	0.094724188	0.20479791	0.727896414
TATDN1	3.3	0.623	2.13	0.577	1.75	0.866	1.12	0.912	1.47	0.724	1.95	1.26	0.927	1.12	0.813	0.803	0.852	0.716	1.97	0.702	1.83	0.893	0.59	0.908	1.16	1.337785714	1.021545455	1.309570424	0.389093645	0.204847497	0.727896414
SERPINB7	1.9	NaN	1.11	5.5	NaN	NaN	1.06	1.32	NaN	3.72	NaN	0.269	1.75	2.03	1.2	1.97	0.512	1.17	NaN	1.13	NaN	0.903	2.38	1.33	1.19	2.073222222	1.309444444	1.583283835	0.662919911	0.205084893	0.727982049
MIS18BP1	NaN	1.25	1.75	1.46	NaN	1.19	0.719	1.99	NaN	2.15	NaN	1.48	2.9	1.35	NaN	NaN	0.965	1.12	NaN	0.735	NaN	NaN	2.25	0.644	NaN	1.6239	1.1428	1.420983549	0.506889852	0.204990533	0.727982049
TAF1.N.TAF1	0.665	0.753	0.88	0.872	1.07	0.778	1.08	0.399	NaN	0.632	0.379	1.4	0.543	0.269	0.0748	0.398	0.506	0.53	1.8	0.08	0.329	0.601	0.698	0.304	0.54	0.747692308	0.5328	1.403326403	0.488850608	0.212255388	0.728067978
UBXN1	1.24	NaN	NaN	NaN	NaN	NaN	NaN	0.76	NaN	1.07	NaN	NaN	NaN	0.915	NaN	NaN	NaN	NaN	NaN	1.17	NaN	NaN	1.15	NaN	NaN	0.99625	1.16	0.858836207	-0.219545081	0.21001646	0.728067978
RAP1B	NaN	NaN	2.02	0.656	3.02	NaN	1.77	3.96	4.34	0.263	1.52	NaN	NaN	NaN	NaN	NaN	1.62	NaN	NaN	NaN	NaN	0.699	NaN	NaN	NaN	2.193625	1.1595	1.891871496	0.919814098	0.207529943	0.728067978
PTGDS	NaN	1.54	1.75	1.12	1.17	0.805	1.01	2.24	NaN	NaN	NaN	1.33	NaN	NaN	0.839	0.821	NaN	0.859	1.36	0.656	NaN	1.75	NaN	1.17	1.31	1.370625	1.095625	1.250998289	0.323079816	0.20840851	0.728067978
DAB2IP	1.02	1.69	1.5	1.41	1.37	1.84	1.03	1.62	1.25	1.52	NaN	1.25	1.54	1.77	1.08	0.913	1.94	1.49	0.58	1.2	1.5	1.54	1.09	1.26	1.44	1.446923077	1.275727273	1.134194673	0.181668285	0.209050176	0.728067978
PSMA3	1.06	0.676	1.69	1.76	1.15	1	NaN	0.743	1.69	1.59	2.08	NaN	NaN	1.58	1.73	NaN	1.21	1.3	2.25	1.34	3.11	2.59	2.18	0.329	NaN	1.365363636	1.782111111	0.766149556	-0.384302055	0.207843295	0.728067978
EVPL	3.22	1.54	1.82	1.53	1.63	0.813	1.36	1.8	3.98	1.42	2.25	1.71	2.11	1.62	0.819	1.35	1.68	1.52	1.82	0.994	2.21	1.95	0.922	2.14	1.92	1.9145	1.575	1.215555556	0.281615832	0.207716156	0.728067978
MYO9B	NaN	0.306	0.449	NaN	NaN	0.0389	NaN	NaN	NaN	0.273	NaN	0.0331	NaN	0.113	0.0324	NaN	NaN	0.0606	NaN	0.176	NaN	NaN	NaN	NaN	NaN	0.202166667	0.089666667	2.25464684	1.172901473	0.208458503	0.728067978
GTPBP1	1.1	0.755	0.817	0.306	1.34	1.32	1.01	0.822	1.04	1.01	1.27	0.937	1.27	0.896	1.25	0.853	2.76	1.02	0.636	0.924	0.879	1.51	1.61	1.46	0.824	0.992357143	1.247818182	0.795273829	-0.3304764	0.209799599	0.728067978
LEFTY2	NaN	0.174	0.568	0.174	0.361	0.846	NaN	0.223	0.49	1.29	NaN	0.636	0.2	0.445	0.601	0.5	NaN	0.324	0.0375	0.411	0.266	0.123	NaN	0.529	0.209	0.491545455	0.333388889	1.474390632	0.560118809	0.210636486	0.728067978
NACAD	2.2	0.8	0.821	1.01	1.11	1.12	0.616	0.948	1.01	0.72	1.19	0.516	0.959	1.47	1.38	1.37	1.52	1	1.66	1.12	0.875	1.01	1.22	0.758	1.48	1.035	1.217545455	0.850070933	-0.234344866	0.20874015	0.728067978
STX7	1.19	3.28	2.1	NaN	NaN	2.03	NaN	1.61	NaN	0.746	1.41	1.75	0.959	1.31	0.639	1.5	1.07	1.34	0.608	1.39	NaN	0.582	1.02	2.05	2.34	1.6385	1.2539	1.306723024	0.385953377	0.211969741	0.728067978
CD3EAP	1.18	NaN	10.8	2.77	NaN	NaN	3.95	NaN	NaN	NaN	NaN	5.53	NaN	NaN	0.868	NaN	0.617	NaN	1.42	2.16	3.3	NaN	5.39	NaN	NaN	4.846	2.2925	2.113849509	1.079872671	0.210928921	0.728067978
HTRA2	NaN	1.4	1.65	0.834	1.37	1.43	0.923	1.55	0.812	0.75	NaN	1.28	1.07	1.64	1.03	1.45	1.07	1.11	NaN	0.889	0.58	1.39	1.5	0.683	0.716	1.22575	1.0418	1.176569399	0.234586419	0.209385123	0.728067978
SRSF10	0.953	0.908	0.82	0.793	0.663	0.672	0.762	0.928	0.649	0.8	0.83	0.814	1.03	0.835	0.697	0.793	0.841	0.904	1.35	0.912	0.998	0.68	0.754	0.98	1.03	0.818357143	0.903545455	0.905717735	-0.142866587	0.206699097	0.728067978
RECQL4	3.25	1.15	1.02	0.558	0.934	1.02	0.343	0.944	0.5	0.627	1.27	0.742	0.338	0.389	2.16	1.6	0.591	1.33	2.34	1.26	1.24	0.299	0.96	1.46	0.862	0.934642857	1.282	0.729050591	-0.455909165	0.210127322	0.728067978
RAB36	3.57	0.766	7.29	2.77	1.62	0.494	1.48	2.03	2.65	1	3.15	0.993	1.52	1.58	0.748	1.43	0.463	3.44	3.26	1.15	NaN	1.14	0.521	1.5	1.07	2.208071429	1.4722	1.499844742	0.584813166	0.209193601	0.728067978
MOCS2.1	NaN	3.44	4.06	NaN	0.82	NaN	NaN	3.28	4.29	NaN	3.74	3.02	NaN	NaN	2.59	1.56	NaN	NaN	NaN	2.06	NaN	2.78	3.93	2.07	NaN	3.235714286	2.498333333	1.295149147	0.373118246	0.20803223	0.728067978
SERPINA7	2.53	9.23	0.943	0.764	0.237	2.4	2.26	1.55	2.63	0.336	1.78	0.787	1.66	2.46	0.405	0.228	2.13	0.367	3.04	0.844	0.144	0.754	2.89	1.19	1.67	2.111928571	1.242	1.700425581	0.765895868	0.209623848	0.728067978
ITGA2.1	0.482	NaN	1.81	2.62	2.32	2.07	1.94	1.42	1.63	NaN	1.44	NaN	2.13	4.1	3.17	2	NaN	2.07	9.35	NaN	2.65	3.49	1.5	NaN	NaN	1.996545455	3.461428571	0.576798109	-0.79386166	0.206940604	0.728067978
SLC7A1	0.236	0.518	0.442	0.528	0.362	0.417	0.3	0.384	0.43	0.41	0.279	0.306	0.269	0.252	0.457	0.572	0.778	0.467	1.09	0.147	0.253	0.384	0.409	0.2	0.516	0.366642857	0.479363636	0.764853296	-0.38674504	0.210465027	0.728067978
SHMT1	0.248	NaN	0.147	0.247	0.236	0.384	0.118	0.136	NaN	NaN	NaN	0.0785	0.0912	NaN	NaN	NaN	0.186	NaN	NaN	NaN	NaN	0.281	0.246	NaN	0.545	0.1873	0.3145	0.59554849	-0.747709118	0.211325653	0.728067978
THBS4	0.0798	0.139	NaN	0.112	0.07	0.0555	0.085	0.0591	0.064	0.124	NaN	0.275	0.115	NaN	NaN	0.196	0.223	0.102	NaN	0.1	0.111	0.243	0.118	NaN	0.0748	0.107127273	0.145975	0.733874107	-0.446395499	0.208116937	0.728067978
TMED10	3.68	0.987	0.816	0.746	2.43	1.05	2.05	1.01	2.44	2.6	2.48	0.818	3.04	1.28	1.15	1.57	0.771	2.06	NaN	1.62	0.827	1.21	1.59	1.78	1.76	1.816214286	1.4338	1.266713827	0.341090631	0.205775331	0.728067978
CNN1	0.00129	0.0863	0.029	0.0457	0.0884	0.0291	0.031	0.0559	0.0307	0.0852	0.00979	0.0243	0.107	0.059	NaN	0.0575	0.0431	0.0361	0.0405	0.0829	0.232	0.0394	0.0535	0.152	0.0442	0.048762857	0.07812	0.624204521	-0.67990929	0.208426777	0.728067978
GTF2A1	1.93	0.77	0.935	0.644	0.638	1.01	0.77	0.977	0.84	0.772	1.16	0.75	0.84	0.852	1.13	1.3	1.18	1.06	1.46	0.732	1.35	1.19	0.916	0.704	0.77	0.920571429	1.072	0.858742004	-0.219703334	0.207055681	0.728067978
HRSP12	2.63	0.494	1.46	0.458	0.453	0.879	0.519	1.15	NaN	0.492	2.05	0.795	NaN	0.839	0.952	0.673	NaN	0.494	NaN	0.731	NaN	1.03	0.826	0.51	0.684	1.01825	0.7375	1.380677966	0.46537686	0.210690182	0.728067978
CENPE	0.745	0.964	1.02	1.51	1.1	0.748	0.916	0.786	1.85	0.95	0.74	0.989	1.68	1.12	1.63	1.43	1.39	1.84	0.7	1.47	0.797	1.02	1.09	1.14	1.38	1.079857143	1.262454545	0.855363187	-0.225390978	0.209522544	0.728067978
NFATC3	3.33	1.18	1.15	1.22	1.19	1.1	1.03	1.46	0.798	1.1	1.68	0.649	1.03	1.47	0.674	0.632	1.16	0.678	2.63	0.569	1.33	0.608	0.897	0.967	0.806	1.313357143	0.995545455	1.319233729	0.39970019	0.211493085	0.728067978
TUBA3C.TUBA3E	2.01	0.875	0.589	0.625	1.27	0.148	0.646	0.986	0.654	0.343	1.98	1.98	0.435	2.15	0.835	0.838	0.112	2.67	2.42	2.71	2.31	1.7	0.152	2.49	0.548	1.049357143	1.525909091	0.687693093	-0.540163239	0.210289869	0.728067978
DHX34	NaN	1.77	3.2	1.13	0.508	3.49	1.95	0.691	NaN	NaN	NaN	1.36	NaN	2.8	1.14	1.13	0.672	1.79	1.68	2.11	NaN	0.708	1.68	1.15	1.54	1.877666667	1.36	1.380637255	0.465334319	0.211893815	0.728067978
GIT2	1.98	1.27	1.56	1.11	1.29	1.99	1.03	2.04	1.24	1.04	1.58	1.55	1.11	0.709	1.54	1.37	1.85	1.07	1.21	1.57	1.86	1.41	1.37	2.1	2.1	1.392785714	1.586363636	0.877973803	-0.187750202	0.212138072	0.728067978
GAMT	0.895	0.51	0.49	0.595	0.546	0.587	0.682	0.88	0.711	0.619	0.362	0.546	0.615	0.692	1.09	0.971	0.989	0.869	5.45	0.591	0.685	0.63	0.517	0.552	0.853	0.623571429	1.199727273	0.519760985	-0.944079752	0.21022061	0.728067978
NDUFA9	2.31	NaN	NaN	NaN	NaN	NaN	NaN	5.85	NaN	NaN	NaN	NaN	NaN	3.83	1.77	0.243	NaN	2.7	1.53	4.46	NaN	NaN	NaN	NaN	NaN	3.996666667	2.1406	1.867077766	0.900782019	0.211410662	0.728067978
HADH	NaN	NaN	3.73	1.79	NaN	1.31	2.79	2.23	NaN	NaN	NaN	0.872	NaN	6.74	1.55	0.878	NaN	2.08	2.14	1.33	NaN	NaN	2.96	0.959	1.7	2.780285714	1.699625	1.635823028	0.710016678	0.211709272	0.728067978
MANEAL	NaN	1.07	1.34	1.01	1.93	0.818	0.873	0.919	NaN	0.697	NaN	0.543	1.34	0.842	0.499	NaN	1.13	1.05	0.902	0.664	0.964	0.588	0.383	1.03	1.23	1.034727273	0.844	1.225980181	0.293935657	0.211867301	0.728067978
TRIQK	6.35	NaN	5.53	NaN	NaN	NaN	NaN	5.43	NaN	NaN	NaN	NaN	3.78	3.38	NaN	NaN	NaN	6.1	6.35	NaN	11.4	NaN	NaN	NaN	NaN	4.894	7.95	0.615597484	-0.699940759	0.211714764	0.728067978
VPS36	NaN	2.32	2.15	1.95	3.78	0.708	2.57	2.92	3.53	2.08	2.44	2.19	4.17	1.63	1.33	1.48	3.09	1.89	3.79	3.01	6.43	1.44	5.87	5.77	2.46	2.495230769	3.323636364	0.75075324	-0.413589299	0.209042864	0.728067978
CCDC28A	NaN	NaN	5.97	NaN	NaN	1.27	0.972	1.18	NaN	1.19	1.76	0.572	NaN	0.774	1.09	0.884	NaN	0.845	NaN	1.16	0.371	0.727	NaN	NaN	NaN	1.711	0.846166667	2.022060272	1.015826	0.210769803	0.728067978
[truncated: 7,898 more rows]
