# Supplementary material for: PIGNON: a protein–protein interaction-guided functional enrichment analysis for quantitative proteomics
Source: BMC Bioinformatics. 2021 Jun 4;22:302. doi: 10.1186/s12859-021-04042-6 (PMC8178832; doi:10.1186/s12859-021-04042-6)
Supplement: Supplementary file 17 — Additional File 17: File S2. Ontologizer results of significantly dysregulated proteins from t-test results in Tyanova et al.’s dataset [file 12859_2021_4042_MOESM17_ESM.zip]

Archive with 8 entries (5 files):
- Additional File 17, Supplementary File S2/
- Additional File 17, Supplementary File S2/table-significantGenes_Her2vTN-Parent-Child-Union-Benjamini-Hochberg.txt
- __MACOSX/
- __MACOSX/Additional File 17, Supplementary File S2/
- __MACOSX/Additional File 17, Supplementary File S2/._table-significantGenes_Her2vTN-Parent-Child-Union-Benjamini-Hochberg.txt
- Additional File 17, Supplementary File S2/table-significantGenes_Her2vHR-Parent-Child-Union-Benjamini-Hochberg.txt
- __MACOSX/Additional File 17, Supplementary File S2/._table-significantGenes_Her2vHR-Parent-Child-Union-Benjamini-Hochberg.txt
- __MACOSX/._Additional File 17, Supplementary File S2
