# Supplementary material for: PIGNON: a protein–protein interaction-guided functional enrichment analysis for quantitative proteomics
Source: BMC Bioinformatics. 2021 Jun 4;22:302. doi: 10.1186/s12859-021-04042-6 (PMC8178832; doi:10.1186/s12859-021-04042-6)
Supplement: Supplementary file 18 — Additional File 18: File S3. Ontologizer results of significantly dysregulated proteins with loosened-up cut-offs from t-test results in Tyanova et al.’s dataset [file 12859_2021_4042_MOESM18_ESM.zip]

Archive with 10 entries (7 files):
- Additional File 18, Supplementary File S3/
- Additional File 18, Supplementary File S3/table-HRvTN_AGS-Parent-Child-Union-Benjamini-Hochberg.txt
- __MACOSX/
- __MACOSX/Additional File 18, Supplementary File S3/
- __MACOSX/Additional File 18, Supplementary File S3/._table-HRvTN_AGS-Parent-Child-Union-Benjamini-Hochberg.txt
- Additional File 18, Supplementary File S3/table-Her2vTN_AGS-Parent-Child-Union-Benjamini-Hochberg.txt
- __MACOSX/Additional File 18, Supplementary File S3/._table-Her2vTN_AGS-Parent-Child-Union-Benjamini-Hochberg.txt
- Additional File 18, Supplementary File S3/table-Her2vHR_AGS-Parent-Child-Union-Benjamini-Hochberg.txt
- __MACOSX/Additional File 18, Supplementary File S3/._table-Her2vHR_AGS-Parent-Child-Union-Benjamini-Hochberg.txt
- __MACOSX/._Additional File 18, Supplementary File S3
