# Supplementary material for: PIGNON: a protein–protein interaction-guided functional enrichment analysis for quantitative proteomics
Source: BMC Bioinformatics. 2021 Jun 4;22:302. doi: 10.1186/s12859-021-04042-6 (PMC8178832; doi:10.1186/s12859-021-04042-6)
Supplement: Supplementary file 18 — Additional File 18: File S3. Ontologizer results of significantly dysregulated proteins with loosened-up cut-offs from t-test results in Tyanova et al.’s dataset [file 12859_2021_4042_MOESM18_ESM.zip › Additional File 18, Supplementary File S3/table-HRvTN_AGS-Parent-Child-Union-Benjamini-Hochberg.txt]

ID	Pop.total	Pop.term	Study.total	Study.term	Pop.family	Study.family	nparents	is.trivial	p	p.adjusted	p.min	name
GO:0043393	9615	145	34	6	7020	25	2	false	8.969519638176323E-6	0.017189909803704048	6.873126062220148E-306	regulation of protein binding
GO:0051098	9615	244	34	7	8219	28	2	false	1.294908459789382E-5	0.017189909803704048	0.0	regulation of binding
GO:0140097	9615	253	34	7	4725	19	1	false	3.3603334912916475E-5	0.02973895139793108	0.0	catalytic activity, acting on DNA
GO:0035556	9615	1626	34	15	8566	31	2	false	1.9457139702670022E-4	0.12914676477647227	0.0	intracellular signal transduction
GO:0031325	9615	1859	34	15	6702	24	4	false	3.828448810851245E-4	0.2032906318562011	0.0	positive regulation of cellular metabolic process
GO:0009891	9615	1095	34	13	4187	21	3	false	5.786454084851927E-4	0.23525526854627038	0.0	positive regulation of biosynthetic process
GO:0051099	9615	124	34	4	8200	28	3	false	7.700610068757145E-4	0.23525526854627038	1.8658859929800066E-278	positive regulation of binding
GO:0031328	9615	1081	34	13	4005	21	4	false	8.047749155715849E-4	0.23525526854627038	0.0	positive regulation of cellular biosynthetic process
GO:0004197	9615	207	34	6	666	6	2	false	8.571011355666341E-4	0.23525526854627038	1.6614650967075098E-178	cysteine-type endopeptidase activity
GO:0051173	9615	1747	34	15	5864	24	3	false	8.860838739972519E-4	0.23525526854627038	0.0	positive regulation of nitrogen compound metabolic process
GO:0009893	9615	2035	34	15	7069	25	3	false	0.0010947857037874663	0.2642414585050657	0.0	positive regulation of metabolic process
GO:0032092	9615	60	34	3	7018	25	3	false	0.001195323042204749	0.2644652230878007	1.8080760291307818E-149	positive regulation of protein binding
GO:0010604	9615	1850	34	15	5342	22	3	false	0.0013494161604781722	0.2668984637562887	0.0	positive regulation of macromolecule metabolic process
GO:0045088	9615	198	34	5	1009	6	5	false	0.0014073741968316541	0.2668984637562887	3.3854204869312523E-216	regulation of innate immune response
GO:0030162	9615	458	34	7	2279	11	2	false	0.0019705805711504585	0.29022209037853014	0.0	regulation of proteolysis
GO:0000228	9615	689	34	8	3153	13	2	false	0.0022406858078795272	0.29022209037853014	0.0	nuclear chromosome
GO:0019810	9615	1	34	1	2180	6	2	false	0.0027522935779809043	0.29022209037853014	4.5871559633015095E-4	putrescine binding
GO:0070182	9615	17	34	2	1683	9	1	false	0.0033177157678714315	0.29022209037853014	5.53156856681938E-41	DNA polymerase binding
GO:0010557	9615	1025	34	12	3344	19	4	false	0.0033647660043064115	0.29022209037853014	0.0	positive regulation of macromolecule biosynthetic process
GO:0051054	9615	142	34	5	2207	17	4	false	0.003384775350992664	0.29022209037853014	4.2088185375276643E-228	positive regulation of DNA metabolic process
GO:0097153	9615	141	34	5	1180	10	2	false	0.0034794133418590235	0.29022209037853014	8.491946956015287E-187	cysteine-type endopeptidase activity involved in apoptotic process
GO:0045935	9615	1017	34	12	3954	22	4	false	0.0036189136349084215	0.29022209037853014	0.0	positive regulation of nucleobase-containing compound metabolic process
GO:0010469	9615	61	34	3	2825	15	3	false	0.0036236006970682636	0.29022209037853014	2.9973660927685028E-127	regulation of signaling receptor activity
GO:0018105	9615	179	34	5	1119	8	2	false	0.003687511223372128	0.29022209037853014	7.045012714319168E-213	peptidyl-serine phosphorylation
GO:0048518	9615	3444	34	20	8793	31	2	false	0.003732646665283428	0.29022209037853014	0.0	positive regulation of biological process
GO:1990917	9615	1	34	1	7167	27	1	false	0.0037672666387653987	0.29022209037853014	1.3952839402842047E-4	ooplasm
GO:0006139	9615	3387	34	20	6118	24	5	false	0.003894821348821957	0.29022209037853014	0.0	nucleobase-containing compound metabolic process
GO:0018209	9615	194	34	5	799	6	1	false	0.0039020084301101313	0.29022209037853014	1.3914152954651366E-191	peptidyl-serine modification
GO:0032069	9615	20	34	2	3740	18	4	false	0.003949473417267825	0.29022209037853014	8.928820796688174E-54	regulation of nuclease activity
GO:0060548	9615	562	34	7	3074	13	3	false	0.004071182938183347	0.29022209037853014	0.0	negative regulation of cell death
GO:0101031	9615	22	34	2	3589	16	1	false	0.0040868909183724095	0.29022209037853014	7.402171345276577E-58	chaperone complex
GO:1990913	9615	1	34	1	1360	6	3	false	0.004411764705882356	0.29022209037853014	7.352941176470597E-4	sperm head plasma membrane
GO:0042109	9615	1	34	1	1344	6	3	false	0.00446428571428855	0.29022209037853014	7.440476190480922E-4	lymphotoxin A biosynthetic process
GO:0048522	9615	3032	34	19	8264	31	3	false	0.004570668252628718	0.29022209037853014	0.0	positive regulation of cellular process
GO:0034641	9615	3877	34	21	6339	24	2	false	0.004785334267063705	0.29022209037853014	0.0	cellular nitrogen compound metabolic process
GO:0046622	9615	22	34	2	940	5	4	false	0.005014349731739433	0.29022209037853014	5.616974985680298E-45	positive regulation of organ growth
GO:0046483	9615	3489	34	20	6199	24	1	false	0.005039865112793759	0.29022209037853014	0.0	heterocycle metabolic process
GO:0017098	9615	1	34	1	770	4	1	false	0.005194805194807902	0.29022209037853014	0.0012987012987015277	sulfonylurea receptor binding
GO:0000217	9615	19	34	2	1493	9	1	false	0.005240056077500812	0.29022209037853014	6.728321066327673E-44	DNA secondary structure binding
GO:1903251	9615	2	34	1	374	1	1	false	0.005347593582887248	0.29022209037853014	1.4336712018464402E-5	multi-ciliated epithelial cell differentiation
GO:0060089	9615	330	34	5	8844	31	1	false	0.005360996217330898	0.29022209037853014	0.0	molecular transducer activity
GO:0061054	9615	1	34	1	2972	16	2	false	0.0053835800807555	0.29022209037853014	3.3647375504698674E-4	dermatome development
GO:0043281	9615	136	34	5	906	9	3	false	0.005391153402104968	0.29022209037853014	1.0760108357749347E-165	regulation of cysteine-type endopeptidase activity involved in apoptotic process
GO:1903846	9615	19	34	2	3181	19	4	false	0.00544137924667389	0.29022209037853014	3.6289127670197564E-50	positive regulation of cellular response to transforming growth factor beta stimulus
GO:0006725	9615	3508	34	20	6199	24	1	false	0.005482128731160184	0.29022209037853014	0.0	cellular aromatic compound metabolic process
GO:0045862	9615	230	34	5	1741	10	3	false	0.00553293913505477	0.29022209037853014	2.4249042855025825E-294	positive regulation of proteolysis
GO:2000754	9615	1	34	1	358	2	4	false	0.005586592178770116	0.29022209037853014	0.0027932960893852117	regulation of sphingomyelin catabolic process
GO:2000752	9615	1	34	1	874	5	5	false	0.005720823798621145	0.29022209037853014	0.0011441647597250876	regulation of glucosylceramide catabolic process
GO:0050700	9615	12	34	2	466	5	1	false	0.005832890781327422	0.29022209037853014	5.268995011159664E-24	CARD domain binding
GO:0002135	9615	1	34	1	1842	11	2	false	0.005971769815428924	0.29022209037853014	5.428881650384558E-4	CTP binding
GO:0019438	9615	2431	34	17	4339	20	2	false	0.006265669986286086	0.29022209037853014	0.0	aromatic compound biosynthetic process
GO:0000785	9615	664	34	7	8962	31	2	false	0.006499712129036203	0.29022209037853014	0.0	chromatin
GO:0018130	9615	2435	34	17	4331	20	2	false	0.006572786775324651	0.29022209037853014	0.0	heterocycle biosynthetic process
GO:0005694	9615	1020	34	9	3171	13	1	false	0.006686177123464651	0.29022209037853014	0.0	chromosome
GO:0046499	9615	1	34	1	298	2	2	false	0.006711409395973422	0.29022209037853014	0.0033557046979868954	S-adenosylmethioninamine metabolic process
GO:0050866	9615	97	34	3	3103	13	3	false	0.00674374045667263	0.29022209037853014	8.686085065744403E-187	negative regulation of cell activation
GO:0006557	9615	1	34	1	148	1	3	false	0.006756756756756531	0.29022209037853014	0.006756756756756531	S-adenosylmethioninamine biosynthetic process
GO:0019808	9615	2	34	1	8176	28	1	false	0.0068380042729555045	0.29022209037853014	2.99227394865951E-8	polyamine binding
GO:0002096	9615	2	34	1	7878	27	2	false	0.006843219062839064	0.29022209037853014	3.2229470737737726E-8	polkadots
GO:0110113	9615	1	34	1	145	1	4	false	0.0068965517241377115	0.29022209037853014	0.0068965517241377115	positive regulation of lipid transporter activity
GO:0097524	9615	2	34	1	4342	15	1	false	0.006898117008252278	0.29022209037853014	1.0610855265718927E-7	sperm plasma membrane
GO:0007165	9615	2880	34	18	8253	31	5	false	0.0069118645068223395	0.29022209037853014	0.0	signal transduction
GO:0010952	9615	128	34	4	1161	8	4	false	0.006940457995755647	0.29022209037853014	2.7920082931085067E-174	positive regulation of peptidase activity
GO:0006259	9615	683	34	8	4923	22	2	false	0.006995937395188673	0.29022209037853014	0.0	DNA metabolic process
GO:0061092	9615	2	34	1	823	3	4	false	0.007281531871118141	0.2947401301596613	2.956366979748029E-6	positive regulation of phospholipid translocation
GO:1990565	9615	2	34	1	7167	27	2	false	0.007520864713135894	0.2947401301596613	3.8941778963996115E-8	HSP90-CDC37 chaperone complex
GO:1901362	9615	2523	34	17	4433	20	2	false	0.007770347978210965	0.2947401301596613	0.0	organic cyclic compound biosynthetic process
GO:0023052	9615	3103	34	18	8793	31	1	false	0.00789255678249984	0.2947401301596613	0.0	signaling
GO:0045927	9615	147	34	4	3570	20	3	false	0.007984626223299002	0.2947401301596613	2.0835168311298835E-265	positive regulation of growth
GO:0032070	9615	9	34	2	292	5	3	false	0.008070659721324392	0.2947401301596613	2.6631015913145697E-17	regulation of deoxyribonuclease activity
GO:0034673	9615	1	34	1	247	2	1	false	0.00809716599190192	0.2947401301596613	0.004048582995951182	inhibin-betaglycan-ActRII complex
GO:0044093	9615	1253	34	10	8844	31	2	false	0.008233422895608515	0.2947401301596613	0.0	positive regulation of molecular function
GO:0009007	9615	1	34	1	121	1	3	false	0.00826446280991744	0.2947401301596613	0.00826446280991744	site-specific DNA-methyltransferase (adenine-specific) activity
GO:0018872	9615	2	34	1	481	2	2	false	0.008307345807347799	0.2947401301596613	8.662508662510742E-6	arsonoacetate metabolic process
GO:0051276	9615	846	34	8	3484	14	1	false	0.008442855210468257	0.2947401301596613	0.0	chromosome organization
GO:0002833	9615	170	34	4	1682	9	3	false	0.008455200555525854	0.2947401301596613	2.045030739026334E-238	positive regulation of response to biotic stimulus
GO:0110112	9615	2	34	1	228	1	3	false	0.008771929824561066	0.2947401301596613	3.864286266326395E-5	regulation of lipid transporter activity
GO:0035307	9615	26	34	2	833	5	4	false	0.00884819779236684	0.2947401301596613	6.919067565792244E-50	positive regulation of protein dephosphorylation
GO:1901360	9615	3648	34	20	6247	24	1	false	0.008867813593829571	0.2947401301596613	0.0	organic cyclic compound metabolic process
GO:0050732	9615	39	34	2	409	2	3	false	0.008881058535884332	0.2947401301596613	1.8412948390384208E-55	negative regulation of peptidyl-tyrosine phosphorylation
GO:0009059	9615	2787	34	17	5871	23	2	false	0.009176575072971732	0.3007877385029623	0.0	macromolecule biosynthetic process
GO:1905771	9615	1	34	1	320	3	4	false	0.00937499999999998	0.3008271329833239	0.0031249999999998232	negative regulation of mesodermal cell differentiation
GO:0090244	9615	3	34	1	319	1	2	false	0.009404388714732913	0.3008271329833239	1.8658390799620655E-7	Wnt signaling pathway involved in somitogenesis
GO:0051716	9615	3767	34	21	8315	31	2	false	0.00973343429630123	0.30085116227331604	0.0	cellular response to stimulus
GO:0002831	9615	261	34	5	2563	14	2	false	0.009747827836958703	0.30085116227331604	0.0	regulation of response to biotic stimulus
GO:0051052	9615	245	34	5	3560	20	3	false	0.00976002838981371	0.30085116227331604	0.0	regulation of DNA metabolic process
GO:0080090	9615	3248	34	18	6195	23	2	false	0.009916031610363713	0.30085116227331604	0.0	regulation of primary metabolic process
GO:1905903	9615	1	34	1	100	1	4	false	0.010000000000000191	0.30085116227331604	0.010000000000000191	negative regulation of mesoderm formation
GO:0061091	9615	2	34	1	1583	8	4	false	0.010085029545131876	0.30085116227331604	7.986244492496934E-7	regulation of phospholipid translocation
GO:0090304	9615	2938	34	18	5591	23	2	false	0.01020638361926691	0.30105539709970974	0.0	nucleic acid metabolic process
GO:0051345	9615	483	34	6	2740	12	3	false	0.010318659561609636	0.30105539709970974	0.0	positive regulation of hydrolase activity
GO:0034751	9615	3	34	1	8447	30	2	false	0.01061812708720044	0.30418527576847826	9.958593957356726E-12	aryl hydrocarbon receptor complex
GO:0052547	9615	282	34	5	1396	8	3	false	0.010655077456296978	0.30418527576847826	3.2783588157306557E-304	regulation of peptidase activity
GO:2000753	9615	1	34	1	361	4	5	false	0.011080332409971519	0.3100389782500692	0.002770083102493184	positive regulation of glucosylceramide catabolic process
GO:0008134	9615	393	34	5	7017	25	1	false	0.011256307796170987	0.3100389782500692	0.0	transcription factor binding
GO:0040007	9615	552	34	6	8793	31	1	false	0.011406003220090704	0.3100389782500692	0.0	growth
GO:0045620	9615	24	34	2	220	2	4	false	0.011457036114569984	0.3100389782500692	1.3800991219693978E-32	negative regulation of lymphocyte differentiation
GO:0016323	9615	122	34	3	1359	6	1	false	0.011543347333742439	0.3100389782500692	1.493208075871446E-177	basolateral plasma membrane
GO:0035657	9615	1	34	1	85	1	1	false	0.011764705882353043	0.3100389782500692	0.011764705882353043	eRF1 methyltransferase complex
GO:0080134	9615	888	34	9	3316	16	2	false	0.0118453377442905	0.3100389782500692	0.0	regulation of response to stress
GO:0002134	9615	2	34	1	1842	11	2	false	0.011911101989268195	0.3100389782500692	5.897753015084849E-7	UTP binding
GO:0032564	9615	2	34	1	1842	11	2	false	0.011911101989268195	0.3100389782500692	5.897753015084849E-7	dATP binding
GO:0044271	9615	2926	34	19	4399	21	2	false	0.012228875976614602	0.31344242973871983	0.0	cellular nitrogen compound biosynthetic process
GO:0045089	9615	146	34	4	792	6	6	false	0.012277970882420663	0.31344242973871983	1.1289065501336638E-163	positive regulation of innate immune response
GO:0065009	9615	2027	34	13	8967	31	2	false	0.012618350886004928	0.31733528544888184	0.0	regulation of molecular function
GO:0032502	9615	3233	34	18	8793	31	1	false	0.012669506688354605	0.31733528544888184	0.0	developmental process
GO:0003151	9615	38	34	2	1439	7	2	false	0.013119920020846812	0.32500509642633907	8.438110251989633E-76	outflow tract morphogenesis
GO:0061056	9615	1	34	1	147	2	2	false	0.013605442176869787	0.32500509642633907	0.006802721088435267	sclerotome development
GO:0050321	9615	23	34	2	718	6	1	false	0.013626076019467616	0.32500509642633907	7.521207746120157E-44	tau-protein kinase activity
GO:0032449	9615	4	34	1	7878	27	2	false	0.013641331472317693	0.32500509642633907	6.23559858526709E-15	CBM complex
GO:0061183	9615	1	34	1	73	1	2	false	0.013698630136986377	0.32500509642633907	0.013698630136986377	regulation of dermatome development
GO:0061827	9615	4	34	1	8962	31	1	false	0.013766865009170296	0.32500509642633907	3.722907780841934E-15	sperm head
GO:0043933	9615	1407	34	11	4526	19	1	false	0.013832608623795224	0.32500509642633907	0.0	protein-containing complex subunit organization
GO:0035306	9615	34	34	2	851	5	3	false	0.014373644107807938	0.32919144264227196	1.3889594335391615E-61	positive regulation of dephosphorylation
GO:0042661	9615	2	34	1	139	1	4	false	0.014388489208633328	0.32919144264227196	1.0426441455530755E-4	regulation of mesodermal cell fate specification
GO:0034699	9615	2	34	1	277	2	2	false	0.014414273007900434	0.32919144264227196	2.6160205096008035E-5	response to luteinizing hormone
GO:0032757	9615	32	34	2	262	2	3	false	0.014506741540167917	0.32919144264227196	7.794560229981583E-42	positive regulation of interleukin-8 production
GO:0009058	9615	3648	34	19	6539	24	1	false	0.015282800692611169	0.3438630155837513	0.0	biosynthetic process
GO:0051256	9615	4	34	1	762	3	4	false	0.015686004357687654	0.3499692568879052	7.174906491791138E-11	mitotic spindle midzone assembly
GO:1900182	9615	63	34	3	376	4	3	false	0.015892651580984837	0.3509127628664895	2.836187002525057E-73	positive regulation of protein localization to nucleus
GO:0006909	9615	199	34	3	1579	5	1	false	0.016251747889781325	0.3509127628664895	6.011298265550101E-259	phagocytosis
GO:1905770	9615	3	34	1	918	5	3	false	0.01626867176305924	0.3509127628664895	7.78114950548056E-9	regulation of mesodermal cell differentiation
GO:2000755	9615	1	34	1	121	2	4	false	0.016528925619834912	0.3509127628664895	0.00826446280991744	positive regulation of sphingomyelin catabolic process
GO:0030792	9615	2	34	1	120	1	1	false	0.016666666666666805	0.3509127628664895	1.4005602240896732E-4	methylarsonite methyltransferase activity
GO:0071466	9615	97	34	3	1860	11	2	false	0.016711922746515385	0.3509127628664895	8.84765586251173E-165	cellular response to xenobiotic stimulus
GO:0050794	9615	5385	34	26	8300	31	2	false	0.01701155626092901	0.3509127628664895	0.0	regulation of cellular process
GO:0005726	9615	5	34	1	8962	31	2	false	0.017179817362855943	0.3509127628664895	2.0779793373793705E-18	perichromatin fibrils
GO:0032613	9615	25	34	2	441	4	1	false	0.01728126239446815	0.3509127628664895	2.4029659354281603E-41	interleukin-10 production
GO:0016572	9615	32	34	2	1361	9	2	false	0.01739910331024306	0.3509127628664895	1.9779736752208198E-65	histone phosphorylation
GO:0048156	9615	39	34	2	684	4	1	false	0.017684143877609023	0.3509127628664895	1.667121452267473E-64	tau protein binding
GO:0043008	9615	5	34	1	7017	25	1	false	0.01769240578009967	0.3509127628664895	7.063873501115887E-18	ATP-dependent protein binding
GO:0017055	9615	1	34	1	113	2	4	false	0.017699115044248256	0.3509127628664895	0.008849557522124112	negative regulation of RNA polymerase II transcriptional preinitiation complex assembly
GO:0098962	9615	4	34	1	225	1	4	false	0.01777777777777827	0.3509127628664895	9.618843699561215E-9	regulation of postsynaptic neurotransmitter receptor activity
GO:0019955	9615	58	34	2	7017	25	1	false	0.017832664659091425	0.3509127628664895	2.494443243685191E-145	cytokine binding
GO:0007154	9615	3129	34	18	8248	31	1	false	0.017964935738003743	0.3509127628664895	0.0	cell communication
GO:0097190	9615	395	34	6	3169	18	2	false	0.01801734781931172	0.3509127628664895	0.0	apoptotic signaling pathway
GO:0032557	9615	3	34	1	1286	8	2	false	0.01856101426450728	0.3509127628664895	2.8277572881600938E-9	pyrimidine ribonucleotide binding
GO:0030511	9615	19	34	2	136	2	4	false	0.018627450980391265	0.3509127628664895	1.3198079938479745E-23	positive regulation of transforming growth factor beta receptor signaling pathway
GO:0032423	9615	2	34	1	107	1	2	false	0.018691588785047186	0.3509127628664895	1.7633574325516546E-4	regulation of mismatch repair
GO:2001233	9615	271	34	5	2086	13	3	false	0.01892818489089777	0.3509127628664895	0.0	regulation of apoptotic signaling pathway
GO:2000381	9615	2	34	1	524	5	3	false	0.019010990614924436	0.3509127628664895	7.297885072908574E-6	negative regulation of mesoderm development
GO:0044249	9615	3528	34	19	6219	24	2	false	0.01913338933276584	0.3509127628664895	0.0	cellular biosynthetic process
GO:0032775	9615	1	34	1	52	1	1	false	0.019230769230769305	0.3509127628664895	0.019230769230769305	DNA methylation on adenine
GO:0097367	9615	1468	34	10	8176	28	1	false	0.01936756789673845	0.3509127628664895	0.0	carbohydrate derivative binding
GO:0060697	9615	2	34	1	308	3	5	false	0.019417065019668184	0.3509127628664895	2.1151486949528454E-5	positive regulation of phospholipid catabolic process
GO:0002905	9615	4	34	1	2626	13	4	false	0.01966657430979433	0.3509127628664895	5.05853886353636E-13	regulation of mature B cell apoptotic process
GO:0070761	9615	6	34	1	605	2	1	false	0.01975261343113007	0.3509127628664895	1.5052223470227575E-14	pre-snoRNP complex
GO:0050789	9615	5755	34	26	8793	31	2	false	0.019900851542475496	0.3509127628664895	0.0	regulation of biological process
GO:0007181	9615	2	34	1	898	9	2	false	0.019955158620792373	0.3509127628664895	2.4829113625472594E-6	transforming growth factor beta receptor complex assembly
GO:0051171	9615	3143	34	18	6001	24	2	false	0.020052585552413793	0.3509127628664895	0.0	regulation of nitrogen compound metabolic process
GO:0032558	9615	3	34	1	1041	7	2	false	0.020056715175323477	0.3509127628664895	5.333983083592893E-9	adenyl deoxyribonucleotide binding
GO:2000143	9615	3	34	1	738	5	3	false	0.020215039954932623	0.3509127628664895	1.4988203684165303E-8	negative regulation of DNA-templated transcription, initiation
GO:2000278	9615	84	34	3	2225	16	3	false	0.02036775521785263	0.3509127628664895	1.0808489709364207E-154	regulation of DNA biosynthetic process
GO:0031349	9615	219	34	4	1684	9	3	false	0.020606306462680267	0.3509127628664895	7.736326087584538E-282	positive regulation of defense response
GO:0009889	9615	2268	34	15	4819	21	2	false	0.02095216641964086	0.3509127628664895	0.0	regulation of biosynthetic process
GO:0031347	9615	381	34	6	1314	9	2	false	0.020954063988499118	0.3509127628664895	0.0	regulation of defense response
GO:0046824	9615	54	34	2	370	2	3	false	0.02096242584047392	0.3509127628664895	2.8019452270052454E-66	positive regulation of nucleocytoplasmic transport
GO:0032071	9615	7	34	2	45	2	2	false	0.021212121212121335	0.3509127628664895	2.2036323794690444E-8	regulation of endodeoxyribonuclease activity
GO:0080135	9615	484	34	6	5577	26	3	false	0.021273765356314814	0.3509127628664895	0.0	regulation of cellular response to stress
GO:0097193	9615	195	34	5	1705	15	2	false	0.021373980401117973	0.3509127628664895	1.7369523799189416E-262	intrinsic apoptotic signaling pathway
GO:1901576	9615	3585	34	19	6266	24	2	false	0.021427273775081145	0.3509127628664895	0.0	organic substance biosynthetic process
GO:0097350	9615	2	34	1	279	3	3	false	0.021428018875224907	0.3509127628664895	2.5785822954541164E-5	neutrophil clearance
GO:0008283	9615	1020	34	8	8793	31	1	false	0.021989128902139603	0.3509127628664895	0.0	cell population proliferation
GO:0040008	9615	368	34	5	5777	26	2	false	0.02211103293435899	0.3509127628664895	0.0	regulation of growth
GO:0019904	9615	466	34	5	7017	25	1	false	0.022197707837063152	0.3509127628664895	0.0	protein domain specific binding
GO:0060633	9615	3	34	1	533	4	4	false	0.02238727164208208	0.3509127628664895	3.984904226415104E-8	negative regulation of transcription initiation from RNA polymerase II promoter
GO:2001200	9615	2	34	1	88	1	3	false	0.022727272727272076	0.3509127628664895	2.6123301985370666E-4	positive regulation of dendritic cell differentiation
GO:2000573	9615	60	34	3	1315	14	5	false	0.022954586368507297	0.3509127628664895	2.388993677444883E-105	positive regulation of DNA biosynthetic process
GO:0032641	9615	1	34	1	87	2	1	false	0.022988505747126846	0.3509127628664895	0.011494252873563402	lymphotoxin A production
GO:0032615	9615	29	34	2	441	4	1	false	0.02309506991692719	0.3509127628664895	4.6403307344848376E-46	interleukin-12 production
GO:0043407	9615	44	34	2	286	2	4	false	0.023211875843451982	0.3509127628664895	7.243314086355908E-53	negative regulation of MAP kinase activity
GO:2000426	9615	1	34	1	43	1	3	false	0.02325581395348822	0.3509127628664895	0.02325581395348822	negative regulation of apoptotic cell clearance
GO:0060385	9615	3	34	1	256	2	2	false	0.023345588235291405	0.3509127628664895	3.618573413616782E-7	axonogenesis involved in innervation
GO:2001021	9615	55	34	2	2945	13	4	false	0.023415198534104776	0.3509127628664895	3.344593722714083E-118	negative regulation of response to DNA damage stimulus
GO:0014731	9615	7	34	1	1479	5	1	false	0.023473152724145286	0.3509127628664895	3.302393531234613E-19	spectrin-associated cytoskeleton
GO:0000022	9615	6	34	1	761	3	4	false	0.02349774898465157	0.3509127628664895	3.780990540760544E-15	mitotic spindle elongation
GO:1900180	9615	95	34	3	495	4	2	false	0.023691392958703025	0.3509127628664895	1.660515820403375E-104	regulation of protein localization to nucleus
GO:0031323	9615	3391	34	19	7450	29	3	false	0.02382572965497208	0.3509127628664895	0.0	regulation of cellular metabolic process
GO:0051241	9615	590	34	6	4727	19	3	false	0.023912129513374097	0.3509127628664895	0.0	negative regulation of multicellular organismal process
GO:0035868	9615	3	34	1	247	2	1	false	0.02419275204897611	0.3509127628664895	4.0304459890012496E-7	alphav-beta3 integrin-HMGB1 complex
GO:0043069	9615	506	34	7	1268	9	3	false	0.024278625122141018	0.3509127628664895	0.0	negative regulation of programmed cell death
GO:0023021	9615	3	34	1	736	6	1	false	0.024290453060718527	0.3509127628664895	1.5110889753358273E-8	termination of signal transduction
GO:0036009	9615	3	34	1	123	1	3	false	0.024390243902438533	0.3509127628664895	3.3044633386314877E-6	protein-glutamine N-methyltransferase activity
GO:0071824	9615	236	34	5	1407	11	1	false	0.024646730045375122	0.3509127628664895	1.525448713387026E-275	protein-DNA complex subunit organization
GO:0032554	9615	4	34	1	1286	8	2	false	0.024680664993945403	0.3509127628664895	8.816078840723142E-12	purine deoxyribonucleotide binding
GO:0104004	9615	206	34	4	3767	21	1	false	0.024951249291400544	0.3509127628664895	0.0	cellular response to environmental stimulus
GO:0010454	9615	3	34	1	357	3	3	false	0.025068587333655093	0.3509127628664895	1.3298562026489925E-7	negative regulation of cell fate commitment
GO:0032103	9615	292	34	4	2122	9	3	false	0.02510002104394166	0.3509127628664895	0.0	positive regulation of response to external stimulus
GO:0008215	9615	4	34	1	475	3	2	false	0.02510348985101859	0.3509127628664895	4.774590735806938E-10	spermine metabolic process
GO:0006684	9615	7	34	1	1097	4	3	false	0.025315198070113308	0.3509127628664895	2.6872889271320665E-18	sphingomyelin metabolic process
GO:1904589	9615	49	34	2	511	3	2	false	0.025408243874552757	0.3509127628664895	1.271057708621742E-69	regulation of protein import
GO:1902106	9615	47	34	2	489	3	4	false	0.02550559751156254	0.3509127628664895	1.0166786792055643E-66	negative regulation of leukocyte differentiation
GO:1904478	9615	5	34	1	972	5	3	false	0.025508912705548954	0.3509127628664895	1.3974133328670578E-13	regulation of intestinal absorption
GO:0044877	9615	881	34	7	8176	28	1	false	0.02576460384285272	0.3526032123854328	0.0	protein-containing complex binding
GO:0051336	9615	815	34	7	2916	12	2	false	0.02616168541027658	0.3533508899486985	0.0	regulation of hydrolase activity
GO:1904591	9615	35	34	2	358	3	3	false	0.02620676668131405	0.3533508899486985	2.3686527213796008E-49	positive regulation of protein import
GO:0001776	9615	45	34	2	1717	10	2	false	0.02644713779843141	0.3533508899486985	5.831079196306367E-90	leukocyte homeostasis
GO:0006805	9615	66	34	2	6203	24	2	false	0.02647224464132421	0.3533508899486985	3.757225456223038E-158	xenobiotic metabolic process
GO:1990226	9615	5	34	1	1683	9	1	false	0.0264846806402226	0.3533508899486985	8.940122039860515E-15	histone methyltransferase binding
GO:0061702	9615	7	34	1	5552	22	2	false	0.027424832167402744	0.3640646470222714	3.1111980662682445E-23	inflammasome complex
GO:0032091	9615	74	34	2	7019	25	3	false	0.028132171533534717	0.3648292985333585	1.1558219834141342E-177	negative regulation of protein binding
GO:0043560	9615	8	34	1	7017	25	1	false	0.02816319133574409	0.3648292985333585	6.887193711035739E-27	insulin receptor substrate binding
GO:0050896	9615	4614	34	22	8793	31	1	false	0.028267837158353612	0.3648292985333585	0.0	response to stimulus
GO:2000542	9615	3	34	1	106	1	3	false	0.02830188679245331	0.3648292985333585	5.1834957495333116E-6	negative regulation of gastrulation
GO:0034654	9615	2390	34	17	3806	20	5	false	0.028470968044144278	0.3648292985333585	0.0	nucleobase-containing compound biosynthetic process
GO:0090398	9615	43	34	2	1406	9	2	false	0.02870440914994801	0.3648292985333585	5.006752156644076E-83	cellular senescence
GO:0060935	9615	2	34	1	69	1	1	false	0.028985507246376677	0.3648292985333585	4.2625745950553733E-4	cardiac fibroblast cell differentiation
GO:0032425	9615	2	34	1	69	1	3	false	0.028985507246376677	0.3648292985333585	4.2625745950553733E-4	positive regulation of mismatch repair
GO:1903829	9615	240	34	4	4191	21	3	false	0.029036185195018827	0.3648292985333585	0.0	positive regulation of cellular protein localization
GO:0031326	9615	2218	34	15	4565	21	3	false	0.029097260781780526	0.3648292985333585	0.0	regulation of cellular biosynthetic process
GO:1905902	9615	3	34	1	101	1	3	false	0.029702970297029296	0.3648292985333585	6.00060006000592E-6	regulation of mesoderm formation
GO:0051271	9615	178	34	3	3294	13	3	false	0.029707022451059654	0.3648292985333585	5.692865529480423E-300	negative regulation of cellular component movement
GO:0002433	9615	76	34	2	1020	4	3	false	0.029800928708856367	0.3648292985333585	7.351604400632487E-117	immune response-regulating cell surface receptor signaling pathway involved in phagocytosis
GO:0003206	9615	59	34	2	1448	7	3	false	0.03004501072144002	0.3648292985333585	1.502822503128158E-106	cardiac chamber morphogenesis
GO:0032552	9615	5	34	1	1643	10	2	false	0.030100154796768676	0.3648292985333585	1.008414651819972E-14	deoxyribonucleotide binding
GO:1904338	9615	5	34	1	330	2	2	false	0.030118817352857482	0.3648292985333585	3.16105616074978E-11	regulation of dopaminergic neuron differentiation
GO:2000051	9615	5	34	1	166	1	3	false	0.030120481927712547	0.3648292985333585	1.0116790270475297E-9	negative regulation of non-canonical Wnt signaling pathway
GO:2001020	9615	148	34	4	887	8	2	false	0.030125820987193085	0.3648292985333585	5.801722720040112E-173	regulation of response to DNA damage stimulus
GO:2001243	9615	65	34	3	508	6	4	false	0.030149808765879874	0.3648292985333585	7.8313550576217195E-84	negative regulation of intrinsic apoptotic signaling pathway
GO:0072593	9615	178	34	3	6199	24	1	false	0.030254119928161023	0.3648292985333585	0.0	reactive oxygen species metabolic process
GO:0046812	9615	9	34	1	8176	28	2	false	0.03041773745990846	0.3648292985333585	2.232585019508539E-30	host cell surface binding
GO:0010950	9615	110	34	4	463	6	3	false	0.030505500668326024	0.3648292985333585	1.302878837351656E-109	positive regulation of endopeptidase activity
GO:0044292	9615	9	34	1	8962	31	2	false	0.03071768511279163	0.36571952454915596	9.769305082476758E-31	dendrite terminus
GO:0051093	9615	448	34	5	4598	19	3	false	0.03158221799669076	0.37433387848756233	0.0	negative regulation of developmental process
GO:0090287	9615	147	34	3	5449	26	3	false	0.03176902875118322	0.37487453926396197	7.274980465671955E-293	regulation of cellular response to growth factor stimulus
GO:0032677	9615	43	34	2	398	3	2	false	0.03192303015726964	0.3750249781750039	1.0199894899646463E-58	regulation of interleukin-8 production
GO:0016363	9615	82	34	2	8962	31	2	false	0.03239754637525799	0.3764126868391606	5.511195091167505E-202	nuclear matrix
GO:0019103	9615	6	34	1	1462	8	1	false	0.03244062493158626	0.3764126868391606	7.449200855059333E-17	pyrimidine nucleotide binding
GO:0019219	9615	2109	34	15	4541	22	4	false	0.03292950657797969	0.3764126868391606	0.0	regulation of nucleobase-containing compound metabolic process
GO:0009410	9615	148	34	3	2415	12	1	false	0.0329581518603862	0.3764126868391606	5.409813165083331E-241	response to xenobiotic stimulus
GO:0009838	9615	6	34	1	3233	18	2	false	0.032969121902674654	0.3764126868391606	6.334529868987931E-19	abscission
GO:0010941	9615	991	34	9	5484	26	2	false	0.033004565839042856	0.3764126868391606	0.0	regulation of cell death
GO:0051239	9615	1611	34	12	6333	28	2	false	0.03311339176168926	0.3764126868391606	0.0	regulation of multicellular organismal process
GO:0031616	9615	14	34	1	422	1	2	false	0.033175355450231106	0.3764126868391606	1.9085350160934152E-26	spindle pole centrosome
GO:0060255	9615	3355	34	18	5480	22	2	false	0.034118173745928244	0.3824412252427559	0.0	regulation of macromolecule metabolic process
GO:1902299	9615	7	34	1	1011	5	3	false	0.0342099060253443	0.3824412252427559	4.766644857541026E-18	pre-replicative complex assembly involved in cell cycle DNA replication
GO:0030235	9615	6	34	1	693	4	3	false	0.03425813437926127	0.3824412252427559	6.642910008709024E-15	nitric-oxide synthase regulator activity
GO:0032466	9615	4	34	1	347	3	4	false	0.034282866895584144	0.3824412252427559	1.6843336706097406E-9	negative regulation of cytokinesis
GO:0019062	9615	9	34	1	259	1	4	false	0.034749034749038364	0.3860196119610747	7.963459830031299E-17	virion attachment to host cell
GO:2000040	9615	2	34	1	170	3	3	false	0.035085276714232796	0.3876575874456378	6.961364427426755E-5	regulation of planar cell polarity pathway involved in axis elongation
GO:1902949	9615	4	34	1	336	3	3	false	0.03539509467206629	0.3876575874456378	1.917063316652332E-9	positive regulation of tau-protein kinase activity
GO:1905538	9615	4	34	1	113	1	1	false	0.035398230088496435	0.3876575874456378	1.5530988982316398E-7	polysome binding
GO:0034645	9615	2706	34	16	5257	22	3	false	0.035526293477919454	0.3876575874456378	0.0	cellular macromolecule biosynthetic process
GO:0016310	9615	1432	34	10	1997	10	1	false	0.035626535343403244	0.3876575874456378	0.0	phosphorylation
GO:0051255	9615	7	34	1	2666	14	4	false	0.03622527237376016	0.3925636659278907	5.3068062108619895E-21	spindle midzone assembly
GO:0009996	9615	1	34	1	27	1	3	false	0.037037037037037035	0.39972899728997285	0.037037037037037035	negative regulation of cell fate specification
GO:0032101	9615	548	34	6	2831	14	2	false	0.03754707736343053	0.39993741801543436	0.0	regulation of response to external stimulus
GO:2000107	9615	24	34	2	517	7	3	false	0.03763292487668536	0.39993741801543436	8.023710595213186E-42	negative regulation of leukocyte apoptotic process
GO:2000041	9615	2	34	1	53	1	4	false	0.03773584905660342	0.39993741801543436	7.256894049346852E-4	negative regulation of planar cell polarity pathway involved in axis elongation
GO:0051231	9615	7	34	1	1279	7	4	false	0.037775096729214926	0.39993741801543436	9.151231672234034E-19	spindle elongation
GO:0036363	9615	8	34	1	3521	17	2	false	0.03801610834292146	0.39993741801543436	1.720475179747077E-24	transforming growth factor beta activation
GO:0006970	9615	61	34	2	2500	13	2	false	0.038433443608978324	0.39993741801543436	5.644995804394675E-124	response to osmotic stress
GO:0017121	9615	6	34	1	156	1	2	false	0.038461538461537624	0.39993741801543436	5.506092625948719E-11	plasma membrane phospholipid scrambling
GO:0045893	9615	772	34	8	2059	12	4	false	0.038516492789404624	0.39993741801543436	0.0	positive regulation of transcription, DNA-templated
GO:0043066	9615	492	34	7	1140	9	3	false	0.03852771566040085	0.39993741801543436	0.0	negative regulation of apoptotic process
GO:0051904	9615	14	34	1	3215	9	3	false	0.038562703959303654	0.39993741801543436	7.115157861759085E-39	pigment granule transport
GO:0009309	9615	7	34	1	3278	19	3	false	0.03991068453629817	0.4074023813505916	1.24724557848287E-21	amine biosynthetic process
GO:0009566	9615	56	34	2	642	4	2	false	0.04001162448761539	0.4074023813505916	5.0473261869695906E-82	fertilization
GO:0005832	9615	10	34	1	3678	15	2	false	0.04009082894399973	0.4074023813505916	8.108936856378237E-30	chaperonin-containing T-complex
GO:0032204	9615	67	34	2	2465	12	4	false	0.040299925992157516	0.4074023813505916	5.050214030726313E-133	regulation of telomere maintenance
GO:0097100	9615	5	34	1	978	8	1	false	0.04031731229632264	0.4074023813505916	1.3549848433830783E-13	supercoiled DNA binding
GO:0044406	9615	12	34	1	1460	5	2	false	0.04048044990786639	0.4074023813505916	5.343021663184906E-30	adhesion of symbiont to host
GO:1902423	9615	3	34	1	74	1	4	false	0.04054054054054041	0.4074023813505916	1.5426385289399006E-5	regulation of attachment of mitotic spindle microtubules to kinetochore
GO:0016331	9615	92	34	2	454	2	2	false	0.04070756872928163	0.4074023813505916	8.909417257861824E-99	morphogenesis of embryonic epithelium
GO:0072641	9615	8	34	1	196	1	2	false	0.040816326530613685	0.4074023813505916	2.1395419233362556E-14	type I interferon secretion
GO:0051972	9615	37	34	2	651	6	3	false	0.04081696174736624	0.4074023813505916	3.0837990318459313E-61	regulation of telomerase activity
GO:1901363	9615	3776	34	18	8176	28	1	false	0.041344897536830724	0.4103071444351188	0.0	heterocyclic compound binding
GO:0048770	9615	88	34	2	1545	6	1	false	0.041417067686859446	0.4103071444351188	5.489643582223267E-146	pigment granule
GO:2000380	9615	6	34	1	1414	10	2	false	0.04176221828792651	0.41218843700537133	9.10435343513225E-17	regulation of mesoderm development
GO:0060318	9615	3	34	1	71	1	2	false	0.042253521126760896	0.41237914029433387	1.7496282040066543E-5	definitive erythrocyte differentiation
GO:0051973	9615	32	34	2	453	5	4	false	0.04230885768341779	0.41237914029433387	8.165260080380439E-50	positive regulation of telomerase activity
GO:0032133	9615	5	34	1	118	1	1	false	0.042372881355931855	0.41237914029433387	5.715479824990646E-9	chromosome passenger complex
GO:0019222	9615	3694	34	19	7715	29	2	false	0.04244388724586995	0.41237914029433387	0.0	regulation of metabolic process
GO:0043067	9615	913	34	9	1293	9	2	false	0.043131123023071274	0.41237914029433387	0.0	regulation of programmed cell death
GO:0060979	9615	2	34	1	46	1	2	false	0.043478260869564835	0.41237914029433387	9.66183574879222E-4	vasculogenesis involved in coronary vascular morphogenesis
GO:0004014	9615	1	34	1	23	1	1	false	0.043478260869565216	0.41237914029433387	0.043478260869565216	adenosylmethionine decarboxylase activity
GO:0046822	9615	91	34	2	434	2	2	false	0.04358191164420242	0.41237914029433387	3.4358952960531316E-96	regulation of nucleocytoplasmic transport
GO:0045056	9615	14	34	1	1579	5	1	false	0.04360695825139415	0.41237914029433387	1.542265602948111E-34	transcytosis
GO:1904951	9615	277	34	4	4257	21	3	false	0.04360792838082775	0.41237914029433387	0.0	positive regulation of establishment of protein localization
GO:0010556	9615	2132	34	15	3966	20	3	false	0.04363418749691565	0.41237914029433387	0.0	regulation of macromolecule biosynthetic process
GO:0051782	9615	10	34	1	2919	13	3	false	0.043719866482656446	0.41237914029433387	8.205868354070179E-29	negative regulation of cell division
GO:0090178	9615	12	34	1	542	2	5	false	0.043830271944118745	0.41237914029433387	8.425741577336584E-25	regulation of establishment of planar polarity involved in neural tube closure
GO:0003402	9615	4	34	1	91	1	2	false	0.043956043956043876	0.41237914029433387	3.74157677528456E-7	planar cell polarity pathway involved in axis elongation
GO:0060696	9615	6	34	1	669	5	4	false	0.04417576293793534	0.41298116408527585	8.213724434231704E-15	regulation of phospholipid catabolic process
GO:0044458	9615	4	34	1	177	2	1	false	0.044812532100668746	0.4174641148325457	2.530101887203348E-8	motile cilium assembly
GO:0017147	9615	13	34	1	7017	25	1	false	0.04537681323483727	0.4190340909090923	6.297113888593332E-41	Wnt-protein binding
GO:0060936	9615	2	34	1	44	1	2	false	0.045454545454545525	0.4190340909090923	0.0010570824524312862	cardiac fibroblast cell development
GO:0015666	9615	1	34	1	44	2	1	false	0.04545454545454561	0.4190340909090923	0.02272727272727276	restriction endodeoxyribonuclease activity
GO:0032075	9615	7	34	1	2246	15	5	false	0.04588357090760484	0.42120571126387296	1.764520993957191E-20	positive regulation of nuclease activity
GO:0008219	9615	1308	34	9	8248	31	1	false	0.046302848052655825	0.42120571126387296	0.0	cell death
GO:0051103	9615	9	34	1	382	2	2	false	0.046625716288079176	0.42120571126387296	2.3037111420412075E-18	DNA ligation involved in DNA repair
GO:0097159	9615	3821	34	18	8176	28	1	false	0.046837149312551785	0.42120571126387296	0.0	organic cyclic compound binding
GO:0065004	9615	207	34	5	833	9	2	false	0.04684051121819731	0.42120571126387296	4.563908233522809E-202	protein-DNA complex assembly
GO:0035148	9615	90	34	2	685	3	2	false	0.04688165305376509	0.42120571126387296	4.1439402636388025E-115	tube formation
GO:0071447	9615	7	34	1	730	5	3	false	0.04716138956776049	0.42120571126387296	4.6957088828126143E-17	cellular response to hydroperoxide
GO:0044878	9615	4	34	1	167	2	2	false	0.047471322415408766	0.42120571126387296	3.199328908768443E-8	mitotic cytokinesis checkpoint
GO:0060341	9615	539	34	5	2732	11	2	false	0.04748176692625521	0.42120571126387296	0.0	regulation of cellular localization
GO:0060333	9615	61	34	2	459	3	2	false	0.0477350951719838	0.42120571126387296	1.4059030795231971E-77	interferon-gamma-mediated signaling pathway
GO:0036342	9615	10	34	1	1439	7	1	false	0.04773996548765751	0.42120571126387296	9.834815405774163E-26	post-anal tail morphogenesis
GO:0051082	9615	99	34	2	7017	25	1	false	0.04789980621934215	0.42120571126387296	3.181699748392861E-225	unfolded protein binding
GO:0051707	9615	819	34	6	1357	6	2	false	0.04797991225440828	0.42120571126387296	0.0	response to other organism
GO:1901700	9615	939	34	8	2415	12	1	false	0.04804723150636978	0.42120571126387296	0.0	response to oxygen-containing compound
GO:0034399	9615	102	34	2	8962	31	2	false	0.04816174107714018	0.42120571126387296	1.2251357755712456E-241	nuclear periphery
GO:0001569	9615	16	34	1	331	1	2	false	0.04833836858005495	0.42120571126387296	1.4565877122098822E-27	branching involved in blood vessel morphogenesis
GO:0018364	9615	6	34	1	124	1	1	false	0.04838709677419257	0.42120571126387296	2.2394031842175892E-10	peptidyl-glutamine methylation
GO:0046500	9615	13	34	1	6273	24	4	false	0.04865658757193599	0.4218638277587905	2.7071061876722995E-40	S-adenosylmethionine metabolic process
GO:0044294	9615	6	34	1	123	1	2	false	0.04878048780487709	0.4218638277587905	2.3532711427371565E-10	dendritic growth cone
GO:0004175	9615	447	34	6	737	6	1	false	0.04912104547651648	0.4221944570649731	9.576554511131325E-214	endopeptidase activity
GO:2000050	9615	12	34	1	244	1	2	false	0.049180327868847316	0.4221944570649731	1.415866695279452E-20	regulation of non-canonical Wnt signaling pathway
GO:0097278	9615	7	34	1	142	1	2	false	0.04929577464788763	0.4221944570649731	5.0308536254059205E-12	complement-dependent cytotoxicity
GO:0002683	9615	220	34	3	3875	15	3	false	0.04950114009177774	0.42243290120447047	0.0	negative regulation of immune system process
GO:0051100	9615	105	34	2	8184	28	3	false	0.04964183245792648	0.42243290120447047	2.90788993148638E-243	negative regulation of binding
GO:1903660	9615	1	34	1	20	1	3	false	0.05000000000000003	0.4231012216547536	0.05000000000000003	negative regulation of complement-dependent cytotoxicity
GO:0042228	9615	10	34	1	1371	7	3	false	0.05006112734258874	0.4231012216547536	1.5983661236732661E-25	interleukin-8 biosynthetic process
GO:0046790	9615	15	34	1	8176	28	1	false	0.05019845002683518	0.4231012216547536	2.716233375960075E-47	virion binding
GO:0050865	9615	302	34	4	5527	26	2	false	0.05050810000308271	0.4243639414815968	0.0	regulation of cell activation
GO:0050786	9615	10	34	1	770	4	1	false	0.05104240866690544	0.4275002997180881	5.2522048270756245E-23	RAGE receptor binding
GO:0090092	9615	117	34	3	1745	13	2	false	0.051243553440737014	0.42783532825521	1.0876908641260458E-185	regulation of transmembrane receptor protein serine/threonine kinase signaling pathway
GO:0046620	9615	51	34	2	1634	12	3	false	0.051628305898790874	0.42813739011270324	4.541650483764711E-98	regulation of organ growth
GO:0071214	9615	206	34	4	749	6	2	false	0.05167460753203492	0.42813739011270324	1.4205285695139168E-190	cellular response to abiotic stimulus
GO:0060343	9615	12	34	1	907	4	3	false	0.05196499598784273	0.42813739011270324	1.662594732751267E-27	trabecula formation
GO:0006807	9615	5783	34	24	6539	24	1	false	0.052119714975058615	0.42813739011270324	0.0	nitrogen compound metabolic process
GO:0010453	9615	10	34	1	934	5	2	false	0.05250922781011986	0.42813739011270324	7.538584847689719E-24	regulation of cell fate commitment
GO:0031342	9615	14	34	1	3121	12	3	false	0.05261101726342398	0.42813739011270324	1.0788889671294009E-38	negative regulation of cell killing
GO:0035711	9615	2	34	1	38	1	1	false	0.05263157894736862	0.42813739011270324	0.0014224751066856391	T-helper 1 cell activation
GO:0036089	9615	6	34	1	114	1	3	false	0.05263157894736951	0.42813739011270324	3.749635196117E-10	cleavage furrow formation
GO:0030911	9615	5	34	1	466	5	1	false	0.05273104578789226	0.42813739011270324	5.579578978157396E-12	TPR domain binding
GO:0072697	9615	12	34	1	225	1	1	false	0.05333333333333488	0.43041526374857747	3.8350171366657686E-20	protein localization to cell cortex
GO:0098542	9615	628	34	6	1022	6	2	false	0.05333771996287808	0.43041526374857747	4.748524160446176E-295	defense response to other organism
GO:0036336	9615	13	34	1	243	1	1	false	0.05349794238682884	0.43041526374857747	8.38022308819695E-22	dendritic cell migration
GO:0042226	9615	11	34	1	1392	7	3	false	0.05413587807758498	0.43226961901663163	1.0922625983480223E-27	interleukin-6 biosynthetic process
GO:0051315	9615	14	34	1	762	3	3	false	0.05418149500105398	0.43226961901663163	4.417864003950058E-30	attachment of mitotic spindle microtubules to kinetochore
GO:2000767	9615	9	34	1	166	1	3	false	0.054216867469882614	0.43226961901663163	4.727422998425664E-15	positive regulation of cytoplasmic translation
GO:1902947	9615	7	34	1	504	4	2	false	0.054568107098827694	0.4325513196481001	6.361956264563075E-16	regulation of tau-protein kinase activity
GO:0044764	9615	15	34	1	8255	31	2	false	0.054917952061194646	0.4325513196481001	2.3510979387888654E-47	multi-organism cellular process
GO:0090235	9615	8	34	1	996	7	4	false	0.05505012165042226	0.4325513196481001	4.282384500820003E-20	regulation of metaphase plate congression
GO:0090288	9615	84	34	2	2824	13	4	false	0.055142172230935926	0.4325513196481001	1.546018290351388E-163	negative regulation of cellular response to growth factor stimulus
GO:0048333	9615	13	34	1	2062	9	2	false	0.055435894189520815	0.4325513196481001	5.30871280937046E-34	mesodermal cell differentiation
GO:0043422	9615	9	34	1	478	3	1	false	0.055542655998223174	0.4325513196481001	3.004802616573328E-19	protein kinase B binding
GO:1900161	9615	1	34	1	18	1	4	false	0.05555555555555571	0.4325513196481001	0.05555555555555571	regulation of phospholipid scramblase activity
GO:0048642	9615	5	34	1	90	1	3	false	0.05555555555555636	0.4325513196481001	2.2753507521444733E-8	negative regulation of skeletal muscle tissue development
GO:0032637	9615	46	34	2	441	4	1	false	0.05576856533710602	0.432940178274902	1.4211485871216312E-63	interleukin-8 production
GO:0090344	9615	13	34	1	2710	12	4	false	0.05618094891572802	0.43411917539830785	1.50729683456583E-35	negative regulation of cell aging
GO:0060977	9615	10	34	1	351	2	2	false	0.05624745624746436	0.43411917539830785	1.4550565217006592E-19	coronary vasculature morphogenesis
GO:0030030	9615	872	34	7	4526	19	1	false	0.056453333725338284	0.4344452204080381	0.0	cell projection organization
GO:0042307	9615	33	34	2	225	3	6	false	0.05703181721119131	0.43729452651898265	2.4477098024034313E-40	positive regulation of protein import into nucleus
GO:0050892	9615	21	34	1	3226	9	2	false	0.05715299461472203	0.43729452651898265	1.1342877358935973E-54	intestinal absorption
GO:0006278	9615	83	34	3	315	4	1	false	0.05753052832272524	0.4389182548759641	2.520951871265516E-78	RNA-dependent DNA biosynthetic process
GO:1904813	9615	120	34	2	3916	13	2	false	0.05826862685964313	0.4397255412279772	3.049973329303675E-232	ficolin-1-rich granule lumen
GO:0035174	9615	5	34	1	503	6	3	false	0.05846351385596003	0.4397255412279772	3.8019050637031074E-12	histone serine kinase activity
GO:0065007	9615	6131	34	26	8793	31	1	false	0.05850163237532617	0.4397255412279772	0.0	biological regulation
GO:0010470	9615	21	34	1	704	2	3	false	0.05881045519202478	0.4397255412279772	1.0968373047657052E-40	regulation of gastrulation
GO:2001022	9615	67	34	2	3368	20	4	false	0.05884539013136868	0.4397255412279772	3.2735356096266874E-142	positive regulation of response to DNA damage stimulus
GO:0051987	9615	6	34	1	201	2	4	false	0.05895522388059062	0.4397255412279772	1.1772423559149938E-11	positive regulation of attachment of spindle microtubules to kinetochore
GO:0010369	9615	8	34	1	266	2	1	false	0.059355937012339564	0.4397255412279772	1.7890333101274425E-15	chromocenter
GO:0045578	9615	3	34	1	100	2	4	false	0.059393939393939506	0.4397255412279772	6.18429189857749E-6	negative regulation of B cell differentiation
GO:0005178	9615	95	34	2	1611	7	3	false	0.05951430394413471	0.4397255412279772	3.697872948298845E-156	integrin binding
GO:0060205	9615	278	34	3	4862	16	3	false	0.05955562524274778	0.4397255412279772	0.0	cytoplasmic vesicle lumen
GO:0023051	9615	1939	34	13	5786	26	2	false	0.06022086758834275	0.4397255412279772	0.0	regulation of signaling
GO:0007093	9615	119	34	2	792	3	3	false	0.06060402388397306	0.4397255412279772	7.173041984383928E-145	mitotic cell cycle checkpoint
GO:0046847	9615	39	34	2	357	4	1	false	0.06061300645799258	0.4397255412279772	4.9117104732789595E-53	filopodium assembly
GO:0005545	9615	11	34	1	181	1	1	false	0.06077348066298563	0.4397255412279772	7.966869680990056E-18	1-phosphatidylinositol binding
GO:1903729	9615	13	34	1	1667	8	2	false	0.06083535404433111	0.4397255412279772	8.501379810886918E-33	regulation of plasma membrane organization
GO:0060384	9615	13	34	1	3521	17	2	false	0.0610809426784799	0.4397255412279772	4.980285426927116E-37	innervation
GO:0051247	9615	978	34	8	4091	19	4	false	0.06119184576442856	0.4397255412279772	0.0	positive regulation of protein metabolic process
GO:2000765	9615	21	34	1	342	1	2	false	0.06140350877193468	0.4397255412279772	5.833934495366175E-34	regulation of cytoplasmic translation
GO:0090100	9615	52	34	2	993	8	3	false	0.06150999191108129	0.4397255412279772	4.523926515220242E-88	positive regulation of transmembrane receptor protein serine/threonine kinase signaling pathway
GO:0002376	9615	1704	34	10	8793	31	1	false	0.062006399502472664	0.4397255412279772	0.0	immune system process
GO:0048185	9615	8	34	1	881	7	1	false	0.06206441912412145	0.4397255412279772	1.146978736462391E-19	activin binding
GO:0071635	9615	5	34	1	159	2	3	false	0.06209696680200679	0.4397255412279772	1.25826201419311E-9	negative regulation of transforming growth factor beta production
GO:0060795	9615	10	34	1	161	1	2	false	0.06211180124223686	0.4397255412279772	4.1243097454371866E-16	cell fate commitment involved in formation of primary germ layer
GO:0032763	9615	3	34	1	48	1	2	false	0.062499999999999674	0.4397255412279772	5.7816836262718616E-5	regulation of mast cell cytokine production
GO:0051489	9615	31	34	2	122	2	2	false	0.06299959355101092	0.4397255412279772	1.1257965226487357E-29	regulation of filopodium assembly
GO:0044260	9615	4591	34	21	6383	24	2	false	0.06313683438090965	0.4397255412279772	0.0	cellular macromolecule metabolic process
GO:0008234	9615	466	34	6	737	6	1	false	0.06314471176859789	0.4397255412279772	9.889454818275066E-210	cysteine-type peptidase activity
GO:0060026	9615	10	34	1	312	2	1	false	0.06317503503998335	0.4397255412279772	4.802875252712874E-19	convergent extension
GO:0032388	9615	150	34	2	1720	5	3	false	0.0633849238148801	0.4397255412279772	2.1616178153417407E-220	positive regulation of intracellular transport
GO:0032270	9615	917	34	8	3809	19	4	false	0.0634316166786229	0.4397255412279772	0.0	positive regulation of cellular protein metabolic process
GO:0002449	9615	157	34	3	576	4	1	false	0.06377496019034695	0.4397255412279772	7.740342706766008E-146	lymphocyte mediated immunity
GO:0003150	9615	3	34	1	47	1	2	false	0.06382978723404227	0.4397255412279772	6.167129201356696E-5	muscular septum morphogenesis
GO:0009404	9615	17	34	1	6199	24	2	false	0.06389743121979512	0.4397255412279772	1.2334943326185924E-50	toxin metabolic process
GO:1903265	9615	8	34	1	125	1	3	false	0.06399999999999857	0.4397255412279772	8.502140902791823E-13	positive regulation of tumor necrosis factor-mediated signaling pathway
GO:0051302	9615	87	34	2	5446	26	2	false	0.0640147914173577	0.4397255412279772	3.8457988786750474E-193	regulation of cell division
GO:0050793	9615	1368	34	10	6290	28	2	false	0.06422619831504676	0.4397255412279772	0.0	regulation of developmental process
GO:0090154	9615	8	34	1	1818	15	5	false	0.06425184122954232	0.4397255412279772	3.431369709587091E-22	positive regulation of sphingolipid biosynthetic process
GO:1902230	9615	22	34	2	140	3	4	false	0.06434157022208205	0.4397255412279772	3.9113100466328766E-26	negative regulation of intrinsic apoptotic signaling pathway in response to DNA damage
GO:0002250	9615	217	34	4	1184	9	1	false	0.06443395460976388	0.4397255412279772	3.9289624960169426E-244	adaptive immune response
GO:0006325	9615	535	34	5	4526	19	2	false	0.06458391035810712	0.4397255412279772	0.0	chromatin organization
GO:0048634	9615	70	34	2	1130	7	2	false	0.06488821808452888	0.4397255412279772	2.0450815901940333E-113	regulation of muscle organ development
GO:0048583	9615	2299	34	14	6406	27	2	false	0.06497467642425128	0.4397255412279772	0.0	regulation of response to stimulus
GO:0002643	9615	10	34	1	1495	10	3	false	0.06510205692730188	0.4397255412279772	6.705810756250259E-26	regulation of tolerance induction
GO:0007569	9615	73	34	2	2232	13	2	false	0.06521084499126516	0.4397255412279772	5.159621230386366E-139	cell aging
GO:0051222	9615	247	34	3	1725	7	4	false	0.06522827428118132	0.4397255412279772	7.512692624041858E-307	positive regulation of protein transport
GO:0034695	9615	13	34	1	199	1	3	false	0.06532663316582947	0.4397255412279772	1.2108675620310856E-20	response to prostaglandin E
GO:2001138	9615	7	34	1	107	1	3	false	0.06542056074766515	0.4397255412279772	3.834948047425308E-11	regulation of phospholipid transport
GO:2000425	9615	5	34	1	76	1	2	false	0.06578947368420972	0.44108851674640603	5.412766768210051E-8	regulation of apoptotic cell clearance
GO:0042306	9615	46	34	2	291	3	5	false	0.06611788815398349	0.44217378601719437	1.080454874621341E-54	regulation of protein import into nucleus
GO:0045898	9615	11	34	1	326	2	3	false	0.06644643699857286	0.4432544980683692	1.0711053638222015E-20	regulation of RNA polymerase II transcriptional preinitiation complex assembly
GO:0002424	9615	4	34	1	60	1	2	false	0.06666666666666732	0.4433496234651384	2.050714161206665E-6	T cell mediated immune response to tumor cell
GO:2000106	9615	44	34	2	906	9	2	false	0.06679467020190409	0.4433496234651384	5.913766460470955E-76	regulation of leukocyte apoptotic process
GO:2000035	9615	5	34	1	147	2	2	false	0.06709533128319564	0.4433561359866574	1.872597864230203E-9	regulation of stem cell division
GO:0009395	9615	29	34	1	432	1	3	false	0.06712962962961819	0.4433561359866574	8.608955133020515E-46	phospholipid catabolic process
GO:0019377	9615	12	34	1	178	1	3	false	0.06741573033708187	0.44399120063544983	6.916903095452859E-19	glycolipid catabolic process
GO:0050678	9615	185	34	3	868	5	2	false	0.06794470784558988	0.44399120063544983	1.5199248833647368E-194	regulation of epithelial cell proliferation
GO:2000773	9615	11	34	1	946	6	4	false	0.06794505578281379	0.44399120063544983	7.792859315608952E-26	negative regulation of cellular senescence
GO:0032501	9615	3521	34	17	8793	31	1	false	0.0680010941022203	0.44399120063544983	0.0	multicellular organismal process
GO:0021953	9615	71	34	2	948	6	2	false	0.0681475034631729	0.44399120063544983	5.546383609126246E-109	central nervous system neuron differentiation
GO:0034350	9615	7	34	1	899	9	2	false	0.06822915625584314	0.44399120063544983	1.0871314063425224E-17	regulation of glial cell apoptotic process
GO:2000303	9615	13	34	1	374	2	3	false	0.06840045304009386	0.44401761081038926	2.7450517148232126E-24	regulation of ceramide biosynthetic process
GO:0034351	9615	5	34	1	495	7	3	false	0.06900683899913851	0.446861359860275	4.120553753935679E-12	negative regulation of glial cell apoptotic process
GO:0140096	9615	2063	34	12	4725	19	1	false	0.06929166990496465	0.44761407201382275	0.0	catalytic activity, acting on a protein
GO:0002906	9615	4	34	1	225	4	4	false	0.0696910715969015	0.44910144439265404	9.618843699561215E-9	negative regulation of mature B cell apoptotic process
GO:0046661	9615	79	34	2	2688	15	2	false	0.06993973617742846	0.4496125897120401	3.384031018090189E-154	male sex differentiation
GO:0032094	9615	15	34	1	2475	12	2	false	0.07050296482936999	0.45095213137665846	1.703461265943003E-39	response to food
GO:0002837	9615	8	34	1	553	5	3	false	0.07051809080189833	0.45095213137665846	4.850752923380418E-18	regulation of immune response to tumor cell
GO:0035304	9615	91	34	2	1188	6	3	false	0.07108487077802225	0.45095213137665846	7.231220741388994E-139	regulation of protein dephosphorylation
GO:0071156	9615	69	34	2	581	4	2	false	0.07120436469520885	0.45095213137665846	2.148170047662621E-91	regulation of cell cycle arrest
GO:0048762	9615	103	34	2	2053	9	2	false	0.0712712642259772	0.45095213137665846	8.91039428969656E-177	mesenchymal cell differentiation
GO:2000095	9615	6	34	1	84	1	3	false	0.07142857142857274	0.45095213137665846	2.460136295880603E-9	regulation of Wnt signaling pathway, planar cell polarity pathway
GO:0035330	9615	8	34	1	1088	10	2	false	0.07142975555242195	0.45095213137665846	2.1071324096234265E-20	regulation of hippo signaling
GO:0050680	9615	80	34	2	485	3	3	false	0.07207445584037367	0.45095213137665846	9.85595783501878E-94	negative regulation of epithelial cell proliferation
GO:2001242	9615	110	34	3	1196	11	3	false	0.07235645969337198	0.45095213137665846	7.889734745218391E-159	regulation of intrinsic apoptotic signaling pathway
GO:0006955	9615	1184	34	9	4756	22	2	false	0.07242908625873465	0.45095213137665846	0.0	immune response
GO:0050998	9615	14	34	1	1683	9	1	false	0.07258995124976596	0.45095213137665846	6.291817540232916E-35	nitric-oxide synthase binding
GO:0090153	9615	14	34	1	3539	19	7	false	0.07272408412663493	0.45095213137665846	1.8503842520715505E-39	regulation of sphingolipid biosynthetic process
GO:0034698	9615	14	34	1	563	3	1	false	0.07288702821098637	0.45095213137665846	3.1919458459855073E-28	response to gonadotropin
GO:1905323	9615	6	34	1	162	2	1	false	0.0729238555325445	0.45095213137665846	4.374392613179947E-11	telomerase holoenzyme complex assembly
GO:1905324	9615	58	34	3	263	5	2	false	0.07300195980425854	0.45095213137665846	9.276180503522256E-60	telomere-telomerase complex assembly
GO:0002840	9615	3	34	1	41	1	3	false	0.07317073170731751	0.45095213137665846	9.380863039399691E-5	regulation of T cell mediated immune response to tumor cell
GO:1905038	9615	14	34	1	3515	19	3	false	0.0732041907691792	0.45095213137665846	2.0356899528482717E-39	regulation of membrane lipid metabolic process
GO:0003205	9615	84	34	2	2972	16	2	false	0.07331896296257913	0.45095213137665846	1.98851014633622E-165	cardiac chamber development
GO:0051490	9615	2	34	1	54	2	3	false	0.07337526205450715	0.45095213137665846	6.988120195667349E-4	negative regulation of filopodium assembly
GO:0060216	9615	9	34	1	477	4	1	false	0.07358768378820568	0.4512131650292981	3.062464074034168E-19	definitive hemopoiesis
GO:0007501	9615	2	34	1	27	1	2	false	0.07407407407407407	0.4531490015360983	0.00284900284900285	mesodermal cell fate specification
GO:0044183	9615	22	34	1	8846	31	3	false	0.07441044029047687	0.45416027349704846	1.7127113224154797E-66	protein folding chaperone
GO:0031983	9615	280	34	3	5598	20	2	false	0.07521128331075655	0.4550175132693419	0.0	vesicle lumen
GO:0006606	9615	110	34	2	1146	5	5	false	0.07530399449231755	0.4550175132693419	1.0927891507011701E-156	protein import into nucleus
GO:0044085	9615	2179	34	13	4683	20	1	false	0.0755772138803926	0.4550175132693419	0.0	cellular component biogenesis
GO:0047484	9615	8	34	1	924	9	2	false	0.07559384689736666	0.4550175132693419	7.822416650407196E-20	regulation of response to osmotic stress
GO:0001968	9615	22	34	1	7017	25	1	false	0.07562642003037069	0.4550175132693419	2.8167333106212684E-64	fibronectin binding
GO:1901998	9615	28	34	1	3215	9	1	false	0.07579784858625614	0.4550175132693419	2.159142751981834E-69	toxin transport
GO:1903318	9615	17	34	1	1731	8	4	false	0.07606776646803581	0.4550175132693419	3.421752883093692E-41	negative regulation of protein maturation
GO:0008144	9615	1112	34	7	8176	28	1	false	0.07607990411570298	0.4550175132693419	0.0	drug binding
GO:0043085	9615	899	34	7	4870	21	3	false	0.07619110504392197	0.4550175132693419	0.0	positive regulation of catalytic activity
GO:0035265	9615	96	34	2	3526	17	2	false	0.07654823959407651	0.4550175132693419	1.0569658951970154E-190	organ growth
GO:0051105	9615	4	34	1	255	5	2	false	0.0765932798274441	0.4550175132693419	5.811875236122976E-9	regulation of DNA ligation
GO:0061185	9615	1	34	1	13	1	3	false	0.07692307692307696	0.4550175132693419	0.07692307692307696	negative regulation of dermatome development
GO:1904385	9615	16	34	1	208	1	2	false	0.07692307692307915	0.4550175132693419	3.080540973253877E-24	cellular response to angiotensin
GO:0034349	9615	10	34	1	1133	9	1	false	0.07695023105760246	0.4550175132693419	1.0833317360761871E-24	glial cell apoptotic process
GO:0008233	9615	756	34	6	3566	15	3	false	0.0773954266685149	0.45551876299603083	0.0	peptidase activity
GO:0044297	9615	290	34	3	8962	31	1	false	0.07748652002618542	0.45551876299603083	0.0	cell body
GO:0043269	9615	262	34	3	1440	6	2	false	0.07754971031043538	0.45551876299603083	8.450405766169875E-296	regulation of ion transport
GO:0071887	9615	60	34	2	1133	9	1	false	0.07811209130273972	0.4557081648451404	2.2753292511373633E-101	leukocyte apoptotic process
GO:1902739	9615	8	34	1	102	1	3	false	0.07843137254901945	0.4557081648451404	4.5600660687539165E-12	regulation of interferon-alpha secretion
GO:1903827	9615	395	34	4	1776	8	3	false	0.07871354856897489	0.4557081648451404	0.0	regulation of cellular protein localization
GO:0001773	9615	13	34	1	483	3	1	false	0.07875040835529891	0.4557081648451404	9.412719005872379E-26	myeloid dendritic cell activation
GO:0010628	9615	1067	34	9	3593	19	3	false	0.07877921023901341	0.4557081648451404	0.0	positive regulation of gene expression
GO:0043280	9615	85	34	3	462	6	4	false	0.07889505628907759	0.4557081648451404	3.441894304152831E-95	positive regulation of cysteine-type endopeptidase activity involved in apoptotic process
GO:0050996	9615	14	34	1	519	3	4	false	0.07890963603666273	0.4557081648451404	1.0113052658293096E-27	positive regulation of lipid catabolic process
GO:0004675	9615	9	34	1	663	6	3	false	0.07902180868417034	0.4557081648451404	1.548190160116445E-20	transmembrane receptor protein serine/threonine kinase activity
GO:0050778	9615	433	34	5	1915	11	4	false	0.07935653720247324	0.4557081648451404	0.0	positive regulation of immune response
GO:0002507	9615	14	34	1	1704	10	2	false	0.07938981374455598	0.4557081648451404	5.28552991244004E-35	tolerance induction
GO:0065003	9615	1169	34	10	2170	13	2	false	0.07947001142120527	0.4557081648451404	0.0	protein-containing complex assembly
GO:0071157	9615	13	34	1	476	3	4	false	0.07987890425991315	0.45583336360360827	1.1407410798462934E-25	negative regulation of cell cycle arrest
GO:0060976	9615	23	34	1	564	2	2	false	0.07996674350931858	0.45583336360360827	2.140597909201011E-41	coronary vasculature development
GO:0006265	9615	8	34	1	775	8	2	false	0.08000691052326986	0.45583336360360827	3.212538957553509E-19	DNA topological change
GO:0019207	9615	128	34	2	1012	4	2	false	0.08021046924412643	0.4560145521266717	3.695034088759044E-166	kinase regulator activity
GO:0009008	9615	5	34	1	422	7	3	false	0.08060235823023029	0.45664515931506144	9.182207528771402E-12	DNA-methyltransferase activity
GO:0002418	9615	11	34	1	1186	9	2	false	0.08070565047457795	0.45664515931506144	6.403596669169804E-27	immune response to tumor cell
GO:0002251	9615	11	34	1	1184	9	1	false	0.0808373728354346	0.45664515931506144	6.524106560452369E-27	organ or tissue specific immune response
GO:0006508	9615	1165	34	8	3548	15	1	false	0.08110703781940187	0.45719572273994047	0.0	proteolysis
GO:0048872	9615	140	34	3	1034	8	1	false	0.08132431301337781	0.4574492607002502	2.4002482083789044E-177	homeostasis of number of cells
GO:0030149	9615	20	34	1	951	4	3	false	0.08163008589048468	0.45765621147729907	8.126079009586651E-42	sphingolipid catabolic process
GO:2000116	9615	149	34	5	317	6	2	false	0.08170585470442175	0.45765621147729907	1.4759764492354384E-94	regulation of cysteine-type endopeptidase activity
GO:0044058	9615	11	34	1	262	2	2	false	0.08236085519579243	0.45873850797370647	1.2366678022956892E-19	regulation of digestive system process
GO:0003007	9615	112	34	2	633	3	2	false	0.08239233195149441	0.45873850797370647	1.1969480870348743E-127	heart morphogenesis
GO:0010948	9615	242	34	3	1055	5	3	false	0.08249487741647275	0.45873850797370647	6.168273803206825E-246	negative regulation of cell cycle process
GO:0032535	9615	249	34	3	4535	19	2	false	0.08271519585822265	0.45873850797370647	0.0	regulation of cellular component size
GO:0016049	9615	275	34	3	8253	31	2	false	0.08295240623913165	0.45873850797370647	0.0	cell growth
GO:0001772	9615	25	34	1	8962	31	2	false	0.08308687232608473	0.45873850797370647	2.483552357362775E-74	immunological synapse
GO:0046649	9615	366	34	5	778	6	1	false	0.08322477111511593	0.45873850797370647	8.561173449249223E-233	lymphocyte activation
GO:0022607	9615	1976	34	12	4683	20	2	false	0.08328134118392713	0.45873850797370647	0.0	cellular component assembly
GO:1904874	9615	15	34	1	3445	20	3	false	0.0837948468165249	0.4605735870376868	1.180094183660443E-41	positive regulation of telomerase RNA localization to Cajal body
GO:0006921	9615	21	34	1	490	2	2	false	0.08396143733568377	0.4605735870376868	2.5293197749299104E-37	cellular component disassembly involved in execution phase of apoptosis
GO:1901861	9615	71	34	2	1433	10	2	false	0.0842088876142123	0.4609785497231622	3.9991533232043867E-122	regulation of muscle tissue development
GO:0071542	9615	12	34	1	681	5	1	false	0.08529695005080404	0.46597407898124427	5.307631674493017E-26	dopaminergic neuron differentiation
GO:0010646	9615	1913	34	13	5439	26	2	false	0.08561326844774159	0.4667417407161271	0.0	regulation of cell communication
GO:0002262	9615	86	34	2	1717	10	2	false	0.08591803828908365	0.46744342552769896	1.3623333948145074E-147	myeloid cell homeostasis
GO:0048869	9615	2176	34	12	8316	31	2	false	0.08616654924384186	0.46783678577177945	0.0	cellular developmental process
GO:0006268	9615	15	34	1	173	1	2	false	0.08670520231213928	0.4698006370178159	6.562753459314745E-22	DNA unwinding involved in DNA replication
GO:0099738	9615	28	34	1	322	1	2	false	0.08695652173912627	0.47020278048346287	6.15413762787738E-41	cell cortex region
GO:0090672	9615	18	34	1	205	1	1	false	0.08780487804877928	0.4724829826044395	3.3770809152338594E-26	telomerase RNA localization
GO:0090685	9615	18	34	1	205	1	1	false	0.08780487804877928	0.4724829826044395	3.3770809152338594E-26	RNA localization to nucleus
GO:1904776	9615	8	34	1	91	1	2	false	0.08791208791208781	0.4724829826044395	1.1766519726668381E-11	regulation of protein localization to cell cortex
GO:0016772	9615	1118	34	8	2071	10	1	false	0.08821951167268888	0.4731773807898767	0.0	transferase activity, transferring phosphorus-containing groups
GO:0032200	9615	119	34	3	846	8	1	false	0.08916358167354016	0.4770873913030025	1.4946328989344785E-148	telomere organization
GO:0061133	9615	7	34	1	454	6	4	false	0.08949261599394184	0.4770873913030025	1.328081221822222E-15	endopeptidase activator activity
GO:0002347	9615	13	34	1	838	6	1	false	0.08980060832730835	0.4770873913030025	6.803527869481831E-29	response to tumor cell
GO:0060045	9615	11	34	1	474	4	4	false	0.08992049225648019	0.4770873913030025	1.6533433214945742E-22	positive regulation of cardiac muscle cell proliferation
GO:0098960	9615	11	34	1	122	1	3	false	0.09016393442623022	0.4770873913030025	7.126188294471042E-16	postsynaptic neurotransmitter receptor activity
GO:0097035	9615	24	34	1	3058	12	2	false	0.09037411270968625	0.4770873913030025	1.5188126206444613E-60	regulation of membrane lipid distribution
GO:0000083	9615	16	34	1	2209	13	3	false	0.09041016785856787	0.4770873913030025	6.87283298688029E-41	regulation of transcription involved in G1/S transition of mitotic cell cycle
GO:0046466	9615	23	34	1	254	1	2	false	0.09055118110235191	0.4770873913030025	3.525933882777377E-33	membrane lipid catabolic process
GO:0034694	9615	18	34	1	577	3	2	false	0.09085100972046406	0.4770873913030025	1.6653983469304755E-34	response to prostaglandin
GO:1901389	9615	1	34	1	11	1	3	false	0.09090909090909106	0.4770873913030025	0.09090909090909106	negative regulation of transforming growth factor beta activation
GO:0051252	9615	1944	34	13	3844	19	3	false	0.09095904646788186	0.4770873913030025	0.0	regulation of RNA metabolic process
GO:0106049	9615	8	34	1	509	6	3	false	0.09110482387594059	0.4770873913030025	9.457730529059668E-18	regulation of cellular response to osmotic stress
GO:0004879	9615	15	34	1	477	3	3	false	0.09159024086299632	0.4780161947057929	1.0846934212104638E-28	nuclear receptor activity
GO:0051905	9615	15	34	1	320	2	2	false	0.09169278996863593	0.4780161947057929	4.8300905297570585E-26	establishment of pigment granule localization
GO:0090177	9615	13	34	1	277	2	3	false	0.09182231988698847	0.4780161947057929	1.4662828552293086E-22	establishment of planar polarity involved in neural tube closure
GO:0031647	9615	206	34	3	2226	12	1	false	0.09200943084172777	0.47805291366885955	2.573484243663235E-297	regulation of protein stability
GO:0051233	9615	28	34	1	8962	31	2	false	0.09259643389859556	0.4784876495993837	6.841305567552422E-82	spindle midzone
GO:0045992	9615	13	34	1	1080	8	4	false	0.09262358419533355	0.4784876495993837	2.4618348844079517E-30	negative regulation of embryonic development
GO:0032580	9615	43	34	1	463	1	2	false	0.0928725701943976	0.4784876495993837	1.0848124754251601E-61	Golgi cisterna membrane
GO:0070202	9615	12	34	1	622	5	3	false	0.09310037214927477	0.4784876495993837	1.5893578657595946E-25	regulation of establishment of protein localization to chromosome
GO:0090101	9615	63	34	2	829	7	3	false	0.09314194026349719	0.4784876495993837	3.0071957971693384E-96	negative regulation of transmembrane receptor protein serine/threonine kinase signaling pathway
GO:0004520	9615	44	34	2	143	2	2	false	0.09317443120259186	0.4784876495993837	6.436496224699541E-38	endodeoxyribonuclease activity
GO:0048471	9615	504	34	4	8962	31	2	false	0.09371959873043156	0.4791359475986587	0.0	perinuclear region of cytoplasm
GO:1902425	9615	3	34	1	32	1	4	false	0.09375000000000044	0.4791359475986587	2.0161290322580634E-4	positive regulation of attachment of mitotic spindle microtubules to kinetochore
GO:0043168	9615	1841	34	11	3462	15	1	false	0.0938420688328823	0.4791359475986587	0.0	anion binding
GO:2001198	9615	7	34	1	145	2	2	false	0.09454022988504905	0.4815377445816814	4.332252007910858E-12	regulation of dendritic cell differentiation
GO:0035036	9615	16	34	1	653	4	3	false	0.09467521757877126	0.4815377445816814	2.3038640440285552E-32	sperm-egg recognition
GO:0051988	9615	13	34	1	529	4	3	false	0.0949939951151771	0.48200853144342104	2.843824900483761E-26	regulation of attachment of spindle microtubules to kinetochore
GO:0033138	9615	54	34	2	597	6	3	false	0.0951308740023927	0.48200853144342104	3.421925931044298E-78	positive regulation of peptidyl-serine phosphorylation
GO:0051106	9615	3	34	1	153	5	3	false	0.09547632228213367	0.4828374012553617	1.708595602758121E-6	positive regulation of DNA ligation
GO:0035331	9615	7	34	1	353	5	3	false	0.09581789834476426	0.4828717195588418	7.834366078276286E-15	negative regulation of hippo signaling
GO:0010942	9615	450	34	5	3396	19	3	false	0.09588514066083147	0.4828717195588418	0.0	positive regulation of cell death
GO:0032392	9615	99	34	3	215	3	1	false	0.09602872614955497	0.4828717195588418	6.826037307574535E-64	DNA geometric change
GO:0003697	9615	89	34	2	1493	9	1	false	0.09625915876025709	0.4831154376341826	7.738980736359138E-146	single-stranded DNA binding
GO:0043207	9615	819	34	6	1505	7	2	false	0.09647046266160164	0.4832624120123629	0.0	response to external biotic stimulus
GO:2001140	9615	7	34	1	72	1	4	false	0.09722222222222215	0.48400529137859194	6.788360685457913E-10	positive regulation of phospholipid transport
GO:0032077	9615	4	34	1	199	5	4	false	0.09748782209709181	0.48400529137859194	1.5775047569261054E-8	positive regulation of deoxyribonuclease activity
GO:0008022	9615	149	34	2	7017	25	1	false	0.09782585519363914	0.48400529137859194	1.55423353487E-312	protein C-terminus binding
GO:1903659	9615	5	34	1	51	1	2	false	0.09803921568627448	0.48400529137859194	4.2570219577191936E-7	regulation of complement-dependent cytotoxicity
GO:1904872	9615	17	34	1	1494	9	2	false	0.09812121802102165	0.48400529137859194	4.234370709145965E-40	regulation of telomerase RNA localization to Cajal body
GO:0045184	9615	1588	34	7	3553	10	2	false	0.0981780719801299	0.48400529137859194	0.0	establishment of protein localization
GO:0071772	9615	76	34	2	971	7	2	false	0.09818460773589434	0.48400529137859194	3.5962955512561598E-115	response to BMP
GO:0034774	9615	277	34	3	599	3	2	false	0.09831486958352659	0.48400529137859194	8.008424375540766E-179	secretory granule lumen
GO:0043621	9615	29	34	1	7017	25	1	false	0.09851550889454481	0.48400529137859194	2.712115273743481E-81	protein self-association
GO:0051254	9615	906	34	8	3250	18	4	false	0.09860100967992462	0.48400529137859194	0.0	positive regulation of RNA metabolic process
GO:0000723	9615	119	34	3	811	8	3	false	0.098811107019685	0.48400529137859194	3.390867662526306E-146	telomere maintenance
GO:0048786	9615	30	34	1	8962	31	2	false	0.09888304155460664	0.48400529137859194	7.457872581969739E-87	presynaptic active zone
GO:0032879	9615	1494	34	9	6771	26	2	false	0.09901481350126894	0.48400529137859194	0.0	regulation of localization
GO:0060491	9615	115	34	2	1027	5	3	false	0.09917095235779813	0.48400529137859194	1.0391274619341554E-155	regulation of cell projection assembly
GO:0022408	9615	96	34	2	490	3	3	false	0.09952237960455719	0.4848292070644025	1.1769043425455018E-104	negative regulation of cell-cell adhesion
GO:0051875	9615	17	34	1	332	2	2	false	0.09993448112690728	0.48537477148078484	7.458431056496813E-29	pigment granule localization
GO:0034204	9615	20	34	1	200	1	2	false	0.09999999999999598	0.48537477148078484	6.197369659446101E-28	lipid translocation
GO:0098534	9615	19	34	1	550	3	2	false	0.10027358665023457	0.4858145484605343	1.4281358462627179E-35	centriole assembly
GO:0001775	9615	868	34	6	8248	31	1	false	0.1005977832053552	0.48611868992179585	0.0	cell activation
GO:0048639	9615	86	34	2	921	6	4	false	0.10092384827153854	0.48611868992179585	1.7275549894156156E-123	positive regulation of developmental growth
GO:0002407	9615	10	34	1	99	1	2	false	0.10101010101009925	0.48611868992179585	6.418782482815105E-14	dendritic cell chemotaxis
GO:0032880	9615	638	34	5	2640	11	2	false	0.1012404351279295	0.48611868992179585	0.0	regulation of protein localization
GO:0002695	9615	83	34	2	886	6	4	false	0.10147587388280921	0.48611868992179585	4.802828563211374E-119	negative regulation of leukocyte activation
GO:0007568	9615	205	34	3	3233	18	1	false	0.10148327218102667	0.48611868992179585	0.0	aging
GO:1902218	9615	4	34	1	115	3	3	false	0.10161803122659009	0.48611868992179585	1.4464788365682353E-7	regulation of intrinsic apoptotic signaling pathway in response to osmotic stress
GO:0036289	9615	6	34	1	284	5	2	false	0.10195382267920747	0.4868478403116831	1.4471383676301898E-12	peptidyl-serine autophosphorylation
GO:0048546	9615	17	34	1	482	3	2	false	0.10232615315602951	0.48774853972936866	1.156727531945926E-31	digestive tract morphogenesis
GO:0002903	9615	9	34	2	27	2	3	false	0.10256410256410269	0.48800661703887566	2.133640577576491E-7	negative regulation of B cell apoptotic process
GO:1902229	9615	29	34	2	252	5	3	false	0.10275948329152877	0.4880615887996581	1.0804329385243701E-38	regulation of intrinsic apoptotic signaling pathway in response to DNA damage
GO:1900077	9615	25	34	1	2778	12	4	false	0.10299744218671852	0.4883182303673887	1.3943704867488749E-61	negative regulation of cellular response to insulin stimulus
GO:0006468	9615	1104	34	8	2728	13	2	false	0.1034198576607483	0.48914501803173005	0.0	protein phosphorylation
GO:0060547	9615	9	34	1	583	7	3	false	0.10369415508561303	0.48914501803173005	4.9624349183722984E-20	negative regulation of necrotic cell death
GO:0030507	9615	16	34	1	1327	9	2	false	0.10372453678036309	0.48914501803173005	2.478059250076846E-37	spectrin binding
GO:0101002	9615	120	34	2	598	3	1	false	0.10415932324862406	0.49032447380336325	1.5535913010585514E-129	ficolin-1-rich granule
GO:2000379	9615	67	34	2	1928	16	3	false	0.10441960206814208	0.4904603112951319	9.197017627427948E-126	positive regulation of reactive oxygen species metabolic process
GO:1990841	9615	39	34	1	373	1	1	false	0.10455764075067595	0.4904603112951319	8.072827424238311E-54	promoter-specific chromatin binding
GO:0021915	9615	96	34	2	1881	11	4	false	0.10504827171251716	0.49189270087607234	5.323113543474711E-164	neural tube development
GO:0009966	9615	1711	34	13	3321	19	4	false	0.10525666437584247	0.49200078154553123	0.0	regulation of signal transduction
GO:1905276	9615	15	34	1	1085	8	3	false	0.1057180457369143	0.49328894803428375	4.239069334420816E-34	regulation of epithelial tube formation
GO:1903707	9615	67	34	2	1058	9	5	false	0.1066186233344798	0.49639118557396467	7.057172855864428E-108	negative regulation of hemopoiesis
GO:1903793	9615	21	34	1	383	2	3	false	0.10678987874728729	0.49639118557396467	5.054294163649008E-35	positive regulation of anion transport
GO:2000304	9615	8	34	1	146	2	4	false	0.10694378837977694	0.49639118557396467	2.373836716663438E-13	positive regulation of ceramide biosynthetic process
GO:0034165	9615	3	34	1	28	1	3	false	0.10714285714285729	0.4964472700074801	3.052503052503051E-4	positive regulation of toll-like receptor 9 signaling pathway
GO:0098531	9615	15	34	1	800	6	1	false	0.10767780456852825	0.49735723206415056	4.24129509695809E-32	ligand-activated transcription factor activity
GO:0032516	9615	11	34	1	199	2	4	false	0.10776102735900989	0.49735723206415056	2.728798718639192E-18	positive regulation of phosphoprotein phosphatase activity
GO:0000491	9615	9	34	1	162	2	1	false	0.10835058661144625	0.49735723206415056	5.9206757678946144E-15	small nucleolar ribonucleoprotein complex assembly
GO:0008627	9615	5	34	1	222	5	2	false	0.10859147264383842	0.49735723206415056	2.328695525214968E-10	intrinsic apoptotic signaling pathway in response to osmotic stress
GO:0008180	9615	30	34	1	5764	22	2	false	0.10864547630057451	0.49735723206415056	4.3129307926123215E-81	COP9 signalosome
GO:0008308	9615	10	34	1	92	1	2	false	0.10869565217391199	0.49735723206415056	1.3868344360924428E-13	voltage-gated anion channel activity
GO:0006685	9615	5	34	1	46	1	3	false	0.10869565217391208	0.49735723206415056	7.295255020229635E-7	sphingomyelin catabolic process
GO:0071897	9615	315	34	4	3206	19	3	false	0.1088858545322702	0.49735723206415056	0.0	DNA biosynthetic process
GO:0001530	9615	19	34	1	1825	11	2	false	0.10902520115304544	0.49735723206415056	1.4518813066913807E-45	lipopolysaccharide binding
GO:0033194	9615	15	34	1	1046	8	2	false	0.10947546679376856	0.4985546558103868	7.367543709111966E-34	response to hydroperoxide
GO:1903508	9615	839	34	8	1868	12	3	false	0.10984135202057105	0.4986105223666927	0.0	positive regulation of nucleic acid-templated transcription
GO:0006357	9615	1118	34	10	1795	12	2	false	0.1098633354367289	0.4986105223666927	0.0	regulation of transcription by RNA polymerase II
GO:0071392	9615	16	34	1	828	6	5	false	0.11080209598951092	0.5017006802721085	4.9598883191817875E-34	cellular response to estradiol stimulus
GO:0099565	9615	37	34	1	963	3	4	false	0.1110037197154769	0.5017006802721085	1.1188856954170927E-67	chemical synaptic transmission, postsynaptic
GO:1902741	9615	8	34	1	72	1	4	false	0.11111111111111104	0.5017006802721085	8.354905459025092E-11	positive regulation of interferon-alpha secretion
GO:0002253	9615	332	34	4	1704	10	2	false	0.1113322356143859	0.5018456461055935	0.0	activation of immune response
GO:0036388	9615	7	34	1	300	5	2	false	0.11206242610532352	0.5026048419883843	2.472887290857949E-14	pre-replicative complex assembly
GO:0042981	9615	898	34	9	1144	9	2	false	0.1121728439265145	0.5026048419883843	8.221539064527669E-258	regulation of apoptotic process
GO:0048608	9615	226	34	3	3022	16	3	false	0.11223893841953554	0.5026048419883843	0.0	reproductive structure development
GO:0061045	9615	54	34	1	481	1	4	false	0.1122661122661124	0.5026048419883843	7.418085914677647E-73	negative regulation of wound healing
GO:0060759	9615	105	34	2	2525	14	2	false	0.11265217370849387	0.5026048419883843	5.608907158541575E-189	regulation of response to cytokine stimulus
GO:0017038	9615	151	34	2	1519	6	1	false	0.11277454520814043	0.5026048419883843	7.432358353343062E-213	protein import
GO:0045944	9615	563	34	7	1369	11	3	false	0.11287017361156639	0.5026048419883843	0.0	positive regulation of transcription by RNA polymerase II
GO:0032370	9615	27	34	1	690	3	4	false	0.11301510006292484	0.5026048419883843	4.091333490004993E-49	positive regulation of lipid transport
GO:0023057	9615	794	34	6	4382	19	3	false	0.11335760117262664	0.5026054380423703	0.0	negative regulation of signaling
GO:0072686	9615	91	34	2	269	2	1	false	0.11360483826219647	0.5026054380423703	3.4164476342998475E-74	mitotic spindle
GO:2001234	9615	144	34	3	1173	10	4	false	0.11377016625117536	0.5026054380423703	5.535244223920138E-189	negative regulation of apoptotic signaling pathway
GO:1990774	9615	19	34	1	167	1	2	false	0.11377245508981716	0.5026054380423703	2.068108966567513E-25	tumor necrosis factor secretion
GO:0062099	9615	9	34	1	522	7	4	false	0.11525335586599983	0.5063177504996411	1.3515862115387768E-19	negative regulation of programmed necrotic cell death
GO:0030155	9615	424	34	4	5842	26	2	false	0.11533010323836483	0.5063177504996411	0.0	regulation of cell adhesion
GO:1904948	9615	7	34	1	118	2	3	false	0.11560191221207908	0.5063177504996411	1.8967300304172815E-11	midbrain dopaminergic neuron differentiation
GO:0070229	9615	17	34	2	49	2	3	false	0.11564625850340192	0.5063177504996411	1.5386342446734652E-13	negative regulation of lymphocyte apoptotic process
GO:0061383	9615	25	34	1	1439	7	1	false	0.11568312704196196	0.5063177504996411	2.1388729189722202E-54	trabecula morphogenesis
GO:0004674	9615	502	34	6	718	6	1	false	0.11575701489765806	0.5063177504996411	6.119570971290714E-190	protein serine/threonine kinase activity
GO:0007275	9615	2687	34	15	3698	17	2	false	0.11633705508815093	0.5075121327702818	0.0	multicellular organism development
GO:0042165	9615	36	34	1	8176	28	1	false	0.11641238751679912	0.5075121327702818	5.656872367125343E-100	neurotransmitter binding
GO:0060043	9615	21	34	1	859	5	3	false	0.11666156558977579	0.5077646830177946	1.5904294022430228E-42	regulation of cardiac muscle cell proliferation
GO:1903509	9615	59	34	1	1454	3	2	false	0.11693746312030841	0.5081325115947934	1.1715923183125276E-106	liposaccharide metabolic process
GO:0031330	9615	180	34	2	2693	9	4	false	0.11731715385342656	0.5083626004946676	3.297473344100011E-286	negative regulation of cellular catabolic process
GO:1904778	9615	6	34	1	51	1	3	false	0.11764705882352941	0.5083626004946676	5.552637336155418E-8	positive regulation of protein localization to cell cortex
GO:0000727	9615	10	34	1	85	1	1	false	0.11764705882353056	0.5083626004946676	3.1957430936551194E-13	double-strand break repair via break-induced replication
GO:0045087	9615	517	34	6	1242	9	2	false	0.11775630858916031	0.5083626004946676	0.0	innate immune response
GO:0000075	9615	158	34	2	8248	31	2	false	0.11830271558046435	0.5098923861463195	0.0	cell cycle checkpoint
GO:0035173	9615	15	34	1	722	6	2	false	0.11874645076248519	0.5101352520486222	2.0046008972724365E-31	histone kinase activity
GO:0050765	9615	17	34	1	413	3	3	false	0.11874942410081635	0.5101352520486222	1.6783144312938975E-30	negative regulation of phagocytosis
GO:0048018	9615	101	34	2	3031	18	3	false	0.11910506388071831	0.5101352520486222	1.1637600958470814E-191	receptor ligand activity
GO:0030545	9615	114	34	2	917	5	1	false	0.11912762948028088	0.5101352520486222	7.587411444898099E-149	receptor regulator activity
GO:0010857	9615	15	34	1	718	6	1	false	0.11937565414255621	0.5102309969089273	2.1805993512139486E-31	calcium-dependent protein kinase activity
GO:0048638	9615	166	34	3	1602	12	3	false	0.1195773903300517	0.5102309969089273	6.729535249009231E-231	regulation of developmental growth
GO:0032991	9615	3589	34	16	9050	31	1	false	0.11984458060001743	0.5102309969089273	0.0	protein-containing complex
GO:1990518	9615	3	34	1	25	1	2	false	0.12000000000000016	0.5102309969089273	4.347826086956512E-4	single-stranded 3'-5' DNA helicase activity
GO:1902532	9615	335	34	5	1841	15	3	false	0.12011995814014971	0.5102309969089273	0.0	negative regulation of intracellular signal transduction
GO:1904031	9615	23	34	1	371	2	3	false	0.12030305237852672	0.5102309969089273	4.161338580724169E-37	positive regulation of cyclin-dependent protein kinase activity
GO:0071425	9615	16	34	1	508	4	2	false	0.12049569928864722	0.5102329850260899	1.3503583604418021E-30	hematopoietic stem cell proliferation
GO:0045137	9615	112	34	2	2771	15	3	false	0.12079132514944824	0.5106703316429699	5.101854836857076E-203	development of primary sexual characteristics
GO:0000323	9615	533	34	4	2947	11	1	false	0.12101209701368369	0.5107903300021148	0.0	lytic vacuole
GO:0070670	9615	22	34	1	690	4	1	false	0.12181769314334974	0.5127184184400149	5.533691356527875E-42	response to interleukin-4
GO:0006974	9615	586	34	6	1397	9	1	false	0.12190692557936655	0.5127184184400149	0.0	cellular response to DNA damage stimulus
GO:0019899	9615	1683	34	9	7017	25	1	false	0.12204822615973236	0.5127184184400149	0.0	enzyme binding
GO:0034163	9615	6	34	1	49	1	2	false	0.12244897959183805	0.5135893219847236	7.151123842018422E-8	regulation of toll-like receptor 9 signaling pathway
GO:0000470	9615	27	34	1	220	1	2	false	0.12272727272727083	0.5139446515629401	3.2665927040097955E-35	maturation of LSU-rRNA
GO:0099024	9615	51	34	1	414	1	1	false	0.12318840579712198	0.514104403907691	1.3155056375009517E-66	plasma membrane invagination
GO:0034111	9615	9	34	1	141	2	3	false	0.12401215805470407	0.514104403907691	2.137825802738561E-14	negative regulation of homotypic cell-cell adhesion
GO:0099513	9615	683	34	4	1539	5	2	false	0.12470584025496786	0.514104403907691	0.0	polymeric cytoskeletal fiber
GO:0008406	9615	111	34	2	1782	10	3	false	0.12477742324974855	0.514104403907691	8.224144720969355E-180	gonad development
GO:0045793	9615	7	34	1	109	2	1	false	0.12487257900102068	0.514104403907691	3.356068194408279E-11	positive regulation of cell size
GO:0070123	9615	1	34	1	8	1	1	false	0.12499999999999997	0.514104403907691	0.12499999999999997	transforming growth factor beta receptor activity, type III
GO:0017128	9615	4	34	1	32	1	3	false	0.12500000000000058	0.514104403907691	2.780867630700786E-5	phospholipid scramblase activity
GO:0016779	9615	181	34	3	1118	8	1	false	0.1253200592632097	0.514104403907691	3.102177642065774E-214	nucleotidyltransferase activity
GO:0071353	9615	21	34	1	634	4	2	false	0.1263378188620292	0.514104403907691	1.0230502792084693E-39	cellular response to interleukin-4
GO:0090342	9615	28	34	1	5414	26	3	false	0.12639607076282683	0.514104403907691	9.462442499756087E-76	regulation of cell aging
GO:0032635	9615	72	34	2	441	4	1	false	0.12644933088479043	0.514104403907691	1.129326805239432E-84	interleukin-6 production
GO:0033135	9615	77	34	2	849	7	2	false	0.12648213210860287	0.514104403907691	1.5131328049896688E-111	regulation of peptidyl-serine phosphorylation
GO:0003690	9615	978	34	8	1493	9	1	false	0.12669934143694872	0.514104403907691	0.0	double-stranded DNA binding
GO:0001780	9615	5	34	1	114	3	2	false	0.12696287178123	0.514104403907691	6.811837272945848E-9	neutrophil homeostasis
GO:0033059	9615	36	34	1	8249	31	2	false	0.12701150351161433	0.514104403907691	4.1049155689120235E-100	cellular pigmentation
GO:0009409	9615	27	34	1	2404	12	2	false	0.12702712279016534	0.514104403907691	6.537270466931382E-64	response to cold
GO:1901659	9615	37	34	1	562	2	2	false	0.12744780862847646	0.514104403907691	8.407631609553089E-59	glycosyl compound biosynthetic process
GO:0030307	9615	102	34	2	3093	19	4	false	0.1281410212517265	0.514104403907691	4.959978646332269E-194	positive regulation of cell growth
GO:0032689	9615	11	34	1	166	2	3	false	0.12851405622490603	0.514104403907691	2.123209741249517E-17	negative regulation of interferon-gamma production
GO:0062098	9615	14	34	1	924	9	3	false	0.12891035011312454	0.514104403907691	2.910596593118269E-31	regulation of programmed necrotic cell death
GO:0034502	9615	95	34	2	883	6	1	false	0.12896470828280526	0.514104403907691	2.671289880552852E-130	protein localization to chromosome
GO:0009719	9615	917	34	7	4614	22	1	false	0.1290695134165183	0.514104403907691	0.0	response to endogenous stimulus
GO:0090316	9615	113	34	2	1231	7	5	false	0.12929979554544238	0.514104403907691	2.8391059680714596E-163	positive regulation of intracellular protein transport
GO:0001708	9615	25	34	1	2176	12	2	false	0.1297889577512089	0.514104403907691	6.4457662172255465E-59	cell fate specification
GO:0034622	9615	804	34	9	1169	10	1	false	0.130100681844893	0.514104403907691	2.435933994E-314	cellular protein-containing complex assembly
GO:1902219	9615	3	34	1	67	3	3	false	0.13027867654733433	0.514104403907691	2.0874647740319542E-5	negative regulation of intrinsic apoptotic signaling pathway in response to osmotic stress
GO:0032079	9615	3	34	1	45	2	3	false	0.13030303030303098	0.514104403907691	7.047216349541905E-5	positive regulation of endodeoxyribonuclease activity
GO:0051347	9615	418	34	4	2467	12	3	false	0.1306474944783283	0.514104403907691	0.0	positive regulation of transferase activity
GO:0019748	9615	38	34	1	6539	24	1	false	0.13075043558463975	0.514104403907691	5.968560993896525E-101	secondary metabolic process
GO:0009895	9615	210	34	2	2944	9	3	false	0.13088437554179067	0.514104403907691	0.0	negative regulation of catabolic process
GO:0002902	9615	13	34	2	35	2	2	false	0.1310924369747902	0.514104403907691	6.77351755133536E-10	regulation of B cell apoptotic process
GO:1904814	9615	14	34	1	406	4	2	false	0.1314205206208199	0.514104403907691	3.307371187761808E-26	regulation of protein localization to chromosome, telomeric region
GO:0060348	9615	116	34	2	1805	10	2	false	0.13146531419675134	0.514104403907691	2.626976147218339E-186	bone development
GO:0008023	9615	39	34	1	4728	17	2	false	0.13155392667550034	0.514104403907691	1.1625577218097807E-97	transcription elongation factor complex
GO:0045861	9615	226	34	3	1548	9	3	false	0.13183488512745356	0.514104403907691	1.1832842067951637E-278	negative regulation of proteolysis
GO:0043508	9615	7	34	1	103	2	4	false	0.1319246145059942	0.514104403907691	5.047063415902726E-11	negative regulation of JUN kinase activity
GO:0042592	9615	1034	34	8	2226	12	1	false	0.13193467040168044	0.514104403907691	0.0	homeostatic process
GO:0007162	9615	162	34	2	3030	12	3	false	0.13199155894811626	0.514104403907691	9.986225193989665E-274	negative regulation of cell adhesion
GO:0006298	9615	26	34	1	381	2	1	false	0.13199336924990057	0.514104403907691	7.595979852355613E-41	mismatch repair
GO:0070201	9615	454	34	4	1726	8	2	false	0.13213258675817338	0.514104403907691	0.0	regulation of establishment of protein localization
GO:0043968	9615	15	34	1	113	1	1	false	0.13274336283186172	0.514104403907691	5.524983449929374E-19	histone H2A acetylation
GO:0071773	9615	76	34	2	813	7	3	false	0.13311549074863993	0.514104403907691	4.790975905799724E-109	cellular response to BMP stimulus
GO:0009628	9615	749	34	6	4614	22	1	false	0.13330803932566193	0.514104403907691	0.0	response to abiotic stimulus
GO:0032765	9615	2	34	1	15	1	3	false	0.13333333333333328	0.514104403907691	0.009523809523809502	positive regulation of mast cell cytokine production
GO:0031333	9615	93	34	2	1432	10	3	false	0.13367640639772765	0.514104403907691	7.706304999895586E-149	negative regulation of protein-containing complex assembly
GO:0008608	9615	31	34	1	1097	5	3	false	0.1337615901736811	0.514104403907691	7.152151517964837E-61	attachment of spindle microtubules to kinetochore
GO:1904851	9615	10	34	1	285	4	4	false	0.13380421948724633	0.514104403907691	1.2040986997192547E-18	positive regulation of establishment of protein localization to telomere
GO:0071222	9615	105	34	2	789	5	4	false	0.13398546129838546	0.514104403907691	9.739133032596123E-134	cellular response to lipopolysaccharide
GO:0030515	9615	28	34	1	1373	7	1	false	0.13458682189171078	0.514104403907691	5.620015935574392E-59	snoRNA binding
GO:0030509	9615	71	34	2	1199	11	3	false	0.13461233668849534	0.514104403907691	1.7855923819080632E-116	BMP signaling pathway
GO:0060326	9615	135	34	2	2282	11	3	false	0.13470514888131255	0.514104403907691	6.508060539931346E-222	cell chemotaxis
GO:0040013	9615	187	34	2	3454	12	3	false	0.13478544706853776	0.514104403907691	5.21653404E-315	negative regulation of locomotion
GO:0002694	9615	280	34	3	1231	6	3	false	0.1349369411266588	0.514104403907691	8.185125016830845E-286	regulation of leukocyte activation
GO:0023023	9615	18	34	1	881	7	1	false	0.13497787894431365	0.514104403907691	7.459356888334467E-38	MHC protein complex binding
GO:1900047	9615	38	34	1	3162	12	3	false	0.13527228162851046	0.514104403907691	6.560081383971006E-89	negative regulation of hemostasis
GO:0010922	9615	18	34	1	754	6	4	false	0.13537763481459844	0.514104403907691	1.266113586675137E-36	positive regulation of phosphatase activity
GO:0045596	9615	311	34	3	3581	15	4	false	0.13544579258335687	0.514104403907691	0.0	negative regulation of cell differentiation
GO:0071674	9615	33	34	1	243	1	1	false	0.13580246913579724	0.514104403907691	1.5938994254946252E-41	mononuclear cell migration
GO:2000058	9615	105	34	2	452	3	2	false	0.13618245916970292	0.514104403907691	8.897758809910837E-106	regulation of ubiquitin-dependent protein catabolic process
GO:0010719	9615	14	34	1	678	7	4	false	0.13645845701189904	0.514104403907691	2.3007724872896415E-29	negative regulation of epithelial to mesenchymal transition
GO:0051338	9615	615	34	5	2796	13	2	false	0.1364958185841093	0.514104403907691	0.0	regulation of transferase activity
GO:1990776	9615	19	34	1	269	2	1	false	0.13652000221935892	0.514104403907691	1.5937959323034999E-29	response to angiotensin
GO:0006968	9615	21	34	1	870	6	1	false	0.13673403216382551	0.514104403907691	1.2136753132364896E-42	cellular defense response
GO:0051246	9615	1715	34	10	4796	20	4	false	0.13675625727435486	0.514104403907691	0.0	regulation of protein metabolic process
GO:0031981	9615	3062	34	13	5050	17	2	false	0.13685542798423905	0.514104403907691	0.0	nuclear lumen
GO:0044265	9615	874	34	6	5092	21	3	false	0.13688546413453856	0.514104403907691	0.0	cellular macromolecule catabolic process
GO:0006749	9615	39	34	1	1080	4	4	false	0.13698706398831947	0.514104403907691	2.0306641796921111E-72	glutathione metabolic process
GO:0031329	9615	612	34	5	4144	19	3	false	0.13703826937709163	0.514104403907691	0.0	regulation of cellular catabolic process
GO:0001756	9615	29	34	1	803	4	5	false	0.13706175656054403	0.514104403907691	8.550940835800626E-54	somitogenesis
GO:0009987	9615	8248	34	31	8793	31	1	false	0.13710009321103953	0.514104403907691	0.0	cellular process
GO:0006267	9615	7	34	1	51	1	2	false	0.13725490196078427	0.514104403907691	8.637435856241856E-9	pre-replicative complex assembly involved in nuclear cell cycle DNA replication
GO:0045840	9615	38	34	1	790	3	5	false	0.13763975149198515	0.514104403907691	1.003280744677878E-65	positive regulation of mitotic nuclear division
GO:0010648	9615	791	34	6	4142	19	3	false	0.13774967762802204	0.514104403907691	0.0	negative regulation of cell communication
GO:0016202	9615	69	34	2	185	2	3	false	0.13783783783784295	0.514104403907691	1.4084542272534422E-52	regulation of striated muscle tissue development
GO:0033365	9615	883	34	6	1512	7	1	false	0.138096659879808	0.514104403907691	0.0	protein localization to organelle
GO:0009163	9615	34	34	1	1392	6	4	false	0.13812213963274167	0.514104403907691	5.792686023831438E-69	nucleoside biosynthetic process
GO:0031331	9615	261	34	3	2977	15	4	false	0.13823769182907023	0.514104403907691	0.0	positive regulation of cellular catabolic process
GO:0022610	9615	787	34	5	8793	31	1	false	0.1388964131345038	0.514104403907691	0.0	biological adhesion
GO:0032467	9615	20	34	1	278	2	4	false	0.13895021167182117	0.514104403907691	6.445293149530424E-31	positive regulation of cytokinesis
GO:1990001	9615	4	34	1	56	2	2	false	0.13896103896103948	0.514104403907691	2.722644232078197E-6	inhibition of cysteine-type endopeptidase activity involved in apoptotic process
GO:0071677	9615	11	34	1	79	1	3	false	0.13924050632911208	0.514104403907691	1.1065623446196535E-13	positive regulation of mononuclear cell migration
GO:0051785	9615	42	34	1	1140	4	3	false	0.1395961622468439	0.514104403907691	1.2295192583700396E-77	positive regulation of nuclear division
GO:0051985	9615	35	34	1	2808	12	3	false	0.13998901458891955	0.514104403907691	2.58665132498038E-81	negative regulation of chromosome segregation
GO:0061458	9615	230	34	3	2429	14	1	false	0.1400280426024172	0.514104403907691	0.0	reproductive system development
GO:0071840	9615	4683	34	20	8793	31	1	false	0.14024768565075668	0.514104403907691	0.0	cellular component organization or biogenesis
GO:0010564	9615	515	34	4	1121	5	2	false	0.1403249520279862	0.514104403907691	0.0	regulation of cell cycle process
GO:0005874	9615	314	34	3	1111	5	2	false	0.14038677595104984	0.514104403907691	1.929421645261654E-286	microtubule
GO:1902105	9615	137	34	2	999	5	3	false	0.1411954208670591	0.514104403907691	1.0180031850184392E-172	regulation of leukocyte differentiation
GO:0034504	9615	205	34	3	883	6	1	false	0.14155356309222292	0.514104403907691	4.986123074920317E-207	protein localization to nucleus
GO:0060560	9615	129	34	2	1528	8	2	false	0.14155610150734668	0.514104403907691	2.291314109036011E-191	developmental growth involved in morphogenesis
GO:0062033	9615	19	34	1	259	2	5	false	0.14160007183263756	0.514104403907691	3.3590439963854006E-29	positive regulation of mitotic sister chromatid segregation
GO:0061053	9615	37	34	1	989	4	2	false	0.14165875993217417	0.514104403907691	4.0982356478581765E-68	somite development
GO:0007050	9615	145	34	2	1055	5	2	false	0.14175264310552152	0.514104403907691	1.1030771403525304E-182	cell cycle arrest
GO:0051963	9615	39	34	1	529	2	4	false	0.1421421206392872	0.514104403907691	5.229669307997331E-60	regulation of synapse assembly
GO:0042073	9615	177	34	2	468	2	4	false	0.14253555152912584	0.514104403907691	4.2581440004690245E-134	intraciliary transport
GO:0002834	9615	8	34	1	266	5	2	false	0.14261039382119384	0.514104403907691	1.7890333101274425E-15	regulation of response to tumor cell
GO:0045619	9615	83	34	2	348	3	3	false	0.14269581405930679	0.514104403907691	1.8792833748816178E-82	regulation of lymphocyte differentiation
GO:0045937	9615	591	34	5	1997	10	3	false	0.14283731894969293	0.514104403907691	0.0	positive regulation of phosphate metabolic process
GO:0015914	9615	47	34	1	329	1	3	false	0.14285714285714157	0.514104403907691	4.01653226305542E-58	phospholipid transport
GO:0051059	9615	26	34	1	182	1	1	false	0.14285714285714257	0.514104403907691	4.552815314951337E-32	NF-kappaB binding
GO:0099607	9615	2	34	1	14	1	1	false	0.14285714285714285	0.514104403907691	0.010989010989010973	lateral attachment of mitotic spindle microtubules to kinetochore
GO:0004699	9615	2	34	1	14	1	1	false	0.14285714285714285	0.514104403907691	0.010989010989010973	calcium-independent protein kinase C activity
GO:0003688	9615	20	34	1	921	7	1	false	0.14289256324379587	0.514104403907691	1.552976802169494E-41	DNA replication origin binding
GO:0042451	9615	20	34	1	270	2	3	false	0.14291615035107158	0.514104403907691	1.1805895794840845E-30	purine nucleoside biosynthetic process
GO:0030182	9615	681	34	5	2048	9	2	false	0.14309723332873206	0.514104403907691	0.0	neuron differentiation
GO:0006884	9615	21	34	1	555	4	2	false	0.1433416299578115	0.5142865236999858	1.756225800815842E-38	cell volume homeostasis
GO:0010955	9615	17	34	1	338	3	4	false	0.14383037642567473	0.5153436564239763	5.459404234956008E-29	negative regulation of protein processing
GO:0004672	9615	718	34	6	2477	13	4	false	0.14464094029997132	0.5170124018406855	0.0	protein kinase activity
GO:0050994	9615	32	34	1	1041	5	3	false	0.1447964694510537	0.5170124018406855	1.1770469911816828E-61	regulation of lipid catabolic process
GO:0006457	9615	179	34	2	8248	31	1	false	0.14490974289382214	0.5170124018406855	0.0	protein folding
GO:0044772	9615	410	34	3	779	3	2	false	0.14528783572211393	0.5170124018406855	3.2344247340503932E-233	mitotic cell cycle phase transition
GO:0001959	9615	97	34	2	1854	13	3	false	0.14535342431442916	0.5170124018406855	1.2206329940654248E-164	regulation of cytokine-mediated signaling pathway
GO:2000377	9615	122	34	2	3423	19	2	false	0.14547696614799083	0.5170124018406855	5.554508160603171E-228	regulation of reactive oxygen species metabolic process
GO:0043487	9615	150	34	2	3983	18	5	false	0.14565923788204627	0.5170124018406855	9.106973692233665E-277	regulation of RNA stability
GO:0071108	9615	30	34	1	205	1	1	false	0.1463414634146329	0.5176503364715259	1.0971951870152949E-36	protein K48-linked deubiquitination
GO:0055038	9615	58	34	1	396	1	2	false	0.14646464646463314	0.5176503364715259	4.0966517318773234E-71	recycling endosome membrane
GO:0006271	9615	17	34	1	116	1	3	false	0.14655172413793238	0.5176503364715259	9.783052838035429E-21	DNA strand elongation involved in DNA replication
GO:0097194	9615	42	34	1	8248	31	3	false	0.14661885236406308	0.5176503364715259	5.086822563128322E-114	execution phase of apoptosis
GO:0051131	9615	14	34	1	804	9	1	false	0.14691501172472107	0.5179710343401759	2.071363615533713E-30	chaperone-mediated protein complex assembly
GO:0071346	9615	114	34	2	641	4	2	false	0.14724907713470253	0.5179710343401759	1.1767892159693329E-129	cellular response to interferon-gamma
GO:0033036	9615	2202	34	9	3943	12	1	false	0.14729496456754532	0.5179710343401759	0.0	macromolecule localization
GO:0048584	9615	1301	34	9	5427	26	3	false	0.14840451921622025	0.5211825377236307	0.0	positive regulation of response to stimulus
GO:0005244	9615	62	34	1	417	1	2	false	0.14868105515586819	0.5214639384925099	1.329064227942757E-75	voltage-gated ion channel activity
GO:0043068	9615	419	34	5	1244	9	3	false	0.1494269722950292	0.522590291997602	0.0	positive regulation of programmed cell death
GO:0022407	9615	227	34	3	607	4	2	false	0.14976477091828175	0.522590291997602	1.643221768336881E-173	regulation of cell-cell adhesion
GO:0010498	9615	343	34	3	645	3	2	false	0.1497676620115032	0.522590291997602	8.018513376515141E-193	proteasomal protein catabolic process
GO:0071216	9615	124	34	2	3961	22	2	false	0.14978953378914317	0.522590291997602	7.852865064186562E-239	cellular response to biotic stimulus
GO:0000780	9615	20	34	1	133	1	2	false	0.15037593984962985	0.5236419855196228	3.649821983727661E-24	condensed nuclear chromosome, centromeric region
GO:0031526	9615	31	34	1	206	1	2	false	0.15048543689320987	0.5236419855196228	1.6511189707511672E-37	brush border membrane
GO:0030278	9615	98	34	2	1688	12	2	false	0.15085057104240174	0.5242254792114878	8.689332855951335E-162	regulation of ossification
GO:0000737	9615	21	34	1	267	2	3	false	0.1513897102306286	0.5249758509456856	1.2655551884354333E-31	DNA catabolic process, endonucleolytic
GO:0051984	9615	27	34	1	3146	19	3	false	0.15146195925589273	0.5249758509456856	4.4267843504277205E-67	positive regulation of chromosome segregation
GO:0098840	9615	190	34	2	1050	4	3	false	0.15196032438459153	0.5260165074851246	7.558012966449817E-215	protein transport along microtubule
GO:0010833	9615	64	34	3	119	3	1	false	0.1521589078917092	0.5260180995475102	2.8899145880054813E-35	telomere maintenance via telomere lengthening
GO:0051123	9615	20	34	1	131	1	2	false	0.15267175572518674	0.5271046962943703	5.0629167783123096E-24	RNA polymerase II preinitiation complex assembly
GO:1990173	9615	11	34	1	205	3	1	false	0.1532012636846187	0.5277942578534307	1.951744901575908E-18	protein localization to nucleoplasm
GO:0045171	9615	48	34	1	8962	31	2	false	0.15359780790262093	0.5277942578534307	2.711632871256853E-129	intercellular bridge
GO:0009896	9615	298	34	3	3237	15	3	false	0.153917379163707	0.5277942578534307	0.0	positive regulation of catabolic process
GO:0045669	9615	31	34	1	572	3	4	false	0.15419003523905006	0.5277942578534307	6.240895411562286E-52	positive regulation of osteoblast differentiation
GO:0046513	9615	37	34	1	681	3	3	false	0.15451468384262465	0.5277942578534307	5.5567454396775285E-62	ceramide biosynthetic process
GO:0051784	9615	41	34	1	999	4	3	false	0.15454950165170137	0.5277942578534307	8.010123337393384E-74	negative regulation of nuclear division
GO:0001816	9615	441	34	4	3521	17	1	false	0.15460305448310838	0.5277942578534307	0.0	cytokine production
GO:0051649	9615	511	34	3	3641	10	3	false	0.15513074694022566	0.5277942578534307	0.0	establishment of localization in cell
GO:0021955	9615	21	34	1	260	2	2	false	0.15530145530146047	0.5277942578534307	2.2608949975670144E-31	central nervous system neuron axonogenesis
GO:0001570	9615	40	34	1	2155	9	2	false	0.1554404083646674	0.5277942578534307	5.394060819212561E-86	vasculogenesis
GO:0043167	9615	3462	34	15	8176	28	1	false	0.15556943463182626	0.5277942578534307	0.0	ion binding
GO:0072413	9615	42	34	1	767	3	3	false	0.1556367918405164	0.5277942578534307	3.03970281112251E-70	signal transduction involved in mitotic cell cycle checkpoint
GO:0007080	9615	42	34	1	765	3	3	false	0.156021413320575	0.5277942578534307	3.4023476376366914E-70	mitotic metaphase plate congression
GO:2000146	9615	164	34	2	891	4	4	false	0.15645998876118133	0.5277942578534307	4.914094793913839E-184	negative regulation of cell motility
GO:0004697	9615	14	34	1	502	6	1	false	0.15681754911434115	0.5277942578534307	1.6218039354448543E-27	protein kinase C activity
GO:0050918	9615	25	34	1	306	2	1	false	0.1569698917818354	0.5277942578534307	3.056540013025631E-37	positive chemotaxis
GO:0032506	9615	34	34	1	1011	5	2	false	0.15750545813657083	0.5277942578534307	3.567141928522054E-64	cytokinetic process
GO:0046332	9615	48	34	1	7017	25	1	false	0.1579332603211687	0.5277942578534307	3.5367949798625805E-124	SMAD binding
GO:0060485	9615	127	34	2	1947	11	2	false	0.157982903702386	0.5277942578534307	3.581969340742125E-203	mesenchyme development
GO:1903727	9615	28	34	1	830	5	4	false	0.15802727050449125	0.5277942578534307	8.911743286602279E-53	positive regulation of phospholipid metabolic process
GO:0018193	9615	799	34	6	2469	12	1	false	0.15827580836025013	0.5277942578534307	0.0	peptidyl-amino acid modification
GO:0017134	9615	16	34	1	101	1	1	false	0.15841584158415634	0.5277942578534307	6.253130080874732E-19	fibroblast growth factor binding
GO:0099118	9615	190	34	2	1564	6	2	false	0.15856670710409204	0.5277942578534307	1.9108004966538852E-250	microtubule-based protein transport
GO:0120033	9615	18	34	1	427	4	3	false	0.1587760027533445	0.5277942578534307	4.1345046095480956E-32	negative regulation of plasma membrane bounded cell projection assembly
GO:0010939	9615	19	34	1	1001	9	2	false	0.15900627754448068	0.5277942578534307	1.4174202468261645E-40	regulation of necrotic cell death
GO:0051656	9615	470	34	3	3311	10	2	false	0.1590764398545178	0.5277942578534307	0.0	establishment of organelle localization
GO:0045785	9615	255	34	3	3658	20	3	false	0.15913917694167684	0.5277942578534307	0.0	positive regulation of cell adhesion
GO:0043235	9615	161	34	2	3589	16	1	false	0.15935681128469775	0.5277942578534307	1.2938791697489084E-284	receptor complex
GO:0006351	9615	1840	34	12	3526	18	3	false	0.1595582456791339	0.5277942578534307	0.0	transcription, DNA-templated
GO:0002548	9615	19	34	1	119	1	3	false	0.1596638655462214	0.5277942578534307	2.0365059099917226E-22	monocyte chemotaxis
GO:0030336	9615	155	34	2	832	4	3	false	0.15973467734457727	0.5277942578534307	5.2127434027283514E-173	negative regulation of cell migration
GO:0045600	9615	31	34	1	551	3	3	false	0.15973973167153024	0.5277942578534307	2.0548882963259644E-51	positive regulation of fat cell differentiation
GO:0015103	9615	66	34	1	413	1	3	false	0.1598062953995169	0.5277942578534307	2.94084945029766E-78	inorganic anion transmembrane transporter activity
GO:0099111	9615	260	34	2	3229	9	2	false	0.15981683332307625	0.5277942578534307	0.0	microtubule-based transport
GO:0140110	9615	1061	34	6	8844	31	1	false	0.15999488554465724	0.5277942578534307	0.0	transcription regulator activity
GO:0007017	9615	566	34	4	8248	31	1	false	0.16007909120853894	0.5277942578534307	0.0	microtubule-based process
GO:0097028	9615	21	34	1	251	2	1	false	0.16063745019919487	0.5277942578534307	4.885021124867384E-31	dendritic cell differentiation
GO:0046627	9615	23	34	1	800	6	4	false	0.16103465464207492	0.5277942578534307	6.026655712060877E-45	negative regulation of insulin receptor signaling pathway
GO:0031324	9615	1495	34	8	6552	24	4	false	0.1610887744177372	0.5277942578534307	0.0	negative regulation of cellular metabolic process
GO:0060389	9615	26	34	1	1200	8	2	false	0.16117872968703933	0.5277942578534307	4.6277529540415083E-54	pathway-restricted SMAD protein phosphorylation
GO:0004536	9615	73	34	2	797	8	3	false	0.16159957558878357	0.5277942578534307	2.0960439990174614E-105	deoxyribonuclease activity
GO:0048585	9615	925	34	6	5397	22	3	false	0.16165707166145094	0.5277942578534307	0.0	negative regulation of response to stimulus
GO:0060411	9615	36	34	1	1447	7	3	false	0.1619921633001003	0.5277942578534307	9.645355857647293E-73	cardiac septum morphogenesis
GO:0060317	9615	14	34	1	166	2	2	false	0.16202993793356063	0.5277942578534307	1.2697016450458494E-20	cardiac epithelial to mesenchymal transition
GO:0007178	9615	180	34	3	600	5	1	false	0.1621930840884132	0.5277942578534307	1.8728576754103073E-158	transmembrane receptor protein serine/threonine kinase signaling pathway
GO:0016324	9615	169	34	2	1372	6	2	false	0.16222294686069363	0.5277942578534307	1.2801736033367975E-221	apical plasma membrane
GO:0042249	9615	14	34	1	86	1	1	false	0.1627906976744196	0.5277942578534307	2.2034483949949272E-16	establishment of planar polarity of embryonic epithelium
GO:0030195	9615	37	34	1	227	1	5	false	0.16299559471366276	0.5277942578534307	2.0622543151692504E-43	negative regulation of blood coagulation
GO:0030199	9615	38	34	1	660	3	2	false	0.1632062445674203	0.5277942578534307	1.1154732932003355E-62	collagen fibril organization
GO:0002218	9615	110	34	3	365	5	2	false	0.16343627696612015	0.5277942578534307	2.1199595211721933E-96	activation of innate immune response
GO:0006266	9615	15	34	1	683	8	1	false	0.16354363198488645	0.5277942578534307	4.6497781046530645E-31	DNA ligation
GO:0006677	9615	12	34	1	73	1	2	false	0.16438356164383675	0.5277942578534307	5.439048200631091E-14	glycosylceramide metabolic process
GO:0048589	9615	360	34	4	3318	20	2	false	0.1644344840734135	0.5277942578534307	0.0	developmental growth
GO:0016234	9615	52	34	1	9001	31	2	false	0.16465577915399623	0.5277942578534307	2.226537936854401E-138	inclusion body
GO:0045177	9615	211	34	2	8962	31	1	false	0.16490542506754322	0.5277942578534307	0.0	apical part of cell
GO:0032733	9615	15	34	1	258	3	3	false	0.16507803309655383	0.5277942578534307	1.3254371174076553E-24	positive regulation of interleukin-10 production
GO:1903320	9615	168	34	2	1581	7	2	false	0.1651383945609356	0.5277942578534307	9.530496482902935E-232	regulation of protein modification by small protein conjugation or removal
GO:0050839	9615	397	34	3	7017	25	1	false	0.16541832063843961	0.5277942578534307	0.0	cell adhesion molecule binding
GO:0002063	9615	28	34	1	1098	7	2	false	0.16583525277521408	0.5277942578534307	3.148114899751047E-56	chondrocyte development
GO:0030964	9615	41	34	1	700	3	2	false	0.16584637898592078	0.5277942578534307	2.4789044912034462E-67	NADH dehydrogenase complex
GO:0010647	9615	1016	34	8	4227	23	3	false	0.16608486543344161	0.5277942578534307	0.0	positive regulation of cell communication
GO:0032434	9615	89	34	2	343	3	3	false	0.1662286064074141	0.5277942578534307	1.0631383545188812E-84	regulation of proteasomal ubiquitin-dependent protein catabolic process
GO:0009986	9615	409	34	3	8962	31	1	false	0.16638833720599552	0.5277942578534307	0.0	cell surface
GO:0000812	9615	11	34	1	66	1	2	false	0.16666666666666735	0.5277942578534307	9.310269224625063E-13	Swr1 complex
GO:0071481	9615	11	34	1	66	1	2	false	0.16666666666666735	0.5277942578534307	9.310269224625063E-13	cellular response to X-ray
GO:0044295	9615	20	34	1	120	1	1	false	0.16666666666666793	0.5277942578534307	3.3941765166528726E-23	axonal growth cone
GO:0101023	9615	14	34	1	84	1	1	false	0.1666666666666697	0.5277942578534307	3.1508622393217525E-16	vascular endothelial cell proliferation
GO:0002039	9615	51	34	1	7017	25	1	false	0.1669643578955095	0.5277942578534307	1.3062362408555013E-130	p53 binding
GO:0007049	9615	1226	34	7	8248	31	1	false	0.16700245799153646	0.5277942578534307	0.0	cell cycle
GO:0030866	9615	41	34	1	470	2	2	false	0.16702808147716444	0.5277942578534307	5.608863574517371E-60	cortical actin cytoskeleton organization
GO:0023056	9615	1023	34	8	4444	24	3	false	0.16704240054877506	0.5277942578534307	0.0	positive regulation of signaling
GO:0009931	9615	15	34	1	502	6	2	false	0.16718454646129388	0.5277942578534307	4.9850530802605005E-29	calcium-dependent protein serine/threonine kinase activity
GO:0005576	9615	2356	34	11	8962	31	1	false	0.16744520157901083	0.5279893232687337	0.0	extracellular region
GO:0022600	9615	44	34	1	741	3	2	false	0.16798250919763327	0.528195600136762	5.226622587603216E-72	digestive system process
GO:0032206	9615	43	34	2	282	5	4	false	0.1680729184961936	0.528195600136762	7.704716435153079E-52	positive regulation of telomere maintenance
GO:0031396	9615	143	34	2	548	3	2	false	0.16823778578004112	0.528195600136762	6.193887299038146E-136	regulation of protein ubiquitination
GO:0034061	9615	104	34	3	490	7	3	false	0.168359361125496	0.528195600136762	2.260777299847523E-109	DNA polymerase activity
GO:0021675	9615	34	34	1	2972	16	2	false	0.1685346784934654	0.528195600136762	2.9430198561559936E-80	nerve development
GO:0052548	9615	260	34	5	468	6	2	false	0.16885903866468305	0.528195600136762	6.3959655575285726E-139	regulation of endopeptidase activity
GO:0090179	9615	11	34	1	125	2	3	false	0.16890322580644482	0.528195600136762	5.392892972593167E-16	planar cell polarity pathway involved in neural tube closure
GO:0016504	9615	27	34	1	1036	7	4	false	0.16922521933130297	0.5285799497936581	5.897671404237084E-54	peptidase activator activity
GO:0006355	9615	1709	34	12	2634	15	4	false	0.16955761761462154	0.5289313570008666	0.0	regulation of transcription, DNA-templated
GO:0110149	9615	41	34	1	5761	26	2	false	0.16981313551792065	0.5289313570008666	2.546697258551621E-105	regulation of biomineralization
GO:0010544	9615	12	34	1	200	3	4	false	0.170217755443877	0.5289313570008666	1.6372792311833594E-19	negative regulation of platelet activation
GO:0038093	9615	159	34	3	286	3	1	false	0.17038236041200497	0.5289313570008666	1.0195845314267192E-84	Fc receptor signaling pathway
GO:0005160	9615	15	34	1	88	1	1	false	0.1704545454545406	0.5289313570008666	3.151483793781828E-17	transforming growth factor beta receptor binding
GO:0030031	9615	363	34	4	2284	14	2	false	0.170533047680882	0.5289313570008666	0.0	cell projection assembly
GO:0071634	9615	24	34	1	397	3	2	false	0.17102221397726433	0.5290057424481824	5.367862018032671E-39	regulation of transforming growth factor beta production
GO:0006308	9615	27	34	1	1457	10	4	false	0.17108407918693938	0.5290057424481824	5.3559826359215574E-58	DNA catabolic process
GO:2000142	9615	27	34	1	1745	12	2	false	0.17115477693521233	0.5290057424481824	3.947375080076957E-60	regulation of DNA-templated transcription, initiation
GO:2000778	9615	16	34	1	93	1	3	false	0.17204301075268572	0.5311327831957914	2.62595740407187E-18	positive regulation of interleukin-6 secretion
GO:0048636	9615	34	34	1	1093	6	4	false	0.17308136350220926	0.5335372967163858	2.411574559325641E-65	positive regulation of muscle organ development
GO:0006811	9615	817	34	4	3215	9	1	false	0.1732237852239264	0.5335372967163858	0.0	ion transport
GO:0046636	9615	17	34	1	98	1	3	false	0.17346938775509846	0.533569637276926	2.187322379366514E-19	negative regulation of alpha-beta T cell activation
GO:0033630	9615	17	34	1	277	3	3	false	0.17363622094435557	0.533569637276926	1.7640239665443198E-27	positive regulation of cell adhesion mediated by integrin
GO:0030705	9615	279	34	2	1426	4	1	false	0.1739379284091299	0.533878843845364	2.774083526973843E-305	cytoskeleton-dependent intracellular transport
GO:0002437	9615	28	34	1	1334	9	2	false	0.17427816470651655	0.5340684660961127	1.2696762411184815E-58	inflammatory response to antigenic stimulus
GO:0008301	9615	127	34	2	1493	9	1	false	0.17442893498533382	0.5340684660961127	5.880434239198289E-188	DNA binding, bending
GO:0042104	9615	11	34	1	63	1	3	false	0.17460317460317357	0.5340684660961127	1.623929558676785E-12	positive regulation of activated T cell proliferation
GO:0051169	9615	280	34	2	1426	4	1	false	0.1750048346963086	0.5340770467661028	6.771956299503205E-306	nuclear transport
GO:0009967	9615	910	34	8	3058	19	5	false	0.17500829781036137	0.5340770467661028	0.0	positive regulation of signal transduction
GO:0071706	9615	87	34	2	441	4	1	false	0.1759227783852389	0.5358431202616254	1.6198687762379224E-94	tumor necrosis factor superfamily cytokine production
GO:1903317	9615	37	34	1	3271	17	3	false	0.17623426070652967	0.5358431202616254	1.5286676946269815E-87	regulation of protein maturation
GO:0031644	9615	47	34	1	509	2	2	false	0.1763145274817321	0.5358431202616254	1.408377336071495E-67	regulation of nervous system process
GO:0060260	9615	22	34	1	1149	10	3	false	0.17642152899518224	0.5358431202616254	6.4801964809952755E-47	regulation of transcription initiation from RNA polymerase II promoter
GO:0062208	9615	23	34	1	962	8	3	false	0.17659613191296505	0.5358431202616254	8.214583175086529E-47	positive regulation of pattern recognition receptor signaling pathway
GO:0060347	9615	6	34	1	65	2	3	false	0.17740384615384294	0.5369738339021627	1.2106701688933283E-8	heart trabecula formation
GO:0060021	9615	36	34	1	2972	16	1	false	0.17756767585138822	0.5369738339021627	4.297421966069704E-84	roof of mouth development
GO:1904816	9615	12	34	1	253	4	3	false	0.1776279335883893	0.5369738339021627	9.076983236920327E-21	positive regulation of protein localization to chromosome, telomeric region
GO:0090331	9615	8	34	1	45	1	4	false	0.17777777777777817	0.5369738339021627	4.639226062040136E-9	negative regulation of platelet aggregation
GO:0001961	9615	27	34	1	1119	8	4	false	0.17800249006413008	0.537041603545756	7.1760449656379E-55	positive regulation of cytokine-mediated signaling pathway
GO:0044782	9615	180	34	2	3735	16	2	false	0.17850061017087931	0.5379331668600279	1.56543554511E-312	cilium organization
GO:0090307	9615	49	34	1	771	3	3	false	0.17901822616118668	0.5388813950770416	9.890317756834302E-79	mitotic spindle assembly
GO:0070199	9615	25	34	1	520	4	2	false	0.1793590857050745	0.5392960051494595	3.5087057708592592E-43	establishment of protein localization to chromosome
GO:0045839	9615	39	34	1	806	4	5	false	0.18025946452691735	0.5413901338449837	2.3350854043632844E-67	negative regulation of mitotic nuclear division
GO:0060760	9615	32	34	1	1628	10	3	false	0.18051081986147943	0.5415324595844383	6.031265292204056E-68	positive regulation of response to cytokine stimulus
GO:0072341	9615	58	34	1	8176	28	1	false	0.1809982698811098	0.5423819486843641	3.402603537157636E-149	modified amino acid binding
GO:0033260	9615	51	34	1	4344	17	2	false	0.18220154912626987	0.5445056857063445	6.112660504123604E-120	nuclear DNA replication
GO:2000010	9615	13	34	1	266	4	3	false	0.18257558308566732	0.5445056857063445	2.513110172501808E-22	positive regulation of protein localization to cell surface
GO:0051172	9615	1373	34	8	5839	24	3	false	0.18270683488853837	0.5445056857063445	0.0	negative regulation of nitrogen compound metabolic process
GO:0009620	9615	27	34	1	819	6	1	false	0.18271171255962465	0.5445056857063445	3.6853965573892743E-51	response to fungus
GO:0034394	9615	43	34	1	1512	7	1	false	0.18320521776820645	0.5445056857063445	2.1001720276159137E-84	protein localization to cell surface
GO:0032268	9615	1620	34	10	4518	21	3	false	0.1834105202848918	0.5445056857063445	0.0	regulation of cellular protein metabolic process
GO:0050856	9615	29	34	1	158	1	2	false	0.18354430379747644	0.5445056857063445	2.3732827922330924E-32	regulation of T cell receptor signaling pathway
GO:0004518	9615	209	34	2	763	3	2	false	0.18363470277673696	0.5445056857063445	8.68175939416176E-194	nuclease activity
GO:0034110	9615	17	34	1	260	3	2	false	0.18427107148039185	0.5445056857063445	5.353710958344801E-27	regulation of homotypic cell-cell adhesion
GO:0032735	9615	17	34	1	260	3	3	false	0.18427107148039185	0.5445056857063445	5.353710958344801E-27	positive regulation of interleukin-12 production
GO:0060562	9615	162	34	2	590	3	2	false	0.18431617589626784	0.5445056857063445	6.777484997339624E-150	epithelial tube morphogenesis
GO:0036477	9615	430	34	3	8962	31	1	false	0.18449420743775535	0.5445056857063445	0.0	somatodendritic compartment
GO:0070848	9615	392	34	4	1862	11	1	false	0.18462841304297578	0.5445056857063445	0.0	response to growth factor
GO:0002221	9615	126	34	2	2880	18	1	false	0.18462877641189943	0.5445056857063445	4.975677244334126E-224	pattern recognition receptor signaling pathway
GO:0090026	9615	10	34	1	54	1	4	false	0.18518518518518634	0.5445056857063445	4.178730457785088E-11	positive regulation of monocyte chemotaxis
GO:0009894	9615	719	34	5	4413	19	2	false	0.18560102723573402	0.5445056857063445	0.0	regulation of catabolic process
GO:1990023	9615	10	34	1	103	2	2	false	0.18560822387207	0.5445056857063445	4.238855052549801E-14	mitotic spindle midzone
GO:0006366	9615	1232	34	10	1840	12	1	false	0.1858437059379606	0.5445056857063445	0.0	transcription by RNA polymerase II
GO:0005746	9615	69	34	1	371	1	2	false	0.1859838274932589	0.5445056857063445	7.57428003125188E-77	mitochondrial respirasome
GO:0042056	9615	11	34	1	113	2	2	false	0.18599873577750412	0.5445056857063445	1.7200609189915157E-15	chemoattractant activity
GO:0019220	9615	1016	34	7	1997	10	2	false	0.18601380675542542	0.5445056857063445	0.0	regulation of phosphate metabolic process
GO:0006643	9615	123	34	1	660	1	1	false	0.18636363636364822	0.5449289146976719	3.589939518488125E-137	membrane lipid metabolic process
GO:0042555	9615	46	34	1	3589	16	2	false	0.18684370836654052	0.5451319183661155	2.1755326060531058E-106	MCM complex
GO:0097373	9615	46	34	1	3589	16	1	false	0.18684370836654052	0.5451319183661155	2.1755326060531058E-106	MCM core complex
GO:0022414	9615	642	34	4	8793	31	2	false	0.18712688221546536	0.5453588060176295	0.0	reproductive process
GO:0000003	9615	643	34	4	8793	31	1	false	0.1878475515390466	0.5464989697665499	0.0	reproduction
GO:0090087	9615	427	34	3	1921	7	2	false	0.18806268215106706	0.5464989697665499	0.0	regulation of peptide transport
GO:0007010	9615	1001	34	6	3484	14	1	false	0.18813561520400246	0.5464989697665499	0.0	cytoskeleton organization
GO:0043473	9615	59	34	1	8793	31	1	false	0.18865784569711355	0.547047915295808	3.33144162206872E-153	pigmentation
GO:0003208	9615	32	34	2	73	2	2	false	0.18873668188736728	0.547047915295808	1.9691641974477966E-21	cardiac ventricle morphogenesis
GO:1905562	9615	14	34	1	74	1	2	false	0.18918918918918864	0.5473098330241188	2.1929702536881746E-15	regulation of vascular endothelial cell proliferation
GO:0034250	9615	117	34	2	2481	17	4	false	0.18967406159184844	0.5473098330241188	4.308947813792403E-204	positive regulation of cellular amide metabolic process
GO:0050776	9615	551	34	5	2809	16	3	false	0.18980105056271168	0.5473098330241188	0.0	regulation of immune response
GO:0051306	9615	52	34	1	768	3	3	false	0.18991251604195453	0.5473098330241188	4.315665371492056E-82	mitotic sister chromatid separation
GO:0010543	9615	20	34	1	391	4	3	false	0.19010796627362947	0.5473098330241188	5.71776295066605E-34	regulation of platelet activation
GO:0046514	9615	12	34	1	63	1	2	false	0.1904761904761899	0.5473098330241188	3.7475297507926E-13	ceramide catabolic process
GO:0090025	9615	12	34	1	63	1	3	false	0.1904761904761899	0.5473098330241188	3.7475297507926E-13	regulation of monocyte chemotaxis
GO:0032762	9615	4	34	1	21	1	1	false	0.1904761904761905	0.5473098330241188	1.6708437761069314E-4	mast cell cytokine production
GO:1904407	9615	26	34	1	1860	15	4	false	0.19100392804680472	0.5476618050331202	4.726247350725645E-59	positive regulation of nitric oxide metabolic process
GO:0050716	9615	17	34	1	89	1	4	false	0.19101123595505437	0.5476618050331202	1.31938370310707E-18	positive regulation of interleukin-1 secretion
GO:0035303	9615	136	34	2	1168	7	2	false	0.19145571853557958	0.5483440482329707	8.8053533890459E-182	regulation of dephosphorylation
GO:0043409	9615	109	34	2	798	6	4	false	0.19202095222979837	0.5493702889764167	1.5866291305319687E-137	negative regulation of MAPK cascade
GO:0140303	9615	15	34	1	78	1	1	false	0.19230769230768846	0.5495984102011979	2.289422202644919E-16	intramembrane lipid transporter activity
GO:0046639	9615	11	34	1	57	1	4	false	0.19298245614034934	0.5508485682132528	5.4197819847214015E-12	negative regulation of alpha-beta T cell differentiation
GO:0008630	9615	71	34	2	694	8	2	false	0.19316008173504268	0.5508485682132528	6.3638861826008225E-99	intrinsic apoptotic signaling pathway in response to DNA damage
GO:0045787	9615	244	34	3	3507	22	3	false	0.19393713547921132	0.5521428228631824	0.0	positive regulation of cell cycle
GO:0017116	9615	13	34	1	67	1	1	false	0.19402985074627088	0.5521428228631824	3.941389413952625E-14	single-stranded DNA helicase activity
GO:1901863	9615	34	34	1	805	5	3	false	0.19452202745147715	0.5528460601071494	9.551025427713625E-61	positive regulation of muscle tissue development
GO:0050730	9615	138	34	2	831	5	2	false	0.19469343359705638	0.5528460601071494	1.488885343547252E-161	regulation of peptidyl-tyrosine phosphorylation
GO:0000118	9615	56	34	1	3130	12	2	false	0.195090475851895	0.5532240469217679	2.0717557032675E-121	histone deacetylase complex
GO:2001057	9615	52	34	1	5783	24	1	false	0.19524328887596856	0.5532240469217679	2.3689718258779916E-128	reactive nitrogen species metabolic process
GO:0032647	9615	19	34	1	97	1	2	false	0.19587628865979273	0.5544259556415243	1.4320654959144434E-20	regulation of interferon-alpha production
GO:0055025	9615	23	34	1	117	1	3	false	0.1965811965811934	0.555077584778487	7.080869783203112E-25	positive regulation of cardiac muscle tissue development
GO:0009607	9615	838	34	6	4614	22	1	false	0.1966952915229258	0.555077584778487	0.0	response to biotic stimulus
GO:0032732	9615	28	34	1	270	2	3	false	0.1969984854742898	0.555077584778487	1.085750079308408E-38	positive regulation of interleukin-1 production
GO:0033157	9615	169	34	2	1426	7	4	false	0.19700867177356257	0.555077584778487	1.2266268561784401E-224	regulation of intracellular protein transport
GO:0042623	9615	235	34	3	403	3	1	false	0.19722600095810996	0.555077584778487	3.23503494437612E-118	ATPase activity, coupled
GO:0065008	9615	2226	34	12	6131	26	1	false	0.1985304772744557	0.555077584778487	0.0	regulation of biological quality
GO:0001783	9615	19	34	2	42	2	1	false	0.19860627177700557	0.555077584778487	2.238261550776809E-12	B cell apoptotic process
GO:0043227	9615	7433	34	28	7873	28	1	false	0.19926517288773776	0.555077584778487	0.0	membrane-bounded organelle
GO:0042088	9615	11	34	1	155	3	1	false	0.1993494171862162	0.555077584778487	4.626088079246294E-17	T-helper 1 type immune response
GO:0031341	9615	49	34	1	5763	26	2	false	0.19948149262388334	0.555077584778487	3.9920361656717093E-122	regulation of cell killing
GO:0051049	9615	958	34	5	3558	12	2	false	0.19952177268963373	0.555077584778487	0.0	regulation of transport
GO:0005623	9615	916	34	5	9050	31	1	false	0.1996208318165918	0.555077584778487	0.0	cell
GO:1904646	9615	26	34	1	247	2	2	false	0.19982884039365084	0.555077584778487	9.720430148580489E-36	cellular response to amyloid-beta
GO:0090592	9615	17	34	1	315	4	2	false	0.1998944056695772	0.555077584778487	1.8649035167719125E-28	DNA synthesis involved in DNA replication
GO:0019958	9615	2	34	1	10	1	1	false	0.1999999999999998	0.555077584778487	0.022222222222222185	C-X-C chemokine binding
GO:1900163	9615	1	34	1	5	1	4	false	0.19999999999999998	0.555077584778487	0.19999999999999998	positive regulation of phospholipid scramblase activity
GO:0097300	9615	30	34	1	1229	9	2	false	0.20000751402747788	0.555077584778487	7.79947529913545E-61	programmed necrotic cell death
GO:0042220	9615	25	34	1	1137	10	5	false	0.20006517454103168	0.555077584778487	8.166870533919124E-52	response to cocaine
GO:0036094	9615	1676	34	8	8176	28	1	false	0.20018371064147622	0.555077584778487	0.0	small molecule binding
GO:0060330	9615	13	34	1	358	6	3	false	0.20030662421039291	0.555077584778487	4.892656051658012E-24	regulation of response to interferon-gamma
GO:0043065	9615	416	34	5	1134	9	3	false	0.20051911945235762	0.555077584778487	8.4E-323	positive regulation of apoptotic process
GO:0010033	9615	1862	34	11	2415	12	1	false	0.20070601935493312	0.555077584778487	0.0	response to organic substance
GO:0032722	9615	28	34	1	263	2	3	false	0.20195628827673112	0.5569342654993671	2.358004065278012E-38	positive regulation of chemokine production
GO:0051219	9615	63	34	1	7017	25	1	false	0.2021676571237085	0.5569342654993671	1.2910081707406965E-155	phosphoprotein binding
GO:0009057	9615	1024	34	6	5589	22	2	false	0.20253402196085274	0.5569342654993671	0.0	macromolecule catabolic process
GO:0045428	9615	41	34	1	3289	18	5	false	0.20258810388133486	0.5569342654993671	2.7135249520542737E-95	regulation of nitric oxide biosynthetic process
GO:0043123	9615	126	34	2	588	4	3	false	0.20263327093338906	0.5569342654993671	5.183525124714386E-132	positive regulation of I-kappaB kinase/NF-kappaB signaling
GO:1902680	9615	840	34	8	2122	15	5	false	0.2026359700460974	0.5569342654993671	0.0	positive regulation of RNA biosynthetic process
GO:1905954	9615	40	34	1	3542	20	3	false	0.2036855093471312	0.5581437111315293	1.0906823265439368E-94	positive regulation of lipid localization
GO:0060420	9615	34	34	1	1065	7	3	false	0.20369430282748954	0.5581437111315293	5.90859558077714E-65	regulation of heart growth
GO:0051174	9615	1016	34	7	4117	20	2	false	0.2037066877915073	0.5581437111315293	0.0	regulation of phosphorus metabolic process
GO:0010596	9615	31	34	1	152	1	3	false	0.20394736842104447	0.5582270754204877	5.075595926163395E-33	negative regulation of endothelial cell migration
GO:0015748	9615	70	34	1	1874	6	1	false	0.20445175118218967	0.5590313073004259	3.5583912454142964E-129	organophosphate ester transport
GO:2000341	9615	8	34	1	39	1	2	false	0.2051282051282043	0.5598874618743664	1.6253886222926487E-8	regulation of chemokine (C-X-C motif) ligand 2 production
GO:0090066	9615	295	34	3	2226	12	1	false	0.205413154360798	0.5598874618743664	0.0	regulation of anatomical structure size
GO:0071675	9615	22	34	1	107	1	2	false	0.20560747663551981	0.5598874618743664	2.5816346657295055E-23	regulation of mononuclear cell migration
GO:0032482	9615	56	34	1	272	1	1	false	0.20588235294115984	0.5598874618743664	1.4507914767616004E-59	Rab protein signal transduction
GO:0042733	9615	30	34	1	276	2	2	false	0.20592885375495118	0.5598874618743664	8.06590742410849E-41	embryonic digit morphogenesis
GO:0030837	9615	41	34	1	199	1	5	false	0.2060301507537687	0.5598874618743664	1.572205872816437E-43	negative regulation of actin filament polymerization
GO:0051781	9615	37	34	1	3220	20	3	false	0.20692138522323264	0.5617344353452788	2.7430712465099246E-87	positive regulation of cell division
GO:0016570	9615	330	34	3	2479	12	2	false	0.20737323412380876	0.5623860435124742	0.0	histone modification
GO:0005319	9615	78	34	1	709	2	2	false	0.20806339795849435	0.5636819607957169	4.1117153651409783E-106	lipid transporter activity
GO:0005253	9615	45	34	1	216	1	2	false	0.20833333333333323	0.5638379204892964	1.4815061113279672E-47	anion channel activity
GO:0071604	9615	25	34	1	441	4	1	false	0.20884436914020293	0.5646454175837462	2.4029659354281603E-41	transforming growth factor beta production
GO:0051170	9615	127	34	2	277	2	1	false	0.20930780097315485	0.5650978949958316	2.2287354365443384E-82	import into nucleus
GO:0016765	9615	48	34	1	2071	10	1	false	0.20944290733585805	0.5650978949958316	1.4309954834805439E-98	transferase activity, transferring alkyl or aryl (other than methyl) groups
GO:0030660	9615	84	34	1	1472	4	3	false	0.20965025482896202	0.5650978949958316	2.9150460431883206E-139	Golgi-associated vesicle membrane
GO:0001710	9615	4	34	1	19	1	2	false	0.21052631578947328	0.5660980810234667	2.579979360165113E-4	mesodermal cell fate commitment
GO:0048644	9615	35	34	1	611	4	2	false	0.21065852057926185	0.5660980810234667	8.588251310592482E-58	muscle organ morphogenesis
GO:0016569	9615	341	34	3	2757	13	2	false	0.21095889535626228	0.5660980810234667	0.0	covalent chromatin modification
GO:0002431	9615	79	34	2	266	3	1	false	0.2112569158746088	0.5660980810234667	1.0007010324422578E-69	Fc receptor mediated stimulatory signaling pathway
GO:0008150	9615	8793	34	31	9244	31	1	false	0.21157686598673786	0.5660980810234667	0.0	biological_process
GO:0032456	9615	39	34	1	184	1	1	false	0.2119565217391407	0.5660980810234667	7.366797871904915E-41	endocytic recycling
GO:0044092	9615	680	34	4	8844	31	2	false	0.21221428389736202	0.5660980810234667	0.0	negative regulation of molecular function
GO:1903844	9615	65	34	2	218	3	2	false	0.21251708733210417	0.5660980810234667	3.490863637928536E-57	regulation of cellular response to transforming growth factor beta stimulus
GO:0051348	9615	183	34	2	2325	11	3	false	0.2125582234150573	0.5660980810234667	1.6717985101872147E-277	negative regulation of transferase activity
GO:0090068	9615	181	34	2	1032	5	3	false	0.21295048898813568	0.5660980810234667	2.3916170555311834E-207	positive regulation of cell cycle process
GO:0032653	9615	23	34	1	397	4	2	false	0.21310230463828578	0.5660980810234667	8.364918311433976E-38	regulation of interleukin-10 production
GO:0005737	9615	7167	34	27	9001	31	2	false	0.2132029733360427	0.5660980810234667	0.0	cytoplasm
GO:0098772	9615	917	34	5	8844	31	2	false	0.21354711679567726	0.5660980810234667	0.0	molecular function regulator
GO:1901698	9615	665	34	5	2415	12	1	false	0.21375247173010256	0.5660980810234667	0.0	response to nitrogen compound
GO:0045577	9615	20	34	1	177	2	3	false	0.2137904468412992	0.5660980810234667	8.146682243225944E-27	regulation of B cell differentiation
GO:0032607	9615	21	34	1	98	1	1	false	0.21428571428570992	0.5660980810234667	7.868491735793096E-22	interferon-alpha production
GO:0002414	9615	3	34	1	14	1	1	false	0.21428571428571422	0.5660980810234667	0.0027472527472527427	immunoglobulin transcytosis in epithelial cells
GO:0042659	9615	6	34	1	28	1	2	false	0.2142857142857147	0.5660980810234667	2.654350480437428E-6	regulation of cell fate specification
GO:0072567	9615	9	34	1	42	1	1	false	0.21428571428571563	0.5660980810234667	2.2426964962644543E-9	chemokine (C-X-C motif) ligand 2 production
GO:0002292	9615	27	34	1	126	1	2	false	0.21428571428571905	0.5660980810234667	4.28390708528925E-28	T cell differentiation involved in immune response
GO:0050701	9615	29	34	1	135	1	2	false	0.2148148148148189	0.5667669264184616	3.767048033984992E-30	interleukin-1 secretion
GO:0043154	9615	54	34	2	555	9	4	false	0.21518183043690797	0.5667669264184616	2.1335089582753942E-76	negative regulation of cysteine-type endopeptidase activity involved in apoptotic process
GO:0004497	9615	77	34	1	674	2	1	false	0.21558546919986984	0.5667669264184616	2.0709075452152913E-103	monooxygenase activity
GO:0035329	9615	26	34	1	1626	15	1	false	0.21560802406132284	0.5667669264184616	1.5986294252617443E-57	hippo signaling
GO:0007586	9615	50	34	1	3521	17	1	false	0.21627517946435001	0.5667669264184616	2.0025491835010766E-113	digestion
GO:0043232	9615	3171	34	13	7498	25	2	false	0.21634625926854717	0.5667669264184616	0.0	intracellular non-membrane-bounded organelle
GO:0000149	9615	68	34	1	7017	25	1	false	0.21641022803004795	0.5667669264184616	9.944917855225063E-166	SNARE binding
GO:0044325	9615	68	34	1	7017	25	1	false	0.21641022803004795	0.5667669264184616	9.944917855225063E-166	ion channel binding
GO:1900046	9615	54	34	1	5791	26	3	false	0.21660045648844511	0.5667669264184616	1.9154684016870912E-132	regulation of hemostasis
GO:0002200	9615	41	34	1	1704	10	2	false	0.21667360840479796	0.5667669264184616	1.7572878006794954E-83	somatic diversification of immune receptors
GO:0071901	9615	83	34	2	563	6	3	false	0.21692886804723177	0.5668761266391735	1.168131835053591E-101	negative regulation of protein serine/threonine kinase activity
GO:0072175	9615	80	34	2	171	2	2	false	0.21740626074989772	0.5675650170019454	7.79698681137476E-51	epithelial tube formation
GO:0042278	9615	50	34	1	432	2	2	false	0.21832302139729323	0.5693984497149446	9.779704879277882E-67	purine nucleoside metabolic process
GO:0001786	9615	36	34	1	309	2	2	false	0.21977052074135123	0.5717558444495131	7.136520639527189E-48	phosphatidylserine binding
GO:0110148	9615	70	34	1	8793	31	1	false	0.21979622583186764	0.5717558444495131	1.2835255822949703E-176	biomineralization
GO:0031663	9615	38	34	1	1554	10	2	false	0.21987296315742105	0.5717558444495131	4.379738143834824E-77	lipopolysaccharide-mediated signaling pathway
GO:0098797	9615	247	34	2	4471	16	2	false	0.22018954400490579	0.572018825179085	0.0	plasma membrane protein complex
GO:0036211	9615	2469	34	12	3675	15	2	false	0.22103391678644158	0.5736510743577736	0.0	protein modification process
GO:0048635	9615	24	34	1	783	8	4	false	0.22134365939393386	0.5736585365853694	3.1409637021503626E-46	negative regulation of muscle organ development
GO:0097340	9615	7	34	1	60	2	2	false	0.22146892655367367	0.5736585365853694	2.589285557079134E-9	inhibition of cysteine-type endopeptidase activity
GO:1905564	9615	12	34	1	54	1	3	false	0.22222222222222368	0.5737033793196328	2.915393342640733E-12	positive regulation of vascular endothelial cell proliferation
GO:0015630	9615	779	34	4	1479	5	1	false	0.222246245312345	0.5737033793196328	0.0	microtubule cytoskeleton
GO:0008092	9615	684	34	4	7017	25	1	false	0.2223076106927048	0.5737033793196328	0.0	cytoskeletal protein binding
GO:0071363	9615	375	34	4	1503	10	2	false	0.2223721954059747	0.5737033793196328	0.0	cellular response to growth factor stimulus
GO:0070265	9615	36	34	1	1308	9	1	false	0.22272532455265934	0.5737033793196328	3.8348944677395566E-71	necrotic cell death
GO:0042107	9615	59	34	1	3548	15	1	false	0.2227827435324073	0.5737033793196328	8.009158582166534E-130	cytokine metabolic process
GO:0002684	9615	594	34	5	3974	22	3	false	0.22348004688845544	0.5739258727540666	0.0	positive regulation of immune system process
GO:0007548	9615	129	34	2	421	3	1	false	0.2235399779557311	0.5739258727540666	5.132826693987889E-112	sex differentiation
GO:0061013	9615	161	34	2	2701	15	4	false	0.22385228204597882	0.5739258727540666	3.2967608411436725E-264	regulation of mRNA catabolic process
GO:0043138	9615	15	34	1	67	1	1	false	0.22388059701492813	0.5739258727540666	2.892004811076329E-15	3'-5' DNA helicase activity
GO:0002062	9615	57	34	1	2056	9	2	false	0.22394998273943992	0.5739258727540666	1.2755133946229717E-112	chondrocyte differentiation
GO:1903362	9615	174	34	2	2133	11	4	false	0.22447789508916033	0.5747240226246102	5.183588194323535E-261	regulation of cellular protein catabolic process
GO:0032368	9615	54	34	1	1086	5	3	false	0.22546773568614115	0.5757772907820959	1.024245593292827E-92	regulation of lipid transport
GO:0000123	9615	69	34	1	2738	10	2	false	0.22559822862601225	0.5757772907820959	2.6647622890235697E-139	histone acetyltransferase complex
GO:0030148	9615	57	34	1	1368	6	3	false	0.22573085355234956	0.5757772907820959	2.3154536611414097E-102	sphingolipid biosynthetic process
GO:0042401	9615	7	34	1	31	1	2	false	0.22580645161290266	0.5757772907820959	3.80289590523182E-7	cellular biogenic amine biosynthetic process
GO:0050704	9615	26	34	1	115	1	3	false	0.22608695652174043	0.5757772907820959	2.2760014053105158E-26	regulation of interleukin-1 secretion
GO:0043537	9615	19	34	1	84	1	3	false	0.22619047619048063	0.5757772907820959	3.027198524172051E-19	negative regulation of blood vessel endothelial cell migration
GO:0000226	9615	471	34	4	1089	6	2	false	0.22651263173628197	0.5760450548465792	1.3E-322	microtubule cytoskeleton organization
GO:0006306	9615	52	34	1	229	1	3	false	0.22707423580784702	0.5764364486917358	8.375668173374797E-53	DNA methylation
GO:0003223	9615	5	34	1	22	1	1	false	0.22727272727272643	0.5764364486917358	3.79737221842484E-5	ventricular compact myocardium morphogenesis
GO:0032182	9615	72	34	1	7017	25	1	false	0.22762822595109639	0.5764364486917358	1.053962057982123E-173	ubiquitin-like protein binding
GO:1903725	9615	48	34	1	1328	7	3	false	0.2276309409815877	0.5764364486917358	3.579055191106576E-89	regulation of phospholipid metabolic process
GO:0016887	9615	403	34	3	916	4	1	false	0.22775210345673477	0.5764364486917358	5.1034311841359554E-272	ATPase activity
GO:0006793	9615	2020	34	10	6199	24	1	false	0.2285168627595207	0.5771979373875625	0.0	phosphorus metabolic process
GO:0002720	9615	30	34	1	595	5	5	false	0.22862096388908085	0.5771979373875625	3.2437091974033784E-51	positive regulation of cytokine production involved in immune response
GO:0002768	9615	286	34	3	1526	9	2	false	0.22870517142437508	0.5771979373875625	6.9454E-319	immune response-regulating cell surface receptor signaling pathway
GO:0044786	9615	53	34	1	1047	5	2	false	0.22913790605225431	0.5775280478627705	1.4293673917989606E-90	cell cycle DNA replication
GO:0070727	9615	1520	34	7	2538	9	2	false	0.22927102163742377	0.5775280478627705	0.0	cellular macromolecule localization
GO:0045414	9615	10	34	1	82	2	3	false	0.2303523035230327	0.5792207105407633	4.674469387046383E-13	regulation of interleukin-8 biosynthetic process
GO:0060415	9615	35	34	1	419	3	2	false	0.23075089163006224	0.5792207105407633	7.432253644741502E-52	muscle tissue morphogenesis
GO:0090330	9615	12	34	1	52	1	3	false	0.23076923076923198	0.5792207105407633	4.845444684458855E-12	regulation of platelet aggregation
GO:0072347	9615	37	34	1	584	4	1	false	0.23087867652745606	0.5792207105407633	1.938156873820051E-59	response to anesthetic
GO:0032411	9615	52	34	1	2010	10	4	false	0.23103379753772818	0.5792207105407633	2.688047196910772E-104	positive regulation of transporter activity
GO:0022616	9615	22	34	1	683	8	2	false	0.23149088166558474	0.579819142285026	6.949626128797629E-42	DNA strand elongation
GO:0033046	9615	35	34	1	414	3	5	false	0.23330125705625007	0.5831213206748495	1.1520899181572774E-51	negative regulation of sister chromatid segregation
GO:2000343	9615	7	34	1	30	1	3	false	0.23333333333333284	0.5831213206748495	4.912073877591098E-7	positive regulation of chemokine (C-X-C motif) ligand 2 production
GO:0050673	9615	218	34	3	1020	8	1	false	0.23346815965249154	0.5831213206748495	4.73657819104917E-229	epithelial cell proliferation
GO:0045843	9615	23	34	1	185	2	4	false	0.23378378378379058	0.583337702855095	7.711334299109217E-30	negative regulation of striated muscle tissue development
GO:0042775	9615	78	34	1	1210	4	2	false	0.2342349488776063	0.583337702855095	4.993096225435363E-125	mitochondrial ATP synthesis coupled electron transport
GO:0098687	9615	266	34	2	8962	31	2	false	0.23433683925199006	0.583337702855095	0.0	chromosomal region
GO:0045778	9615	44	34	1	1012	6	3	false	0.23462304563738398	0.583337702855095	4.060437403715432E-78	positive regulation of ossification
GO:1901862	9615	25	34	1	576	6	3	false	0.2346533584366258	0.583337702855095	2.567767220797289E-44	negative regulation of muscle tissue development
GO:1904949	9615	90	34	1	1055	3	1	false	0.23491587156991153	0.5834440028233069	5.978500236101971E-133	ATPase complex
GO:0050798	9615	24	34	1	102	1	1	false	0.23529411764705904	0.5836361498479791	7.307875065819394E-24	activated T cell proliferation
GO:0002443	9615	576	34	4	826	4	1	false	0.23571965657940147	0.5836361498479791	3.826295186237803E-219	leukocyte mediated immunity
GO:0005881	9615	71	34	1	7170	27	2	false	0.23599994244277667	0.5836361498479791	2.1818163027141648E-172	cytoplasmic microtubule
GO:0044070	9615	43	34	1	502	3	2	false	0.23601836963521125	0.5836361498479791	2.8518539832685136E-63	regulation of anion transport
GO:1900076	9615	56	34	1	5447	26	3	false	0.2360923634413294	0.5836361498479791	5.626787933098817E-135	regulation of cellular response to insulin stimulus
GO:0045581	9615	19	34	1	151	2	4	false	0.2365562913907106	0.5842390266440342	1.5767492968937753E-24	negative regulation of T cell differentiation
GO:0035404	9615	10	34	1	192	5	2	false	0.23688911054047918	0.5845172755436544	6.764878340217547E-17	histone-serine phosphorylation
GO:1990204	9615	91	34	1	1055	3	1	false	0.2372943714510368	0.5849735897887676	5.637756699335651E-134	oxidoreductase complex
GO:0070469	9615	78	34	1	8962	31	2	false	0.23772157963745685	0.5854831112592281	8.172796518707519E-194	respirasome
GO:0060028	9615	5	34	1	21	1	2	false	0.23809523809523822	0.5858599232093211	4.914246400314522E-5	convergent extension involved in axis elongation
GO:0070849	9615	37	34	1	971	7	2	false	0.23876326178563514	0.5858896280979307	8.190457507439857E-68	response to epidermal growth factor
GO:0120032	9615	114	34	2	605	5	3	false	0.2387967183679655	0.5858896280979307	1.693170891041709E-126	regulation of plasma membrane bounded cell projection assembly
GO:0010165	9615	27	34	1	113	1	1	false	0.23893805309735103	0.5858896280979307	1.1823527077796375E-26	response to X-ray
GO:0006903	9615	250	34	2	8310	31	3	false	0.2389900064896644	0.5858896280979307	0.0	vesicle targeting
GO:1902373	9615	35	34	1	1302	10	5	false	0.23925412789079772	0.5859960420203578	1.5962197689602865E-69	negative regulation of mRNA catabolic process
GO:0070167	9615	41	34	1	1069	7	3	false	0.2400829507618875	0.5873753318504339	4.718095631822838E-75	regulation of biomineral tissue development
GO:0070374	9615	74	34	1	308	1	3	false	0.24025974025972552	0.5873753318504339	3.315902888962516E-73	positive regulation of ERK1 and ERK2 cascade
GO:0006952	9615	870	34	6	2400	12	1	false	0.2405380945129555	0.5873889352015452	0.0	defense response
GO:0043170	9615	5254	34	22	6247	24	1	false	0.2410204612305135	0.5873889352015452	0.0	macromolecule metabolic process
GO:0047485	9615	77	34	1	7017	25	1	false	0.24143402971290984	0.5873889352015452	1.548849986366595E-183	protein N-terminus binding
GO:0032649	9615	35	34	1	398	3	2	false	0.24185263006886773	0.5873889352015452	4.866337904874229E-51	regulation of interferon-gamma production
GO:0097718	9615	25	34	1	466	5	1	false	0.24189123652639238	0.5873889352015452	5.829338076702194E-42	disordered domain specific binding
GO:0030901	9615	51	34	1	2972	16	2	false	0.24244043284536604	0.5873889352015452	1.7886872479682842E-111	midbrain development
GO:0033048	9615	33	34	1	136	1	4	false	0.242647058823529	0.5873889352015452	2.3500689946253996E-32	negative regulation of mitotic sister chromatid segregation
GO:0045930	9615	218	34	2	913	4	3	false	0.24266352619888082	0.5873889352015452	3.650804271762987E-217	negative regulation of mitotic cell cycle
GO:0034341	9615	125	34	2	923	7	2	false	0.2427084850117054	0.5873889352015452	2.7998198215599863E-158	response to interferon-gamma
GO:0048146	9615	32	34	1	478	4	3	false	0.24275794041176096	0.5873889352015452	1.378372139919332E-50	positive regulation of fibroblast proliferation
GO:0006956	9615	67	34	1	999	4	4	false	0.24279455263487434	0.5873889352015452	3.752447910316596E-106	complement activation
GO:0030863	9615	83	34	1	1533	5	2	false	0.24322505259416766	0.5873889352015452	1.5064017381543115E-139	cortical cytoskeleton
GO:0003824	9615	4725	34	19	8844	31	1	false	0.2432791857104677	0.5873889352015452	0.0	catalytic activity
GO:0071310	9615	1495	34	10	2147	12	2	false	0.24336264735280594	0.5873889352015452	0.0	cellular response to organic substance
GO:0017053	9615	62	34	1	3589	16	1	false	0.24376631177139518	0.5878288444623563	2.0877799334120155E-135	transcriptional repressor complex
GO:0031248	9615	78	34	1	8417	30	2	false	0.24405714788543323	0.5879961230815111	1.1147143212919957E-191	protein acetyltransferase complex
GO:0010629	9615	1144	34	7	3498	16	3	false	0.24442275558203205	0.5883430789395241	0.0	negative regulation of gene expression
GO:0051301	9615	457	34	3	8248	31	1	false	0.24501922194893472	0.5886028115080335	0.0	cell division
GO:0043299	9615	434	34	3	958	4	2	false	0.24509130479732938	0.5886028115080335	1.0937338610716242E-285	leukocyte degranulation
GO:0003229	9615	26	34	1	106	1	1	false	0.24528301886792908	0.5886028115080335	2.518000550422226E-25	ventricular cardiac muscle tissue development
GO:0098862	9615	81	34	1	8962	31	2	false	0.24567438635859426	0.5886028115080335	5.968893122499704E-200	cluster of actin-based cell projections
GO:0031100	9615	50	34	1	1803	10	2	false	0.24568694595908758	0.5886028115080335	9.574062687908605E-99	animal organ regeneration
GO:0032655	9615	27	34	1	397	4	2	false	0.2463616969436581	0.5886028115080335	1.8300071357292828E-42	regulation of interleukin-12 production
GO:0032727	9615	17	34	1	69	1	3	false	0.24637681159420152	0.5886028115080335	1.6765245281601889E-16	positive regulation of interferon-alpha production
GO:0045321	9615	778	34	6	1756	10	2	false	0.2463820687642508	0.5886028115080335	0.0	leukocyte activation
GO:0051704	9615	489	34	3	8793	31	1	false	0.24675446726681216	0.5886028115080335	0.0	multi-organism process
GO:0030332	9615	79	34	1	7017	25	1	false	0.24688975118132628	0.5886028115080335	1.9818678488047612E-187	cyclin binding
GO:0008037	9615	75	34	1	8248	31	1	false	0.24700341619489596	0.5886028115080335	6.531621738496172E-185	cell recognition
GO:0005548	9615	22	34	1	89	1	2	false	0.24719101123595383	0.5886028115080335	2.4832606349679844E-21	phospholipid transporter activity
GO:0051253	9615	717	34	5	3122	15	4	false	0.24810861527383357	0.5900622783740955	0.0	negative regulation of RNA metabolic process
GO:1902531	9615	1074	34	10	2111	16	2	false	0.24838517839005525	0.5900622783740955	0.0	regulation of intracellular signal transduction
GO:1902369	9615	44	34	1	1103	7	3	false	0.2485532615264035	0.5900622783740955	8.48691144203011E-80	negative regulation of RNA catabolic process
GO:0060334	9615	13	34	1	144	3	3	false	0.24869291506614422	0.5900622783740955	9.504489448794718E-19	regulation of interferon-gamma-mediated signaling pathway
GO:0048565	9615	51	34	1	561	3	2	false	0.24908812118121082	0.5904722872643882	1.0270660636661732E-73	digestive tract development
GO:0046006	9615	22	34	1	88	1	2	false	0.24999999999999373	0.5905249110320294	3.2986596494351518E-21	regulation of activated T cell proliferation
GO:1905116	9615	1	34	1	4	1	3	false	0.25000000000000006	0.5905249110320294	0.25000000000000006	positive regulation of lateral attachment of mitotic spindle microtubules to kinetochore
GO:1905115	9615	1	34	1	4	1	2	false	0.25000000000000006	0.5905249110320294	0.25000000000000006	regulation of lateral attachment of mitotic spindle microtubules to kinetochore
GO:0033151	9615	9	34	1	36	1	1	false	0.2500000000000004	0.5905249110320294	1.0622107069139657E-8	V(D)J recombination
GO:0072604	9615	21	34	1	157	2	2	false	0.25036746692794853	0.5907693733716858	1.5937836382956573E-26	interleukin-6 secretion
GO:0006672	9615	60	34	1	864	4	2	false	0.250548517671005	0.5907693733716858	4.3672467939494627E-94	ceramide metabolic process
GO:0055006	9615	44	34	1	1090	7	2	false	0.2511705654497877	0.5910308506394616	1.445006516002651E-79	cardiac cell development
GO:1902099	9615	46	34	1	342	2	3	false	0.25125619522905646	0.5910308506394616	3.5660161887756964E-58	regulation of metaphase/anaphase transition of cell cycle
GO:0043388	9615	37	34	1	1558	12	3	false	0.2513284232327525	0.5910308506394616	1.588021673063599E-75	positive regulation of DNA binding
GO:0006470	9615	207	34	2	2566	12	2	false	0.2516564274378361	0.5910308506394616	1.1415416256977E-311	protein dephosphorylation
GO:2000059	9615	40	34	1	435	3	3	false	0.2517977928479869	0.5910308506394616	1.4980030097336302E-57	negative regulation of ubiquitin-dependent protein catabolic process
GO:1902493	9615	78	34	1	577	2	1	false	0.2522927498556509	0.5910308506394616	1.1250724199778584E-98	acetyltransferase complex
GO:0097191	9615	149	34	2	1689	11	2	false	0.2524189004637246	0.5910308506394616	3.8553119725687404E-218	extrinsic apoptotic signaling pathway
GO:0007167	9615	600	34	5	1525	9	1	false	0.25244029552736325	0.5910308506394616	0.0	enzyme linked receptor protein signaling pathway
GO:2001252	9615	138	34	2	1135	8	3	false	0.2527845010473692	0.5912436244772349	1.0549447581358892E-181	positive regulation of chromosome organization
GO:0031985	9615	61	34	1	241	1	2	false	0.2531120331950462	0.5912436244772349	1.0401365581097066E-58	Golgi cisterna
GO:0003674	9615	8844	34	31	9244	31	1	false	0.2531992470925108	0.5912436244772349	0.0	molecular_function
GO:0070228	9615	29	34	2	57	2	2	false	0.2543859649122824	0.5934927388770735	6.651751997576856E-17	regulation of lymphocyte apoptotic process
GO:1901224	9615	43	34	1	607	4	3	false	0.25521135440523585	0.5939541760466344	5.830936458416222E-67	positive regulation of NIK/NF-kappaB signaling
GO:0005615	9615	2030	34	9	8962	31	2	false	0.2552248983940668	0.5939541760466344	0.0	extracellular space
GO:1903312	9615	62	34	1	1296	6	3	false	0.2552548831899095	0.5939541760466344	1.4465578672779747E-107	negative regulation of mRNA metabolic process
GO:2000112	9615	2061	34	14	2862	17	3	false	0.2556218893926687	0.5940869615710673	0.0	regulation of cellular macromolecule biosynthetic process
GO:0046479	9615	11	34	1	43	1	3	false	0.25581395348837	0.5940869615710673	1.738524415708855E-10	glycosphingolipid catabolic process
GO:0005829	9615	3678	34	15	8962	31	2	false	0.2560680689228684	0.5940869615710673	0.0	cytosol
GO:0006887	9615	656	34	3	1804	5	3	false	0.25647036212707564	0.5940869615710673	0.0	exocytosis
GO:0050854	9615	41	34	1	1962	14	3	false	0.25669826540916557	0.5940869615710673	5.0879306677711075E-86	regulation of antigen receptor-mediated signaling pathway
GO:2000008	9615	29	34	1	407	4	2	false	0.2568175736491947	0.5940869615710673	5.152406228509641E-45	regulation of protein localization to cell surface
GO:0035051	9615	69	34	1	2130	9	2	false	0.2569139866287832	0.5940869615710673	1.144621086824733E-131	cardiocyte differentiation
GO:0016651	9615	93	34	1	674	2	1	false	0.2571020409962924	0.5940869615710673	7.761830279676321E-117	oxidoreductase activity, acting on NAD(P)H
GO:0051250	9615	74	34	2	374	5	3	false	0.25776679718245515	0.5943460619149308	3.1037591301432202E-80	negative regulation of lymphocyte activation
GO:0006595	9615	8	34	1	31	1	1	false	0.25806451612903164	0.5943460619149308	1.2676319684106097E-7	polyamine metabolic process
GO:1904869	9615	9	34	1	96	3	2	false	0.25815369540873184	0.5943460619149308	7.712816243465915E-13	regulation of protein localization to Cajal body
GO:0045416	9615	8	34	1	58	2	4	false	0.25892316999395243	0.5943460619149308	5.217035699399583E-10	positive regulation of interleukin-8 biosynthetic process
GO:0071364	9615	34	34	1	814	7	3	false	0.25903051090703844	0.5943460619149308	6.492897462188575E-61	cellular response to epidermal growth factor stimulus
GO:0098803	9615	65	34	1	684	3	2	false	0.25919635921014195	0.5943460619149308	1.0044598324211828E-92	respiratory chain complex
GO:0006790	9615	255	34	2	6199	24	1	false	0.2593589804545378	0.5943460619149308	0.0	sulfur compound metabolic process
GO:0072331	9615	193	34	3	1626	15	1	false	0.259474571831878	0.5943460619149308	1.7618678158069094E-256	signal transduction by p53 class mediator
GO:0003684	9615	49	34	1	1493	9	1	false	0.26003744658877037	0.5943460619149308	3.990461201522589E-93	damaged DNA binding
GO:0002220	9615	89	34	2	266	3	2	false	0.26009363030218685	0.5943460619149308	4.5109623232966243E-73	innate immune response activating cell surface receptor signaling pathway
GO:0061041	9615	96	34	1	369	1	2	false	0.2601626016259987	0.5943460619149308	2.903468188379007E-91	regulation of wound healing
GO:0048199	9615	237	34	2	464	2	2	false	0.26035227526634075	0.5943460619149308	6.3144684105543656E-139	vesicle targeting, to, from or within Golgi
GO:0003401	9615	18	34	1	129	2	1	false	0.26053779069767263	0.5943460619149308	2.2689861245962985E-22	axis elongation
GO:0032642	9615	38	34	1	398	3	2	false	0.26054591712853986	0.5943460619149308	5.19239455483678E-54	regulation of chemokine production
GO:0002697	9615	247	34	2	1241	5	2	false	0.2605720587830431	0.5943460619149308	3.7569220837065623E-268	regulation of immune effector process
GO:0002901	9615	4	34	1	29	2	2	false	0.2610837438423651	0.595002008499124	4.210349037935256E-5	mature B cell apoptotic process
GO:0045598	9615	56	34	1	953	5	2	false	0.26173499600783906	0.5955305133202506	5.476448008668032E-92	regulation of fat cell differentiation
GO:0033627	9615	57	34	1	781	4	1	false	0.26194855552485924	0.5955305133202506	4.328535117320307E-88	cell adhesion mediated by integrin
GO:0097199	9615	19	34	1	450	7	2	false	0.26217908942636775	0.5955305133202506	6.940614789845283E-34	cysteine-type endopeptidase activity involved in apoptotic signaling pathway
GO:0015026	9615	19	34	1	324	5	1	false	0.2622128700833797	0.5955305133202506	4.153764250138554E-31	coreceptor activity
GO:0034708	9615	85	34	1	8418	30	2	false	0.26286954577318555	0.5965116615622288	9.813963551024036E-206	methyltransferase complex
GO:0030099	9615	229	34	2	2061	9	2	false	0.263720910367815	0.5968558097175752	2.092357374605E-311	myeloid cell differentiation
GO:0048666	9615	586	34	5	1122	7	2	false	0.2640289841899184	0.5968558097175752	0.0	neuron development
GO:0002237	9615	181	34	2	2171	12	3	false	0.2640968561004322	0.5968558097175752	9.510310637766791E-270	response to molecule of bacterial origin
GO:1904645	9615	31	34	1	320	3	1	false	0.2641243272017402	0.5968558097175752	8.082026419929494E-44	response to amyloid-beta
GO:0006809	9615	47	34	1	2944	19	4	false	0.264145226522844	0.5968558097175752	3.411178695015365E-104	nitric oxide biosynthetic process
GO:0019209	9615	50	34	1	678	4	3	false	0.2644491464266261	0.5970344249682757	5.322210134430838E-77	kinase activator activity
GO:0098552	9615	290	34	2	8962	31	3	false	0.26535717337346676	0.5978969615829065	0.0	side of membrane
GO:0097478	9615	290	34	2	8962	31	2	false	0.26535717337346676	0.5978969615829065	0.0	leaflet of membrane bilayer
GO:0001906	9615	87	34	1	8793	31	1	false	0.26565653360576524	0.5978969615829065	2.3403219566138186E-211	cell killing
GO:0042136	9615	57	34	1	3539	19	2	false	0.26604209591899824	0.5978969615829065	3.2995756512925444E-126	neurotransmitter biosynthetic process
GO:0050431	9615	18	34	1	126	2	2	false	0.26628571428571324	0.5978969615829065	3.5751402136504638E-22	transforming growth factor beta binding
GO:0005929	9615	285	34	2	7935	28	3	false	0.2663047027845416	0.5978969615829065	0.0	cilium
GO:1903035	9615	60	34	1	1194	6	3	false	0.2665630624288951	0.5978969615829065	9.009224464183576E-103	negative regulation of response to wounding
GO:0032872	9615	133	34	2	392	3	3	false	0.26667603496247166	0.5978969615829065	2.089830198308836E-108	regulation of stress-activated MAPK cascade
GO:0019725	9615	479	34	3	8260	31	3	false	0.2668968581036529	0.5978969615829065	0.0	cellular homeostasis
GO:0051674	9615	876	34	4	3943	12	1	false	0.2670831624999349	0.5978969615829065	0.0	localization of cell
GO:2000772	9615	25	34	1	497	6	3	false	0.2674890773792349	0.5983011798162331	1.1176415607819293E-42	regulation of cellular senescence
GO:0071474	9615	11	34	1	41	1	2	false	0.26829268292683045	0.598469630822063	3.16509586166351E-10	cellular hyperosmotic response
GO:0003677	9615	1493	34	9	2630	13	1	false	0.2683841694003594	0.598469630822063	0.0	DNA binding
GO:0045429	9615	26	34	1	1100	13	5	false	0.26852502685262203	0.598469630822063	4.557499831512138E-53	positive regulation of nitric oxide biosynthetic process
GO:0071496	9615	216	34	2	1492	7	1	false	0.26871218614856385	0.598469630822063	3.7749920163227297E-267	cellular response to external stimulus
GO:0007517	9615	187	34	2	1846	10	2	false	0.26884754824539264	0.598469630822063	4.053559711753136E-262	muscle organ development
GO:0002718	9615	47	34	1	776	5	4	false	0.2689168623618535	0.598469630822063	1.6092242111638693E-76	regulation of cytokine production involved in immune response
GO:0009968	9615	736	34	6	2988	18	5	false	0.26949700830706624	0.5988840020192784	0.0	negative regulation of signal transduction
GO:0010656	9615	22	34	1	504	7	3	false	0.2697320570633886	0.5988840020192784	6.298523953342558E-39	negative regulation of muscle cell apoptotic process
GO:0030865	9615	51	34	1	1001	6	1	false	0.2698930623320843	0.5988840020192784	5.385472320464123E-87	cortical cytoskeleton organization
GO:0042108	9615	37	34	1	1789	15	6	false	0.2700129541111602	0.5988840020192784	9.014510443529333E-78	positive regulation of cytokine biosynthetic process
GO:0005911	9615	316	34	2	607	2	1	false	0.2706053142382777	0.5988840020192784	9.725396547383514E-182	cell-cell junction
GO:0042035	9615	54	34	1	3115	18	5	false	0.2706814247581843	0.5988840020192784	8.265058580853584E-118	regulation of cytokine biosynthetic process
GO:0050819	9615	38	34	1	744	6	3	false	0.2706820348109733	0.5988840020192784	1.0379685136209757E-64	negative regulation of coagulation
GO:0004715	9615	35	34	1	129	1	1	false	0.2713178294573664	0.5997908719477999	2.258700543383668E-32	non-membrane spanning protein tyrosine kinase activity
GO:0032435	9615	32	34	1	318	3	4	false	0.27329898235411737	0.603576529914563	1.1051944065287866E-44	negative regulation of proteasomal ubiquitin-dependent protein catabolic process
GO:0017144	9615	471	34	3	6199	24	1	false	0.2734849587522483	0.603576529914563	0.0	drug metabolic process
GO:0034123	9615	15	34	1	102	2	3	false	0.2737332556785058	0.6036227523475357	2.8667842686950536E-18	positive regulation of toll-like receptor signaling pathway
GO:0002764	9615	287	34	3	2982	19	2	false	0.27417684848667645	0.6037123901593926	0.0	immune response-regulating signaling pathway
GO:0002696	9615	183	34	2	1067	6	4	false	0.27476932940142756	0.6037123901593926	1.3507667315885042E-211	positive regulation of leukocyte activation
GO:0071495	9615	763	34	7	917	7	1	false	0.2748327777992388	0.6037123901593926	1.602889293467601E-179	cellular response to endogenous stimulus
GO:0009116	9615	80	34	1	4279	17	3	false	0.27490095567885797	0.6037123901593926	4.6781265933198293E-172	nucleoside metabolic process
GO:0003279	9615	59	34	1	2972	16	2	false	0.27504598933719704	0.6037123901593926	3.046681917473486E-125	cardiac septum development
GO:0030071	9615	46	34	1	310	2	4	false	0.2751644221734846	0.6037123901593926	4.619222946259309E-56	regulation of mitotic metaphase/anaphase transition
GO:0031401	9615	670	34	5	2619	14	3	false	0.2753656137412521	0.6037123901593926	0.0	positive regulation of protein modification process
GO:0048145	9615	53	34	1	850	5	2	false	0.2758042597496306	0.6038129507599538	1.2323941481786081E-85	regulation of fibroblast proliferation
GO:0071356	9615	167	34	2	646	4	2	false	0.2758663311758282	0.6038129507599538	1.2879259555717077E-159	cellular response to tumor necrosis factor
GO:0031072	9615	90	34	1	7017	25	1	false	0.27622934660365095	0.6041056916162916	1.8502910220941107E-208	heat shock protein binding
GO:1901797	9615	22	34	1	490	7	3	false	0.2764551470108453	0.6041056916162916	1.1864613016725752E-38	negative regulation of signal transduction by p53 class mediator
GO:0050790	9615	1449	34	8	5064	22	2	false	0.2771683326553486	0.6045983819470373	0.0	regulation of catalytic activity
GO:0050869	9615	20	34	1	196	3	3	false	0.27721762773312786	0.6045983819470373	9.477702785182947E-28	negative regulation of B cell activation
GO:0090148	9615	114	34	1	1463	4	1	false	0.2773637774807877	0.6045983819470373	3.396798354739285E-173	membrane fission
GO:0097447	9615	326	34	3	684	4	3	false	0.27766094670506347	0.6047496419212006	8.628970381950333E-205	dendritic tree
GO:0042133	9615	84	34	1	6231	24	2	false	0.2784481559437963	0.6059393657331406	1.050984347069279E-192	neurotransmitter metabolic process
GO:1904029	9615	59	34	1	1116	6	3	false	0.2786636405123031	0.6059393657331406	1.0177137599501344E-99	regulation of cyclin-dependent protein kinase activity
GO:0070302	9615	136	34	2	1308	10	3	false	0.27923535800826216	0.6066856591750703	7.30822546775291E-189	regulation of stress-activated protein kinase signaling cascade
GO:0005634	9615	4344	34	17	6910	24	1	false	0.27954067417626394	0.6068277682987273	0.0	nucleus
GO:0051304	9615	66	34	1	1040	5	2	false	0.27998047402603854	0.6068277682987273	3.363769984942712E-106	chromosome separation
GO:1901388	9615	7	34	1	25	1	2	false	0.28000000000000047	0.6068277682987273	2.08029956313708E-6	regulation of transforming growth factor beta activation
GO:0001503	9615	216	34	2	3521	17	1	false	0.28038477401948453	0.6068277682987273	0.0	ossification
GO:0010467	9615	3138	34	15	5254	22	1	false	0.280443567496248	0.6068277682987273	0.0	gene expression
GO:1902100	9615	30	34	1	198	2	3	false	0.2807260421473252	0.606904987215164	3.3814336937102546E-36	negative regulation of metaphase/anaphase transition of cell cycle
GO:0007004	9615	58	34	3	88	3	4	false	0.2811839323467156	0.606904987215164	3.361463410799855E-24	telomere maintenance via telomerase
GO:0051223	9615	416	34	3	1553	7	3	false	0.2812395487680871	0.606904987215164	0.0	regulation of protein transport
GO:0071559	9615	145	34	2	971	7	2	false	0.2813936117747144	0.606904987215164	4.774387353525008E-177	response to transforming growth factor beta
GO:0001650	9615	95	34	1	8962	31	2	false	0.28173805025664667	0.607132536295503	5.659350516917082E-228	fibrillar center
GO:0072376	9615	84	34	1	5886	23	2	false	0.28195646600842006	0.607132536295503	1.2999284040941275E-190	protein activation cascade
GO:0034612	9615	181	34	2	690	4	1	false	0.28240223491597616	0.60759962212473	1.0360550267707665E-171	response to tumor necrosis factor
GO:0010657	9615	41	34	1	1133	9	1	false	0.28317392275670705	0.6084406857104853	4.160384501912127E-76	muscle cell apoptotic process
GO:0032212	9615	30	34	2	85	3	4	false	0.2833350207552985	0.6084406857104853	1.1954678145175738E-23	positive regulation of telomere maintenance via telomerase
GO:0055123	9615	57	34	1	2429	14	1	false	0.2834806509317779	0.6084406857104853	8.432796762121705E-117	digestive system development
GO:0048534	9615	497	34	4	1809	10	2	false	0.2841376601707874	0.6088053198807613	0.0	hematopoietic or lymphoid organ development
GO:0046434	9615	94	34	1	2017	7	2	false	0.284363987727849	0.6088053198807613	2.2390385773550566E-164	organophosphate catabolic process
GO:0048523	9615	2680	34	12	8261	31	3	false	0.2845647936805954	0.6088053198807613	0.0	negative regulation of cellular process
GO:0002181	9615	83	34	1	538	2	1	false	0.2849923504531475	0.6088053198807613	6.926194549829167E-100	cytoplasmic translation
GO:2001235	9615	131	34	2	1241	10	4	false	0.28541612461553534	0.6088053198807613	5.420585946420665E-181	positive regulation of apoptotic signaling pathway
GO:0050821	9615	136	34	3	206	3	1	false	0.28557897229458595	0.6088053198807613	7.826889116496875E-57	protein stabilization
GO:0045892	9615	624	34	5	2231	13	5	false	0.2856773644995058	0.6088053198807613	0.0	negative regulation of transcription, DNA-templated
GO:0072557	9615	2	34	1	7	1	1	false	0.2857142857142857	0.6088053198807613	0.047619047619047596	IPAF inflammasome complex
GO:0032072	9615	1	34	1	7	2	2	false	0.2857142857142857	0.6088053198807613	0.14285714285714285	regulation of restriction endodeoxyribonuclease activity
GO:0003724	9615	64	34	1	413	2	2	false	0.2862314581913899	0.6091030625272521	8.325688751456993E-77	RNA helicase activity
GO:0010243	9615	621	34	5	1868	11	2	false	0.28631285199021117	0.6091030625272521	0.0	response to organonitrogen compound
GO:0044784	9615	48	34	1	451	3	2	false	0.2870811872320912	0.6101318044128048	6.605883912308383E-66	metaphase/anaphase transition of cell cycle
GO:0051117	9615	62	34	1	1683	9	1	false	0.2872560284429401	0.6101318044128048	9.434185383348077E-115	ATPase binding
GO:0008276	9615	61	34	1	2195	12	3	false	0.28756690913455385	0.6103038719042689	1.7516561039421885E-120	protein methyltransferase activity
GO:0003725	9615	65	34	1	1373	7	1	false	0.2884109100458668	0.6116062030126009	4.327359752704891E-113	double-stranded RNA binding
GO:0060537	9615	193	34	2	1088	6	1	false	0.28909956167573625	0.612058187339519	4.381264201379739E-220	muscle tissue development
GO:0005524	9615	987	34	7	1377	8	3	false	0.2891470665471668	0.612058187339519	0.0	ATP binding
GO:0051303	9615	62	34	1	577	3	3	false	0.28940594152669574	0.612058187339519	6.050012560872263E-85	establishment of chromosome localization
GO:0061136	9615	129	34	2	362	3	2	false	0.28990883722829325	0.612058187339519	9.258573144992335E-102	regulation of proteasomal protein catabolic process
GO:0043161	9615	305	34	3	460	3	2	false	0.2905226896783595	0.612058187339519	5.617743490801981E-127	proteasome-mediated ubiquitin-dependent protein catabolic process
GO:0035107	9615	69	34	1	1444	7	2	false	0.29069893493299714	0.612058187339519	8.713210506035274E-120	appendage morphogenesis
GO:0043005	9615	641	34	4	1119	5	1	false	0.2911439944484586	0.612058187339519	0.0	neuron projection
GO:0035082	9615	177	34	2	1984	12	3	false	0.29114624939226386	0.612058187339519	2.482972667178368E-258	axoneme assembly
GO:0009792	9615	361	34	3	544	3	1	false	0.2914111303121144	0.612058187339519	3.667321576233818E-150	embryo development ending in birth or egg hatching
GO:0003729	9615	210	34	2	1373	7	1	false	0.29158558580718297	0.612058187339519	2.741219206785754E-254	mRNA binding
GO:0005102	9615	770	34	4	7017	25	1	false	0.29165574975477376	0.612058187339519	0.0	signaling receptor binding
GO:0045063	9615	7	34	1	24	1	2	false	0.29166666666666574	0.612058187339519	2.889304948801504E-6	T-helper 1 cell differentiation
GO:0016740	9615	2071	34	10	4725	19	1	false	0.29181095362125803	0.612058187339519	0.0	transferase activity
GO:0042089	9615	59	34	1	2944	17	3	false	0.291851474640991	0.612058187339519	5.355325506614083E-125	cytokine biosynthetic process
GO:0021954	9615	40	34	1	601	5	2	false	0.29217804329540975	0.6122594356348168	2.1531799327325254E-63	central nervous system neuron development
GO:0032386	9615	249	34	2	2088	9	3	false	0.29243923748978284	0.6123234822834175	0.0	regulation of intracellular transport
GO:1905349	9615	177	34	2	1976	12	2	false	0.2928216165326356	0.6124799559628772	5.2510000001659965E-258	ciliary transition zone assembly
GO:0045841	9615	30	34	1	189	2	5	false	0.29297534616680004	0.6124799559628772	1.53412271360103E-35	negative regulation of mitotic metaphase/anaphase transition
GO:0006415	9615	99	34	1	622	2	2	false	0.2932103080293822	0.612488881052722	9.253116479216168E-118	translational termination
GO:0002520	9615	529	34	4	3256	17	2	false	0.29383180640026585	0.6125339460449447	0.0	immune system development
GO:0010717	9615	51	34	1	1201	8	3	false	0.2940276084689586	0.6125339460449447	3.9958289979779167E-91	regulation of epithelial to mesenchymal transition
GO:0043371	9615	10	34	1	34	1	4	false	0.2941176470588225	0.6125339460449447	7.626128152202842E-9	negative regulation of CD4-positive, alpha-beta T cell differentiation
GO:0045786	9615	405	34	3	3195	15	3	false	0.2942031989896927	0.6125339460449447	0.0	negative regulation of cell cycle
GO:0016043	9615	4526	34	19	8258	31	2	false	0.2943854294362898	0.6125339460449447	0.0	cellular component organization
GO:0002682	9615	837	34	5	5981	26	2	false	0.29488359810522	0.6130900179869688	0.0	regulation of immune system process
GO:0001067	9615	932	34	6	2630	13	1	false	0.2954024937781671	0.6136882793278823	0.0	regulatory region nucleic acid binding
GO:0014855	9615	32	34	1	108	1	1	false	0.29629629629629584	0.6145833333333368	3.74540341092875E-28	striated muscle cell proliferation
GO:0055023	9615	16	34	1	54	1	4	false	0.29629629629629795	0.6145833333333368	4.7404769799038143E-14	positive regulation of cardiac muscle tissue growth
GO:0030141	9615	598	34	3	2807	9	2	false	0.29662276775447827	0.614780209514551	0.0	secretory granule
GO:0051310	9615	53	34	1	178	1	2	false	0.29775280898878065	0.6149596371370568	1.2907859541150464E-46	metaphase plate congression
GO:0032755	9615	44	34	1	272	2	3	false	0.29786194920769354	0.6149596371370568	7.97385655659069E-52	positive regulation of interleukin-6 production
GO:0051094	9615	693	34	5	4740	25	3	false	0.29795778230596726	0.6149596371370568	0.0	positive regulation of developmental process
GO:0015833	9615	1532	34	6	1874	6	2	false	0.2979595843554029	0.6149596371370568	0.0	peptide transport
GO:0005793	9615	100	34	1	8260	29	2	false	0.29800984230807254	0.6149596371370568	3.414377372324011E-234	endoplasmic reticulum-Golgi intermediate compartment
GO:0050000	9615	63	34	1	566	3	1	false	0.2986005111067017	0.6149596371370568	2.671588094329991E-85	chromosome localization
GO:0007417	9615	484	34	4	2429	14	2	false	0.2989726274039134	0.6149596371370568	0.0	central nervous system development
GO:0071219	9615	108	34	2	197	2	2	false	0.2992851963119958	0.6149596371370568	2.184999614268375E-58	cellular response to molecule of bacterial origin
GO:0051640	9615	566	34	3	2049	7	1	false	0.29957950648326015	0.6149596371370568	0.0	organelle localization
GO:0098800	9615	106	34	1	948	3	3	false	0.29961325135159106	0.6149596371370568	1.4697380565553172E-143	inner mitochondrial membrane protein complex
GO:0016829	9615	272	34	2	4725	19	1	false	0.2996463027766141	0.6149596371370568	0.0	lyase activity
GO:0002386	9615	3	34	1	10	1	1	false	0.29999999999999966	0.6149596371370568	0.008333333333333312	immune response in mucosal-associated lymphoid tissue
GO:0043988	9615	3	34	1	10	1	1	false	0.29999999999999966	0.6149596371370568	0.008333333333333312	histone H3-S28 phosphorylation
GO:0009892	9615	1841	34	8	6879	24	3	false	0.3003825483513446	0.6149596371370568	0.0	negative regulation of metabolic process
GO:0033628	9615	37	34	1	434	4	2	false	0.30073729270092175	0.6149596371370568	1.7281420611903475E-54	regulation of cell adhesion mediated by integrin
GO:1902253	9615	20	34	1	235	4	3	false	0.30105971613276294	0.6149596371370568	2.1185324852488673E-29	regulation of intrinsic apoptotic signaling pathway by p53 class mediator
GO:0051129	9615	471	34	3	5390	22	3	false	0.301070958198145	0.6149596371370568	0.0	negative regulation of cellular component organization
GO:0002702	9615	53	34	1	176	1	3	false	0.30113636363637436	0.6149596371370568	2.623709823893088E-46	positive regulation of production of molecular mediator of immune response
GO:0071705	9615	1682	34	6	3215	9	1	false	0.30129774953247995	0.6149596371370568	0.0	nitrogen compound transport
GO:0002521	9615	251	34	2	2061	9	2	false	0.3014003302252142	0.6149596371370568	0.0	leukocyte differentiation
GO:0004519	9615	115	34	2	209	2	1	false	0.30157342657342673	0.6149596371370568	6.311786106920932E-62	endonuclease activity
GO:0032652	9615	45	34	1	399	3	2	false	0.30229127113187115	0.615833173811941	1.4258033747255673E-60	regulation of interleukin-1 production
GO:1905819	9615	31	34	1	275	3	4	false	0.30246570947298346	0.615833173811941	1.1450456930592963E-41	negative regulation of chromosome separation
GO:0051128	9615	1566	34	8	6580	27	2	false	0.3030460756663812	0.6165420160109135	0.0	regulation of cellular component organization
GO:0005819	9615	269	34	2	3171	13	2	false	0.30349976440351323	0.61691956191292	0.0	spindle
GO:0046777	9615	152	34	2	1104	8	1	false	0.30369637190967474	0.61691956191292	2.102965766399289E-191	protein autophosphorylation
GO:0010633	9615	44	34	1	752	6	4	false	0.30441306637742466	0.61754597197277	2.680387413950195E-72	negative regulation of epithelial cell migration
GO:0019838	9615	101	34	1	7017	25	1	false	0.3044699349575728	0.61754597197277	6.715560005983845E-229	growth factor binding
GO:0010639	9615	281	34	2	3554	14	3	false	0.3049824894176522	0.61811336595715	0.0	negative regulation of organelle organization
GO:0070301	9615	62	34	1	372	2	5	false	0.30592991913743106	0.6195605913881613	2.9156442921066977E-72	cellular response to hydrogen peroxide
GO:0051091	9615	350	34	3	3785	21	4	false	0.30647572224193653	0.6201066260472181	0.0	positive regulation of DNA-binding transcription factor activity
GO:0002287	9615	23	34	1	75	1	2	false	0.30666666666666564	0.6201066260472181	8.404871859526125E-20	alpha-beta T cell activation involved in immune response
GO:0033554	9615	1397	34	9	4139	22	2	false	0.30741862892965355	0.6202908708603407	0.0	cellular response to stress
GO:0010562	9615	591	34	5	3025	19	3	false	0.3075699837238578	0.6202908708603407	0.0	positive regulation of phosphorus metabolic process
GO:0019900	9615	532	34	4	1683	9	1	false	0.3076232327857401	0.6202908708603407	0.0	kinase binding
GO:0042455	9615	20	34	1	65	1	2	false	0.3076923076923046	0.6202908708603407	3.528630827857207E-17	ribonucleoside biosynthetic process
GO:0033047	9615	57	34	1	185	1	3	false	0.30810810810812195	0.6206406368461014	3.79089415351068E-49	regulation of mitotic sister chromatid segregation
GO:0006687	9615	37	34	1	120	1	2	false	0.30833333333333623	0.6206406368461014	8.117975047977033E-32	glycosphingolipid metabolic process
GO:0022409	9615	146	34	2	526	4	3	false	0.3087104836867075	0.6208873034457513	3.0600029303115854E-134	positive regulation of cell-cell adhesion
GO:1903409	9615	71	34	1	3693	19	2	false	0.3090953766717461	0.6208873034457513	8.706518720962101E-152	reactive oxygen species biosynthetic process
GO:0045638	9615	42	34	1	477	4	4	false	0.3091983812493309	0.6208873034457513	2.8681323826223926E-61	negative regulation of myeloid cell differentiation
GO:0031012	9615	324	34	2	8962	31	2	false	0.3093913003611032	0.6208873034457513	0.0	extracellular matrix
GO:0046889	9615	41	34	1	1465	13	4	false	0.30964715772909834	0.6209314227875801	9.342092645001648E-81	positive regulation of lipid biosynthetic process
GO:1901991	9615	171	34	2	461	3	4	false	0.3103052595177169	0.6215780451187034	2.436812559358123E-131	negative regulation of mitotic cell cycle phase transition
GO:0032609	9615	39	34	1	441	4	1	false	0.31043784852256145	0.6215780451187034	8.480607217196585E-57	interferon-gamma production
GO:0008284	9615	459	34	4	3245	20	3	false	0.31079958482233533	0.6216357902228148	0.0	positive regulation of cell population proliferation
GO:0055008	9615	30	34	1	177	2	3	false	0.3110554699537826	0.6216357902228148	1.3079416106913738E-34	cardiac muscle tissue morphogenesis
GO:0005200	9615	84	34	1	2073	9	3	false	0.31134782915111103	0.6216357902228148	4.638412024054739E-152	structural constituent of cytoskeleton
GO:0046683	9615	62	34	1	1862	11	1	false	0.31170034137737734	0.6216357902228148	1.6038088586437507E-117	response to organophosphorus
GO:0007091	9615	48	34	1	411	3	3	false	0.3117069079065813	0.6216357902228148	7.416586425240008E-64	metaphase/anaphase transition of mitotic cell cycle
GO:0002020	9615	210	34	2	1683	9	1	false	0.31199216999248847	0.6216357902228148	2.887786672096167E-274	protease binding
GO:0050867	9615	188	34	2	3337	20	3	false	0.3121056528689311	0.6216357902228148	2.3522996206E-313	positive regulation of cell activation
GO:0034162	9615	16	34	1	94	2	1	false	0.3129718599862771	0.6228937693130178	2.1789859310384534E-18	toll-like receptor 9 signaling pathway
GO:0008047	9615	332	34	3	1175	7	2	false	0.31344346236132326	0.6233650880669013	6.076743489500842E-303	enzyme activator activity
GO:1903426	9615	57	34	1	2305	15	3	false	0.3139166347155318	0.6234342430393051	1.7325949165228647E-115	regulation of reactive oxygen species biosynthetic process
GO:0022900	9615	151	34	1	879	2	2	false	0.3142238151141779	0.6234342430393051	2.181925248409932E-174	electron transport chain
GO:0002688	9615	56	34	1	178	1	3	false	0.3146067415730439	0.6234342430393051	1.1260609487982544E-47	regulation of leukocyte chemotaxis
GO:0009308	9615	93	34	1	4238	17	1	false	0.3147210608729952	0.6234342430393051	1.509724481162589E-193	amine metabolic process
GO:0032774	9615	1878	34	12	3606	20	3	false	0.31473966319990393	0.6234342430393051	0.0	RNA biosynthetic process
GO:0009898	9615	108	34	1	4345	15	2	false	0.31488712614527614	0.6234342430393051	6.332154808979111E-219	cytoplasmic side of plasma membrane
GO:0046626	9615	50	34	1	1746	13	3	false	0.31547998928715815	0.6241426017566355	4.880749486473563E-98	regulation of insulin receptor signaling pathway
GO:0033673	9615	167	34	2	1031	7	4	false	0.3169786642816738	0.6256532748546522	1.3936043169202022E-197	negative regulation of kinase activity
GO:0045667	9615	60	34	1	977	6	3	false	0.3170158017064396	0.6256532748546522	2.1368578347467022E-97	regulation of osteoblast differentiation
GO:0019199	9615	52	34	1	846	6	2	false	0.31735601354220877	0.6256532748546522	2.389687537191014E-84	transmembrane receptor protein kinase activity
GO:0071396	9615	315	34	3	1587	10	2	false	0.31743357304953623	0.6256532748546522	0.0	cellular response to lipid
GO:0019956	9615	10	34	1	58	2	1	false	0.3176043557168813	0.6256532748546522	1.916462093656968E-11	chemokine binding
GO:0046209	9615	51	34	1	561	4	4	false	0.3177198520410145	0.6256532748546522	1.0270660636661732E-73	nitric oxide metabolic process
GO:0043228	9615	3176	34	13	7873	28	1	false	0.31789313287341836	0.6256532748546522	0.0	non-membrane-bounded organelle
GO:1903428	9615	33	34	1	1140	13	4	false	0.31881736617117823	0.6266741632706809	1.836165022146961E-64	positive regulation of reactive oxygen species biosynthetic process
GO:0031023	9615	91	34	1	4557	19	3	false	0.3188839150955518	0.6266741632706809	3.837599638945901E-193	microtubule organizing center organization
GO:0006928	9615	1240	34	6	8248	31	1	false	0.31912801661237855	0.6266900030368825	0.0	movement of cell or subcellular component
GO:0045766	9615	95	34	1	297	1	3	false	0.3198653198653229	0.6271219014399341	2.888957463218541E-80	positive regulation of angiogenesis
GO:2001141	9615	1748	34	12	2469	15	4	false	0.3199768265923688	0.6271219014399341	0.0	regulation of RNA biosynthetic process
GO:1902679	9615	650	34	5	2054	12	5	false	0.3205589062056592	0.6271219014399341	0.0	negative regulation of RNA biosynthetic process
GO:1901657	9615	99	34	1	820	3	1	false	0.3205686316781939	0.6271219014399341	1.517717834850401E-130	glycosyl compound metabolic process
GO:0002687	9615	66	34	1	889	5	4	false	0.3206442980690757	0.6271219014399341	1.5239165098434115E-101	positive regulation of leukocyte migration
GO:0120031	9615	357	34	4	858	7	2	false	0.3209247433955127	0.6271219014399341	3.5309497053248456E-252	plasma membrane bounded cell projection assembly
GO:0098794	9615	333	34	2	8962	31	2	false	0.3210013800590849	0.6271219014399341	0.0	postsynapse
GO:0061025	9615	741	34	3	1463	4	1	false	0.32205303435788607	0.6284893955376925	0.0	membrane fusion
GO:0042826	9615	71	34	1	1683	9	1	false	0.3221747899535968	0.6284893955376925	3.373542767711195E-127	histone deacetylase binding
GO:0033993	9615	490	34	4	1862	11	1	false	0.32321779348318996	0.629627159341011	0.0	response to lipid
GO:1902042	9615	32	34	1	99	1	3	false	0.32323232323231565	0.629627159341011	1.0282934858284969E-26	negative regulation of extrinsic apoptotic signaling pathway via death domain receptors
GO:0070887	9615	1839	34	11	4078	21	2	false	0.3237975712991246	0.6300475295538978	0.0	cellular response to chemical stimulus
GO:0050870	9615	114	34	2	299	3	4	false	0.3246872441503478	0.6300475295538978	1.0278321093871168E-85	positive regulation of T cell activation
GO:0050818	9615	55	34	1	1714	12	2	false	0.3247417888720742	0.6300475295538978	4.1059038023820395E-105	regulation of coagulation
GO:0060249	9615	260	34	3	1034	8	1	false	0.3247831163800176	0.6300475295538978	2.033174896160926E-252	anatomical structure homeostasis
GO:0030425	9615	326	34	3	641	4	2	false	0.3249131927285166	0.6300475295538978	3.822606454194968E-192	dendrite
GO:0051248	9615	728	34	4	4028	16	4	false	0.32508254155552085	0.6300475295538978	0.0	negative regulation of protein metabolic process
GO:0042327	9615	557	34	5	1453	10	3	false	0.3253087589804697	0.6300475295538978	0.0	positive regulation of phosphorylation
GO:0070303	9615	30	34	1	475	6	3	false	0.32536885508530755	0.6300475295538978	3.38121809073388E-48	negative regulation of stress-activated protein kinase signaling cascade
GO:0036473	9615	59	34	1	1381	9	2	false	0.3257319192447319	0.6300475295538978	2.6087453014660766E-105	cell death in response to oxidative stress
GO:0042493	9615	584	34	4	2415	12	1	false	0.32583094643305677	0.6300475295538978	0.0	response to drug
GO:0007258	9615	53	34	1	1104	8	2	false	0.3262308892543064	0.6300475295538978	8.025050919906277E-92	JUN phosphorylation
GO:0006469	9615	156	34	2	809	6	4	false	0.32696971313149525	0.6300475295538978	1.5302696912099975E-171	negative regulation of protein kinase activity
GO:0051983	9615	82	34	1	5428	26	2	false	0.3274619115773375	0.6300475295538978	5.053742113898871E-184	regulation of chromosome segregation
GO:0006665	9615	98	34	1	4241	17	2	false	0.32847384127810064	0.6300475295538978	9.396721861065211E-202	sphingolipid metabolic process
GO:1903363	9615	66	34	1	1195	7	5	false	0.3288270740421219	0.6300475295538978	2.65331249759491E-110	negative regulation of cellular protein catabolic process
GO:0022402	9615	1011	34	5	8248	31	2	false	0.32907581054210444	0.6300475295538978	0.0	cell cycle process
GO:0006310	9615	173	34	3	683	8	1	false	0.329261834262905	0.6300475295538978	3.875608776758691E-167	DNA recombination
GO:0035282	9615	36	34	1	109	1	1	false	0.3302752293577997	0.6300475295538978	1.1516723239628524E-29	segmentation
GO:0010660	9615	39	34	1	899	9	2	false	0.33033893630542144	0.6300475295538978	2.9932726516615804E-69	regulation of muscle cell apoptotic process
GO:0032602	9615	42	34	1	441	4	1	false	0.3308680554007956	0.6300475295538978	9.059196305259562E-60	chemokine production
GO:0035567	9615	100	34	1	302	1	1	false	0.33112582781453054	0.6300475295538978	1.0741458114774235E-82	non-canonical Wnt signaling pathway
GO:0032873	9615	30	34	1	240	3	4	false	0.3312823037164051	0.6300475295538978	6.900395514837141E-39	negative regulation of stress-activated MAPK cascade
GO:0034109	9615	55	34	1	439	3	1	false	0.3313893445545812	0.6300475295538978	2.0048789060692025E-71	homotypic cell-cell adhesion
GO:0071103	9615	215	34	3	846	8	1	false	0.3314621127791493	0.6300475295538978	1.7349581497874502E-207	DNA conformation change
GO:0043086	9615	512	34	3	4793	19	3	false	0.33148025447233925	0.6300475295538978	0.0	negative regulation of catalytic activity
GO:1905818	9615	51	34	1	534	4	3	false	0.3314931475449962	0.6300475295538978	1.4365032684272943E-72	regulation of chromosome separation
GO:0048255	9615	28	34	1	154	2	3	false	0.3315508021389983	0.6300475295538978	2.340782852910638E-31	mRNA stabilization
GO:0071357	9615	61	34	1	638	4	2	false	0.3316759623962405	0.6300475295538978	7.915945791735358E-87	cellular response to type I interferon
GO:0097435	9615	484	34	3	4526	19	1	false	0.33210607529367187	0.6300475295538978	0.0	supramolecular fiber organization
GO:0031214	9615	70	34	1	1947	11	3	false	0.33223704152362993	0.6300475295538978	2.3334619493374408E-130	biomineral tissue development
GO:1903039	9615	123	34	2	213	2	3	false	0.3323146425723898	0.6300475295538978	1.7897790288002462E-62	positive regulation of leukocyte cell-cell adhesion
GO:0002367	9615	59	34	1	1347	9	3	false	0.33257814996708457	0.6300475295538978	1.1726098325149413E-104	cytokine production involved in immune response
GO:0043565	9615	968	34	7	1493	9	1	false	0.3328312546400326	0.6300475295538978	0.0	sequence-specific DNA binding
GO:0000166	9615	1462	34	8	1677	8	2	false	0.33284704315171015	0.6300475295538978	4.178972261556868E-278	nucleotide binding
GO:0044389	9615	220	34	2	1683	9	1	false	0.33303412965616824	0.6300475295538978	1.336351894349411E-282	ubiquitin-like protein ligase binding
GO:0097346	9615	21	34	1	63	1	1	false	0.33333333333333176	0.6300475295538978	3.6206388198451145E-17	INO80-type complex
GO:0060546	9615	8	34	1	24	1	3	false	0.3333333333333323	0.6300475295538978	1.3596729170830596E-6	negative regulation of necroptotic process
GO:1904956	9615	3	34	1	9	1	2	false	0.3333333333333331	0.6300475295538978	0.011904761904761887	regulation of midbrain dopaminergic neuron differentiation
GO:0006680	9615	3	34	1	9	1	2	false	0.3333333333333331	0.6300475295538978	0.011904761904761887	glucosylceramide catabolic process
GO:0006597	9615	2	34	1	6	1	2	false	0.3333333333333332	0.6300475295538978	0.06666666666666664	spermine biosynthetic process
GO:0062009	9615	12	34	1	36	1	1	false	0.3333333333333341	0.6300475295538978	7.989277111831545E-10	secondary palate development
GO:0071704	9615	6247	34	24	6539	24	1	false	0.3334149826829478	0.6300475295538978	0.0	organic substance metabolic process
GO:0072594	9615	451	34	3	1769	8	2	false	0.3336669193381422	0.6300751570716696	0.0	establishment of protein localization to organelle
GO:0007399	9615	1163	34	8	2429	14	1	false	0.3341747806597499	0.6304768755542727	0.0	nervous system development
GO:0031577	9615	29	34	1	158	2	1	false	0.3343545916310418	0.6304768755542727	2.3732827922330924E-32	spindle checkpoint
GO:0030594	9615	26	34	1	334	5	2	false	0.3348597585650123	0.6309813051739587	2.6423332830651214E-39	neurotransmitter receptor activity
GO:0090322	9615	26	34	1	141	2	2	false	0.3358662613981558	0.6324290241220594	6.214836489282818E-29	regulation of superoxide metabolic process
GO:0006270	9615	34	34	1	683	8	2	false	0.3367883467175114	0.6337158472962386	2.901077763265966E-58	DNA replication initiation
GO:0000922	9615	118	34	1	8962	31	2	false	0.33739259855069387	0.6341433307141179	4.196339690582592E-272	spindle pole
GO:0022626	9615	102	34	1	3770	15	2	false	0.3378103082711396	0.6341433307141179	6.235736605267684E-203	cytosolic ribosome
GO:0050921	9615	70	34	1	716	4	4	false	0.33796299213486936	0.6341433307141179	5.612633011629858E-99	positive regulation of chemotaxis
GO:0022008	9615	808	34	5	2292	11	2	false	0.3380490324637401	0.6341433307141179	0.0	neurogenesis
GO:0098590	9615	1359	34	6	5399	19	2	false	0.3385644813114972	0.6341433307141179	0.0	plasma membrane region
GO:0060349	9615	53	34	1	541	4	3	false	0.3387514612896924	0.6341433307141179	8.228166310717571E-75	bone morphogenesis
GO:0010466	9615	158	34	2	931	7	4	false	0.33879144903718394	0.6341433307141179	2.0734135472615454E-183	negative regulation of peptidase activity
GO:0007416	9615	66	34	1	1312	8	3	false	0.33903146978795645	0.6341433307141179	4.7249011013842E-113	synapse assembly
GO:0016705	9615	126	34	1	674	2	1	false	0.3391651712293964	0.6341433307141179	2.4338823681927577E-140	oxidoreductase activity, acting on paired donors, with incorporation or reduction of molecular oxygen
GO:0045844	9615	34	34	1	182	2	4	false	0.3395665108372254	0.6344469291152944	1.1404049659807824E-37	positive regulation of striated muscle tissue development
GO:0002690	9615	46	34	1	135	1	4	false	0.34074074074075006	0.6352082408549381	3.376248331176834E-37	positive regulation of leukocyte chemotaxis
GO:0030514	9615	24	34	1	128	2	4	false	0.3410433070866114	0.6352082408549381	1.6570718546380516E-26	negative regulation of BMP signaling pathway
GO:0023014	9615	501	34	4	3051	18	2	false	0.3411637323140343	0.6352082408549381	0.0	signal transduction by protein phosphorylation
GO:2000515	9615	14	34	1	41	1	3	false	0.3414634146341485	0.6352082408549381	2.83767215183626E-11	negative regulation of CD4-positive, alpha-beta T cell activation
GO:1905952	9615	73	34	1	1613	9	2	false	0.3415602298523335	0.6352082408549381	1.627180196119663E-128	regulation of lipid localization
GO:0048641	9615	22	34	1	117	2	2	false	0.3420277040966685	0.6352082408549381	2.9247070843665574E-24	regulation of skeletal muscle tissue development
GO:0061081	9615	13	34	1	38	1	2	false	0.34210526315789586	0.6352082408549381	1.846739019448984E-10	positive regulation of myeloid leukocyte cytokine production involved in immune response
GO:0044419	9615	1357	34	6	8793	31	1	false	0.34237527194348916	0.6352082408549381	0.0	interspecies interaction between organisms
GO:0070542	9615	52	34	1	1022	8	3	false	0.34245477440734695	0.6352082408549381	9.736222737629261E-89	response to fatty acid
GO:0046467	9615	78	34	1	3582	19	3	false	0.3425409980544963	0.6352082408549381	1.5811182884912167E-162	membrane lipid biosynthetic process
GO:0070661	9615	153	34	2	1020	8	1	false	0.34289385310893283	0.6352082408549381	1.6016187603159384E-186	leukocyte proliferation
GO:0006304	9615	81	34	1	2941	15	2	false	0.3429105028973593	0.6352082408549381	1.986045995025358E-160	DNA modification
GO:1903557	9615	53	34	1	280	2	3	false	0.34329237071169283	0.6352082408549381	1.6467084000423815E-58	positive regulation of tumor necrosis factor superfamily cytokine production
GO:0048729	9615	419	34	3	1821	9	2	false	0.3435599492984115	0.6352082408549381	0.0	tissue morphogenesis
GO:0009890	9615	855	34	5	4188	19	3	false	0.34363136482175904	0.6352082408549381	0.0	negative regulation of biosynthetic process
GO:0019003	9615	69	34	1	1841	11	3	false	0.3438516593884956	0.6352082408549381	3.1990044302475357E-127	GDP binding
GO:0071560	9615	140	34	2	816	7	3	false	0.3440412242370625	0.6352082408549381	9.868969856039682E-162	cellular response to transforming growth factor beta stimulus
GO:0046329	9615	24	34	1	126	2	3	false	0.3459047619047628	0.6378624214195372	2.5146900736552718E-26	negative regulation of JNK cascade
GO:0001818	9615	144	34	2	836	7	3	false	0.3459592794139863	0.6378624214195372	4.272181661322936E-166	negative regulation of cytokine production
GO:2000117	9615	60	34	2	299	6	3	false	0.3462908632153041	0.6380307021767054	1.382453474261332E-64	negative regulation of cysteine-type endopeptidase activity
GO:0051591	9615	49	34	1	946	8	3	false	0.34761430931569093	0.6392806328924646	3.2718516127181577E-83	response to cAMP
GO:0008509	9615	153	34	1	440	1	2	false	0.34772727272734505	0.6392806328924646	8.905253280009453E-123	anion transmembrane transporter activity
GO:0070925	9615	519	34	3	3980	16	2	false	0.34794664993329993	0.6392806328924646	0.0	organelle assembly
GO:0016197	9615	184	34	1	2246	5	2	false	0.34803878798320725	0.6392806328924646	1.0877570636351826E-275	endosomal transport
GO:0006338	9615	129	34	2	535	5	1	false	0.34839298931005447	0.6392806328924646	1.1301649645154539E-127	chromatin remodeling
GO:0005516	9615	119	34	1	7017	25	1	false	0.34841396451804	0.6392806328924646	3.09881698058131E-261	calmodulin binding
GO:0046632	9615	44	34	1	126	1	2	false	0.34920634920635646	0.6402920284135887	5.326961256894093E-35	alpha-beta T cell differentiation
GO:0007164	9615	86	34	1	1439	7	1	false	0.3509847337196649	0.643103710505676	8.254356362436026E-141	establishment of tissue polarity
GO:0005622	9615	8417	34	30	9050	31	1	false	0.3513949887891901	0.643103710505676	0.0	intracellular
GO:0051346	9615	289	34	2	2592	11	3	false	0.3516184746015628	0.643103710505676	0.0	negative regulation of hydrolase activity
GO:0032269	9615	691	34	4	3686	16	4	false	0.3517261758569078	0.643103710505676	0.0	negative regulation of cellular protein metabolic process
GO:0007030	9615	108	34	1	3546	14	2	false	0.35197917943317264	0.643103710505676	2.9190025609262947E-209	Golgi organization
GO:0046637	9615	31	34	1	88	1	3	false	0.3522727272727181	0.643103710505676	1.7966442368068196E-24	regulation of alpha-beta T cell differentiation
GO:0030510	9615	46	34	1	1192	11	4	false	0.3525849579430353	0.643103710505676	4.110045444735213E-84	regulation of BMP signaling pathway
GO:2000060	9615	59	34	1	438	3	3	false	0.35281219794372765	0.643103710505676	1.181935075507548E-74	positive regulation of ubiquitin-dependent protein catabolic process
GO:0062207	9615	57	34	1	1737	13	2	false	0.35291981401384936	0.643103710505676	2.2008637519583077E-108	regulation of pattern recognition receptor signaling pathway
GO:0001763	9615	92	34	1	3643	17	2	false	0.35325336376081545	0.6432700142558059	8.78577063948288E-186	morphogenesis of a branching structure
GO:0035113	9615	56	34	1	286	2	2	false	0.35382161697946635	0.6434400493025019	6.33560722854943E-61	embryonic appendage morphogenesis
GO:0048144	9615	54	34	1	1020	8	1	false	0.3538314395411121	0.6434400493025019	3.304756195075194E-91	fibroblast proliferation
GO:0050728	9615	63	34	1	465	3	4	false	0.3545263876109276	0.6439989671604074	1.4435714251300473E-79	negative regulation of inflammatory response
GO:0050764	9615	60	34	1	442	3	2	false	0.3551504517891432	0.6439989671604074	1.0416906142902278E-75	regulation of phagocytosis
GO:0017076	9615	1285	34	8	1462	8	1	false	0.3552189697696201	0.6439989671604074	1.4927626148311698E-233	purine nucleotide binding
GO:1901701	9615	657	34	5	1998	12	2	false	0.35536241528807144	0.6439989671604074	0.0	cellular response to oxygen-containing compound
GO:0030427	9615	126	34	1	8962	31	1	false	0.3557539964062418	0.6439989671604074	5.695565998910955E-287	site of polarized growth
GO:0043277	9615	27	34	1	199	3	1	false	0.35584707107292124	0.6439989671604074	5.8942791330979345E-34	apoptotic cell clearance
GO:0061082	9615	21	34	1	59	1	1	false	0.35593220338982806	0.6439989671604074	1.926818388834996E-16	myeloid leukocyte cytokine production
GO:0005876	9615	48	34	1	462	4	2	false	0.3561628792711372	0.6439989671604074	1.9488602688369756E-66	spindle microtubule
GO:0006576	9615	31	34	1	87	1	1	false	0.35632183908046644	0.6439989671604074	2.773766541035152E-24	cellular biogenic amine metabolic process
GO:1901799	9615	48	34	1	351	3	3	false	0.3575852864106083	0.6458428132109967	2.4123847046764883E-60	negative regulation of proteasomal protein catabolic process
GO:0045995	9615	73	34	1	1358	8	2	false	0.35802779265790163	0.6462024401813249	6.37456539264234E-123	regulation of embryonic development
GO:0045165	9615	79	34	1	2176	12	2	false	0.35912041490708413	0.6477023626718624	7.925634037265586E-147	cell fate commitment
GO:0042330	9615	307	34	2	1978	8	2	false	0.35936215652497544	0.6477023626718624	0.0	taxis
GO:0001889	9615	90	34	1	250	1	2	false	0.36000000000000654	0.6477023626718624	2.1667341845081127E-70	liver development
GO:0017015	9615	65	34	2	160	3	3	false	0.3601624074516695	0.6477023626718624	1.8070635687807696E-46	regulation of transforming growth factor beta receptor signaling pathway
GO:0055037	9615	127	34	1	635	2	1	false	0.36025236593068616	0.6477023626718624	2.5313887602241326E-137	recycling endosome
GO:0099081	9615	803	34	4	1036	4	1	false	0.36032255731312274	0.6477023626718624	4.959262616935779E-239	supramolecular polymer
GO:0048736	9615	82	34	1	2972	16	2	false	0.36161114602187416	0.6495788854452476	2.3813093515458184E-162	appendage development
GO:0045834	9615	77	34	1	2610	15	3	false	0.362636606849961	0.6501377410468193	3.735085066951062E-150	positive regulation of lipid metabolic process
GO:0005747	9615	41	34	1	113	1	3	false	0.36283185840708637	0.6501377410468193	9.180951980619219E-32	mitochondrial respiratory chain complex I
GO:0048771	9615	92	34	1	3521	17	1	false	0.36309695773184614	0.6501377410468193	2.100586343075062E-184	tissue remodeling
GO:0042325	9615	906	34	7	1529	10	2	false	0.36322010269392646	0.6501377410468193	0.0	regulation of phosphorylation
GO:0000082	9615	171	34	2	419	3	2	false	0.3634037877097271	0.6501377410468193	2.2943206746124044E-122	G1/S transition of mitotic cell cycle
GO:0030308	9615	94	34	1	2757	13	4	false	0.36362639762648086	0.6501377410468193	2.14672714321391E-177	negative regulation of cell growth
GO:0070527	9615	40	34	1	110	1	2	false	0.36363636363635654	0.6501377410468193	6.153645290662805E-31	platelet aggregation
GO:0031098	9615	188	34	2	2376	16	2	false	0.3651447289178017	0.6522092953151534	1.1817813953496176E-284	stress-activated protein kinase signaling cascade
GO:0061512	9615	184	34	2	883	6	1	false	0.3652863360202008	0.6522092953151534	1.6356432395198583E-195	protein localization to cilium
GO:0051783	9615	125	34	1	1439	5	2	false	0.3655679350767084	0.6522319945370845	8.446624798965971E-184	regulation of nuclear division
GO:0009141	9615	176	34	1	481	1	1	false	0.36590436590435865	0.6522319945370845	1.7102968644761735E-136	nucleoside triphosphate metabolic process
GO:0043536	9615	37	34	1	101	1	3	false	0.36633663366336183	0.6522319945370845	1.8528008531414833E-28	positive regulation of blood vessel endothelial cell migration
GO:0032930	9615	15	34	1	74	2	3	false	0.3665309144761224	0.6522319945370845	5.482425634220572E-16	positive regulation of superoxide anion generation
GO:0035639	9615	1219	34	8	1940	11	2	false	0.3665897780581981	0.6522319945370845	0.0	purine ribonucleoside triphosphate binding
GO:0030990	9615	285	34	2	3589	16	1	false	0.36677301990352806	0.6522319945370845	0.0	intraciliary transport particle
GO:0042176	9615	258	34	2	2240	11	3	false	0.3672132212494354	0.6523786772234026	0.0	regulation of protein catabolic process
GO:0045332	9615	18	34	1	49	1	2	false	0.36734693877551294	0.6523786772234026	8.654817626288259E-14	phospholipid translocation
GO:0002709	9615	39	34	1	106	1	3	false	0.36792452830189465	0.6526168230405502	6.489976742304398E-30	regulation of T cell mediated immunity
GO:0002286	9615	39	34	1	276	3	2	false	0.3679726493754063	0.6526168230405502	2.180029825555552E-48	T cell activation involved in immune response
GO:0031398	9615	77	34	1	543	3	3	false	0.3685187370147551	0.6529674592324026	1.0988158503889974E-95	positive regulation of protein ubiquitination
GO:1903051	9615	58	34	1	662	5	4	false	0.36866223027848266	0.6529674592324026	7.562548626516641E-85	negative regulation of proteolysis involved in cellular protein catabolic process
GO:0097472	9615	72	34	1	1290	8	3	false	0.36918624295377744	0.6532159749655928	5.028053439513383E-120	cyclin-dependent protein kinase activity
GO:0005795	9615	89	34	1	241	1	1	false	0.3692946058091732	0.6532159749655928	2.208113935029881E-68	Golgi stack
GO:0033045	9615	65	34	1	738	5	4	false	0.3701709109933652	0.6537226095236023	5.675431190143139E-95	regulation of sister chromatid segregation
GO:0046546	9615	72	34	2	118	2	2	false	0.37027379400259586	0.6537226095236023	7.192832282617871E-34	development of primary male sexual characteristics
GO:1904871	9615	9	34	1	64	3	3	false	0.37031970046082785	0.6537226095236023	3.631004997603842E-11	positive regulation of protein localization to Cajal body
GO:0016831	9615	23	34	1	62	1	1	false	0.3709677419354874	0.6544314650091156	1.6756493074771417E-17	carboxy-lyase activity
GO:0035239	9615	459	34	3	1488	7	2	false	0.37209892539053646	0.655070318282754	0.0	tube morphogenesis
GO:0044770	9615	436	34	3	1011	5	1	false	0.37247409019945826	0.655070318282754	2.618806376021014E-299	cell cycle phase transition
GO:0062197	9615	248	34	2	2512	13	2	false	0.3725907502649753	0.655070318282754	0.0	cellular response to chemical stress
GO:1901796	9615	131	34	2	1125	11	2	false	0.37270442491497147	0.655070318282754	4.458010524511856E-175	regulation of signal transduction by p53 class mediator
GO:0055017	9615	45	34	1	410	4	3	false	0.37302863439144723	0.655070318282754	3.9025026343280896E-61	cardiac muscle tissue growth
GO:0035690	9615	235	34	2	2016	11	2	false	0.37308675890757886	0.655070318282754	2.179471235E-314	cellular response to drug
GO:0072422	9615	53	34	1	142	1	3	false	0.37323943661972414	0.655070318282754	2.6181835908328363E-40	signal transduction involved in DNA damage checkpoint
GO:0009988	9615	28	34	1	75	1	1	false	0.3733333333333316	0.655070318282754	3.1783128880561297E-21	cell-cell recognition
GO:0032465	9615	52	34	1	583	5	3	false	0.3742564648920405	0.655070318282754	1.2885574411576565E-75	regulation of cytokinesis
GO:0032272	9615	53	34	1	254	2	3	false	0.37443590302190943	0.655070318282754	5.156963573403535E-56	negative regulation of protein polymerization
GO:0045934	9615	773	34	5	3845	20	4	false	0.3747914048754613	0.655070318282754	0.0	negative regulation of nucleobase-containing compound metabolic process
GO:0072522	9615	234	34	2	3436	19	6	false	0.3748829482015121	0.655070318282754	0.0	purine-containing compound biosynthetic process
GO:0019538	9615	3548	34	15	6212	24	3	false	0.37545123086543797	0.655070318282754	0.0	protein metabolic process
GO:0002758	9615	90	34	2	285	4	2	false	0.37607270648368063	0.655070318282754	1.2649016508334405E-76	innate immune response-activating signal transduction
GO:0050715	9615	66	34	1	1156	8	6	false	0.37610786151589043	0.655070318282754	2.5244848940620585E-109	positive regulation of cytokine secretion
GO:0044270	9615	461	34	3	4638	22	2	false	0.37624874327979985	0.655070318282754	0.0	cellular nitrogen compound catabolic process
GO:0042995	9615	1164	34	5	8962	31	1	false	0.37632740083962046	0.655070318282754	0.0	cell projection
GO:1903322	9615	95	34	1	1257	6	3	false	0.37655217802936947	0.655070318282754	1.4457384281897924E-145	positive regulation of protein modification by small protein conjugation or removal
GO:0060271	9615	177	34	2	695	5	8	false	0.37707853471164254	0.655070318282754	1.5635645390567412E-170	cilium assembly
GO:0030004	9615	64	34	1	304	2	2	false	0.3772798332464239	0.655070318282754	2.0141550916495637E-67	cellular monovalent inorganic cation homeostasis
GO:0002793	9615	140	34	1	371	1	3	false	0.377358490566042	0.655070318282754	3.8385084376091597E-106	positive regulation of peptide secretion
GO:0044242	9615	156	34	1	2057	6	3	false	0.3773749620145641	0.655070318282754	4.248768541151743E-239	cellular lipid catabolic process
GO:1901265	9615	1463	34	8	3821	18	2	false	0.3776102039368246	0.655070318282754	0.0	nucleoside phosphate binding
GO:0030193	9615	53	34	1	699	6	5	false	0.3780388765148822	0.655070318282754	5.650338941952733E-81	regulation of blood coagulation
GO:1905330	9615	112	34	1	766	3	2	false	0.3780507306337301	0.655070318282754	9.348309137514394E-138	regulation of morphogenesis of an epithelium
GO:0048640	9615	49	34	1	750	7	4	false	0.3780690609275532	0.655070318282754	4.0017438166996933E-78	negative regulation of developmental growth
GO:0072089	9615	59	34	1	1026	8	2	false	0.37840699659281934	0.655070318282754	1.6701213291269845E-97	stem cell proliferation
GO:0060419	9615	48	34	1	328	3	2	false	0.37889098314629055	0.655070318282754	8.004477107870123E-59	heart growth
GO:0043230	9615	1655	34	7	8100	29	2	false	0.37945033939077544	0.655070318282754	0.0	extracellular organelle
GO:0044106	9615	87	34	1	3881	21	2	false	0.3795788910742382	0.655070318282754	3.2173406772375016E-180	cellular amine metabolic process
GO:0031327	9615	838	34	5	3938	19	4	false	0.37965539306529544	0.655070318282754	0.0	negative regulation of cellular biosynthetic process
GO:0008286	9615	104	34	1	490	2	2	false	0.37978381536671507	0.655070318282754	2.260777299847523E-109	insulin receptor signaling pathway
GO:0006906	9615	698	34	3	1603	5	3	false	0.38013063218692167	0.655070318282754	0.0	vesicle fusion
GO:0044843	9615	183	34	2	436	3	1	false	0.38035125674791037	0.655070318282754	4.1145491909184055E-128	cell cycle G1/S phase transition
GO:0072395	9615	53	34	1	1694	15	2	false	0.3804831319951897	0.655070318282754	7.169714022212992E-102	signal transduction involved in cell cycle checkpoint
GO:0006575	9615	125	34	1	6337	24	2	false	0.38061000180462	0.655070318282754	3.7493600110714725E-266	cellular modified amino acid metabolic process
GO:0045444	9615	106	34	1	2048	9	1	false	0.3807648780572277	0.655070318282754	1.8164370604979957E-180	fat cell differentiation
GO:0051186	9615	339	34	2	6199	24	1	false	0.3808413239297235	0.655070318282754	0.0	cofactor metabolic process
GO:0072642	9615	8	34	1	21	1	2	false	0.3809523809523812	0.655070318282754	4.914246400314516E-6	interferon-alpha secretion
GO:0060337	9615	61	34	1	413	3	2	false	0.38165801652513265	0.6558589216014415	1.4402098686992078E-74	type I interferon signaling pathway
GO:0000776	9615	116	34	1	3197	13	3	false	0.38207209411718374	0.6561458019929644	7.90036184049362E-216	kinetochore
GO:0043489	9615	34	34	1	159	2	2	false	0.38301090677494565	0.6571145834856431	1.8862715036025806E-35	RNA stabilization
GO:0032612	9615	50	34	1	441	4	1	false	0.3831312147780699	0.6571145834856431	3.276217550370092E-67	interleukin-1 production
GO:0007009	9615	144	34	1	1563	5	2	false	0.3836398593437437	0.6575621862864038	5.846176703964824E-208	plasma membrane organization
GO:0001890	9615	84	34	1	1781	10	2	false	0.3839243018232134	0.657625175058472	2.129493253015623E-146	placenta development
GO:0030496	9615	139	34	1	8962	31	1	false	0.3845458376089177	0.658265118537509	1.1638145948739E-310	midbody
GO:0071826	9615	168	34	2	1407	11	1	false	0.38509123160346737	0.6585292856851936	1.0043033933088012E-222	ribonucleoprotein complex subunit organization
GO:0005126	9615	88	34	1	770	4	1	false	0.38519622624071775	0.6585292856851936	3.1838727634588733E-118	cytokine receptor binding
GO:0070613	9615	36	34	1	538	7	3	false	0.38592110788915196	0.6588305249012935	6.06043420653192E-57	regulation of protein processing
GO:0051050	9615	545	34	3	5154	21	3	false	0.3860108651781132	0.6588305249012935	0.0	positive regulation of transport
GO:0034501	9615	17	34	1	44	1	1	false	0.38636363636363663	0.6588305249012935	1.4569745267658192E-12	protein localization to kinetochore
GO:0034404	9615	79	34	1	2795	17	3	false	0.38666453615083474	0.6588305249012935	1.4816799021646478E-155	nucleobase-containing small molecule biosynthetic process
GO:0097529	9615	94	34	1	243	1	1	false	0.38683127572013853	0.6588305249012935	7.184070339938031E-70	myeloid leukocyte migration
GO:0017048	9615	106	34	1	274	1	1	false	0.38686131386859374	0.6588305249012935	7.882678717118204E-79	Rho GTPase binding
GO:2000026	9615	1052	34	7	3167	18	3	false	0.38720553507067546	0.6589940356491303	0.0	regulation of multicellular organismal development
GO:1902254	9615	16	34	1	107	3	4	false	0.38793863516135396	0.6591935649450457	2.306333301168074E-19	negative regulation of intrinsic apoptotic signaling pathway by p53 class mediator
GO:0042127	9615	849	34	5	5407	26	2	false	0.38820563587964574	0.6591935649450457	0.0	regulation of cell population proliferation
GO:0019935	9615	73	34	1	188	1	1	false	0.38829787234040924	0.6591935649450457	4.8504730245696746E-54	cyclic-nucleotide-mediated signaling
GO:0071470	9615	33	34	1	422	6	3	false	0.3883522907106893	0.6591935649450457	7.26557600346727E-50	cellular response to osmotic stress
GO:1904377	9615	46	34	1	399	4	3	false	0.38856419176610035	0.6591935649450457	1.8527388485135597E-61	positive regulation of protein localization to cell periphery
GO:0001882	9615	284	34	2	4043	19	4	false	0.3898637560204373	0.6608211870222261	0.0	nucleoside binding
GO:0018394	9615	121	34	1	310	1	2	false	0.39032258064517655	0.6608211870222261	1.9036724508278975E-89	peptidyl-lysine acetylation
GO:0005875	9615	118	34	1	3882	16	2	false	0.39034613234929666	0.6608211870222261	8.755687080638108E-229	microtubule associated complex
GO:1902600	9615	173	34	1	443	1	2	false	0.3905191873588975	0.6608211870222261	5.060529901259593E-128	proton transmembrane transport
GO:0045814	9615	81	34	1	1184	7	2	false	0.39186661300340975	0.6626788901427089	1.0915773629434702E-127	negative regulation of gene expression, epigenetic
GO:0016787	9615	2461	34	11	4725	19	1	false	0.3921638868792333	0.6627594650950761	0.0	hydrolase activity
GO:0046700	9615	463	34	3	4332	21	2	false	0.39281278763854033	0.6632985453857164	0.0	heterocycle catabolic process
GO:0002685	9615	98	34	1	1230	6	3	false	0.3930010355834209	0.6632985453857164	7.728033889708198E-148	regulation of leukocyte migration
GO:0010558	9615	804	34	5	3329	17	4	false	0.3935810623474997	0.6632985453857164	0.0	negative regulation of macromolecule biosynthetic process
GO:1902107	9615	75	34	1	639	4	4	false	0.39386607657640305	0.6632985453857164	8.830002055302946E-100	positive regulation of leukocyte differentiation
GO:0010605	9615	1683	34	8	5312	22	3	false	0.393977601742012	0.6632985453857164	0.0	negative regulation of macromolecule metabolic process
GO:0043279	9615	59	34	1	621	5	1	false	0.39398184786187374	0.6632985453857164	3.8516972845405478E-84	response to alkaloid
GO:0003214	9615	7	34	1	32	2	1	false	0.3951612903225824	0.6648626272537745	2.9710124259623696E-7	cardiac left ventricle morphogenesis
GO:0010634	9615	101	34	1	1056	5	4	false	0.3956882862410472	0.6651503164556939	5.374812241176887E-144	positive regulation of epithelial cell migration
GO:0004364	9615	19	34	1	48	1	1	false	0.3958333333333319	0.6651503164556939	8.664123881800216E-14	glutathione transferase activity
GO:0022613	9615	377	34	3	2179	13	1	false	0.3964123837369622	0.66570201063987	0.0	ribonucleoprotein complex biogenesis
GO:0048754	9615	72	34	1	465	3	3	false	0.39701924624675905	0.6662996831764508	1.779638691823173E-86	branching morphogenesis of an epithelial tube
GO:0048519	9615	3080	34	12	8793	31	2	false	0.3977917150488155	0.6671743546775775	0.0	negative regulation of biological process
GO:0032496	9615	172	34	2	1027	8	3	false	0.3981205706493871	0.6673043655770977	8.63664129392142E-201	response to lipopolysaccharide
GO:1901136	9615	126	34	1	2044	8	2	false	0.39944902721458586	0.6691086228736439	9.185741693839378E-205	carbohydrate derivative catabolic process
GO:0001938	9615	52	34	1	130	1	3	false	0.39999999999999397	0.6691871455576559	1.4124265749856535E-37	positive regulation of endothelial cell proliferation
GO:0005114	9615	6	34	1	15	1	1	false	0.39999999999999997	0.6691871455576559	1.998001998002E-4	type II transforming growth factor beta receptor binding
GO:0006342	9615	71	34	1	731	5	4	false	0.4009116185103654	0.6700086811314694	1.3115507684809895E-100	chromatin silencing
GO:0010595	9615	69	34	1	172	1	3	false	0.40116279069767785	0.6700086811314694	7.938946376221876E-50	positive regulation of endothelial cell migration
GO:0034340	9615	65	34	1	923	7	2	false	0.4012481367228009	0.6700086811314694	1.5154453130254033E-101	response to type I interferon
GO:0017145	9615	72	34	1	457	3	1	false	0.4028295785753764	0.6714594303358596	6.912944680642014E-86	stem cell division
GO:0007159	9615	191	34	2	439	3	1	false	0.40294757292607053	0.6714594303358596	7.50444839905393E-130	leukocyte cell-cell adhesion
GO:0050801	9615	371	34	2	584	2	1	false	0.4031755915317812	0.6714594303358596	1.15461991490374E-165	ion homeostasis
GO:0042542	9615	100	34	1	827	4	5	false	0.40340324447422465	0.6714594303358596	8.510059759287741E-132	response to hydrogen peroxide
GO:0031344	9615	387	34	3	1876	11	2	false	0.40353995783012997	0.6714594303358596	0.0	regulation of cell projection organization
GO:0051225	9615	88	34	1	557	3	2	false	0.4036343694222343	0.6714594303358596	6.132085735583322E-105	spindle assembly
GO:0016830	9615	62	34	1	272	2	1	false	0.4045745604514302	0.6726020400742312	6.781546237420132E-63	carbon-carbon lyase activity
GO:1904355	9615	12	34	1	53	2	3	false	0.4049346879535549	0.672779472163134	3.748362869109515E-12	positive regulation of telomere capping
GO:0050718	9615	15	34	1	37	1	4	false	0.4054054054054051	0.6731403072866483	1.0678969112465776E-10	positive regulation of interleukin-1 beta secretion
GO:0055067	9615	77	34	1	336	2	2	false	0.40634328358214594	0.6739031771322082	5.50484516302377E-78	monovalent inorganic cation homeostasis
GO:0030165	9615	46	34	1	466	5	1	false	0.40667975958443686	0.6739031771322082	9.826997436922331E-65	PDZ domain binding
GO:0008361	9615	109	34	2	249	3	1	false	0.4067362567679873	0.6739031771322082	1.503102377090197E-73	regulation of cell size
GO:1903507	9615	648	34	5	1869	12	3	false	0.406934754394505	0.6739031771322082	0.0	negative regulation of nucleic acid-templated transcription
GO:0051403	9615	168	34	2	504	4	2	false	0.4074068206959352	0.6739031771322082	1.2615847698586945E-138	stress-activated MAPK cascade
GO:0018107	9615	70	34	1	1109	8	2	false	0.40744344402239463	0.6739031771322082	7.931077628758099E-113	peptidyl-threonine phosphorylation
GO:0009266	9615	169	34	2	749	6	1	false	0.4076416205176371	0.6739031771322082	5.9148330636414106E-173	response to temperature stimulus
GO:0043412	9615	2616	34	12	5254	22	1	false	0.4079845635084237	0.6740504145083167	0.0	macromolecule modification
GO:0003954	9615	38	34	1	93	1	1	false	0.40860215053762694	0.6746509388541042	5.740546281822473E-27	NADH dehydrogenase activity
GO:0042177	9615	93	34	1	1285	7	4	false	0.4097225333646515	0.675988689092271	2.6127684658661914E-144	negative regulation of protein catabolic process
GO:0098609	9615	439	34	3	781	4	1	false	0.41057633123263826	0.675988689092271	1.1469562503761207E-231	cell-cell adhesion
GO:0032481	9615	65	34	1	280	2	3	false	0.4110343061955637	0.675988689092271	2.28123998313404E-65	positive regulation of type I interferon production
GO:1901681	9615	153	34	1	8176	28	1	false	0.41128962364655386	0.675988689092271	0.0	sulfur compound binding
GO:0014074	9615	74	34	1	878	6	2	false	0.4113145526921102	0.675988689092271	1.1909812108555079E-109	response to purine-containing compound
GO:0051216	9615	93	34	1	1806	10	3	false	0.41141857859953546	0.675988689092271	1.7189735581038783E-158	cartilage development
GO:0032436	9615	52	34	1	322	3	4	false	0.411508823358651	0.675988689092271	2.4567597071015742E-61	positive regulation of proteasomal ubiquitin-dependent protein catabolic process
GO:0046477	9615	7	34	1	17	1	3	false	0.4117647058823533	0.675988689092271	5.141916906622793E-5	glycosylceramide catabolic process
GO:0097341	9615	7	34	1	17	1	1	false	0.4117647058823533	0.675988689092271	5.141916906622793E-5	zymogen inhibition
GO:0001704	9615	99	34	1	611	3	2	false	0.4121416391963917	0.675988689092271	6.336125242793228E-117	formation of primary germ layer
GO:0019439	9615	477	34	3	4331	21	2	false	0.41221306502462773	0.675988689092271	0.0	aromatic compound catabolic process
GO:0009897	9615	152	34	1	4363	15	3	false	0.4130213457882459	0.6768960944862918	1.0620448769158963E-285	external side of plasma membrane
GO:1901888	9615	107	34	1	1658	8	3	false	0.41425227176656293	0.6784946215547344	1.29256787307885E-171	regulation of cell junction assembly
GO:0046634	9615	44	34	1	187	2	2	false	0.4161922833649435	0.6808790756294685	7.145559682866667E-44	regulation of alpha-beta T cell activation
GO:0032432	9615	154	34	1	8962	31	3	false	0.41622099425485015	0.6808790756294685	0.0	actin filament bundle
GO:0070897	9615	32	34	1	315	5	2	false	0.4168173756423972	0.6814348105483772	1.520837840724442E-44	transcription preinitiation complex assembly
GO:0015980	9615	208	34	1	879	2	2	false	0.41747585395521314	0.6819493224400873	4.182526479235179E-208	energy derivation by oxidation of organic compounds
GO:0048598	9615	276	34	2	1588	8	2	false	0.417738852891417	0.6819493224400873	1.1161674E-317	embryonic morphogenesis
GO:0005775	9615	146	34	1	5749	21	2	false	0.4179232966652329	0.6819493224400873	9.462606756234149E-295	vacuolar lumen
GO:0061008	9615	92	34	1	2429	14	1	false	0.4184409426978803	0.6819493224400873	2.4742918754618314E-169	hepaticobiliary system development
GO:0048731	9615	2429	34	14	2972	16	2	false	0.418559719190183	0.6819493224400873	0.0	system development
GO:0008584	9615	72	34	2	111	2	2	false	0.41867321867319857	0.6819493224400873	7.085007821141196E-31	male gonad development
GO:0010664	9615	13	34	1	31	1	3	false	0.4193548387096761	0.682352151514836	4.848412563061133E-9	negative regulation of striated muscle cell apoptotic process
GO:0032675	9615	66	34	1	399	3	2	false	0.419551308558827	0.682352151514836	3.514050675987043E-77	regulation of interleukin-6 production
GO:0044267	9615	3221	34	15	4829	21	2	false	0.41969154931213826	0.682352151514836	0.0	cellular protein metabolic process
GO:0010508	9615	90	34	1	542	3	3	false	0.4206551122811434	0.6835001977395566	3.265737415478362E-105	positive regulation of autophagy
GO:0030282	9615	54	34	1	226	2	2	false	0.42159292035398105	0.6842621764721726	1.7312745498697095E-53	bone mineralization
GO:0071236	9615	91	34	1	1879	11	2	false	0.4216395181576174	0.6842621764721726	1.4645102930742322E-157	cellular response to antibiotic
GO:0044783	9615	46	34	1	109	1	1	false	0.42201834862385934	0.684360930475034	7.55582092434061E-32	G1 DNA damage checkpoint
GO:0032210	9615	44	34	2	98	3	3	false	0.42294340416577536	0.684360930475034	6.509519148263941E-29	regulation of telomere maintenance via telomerase
GO:0007409	9615	250	34	2	384	2	3	false	0.423262075718064	0.684360930475034	3.188763551293759E-107	axonogenesis
GO:0000070	9615	129	34	1	769	3	3	false	0.4240051676517326	0.684360930475034	2.284032687334821E-150	mitotic sister chromatid segregation
GO:0008201	9615	91	34	1	1864	11	3	false	0.4242541050529681	0.684360930475034	3.092595508382378E-157	heparin binding
GO:0030054	9615	1230	34	5	8962	31	1	false	0.4242687464727891	0.684360930475034	0.0	cell junction
GO:0005515	9615	7017	34	25	8176	28	1	false	0.42453231531788393	0.684360930475034	0.0	protein binding
GO:0000793	9615	160	34	2	1020	9	1	false	0.42457282272478925	0.684360930475034	1.0471814935312818E-191	condensed chromosome
GO:0045765	9615	174	34	1	721	2	3	false	0.42467637540464714	0.684360930475034	2.6480452032532524E-172	regulation of angiogenesis
GO:0099568	9615	145	34	1	7167	27	1	false	0.42470306257600987	0.684360930475034	3.3012764444470043E-307	cytoplasmic region
GO:1903708	9615	100	34	1	1501	8	5	false	0.42471999288527473	0.684360930475034	6.264562779168584E-159	positive regulation of hemopoiesis
GO:0004712	9615	63	34	1	718	6	1	false	0.42479352671294013	0.684360930475034	3.789248505082565E-92	protein serine/threonine/tyrosine kinase activity
GO:0005798	9615	136	34	1	1545	6	1	false	0.42523930801877063	0.6846636523892274	3.376699661534971E-199	Golgi-associated vesicle
GO:0046129	9615	20	34	1	47	1	3	false	0.42553191489361497	0.6847195357833622	1.024329917060137E-13	purine ribonucleoside biosynthetic process
GO:0050807	9615	109	34	1	1624	8	3	false	0.4271084584015854	0.6865886783154922	6.545950224179106E-173	regulation of synapse organization
GO:0051047	9615	212	34	1	1251	3	3	false	0.42738608651938503	0.6865886783154922	1.995150227015962E-246	positive regulation of secretion
GO:0044798	9615	140	34	1	4346	17	2	false	0.4274693353128093	0.6865886783154922	6.017809592188656E-268	nuclear transcription factor complex
GO:0097169	9615	3	34	1	7	1	1	false	0.42857142857142844	0.6871500233825445	0.02857142857142854	AIM2 inflammasome complex
GO:0070935	9615	12	34	1	28	1	1	false	0.42857142857142977	0.6871500233825445	3.287121338003017E-8	3'-UTR-mediated mRNA stabilization
GO:0009617	9615	317	34	3	819	6	1	false	0.4287753860829558	0.6871500233825445	1.4223554243765094E-236	response to bacterium
GO:0044237	9615	6199	34	24	8360	31	2	false	0.4293082117356746	0.6871500233825445	0.0	cellular metabolic process
GO:1901222	9615	61	34	1	1122	10	2	false	0.4295494654194202	0.6871500233825445	2.3843392795755213E-102	regulation of NIK/NF-kappaB signaling
GO:0071174	9615	29	34	1	119	2	2	false	0.4295684375445124	0.6871500233825445	2.356470509371154E-28	mitotic spindle checkpoint
GO:0048675	9615	66	34	1	270	2	2	false	0.4298223874431374	0.6871500233825445	1.083488721733217E-64	axon extension
GO:0071260	9615	52	34	1	398	4	3	false	0.4301219939299596	0.6871500233825445	1.6843763218152192E-66	cellular response to mechanical stimulus
GO:0045926	9615	127	34	1	3232	14	3	false	0.43014815023042896	0.6871500233825445	7.336973086510852E-232	negative regulation of growth
GO:1901565	9615	882	34	4	4518	17	2	false	0.4311114858591793	0.6879944871015521	0.0	organonitrogen compound catabolic process
GO:0060338	9615	25	34	1	281	6	3	false	0.43126959831833755	0.6879944871015521	2.8232046013482477E-36	regulation of type I interferon-mediated signaling pathway
GO:0030234	9615	668	34	4	1625	8	2	false	0.43165380242585927	0.6879944871015521	0.0	enzyme regulator activity
GO:0010803	9615	40	34	1	163	2	2	false	0.43172006362185567	0.6879944871015521	4.944296334627567E-39	regulation of tumor necrosis factor-mediated signaling pathway
GO:0006873	9615	296	34	2	450	2	2	false	0.43217025488741323	0.6879944871015521	6.871839805036405E-125	cellular ion homeostasis
GO:0044238	9615	6030	34	23	6539	24	1	false	0.43226934182274224	0.6879944871015521	0.0	primary metabolic process
GO:0000122	9615	445	34	4	1347	10	3	false	0.4325977810193826	0.6879944871015521	0.0	negative regulation of transcription by RNA polymerase II
GO:0098791	9615	241	34	1	975	2	2	false	0.4334523245408844	0.6879944871015521	5.446549675254409E-236	Golgi subcompartment
GO:1904018	9615	106	34	1	1175	6	4	false	0.43364665013865966	0.6879944871015521	5.7102166744944904E-154	positive regulation of vasculature development
GO:0031965	9615	212	34	1	2346	6	2	false	0.43386222950767006	0.6879944871015521	2.7317526867065926E-308	nuclear membrane
GO:1901361	9615	489	34	3	4296	21	2	false	0.4340363682901774	0.6879944871015521	0.0	organic cyclic compound catabolic process
GO:0048468	9615	1081	34	7	3130	18	3	false	0.43423485288375024	0.6879944871015521	0.0	cell development
GO:0009651	9615	15	34	1	61	2	1	false	0.43442622950820786	0.6879944871015521	1.4176356285069309E-14	response to salt stress
GO:0034401	9615	80	34	1	1871	13	2	false	0.4344500678202169	0.6879944871015521	6.806688577738267E-143	chromatin organization involved in regulation of transcription
GO:0043370	9615	20	34	1	46	1	3	false	0.43478260869564805	0.6879944871015521	1.7830928185861718E-13	regulation of CD4-positive, alpha-beta T cell differentiation
GO:1903506	9615	1745	34	12	1870	12	2	false	0.43485374513809233	0.6879944871015521	1.3670606460643738E-198	regulation of nucleic acid-templated transcription
GO:0022803	9615	215	34	1	494	1	1	false	0.43522267206489146	0.6879944871015521	3.453038378302998E-146	passive transmembrane transporter activity
GO:0008104	9615	2008	34	9	2202	9	1	false	0.43534114438064314	0.6879944871015521	2.645376728624594E-284	protein localization
GO:1904358	9615	33	34	2	72	3	3	false	0.43675385647217135	0.6898164717035188	2.892510092470653E-21	positive regulation of telomere maintenance via telomere lengthening
GO:0032355	9615	77	34	1	1114	8	4	false	0.4372257711063599	0.6901512617642006	5.2421340861200365E-121	response to estradiol
GO:1902850	9615	109	34	1	1000	5	2	false	0.4391386267352162	0.6915197531187954	6.510300926291653E-149	microtubule cytoskeleton organization involved in mitosis
GO:0008170	9615	65	34	1	148	1	1	false	0.43918918918917865	0.6915197531187954	1.2729726024711414E-43	N-methyltransferase activity
GO:0003006	9615	421	34	3	3323	19	2	false	0.43947352089257957	0.6915197531187954	0.0	developmental process involved in reproduction
GO:0042273	9615	66	34	1	377	3	2	false	0.4395716462554344	0.6915197531187954	2.115104585742583E-75	ribosomal large subunit biogenesis
GO:0071702	9615	1874	34	6	3215	9	1	false	0.43994300314462964	0.6915197531187954	0.0	organic substance transport
GO:0010468	9615	2425	34	13	3997	20	2	false	0.43996416740956384	0.6915197531187954	0.0	regulation of gene expression
GO:0008152	9615	6539	34	24	8793	31	1	false	0.44016641536535783	0.6915197531187954	0.0	metabolic process
GO:0032060	9615	48	34	1	357	4	1	false	0.44021769160005686	0.6915197531187954	1.0076780279757235E-60	bleb assembly
GO:0045931	9615	111	34	1	822	4	3	false	0.4408932782389491	0.6915197531187954	1.1914778719244743E-140	positive regulation of mitotic cell cycle
GO:0016709	9615	56	34	1	127	1	2	false	0.4409448818897585	0.6915197531187954	2.0071600237836754E-37	oxidoreductase activity, acting on paired donors, with incorporation or reduction of molecular oxygen, NAD(P)H as one donor, and incorporation of one atom of oxygen
GO:0001501	9615	255	34	2	2429	14	1	false	0.4411335608446587	0.6915197531187954	0.0	skeletal system development
GO:0051641	9615	2049	34	7	3943	12	1	false	0.4412182530257022	0.6915197531187954	0.0	cellular localization
GO:0045595	9615	914	34	5	5689	27	3	false	0.44244996881287013	0.6930411015918408	0.0	regulation of cell differentiation
GO:0070059	9615	39	34	1	355	5	2	false	0.44310910721730745	0.6936643158384147	6.1924796884102805E-53	intrinsic apoptotic signaling pathway in response to endoplasmic reticulum stress
GO:0006402	9615	307	34	2	1481	7	3	false	0.4434832949866939	0.6937095825984774	0.0	mRNA catabolic process
GO:0031175	9615	544	34	5	890	7	2	false	0.44417009888724024	0.6937095825984774	1.9538382017617108E-257	neuron projection development
GO:0071478	9615	120	34	2	339	4	2	false	0.4442441982513081	0.6937095825984774	4.628879133707568E-95	cellular response to radiation
GO:0000463	9615	12	34	1	27	1	1	false	0.44444444444444503	0.6937095825984774	5.752462341505269E-8	maturation of LSU-rRNA from tricistronic rRNA transcript (SSU-rRNA, 5.8S rRNA, LSU-rRNA)
GO:0005902	9615	104	34	1	234	1	2	false	0.4444444444444482	0.6937095825984774	2.9378831998034045E-69	microvillus
GO:0018108	9615	202	34	2	1106	8	2	false	0.44507121380379316	0.6942797136598536	1.486709434396727E-227	peptidyl-tyrosine phosphorylation
GO:0048193	9615	454	34	2	1579	5	1	false	0.44606138203045353	0.6954157189024394	0.0	Golgi vesicle transport
GO:0051924	9615	113	34	1	253	1	2	false	0.44664031620548367	0.6959096476088963	5.805851181812717E-75	regulation of calcium ion transport
GO:0009612	9615	107	34	1	1862	10	2	false	0.44750001249711396	0.6964916212178132	3.54424120781532E-177	response to mechanical stimulus
GO:0018210	9615	75	34	1	799	6	1	false	0.4475384955923123	0.6964916212178132	1.824499326311972E-107	peptidyl-threonine modification
GO:0045211	9615	93	34	1	362	2	2	false	0.44834024578752896	0.6973306107591618	5.483425933298943E-89	postsynaptic membrane
GO:0072401	9615	53	34	1	118	1	2	false	0.4491525423728819	0.6973915315274768	7.526427386606764E-35	signal transduction involved in DNA integrity checkpoint
GO:0015698	9615	78	34	1	303	2	1	false	0.44921644482322587	0.6973915315274768	1.6917715728387734E-74	inorganic anion transport
GO:0007163	9615	157	34	1	8248	31	1	false	0.4494665281608029	0.6973915315274768	0.0	establishment or maintenance of cell polarity
GO:0002699	9615	121	34	1	1077	5	3	false	0.4495738665800543	0.6973915315274768	1.1307574024963411E-163	positive regulation of immune effector process
GO:0097549	9615	71	34	1	632	5	2	false	0.45000997348368876	0.6973915315274768	7.1395925655527166E-96	chromatin organization involved in negative regulation of transcription
GO:0150034	9615	171	34	1	8962	31	2	false	0.4502133004235811	0.6973915315274768	0.0	distal axon
GO:0005216	9615	196	34	1	435	1	3	false	0.4505747126435723	0.6973915315274768	2.465396115159619E-129	ion channel activity
GO:2001238	9615	40	34	1	222	3	3	false	0.4506431565254756	0.6973915315274768	4.8189416260708393E-45	positive regulation of extrinsic apoptotic signaling pathway
GO:1903311	9615	261	34	2	2270	13	2	false	0.4508798150424205	0.6973915315274768	0.0	regulation of mRNA metabolic process
GO:0051494	9615	108	34	1	1138	6	3	false	0.4510061241554342	0.6973915315274768	2.1712035799674307E-154	negative regulation of cytoskeleton organization
GO:0001649	9615	121	34	1	2078	10	2	false	0.45188776561787125	0.6983480894734855	1.0485574856733907E-199	osteoblast differentiation
GO:0140029	9615	656	34	3	8248	31	2	false	0.452472456841988	0.6988448940753218	0.0	exocytic process
GO:0050707	9615	94	34	1	2079	13	5	false	0.45297962481166726	0.6992044975580629	1.216584160035364E-165	regulation of cytokine secretion
GO:0043122	9615	162	34	2	1086	10	2	false	0.4532319925790682	0.6992044975580629	6.027556612835594E-198	regulation of I-kappaB kinase/NF-kappaB signaling
GO:0007398	9615	104	34	1	1088	6	1	false	0.45353526960291785	0.6992660515654743	2.5855158343709467E-148	ectoderm development
GO:0044257	9615	552	34	3	3378	15	3	false	0.45405782754017643	0.699380537741311	0.0	cellular protein catabolic process
GO:0033044	9615	264	34	2	1422	8	2	false	0.45417148880350056	0.699380537741311	1.660204804067462E-295	regulation of chromosome organization
GO:0007507	9615	288	34	2	1925	10	2	false	0.45459837653309054	0.699380537741311	0.0	heart development
GO:0046328	9615	102	34	2	151	2	2	false	0.4548344370860665	0.699380537741311	6.778907535764325E-41	regulation of JNK cascade
GO:1902165	9615	14	34	1	54	2	3	false	0.4549266247379451	0.699380537741311	3.0813100369374064E-13	regulation of intrinsic apoptotic signaling pathway in response to DNA damage by p53 class mediator
GO:0009991	9615	316	34	2	1492	7	1	false	0.4557364306682154	0.6996995414765211	0.0	response to extracellular stimulus
GO:0098796	9615	671	34	3	6780	25	2	false	0.45606386950816524	0.6996995414765211	0.0	membrane protein complex
GO:0000400	9615	13	34	2	19	2	1	false	0.4561403508771956	0.6996995414765211	3.6856848002358886E-5	four-way junction DNA binding
GO:0042100	9615	43	34	1	235	3	2	false	0.45618828862367533	0.6996995414765211	4.025768930350398E-48	B cell proliferation
GO:0031099	9615	111	34	1	2972	16	1	false	0.45697216831617193	0.7004971748726538	4.377292534171284E-205	regeneration
GO:1903561	9615	1653	34	7	2625	10	2	false	0.4590674435322421	0.7028669359143435	0.0	extracellular vesicle
GO:0070198	9615	25	34	1	95	2	1	false	0.4591265397536386	0.7028669359143435	1.7986691976515526E-23	protein localization to chromosome, telomeric region
GO:1903050	9615	150	34	2	801	8	3	false	0.45932002636960834	0.7028669359143435	4.871116514559364E-167	regulation of proteolysis involved in cellular protein catabolic process
GO:0006977	9615	40	34	1	87	1	3	false	0.4597701149425334	0.7028669359143435	1.001133553252606E-25	DNA damage response, signal transduction by p53 class mediator resulting in cell cycle arrest
GO:0019221	9615	413	34	3	1685	10	2	false	0.4598417580727739	0.7028669359143435	0.0	cytokine-mediated signaling pathway
GO:0044057	9615	229	34	2	1956	13	2	false	0.4607473405056251	0.7038110370606145	6.93187725627946E-306	regulation of system process
GO:0006935	9615	306	34	2	2415	12	2	false	0.46104104961214537	0.7038110370606145	0.0	chemotaxis
GO:0051897	9615	83	34	1	580	4	3	false	0.46177978645722406	0.7038110370606145	8.126625308507445E-103	positive regulation of protein kinase B signaling
GO:0008213	9615	124	34	1	2469	12	1	false	0.4619219968923648	0.7038110370606145	7.406253064288922E-213	protein alkylation
GO:1901652	9615	320	34	3	1048	8	2	false	0.4619523701515301	0.7038110370606145	3.263557254772411E-279	response to peptide
GO:0050727	9615	170	34	2	685	6	3	false	0.46214869226742106	0.7038110370606145	5.775654041797486E-166	regulation of inflammatory response
GO:1903364	9615	94	34	1	1415	9	5	false	0.4623150465663698	0.7038110370606145	1.7273955086697804E-149	positive regulation of cellular protein catabolic process
GO:0040011	9615	984	34	4	8793	31	1	false	0.46281255852224706	0.7041646664049088	0.0	locomotion
GO:0007492	9615	107	34	1	1088	6	1	false	0.4634807987732402	0.7047775032892055	3.241649383626578E-151	endoderm development
GO:0007584	9615	125	34	1	2475	12	2	false	0.4638406036870166	0.7049208945558266	2.8918878684045906E-214	response to nutrient
GO:2000514	9615	26	34	1	56	1	2	false	0.46428571428572135	0.7051936907486214	1.5045629518328647E-16	regulation of CD4-positive, alpha-beta T cell activation
GO:0043270	9615	116	34	1	1174	6	3	false	0.46507237538956814	0.7059126239613418	1.0038307342549817E-163	positive regulation of ion transport
GO:0010972	9615	77	34	1	287	2	4	false	0.46529080675418005	0.7059126239613418	6.148279691553007E-72	negative regulation of G2/M transition of mitotic cell cycle
GO:0046390	9615	234	34	1	870	2	3	false	0.46581484861713585	0.7063040680059942	3.383164936377614E-219	ribose phosphate biosynthetic process
GO:0030168	9615	95	34	1	956	6	2	false	0.467258368414216	0.7070344689865232	9.31795031050765E-134	platelet activation
GO:0016042	9615	204	34	1	2048	6	2	false	0.46760591250710815	0.7070344689865232	1.4296908140869602E-287	lipid catabolic process
GO:0030163	9615	645	34	3	3866	15	3	false	0.46869321508265455	0.7070344689865232	0.0	protein catabolic process
GO:0005773	9615	2947	34	11	8260	29	2	false	0.4689095123974433	0.7070344689865232	0.0	vacuole
GO:0043967	9615	53	34	1	113	1	1	false	0.46902654867258237	0.7070344689865232	1.594270541462616E-33	histone H4 acetylation
GO:1901564	9615	4238	34	17	6254	24	2	false	0.4692928568909639	0.7070344689865232	0.0	organonitrogen compound metabolic process
GO:0008289	9615	457	34	2	8176	28	1	false	0.4693193938097549	0.7070344689865232	0.0	lipid binding
GO:0060412	9615	23	34	1	49	1	2	false	0.46938775510204567	0.7070344689865232	1.7139911971971892E-14	ventricular septum morphogenesis
GO:0032409	9615	116	34	1	2442	13	2	false	0.46967948294451606	0.7070344689865232	5.7210539596652225E-202	regulation of transporter activity
GO:0043226	9615	7873	34	28	8962	31	1	false	0.46976550234099784	0.7070344689865232	0.0	organelle
GO:0006954	9615	354	34	3	870	6	1	false	0.47001939761243017	0.7070344689865232	1.7903526449440397E-254	inflammatory response
GO:1901800	9615	67	34	1	352	3	3	false	0.47029775779783234	0.7070344689865232	7.271468161283762E-74	positive regulation of proteasomal protein catabolic process
GO:0030674	9615	176	34	1	7024	25	2	false	0.4703324506473969	0.7070344689865232	0.0	protein-macromolecule adaptor activity
GO:0016909	9615	53	34	1	195	2	1	false	0.4707375099127893	0.7070344689865232	4.4455308392723194E-49	SAP kinase activity
GO:0051090	9615	423	34	3	3024	18	3	false	0.47098191710917925	0.7070344689865232	0.0	regulation of DNA-binding transcription factor activity
GO:0002700	9615	76	34	1	279	2	2	false	0.47131327196311035	0.7070344689865232	2.0460837466194545E-70	regulation of production of molecular mediator of immune response
GO:0050803	9615	115	34	1	2226	12	1	false	0.4717336928939001	0.7070344689865232	6.34076967713105E-196	regulation of synapse structure or activity
GO:0097060	9615	141	34	1	1621	7	2	false	0.4717817748106471	0.7070344689865232	2.6495019417280284E-207	synaptic membrane
GO:0045739	9615	46	34	1	458	6	4	false	0.472054852279072	0.7070344689865232	2.2719806688921862E-64	positive regulation of DNA repair
GO:0043189	9615	17	34	1	36	1	1	false	0.4722222222222223	0.7070344689865232	1.163129276491937E-10	H4/H2A histone acetyltransferase complex
GO:0008360	9615	118	34	1	2280	12	2	false	0.4723309995578783	0.7070344689865232	5.9214161461912906E-201	regulation of cell shape
GO:0003964	9615	82	34	3	105	3	2	false	0.4724207831003677	0.7070344689865232	1.1364123868755266E-23	RNA-directed DNA polymerase activity
GO:0033613	9615	43	34	1	225	3	1	false	0.47242152466368814	0.7070344689865232	3.1748109442315296E-47	activating transcription factor binding
GO:0001841	9615	71	34	2	103	2	2	false	0.47306301161239844	0.7072603079455646	2.25981406065662E-27	neural tube formation
GO:0009142	9615	150	34	1	317	1	2	false	0.47318611987376413	0.7072603079455646	1.3178361153887746E-94	nucleoside triphosphate biosynthetic process
GO:0000794	9615	59	34	1	768	8	2	false	0.4740390421711447	0.7072603079455646	7.921514489461013E-90	condensed nuclear chromosome
GO:0006820	9615	303	34	2	817	4	1	false	0.47405359174132844	0.7072603079455646	3.6818555728589185E-233	anion transport
GO:2000113	9615	767	34	5	2752	16	4	false	0.4742071255288533	0.7072603079455646	0.0	negative regulation of cellular macromolecule biosynthetic process
GO:0006120	9615	46	34	1	97	1	2	false	0.4742268041237122	0.7072603079455646	8.873038316513981E-29	mitochondrial electron transport, NADH to ubiquinone
GO:0034655	9615	435	34	3	3433	20	5	false	0.47443714065952947	0.7072603079455646	0.0	nucleobase-containing compound catabolic process
GO:0070160	9615	87	34	1	316	2	1	false	0.47546714888487035	0.7076381561593268	3.457527051135168E-80	tight junction
GO:0061138	9615	87	34	1	316	2	2	false	0.47546714888487035	0.7076381561593268	3.457527051135168E-80	morphogenesis of a branching epithelium
GO:0022904	9615	97	34	1	204	1	2	false	0.4754901960784328	0.7076381561593268	8.89723001875561E-61	respiratory electron transport chain
GO:0038094	9615	77	34	2	159	3	1	false	0.4762724782044768	0.708405282707499	2.342105086452157E-47	Fc-gamma receptor signaling pathway
GO:1901988	9615	181	34	2	486	4	3	false	0.4768901328532849	0.7089268212348664	1.1831814186781172E-138	negative regulation of cell cycle phase transition
GO:0016192	9615	1579	34	5	3215	9	1	false	0.47816651013996814	0.7101692442369383	0.0	vesicle-mediated transport
GO:0042554	9615	22	34	1	46	1	1	false	0.4782608695652149	0.7101692442369383	1.2673675110566372E-13	superoxide anion generation
GO:0019724	9615	86	34	2	177	3	2	false	0.4786979969183781	0.7103224455611353	9.35088347436301E-53	B cell mediated immunity
GO:0018212	9615	204	34	2	799	6	1	false	0.4790501905405553	0.7103224455611353	2.2769586313022597E-196	peptidyl-tyrosine modification
GO:0002293	9615	23	34	1	48	1	3	false	0.4791666666666642	0.7103224455611353	3.2302141793331265E-14	alpha-beta T cell differentiation involved in immune response
GO:0006664	9615	59	34	1	123	1	2	false	0.479674796747961	0.7106788980836141	1.448759633095097E-36	glycolipid metabolic process
GO:0060544	9615	12	34	1	25	1	2	false	0.48000000000000137	0.7107640825432258	1.922965982731763E-7	regulation of necroptotic process
GO:0005654	9615	2730	34	10	8962	31	2	false	0.4809296095755282	0.7117436529671278	0.0	nucleoplasm
GO:1902400	9615	41	34	1	85	1	3	false	0.4823529411764718	0.7134524004587925	3.15664231743093E-25	intracellular signal transduction involved in G1 DNA damage checkpoint
GO:1902403	9615	42	34	1	87	1	3	false	0.4827586206896602	0.7136548652177327	7.973875942187419E-26	signal transduction involved in mitotic DNA integrity checkpoint
GO:0030500	9615	34	34	1	121	2	3	false	0.48471074380166757	0.7146864178302844	7.687869244675405E-31	regulation of bone mineralization
GO:0006364	9615	192	34	1	396	1	3	false	0.48484848484842324	0.7146864178302844	1.8538687777266572E-118	rRNA processing
GO:0070200	9615	16	34	1	33	1	2	false	0.4848484848484818	0.7146864178302844	8.570426247835323E-10	establishment of protein localization to telomere
GO:0033674	9615	355	34	3	1129	8	4	false	0.4849734971337171	0.7146864178302844	2.077077683529944E-304	positive regulation of kinase activity
GO:0035966	9615	144	34	1	3113	14	2	false	0.4854619394210428	0.7146864178302844	1.5328916187269092E-252	response to topologically incorrect protein
GO:0051101	9615	70	34	1	1622	15	2	false	0.48555707818826854	0.7146864178302844	1.0737579060288403E-124	regulation of DNA binding
GO:0097708	9615	1546	34	6	7831	28	2	false	0.48577077490769016	0.7146864178302844	0.0	intracellular vesicle
GO:0010257	9615	57	34	1	804	9	1	false	0.4858543123611433	0.7146864178302844	7.783790455987539E-89	NADH dehydrogenase complex assembly
GO:0006869	9615	198	34	1	1889	6	2	false	0.4858790900880088	0.7146864178302844	1.7862530625721887E-274	lipid transport
GO:0070227	9615	42	34	2	60	2	1	false	0.48644067796609775	0.7151162790697616	1.0810465276305856E-15	lymphocyte apoptotic process
GO:0043535	9615	57	34	1	117	1	2	false	0.4871794871794824	0.7152745199292526	8.49444112738741E-35	regulation of blood vessel endothelial cell migration
GO:0003700	9615	800	34	6	1758	12	3	false	0.4874150661228861	0.7152745199292526	0.0	DNA-binding transcription factor activity
GO:0060606	9615	63	34	2	90	2	1	false	0.48764044943820234	0.7152745199292526	1.4530612602848624E-23	tube closure
GO:0010662	9615	20	34	1	41	1	2	false	0.48780487804878314	0.7152745199292526	3.715691111961491E-12	regulation of striated muscle cell apoptotic process
GO:0099572	9615	186	34	1	7889	28	2	false	0.4878953505054148	0.7152745199292526	0.0	postsynaptic specialization
GO:0022836	9615	105	34	1	215	1	1	false	0.4883720930232489	0.7155194392411116	3.7022857916860753E-64	gated channel activity
GO:0006754	9615	128	34	1	640	3	4	false	0.4886014099224616	0.7155194392411116	2.0818506852918867E-138	ATP biosynthetic process
GO:0099080	9615	1036	34	4	8962	31	1	false	0.48909080759454315	0.7157054074162487	0.0	supramolecular complex
GO:0007498	9615	115	34	1	1088	6	1	false	0.48926753840319825	0.7157054074162487	9.274842243637213E-159	mesoderm development
GO:0051240	9615	888	34	5	4869	25	3	false	0.48990097905916813	0.7162373895385966	0.0	positive regulation of multicellular organismal process
GO:0006915	9615	1133	34	9	1226	9	1	false	0.4904594734356515	0.7163776735772073	2.4472500708660152E-142	apoptotic process
GO:0003676	9615	2630	34	13	3821	18	2	false	0.49060894117032405	0.7163776735772073	0.0	nucleic acid binding
GO:0001217	9615	93	34	1	1153	8	2	false	0.4908063985826516	0.7163776735772073	9.319694534526546E-140	DNA-binding transcription repressor activity
GO:2001056	9615	93	34	3	223	6	3	false	0.4913792399695192	0.7166653955483409	2.99379088002816E-65	positive regulation of cysteine-type endopeptidase activity
GO:0006950	9615	2400	34	12	4614	22	1	false	0.4915433842913479	0.7166653955483409	0.0	response to stress
GO:1902904	9615	103	34	1	814	5	3	false	0.4924836904474373	0.7176422602293886	1.3481668337903082E-133	negative regulation of supramolecular fiber organization
GO:0031503	9615	356	34	2	2008	9	1	false	0.4927820009759075	0.7176830568244841	0.0	protein-containing complex localization
GO:0030218	9615	67	34	1	233	2	2	false	0.49330324108330237	0.7176852623108738	3.3894643539507546E-60	erythrocyte differentiation
GO:0071158	9615	54	34	1	267	3	3	false	0.49375686407026187	0.7176852623108738	6.800444924036074E-58	positive regulation of cell cycle arrest
GO:0016301	9615	934	34	7	1594	11	2	false	0.4939333430624614	0.7176852623108738	0.0	kinase activity
GO:1902750	9615	85	34	1	295	2	3	false	0.493946731234819	0.7176852623108738	2.2889659726114778E-76	negative regulation of cell cycle G2/M phase transition
GO:0022618	9615	162	34	2	1010	10	3	false	0.4941529426533672	0.7176852623108738	2.1020472672552586E-192	ribonucleoprotein complex assembly
GO:0000725	9615	85	34	1	419	3	2	false	0.4944054029252687	0.7176852623108738	3.4615160966250116E-91	recombinational repair
GO:0010563	9615	364	34	2	2921	13	3	false	0.49510873174445885	0.7179556517036237	0.0	negative regulation of phosphorus metabolic process
GO:0032874	9615	90	34	1	311	2	4	false	0.4956954672752114	0.7179556517036237	1.1130482503639068E-80	positive regulation of stress-activated MAPK cascade
GO:0031032	9615	136	34	1	469	2	1	false	0.49630966048886394	0.7179556517036237	5.584068963500036E-122	actomyosin structure organization
GO:0007389	9615	139	34	1	3521	17	2	false	0.4965722163305386	0.7179556517036237	1.5675489380015143E-253	pattern specification process
GO:0090305	9615	267	34	2	2938	18	1	false	0.49677132426641707	0.7179556517036237	0.0	nucleic acid phosphodiester bond hydrolysis
GO:0005543	9615	288	34	2	1959	11	2	false	0.49680068920483483	0.7179556517036237	0.0	phospholipid binding
GO:1903706	9615	262	34	2	1624	10	3	false	0.4971867233513048	0.7179556517036237	8.368217157388E-311	regulation of hemopoiesis
GO:0006518	9615	651	34	3	4238	17	2	false	0.49742434810260705	0.7179556517036237	0.0	peptide metabolic process
GO:0001558	9615	228	34	2	1685	12	3	false	0.4978234955535563	0.7179556517036237	3.1298321393819E-289	regulation of cell growth
GO:0002285	9615	81	34	1	749	6	2	false	0.49799536673905065	0.7179556517036237	7.58602786774763E-111	lymphocyte activation involved in immune response
GO:0070491	9615	46	34	1	225	3	1	false	0.4982228272475075	0.7179556517036237	4.876614467188023E-49	repressing transcription factor binding
GO:1902166	9615	13	34	1	45	2	4	false	0.4989898989899029	0.7179556517036237	1.3697465093463863E-11	negative regulation of intrinsic apoptotic signaling pathway in response to DNA damage by p53 class mediator
GO:0010256	9615	392	34	2	4526	19	1	false	0.49934922438511253	0.7179556517036237	0.0	endomembrane system organization
GO:0046890	9615	117	34	1	2599	15	3	false	0.49984776343414294	0.7179556517036237	1.6509233692288806E-206	regulation of lipid biosynthetic process
GO:0010667	9615	11	34	1	22	1	3	false	0.4999999999999973	0.7179556517036237	1.4175710770137988E-6	negative regulation of cardiac muscle cell apoptotic process
GO:0006596	9615	5	34	1	10	1	2	false	0.4999999999999995	0.7179556517036237	0.003968253968253954	polyamine biosynthetic process
GO:0006678	9615	6	34	1	12	1	1	false	0.4999999999999995	0.7179556517036237	0.0010822510822510805	glucosylceramide metabolic process
GO:0008295	9615	4	34	1	8	1	2	false	0.4999999999999997	0.7179556517036237	0.014285714285714268	spermidine biosynthetic process
GO:0042662	9615	1	34	1	2	1	4	false	0.5	0.7179556517036237	0.5	negative regulation of mesodermal cell fate specification
GO:0002415	9615	2	34	1	4	1	2	false	0.5000000000000001	0.7179556517036237	0.16666666666666674	immunoglobulin transcytosis in epithelial cells mediated by polymeric immunoglobulin receptor
GO:0002440	9615	114	34	1	1704	10	1	false	0.5005984908354169	0.7181215116535599	4.97993579437264E-181	production of molecular mediator of immune response
GO:0051270	9615	568	34	3	5592	26	3	false	0.5006564663166626	0.7181215116535599	0.0	regulation of cellular component movement
GO:0031345	9615	95	34	1	1142	8	3	false	0.5019487801525016	0.7195863991927061	1.9173589058556243E-141	negative regulation of cell projection organization
GO:0042221	9615	2415	34	12	4614	22	1	false	0.503887925075102	0.7219369333226342	0.0	response to chemical
GO:0005903	9615	61	34	1	121	1	2	false	0.5041322314049581	0.7219369333226342	5.2179548421235766E-36	brush border
GO:0003712	9615	381	34	3	1748	12	2	false	0.504778620755958	0.7224729046399292	0.0	transcription coregulator activity
GO:0016444	9615	36	34	1	173	3	1	false	0.5056636078703455	0.7231879576950667	5.049757934182884E-38	somatic cell DNA recombination
GO:1901566	9615	1332	34	6	5454	23	2	false	0.5058229896194874	0.7231879576950667	0.0	organonitrogen compound biosynthetic process
GO:0055024	9615	40	34	1	135	2	2	false	0.5063571033719992	0.7235619534190839	3.132678990294587E-35	regulation of cardiac muscle tissue development
GO:0016311	9615	328	34	2	1997	10	1	false	0.507425867122105	0.7246991270625007	0.0	dephosphorylation
GO:0009260	9615	228	34	1	449	1	3	false	0.5077951002226324	0.7248365543500479	1.930201746714511E-134	ribonucleotide biosynthetic process
GO:0070603	9615	63	34	1	567	6	2	false	0.5083695632154392	0.7249602785785461	2.374744972737659E-85	SWI/SNF superfamily-type complex
GO:0009408	9615	138	34	1	2404	12	2	false	0.5088922545017162	0.7249602785785461	1.0286446493312769E-228	response to heat
GO:0007254	9615	120	34	2	168	2	1	false	0.5089820359280953	0.7249602785785461	3.2874281259709573E-43	JNK cascade
GO:0050920	9615	103	34	1	1068	7	3	false	0.5093440830576124	0.7249602785785461	1.8232037666236263E-146	regulation of chemotaxis
GO:0072521	9615	411	34	2	5860	24	5	false	0.5097233975119955	0.7249602785785461	0.0	purine-containing compound metabolic process
GO:1903555	9615	84	34	1	398	3	2	false	0.5099280848175738	0.7249602785785461	1.7065337262007148E-88	regulation of tumor necrosis factor superfamily cytokine production
GO:0070665	9615	70	34	1	528	5	3	false	0.5103419508554798	0.7249602785785461	3.748200814522838E-89	positive regulation of leukocyte proliferation
GO:1901654	9615	120	34	1	1914	11	2	false	0.5103929923913041	0.7249602785785461	4.4388209751754627E-194	response to ketone
GO:0000910	9615	110	34	1	1137	7	3	false	0.5104385141655841	0.7249602785785461	2.7190442627217694E-156	cytokinesis
GO:0031399	9615	1073	34	6	2877	15	2	false	0.5108163371124657	0.7249602785785461	0.0	regulation of protein modification process
GO:0032559	9615	1030	34	7	1283	8	2	false	0.5111437370759083	0.7249602785785461	8.130900203996709E-276	adenyl ribonucleotide binding
GO:0033218	9615	206	34	1	8176	28	1	false	0.5111584337096189	0.7249602785785461	0.0	amide binding
GO:0005667	9615	201	34	1	8529	30	2	false	0.5116376109549421	0.7252524597359163	0.0	transcription factor complex
GO:0033108	9615	84	34	1	1099	9	2	false	0.5124362069276076	0.7259968673387398	3.0933300595116953E-128	mitochondrial respiratory chain complex assembly
GO:0090263	9615	100	34	1	195	1	3	false	0.5128205128205285	0.7261538461538685	3.719503670769928E-58	positive regulation of canonical Wnt signaling pathway
GO:0007018	9615	298	34	2	1450	8	2	false	0.513207241969028	0.7263140871150157	5.15785E-319	microtubule-based movement
GO:0016072	9615	200	34	1	389	1	1	false	0.514138817480739	0.7268902456910598	2.2910029391151697E-116	rRNA metabolic process
GO:0043534	9615	72	34	1	140	1	1	false	0.5142857142856995	0.7268902456910598	1.128090123749777E-41	blood vessel endothelial cell migration
GO:0110053	9615	196	34	1	381	1	3	false	0.5144356955380419	0.7268902456910598	5.823319800722246E-114	regulation of actin filament organization
GO:0044087	9615	628	34	3	6281	27	2	false	0.5156422809338579	0.7276771243874638	0.0	regulation of cellular component biogenesis
GO:0002703	9615	110	34	1	665	4	2	false	0.5157097626094822	0.7276771243874638	6.922590087511891E-129	regulation of leukocyte mediated immunity
GO:0002064	9615	125	34	1	1273	7	2	false	0.5158148203755958	0.7276771243874638	8.051477387157996E-177	epithelial cell development
GO:0005575	9615	9050	34	31	9244	31	1	false	0.5175812841958514	0.7292490171125562	0.0	cellular_component
GO:0003730	9615	64	34	1	210	2	1	false	0.5176577808156683	0.7292490171125562	1.408870630020588E-55	mRNA 3'-UTR binding
GO:0004517	9615	29	34	1	56	1	1	false	0.5178571428571503	0.7292490171125562	1.3541066566495846E-16	nitric-oxide synthase activity
GO:0050663	9615	115	34	1	691	4	3	false	0.5180277387097103	0.7292490171125562	1.9701876456390458E-134	cytokine secretion
GO:0050773	9615	95	34	1	311	2	2	false	0.5183072295405438	0.7292557999099861	1.5363930064081842E-82	regulation of dendrite development
GO:1904353	9615	21	34	1	69	2	2	false	0.5191815856777432	0.7295853223999171	3.706343817910632E-18	regulation of telomere capping
GO:0090175	9615	80	34	1	154	1	3	false	0.5194805194805144	0.7295853223999171	7.662175327238918E-46	regulation of establishment of planar polarity
GO:0099503	9615	666	34	3	1545	6	1	false	0.5199931987816232	0.7295853223999171	0.0	secretory vesicle
GO:0043405	9615	189	34	2	476	4	3	false	0.520060953436406	0.7295853223999171	3.549569811998664E-138	regulation of MAP kinase activity
GO:0007249	9615	186	34	2	1642	15	2	false	0.5204503131441136	0.7295853223999171	3.610693548172342E-251	I-kappaB kinase/NF-kappaB signaling
GO:0002275	9615	437	34	3	543	3	2	false	0.5205480236704609	0.7295853223999171	8.738632392466774E-116	myeloid cell activation involved in immune response
GO:0016458	9615	193	34	1	8248	31	2	false	0.5206689666854385	0.7295853223999171	0.0	gene silencing
GO:0034605	9615	111	34	1	1417	9	2	false	0.5211293263812953	0.7295853223999171	2.322352984859106E-168	cellular response to heat
GO:0000790	9615	543	34	6	789	8	2	false	0.5216334554401352	0.7295853223999171	7.694405714270606E-212	nuclear chromatin
GO:0043506	9615	51	34	1	235	3	3	false	0.5216996925699252	0.7295853223999171	6.4880336252290645E-53	regulation of JUN kinase activity
GO:1902562	9615	36	34	1	69	1	1	false	0.5217391304347796	0.7295853223999171	1.8876168280440762E-20	H4 histone acetyltransferase complex
GO:0006464	9615	2469	34	12	3221	15	2	false	0.5218389933097712	0.7295853223999171	0.0	cellular protein modification process
GO:0044272	9615	130	34	1	3591	20	2	false	0.5226272981867244	0.7300583424991641	4.562308288357398E-242	sulfur compound biosynthetic process
GO:0050706	9615	23	34	1	44	1	3	false	0.5227272727272735	0.7300583424991641	4.968656719483443E-13	regulation of interleukin-1 beta secretion
GO:0061448	9615	126	34	1	1088	6	1	false	0.5230311630640969	0.7300987055389996	1.075745936464831E-168	connective tissue development
GO:0008154	9615	154	34	1	294	1	1	false	0.5238095238095474	0.7301597695128328	9.421323712491646E-88	actin polymerization or depolymerization
GO:0042102	9615	52	34	1	168	2	4	false	0.5245223838037825	0.7301597695128328	1.0834273484838614E-44	positive regulation of T cell proliferation
GO:0007088	9615	119	34	1	863	5	4	false	0.5246617595463672	0.7301597695128328	1.1694753414102744E-149	regulation of mitotic nuclear division
GO:0048513	9615	1781	34	10	2972	16	2	false	0.5247211050432024	0.7301597695128328	0.0	animal organ development
GO:0043296	9615	98	34	1	316	2	1	false	0.5247538677918673	0.7301597695128328	2.17300825428612E-84	apical junction complex
GO:0005525	9615	259	34	2	1236	8	3	false	0.5249097923166688	0.7301597695128328	9.808964418111443E-275	GTP binding
GO:1902402	9615	42	34	1	80	1	3	false	0.5249999999999991	0.7301597695128328	1.0267647787081223E-23	signal transduction involved in mitotic DNA damage checkpoint
GO:0035578	9615	84	34	1	382	3	3	false	0.5263118839272021	0.731601074254828	8.231247695303352E-87	azurophil granule lumen
GO:0006119	9615	116	34	1	1613	10	4	false	0.5269232250518355	0.732067588965266	1.9290951171349933E-180	oxidative phosphorylation
GO:0001782	9615	19	34	1	36	1	1	false	0.5277777777777791	0.7328713389121357	1.163129276491937E-10	B cell homeostasis
GO:0030133	9615	236	34	1	2951	9	2	false	0.5282149627778975	0.7330949953869932	0.0	transport vesicle
GO:0050808	9615	210	34	1	397	1	1	false	0.5289672544080672	0.733755517478275	1.5052234508096785E-118	synapse organization
GO:0006972	9615	19	34	1	61	2	1	false	0.5295081967213222	0.7341223301802143	3.3671941024559423E-16	hyperosmotic response
GO:0045727	9615	99	34	1	2153	16	7	false	0.5303978328259427	0.7341732853089227	9.82748547752433E-174	positive regulation of translation
GO:0071479	9615	54	34	1	172	2	2	false	0.5305997552019458	0.7341732853089227	5.066139092094627E-46	cellular response to ionizing radiation
GO:0016020	9615	5399	34	19	8962	31	1	false	0.5306461008947811	0.7341732853089227	0.0	membrane
GO:0030554	9615	1040	34	7	1285	8	1	false	0.530651048778841	0.7341732853089227	4.6530414758571477E-271	adenyl nucleotide binding
GO:0000724	9615	85	34	1	160	1	2	false	0.5312499999999966	0.7346191406249952	1.4823760213743366E-47	double-strand break repair via homologous recombination
GO:0050702	9615	25	34	1	47	1	2	false	0.5319148936170182	0.7347643012447769	6.741316548173564E-14	interleukin-1 beta secretion
GO:0090090	9615	107	34	1	201	1	3	false	0.5323383084576909	0.7347643012447769	8.413289257370985E-60	negative regulation of canonical Wnt signaling pathway
GO:0042770	9615	91	34	1	1969	16	2	false	0.5323634061572688	0.7347643012447769	1.8706817907011698E-159	signal transduction in response to DNA damage
GO:0032446	9615	596	34	3	735	3	1	false	0.5326749782404532	0.7347643012447769	4.265622906945946E-154	protein modification by small protein conjugation
GO:0000981	9615	339	34	3	1499	12	4	false	0.5327387118253091	0.7347643012447769	0.0	DNA-binding transcription factor activity, RNA polymerase II-specific
GO:1904375	9615	88	34	1	508	4	2	false	0.5339182654512858	0.7360088238697632	4.2742657862232794E-101	regulation of protein localization to cell periphery
GO:0044819	9615	45	34	1	142	2	2	false	0.5349115972430178	0.7368557545315636	4.2691046388315264E-38	mitotic G1/S transition checkpoint
GO:0034644	9615	61	34	1	114	1	2	false	0.5350877192982503	0.7368557545315636	8.530745879756178E-34	cellular response to UV
GO:0010658	9615	22	34	1	41	1	1	false	0.5365853658536638	0.7385350680878576	4.087260223157657E-12	striated muscle cell apoptotic process
GO:0048705	9615	105	34	1	600	4	2	false	0.5377354581571575	0.7394434470285497	3.403836368722879E-120	skeletal system morphogenesis
GO:0051726	9615	806	34	4	5528	26	2	false	0.5378207038484766	0.7394434470285497	0.0	regulation of cell cycle
GO:1901575	9615	1534	34	6	6361	24	2	false	0.5380808812275548	0.7394434470285497	0.0	organic substance catabolic process
GO:0001738	9615	100	34	1	312	2	1	false	0.5389974441421068	0.7403198211056874	2.101678963966636E-84	morphogenesis of a polarized epithelium
GO:0071900	9615	296	34	3	671	6	2	false	0.540795610487462	0.7417325873644527	3.4818963807677316E-199	regulation of protein serine/threonine kinase activity
GO:0044212	9615	931	34	6	1494	9	2	false	0.5410771707817219	0.7417325873644527	0.0	transcription regulatory region DNA binding
GO:1901990	9615	308	34	2	584	3	3	false	0.5411252008431587	0.7417325873644527	1.1487477890971555E-174	regulation of mitotic cell cycle phase transition
GO:0031410	9615	1545	34	6	7167	27	2	false	0.5418964085676552	0.7417325873644527	0.0	cytoplasmic vesicle
GO:0098589	9615	217	34	1	5399	19	2	false	0.5419423018797518	0.7417325873644527	0.0	membrane region
GO:0001933	9615	265	34	2	1229	8	4	false	0.5421911601649526	0.7417325873644527	2.0383244802205155E-277	negative regulation of protein phosphorylation
GO:0003231	9615	62	34	2	84	2	1	false	0.5424555364314392	0.7417325873644527	1.0672815309580789E-20	cardiac ventricle development
GO:0042582	9615	137	34	1	598	3	2	false	0.542543642320949	0.7417325873644527	4.372889698033671E-139	azurophil granule
GO:0001837	9615	76	34	2	103	2	1	false	0.5425471159337497	0.7417325873644527	2.0732213968090526E-25	epithelial to mesenchymal transition
GO:0051604	9615	189	34	1	4931	20	2	false	0.5430568426921567	0.7417325873644527	0.0	protein maturation
GO:0032731	9615	25	34	1	46	1	3	false	0.5434782608695595	0.7417325873644527	1.4401903534734437E-13	positive regulation of interleukin-1 beta production
GO:0055021	9615	31	34	1	57	1	3	false	0.543859649122805	0.7417325873644527	8.182710790669993E-17	regulation of cardiac muscle tissue growth
GO:0031145	9615	70	34	1	305	3	1	false	0.5439383131583094	0.7417325873644527	8.164597108710004E-71	anaphase-promoting complex-dependent catabolic process
GO:0002009	9615	312	34	2	759	4	2	false	0.5440952731707949	0.7417325873644527	1.9567604110858233E-222	morphogenesis of an epithelium
GO:0050679	9615	98	34	1	551	4	3	false	0.544216602706574	0.7417325873644527	2.1412616665403926E-111	positive regulation of epithelial cell proliferation
GO:0009887	9615	498	34	3	2341	13	2	false	0.5448601025920526	0.7422286158963057	0.0	animal organ morphogenesis
GO:0061061	9615	331	34	2	2972	16	1	false	0.5462174827032737	0.7423917985419229	0.0	muscle structure development
GO:0016741	9615	157	34	1	2071	10	1	false	0.5462236967914096	0.7423917985419229	1.1595082784335532E-240	transferase activity, transferring one-carbon groups
GO:0015711	9615	237	34	1	1923	6	2	false	0.5462751718430812	0.7423917985419229	5.7958417873045E-311	organic anion transport
GO:0005938	9615	210	34	1	7558	28	2	false	0.5463499154090623	0.7423917985419229	0.0	cell cortex
GO:0019001	9615	279	34	2	1285	8	1	false	0.5463779941058069	0.7423917985419229	3.677047633941703E-291	guanyl nucleotide binding
GO:0048332	9615	100	34	1	432	3	2	false	0.5470497071290797	0.7429242825717169	6.779058987106411E-101	mesoderm morphogenesis
GO:0010638	9615	458	34	2	3603	14	3	false	0.5474188744617592	0.7430238645986911	0.0	positive regulation of organelle organization
GO:0001819	9615	252	34	2	1021	7	3	false	0.5476827506665305	0.7430238645986911	5.6676712150525797E-247	positive regulation of cytokine production
GO:0016655	9615	51	34	1	93	1	1	false	0.5483870967741857	0.7435994596197463	1.883975738002296E-27	oxidoreductase activity, acting on NAD(P)H, quinone or similar compound as acceptor
GO:0008285	9615	375	34	2	2944	14	3	false	0.5486952731896546	0.7436375448282455	0.0	negative regulation of cell population proliferation
GO:0009152	9615	216	34	1	393	1	3	false	0.5496183206107043	0.7445084904190917	8.519089814535927E-117	purine ribonucleotide biosynthetic process
GO:0070203	9615	11	34	1	20	1	3	false	0.5499999999999994	0.7445811264891894	5.9537985234579775E-6	regulation of establishment of protein localization to telomere
GO:0006401	9615	344	34	2	3067	16	3	false	0.550232832456418	0.7445811264891894	0.0	RNA catabolic process
GO:0032989	9615	664	34	3	5161	22	3	false	0.5517169819753928	0.7462091630894895	0.0	cellular component morphogenesis
GO:0032561	9615	279	34	2	1273	8	2	false	0.5521068872845687	0.7463563063851986	7.037034442781303E-290	guanyl ribonucleotide binding
GO:0031982	9615	2625	34	10	7433	28	1	false	0.553370252226829	0.7473880306779164	0.0	vesicle
GO:0097305	9615	135	34	1	1914	11	2	false	0.5537034572424258	0.7473880306779164	2.9502113232545373E-211	response to alcohol
GO:1990138	9615	92	34	1	391	3	3	false	0.5538787237260132	0.7473880306779164	4.74467213855767E-92	neuron projection extension
GO:0001934	9615	520	34	4	1254	9	4	false	0.5542410031433926	0.7473880306779164	0.0	positive regulation of protein phosphorylation
GO:0016358	9615	146	34	1	2972	16	2	false	0.5542776016590649	0.7473880306779164	3.7806102183980734E-252	dendrite development
GO:0002224	9615	94	34	2	126	2	1	false	0.5550476190476146	0.7480464104423435	1.2061495411990385E-30	toll-like receptor signaling pathway
GO:0043254	9615	311	34	2	2246	13	3	false	0.5555775989918517	0.7483807840301199	0.0	regulation of protein-containing complex assembly
GO:0043666	9615	77	34	1	231	2	3	false	0.5565217391303496	0.7487261656786313	2.50292310850606E-63	regulation of phosphoprotein phosphatase activity
GO:0001578	9615	197	34	2	471	4	1	false	0.5565541313623191	0.7487261656786313	2.4523380755154937E-138	microtubule bundle formation
GO:0097712	9615	177	34	2	237	2	2	false	0.5569620253164326	0.7487261656786313	9.781785380680018E-58	vesicle targeting, trans-Golgi to periciliary membrane compartment
GO:0007052	9615	88	34	1	158	1	2	false	0.556962025316496	0.7487261656786313	1.198861948097293E-46	mitotic spindle organization
GO:0012501	9615	1226	34	9	1308	9	1	false	0.5573672770720813	0.7488917614505951	1.743831950473202E-132	programmed cell death
GO:1903845	9615	42	34	1	177	3	3	false	0.558667180277407	0.7502586563664723	1.0791477751838939E-41	negative regulation of cellular response to transforming growth factor beta stimulus
GO:0010594	9615	104	34	1	186	1	2	false	0.5591397849462739	0.7505137153854182	6.3848012822252476E-55	regulation of endothelial cell migration
GO:0045597	9615	495	34	3	3807	22	4	false	0.5594691255455726	0.7505763154742271	0.0	positive regulation of cell differentiation
GO:0034614	9615	114	34	1	755	5	3	false	0.5599237599337121	0.7506768749601941	1.6808361647723622E-138	cellular response to reactive oxygen species
GO:0001227	9615	93	34	1	616	5	3	false	0.5601095628234066	0.7506768749601941	6.482914518335263E-113	DNA-binding transcription repressor activity, RNA polymerase II-specific
GO:0046903	9615	994	34	3	3215	9	1	false	0.5616210392468789	0.7520003014658303	0.0	secretion
GO:0070304	9615	92	34	1	607	5	3	false	0.5616635019987727	0.7520003014658303	1.5825765943404012E-111	positive regulation of stress-activated protein kinase signaling cascade
GO:0071482	9615	71	34	1	210	2	2	false	0.5629528366370262	0.7533466639472302	7.727921866603032E-58	cellular response to light stimulus
GO:1905114	9615	334	34	2	1847	10	2	false	0.5641551863157097	0.7535214487510541	0.0	cell surface receptor signaling pathway involved in cell-cell signaling
GO:0032479	9615	96	34	1	398	3	2	false	0.5641611615054911	0.7535214487510541	6.87647457815267E-95	regulation of type I interferon production
GO:0009888	9615	1088	34	6	2972	16	1	false	0.5643250091078582	0.7535214487510541	0.0	tissue development
GO:0006261	9615	114	34	1	202	1	1	false	0.5643564356435442	0.7535214487510541	1.473360926414263E-59	DNA-dependent DNA replication
GO:0003723	9615	1373	34	7	2630	13	1	false	0.564569164668926	0.7535214487510541	0.0	RNA binding
GO:0043543	9615	165	34	1	2469	12	1	false	0.5647863212861008	0.7535214487510541	2.5289169592948213E-262	protein acylation
GO:0003720	9615	68	34	3	82	3	1	false	0.5658988256549108	0.7546265103534848	4.548201145455704E-16	telomerase activity
GO:0010921	9615	112	34	1	998	7	3	false	0.5665273477734608	0.7548921224285966	1.601747965552923E-151	regulation of phosphatase activity
GO:0070838	9615	221	34	1	390	1	2	false	0.5666666666667394	0.7548921224285966	3.1501487058008654E-115	divalent metal ion transport
GO:0045936	9615	363	34	2	1997	10	3	false	0.5672097503358218	0.7552366535313977	0.0	negative regulation of phosphate metabolic process
GO:0045637	9615	129	34	1	990	6	3	false	0.568264349345384	0.7562615777002478	1.1202067234297478E-165	regulation of myeloid cell differentiation
GO:0004707	9615	195	34	2	764	7	2	false	0.5688657005323545	0.7566825826219445	1.0294881842173256E-187	MAP kinase activity
GO:0043408	9615	374	34	3	1450	11	3	false	0.5697014069815629	0.7574147398778416	0.0	regulation of MAPK cascade
GO:1990234	9615	577	34	2	1055	3	1	false	0.5702388361491597	0.7577498047928023	1.100280838E-314	transferase complex
GO:0016233	9615	29	34	1	119	3	1	false	0.5709574572984288	0.758325187157243	2.356470509371154E-28	telomere capping
[truncated: 677 more rows]
