# Supplementary material for: PIGNON: a protein–protein interaction-guided functional enrichment analysis for quantitative proteomics
Source: BMC Bioinformatics. 2021 Jun 4;22:302. doi: 10.1186/s12859-021-04042-6 (PMC8178832; doi:10.1186/s12859-021-04042-6)
Supplement: Supplementary file 18 — Additional File 18: File S3. Ontologizer results of significantly dysregulated proteins with loosened-up cut-offs from t-test results in Tyanova et al.’s dataset [file 12859_2021_4042_MOESM18_ESM.zip › Additional File 18, Supplementary File S3/table-Her2vTN_AGS-Parent-Child-Union-Benjamini-Hochberg.txt]

ID	Pop.total	Pop.term	Study.total	Study.term	Pop.family	Study.family	nparents	is.trivial	p	p.adjusted	p.min	name
GO:0042109	9611	1	13	1	1344	2	3	false	0.0014880952380964408	0.49829203011339834	7.440476190480922E-4	lymphotoxin A biosynthetic process
GO:0048518	9611	3442	13	10	8790	12	2	false	0.002312189808799683	0.49829203011339834	0.0	positive regulation of biological process
GO:0002096	9611	2	13	1	7875	12	2	false	0.003045490281458338	0.49829203011339834	3.2254032762077345E-8	polkadots
GO:0002905	9611	4	13	1	2624	2	4	false	0.0030470369991513614	0.49829203011339834	5.073987723549679E-13	regulation of mature B cell apoptotic process
GO:0006968	9611	21	13	2	869	4	1	false	0.0032440231541358924	0.49829203011339834	1.2436955506666896E-42	cellular defense response
GO:0006624	9611	4	13	1	5001	5	3	false	0.00399440303960041	0.49829203011339834	3.8415367683259683E-14	vacuolar protein processing
GO:0043382	9611	1	13	1	473	2	5	false	0.004228329809725581	0.49829203011339834	0.002114164904862426	positive regulation of memory T cell differentiation
GO:0044085	9611	2178	13	7	4682	7	1	false	0.004689672392192157	0.49829203011339834	0.0	cellular component biogenesis
GO:0048519	9611	3079	13	9	8790	12	2	false	0.00561566618052639	0.49829203011339834	0.0	negative regulation of biological process
GO:0032449	9611	4	13	1	7875	12	2	false	0.006082476310728767	0.49829203011339834	6.245107693279437E-15	CBM complex
GO:0048280	9611	7	13	1	1067	1	2	false	0.006560449859418361	0.49829203011339834	3.264709262734156E-18	vesicle fusion with Golgi apparatus
GO:0043380	9611	2	13	1	606	2	4	false	0.006595204975045279	0.49829203011339834	5.4550909636437374E-6	regulation of memory T cell differentiation
GO:1900116	9611	5	13	1	736	1	2	false	0.006793478260866751	0.49829203011339834	5.632548980294438E-13	extracellular negative regulation of signal transduction
GO:1900115	9611	5	13	1	3485	5	2	false	0.007157143227898086	0.49829203011339834	2.3410681299587274E-16	extracellular regulation of signal transduction
GO:0007033	9611	126	13	2	3483	4	1	false	0.007426827636884855	0.49829203011339834	1.2104628848968972E-234	vacuole organization
GO:0047780	9611	1	13	1	133	1	2	false	0.0075187969924814975	0.49829203011339834	0.0075187969924814975	citrate dehydratase activity
GO:0071204	9611	5	13	1	4467	7	2	false	0.007814206710937535	0.49829203011339834	6.76198244339302E-17	histone pre-mRNA 3'end processing complex
GO:0098805	9611	1127	13	4	5397	5	1	false	0.007890145673621233	0.49829203011339834	0.0	whole membrane
GO:0008283	9611	1019	13	5	8790	12	1	false	0.008154381850046072	0.49829203011339834	0.0	cell population proliferation
GO:1990668	9611	6	13	1	697	1	1	false	0.008608321377331208	0.49829203011339834	6.4166281852676485E-15	vesicle fusion with endoplasmic reticulum-Golgi intermediate compartment (ERGIC) membrane
GO:0035900	9611	5	13	1	2399	5	1	false	0.010386286579732921	0.49829203011339834	1.5164966449065006E-15	response to isolation stress
GO:0098780	9611	16	13	1	1396	1	1	false	0.011461318051575568	0.49829203011339834	1.096285686198506E-37	response to mitochondrial depolarisation
GO:0032641	9611	1	13	1	86	1	1	false	0.011627906976744252	0.49829203011339834	0.011627906976744252	lymphotoxin A production
GO:0009607	9611	837	13	4	4612	6	1	false	0.011849713711838263	0.49829203011339834	0.0	response to biotic stimulus
GO:0007625	9611	3	13	1	229	1	1	false	0.013100436681221987	0.49829203011339834	5.062383755012744E-7	grooming behavior
GO:0019222	9611	3692	13	10	7712	12	2	false	0.013321075617335443	0.49829203011339834	0.0	regulation of metabolic process
GO:0090713	9611	4	13	1	1703	6	2	false	0.01403077380636207	0.49829203011339834	2.863411751690872E-12	immunological memory process
GO:0021756	9611	7	13	1	2971	6	2	false	0.014065417236215483	0.49829203011339834	2.4841850875962387E-21	striatum development
GO:0042228	9611	10	13	1	1370	2	3	false	0.01455055371016337	0.49829203011339834	1.6101101804222736E-25	interleukin-8 biosynthetic process
GO:0032258	9611	2	13	1	407	3	3	false	0.01470570436087477	0.49829203011339834	1.2103460379320144E-5	cytoplasm to vacuole transport by the Cvt pathway
GO:0098589	9611	217	13	2	5397	5	2	false	0.014849878727226574	0.49829203011339834	0.0	membrane region
GO:0072350	9611	11	13	1	739	1	1	false	0.014884979702302898	0.49829203011339834	1.198238847495562E-24	tricarboxylic acid metabolic process
GO:0000738	9611	4	13	1	266	1	3	false	0.015037593984963824	0.49829203011339834	4.903701838843163E-9	DNA catabolic process, exonucleolytic
GO:0042226	9611	11	13	1	1391	2	3	false	0.015759067799663577	0.49829203011339834	1.1009627349035912E-27	interleukin-6 biosynthetic process
GO:0090235	9611	8	13	1	996	2	4	false	0.016007749591334993	0.49829203011339834	4.282384500820003E-20	regulation of metaphase plate congression
GO:0021544	9611	8	13	1	2971	6	2	false	0.016061236229659603	0.49829203011339834	6.704953002948539E-24	subpallium development
GO:0061919	9611	388	13	3	8245	12	1	false	0.016561243805418964	0.49829203011339834	0.0	process utilizing autophagic mechanism
GO:0002376	9611	1703	13	6	8790	12	1	false	0.016583544812131812	0.49829203011339834	0.0	immune system process
GO:0044389	9611	220	13	2	1682	2	1	false	0.01704013733966623	0.49829203011339834	1.5373070664344459E-282	ubiquitin-like protein ligase binding
GO:0006177	9611	4	13	1	225	1	4	false	0.01777777777777827	0.49829203011339834	9.618843699561215E-9	GMP biosynthetic process
GO:0002906	9611	4	13	1	224	1	4	false	0.017857142857142023	0.49829203011339834	9.792940418104808E-9	negative regulation of mature B cell apoptotic process
GO:0033240	9611	7	13	1	1945	5	4	false	0.017884064788412802	0.49829203011339834	4.838241804388442E-20	positive regulation of cellular amine metabolic process
GO:0032094	9611	15	13	1	2474	3	2	false	0.018086376417265074	0.49829203011339834	1.7138482248773647E-39	response to food
GO:0002079	9611	2	13	1	218	2	2	false	0.018306345918062395	0.49829203011339834	4.227793514564062E-5	inner acrosomal membrane
GO:0051315	9611	14	13	1	762	1	3	false	0.01837270341206623	0.49829203011339834	4.417864003950058E-30	attachment of mitotic spindle microtubules to kinetochore
GO:0000045	9611	72	13	2	521	2	6	false	0.018869038830651115	0.49829203011339834	2.5707941163205538E-90	autophagosome assembly
GO:0042069	9611	9	13	1	3252	7	3	false	0.019230190282900943	0.49829203011339834	9.020281329610262E-27	regulation of catecholamine metabolic process
GO:0002449	9611	156	13	3	575	3	1	false	0.019689861364810685	0.49829203011339834	2.839769044009283E-145	lymphocyte mediated immunity
GO:0034244	9611	10	13	1	500	1	4	false	0.02000000000000177	0.49829203011339834	4.068172998056854E-21	negative regulation of transcription elongation from RNA polymerase II promoter
GO:0008233	9611	755	13	4	3565	6	3	false	0.020755766585788437	0.49829203011339834	0.0	peptidase activity
GO:0002250	9611	216	13	3	1183	4	1	false	0.020813180618987154	0.49829203011339834	2.143728845753112E-243	adaptive immune response
GO:0045324	9611	17	13	1	2249	3	3	false	0.02251570404450725	0.5081827305459911	3.9226051613899395E-43	late endosome to vacuole transport
GO:0001975	9611	10	13	1	419	1	4	false	0.0238663484486866	0.5081827305459911	2.424498715804193E-20	response to amphetamine
GO:0048524	9611	92	13	2	3714	10	3	false	0.024001086573006914	0.5081827305459911	1.4550161454750128E-186	positive regulation of viral process
GO:0034243	9611	28	13	1	1146	1	3	false	0.024432809773127923	0.5081827305459911	9.362250633320877E-57	regulation of transcription elongation from RNA polymerase II promoter
GO:0022607	9611	1975	13	6	4682	7	2	false	0.02509286295048644	0.5081827305459911	0.0	cellular component assembly
GO:0050700	9611	12	13	1	466	1	1	false	0.02575107296137117	0.5081827305459911	5.268995011159664E-24	CARD domain binding
GO:0044419	9611	1356	13	5	8790	12	1	false	0.026681814482950723	0.5081827305459911	0.0	interspecies interaction between organisms
GO:0008152	9611	6536	13	12	8790	12	1	false	0.0284939274192593	0.5081827305459911	0.0	metabolic process
GO:0002080	9611	7	13	1	243	1	2	false	0.028806584362138624	0.5081827305459911	1.0991511245362828E-13	acrosomal membrane
GO:0005942	9611	14	13	1	964	2	3	false	0.028849592602650548	0.5081827305459911	1.6014717413037312E-31	phosphatidylinositol 3-kinase complex
GO:0043101	9611	14	13	1	2394	5	3	false	0.02892366545451338	0.5081827305459911	4.458714813932406E-37	purine-containing compound salvage
GO:0046112	9611	20	13	1	3325	5	4	false	0.02973322577140682	0.5081827305459911	9.444024572351076E-53	nucleobase biosynthetic process
GO:0005484	9611	26	13	1	874	1	2	false	0.02974828375285232	0.5081827305459911	1.9471958125400284E-50	SNAP receptor activity
GO:0032261	9611	7	13	1	235	1	3	false	0.02978723404255087	0.5081827305459911	1.393566226706254E-13	purine nucleotide salvage
GO:0051987	9611	6	13	1	201	1	4	false	0.029850746268656306	0.5081827305459911	1.1772423559149938E-11	positive regulation of attachment of spindle microtubules to kinetochore
GO:0003994	9611	4	13	1	133	1	1	false	0.03007518796992598	0.5081827305459911	8.027328236247778E-8	aconitate hydratase activity
GO:0021895	9611	6	13	1	197	1	2	false	0.03045685279187648	0.5081827305459911	1.3301950271208683E-11	cerebral cortex neuron differentiation
GO:0016458	9611	192	13	2	8245	12	2	false	0.030539964663238328	0.5081827305459911	0.0	gene silencing
GO:0009893	9611	2034	13	7	7066	12	3	false	0.030862576498230182	0.5081827305459911	0.0	positive regulation of metabolic process
GO:2001235	9611	131	13	2	1239	3	4	false	0.030991998019542378	0.5081827305459911	6.776183785242007E-181	positive regulation of apoptotic signaling pathway
GO:0006584	9611	19	13	1	4236	7	2	false	0.030999867312660585	0.5081827305459911	1.550560940976648E-52	catecholamine metabolic process
GO:2000737	9611	13	13	1	415	1	3	false	0.031325301204817885	0.5081827305459911	6.952061156629194E-25	negative regulation of stem cell differentiation
GO:0046037	9611	12	13	1	378	1	3	false	0.03174603174603257	0.5081827305459911	6.714991151519776E-23	GMP metabolic process
GO:0001772	9611	25	13	1	8959	12	2	false	0.03299665141653216	0.5081827305459911	2.504455225188789E-74	immunological synapse
GO:0051538	9611	2	13	1	60	1	1	false	0.03333333333333367	0.5081827305459911	5.649717514124324E-4	3 iron, 4 sulfur cluster binding
GO:0010639	9611	281	13	2	3553	4	3	false	0.03360292878278285	0.5081827305459911	0.0	negative regulation of organelle organization
GO:0014075	9611	21	13	1	621	1	1	false	0.03381642512077485	0.5081827305459911	1.5919389801070982E-39	response to amine
GO:0048522	9611	3030	13	8	8261	12	3	false	0.03397070608725928	0.5081827305459911	0.0	positive regulation of cellular process
GO:0046038	9611	1	13	1	29	1	4	false	0.034482758620689634	0.5081827305459911	0.034482758620689634	GMP catabolic process
GO:0046040	9611	13	13	1	377	1	2	false	0.03448275862069135	0.5081827305459911	2.4700551327620386E-24	IMP metabolic process
GO:0032502	9611	3232	13	8	8790	12	1	false	0.03449466017282057	0.5081827305459911	0.0	developmental process
GO:0005719	9611	19	13	1	545	1	2	false	0.03486238532110355	0.5081827305459911	1.7037053261439725E-35	nuclear euchromatin
GO:0000407	9611	27	13	1	8959	12	2	false	0.03559277759469375	0.5081827305459911	2.2029624864674068E-79	phagophore assembly site
GO:0097366	9611	21	13	1	584	1	1	false	0.03595890410958596	0.5081827305459911	5.911554593270892E-39	response to bronchodilator
GO:0051785	9611	42	13	1	1140	1	3	false	0.036842105263158786	0.5081827305459911	1.2295192583700396E-77	positive regulation of nuclear division
GO:0043422	9611	9	13	1	478	2	1	false	0.03734112260204062	0.5081827305459911	3.004802616573328E-19	protein kinase B binding
GO:0009261	9611	19	13	1	500	1	3	false	0.03800000000000338	0.5081827305459911	9.016951638294918E-35	ribonucleotide catabolic process
GO:0071889	9611	25	13	1	7016	11	1	false	0.038532181166142425	0.5081827305459911	1.1402445313425834E-71	14-3-3 protein binding
GO:0043548	9611	25	13	1	7016	11	1	false	0.038532181166142425	0.5081827305459911	1.1402445313425834E-71	phosphatidylinositol 3-kinase binding
GO:0031125	9611	8	13	1	207	1	2	false	0.038647342995169	0.5081827305459911	1.3715936590633397E-14	rRNA 3'-end processing
GO:0043903	9611	169	13	2	5828	11	2	false	0.03871580705030429	0.5081827305459911	0.0	regulation of symbiosis, encompassing mutualism through parasitism
GO:0000791	9611	26	13	1	663	1	1	false	0.039215686274515715	0.5081827305459911	2.896942008795658E-47	euchromatin
GO:0009164	9611	19	13	1	952	2	4	false	0.03953821276145572	0.5081827305459911	3.711176869361731E-40	nucleoside catabolic process
GO:0016874	9611	193	13	2	4723	8	1	false	0.03953919688932772	0.5081827305459911	0.0	ligase activity
GO:0009125	9611	4	13	1	99	1	2	false	0.040404040404039644	0.5103092783505139	2.6564827743029676E-7	nucleoside monophosphate catabolic process
GO:1902423	9611	3	13	1	74	1	4	false	0.04054054054054041	0.5103092783505139	1.5426385289399006E-5	regulation of attachment of mitotic spindle microtubules to kinetochore
GO:0019777	9611	72	13	2	351	2	1	false	0.04161172161172715	0.5168722786647382	8.455680482900978E-77	Atg12 transferase activity
GO:0043173	9611	13	13	1	307	1	2	false	0.042345276872961	0.5168722786647382	3.7441405305526063E-23	nucleotide salvage
GO:0033043	9611	888	13	3	3781	4	2	false	0.04260361478825188	0.5168722786647382	0.0	regulation of organelle organization
GO:0000786	9611	31	13	1	713	1	3	false	0.04347826086956182	0.5168722786647382	5.709645816679872E-55	nucleosome
GO:0009113	9611	12	13	1	270	1	4	false	0.04444444444444272	0.5168722786647382	4.089524062448969E-21	purine nucleobase biosynthetic process
GO:0043621	9611	29	13	1	7016	11	1	false	0.04457049894233776	0.5168722786647382	2.723370474514224E-81	protein self-association
GO:0031936	9611	13	13	1	856	3	6	false	0.04492404406144684	0.5168722786647382	5.150969556693268E-29	negative regulation of chromatin silencing
GO:0050789	9611	5753	13	11	8790	12	2	false	0.045211385460638714	0.5168722786647382	0.0	regulation of biological process
GO:0006101	9611	4	13	1	88	1	2	false	0.04545454545454413	0.5168722786647382	4.28836694698294E-7	citrate metabolic process
GO:0006188	9611	10	13	1	219	1	3	false	0.04566210045662271	0.5168722786647382	1.7614872003185776E-17	IMP biosynthetic process
GO:0032785	9611	11	13	1	699	3	3	false	0.04653684627860809	0.5168722786647382	2.2194794987857186E-24	negative regulation of DNA-templated transcription, elongation
GO:0009154	9611	18	13	1	386	1	3	false	0.04663212435232749	0.5168722786647382	2.6459047511471987E-31	purine ribonucleotide catabolic process
GO:0045840	9611	38	13	1	790	1	5	false	0.04810126582278454	0.5168722786647382	1.003280744677878E-65	positive regulation of mitotic nuclear division
GO:0006900	9611	475	13	3	1934	4	3	false	0.04816671820412692	0.5168722786647382	0.0	vesicle budding from membrane
GO:0009163	9611	34	13	1	1392	2	4	false	0.048271110670347964	0.5168722786647382	5.792686023831438E-69	nucleoside biosynthetic process
GO:0031663	9611	38	13	1	1553	2	2	false	0.048354199719918174	0.5168722786647382	4.489520498364151E-77	lipopolysaccharide-mediated signaling pathway
GO:0051988	9611	13	13	1	529	2	3	false	0.04859082316549325	0.5168722786647382	2.843824900483761E-26	regulation of attachment of spindle microtubules to kinetochore
GO:0043065	9611	415	13	3	1133	3	3	false	0.048916969953499846	0.5168722786647382	2.27E-322	positive regulation of apoptotic process
GO:0031201	9611	33	13	1	7213	11	2	false	0.04922359050830171	0.5168722786647382	4.494678594245999E-91	SNARE complex
GO:0006144	9611	21	13	1	424	1	2	false	0.049528301886793094	0.5168722786647382	5.653435917759651E-36	purine nucleobase metabolic process
GO:1901069	9611	2	13	1	39	1	2	false	0.051282051282051065	0.5269918245493198	0.0013495276653171407	guanosine-containing compound catabolic process
GO:0006102	9611	6	13	1	116	1	2	false	0.051724137931035016	0.5269918245493198	3.370174362926824E-10	isocitrate metabolic process
GO:0043094	9611	30	13	1	6196	11	1	false	0.05203032113663344	0.5269918245493198	4.907458546157045E-82	cellular metabolic compound salvage
GO:0043562	9611	8	13	1	152	1	1	false	0.05263157894736619	0.5269918245493198	1.7065638924339581E-13	cellular response to nitrogen levels
GO:0006308	9611	26	13	1	1456	3	4	false	0.05265602178134071	0.5269918245493198	2.89024692612787E-56	DNA catabolic process
GO:0051649	9611	511	13	2	3639	3	3	false	0.053546493214095825	0.5302557743251588	0.0	establishment of localization in cell
GO:0009112	9611	34	13	1	4271	7	2	false	0.054448702016211346	0.5302557743251588	1.2284398922011855E-85	nucleobase metabolic process
GO:0051656	9611	470	13	2	3309	3	2	false	0.05471322559025844	0.5302557743251588	0.0	establishment of organelle localization
GO:0007080	9611	42	13	1	765	1	3	false	0.05490196078432039	0.5302557743251588	3.4023476376366914E-70	mitotic metaphase plate congression
GO:0008608	9611	31	13	1	1097	2	3	false	0.05574426604738604	0.5302557743251588	7.152151517964837E-61	attachment of spindle microtubules to kinetochore
GO:0006368	9611	71	13	1	1246	1	2	false	0.0569823434992072	0.5302557743251588	1.0736081415683794E-117	transcription elongation from RNA polymerase II promoter
GO:0048523	9611	2679	13	7	8258	12	3	false	0.05779282140915655	0.5302557743251588	0.0	negative regulation of cellular process
GO:0001817	9611	395	13	2	1635	2	2	false	0.05825369910803774	0.5302557743251588	0.0	regulation of cytokine production
GO:0042417	9611	14	13	1	474	2	2	false	0.05825996199855352	0.5302557743251588	3.661776114710616E-27	dopamine metabolic process
GO:0072665	9611	52	13	1	883	1	1	false	0.058890147225369005	0.5302557743251588	2.4095374553201855E-85	protein localization to vacuole
GO:0006099	9611	31	13	1	6032	12	2	false	0.060010617427421704	0.5302557743251588	5.67879625376697E-84	tricarboxylic acid cycle
GO:0001819	9611	251	13	2	1020	2	3	false	0.06037252977733371	0.5302557743251588	2.2963064724475575E-246	positive regulation of cytokine production
GO:0106130	9611	2	13	1	33	1	1	false	0.060606060606060205	0.5302557743251588	0.0018939393939393942	purine phosphoribosyltransferase activity
GO:0006952	9611	869	13	4	2399	5	1	false	0.060942652279174774	0.5302557743251588	0.0	defense response
GO:0050854	9611	41	13	1	1960	3	3	false	0.061482239477038965	0.5302557743251588	5.30749003923347E-86	regulation of antigen receptor-mediated signaling pathway
GO:0060969	9611	22	13	1	3132	9	4	false	0.06154739515770262	0.5302557743251588	1.4955221946907483E-56	negative regulation of gene silencing
GO:0031935	9611	28	13	1	1774	4	4	false	0.061706066259167	0.5302557743251588	4.040731605173349E-62	regulation of chromatin silencing
GO:0036002	9611	29	13	1	1372	3	1	false	0.06212453876952812	0.5302557743251588	1.2378970531646623E-60	pre-mRNA binding
GO:0032763	9611	3	13	1	48	1	2	false	0.062499999999999674	0.5302557743251588	5.7816836262718616E-5	regulation of mast cell cytokine production
GO:0000287	9611	152	13	2	2134	6	1	false	0.06252055600748051	0.5302557743251588	2.971555942352879E-237	magnesium ion binding
GO:0019786	9611	72	13	2	285	2	1	false	0.06315789473683686	0.5302557743251588	2.0280530195780234E-69	Atg8-specific protease activity
GO:0034656	9611	36	13	1	1119	2	3	false	0.06333600310781147	0.5302557743251588	1.1475944989755146E-68	nucleobase-containing small molecule catabolic process
GO:0044815	9611	39	13	1	3588	6	1	false	0.06351372340482996	0.5302557743251588	5.7590907499595195E-93	DNA packaging complex
GO:0072523	9611	34	13	1	1561	3	6	false	0.06396993632756375	0.5302557743251588	1.1263502937676847E-70	purine-containing compound catabolic process
GO:0008023	9611	39	13	1	4727	8	2	false	0.06417513146788179	0.5302557743251588	1.1722271078536714E-97	transcription elongation factor complex
GO:0002699	9611	121	13	2	1076	4	3	false	0.06464957498096173	0.5302557743251588	1.2738762787535484E-163	positive regulation of immune effector process
GO:0009158	9611	3	13	1	46	1	2	false	0.06521739130434723	0.5302557743251588	6.587615283267417E-5	ribonucleoside monophosphate catabolic process
GO:0140272	9611	46	13	1	8174	12	1	false	0.06552244563968351	0.5302557743251588	6.662997883069294E-123	exogenous protein binding
GO:1901659	9611	37	13	1	562	1	2	false	0.06583629893237648	0.5302557743251588	8.407631609553089E-59	glycosyl compound biosynthetic process
GO:0021954	9611	40	13	1	600	1	2	false	0.06666666666665243	0.5302557743251588	2.3067043486135532E-63	central nervous system neuron development
GO:0051984	9611	27	13	1	3144	8	3	false	0.06674449059569976	0.5302557743251588	4.503770463555621E-67	positive regulation of chromosome segregation
GO:0004198	9611	7	13	1	206	2	1	false	0.06696661141368503	0.5302557743251588	3.548998592826582E-13	calcium-dependent cysteine-type endopeptidase activity
GO:2000113	9611	766	13	3	2750	4	4	false	0.06824487972848152	0.5302557743251588	0.0	negative regulation of cellular macromolecule biosynthetic process
GO:0071207	9611	2	13	1	29	1	1	false	0.06896551724137928	0.5302557743251588	0.002463054187192125	histone pre-mRNA stem-loop binding
GO:0006955	9611	1183	13	4	4754	7	2	false	0.06934891395179647	0.5302557743251588	0.0	immune response
GO:0050867	9611	187	13	2	3335	8	3	false	0.07004205197188634	0.5302557743251588	4.423279445346E-312	positive regulation of cell activation
GO:0001669	9611	42	13	1	597	1	1	false	0.070351758793974	0.5302557743251588	1.578121067736648E-65	acrosomal vesicle
GO:0098927	9611	38	13	1	1578	3	1	false	0.07056125914557226	0.5302557743251588	2.429316360346918E-77	vesicle-mediated transport between endosomal compartments
GO:0006195	9611	29	13	1	410	1	3	false	0.07073170731708436	0.5302557743251588	4.132287704324473E-45	purine nucleotide catabolic process
GO:0046099	9611	1	13	1	14	1	2	false	0.07142857142857141	0.5302557743251588	0.07142857142857141	guanine biosynthetic process
GO:0045023	9611	37	13	1	1011	2	1	false	0.07189039378719227	0.5302557743251588	1.7887253478565525E-68	G0 to G1 transition
GO:0009892	9611	1840	13	6	6876	12	3	false	0.07301653099053282	0.5302557743251588	0.0	negative regulation of metabolic process
GO:0000469	9611	22	13	1	301	1	2	false	0.07308970099667168	0.5302557743251588	7.308547413312798E-34	cleavage involved in rRNA processing
GO:0062033	9611	19	13	1	259	1	5	false	0.07335907335908107	0.5302557743251588	3.3590439963854006E-29	positive regulation of mitotic sister chromatid segregation
GO:0019209	9611	50	13	1	678	1	3	false	0.07374631268435561	0.5302557743251588	5.322210134430838E-77	kinase activator activity
GO:0042451	9611	20	13	1	270	1	3	false	0.07407407407407104	0.5302557743251588	1.1805895794840845E-30	purine nucleoside biosynthetic process
GO:0006995	9611	8	13	1	108	1	2	false	0.07407407407407433	0.5302557743251588	2.840702257351944E-12	cellular response to nitrogen starvation
GO:0043628	9611	30	13	1	403	1	2	false	0.07444168734491051	0.5302557743251588	5.5611462624262295E-46	ncRNA 3'-end processing
GO:0021953	9611	71	13	1	947	1	2	false	0.07497360084475939	0.5302557743251588	5.995406683522085E-109	central nervous system neuron differentiation
GO:0009267	9611	108	13	1	1435	1	3	false	0.07526132404181224	0.5302557743251588	9.465655109284682E-166	cellular response to starvation
GO:0022409	9611	145	13	2	525	2	3	false	0.07589967284627167	0.5302557743251588	1.1024394118789772E-133	positive regulation of cell-cell adhesion
GO:0051640	9611	566	13	2	2049	2	1	false	0.07620666712422913	0.5302557743251588	0.0	organelle localization
GO:0042440	9611	43	13	1	6536	12	1	false	0.07621430015979191	0.5302557743251588	6.0654145205699565E-112	pigment metabolic process
GO:0018958	9611	37	13	1	3735	8	3	false	0.07662569250166602	0.5302557743251588	1.100723927788055E-89	phenol-containing compound metabolic process
GO:0002696	9611	182	13	2	1066	3	4	false	0.07723155363503809	0.5302557743251588	7.875781981449865E-211	positive regulation of leukocyte activation
GO:0010942	9611	449	13	3	3394	8	3	false	0.0773018245944949	0.5302557743251588	0.0	positive regulation of cell death
GO:0016740	9611	2070	13	6	4723	8	1	false	0.07776549600099052	0.5304562604313375	0.0	transferase activity
GO:0097190	9611	395	13	2	3167	4	2	false	0.07842695129363629	0.5319961529418328	0.0	apoptotic signaling pathway
GO:0043933	9611	1406	13	4	4525	6	1	false	0.07916918982569957	0.5333166053307093	0.0	protein-containing complex subunit organization
GO:0032801	9611	29	13	1	1759	5	3	false	0.0798473961417271	0.5333166053307093	8.602329613016757E-64	receptor catabolic process
GO:1905268	9611	47	13	1	588	1	3	false	0.07993197278912352	0.5333166053307093	1.1810715460834304E-70	negative regulation of chromatin organization
GO:0010629	9611	1143	13	5	3496	8	3	false	0.08131800487916435	0.537451875269283	0.0	negative regulation of gene expression
GO:0031490	9611	66	13	1	1586	2	2	false	0.08152167427142029	0.537451875269283	1.2926669812426802E-118	chromatin DNA binding
GO:0065007	9611	6129	13	11	8790	12	1	false	0.0818722758395468	0.537451875269283	0.0	biological regulation
GO:0032263	9611	1	13	1	12	1	3	false	0.08333333333333322	0.5441054794156892	0.08333333333333322	GMP salvage
GO:0006152	9611	7	13	1	83	1	3	false	0.0843373493975905	0.5441054794156892	2.408525044917925E-10	purine nucleoside catabolic process
GO:2001233	9611	271	13	2	2084	4	3	false	0.08455304473277421	0.5441054794156892	0.0	regulation of apoptotic signaling pathway
GO:0051540	9611	60	13	1	8174	12	1	false	0.08466833832021371	0.5441054794156892	1.855103307844351E-153	metal cluster binding
GO:0043207	9611	818	13	4	1504	4	2	false	0.08720987940529863	0.5467980295566466	0.0	response to external biotic stimulus
GO:0006623	9611	36	13	1	410	1	3	false	0.08780487804879425	0.5467980295566466	1.5768371197267198E-52	protein targeting to vacuole
GO:0009128	9611	3	13	1	34	1	2	false	0.08823529411764663	0.5467980295566466	1.671122994652395E-4	purine nucleoside monophosphate catabolic process
GO:0061650	9611	105	13	2	351	2	1	false	0.08888888888890581	0.5467980295566466	2.113499435865997E-92	ubiquitin-like protein conjugating enzyme activity
GO:0072666	9611	41	13	1	461	1	2	false	0.08893709327547765	0.5467980295566466	1.2848720784511812E-59	establishment of protein localization to vacuole
GO:0006914	9611	388	13	3	1640	5	2	false	0.08956135481286552	0.5467980295566466	0.0	autophagy
GO:0009166	9611	43	13	1	478	1	2	false	0.08995815899581326	0.5467980295566466	2.5801190889698225E-62	nucleotide catabolic process
GO:0030575	9611	9	13	1	100	1	1	false	0.09000000000000177	0.5467980295566466	5.256982853425355E-13	nuclear body organization
GO:0061024	9611	1462	13	4	4525	6	1	false	0.09019200675370459	0.5467980295566466	0.0	membrane organization
GO:0009605	9611	1491	13	4	4612	6	1	false	0.09037382363173022	0.5467980295566466	0.0	response to external stimulus
GO:0033044	9611	264	13	2	1421	3	2	false	0.09052173045144453	0.5467980295566466	2.0386970910033477E-295	regulation of chromosome organization
GO:2000107	9611	24	13	1	517	2	3	false	0.09077414421303677	0.5467980295566466	8.023710595213186E-42	negative regulation of leukocyte apoptotic process
GO:0009169	9611	3	13	1	33	1	3	false	0.09090909090909029	0.5467980295566466	1.8328445747800497E-4	purine ribonucleoside monophosphate catabolic process
GO:0005776	9611	71	13	1	2945	4	1	false	0.09304866881732321	0.547045247441812	9.863382468409586E-145	autophagosome
GO:1902425	9611	3	13	1	32	1	4	false	0.09375000000000044	0.547045247441812	2.0161290322580634E-4	positive regulation of attachment of mitotic spindle microtubules to kinetochore
GO:0010628	9611	1066	13	5	3591	9	3	false	0.09472842269480836	0.547045247441812	0.0	positive regulation of gene expression
GO:0006508	9611	1164	13	4	3547	6	1	false	0.09492783645285867	0.547045247441812	0.0	proteolysis
GO:0008201	9611	91	13	1	1863	2	3	false	0.09533091989223029	0.547045247441812	3.251324324662321E-157	heparin binding
GO:0008593	9611	57	13	1	1736	3	2	false	0.09535659360516655	0.547045247441812	2.2755359149710285E-108	regulation of Notch signaling pathway
GO:0042107	9611	59	13	1	3547	6	1	false	0.09580806711684565	0.547045247441812	8.144595772285478E-130	cytokine metabolic process
GO:0061660	9611	72	13	2	231	2	2	false	0.09621682665159227	0.547045247441812	1.0067867875604283E-61	Atg12 ligase activity
GO:1902679	9611	649	13	3	2052	4	5	false	0.09632093859251024	0.547045247441812	0.0	negative regulation of RNA biosynthetic process
GO:0042089	9611	59	13	1	2942	5	3	false	0.09639291194210883	0.547045247441812	5.576643311654844E-125	cytokine biosynthetic process
GO:0045807	9611	68	13	1	1371	2	4	false	0.09677202958057707	0.547045247441812	6.451499820319513E-117	positive regulation of endocytosis
GO:0071636	9611	13	13	1	262	2	3	false	0.09695533912430843	0.547045247441812	3.0744251339938017E-22	positive regulation of transforming growth factor beta production
GO:1902116	9611	25	13	1	743	3	3	false	0.0977109327338882	0.547045247441812	3.9195804202198307E-47	negative regulation of organelle assembly
GO:0032784	9611	44	13	1	1730	4	2	false	0.0980000644250845	0.547045247441812	1.54905887607234E-88	regulation of DNA-templated transcription, elongation
GO:0002720	9611	30	13	1	594	2	5	false	0.09854020815236507	0.547045247441812	3.4159415441689634E-51	positive regulation of cytokine production involved in immune response
GO:0042108	9611	37	13	1	1788	5	6	false	0.09937967142444873	0.547045247441812	9.20488537869252E-78	positive regulation of cytokine biosynthetic process
GO:0050865	9611	301	13	2	5525	10	2	false	0.09970175995479572	0.547045247441812	0.0	regulation of cell activation
GO:0042035	9611	54	13	1	3113	6	5	false	0.0997458072579491	0.547045247441812	8.559291934430671E-118	regulation of cytokine biosynthetic process
GO:0016050	9611	1116	13	3	3483	4	1	false	0.09983560606928066	0.547045247441812	0.0	vesicle organization
GO:0019900	9611	532	13	2	1682	2	1	false	0.099910802767833	0.547045247441812	0.0	kinase binding
GO:0009986	9611	408	13	2	8959	12	1	false	0.1010246709172076	0.5479037318720963	0.0	cell surface
GO:0000149	9611	68	13	1	7016	11	1	false	0.10166324285047056	0.5479037318720963	1.0042234651070849E-165	SNARE binding
GO:0045787	9611	244	13	2	3505	8	3	false	0.10230491128703892	0.5479037318720963	0.0	positive regulation of cell cycle
GO:0032021	9611	4	13	1	39	1	1	false	0.10256410256410209	0.5479037318720963	1.2157906894749028E-5	NELF complex
GO:0071496	9611	216	13	2	1491	4	1	false	0.10267922254569242	0.5479037318720963	4.4140188780315235E-267	cellular response to external stimulus
GO:0000459	9611	7	13	1	68	1	2	false	0.10294117647058758	0.5479037318720963	1.0315191996916164E-9	exonucleolytic trimming involved in rRNA processing
GO:0046649	9611	365	13	3	777	3	1	false	0.10320872918147597	0.5479037318720963	1.8198341375725745E-232	lymphocyte activation
GO:0005881	9611	71	13	1	7167	11	2	false	0.10380019245738867	0.5486581601319115	2.24794633321925E-172	cytoplasmic microtubule
GO:0044088	9611	35	13	1	957	3	2	false	0.10586071407206293	0.5508333321521267	9.02890744670441E-65	regulation of vacuole organization
GO:1901292	9611	49	13	1	901	2	4	false	0.1058675545689348	0.5508333321521267	3.800950926273046E-82	nucleoside phosphate catabolic process
GO:0032733	9611	14	13	1	257	2	3	false	0.10618312256808764	0.5508333321521267	2.27975184194118E-23	positive regulation of interleukin-10 production
GO:0032613	9611	24	13	1	440	2	1	false	0.10623317457032933	0.5508333321521267	4.23883191009326E-40	interleukin-10 production
GO:0007034	9611	119	13	1	3213	3	1	false	0.10707877398578175	0.5508333321521267	2.425141848794462E-220	vacuolar transport
GO:0016584	9611	12	13	1	112	1	2	false	0.10714285714285857	0.5508333321521267	2.2640289323941024E-16	nucleosome positioning
GO:0032653	9611	22	13	1	396	2	2	false	0.1081575246132003	0.5508333321521267	1.443857638973612E-36	regulation of interleukin-10 production
GO:0008219	9611	1307	13	4	8245	12	1	false	0.10826305110696433	0.5508333321521267	0.0	cell death
GO:2001244	9611	40	13	1	717	2	4	false	0.10853727901017549	0.5508333321521267	1.4868123818564233E-66	positive regulation of intrinsic apoptotic signaling pathway
GO:0072376	9611	84	13	1	5884	8	2	false	0.1087230409898956	0.5508333321521267	1.337844287013144E-190	protein activation cascade
GO:0006997	9611	100	13	1	3483	4	1	false	0.11003697481018102	0.5531329176054437	2.499386343603828E-196	nucleus organization
GO:0071604	9611	25	13	1	440	2	1	false	0.11053013046181906	0.5531329176054437	2.54737494597053E-41	transforming growth factor beta production
GO:0035063	9611	1	13	1	9	1	1	false	0.11111111111111104	0.5531329176054437	0.11111111111111104	nuclear speck organization
GO:0030137	9611	25	13	1	225	1	2	false	0.111111111111114	0.5531329176054437	9.713687533155095E-34	COPI-coated vesicle
GO:0001906	9611	87	13	1	8790	12	1	false	0.11258109812676367	0.5531329176054437	2.4111949152897114E-211	cell killing
GO:0043068	9611	418	13	3	1243	4	3	false	0.11339092401058268	0.5531329176054437	0.0	positive regulation of programmed cell death
GO:0031327	9611	837	13	3	3936	6	4	false	0.11487743164867946	0.5531329176054437	0.0	negative regulation of cellular biosynthetic process
GO:0033116	9611	53	13	1	1328	3	2	false	0.11509735248457661	0.5531329176054437	3.6151883567437354E-96	endoplasmic reticulum-Golgi intermediate compartment membrane
GO:0043379	9611	3	13	1	26	1	2	false	0.11538461538461521	0.5531329176054437	3.846153846153832E-4	memory T cell differentiation
GO:0042278	9611	50	13	1	432	1	2	false	0.11574074074072183	0.5531329176054437	9.779704879277882E-67	purine nucleoside metabolic process
GO:1903008	9611	88	13	1	3620	5	2	false	0.11584032022031852	0.5531329176054437	3.672341571493077E-179	organelle disassembly
GO:1902107	9611	74	13	1	638	1	4	false	0.11598746081504606	0.5531329176054437	7.523161751116494E-99	positive regulation of leukocyte differentiation
GO:0019843	9611	56	13	1	1372	3	1	false	0.11760127073102478	0.5531329176054437	4.510464045702705E-101	rRNA binding
GO:0071634	9611	24	13	1	396	2	2	false	0.11768316072111296	0.5531329176054437	5.713247241713417E-39	regulation of transforming growth factor beta production
GO:0002718	9611	47	13	1	775	2	4	false	0.11768608818871064	0.5531329176054437	1.7129739202508108E-76	regulation of cytokine production involved in immune response
GO:0045910	9611	25	13	1	212	1	3	false	0.1179245283018817	0.5531329176054437	4.698522676330637E-33	negative regulation of DNA recombination
GO:0016192	9611	1578	13	3	3213	3	1	false	0.11835002053806776	0.5531329176054437	0.0	vesicle-mediated transport
GO:0031323	9611	3389	13	8	7447	12	3	false	0.11857839840652493	0.5531329176054437	0.0	regulation of cellular metabolic process
GO:0071216	9611	123	13	1	3959	4	2	false	0.11864419407842398	0.5531329176054437	2.5888964441232373E-237	cellular response to biotic stimulus
GO:0009410	9611	148	13	1	2414	2	1	false	0.11888311414499751	0.5531329176054437	5.7629902045219785E-241	response to xenobiotic stimulus
GO:0009123	9611	58	13	1	481	1	1	false	0.12058212058211992	0.5531329176054437	2.3043750474475122E-76	nucleoside monophosphate metabolic process
GO:1901657	9611	99	13	1	820	1	1	false	0.12073170731707364	0.5531329176054437	1.517717834850401E-130	glycosyl compound metabolic process
GO:0008284	9611	458	13	3	3243	9	3	false	0.1223523597199376	0.5531329176054437	0.0	positive regulation of cell population proliferation
GO:0022411	9611	472	13	2	4525	6	1	false	0.12274014757385662	0.5531329176054437	0.0	cellular component disassembly
GO:1903507	9611	647	13	3	1867	4	3	false	0.12296159321375702	0.5531329176054437	0.0	negative regulation of nucleic acid-templated transcription
GO:0033238	9611	56	13	1	3436	8	3	false	0.12330276005937862	0.5531329176054437	1.0680645070413906E-123	regulation of cellular amine metabolic process
GO:0045414	9611	10	13	1	81	1	3	false	0.12345679012345809	0.5531329176054437	5.323701246358505E-13	regulation of interleukin-8 biosynthetic process
GO:1901615	9611	321	13	2	6244	12	1	false	0.12382611894909692	0.5531329176054437	0.0	organic hydroxy compound metabolic process
GO:0014066	9611	69	13	1	1079	2	2	false	0.123862368268551	0.5531329176054437	8.312414870024108E-111	regulation of phosphatidylinositol 3-kinase signaling
GO:0009116	9611	80	13	1	4277	7	3	false	0.12389260667302321	0.5531329176054437	4.858103105470661E-172	nucleoside metabolic process
GO:0001775	9611	867	13	3	8245	12	1	false	0.1242458987927677	0.5531329176054437	0.0	cell activation
GO:0031328	9611	1080	13	3	4003	5	4	false	0.1253534562747575	0.5531329176054437	0.0	positive regulation of cellular biosynthetic process
GO:0009620	9611	27	13	1	818	4	1	false	0.12585461759499206	0.5531329176054437	3.811035076391727E-51	response to fungus
GO:0019207	9611	128	13	1	1012	1	2	false	0.12648221343873972	0.5531329176054437	3.695034088759044E-166	kinase regulator activity
GO:0045591	9611	6	13	1	47	1	3	false	0.1276595744680846	0.5531329176054437	9.313091515186724E-8	positive regulation of regulatory T cell differentiation
GO:1903708	9611	99	13	1	1500	2	5	false	0.12768512341565516	0.5531329176054437	9.403108731519321E-158	positive regulation of hemopoiesis
GO:0007219	9611	101	13	1	1525	2	1	false	0.12811324813909014	0.5531329176054437	8.608006869139474E-161	Notch signaling pathway
GO:0003713	9611	216	13	2	962	3	2	false	0.1283048236742362	0.5531329176054437	1.0046929966330539E-221	transcription coactivator activity
GO:0009124	9611	39	13	1	302	1	2	false	0.12913907284766993	0.5531329176054437	5.050415675233017E-50	nucleoside monophosphate biosynthetic process
GO:0006950	9611	2399	13	5	4612	6	1	false	0.1292830169335548	0.5531329176054437	0.0	response to stress
GO:0000245	9611	49	13	1	379	1	2	false	0.1292875989446029	0.5531329176054437	6.915532189431249E-63	spliceosomal complex assembly
GO:0042175	9611	705	13	2	5397	5	2	false	0.13019647337595772	0.5531329176054437	0.0	nuclear outer membrane-endoplasmic reticulum membrane network
GO:0043096	9611	3	13	1	23	1	2	false	0.13043478260869565	0.5531329176054437	5.6465273856578E-4	purine nucleobase salvage
GO:0002694	9611	279	13	2	1230	3	3	false	0.13077898897712706	0.5531329176054437	3.598531748471065E-285	regulation of leukocyte activation
GO:0044877	9611	880	13	3	8174	12	1	false	0.1310433976900291	0.5531329176054437	0.0	protein-containing complex binding
GO:0071222	9611	104	13	1	788	1	4	false	0.13197969543142268	0.5531329176054437	7.318262821640479E-133	cellular response to lipopolysaccharide
GO:0046130	9611	7	13	1	53	1	3	false	0.13207547169811198	0.5531329176054437	6.487479035711417E-9	purine ribonucleoside catabolic process
GO:0032765	9611	2	13	1	15	1	3	false	0.13333333333333328	0.5531329176054437	0.009523809523809502	positive regulation of mast cell cytokine production
GO:0034404	9611	79	13	1	2793	5	3	false	0.13373807325187712	0.5531329176054437	1.5691447370592613E-155	nucleobase-containing small molecule biosynthetic process
GO:0031491	9611	54	13	1	1150	3	2	false	0.1344697753287102	0.5531329176054437	4.3115049773402993E-94	nucleosome binding
GO:0048872	9611	139	13	1	1032	1	1	false	0.13468992248063386	0.5531329176054437	2.0483844014298177E-176	homeostasis of number of cells
GO:0005793	9611	99	13	1	8257	12	2	false	0.13484319022251257	0.5531329176054437	2.889128242381605E-232	endoplasmic reticulum-Golgi intermediate compartment
GO:0006166	9611	5	13	1	37	1	3	false	0.13513513513513498	0.5531329176054437	2.2941199411787574E-6	purine ribonucleoside salvage
GO:0044248	9611	1640	13	5	6227	11	2	false	0.13704169413926953	0.5531329176054437	0.0	cellular catabolic process
GO:1901658	9611	27	13	1	197	1	2	false	0.1370558375634441	0.5531329176054437	7.896313967167648E-34	glycosyl compound catabolic process
GO:0061726	9611	60	13	1	436	1	2	false	0.13761467889906578	0.5531329176054437	2.5132058326624834E-75	mitochondrion disassembly
GO:0002901	9611	4	13	1	29	1	2	false	0.1379310344827585	0.5531329176054437	4.210349037935256E-5	mature B cell apoptotic process
GO:0070316	9611	37	13	1	515	2	2	false	0.13865739866266472	0.5531329176054437	2.3837466811897668E-57	regulation of G0 to G1 transition
GO:0022407	9611	226	13	2	606	2	2	false	0.13869568775064267	0.5531329176054437	4.393989486256557E-173	regulation of cell-cell adhesion
GO:2000106	9611	44	13	1	905	3	2	false	0.13902605974676568	0.5531329176054437	6.215629249635752E-76	regulation of leukocyte apoptotic process
GO:0045416	9611	8	13	1	57	1	4	false	0.14035087719298162	0.5531329176054437	6.0517614113034E-10	positive regulation of interleukin-8 biosynthetic process
GO:0045066	9611	16	13	1	114	1	1	false	0.14035087719298533	0.5531329176054437	7.754362736743196E-20	regulatory T cell differentiation
GO:0051704	9611	489	13	2	8790	12	1	false	0.1410783010809197	0.5531329176054437	0.0	multi-organism process
GO:0051983	9611	82	13	1	5426	10	2	false	0.1413596991610241	0.5531329176054437	5.209980205308874E-184	regulation of chromosome segregation
GO:0098542	9611	627	13	4	1021	4	2	false	0.14169633105867172	0.5531329176054437	7.727693777030285E-295	defense response to other organism
GO:0031398	9611	77	13	1	543	1	3	false	0.1418047882136262	0.5531329176054437	1.0988158503889974E-95	positive regulation of protein ubiquitination
GO:0010604	9611	1849	13	6	5340	11	3	false	0.14219767298002794	0.5531329176054437	0.0	positive regulation of macromolecule metabolic process
GO:0005506	9611	85	13	1	595	1	1	false	0.1428571428571294	0.5531329176054437	2.262381307868317E-105	iron ion binding
GO:0051059	9611	26	13	1	182	1	1	false	0.14285714285714257	0.5531329176054437	4.552815314951337E-32	NF-kappaB binding
GO:0046083	9611	3	13	1	21	1	1	false	0.1428571428571429	0.5531329176054437	7.518796992481195E-4	adenine metabolic process
GO:0046098	9611	3	13	1	21	1	1	false	0.1428571428571429	0.5531329176054437	7.518796992481195E-4	guanine metabolic process
GO:0046100	9611	3	13	1	21	1	1	false	0.1428571428571429	0.5531329176054437	7.518796992481195E-4	hypoxanthine metabolic process
GO:0044237	9611	6196	13	11	8357	12	2	false	0.14286630496503747	0.5531329176054437	0.0	cellular metabolic process
GO:0050870	9611	113	13	2	298	2	4	false	0.1429959550764899	0.5531329176054437	2.6958052693574145E-85	positive regulation of T cell activation
GO:0070317	9611	35	13	1	244	1	3	false	0.14344262295080412	0.5531329176054437	3.701678993634685E-43	negative regulation of G0 to G1 transition
GO:0009308	9611	93	13	1	4236	7	1	false	0.14401827417940014	0.5531329176054437	1.5782392222491943E-193	amine metabolic process
GO:0014068	9611	43	13	1	574	2	3	false	0.14433478665378258	0.5531329176054437	7.057815004224567E-66	positive regulation of phosphatidylinositol 3-kinase signaling
GO:0001776	9611	44	13	1	1716	6	2	false	0.14451220369871953	0.5531329176054437	2.2248806622365817E-88	leukocyte homeostasis
GO:1903322	9611	95	13	1	1256	2	3	false	0.14560864820970998	0.5555879983251747	1.5639356318705897E-145	positive regulation of protein modification by small protein conjugation or removal
GO:0044106	9611	87	13	1	3878	7	2	false	0.14696308494353355	0.5590091174954968	3.4438458190133037E-180	cellular amine metabolic process
GO:0006901	9611	58	13	1	1116	3	2	false	0.1480770451045312	0.5614971182379894	1.8249850136064462E-98	vesicle coating
GO:0051302	9611	87	13	1	5444	10	2	false	0.1489071757321026	0.5618216898975033	3.971692559146481E-193	regulation of cell division
GO:0050794	9611	5383	13	10	8297	12	2	false	0.14908290542734728	0.5618216898975033	0.0	regulation of cellular process
GO:0045785	9611	254	13	2	3656	10	3	false	0.14970057663472608	0.562413550987694	0.0	positive regulation of cell adhesion
GO:0071887	9611	60	13	1	1132	3	1	false	0.15085753805793145	0.5650216379409028	2.4025610825146857E-101	leukocyte apoptotic process
GO:0022617	9611	52	13	1	655	2	2	false	0.15258771622660744	0.5697541330663232	2.318953007618807E-78	extracellular matrix disassembly
GO:0034728	9611	100	13	1	644	1	2	false	0.1552795031055531	0.5732082728862671	4.037583786212643E-120	nucleosome organization
GO:0010558	9611	803	13	3	3327	6	4	false	0.15582028631708766	0.5732082728862671	0.0	negative regulation of macromolecule biosynthetic process
GO:0008234	9611	465	13	4	736	4	1	false	0.15857280628870835	0.5732082728862671	1.5640618457224716E-209	cysteine-type peptidase activity
GO:0034401	9611	79	13	1	1869	4	2	false	0.1587727975104539	0.5732082728862671	1.6621327327713504E-141	chromatin organization involved in regulation of transcription
GO:0032501	9611	3520	13	7	8790	12	1	false	0.15885624634105788	0.5732082728862671	0.0	multicellular organismal process
GO:0018105	9611	179	13	1	1118	1	2	false	0.16010733452592424	0.5732082728862671	8.386563007787072E-213	peptidyl-serine phosphorylation
GO:0000460	9611	31	13	1	192	1	1	false	0.16145833333334153	0.5732082728862671	1.7582452612251564E-36	maturation of 5.8S rRNA
GO:0048770	9611	88	13	1	1543	3	1	false	0.16162160958364225	0.5732082728862671	6.173038727652802E-146	pigment granule
GO:0051536	9611	60	13	1	371	1	2	false	0.16172506738544012	0.5732082728862671	8.919003687001191E-71	iron-sulfur cluster binding
GO:0008301	9611	126	13	1	1491	2	1	false	0.1619245675394869	0.5732082728862671	7.550637283478988E-187	DNA binding, bending
GO:1905037	9611	74	13	2	289	3	2	false	0.16214423359013372	0.5732082728862671	7.378156405306201E-71	autophagosome organization
GO:0019787	9611	351	13	2	2851	6	2	false	0.16224470579452527	0.5732082728862671	0.0	ubiquitin-like protein transferase activity
GO:0010467	9611	3136	13	8	5252	10	1	false	0.16242309094548713	0.5732082728862671	0.0	gene expression
GO:0002221	9611	125	13	1	2878	4	1	false	0.1628167261511927	0.5732082728862671	1.1889179198169552E-222	pattern recognition receptor signaling pathway
GO:0070661	9611	152	13	2	1019	5	1	false	0.16288968358826478	0.5732082728862671	1.0677458402113482E-185	leukocyte proliferation
GO:0048207	9611	54	13	1	331	1	2	false	0.16314199395768453	0.5732082728862671	1.9072048316842308E-63	vesicle targeting, rough ER to cis-Golgi
GO:0005539	9611	125	13	1	1467	2	1	false	0.16320859732682041	0.5732082728862671	6.810027009313265E-185	glycosaminoglycan binding
GO:0032993	9611	105	13	1	3588	6	1	false	0.16333529317683665	0.5732082728862671	2.766135806145036E-205	protein-DNA complex
GO:1902902	9611	9	13	1	106	2	4	false	0.16334231805929852	0.5732082728862671	3.0451906573246044E-13	negative regulation of autophagosome assembly
GO:0031668	9611	172	13	1	3935	4	4	false	0.1637663490723163	0.5732082728862671	4.4256518156799355E-306	cellular response to extracellular stimulus
GO:0006897	9611	406	13	2	1580	3	3	false	0.1639778305059189	0.5732082728862671	0.0	endocytosis
GO:0043112	9611	116	13	1	4589	7	1	false	0.1641770458605891	0.5732082728862671	2.558014852510863E-234	receptor metabolic process
GO:0002367	9611	59	13	1	1346	4	3	false	0.16431031573316418	0.5732082728862671	1.2263241027916327E-104	cytokine production involved in immune response
GO:0006890	9611	75	13	1	454	1	1	false	0.16519823788549723	0.574663955721345	8.480250889872414E-88	retrograde vesicle-mediated transport, Golgi to endoplasmic reticulum
GO:0051053	9611	74	13	1	2080	5	4	false	0.16581796609420563	0.5751810698892758	3.5775258343171955E-138	negative regulation of DNA metabolic process
GO:0032496	9611	171	13	1	1026	1	3	false	0.16666666666662885	0.5759064387603783	5.156878260964612E-200	response to lipopolysaccharide
GO:0009566	9611	56	13	1	642	2	2	false	0.1669704171344586	0.5759064387603783	5.0473261869695906E-82	fertilization
GO:0000070	9611	129	13	1	769	1	3	false	0.16775032509748924	0.576966611109956	2.284032687334821E-150	mitotic sister chromatid segregation
GO:0051726	9611	806	13	3	5526	10	2	false	0.16900045526194524	0.5786729857819873	0.0	regulation of cell cycle
GO:0031424	9611	92	13	1	3520	7	2	false	0.16935123095281085	0.5786729857819873	2.1569450317796056E-184	keratinization
GO:0048194	9611	66	13	1	1099	3	3	false	0.16970576214243793	0.5786729857819873	7.85292717603655E-108	Golgi vesicle budding
GO:0032465	9611	52	13	1	583	2	3	false	0.1705716963449188	0.5786729857819873	1.2885574411576565E-75	regulation of cytokinesis
GO:0048260	9611	36	13	1	211	1	3	false	0.17061611374407487	0.5786729857819873	1.8733116376294682E-41	positive regulation of receptor-mediated endocytosis
GO:2000736	9611	85	13	1	948	2	2	false	0.171371731294494	0.5788254140231109	1.2807128137824295E-123	regulation of stem cell differentiation
GO:0048208	9611	54	13	1	1176	4	4	false	0.17160917270791662	0.5788254140231109	1.2531105638768372E-94	COPII vesicle coating
GO:0048525	9611	69	13	1	3323	9	3	false	0.1722771844168845	0.5793135217177396	3.6012159050302266E-145	negative regulation of viral process
GO:0004536	9611	72	13	1	796	2	3	false	0.17282639613156692	0.5793135217177396	2.288420640024089E-104	deoxyribonuclease activity
GO:0045732	9611	136	13	1	1494	2	4	false	0.17383039637906486	0.5793135217177396	4.0252142425678873E-197	positive regulation of protein catabolic process
GO:0046434	9611	94	13	1	2016	4	2	false	0.17398462279364418	0.5793135217177396	2.348487160957406E-164	organophosphate catabolic process
GO:1902680	9611	839	13	3	2120	4	5	false	0.17412617728944346	0.5793135217177396	0.0	positive regulation of RNA biosynthetic process
GO:2001242	9611	110	13	1	1194	2	3	false	0.17583727522780646	0.5834166115574774	9.569779338681323E-159	regulation of intrinsic apoptotic signaling pathway
GO:0005829	9611	3678	13	7	8959	12	2	false	0.1773122361586585	0.5867160985087317	0.0	cytosol
GO:0002697	9611	246	13	2	1240	4	2	false	0.1780771218614264	0.5873951739102526	1.8875871683724525E-267	regulation of immune effector process
GO:0070925	9611	519	13	2	3979	6	2	false	0.17847961467707105	0.5873951739102526	0.0	organelle assembly
GO:0060968	9611	98	13	1	5495	11	3	false	0.17973741794277032	0.5899445895379639	6.845840420680245E-213	regulation of gene silencing
GO:0010605	9611	1682	13	5	5310	10	3	false	0.18028063836459954	0.5901411781318393	0.0	negative regulation of macromolecule metabolic process
GO:0048869	9611	2175	13	5	8313	12	2	false	0.18243875829728784	0.5918920078590815	0.0	cellular developmental process
GO:0071709	9611	95	13	1	2877	6	3	false	0.18261594714908244	0.5918920078590815	1.2483178366144396E-180	membrane assembly
GO:0098796	9611	670	13	2	6778	8	2	false	0.1834096390346692	0.5918920078590815	0.0	membrane protein complex
GO:0016755	9611	87	13	1	2191	5	2	false	0.18354037657760466	0.5918920078590815	2.7505599009546588E-158	transferase activity, transferring amino-acyl groups
GO:0050856	9611	29	13	1	158	1	2	false	0.18354430379747644	0.5918920078590815	2.3732827922330924E-32	regulation of T cell receptor signaling pathway
GO:0012506	9611	509	13	2	3829	6	2	false	0.18408876449507594	0.5918920078590815	0.0	vesicle membrane
GO:0000910	9611	110	13	1	1137	2	3	false	0.18420881489471824	0.5918920078590815	2.7190442627217694E-156	cytokinesis
GO:0002920	9611	58	13	1	596	2	2	false	0.18530821724663055	0.5938617670817214	4.4886898187262313E-82	regulation of humoral immune response
GO:0030155	9611	423	13	2	5840	11	2	false	0.18693044358289773	0.597221597519184	0.0	regulation of cell adhesion
GO:0007159	9611	190	13	2	438	2	1	false	0.18761167361526687	0.597221597519184	1.7248444226102223E-129	leukocyte cell-cell adhesion
GO:0006354	9611	95	13	1	1876	4	2	false	0.18782399135738465	0.597221597519184	1.2836176170536013E-162	DNA-templated transcription, elongation
GO:0021915	9611	96	13	1	1880	4	4	false	0.18927545348137315	0.6002735810409263	5.609398641615793E-164	neural tube development
GO:0032762	9611	4	13	1	21	1	1	false	0.1904761904761905	0.6025166543301259	1.6708437761069314E-4	mast cell cytokine production
GO:0098588	9611	1307	13	3	2264	3	1	false	0.19220987626420474	0.60642960960877	0.0	bounding membrane of organelle
GO:0000018	9611	65	13	1	337	1	2	false	0.1928783382789401	0.6069702346355306	3.0933712618013693E-71	regulation of DNA recombination
GO:0032637	9611	45	13	1	440	2	1	false	0.19429488506941678	0.6098561816703287	1.3624489715661486E-62	interleukin-8 production
GO:0045815	9611	51	13	1	1188	5	2	false	0.19729545750433322	0.6135149477318542	7.044559921246417E-91	positive regulation of gene expression, epigenetic
GO:0042127	9611	848	13	3	5405	10	2	false	0.19785703842235874	0.6135149477318542	0.0	regulation of cell population proliferation
GO:0071396	9611	314	13	1	1586	1	2	false	0.1979823455234123	0.6135149477318542	0.0	cellular response to lipid
GO:0009991	9611	316	13	2	1491	4	1	false	0.19920801304572097	0.6135149477318542	0.0	response to extracellular stimulus
GO:0048017	9611	116	13	1	1624	3	1	false	0.19945790925354712	0.6135149477318542	8.515019188907273E-181	inositol lipid-mediated signaling
GO:0050792	9611	157	13	2	739	4	2	false	0.19981892025450676	0.6135149477318542	2.8747844174661208E-165	regulation of viral process
GO:0032677	9611	42	13	1	397	2	2	false	0.2006335394244391	0.6135149477318542	9.440832953626836E-58	regulation of interleukin-8 production
GO:0043169	9611	2180	13	6	3461	7	1	false	0.20086207311007892	0.6135149477318542	0.0	cation binding
GO:1903320	9611	168	13	1	1580	2	2	false	0.2014125267554694	0.6135149477318542	1.0663634068989557E-231	regulation of protein modification by small protein conjugation or removal
GO:0017144	9611	471	13	2	6196	11	1	false	0.20156746493731686	0.6135149477318542	0.0	drug metabolic process
GO:0104004	9611	206	13	1	3765	4	1	false	0.20161578029225882	0.6135149477318542	0.0	cellular response to environmental stimulus
GO:0051253	9611	716	13	3	3120	7	4	false	0.20206268536322433	0.6135149477318542	0.0	negative regulation of RNA metabolic process
GO:0043167	9611	3461	13	7	8174	12	1	false	0.20258004359978393	0.6135149477318542	0.0	ion binding
GO:0016331	9611	92	13	1	454	1	2	false	0.20264317180621147	0.6135149477318542	8.909417257861824E-99	morphogenesis of embryonic epithelium
GO:1901681	9611	153	13	1	8174	12	1	false	0.20299757484329986	0.6135149477318542	0.0	sulfur compound binding
GO:0051303	9611	62	13	1	577	2	3	false	0.20352517812445028	0.6135907221974168	6.050012560872263E-85	establishment of chromosome localization
GO:0006333	9611	109	13	1	534	1	1	false	0.20411985018730952	0.6138678253170072	1.0146791204761654E-116	chromatin assembly or disassembly
GO:0045934	9611	772	13	3	3843	8	4	false	0.20486264128929782	0.6145401332598224	0.0	negative regulation of nucleobase-containing compound metabolic process
GO:0051173	9611	1746	13	5	5861	11	3	false	0.20551800824328317	0.6145401332598224	0.0	positive regulation of nitrogen compound metabolic process
GO:0061008	9611	92	13	1	2428	6	1	false	0.20706222903832677	0.6145401332598224	2.5716966048353212E-169	hepaticobiliary system development
GO:0030660	9611	83	13	1	1471	4	3	false	0.20749671328918304	0.6145401332598224	5.108271161397152E-138	Golgi-associated vesicle membrane
GO:0002292	9611	26	13	1	125	1	2	false	0.2079999999999956	0.6145401332598224	1.9991566398016197E-27	T cell differentiation involved in immune response
GO:0003712	9611	380	13	2	1746	4	2	false	0.2083033175554299	0.6145401332598224	0.0	transcription coregulator activity
GO:0030100	9611	138	13	1	1835	3	3	false	0.20917656987655905	0.6145401332598224	5.669316462000127E-212	regulation of endocytosis
GO:0050000	9611	63	13	1	566	2	1	false	0.21040057537765702	0.6145401332598224	2.671588094329991E-85	chromosome localization
GO:0008022	9611	149	13	1	7016	11	1	false	0.2104526297704648	0.6145401332598224	1.58795234627E-312	protein C-terminus binding
GO:0043226	9611	7870	13	12	8959	12	1	false	0.2109304266745781	0.6145401332598224	0.0	organelle
GO:0009612	9611	107	13	1	1861	4	2	false	0.21105389527990967	0.6145401332598224	3.7603288484106776E-177	response to mechanical stimulus
GO:0021537	9611	115	13	1	2971	6	2	false	0.2110583096125493	0.6145401332598224	1.1300119162702459E-210	telencephalon development
GO:0048813	9611	84	13	1	397	1	3	false	0.21158690176321768	0.6145401332598224	2.1630586720627544E-88	dendrite morphogenesis
GO:0009890	9611	854	13	3	4186	8	3	false	0.21183230986202883	0.6145401332598224	0.0	negative regulation of biosynthetic process
GO:0043525	9611	38	13	1	499	3	4	false	0.2118930353008888	0.6145401332598224	6.583719037996312E-58	positive regulation of neuron apoptotic process
GO:0070647	9611	735	13	2	2468	3	1	false	0.2131459888916619	0.6167091289969648	0.0	protein modification by small protein conjugation or removal
GO:0001816	9611	440	13	2	3520	7	1	false	0.21451232741082868	0.6174606665664106	0.0	cytokine production
GO:0051129	9611	470	13	2	5389	10	3	false	0.21479808019438276	0.6174606665664106	0.0	negative regulation of cellular component organization
GO:1902533	9611	545	13	2	1820	3	3	false	0.21516918046946681	0.6174606665664106	0.0	positive regulation of intracellular signal transduction
GO:0022414	9611	642	13	2	8790	12	2	false	0.2169187006059075	0.6174606665664106	0.0	reproductive process
GO:0016763	9611	33	13	1	152	1	1	false	0.21710526315788692	0.6174606665664106	3.6913424917551668E-34	transferase activity, transferring pentosyl groups
GO:0000003	9611	643	13	2	8790	12	1	false	0.21743284155833265	0.6174606665664106	0.0	reproduction
GO:0070268	9611	74	13	1	1243	4	3	false	0.21793910744462028	0.6174606665664106	3.1014608436417616E-121	cornification
GO:0006888	9611	160	13	1	7227	11	3	false	0.2184216882501812	0.6174606665664106	0.0	endoplasmic reticulum to Golgi vesicle-mediated transport
GO:0045892	9611	623	13	3	2229	6	5	false	0.2184642315210733	0.6174606665664106	0.0	negative regulation of transcription, DNA-templated
GO:0034655	9611	434	13	2	3431	7	5	false	0.21854209406248395	0.6174606665664106	0.0	nucleobase-containing compound catabolic process
GO:0031982	9611	2622	13	6	7430	12	1	false	0.2189684427708893	0.6174606665664106	0.0	vesicle
GO:0005789	9611	687	13	2	2267	3	2	false	0.21973587289342356	0.6181970064582262	0.0	endoplasmic reticulum membrane
GO:0030133	9611	236	13	1	2949	3	2	false	0.22144982089480583	0.6215867386495585	0.0	transport vesicle
GO:0032757	9611	31	13	1	261	2	3	false	0.22384320660179152	0.6252720522340461	6.381796188298267E-41	positive regulation of interleukin-8 production
GO:0042454	9611	13	13	1	58	1	2	false	0.2241379310344853	0.6252720522340461	3.1689879670784697E-13	ribonucleoside catabolic process
GO:0012507	9611	48	13	1	214	1	4	false	0.22429906542056693	0.6252720522340461	5.180063649420138E-49	ER to Golgi transport vesicle membrane
GO:1901136	9611	126	13	1	2043	4	2	false	0.2249476224573394	0.6256515877458119	9.7891845788394E-205	carbohydrate derivative catabolic process
GO:0019898	9611	189	13	1	8959	12	2	false	0.2258739677235585	0.6268002604328747	0.0	extrinsic component of membrane
GO:0035239	9611	459	13	2	1488	3	2	false	0.22658917991744018	0.6273591580027085	0.0	tube morphogenesis
GO:0016482	9611	134	13	1	4226	8	2	false	0.22739997709968152	0.6281795747482152	2.241301021669846E-257	cytosolic transport
GO:2001252	9611	138	13	1	1134	2	3	false	0.2286713645937649	0.6302657701331533	1.2009651960725482E-181	positive regulation of chromosome organization
GO:0048024	9611	79	13	1	344	1	3	false	0.22965116279068773	0.6315406976743911	6.142274676354335E-80	regulation of mRNA splicing, via spliceosome
GO:0000423	9611	18	13	1	78	1	2	false	0.2307692307692254	0.63307605052833	4.70441066041713E-18	mitophagy
GO:0009056	9611	1846	13	5	6536	12	1	false	0.23124645252713777	0.63307605052833	0.0	catabolic process
GO:0002020	9611	210	13	1	1682	2	1	false	0.23417987000234763	0.6396725308117818	3.2994874196495794E-274	protease binding
GO:0140096	9611	2062	13	5	4723	8	1	false	0.23517936211095847	0.6409039105614117	0.0	catalytic activity, acting on a protein
GO:0030659	9611	490	13	2	1553	3	2	false	0.2356804716151301	0.6409039105614117	0.0	cytoplasmic vesicle membrane
GO:0015980	9611	208	13	1	879	1	2	false	0.23663253697386902	0.6420629503224312	4.182526479235179E-208	energy derivation by oxidation of organic compounds
GO:0002456	9611	56	13	2	176	3	2	false	0.23793103448277617	0.6431878658042922	2.40331095060527E-47	T cell mediated immunity
GO:0031497	9611	89	13	1	2011	6	3	false	0.2381006677670271	0.6431878658042922	1.1814149295652681E-157	chromatin assembly
GO:0051783	9611	125	13	1	1439	3	2	false	0.2387672257036536	0.643330745330337	8.446624798965971E-184	regulation of nuclear division
GO:1902115	9611	124	13	1	1422	3	3	false	0.2396078033330155	0.643330745330337	4.148549983652732E-182	regulation of organelle assembly
GO:1903508	9611	838	13	3	1866	4	3	false	0.2400316032623648	0.643330745330337	0.0	positive regulation of nucleic acid-templated transcription
GO:0005798	9611	135	13	1	1543	3	1	false	0.24032272618474507	0.643330745330337	4.203570277531517E-198	Golgi-associated vesicle
GO:0033045	9611	65	13	1	738	3	4	false	0.24193718575721362	0.643330745330337	5.675431190143139E-95	regulation of sister chromatid segregation
GO:0097191	9611	149	13	1	1689	3	2	false	0.24212339376384093	0.643330745330337	3.8553119725687404E-218	extrinsic apoptotic signaling pathway
GO:0018209	9611	194	13	1	799	1	1	false	0.24280350438046916	0.643330745330337	1.3914152954651366E-191	peptidyl-serine modification
GO:0006956	9611	67	13	1	998	4	4	false	0.2430133839804749	0.643330745330337	4.0222054317688686E-106	complement activation
GO:0042594	9611	133	13	1	2453	5	2	false	0.24342748648394313	0.643330745330337	8.423476680054889E-224	response to starvation
GO:0030674	9611	176	13	1	7023	11	2	false	0.24374764443887795	0.643330745330337	0.0	protein-macromolecule adaptor activity
GO:0010468	9611	2423	13	7	3995	9	2	false	0.24394933258636037	0.643330745330337	0.0	regulation of gene expression
GO:0071260	9611	52	13	1	398	2	3	false	0.2445223599103525	0.6434521582985785	1.6843763218152192E-66	cellular response to mechanical stimulus
GO:0005730	9611	702	13	2	4409	6	2	false	0.2452997423195238	0.6435933543638128	0.0	nucleolus
GO:0035148	9611	90	13	1	685	2	2	false	0.24567806377258308	0.6435933543638128	4.1439402636388025E-115	tube formation
GO:0009636	9611	318	13	1	2414	2	1	false	0.24615732718091773	0.6435933543638128	0.0	response to toxic substance
GO:0010506	9611	243	13	2	747	3	2	false	0.24830636579072243	0.6453488372093028	7.302063902262049E-204	regulation of autophagy
GO:0051276	9611	845	13	2	3483	4	1	false	0.24924116774413768	0.6453488372093028	0.0	chromosome organization
GO:0045589	9611	16	13	1	64	1	2	false	0.24999999999999728	0.6453488372093028	2.0469700319455142E-15	regulation of regulatory T cell differentiation
GO:0046084	9611	3	13	1	12	1	2	false	0.2499999999999996	0.6453488372093028	0.004545454545454539	adenine biosynthetic process
GO:0046101	9611	3	13	1	12	1	2	false	0.2499999999999996	0.6453488372093028	0.004545454545454539	hypoxanthine biosynthetic process
GO:0045915	9611	5	13	1	20	1	3	false	0.25000000000000017	0.6453488372093028	6.449948400412804E-5	positive regulation of catecholamine metabolic process
GO:0006259	9611	682	13	2	4921	7	2	false	0.2516516661998643	0.646361500760165	0.0	DNA metabolic process
GO:0043484	9611	107	13	1	2639	7	3	false	0.25178934532973757	0.646361500760165	8.724449249145259E-194	regulation of RNA splicing
GO:0045931	9611	111	13	1	822	2	3	false	0.25198040488275064	0.646361500760165	1.1914778719244743E-140	positive regulation of mitotic cell cycle
GO:0016236	9611	246	13	3	388	3	1	false	0.2537236921269968	0.6483424281180952	5.068345659834192E-110	macroautophagy
GO:1902105	9611	136	13	1	998	2	3	false	0.254092940143128	0.6483424281180952	7.423249502437883E-172	regulation of leukocyte differentiation
GO:0050776	9611	550	13	2	2807	5	3	false	0.2543456372387941	0.6483424281180952	0.0	regulation of immune response
GO:0030666	9611	110	13	1	1551	4	4	false	0.25513034371648513	0.648987811828809	8.979175727225097E-172	endocytic vesicle membrane
GO:0007088	9611	119	13	1	863	2	4	false	0.25690611448221695	0.6521462906087047	1.1694753414102744E-149	regulation of mitotic nuclear division
GO:0002286	9611	38	13	1	275	2	2	false	0.25770404777703143	0.652814610655094	1.5427903380853643E-47	T cell activation involved in immune response
GO:0007049	9611	1226	13	3	8245	12	1	false	0.25962971751245345	0.6548622391124325	0.0	cell cycle
GO:0044270	9611	460	13	2	4635	10	2	false	0.2609320383552015	0.6548622391124325	0.0	cellular nitrogen compound catabolic process
GO:0031396	9611	143	13	1	548	1	2	false	0.2609489051094469	0.6548622391124325	6.193887299038146E-136	regulation of protein ubiquitination
GO:0016358	9611	146	13	1	2971	6	2	false	0.2611073640746423	0.6548622391124325	3.9759283683955905E-252	dendrite development
GO:0045022	9611	35	13	1	134	1	2	false	0.26119402985074086	0.6548622391124325	4.838842436304287E-33	early endosome to late endosome transport
GO:0070382	9611	108	13	1	767	2	2	false	0.2619476377055982	0.6554058722101135	1.0009199238295939E-134	exocytic vesicle
GO:0019953	9611	330	13	2	643	2	2	false	0.2630048981846951	0.6567054819703736	1.0901965920352205E-192	sexual reproduction
GO:0005737	9611	7164	13	11	8998	12	2	false	0.2640054908548333	0.6575463831561305	0.0	cytoplasm
GO:0010941	9611	990	13	3	5482	10	2	false	0.26442114461784216	0.6575463831561305	0.0	regulation of cell death
GO:0045070	9611	31	13	1	117	1	3	false	0.2649572649572614	0.6575463831561305	5.0181020084136166E-29	positive regulation of viral genome replication
GO:0003824	9611	4723	13	8	8841	12	1	false	0.2664874448310642	0.6591660009904868	0.0	catalytic activity
GO:0050684	9611	113	13	1	2610	7	3	false	0.2666896023663395	0.6591660009904868	2.1705974491439387E-201	regulation of mRNA processing
GO:0016242	9611	27	13	1	274	3	3	false	0.2683286818376413	0.6607549924312857	6.20747069999987E-38	negative regulation of macroautophagy
GO:2000112	9611	2059	13	4	2860	4	3	false	0.26841480446021104	0.6607549924312857	0.0	regulation of cellular macromolecule biosynthetic process
GO:0046390	9611	234	13	1	870	1	3	false	0.26896551724128404	0.6607784638865348	3.383164936377614E-219	ribose phosphate biosynthetic process
GO:0004529	9611	35	13	1	129	1	2	false	0.2713178294573664	0.6646985533564501	2.258700543383668E-32	exodeoxyribonuclease activity
GO:0007610	9611	229	13	1	8790	12	1	false	0.27164994113420854	0.6646985533564501	0.0	behavior
GO:1901361	9611	488	13	2	4294	9	2	false	0.2726856923217667	0.6652521728194328	0.0	organic cyclic compound catabolic process
GO:0004518	9611	208	13	1	762	1	2	false	0.2729658792649761	0.6652521728194328	3.1694652716482577E-193	nuclease activity
GO:0071214	9611	206	13	1	749	1	2	false	0.2750333778372274	0.6669558511663431	1.4205285695139168E-190	cellular response to abiotic stimulus
GO:0043122	9611	161	13	1	1084	2	2	false	0.2751053687821805	0.6669558511663431	4.744755913948995E-197	regulation of I-kappaB kinase/NF-kappaB signaling
GO:0048259	9611	68	13	1	247	1	2	false	0.2753036437246822	0.6669558511663431	1.3217869682128195E-62	regulation of receptor-mediated endocytosis
GO:0043062	9611	238	13	1	4525	6	1	false	0.2770147974785539	0.667513076601966	0.0	extracellular structure organization
GO:0090148	9611	114	13	1	1462	4	1	false	0.27753120133217835	0.667513076601966	3.68385173682704E-173	membrane fission
GO:0042149	9611	30	13	1	108	1	1	false	0.27777777777777934	0.667513076601966	2.2676303312538336E-27	cellular response to glucose starvation
GO:0016877	9611	102	13	2	193	2	1	false	0.2780116580310826	0.667513076601966	1.8972328848545177E-57	ligase activity, forming carbon-sulfur bonds
GO:0044091	9611	99	13	1	2178	7	1	false	0.2782671220232602	0.667513076601966	3.0513155147945056E-174	membrane biogenesis
GO:0001909	9611	61	13	1	591	3	2	false	0.27920680659664454	0.6682311187767411	1.0760414734900898E-84	leukocyte mediated cytotoxicity
GO:0030261	9611	33	13	1	118	1	1	false	0.2796610169491521	0.6682311187767411	5.221832598428188E-30	chromosome condensation
GO:0004540	9611	123	13	1	438	1	3	false	0.28082191780821847	0.6696944563356148	2.711939287427706E-112	ribonuclease activity
GO:0030658	9611	122	13	1	1540	4	4	false	0.2814181713200966	0.6698081621478322	1.801071152734757E-184	transport vesicle membrane
GO:0005874	9611	314	13	1	1111	1	2	false	0.2826282628264263	0.6704685665141977	1.929421645261654E-286	microtubule
GO:0008047	9611	332	13	1	1174	1	2	false	0.28279386712105803	0.6704685665141977	8.469956821071817E-303	enzyme activator activity
GO:0031324	9611	1494	13	4	6549	12	4	false	0.2846788190700126	0.6736295311714833	0.0	negative regulation of cellular metabolic process
GO:1901070	9611	12	13	1	42	1	2	false	0.28571428571428775	0.674772036474169	9.04313103332438E-11	guanosine-containing compound biosynthetic process
GO:0007059	9611	229	13	1	8245	12	1	false	0.2869743164736242	0.676439460259257	0.0	chromosome segregation
GO:0090501	9611	148	13	1	2695	6	2	false	0.28767137529508013	0.6764944118908984	2.9564737796040203E-248	RNA phosphodiester bond hydrolysis
GO:0002285	9611	80	13	1	748	3	2	false	0.28810572824182407	0.6764944118908984	7.014734411036083E-110	lymphocyte activation involved in immune response
GO:0044403	9611	775	13	4	1356	5	1	false	0.28914975114355024	0.6776426989371878	0.0	symbiotic process
GO:0046700	9611	462	13	2	4330	10	2	false	0.28990637078749015	0.6780873152597835	0.0	heterocycle catabolic process
GO:0031123	9611	121	13	1	766	2	1	false	0.2911483131113389	0.6780873152597835	1.85039422731638E-144	RNA 3'-end processing
GO:0022610	9611	786	13	2	8790	12	1	false	0.29211792630111766	0.6780873152597835	0.0	biological adhesion
GO:0030662	9611	127	13	1	1529	4	4	false	0.29334491446949196	0.6780873152597835	2.495695802432182E-189	coated vesicle membrane
GO:0045814	9611	80	13	1	1183	5	2	false	0.29581483381556406	0.6780873152597835	1.5955896268221475E-126	negative regulation of gene expression, epigenetic
GO:2001251	9611	110	13	1	998	3	3	false	0.2958174327410202	0.6780873152597835	1.0148217467468343E-149	negative regulation of chromosome organization
GO:1903706	9611	261	13	1	1623	2	3	false	0.29584889835012756	0.6780873152597835	5.1870170471704E-310	regulation of hemopoiesis
GO:0030900	9611	169	13	1	2971	6	2	false	0.29650590276734595	0.6780873152597835	6.68818691613002E-281	forebrain development
GO:0032635	9611	71	13	1	440	2	1	false	0.29699730793131496	0.6780873152597835	6.917126682090821E-84	interleukin-6 production
GO:0050434	9611	35	13	1	217	2	3	false	0.29719235364393476	0.6780873152597835	3.14490682587175E-41	positive regulation of viral transcription
GO:0072522	9611	234	13	1	3434	5	6	false	0.2974845607688337	0.6780873152597835	0.0	purine-containing compound biosynthetic process
GO:0006334	9611	72	13	1	242	1	3	false	0.29752066115699377	0.6780873152597835	1.8731681358220532E-63	nucleosome assembly
GO:0048731	9611	2428	13	6	2971	6	2	false	0.2975672555365322	0.6780873152597835	0.0	system development
GO:0097549	9611	70	13	1	631	3	2	false	0.29766850844505727	0.6780873152597835	6.355242959761929E-95	chromatin organization involved in negative regulation of transcription
GO:0051310	9611	53	13	1	178	1	2	false	0.29775280898878065	0.6780873152597835	1.2907859541150464E-46	metaphase plate congression
GO:2000785	9611	30	13	1	270	3	4	false	0.29864925681377025	0.6780873152597835	1.619633361335763E-40	regulation of autophagosome assembly
GO:0004532	9611	49	13	1	164	1	3	false	0.29878048780488414	0.6780873152597835	5.412726285323836E-43	exoribonuclease activity
GO:0098793	9611	262	13	1	8959	12	2	false	0.29979898660006266	0.6791364798491215	0.0	presynapse
GO:0007249	9611	185	13	1	1640	3	2	false	0.30183782633033274	0.6822679536354017	3.592510487123181E-250	I-kappaB kinase/NF-kappaB signaling
GO:0019439	9611	476	13	2	4329	10	2	false	0.3026148977397971	0.6822679536354017	0.0	aromatic compound catabolic process
GO:0050863	9611	171	13	2	310	2	2	false	0.3034763545255254	0.6822679536354017	5.508544126696892E-92	regulation of T cell activation
GO:0045621	9611	47	13	1	284	2	4	false	0.3040860000995247	0.6822679536354017	7.214361591839004E-55	positive regulation of lymphocyte differentiation
GO:0010507	9611	57	13	1	501	3	3	false	0.30449430597721955	0.6822679536354017	1.4310309596086096E-76	negative regulation of autophagy
GO:0097193	9611	195	13	1	1703	3	2	false	0.30583766008022567	0.6822679536354017	2.2147040443590617E-262	intrinsic apoptotic signaling pathway
GO:0006903	9611	250	13	1	8307	12	3	false	0.30714449506529096	0.6822679536354017	0.0	vesicle targeting
GO:0042176	9611	258	13	1	2239	3	3	false	0.3075071396732659	0.6822679536354017	0.0	regulation of protein catabolic process
GO:0048863	9611	145	13	1	2047	5	1	false	0.3076887948692521	0.6822679536354017	1.1550547595767068E-226	stem cell differentiation
GO:0042455	9611	20	13	1	65	1	2	false	0.3076923076923046	0.6822679536354017	3.528630827857207E-17	ribonucleoside biosynthetic process
GO:0032264	9611	4	13	1	13	1	2	false	0.30769230769230776	0.6822679536354017	0.0013986013986013975	IMP salvage
GO:0033047	9611	57	13	1	185	1	3	false	0.30810810810812195	0.6822679536354017	3.79089415351068E-49	regulation of mitotic sister chromatid segregation
GO:0051402	9611	135	13	1	1168	3	2	false	0.30844546306858456	0.6822679536354017	6.688183860944801E-181	neuron apoptotic process
GO:0006066	9611	245	13	1	1448	2	2	false	0.3098666702300613	0.6831380385996882	4.633798052170449E-285	alcohol metabolic process
GO:0098813	9611	176	13	1	1040	2	2	false	0.30995779965948184	0.6831380385996882	1.3342258675601188E-204	nuclear chromosome segregation
GO:1901216	9611	65	13	1	555	3	3	false	0.31230339236556653	0.6843887082452974	1.7057106349490924E-86	positive regulation of neuron death
GO:0043174	9611	15	13	1	48	1	2	false	0.31249999999999856	0.6843887082452974	9.14695431484189E-13	nucleoside salvage
GO:0035295	9611	556	13	2	2971	6	2	false	0.31304234097934364	0.6843887082452974	0.0	tube development
GO:0101005	9611	206	13	1	3391	6	2	false	0.3136186258336772	0.6843887082452974	0.0	ubiquitinyl hydrolase activity
GO:0000819	9611	147	13	1	856	2	2	false	0.3141334645024076	0.6843887082452974	8.879248083659618E-170	sister chromatid segregation
GO:0016999	9611	81	13	1	471	2	1	false	0.31467678547233724	0.6843887082452974	2.6451668233847327E-93	antibiotic metabolic process
GO:0002252	9611	825	13	4	1703	6	1	false	0.31473764600238996	0.6843887082452974	0.0	immune effector process
GO:0098609	9611	438	13	2	780	2	1	false	0.31500938086310987	0.6843887082452974	2.040484809895186E-231	cell-cell adhesion
GO:0050778	9611	432	13	2	1913	5	4	false	0.3162460592498677	0.6858551302736917	0.0	positive regulation of immune response
GO:0002758	9611	90	13	1	284	1	2	false	0.31690140845071907	0.6860578363800142	1.848702412756807E-76	innate immune response-activating signal transduction
GO:0043523	9611	113	13	1	943	3	3	false	0.31842956922306204	0.6874455540308032	1.8466831674379628E-149	regulation of neuron apoptotic process
GO:0010324	9611	414	13	2	1462	4	1	false	0.31866845502165	0.6874455540308032	0.0	membrane invagination
GO:0007009	9611	144	13	1	1562	4	2	false	0.32109168439365826	0.6905010731926993	6.439446221494229E-208	plasma membrane organization
GO:0046651	9611	139	13	2	367	3	2	false	0.32121589645655463	0.6905010731926993	4.200577329673126E-105	lymphocyte proliferation
GO:1901575	9611	1533	13	4	6358	12	2	false	0.3237992818705805	0.6936417326977056	0.0	organic substance catabolic process
GO:0051604	9611	189	13	1	4929	10	2	false	0.3238595294970409	0.6936417326977056	0.0	protein maturation
GO:0030134	9611	73	13	1	225	1	2	false	0.3244444444444516	0.6936417326977056	4.654601416619319E-61	COPII-coated ER to Golgi transport vesicle
GO:0060255	9611	3353	13	8	5478	11	2	false	0.3253682240317415	0.6936417326977056	0.0	regulation of macromolecule metabolic process
GO:0032991	9611	3588	13	6	9047	12	1	false	0.3257206438619531	0.6936417326977056	0.0	protein-containing complex
GO:0009057	9611	1023	13	3	5587	11	2	false	0.3265927352419292	0.6936417326977056	0.0	macromolecule catabolic process
GO:0051289	9611	41	13	1	125	1	2	false	0.3279999999999906	0.6936417326977056	5.888938776384369E-34	protein homotetramerization
GO:0005886	9611	4340	13	5	5423	5	2	false	0.3281335676885044	0.6936417326977056	0.0	plasma membrane
GO:1901701	9611	656	13	1	1997	1	2	false	0.32849273910846827	0.6936417326977056	0.0	cellular response to oxygen-containing compound
GO:2001238	9611	40	13	1	222	2	3	false	0.3285638579755859	0.6936417326977056	4.8189416260708393E-45	positive regulation of extrinsic apoptotic signaling pathway
GO:0006605	9611	330	13	1	1002	1	1	false	0.32934131736522615	0.6936417326977056	6.368245021337432E-275	protein targeting
GO:1903039	9611	122	13	2	212	2	3	false	0.3300098363587182	0.6936417326977056	3.0993734401174055E-62	positive regulation of leukocyte cell-cell adhesion
GO:0051171	9611	3141	13	7	5998	11	2	false	0.330062118507262	0.6936417326977056	0.0	regulation of nitrogen compound metabolic process
GO:0002253	9611	331	13	2	1703	6	2	false	0.33076795412366133	0.6939307078779905	0.0	activation of immune response
GO:0006342	9611	70	13	1	730	4	4	false	0.33241828221195735	0.694539249146758	1.3503431151546821E-99	chromatin silencing
GO:0002764	9611	287	13	1	2980	4	2	false	0.33321305012671243	0.694539249146758	0.0	immune response-regulating signaling pathway
GO:0006178	9611	1	13	1	3	1	2	false	0.33333333333333337	0.694539249146758	0.33333333333333337	guanine salvage
GO:0002903	9611	9	13	1	27	1	3	false	0.33333333333333354	0.694539249146758	2.133640577576491E-7	negative regulation of B cell apoptotic process
GO:0002220	9611	89	13	1	266	1	2	false	0.3345864661654479	0.6958290664482097	4.5109623232966243E-73	innate immune response activating cell surface receptor signaling pathway
GO:0009966	9611	1709	13	3	3319	4	4	false	0.33509213027972756	0.6958290664482097	0.0	regulation of signal transduction
GO:0019438	9611	2429	13	5	4337	7	2	false	0.33614816419660287	0.6958552290725722	0.0	aromatic compound biosynthetic process
GO:0007626	9611	77	13	1	229	1	1	false	0.3362445414846991	0.6958552290725722	5.643846225062979E-63	locomotory behavior
GO:0043021	9611	113	13	1	880	3	1	false	0.3382110588263045	0.6964336392827682	7.7138041216064505E-146	ribonucleoprotein complex binding
GO:0045935	9611	1016	13	3	3952	8	4	false	0.339124422882325	0.6964336392827682	0.0	positive regulation of nucleobase-containing compound metabolic process
GO:0061695	9611	196	13	1	577	1	1	false	0.3396880415944032	0.6964336392827682	7.438253826735017E-160	transferase complex, transferring phosphorus-containing groups
GO:0002768	9611	286	13	1	1526	2	2	false	0.339810497819747	0.6964336392827682	6.9454E-319	immune response-regulating cell surface receptor signaling pathway
GO:0018130	9611	2433	13	5	4329	7	2	false	0.3400767997203265	0.6964336392827682	0.0	heterocycle biosynthetic process
GO:0002440	9611	114	13	1	1703	6	1	false	0.34055216715874687	0.6964336392827682	5.336987794729183E-181	production of molecular mediator of immune response
GO:0061081	9611	13	13	1	38	1	2	false	0.34210526315789586	0.6964336392827682	1.846739019448984E-10	positive regulation of myeloid leukocyte cytokine production involved in immune response
GO:0051707	9611	818	13	4	1356	5	2	false	0.34221188453552454	0.6964336392827682	0.0	response to other organism
GO:0030449	9611	50	13	1	265	2	3	false	0.3423384791308935	0.6964336392827682	2.927785865256622E-55	regulation of complement activation
GO:0009967	9611	908	13	2	3056	4	5	false	0.3431926484500035	0.6964336392827682	0.0	positive regulation of signal transduction
GO:0016301	9611	934	13	2	1593	2	2	false	0.3436130747909684	0.6964336392827682	0.0	kinase activity
GO:0045087	9611	516	13	3	1241	5	2	false	0.3448322687693288	0.6964336392827682	0.0	innate immune response
GO:0005623	9611	914	13	2	9047	12	1	false	0.3457544891100071	0.6964336392827682	0.0	cell
GO:0002833	9611	169	13	1	1680	4	3	false	0.34589571229049	0.6964336392827682	2.2495354041486034E-237	positive regulation of response to biotic stimulus
GO:0060090	9611	284	13	1	8174	12	1	false	0.3459934537611896	0.6964336392827682	0.0	molecular adaptor activity
GO:0070229	9611	17	13	1	49	1	3	false	0.3469387755102074	0.6964336392827682	1.5386342446734652E-13	negative regulation of lymphocyte apoptotic process
GO:0048858	9611	365	13	1	1052	1	3	false	0.3469581749049262	0.6964336392827682	4.502356658210787E-294	cell projection morphogenesis
GO:0046782	9611	50	13	1	261	2	2	false	0.34703801945175383	0.6964336392827682	6.79326337858443E-55	regulation of viral transcription
GO:0022613	9611	377	13	2	2178	7	1	false	0.34830614922294123	0.6964336392827682	0.0	ribonucleoprotein complex biogenesis
GO:0031492	9611	31	13	1	89	1	2	false	0.34831460674157094	0.6964336392827682	1.1708468060089145E-24	nucleosomal DNA binding
GO:0002831	9611	260	13	1	2561	4	2	false	0.3485020095018603	0.6964336392827682	0.0	regulation of response to biotic stimulus
GO:0000467	9611	7	13	1	20	1	3	false	0.35000000000000026	0.697200063609101	1.2899896800825618E-5	exonucleolytic trimming to generate mature 3'-end of 5.8S rRNA from tricistronic rRNA transcript (SSU-rRNA, 5.8S rRNA, LSU-rRNA)
GO:0009891	9611	1094	13	3	4185	8	3	false	0.3500275503623087	0.697200063609101	0.0	positive regulation of biosynthetic process
GO:0002237	9611	180	13	1	2170	5	3	false	0.35168596497670307	0.6984331908522927	1.1407118450054916E-268	response to molecule of bacterial origin
GO:0071706	9611	86	13	1	440	2	1	false	0.3530648167323189	0.6984331908522927	8.211058969204395E-94	tumor necrosis factor superfamily cytokine production
GO:0090114	9611	58	13	1	164	1	2	false	0.35365853658537255	0.6984331908522927	8.196603596039095E-46	COPII-coated vesicle budding
GO:1901362	9611	2521	13	5	4431	7	2	false	0.3541196689077156	0.6984331908522927	0.0	organic cyclic compound biosynthetic process
GO:0140097	9611	252	13	1	4723	8	1	false	0.3553135853273945	0.6984331908522927	0.0	catalytic activity, acting on DNA
GO:0030139	9611	210	13	1	1543	3	1	false	0.3554457279337494	0.6984331908522927	8.802881885040267E-266	endocytic vesicle
GO:0061082	9611	21	13	1	59	1	1	false	0.35593220338982806	0.6984331908522927	1.926818388834996E-16	myeloid leukocyte cytokine production
GO:0015631	9611	244	13	1	684	1	1	false	0.35672514619883505	0.6984331908522927	9.142869162010576E-193	tubulin binding
GO:0000904	9611	421	13	1	1180	1	2	false	0.3567796610169476	0.6984331908522927	0.0	cell morphogenesis involved in differentiation
GO:0044703	9611	422	13	2	706	2	2	false	0.3569445281579754	0.6984331908522927	7.626211549662336E-206	multi-organism reproductive process
GO:0045964	9611	5	13	1	14	1	3	false	0.3571428571428571	0.6984331908522927	4.995004995004986E-4	positive regulation of dopamine metabolic process
GO:0090503	9611	53	13	1	148	1	1	false	0.35810810810809957	0.6984331908522927	1.7274591868160112E-41	RNA phosphodiester bond hydrolysis, exonucleolytic
GO:0009127	9611	19	13	1	53	1	2	false	0.35849056603773305	0.6984331908522927	8.401076964385362E-15	purine nucleoside monophosphate biosynthetic process
GO:0030135	9611	213	13	1	1543	3	1	false	0.3597910245857663	0.6984331908522927	3.5490356723077963E-268	coated vesicle
GO:0001889	9611	90	13	1	250	1	2	false	0.36000000000000654	0.6984331908522927	2.1667341845081127E-70	liver development
GO:0008021	9611	98	13	1	272	1	2	false	0.36029411764704183	0.6984331908522927	1.2334458894428249E-76	synaptic vesicle
GO:0002460	9611	154	13	3	216	3	1	false	0.3603709338549913	0.6984331908522927	9.70366852465028E-56	adaptive immune response based on somatic recombination of immune receptors built from immunoglobulin superfamily domains
GO:0016241	9611	140	13	2	342	3	2	false	0.36513744253684666	0.7055641842273301	7.246391366271556E-100	regulation of macroautophagy
GO:0004197	9611	206	13	2	665	4	2	false	0.3654832505302267	0.7055641842273301	5.345583354622773E-178	cysteine-type endopeptidase activity
GO:0060089	9611	329	13	1	8841	12	1	false	0.36578388912031123	0.7055641842273301	0.0	molecular transducer activity
GO:0010557	9611	1024	13	3	3342	7	4	false	0.3674454577842079	0.7067561170486246	0.0	positive regulation of macromolecule biosynthetic process
GO:0016757	9611	152	13	1	2070	6	1	false	0.36755948757238055	0.7067561170486246	3.6217698640688816E-235	transferase activity, transferring glycosyl groups
GO:0002902	9611	13	13	1	35	1	2	false	0.37142857142857216	0.7121255418898649	6.77351755133536E-10	regulation of B cell apoptotic process
GO:0010952	9611	127	13	1	1160	4	4	false	0.3715184030989713	0.7121255418898649	2.532438772107641E-173	positive regulation of peptidase activity
GO:0051252	9611	1942	13	5	3842	8	3	false	0.3751687977015742	0.7179954576702541	0.0	regulation of RNA metabolic process
GO:0008544	9611	229	13	1	1088	2	1	false	0.3768077953351558	0.7185955088850087	2.388205808798528E-242	epidermis development
GO:0016829	9611	271	13	1	4723	8	1	false	0.37692434253167373	0.7185955088850087	0.0	lyase activity
GO:0005783	9611	891	13	2	8257	12	3	false	0.37724792890687187	0.7185955088850087	0.0	endoplasmic reticulum
GO:0044238	9611	6028	13	12	6536	12	1	false	0.3784115386199603	0.7196892346650646	0.0	primary metabolic process
GO:0060429	9611	671	13	2	1088	2	1	false	0.3801358975051146	0.7214725443852257	1.2012130429E-313	epithelium development
GO:0045071	9611	43	13	1	113	1	3	false	0.38053097345133935	0.7214725443852257	3.2435053358761567E-32	negative regulation of viral genome replication
GO:0043123	9611	125	13	1	586	2	3	false	0.3814066100756543	0.7220115827943782	3.073463887078687E-131	positive regulation of I-kappaB kinase/NF-kappaB signaling
GO:1902275	9611	139	13	1	649	2	2	false	0.3827398276551554	0.7234138228590475	1.0270095032967498E-145	regulation of chromatin organization
GO:0043281	9611	135	13	1	905	3	3	false	0.3844355578701232	0.72513697842546	7.168131008907766E-165	regulation of cysteine-type endopeptidase activity involved in apoptotic process
GO:0016485	9611	138	13	1	1208	4	2	false	0.38483928093341363	0.72513697842546	1.1221565475398728E-185	protein processing
GO:0030667	9611	209	13	1	1820	4	4	false	0.3863643088612045	0.7262207357859704	5.55154898838244E-281	secretory granule membrane
GO:0045582	9611	40	13	1	185	2	4	false	0.3866039952996566	0.7262207357859704	1.5928211614930067E-41	positive regulation of T cell differentiation
GO:0007275	9611	2686	13	6	3697	7	2	false	0.3881928954730831	0.7280852924310821	0.0	multicellular organism development
GO:0005488	9611	8174	13	12	8841	12	1	false	0.3898828377380107	0.7301333510400476	0.0	binding
GO:0006959	9611	138	13	1	1183	4	1	false	0.39153627701383154	0.731390726474621	2.4057256055372747E-184	humoral immune response
GO:0009913	9611	169	13	1	430	1	2	false	0.3930232558140213	0.731390726474621	1.8598484410489602E-124	epidermal cell differentiation
GO:0007005	9611	409	13	1	3483	4	1	false	0.3934006470035112	0.731390726474621	0.0	mitochondrion organization
GO:0051254	9611	905	13	3	3248	8	4	false	0.39376876873347677	0.731390726474621	0.0	positive regulation of RNA metabolic process
GO:0003676	9611	2628	13	5	3819	6	2	false	0.3947590217349249	0.731390726474621	0.0	nucleic acid binding
GO:0051130	9611	807	13	2	5434	9	3	false	0.39541413027617384	0.731390726474621	0.0	positive regulation of cellular component organization
GO:1903901	9611	59	13	1	265	2	3	false	0.396369353916478	0.731390726474621	1.611530843908132E-60	negative regulation of viral life cycle
GO:0043588	9611	211	13	1	1780	4	1	false	0.39658705715602427	0.731390726474621	1.3880315405762142E-280	skin development
GO:0000422	9611	60	13	1	388	3	2	false	0.39673351113801497	0.731390726474621	4.800573155447225E-72	autophagy of mitochondrion
GO:0099503	9611	665	13	2	1543	3	1	false	0.39705962978557613	0.731390726474621	0.0	secretory vesicle
GO:0097153	9611	140	13	1	1179	4	2	false	0.3972898119337699	0.731390726474621	7.106735750427149E-186	cysteine-type endopeptidase activity involved in apoptotic process
GO:0051251	9611	164	13	2	380	3	3	false	0.39774237705089954	0.731390726474621	3.489591087920407E-112	positive regulation of lymphocyte activation
GO:0043066	9611	492	13	2	1139	3	3	false	0.39847869176727907	0.7316428310493951	0.0	negative regulation of apoptotic process
GO:0071826	9611	168	13	1	1406	4	1	false	0.39925612866633275	0.73196956922161	1.140480124604986E-222	ribonucleoprotein complex subunit organization
GO:0051020	9611	381	13	1	1682	2	1	false	0.40182681023996986	0.735578013947531	0.0	GTPase binding
GO:0045893	9611	771	13	3	2057	6	4	false	0.4035148130739042	0.7375622556335883	0.0	positive regulation of transcription, DNA-templated
GO:0035556	9611	1624	13	3	8563	12	2	false	0.4048147642091453	0.7385080645161283	0.0	intracellular signal transduction
GO:0051262	9611	60	13	1	148	1	1	false	0.4054054054053878	0.7385080645161283	6.037570845658301E-43	protein tetramerization
GO:0010948	9611	242	13	1	1055	2	3	false	0.4063185157875647	0.7385080645161283	6.168273803206825E-246	negative regulation of cell cycle process
GO:0030670	9611	63	13	1	155	1	2	false	0.40645161290322535	0.7385080645161283	5.149251889651108E-45	phagocytic vesicle membrane
GO:0022618	9611	162	13	1	1009	3	3	false	0.40880695882046314	0.7416839475776902	2.503617617838585E-192	ribonucleoprotein complex assembly
GO:0016787	9611	2460	13	5	4723	8	1	false	0.4096870356734972	0.7421778494916025	0.0	hydrolase activity
GO:0030234	9611	668	13	1	1624	1	2	false	0.4113300492614127	0.7438283402152999	0.0	enzyme regulator activity
GO:0019219	9611	2107	13	5	4539	9	4	false	0.4124196830735436	0.7438283402152999	0.0	regulation of nucleobase-containing compound metabolic process
GO:0061912	9611	40	13	1	246	3	1	false	0.4141853462696679	0.7438283402152999	5.38927091977442E-47	selective autophagy
GO:0005794	9611	962	13	2	8257	12	3	false	0.41600092440963254	0.7438283402152999	0.0	Golgi apparatus
GO:0010950	9611	109	13	1	462	2	3	false	0.41658919533110406	0.7438283402152999	5.483935469942038E-109	positive regulation of endopeptidase activity
GO:0045619	9611	82	13	1	347	2	3	false	0.41730106111842535	0.7438283402152999	7.879404993478125E-82	regulation of lymphocyte differentiation
GO:0065003	9611	1168	13	4	2169	6	2	false	0.41826775221550905	0.7438283402152999	0.0	protein-containing complex assembly
GO:0005622	9611	8414	13	12	9047	12	1	false	0.4185394923692081	0.7438283402152999	0.0	intracellular
GO:0051259	9611	148	13	1	1168	4	1	false	0.4188276927298451	0.7438283402152999	4.494870665300097E-192	protein complex oligomerization
GO:0010256	9611	392	13	1	4525	6	1	false	0.4195774607029509	0.7438283402152999	0.0	endomembrane system organization
GO:0010638	9611	458	13	1	3602	4	3	false	0.4197036242063474	0.7438283402152999	0.0	positive regulation of organelle organization
GO:0045184	9611	1586	13	2	3551	3	2	false	0.4202337783833334	0.7438283402152999	0.0	establishment of protein localization
GO:0009168	9611	19	13	1	45	1	3	false	0.4222222222222237	0.7438283402152999	4.101113482748205E-13	purine ribonucleoside monophosphate biosynthetic process
GO:0042493	9611	584	13	1	2414	2	1	false	0.4253939325468072	0.7438283402152999	0.0	response to drug
GO:0046129	9611	20	13	1	47	1	3	false	0.42553191489361497	0.7438283402152999	1.024329917060137E-13	purine ribonucleoside biosynthetic process
GO:0031330	9611	180	13	1	2692	8	4	false	0.4255763280670295	0.7438283402152999	3.5336632374237317E-286	negative regulation of cellular catabolic process
GO:0031349	9611	218	13	1	1682	4	3	false	0.426373364906539	0.7438283402152999	6.834066975332553E-281	positive regulation of defense response
GO:0048037	9611	371	13	1	8174	12	1	false	0.42752464482394453	0.7438283402152999	0.0	cofactor binding
GO:0003690	9611	976	13	2	1491	2	1	false	0.4283418632598357	0.7438283402152999	0.0	double-stranded DNA binding
GO:0035032	9611	6	13	1	14	1	1	false	0.42857142857142866	0.7438283402152999	3.3300033300033327E-4	phosphatidylinositol 3-kinase complex, class III
GO:0003682	9611	373	13	1	8174	12	1	false	0.42928418896887066	0.7438283402152999	0.0	chromatin binding
GO:1903037	9611	164	13	2	250	2	2	false	0.42942971887553066	0.7438283402152999	2.463448783099479E-69	regulation of leukocyte cell-cell adhesion
GO:0070665	9611	69	13	1	527	4	3	false	0.43052984592880766	0.7438283402152999	2.827214328668495E-88	positive regulation of leukocyte proliferation
GO:0140110	9611	1059	13	2	8841	12	1	false	0.43053339272540875	0.7438283402152999	0.0	transcription regulator activity
GO:0046483	9611	3487	13	7	6196	11	1	false	0.43097457541334294	0.7438283402152999	0.0	heterocycle metabolic process
GO:0045862	9611	229	13	1	1740	4	3	false	0.4316268258302175	0.7438283402152999	1.8355471135013753E-293	positive regulation of proteolysis
GO:0097708	9611	1544	13	3	7828	12	2	false	0.43189945177050393	0.7438283402152999	0.0	intracellular vesicle
GO:0061659	9611	231	13	2	351	2	1	false	0.43247863247876644	0.7438283402152999	2.7638033943653644E-97	ubiquitin-like protein ligase activity
GO:0070013	9611	3915	13	6	7493	10	2	false	0.43333360728012943	0.7438283402152999	0.0	intracellular organelle lumen
GO:0031410	9611	1543	13	3	7164	11	2	false	0.43361049285251574	0.7438283402152999	0.0	cytoplasmic vesicle
GO:0043022	9611	49	13	1	113	1	1	false	0.43362831858407697	0.7438283402152999	3.45927171365956E-33	ribosome binding
GO:0051052	9611	244	13	1	3558	8	3	false	0.4338643822108532	0.7438283402152999	0.0	regulation of DNA metabolic process
GO:0065004	9611	206	13	1	832	2	2	false	0.4341126307509443	0.7438283402152999	1.8365872263397457E-201	protein-DNA complex assembly
GO:0019079	9611	97	13	1	732	4	2	false	0.43440582895425284	0.7438283402152999	1.0424379879310155E-123	viral genome replication
GO:0090305	9611	266	13	1	2936	6	1	false	0.43465973153252935	0.7438283402152999	0.0	nucleic acid phosphodiester bond hydrolysis
GO:0031226	9611	506	13	1	4692	5	2	false	0.4349405526263316	0.7438283402152999	0.0	intrinsic component of plasma membrane
GO:0048598	9611	276	13	1	1588	3	2	false	0.43626212438428136	0.7438283402152999	1.1161674E-317	embryonic morphogenesis
GO:0031974	9611	3915	13	6	8959	12	1	false	0.43629445232899416	0.7438283402152999	0.0	membrane-enclosed lumen
GO:0060627	9611	326	13	1	5850	10	3	false	0.43664693104602	0.7438283402152999	0.0	regulation of vesicle-mediated transport
GO:0019693	9611	398	13	1	2287	3	3	false	0.43665135640849495	0.7438283402152999	0.0	ribose phosphate metabolic process
GO:0031325	9611	1858	13	4	6699	12	4	false	0.436874477287026	0.7438283402152999	0.0	positive regulation of cellular metabolic process
GO:0051128	9611	1565	13	3	6578	10	2	false	0.43788799863414607	0.7438283402152999	0.0	regulation of cellular component organization
GO:0019058	9611	257	13	2	732	4	1	false	0.43902241996839975	0.7438283402152999	2.9544814363109248E-205	viral life cycle
GO:0010564	9611	515	13	2	1121	3	2	false	0.43919652957299965	0.7438283402152999	0.0	regulation of cell cycle process
GO:0006725	9611	3506	13	7	6196	11	1	false	0.43922356534036255	0.7438283402152999	0.0	cellular aromatic compound metabolic process
GO:0090068	9611	181	13	1	1032	3	3	false	0.4396226298366472	0.7438283402152999	2.3916170555311834E-207	positive regulation of cell cycle process
GO:0005887	9611	468	13	1	1857	2	2	false	0.44062656676505224	0.7438283402152999	0.0	integral component of plasma membrane
GO:0006310	9611	172	13	1	682	2	1	false	0.4410712209491969	0.7438283402152999	1.5300813841195385E-166	DNA recombination
GO:0002683	9611	219	13	1	3874	10	3	false	0.4415621196944717	0.7438283402152999	0.0	negative regulation of immune system process
GO:0070663	9611	118	13	1	871	4	2	false	0.4419962623816477	0.7438283402152999	2.2730735778723097E-149	regulation of leukocyte proliferation
GO:0071103	9611	214	13	1	845	2	1	false	0.4425951372725914	0.7438283402152999	6.826858580091102E-207	DNA conformation change
GO:0022402	9611	1011	13	2	8245	12	2	false	0.44301519007877244	0.7438283402152999	0.0	cell cycle process
GO:0099513	9611	683	13	1	1539	1	2	false	0.4437946718645571	0.7438283402152999	0.0	polymeric cytoskeletal fiber
GO:0042590	9611	72	13	1	162	1	2	false	0.44444444444442294	0.7438283402152999	7.398344320116603E-48	antigen processing and presentation of exogenous peptide antigen via MHC class I
GO:0072594	9611	451	13	1	1767	2	2	false	0.44543252699390035	0.7438283402152999	0.0	establishment of protein localization to organelle
GO:1901293	9611	298	13	1	2678	5	3	false	0.4458483570470063	0.7438283402152999	0.0	nucleoside phosphate biosynthetic process
GO:0032103	9611	291	13	1	2120	4	3	false	0.4462476452679081	0.7438283402152999	0.0	positive regulation of response to external stimulus
GO:0031329	9611	611	13	2	4142	10	3	false	0.44666831166412124	0.7438283402152999	0.0	regulation of cellular catabolic process
GO:0004527	9611	93	13	1	208	1	1	false	0.44711538461540384	0.7438283402152999	1.403365208879105E-61	exonuclease activity
GO:0140098	9611	337	13	1	4723	8	1	false	0.44714987855694516	0.7438283402152999	0.0	catalytic activity, acting on RNA
GO:1901214	9611	180	13	1	1001	3	2	false	0.4486322686320958	0.7450692538821438	4.7223815370445066E-204	regulation of neuron death
GO:0006464	9611	2468	13	3	3220	3	2	false	0.45013676862756274	0.7450692538821438	0.0	cellular protein modification process
GO:0051090	9611	421	13	1	3022	4	3	false	0.4514150547403821	0.7450692538821438	0.0	regulation of DNA-binding transcription factor activity
GO:0048732	9611	248	13	1	1780	4	1	false	0.4515743768438711	0.7450692538821438	2.8623685342794E-311	gland development
GO:1903902	9611	53	13	1	293	3	3	false	0.45166920273598277	0.7450692538821438	1.15802020657292E-59	positive regulation of viral life cycle
GO:0001783	9611	19	13	1	42	1	1	false	0.45238095238095566	0.7450692538821438	2.238261550776809E-12	B cell apoptotic process
GO:0002684	9611	593	13	2	3972	10	3	false	0.45326411082780144	0.7450692538821438	0.0	positive regulation of immune system process
GO:0080090	9611	3246	13	7	6193	12	2	false	0.45381721269547726	0.7450692538821438	0.0	regulation of primary metabolic process
GO:0043280	9611	84	13	1	461	3	4	false	0.453878819596552	0.7450692538821438	1.8707707864928217E-94	positive regulation of cysteine-type endopeptidase activity involved in apoptotic process
GO:0045089	9611	145	13	1	791	3	6	false	0.455751147563244	0.7450692538821438	6.123931422646017E-163	positive regulation of innate immune response
GO:0005634	9611	4343	13	7	6908	10	1	false	0.45645240463069253	0.7450692538821438	0.0	nucleus
GO:0033993	9611	489	13	1	1861	2	1	false	0.45658421590866743	0.7450692538821438	0.0	response to lipid
GO:0043230	9611	1654	13	3	8097	12	2	false	0.45680611566290263	0.7450692538821438	0.0	extracellular organelle
GO:1902652	9611	112	13	1	245	1	1	false	0.4571428571429006	0.7450692538821438	8.520898102295461E-73	secondary alcohol metabolic process
GO:0007283	9611	194	13	1	424	1	2	false	0.45754716981130494	0.7450692538821438	2.743121429255248E-126	spermatogenesis
GO:1903311	9611	261	13	1	2268	5	2	false	0.45765924685635373	0.7450692538821438	0.0	regulation of mRNA metabolic process
GO:0048667	9611	313	13	1	677	1	2	false	0.4623338257017093	0.7516772319331385	3.5484006969052734E-202	cell morphogenesis involved in neuron differentiation
GO:0009987	9611	8245	13	12	8790	12	1	false	0.4636664537832244	0.7517973718195015	0.0	cellular process
GO:0042592	9611	1032	13	1	2224	1	1	false	0.4640287769783666	0.7517973718195015	0.0	homeostatic process
GO:0048646	9611	611	13	2	3232	8	2	false	0.4642548880850975	0.7517973718195015	0.0	anatomical structure formation involved in morphogenesis
GO:0072175	9611	80	13	1	171	1	2	false	0.4678362573099511	0.755351578718466	7.79698681137476E-51	epithelial tube formation
GO:0061651	9611	72	13	2	105	2	2	false	0.4681318681318413	0.755351578718466	4.916958066043865E-28	Atg12 conjugating enzyme activity
GO:0002682	9611	836	13	2	5979	11	2	false	0.4683056061342169	0.755351578718466	0.0	regulation of immune system process
GO:0008134	9611	392	13	1	7016	11	1	false	0.4689486777989709	0.7553909440534875	0.0	transcription factor binding
GO:0050839	9611	396	13	1	7016	11	1	false	0.4724682106192504	0.7594979611978588	0.0	cell adhesion molecule binding
GO:0002700	9611	76	13	1	278	2	2	false	0.47274238371037897	0.7594979611978588	2.8121052478162137E-70	regulation of production of molecular mediator of immune response
GO:0060562	9611	162	13	1	590	2	2	false	0.4740985870910665	0.7605334562022783	6.777484997339624E-150	epithelial tube morphogenesis
GO:1901698	9611	665	13	1	2414	2	1	false	0.47514824938405764	0.7605334562022783	0.0	response to nitrogen compound
GO:0005515	9611	7016	13	11	8174	12	1	false	0.4764736873948108	0.7605334562022783	0.0	protein binding
GO:0002521	9611	250	13	1	2060	5	2	false	0.47668265789164954	0.7605334562022783	0.0	leukocyte differentiation
GO:0002455	9611	48	13	1	174	2	2	false	0.4767789515646671	0.7605334562022783	4.58303619882608E-44	humoral immune response mediated by circulating immunoglobulin
GO:0009060	9611	73	13	1	153	1	1	false	0.4771241830065071	0.7605334562022783	1.5945608113443646E-45	aerobic respiration
GO:0071840	9611	4682	13	7	8790	12	1	false	0.4778012927070149	0.7606197893028229	0.0	cellular component organization or biogenesis
GO:0045088	9611	197	13	1	1008	3	5	false	0.47956510123530455	0.7623309053069593	1.7251966016741754E-215	regulation of innate immune response
GO:0034654	9611	2388	13	5	3804	7	5	false	0.4815056152132496	0.7623309053069593	0.0	nucleobase-containing compound biosynthetic process
GO:0019724	9611	86	13	2	176	3	2	false	0.48285938199733713	0.7623309053069593	1.8187982142441353E-52	B cell mediated immunity
GO:1901565	9611	882	13	2	4516	8	2	false	0.48294202832065536	0.7623309053069593	0.0	organonitrogen compound catabolic process
GO:0042981	9611	897	13	3	1143	3	2	false	0.48297595432977497	0.7623309053069593	1.0473764687992317E-257	regulation of apoptotic process
GO:0060341	9611	539	13	1	2730	3	2	false	0.48320095163948884	0.7623309053069593	0.0	regulation of cellular localization
GO:0006164	9611	222	13	1	459	1	3	false	0.48366013071897046	0.7623309053069593	2.3049780993126803E-137	purine nucleotide biosynthetic process
GO:0008408	9611	45	13	1	93	1	1	false	0.4838709677419275	0.7623309053069593	1.2837270454863257E-27	3'-5' exonuclease activity
GO:0006364	9611	192	13	1	396	1	3	false	0.48484848484842324	0.7628865979380474	1.8538687777266572E-118	rRNA processing
GO:0005759	9611	401	13	1	4429	7	2	false	0.4856233320100518	0.7631223788729385	0.0	mitochondrial matrix
GO:0009895	9611	210	13	1	2943	9	3	false	0.48686066704314934	0.7634457609597116	0.0	negative regulation of catabolic process
GO:0045580	9611	64	13	1	226	2	3	false	0.48707964601770304	0.7634457609597116	5.482206619493429E-58	regulation of T cell differentiation
GO:0070646	9611	220	13	1	1428	4	2	false	0.48829225693671235	0.7643651868201612	1.1274724322484623E-265	protein modification by small protein removal
GO:1903575	9611	77	13	1	157	1	3	false	0.4904458598725978	0.7667533865613854	8.858531162578503E-47	cornified envelope assembly
GO:0045595	9611	913	13	2	5687	10	3	false	0.4940244855129876	0.7713604818559563	0.0	regulation of cell differentiation
GO:0051301	9611	457	13	1	8245	12	1	false	0.495781007790886	0.7716059237740349	0.0	cell division
GO:0051172	9611	1372	13	3	5836	11	3	false	0.49787628761088776	0.7716059237740349	0.0	negative regulation of nitrogen compound metabolic process
GO:0034271	9611	3	13	1	6	1	1	false	0.4999999999999997	0.7716059237740349	0.04999999999999996	phosphatidylinositol 3-kinase complex, class III, type I
GO:0034272	9611	3	13	1	6	1	1	false	0.4999999999999997	0.7716059237740349	0.04999999999999996	phosphatidylinositol 3-kinase complex, class III, type II
GO:0004422	9611	1	13	1	2	1	1	false	0.5	0.7716059237740349	0.5	hypoxanthine phosphoribosyltransferase activity
GO:0052657	9611	1	13	1	2	1	1	false	0.5	0.7716059237740349	0.5	guanine phosphoribosyltransferase activity
GO:0006168	9611	2	13	1	4	1	2	false	0.5000000000000001	0.7716059237740349	0.16666666666666674	adenine salvage
GO:0043103	9611	2	13	1	4	1	2	false	0.5000000000000001	0.7716059237740349	0.16666666666666674	hypoxanthine salvage
GO:0070997	9611	208	13	1	1307	4	1	false	0.5005289204896486	0.7716059237740349	5.782379201518277E-248	neuron death
GO:0048471	9611	504	13	1	8959	12	2	false	0.5010488585018175	0.7716059237740349	0.0	perinuclear region of cytoplasm
GO:0043227	9611	7430	13	12	7870	12	1	false	0.5011330856288367	0.7716059237740349	0.0	membrane-bounded organelle
GO:0030054	9611	1230	13	2	8959	12	1	false	0.5055657870001067	0.775860329261829	0.0	cell junction
GO:1901363	9611	3774	13	6	8174	12	1	false	0.5062432245619356	0.775860329261829	0.0	heterocyclic compound binding
GO:0032504	9611	345	13	1	3587	7	2	false	0.5076198651558977	0.775860329261829	0.0	multicellular organism reproduction
GO:0009260	9611	228	13	1	449	1	3	false	0.5077951002226324	0.775860329261829	1.930201746714511E-134	ribonucleotide biosynthetic process
GO:0016070	9611	2623	13	6	2936	6	1	false	0.5081457728449374	0.775860329261829	0.0	RNA metabolic process
GO:0070228	9611	29	13	1	57	1	2	false	0.5087719298245584	0.775860329261829	6.651751997576856E-17	regulation of lymphocyte apoptotic process
GO:0002218	9611	109	13	1	364	2	2	false	0.5098083734447362	0.775860329261829	7.0344111384349895E-96	activation of innate immune response
GO:0019882	9611	191	13	1	1703	6	1	false	0.5107413271296913	0.775860329261829	8.224381780252745E-259	antigen processing and presentation
GO:0060548	9611	562	13	2	3073	9	3	false	0.5107456355874305	0.775860329261829	0.0	negative regulation of cell death
GO:0048199	9611	237	13	1	464	1	2	false	0.5107758620689443	0.775860329261829	6.3144684105543656E-139	vesicle targeting, to, from or within Golgi
GO:0048584	9611	1299	13	3	5425	11	3	false	0.5117942728776389	0.775860329261829	0.0	positive regulation of response to stimulus
GO:0046718	9611	81	13	1	269	2	2	false	0.5123453365143449	0.775860329261829	6.333428435296802E-71	viral entry into host cell
GO:0030141	9611	597	13	1	2805	3	2	false	0.5123896249495045	0.775860329261829	0.0	secretory granule
GO:0002702	9611	53	13	1	176	2	3	false	0.5127922077922162	0.775860329261829	2.623709823893088E-46	positive regulation of production of molecular mediator of immune response
GO:0009712	9611	19	13	1	37	1	1	false	0.5135135135135137	0.7759746553077654	5.658466750501292E-11	catechol-containing compound metabolic process
GO:0016072	9611	200	13	1	389	1	1	false	0.514138817480739	0.7759746553077654	2.2910029391151697E-116	rRNA metabolic process
GO:0090407	9611	503	13	1	3722	5	2	false	0.5163395760735515	0.7769088669950839	0.0	organophosphate biosynthetic process
GO:0005768	9611	634	13	1	2949	3	2	false	0.516376277927912	0.7769088669950839	0.0	endosome
GO:0000175	9611	31	13	1	60	1	2	false	0.5166666666666733	0.7769088669950839	8.737470844274865E-18	3'-5'-exoribonuclease activity
GO:0042102	9611	51	13	1	167	2	4	false	0.5187937378255424	0.7770555470939361	3.500303741255211E-44	positive regulation of T cell proliferation
GO:0045335	9611	109	13	1	210	1	1	false	0.5190476190476029	0.7770555470939361	1.2860781899380951E-62	phagocytic vesicle
GO:0071824	9611	235	13	1	1406	4	1	false	0.5192562055112533	0.7770555470939361	9.094518388708764E-275	protein-DNA complex subunit organization
GO:1901137	9611	512	13	1	3753	5	2	false	0.5199136405687533	0.7770555470939361	0.0	carbohydrate derivative biosynthetic process
GO:0006091	9611	401	13	1	6196	11	1	false	0.5212649030803367	0.7770555470939361	0.0	generation of precursor metabolites and energy
GO:0005654	9611	2729	13	4	8959	12	2	false	0.5217020566164303	0.7770555470939361	0.0	nucleoplasm
GO:0097159	9611	3819	13	6	8174	12	1	false	0.5218158252976756	0.7770555470939361	0.0	organic cyclic compound binding
GO:0048666	9611	585	13	1	1121	1	2	false	0.5218554861728318	0.7770555470939361	0.0	neuron development
GO:0043069	9611	506	13	2	1267	4	3	false	0.52384403358004	0.7785460438324242	0.0	negative regulation of programmed cell death
GO:0070062	9611	1642	13	3	2036	3	2	false	0.5243634908953052	0.7785460438324242	0.0	extracellular exosome
GO:0040029	9611	244	13	1	2423	7	1	false	0.5247693645160403	0.7785460438324242	0.0	regulation of gene expression, epigenetic
GO:0015630	9611	779	13	1	1479	1	1	false	0.5267072346179635	0.7797594226142919	0.0	microtubule cytoskeleton
GO:0001913	9611	27	13	1	87	2	2	false	0.5268644747393864	0.7797594226142919	4.298699021890027E-23	T cell mediated cytotoxicity
GO:0001782	9611	19	13	1	36	1	1	false	0.5277777777777791	0.7801654560129156	1.163129276491937E-10	B cell homeostasis
GO:0006325	9611	534	13	1	4525	6	2	false	0.5294713502734418	0.780326929165323	0.0	chromatin organization
GO:0051641	9611	2049	13	2	3941	3	1	false	0.5298699714151947	0.780326929165323	0.0	cellular localization
GO:0033674	9611	355	13	1	1128	2	4	false	0.5305776334583738	0.780326929165323	3.0297425125376823E-304	positive regulation of kinase activity
GO:0019904	9611	466	13	1	7016	11	1	false	0.5307260465174038	0.780326929165323	0.0	protein domain specific binding
GO:0016835	9611	144	13	1	271	1	1	false	0.5313653136531408	0.780326929165323	9.26157273052589E-81	carbon-oxygen lyase activity
GO:0051607	9611	157	13	1	1116	5	3	false	0.5321214735254173	0.780326929165323	3.9030249028297614E-196	defense response to virus
GO:0044283	9611	480	13	1	4035	6	2	false	0.532525209327108	0.780326929165323	0.0	small molecule biosynthetic process
GO:0005615	9611	2028	13	3	8959	12	2	false	0.5329997206583779	0.780326929165323	0.0	extracellular space
GO:0071705	9611	1680	13	2	3213	3	1	false	0.5343004485653517	0.781294428381191	0.0	nitrogen compound transport
GO:0006323	9611	118	13	1	220	1	2	false	0.5363636363636325	0.7833732057416212	1.9720653294746855E-65	DNA packaging
GO:0006139	9611	3385	13	7	6115	12	5	false	0.5370185379793789	0.7833926342566567	0.0	nucleobase-containing compound metabolic process
GO:0003723	9611	1372	13	3	2628	5	1	false	0.5413589757945184	0.7862640458476596	0.0	RNA binding
GO:0048513	9611	1780	13	4	2971	6	2	false	0.5425038333627747	0.7862640458476596	0.0	animal organ development
GO:0003714	9611	146	13	1	823	4	2	false	0.5428377392247019	0.7862640458476596	2.339372668045911E-166	transcription corepressor activity
GO:0016746	9611	253	13	1	2070	6	1	false	0.5430502325122326	0.7862640458476596	0.0	transferase activity, transferring acyl groups
GO:0005739	9611	1210	13	2	8257	12	2	false	0.5430911929135003	0.7862640458476596	0.0	mitochondrion
GO:0045321	9611	777	13	3	1755	6	2	false	0.5438692725428463	0.7862640458476596	0.0	leukocyte activation
GO:0044282	9611	324	13	1	2644	6	2	false	0.5439477488316913	0.7862640458476596	0.0	small molecule catabolic process
GO:2001141	9611	1746	13	4	2467	5	4	false	0.5441385083876105	0.7862640458476596	0.0	regulation of RNA biosynthetic process
GO:0032774	9611	1876	13	4	3604	7	3	false	0.5448769584203662	0.7864004328974789	0.0	RNA biosynthetic process
GO:0071219	9611	107	13	1	196	1	2	false	0.5459183673469447	0.7869732308507904	3.985601148249032E-58	cellular response to molecule of bacterial origin
GO:1990234	9611	577	13	1	1055	1	1	false	0.5469194312798428	0.7874865867838302	1.100280838E-314	transferase complex
GO:0008150	9611	8790	13	12	9241	12	1	false	0.5483774351446814	0.7876363387892061	0.0	biological_process
GO:0001618	9611	45	13	1	82	1	2	false	0.5487804878048637	0.7876363387892061	3.463555415268421E-24	virus receptor activity
GO:0009152	9611	216	13	1	393	1	3	false	0.5496183206107043	0.7876363387892061	8.519089814535927E-117	purine ribonucleotide biosynthetic process
GO:0031966	9611	535	13	1	2290	3	2	false	0.5500633910974694	0.7876363387892061	0.0	mitochondrial membrane
GO:0000323	9611	533	13	1	2945	4	1	false	0.5502488099813209	0.7876363387892061	0.0	lytic vacuole
GO:0072521	9611	411	13	1	5857	11	5	false	0.5511322706186416	0.7879771691163482	0.0	purine-containing compound metabolic process
GO:0006753	9611	481	13	1	2050	3	3	false	0.5518615304617831	0.7880969926243709	0.0	nucleoside phosphate metabolic process
GO:0010243	9611	621	13	1	1867	2	2	false	0.5547217969226711	0.78994579471939	0.0	response to organonitrogen compound
GO:0002474	9611	91	13	1	164	1	1	false	0.5548780487805057	0.78994579471939	1.838515686014353E-48	antigen processing and presentation of peptide antigen via MHC class I
GO:0009894	9611	718	13	2	4411	11	2	false	0.5556200740410131	0.78994579471939	0.0	regulation of catabolic process
GO:0038093	9611	159	13	1	286	1	1	false	0.5559440559440502	0.78994579471939	1.0195845314267192E-84	Fc receptor signaling pathway
GO:0045069	9611	74	13	1	133	1	2	false	0.5563909774436325	0.78994579471939	3.084494752321092E-39	regulation of viral genome replication
GO:0006958	9611	41	13	1	73	1	2	false	0.561643835616438	0.7964774951076317	1.9691641974478244E-21	complement activation, classical pathway
GO:0042802	9611	1156	13	2	7016	11	1	false	0.5627009594756014	0.7970508950344656	0.0	identical protein binding
GO:0001568	9611	384	13	1	2971	6	2	false	0.5644512599192674	0.7986036945091836	0.0	blood vessel development
GO:0051539	9611	34	13	1	60	1	1	false	0.566666666666675	0.8005631220905879	1.430898345159857E-17	4 iron, 4 sulfur cluster binding
GO:0044271	9611	2924	13	5	4396	7	2	false	0.5671475025457482	0.8005631220905879	0.0	cellular nitrogen compound biosynthetic process
GO:0090304	9611	2936	13	6	5589	11	2	false	0.568304156235104	0.8012694858695866	0.0	nucleic acid metabolic process
GO:0009126	9611	33	13	1	58	1	1	false	0.5689655172413898	0.8012766972915074	5.730068033784893E-17	purine nucleoside monophosphate metabolic process
GO:0051701	9611	147	13	1	775	4	1	false	0.5696299132597618	0.801288161394204	8.766368731102773E-163	interaction with host
GO:0140297	9611	224	13	1	392	1	1	false	0.5714285714285846	0.8028933092224416	1.3486131261011078E-115	DNA-binding transcription factor binding
GO:0060322	9611	393	13	1	2971	6	1	false	0.5734726699997397	0.8048392299651519	0.0	head development
GO:0032101	9611	547	13	1	2829	4	2	false	0.5768349620339358	0.8079181715419625	0.0	regulation of response to external stimulus
GO:0071704	9611	6244	13	12	6536	12	1	false	0.5775703333702957	0.8079181715419625	0.0	organic substance metabolic process
GO:0051234	9611	3283	13	3	3941	3	1	false	0.5779989538011144	0.8079181715419625	0.0	establishment of localization
GO:0032990	9611	384	13	1	664	1	1	false	0.5783132530120191	0.8079181715419625	1.4850933461957887E-195	cell part morphogenesis
GO:0016896	9611	46	13	1	79	1	2	false	0.5822784810126567	0.8125280289330901	5.340939324893681E-23	exoribonuclease activity, producing 5'-phosphomonoesters
GO:0033365	9611	883	13	1	1512	1	1	false	0.5839947089945104	0.8137303710941167	0.0	protein localization to organelle
GO:0009156	9611	31	13	1	53	1	2	false	0.5849056603773546	0.8137303710941167	2.162041865834476E-15	ribonucleoside monophosphate biosynthetic process
GO:0007420	9611	363	13	1	1840	4	3	false	0.5851394478465475	0.8137303710941167	0.0	brain development
GO:0033036	9611	2200	13	2	3941	3	1	false	0.5869778379811715	0.8137587435461886	0.0	macromolecule localization
GO:0031401	9611	669	13	1	2618	3	3	false	0.5875648808528124	0.8137587435461886	0.0	positive regulation of protein modification process
GO:0006807	9611	5780	13	11	6536	12	1	false	0.5877299815436174	0.8137587435461886	0.0	nitrogen compound metabolic process
GO:0003674	9611	8841	13	12	9241	12	1	false	0.587825726296264	0.8137587435461886	0.0	molecular_function
GO:0030162	9611	457	13	1	2278	4	2	false	0.5919273365112949	0.8185088084714508	0.0	regulation of proteolysis
GO:0052547	9611	281	13	1	1395	4	3	false	0.5937701164726004	0.8198551383883899	1.6229038676455728E-303	regulation of peptidase activity
GO:0010033	9611	1861	13	2	2414	2	1	false	0.5942438963748772	0.8198551383883899	0.0	response to organic substance
GO:0045596	9611	310	13	1	3580	10	4	false	0.5962348989455584	0.8216736022714749	0.0	negative regulation of cell differentiation
GO:0030055	9611	363	13	1	607	1	1	false	0.5980230642505078	0.8232087502253326	7.161751507363756E-177	cell-substrate junction
GO:2001236	9611	110	13	1	300	2	2	false	0.5996655518394315	0.8245401337792183	5.0234771948967223E-85	regulation of extrinsic apoptotic signaling pathway
GO:0000785	9611	663	13	1	8959	12	2	false	0.6027585450755084	0.8278607238888591	0.0	chromatin
GO:0048284	9611	721	13	1	3483	4	1	false	0.6047377350236508	0.8284066583319598	0.0	organelle fusion
GO:0031326	9611	2216	13	4	4563	8	3	false	0.6049921518940136	0.8284066583319598	0.0	regulation of cellular biosynthetic process
GO:0006396	9611	766	13	2	3205	8	2	false	0.6051914326225292	0.8284066583319598	0.0	RNA processing
GO:0043233	9611	3915	13	6	7870	12	2	false	0.6059780904887766	0.8285545895708804	0.0	organelle lumen
GO:0010647	9611	1014	13	2	4225	8	3	false	0.6077174152915379	0.829554374839669	0.0	positive regulation of cell communication
GO:0031981	9611	3061	13	5	5049	8	2	false	0.6086368784471989	0.829554374839669	0.0	nuclear lumen
GO:0051049	9611	956	13	1	3556	3	2	false	0.6092490942512565	0.829554374839669	0.0	regulation of transport
GO:0005740	9611	565	13	1	1507	2	2	false	0.609426924022263	0.829554374839669	0.0	mitochondrial envelope
GO:0031175	9611	543	13	1	889	1	2	false	0.6107986501688561	0.8304957147618857	3.1965367639104907E-257	neuron projection development
GO:0010008	9611	346	13	1	1638	4	3	false	0.6133057178681661	0.8329769538565416	0.0	endosome membrane
GO:0000139	9611	459	13	1	1685	3	2	false	0.6150699036998082	0.8339390405710002	0.0	Golgi membrane
GO:0046907	9611	1426	13	2	8585	12	3	false	0.6168354668001921	0.8339390405710002	0.0	intracellular transport
GO:0009165	9611	295	13	1	477	1	2	false	0.6184486373165734	0.8339390405710002	5.037831451446029E-137	nucleotide biosynthetic process
GO:0009896	9611	297	13	1	3236	10	3	false	0.6186715825501202	0.8339390405710002	0.0	positive regulation of catabolic process
GO:0034660	9611	389	13	1	2623	6	1	false	0.6186917927649118	0.8339390405710002	0.0	ncRNA metabolic process
GO:0030216	9611	143	13	1	231	1	2	false	0.6190476190476454	0.8339390405710002	3.9889824517476806E-66	keratinocyte differentiation
GO:0042327	9611	556	13	1	1452	2	3	false	0.6193752574927033	0.8339390405710002	0.0	positive regulation of phosphorylation
GO:0051091	9611	348	13	1	3783	10	4	false	0.6194780588025366	0.8339390405710002	0.0	positive regulation of DNA-binding transcription factor activity
GO:0051345	9611	482	13	1	2739	5	3	false	0.6203716766446522	0.8342222656201765	0.0	positive regulation of hydrolase activity
GO:1901360	9611	3646	13	7	6244	12	1	false	0.6219342851000693	0.8348083651628314	0.0	organic cyclic compound metabolic process
GO:0051240	9611	887	13	2	4867	11	3	false	0.6228374277253925	0.8348083651628314	0.0	positive regulation of multicellular organismal process
GO:0071702	9611	1872	13	2	3213	3	1	false	0.6228586573819324	0.8348083651628314	0.0	organic substance transport
GO:0034470	9611	320	13	1	828	2	2	false	0.6238718609260032	0.8352494980160635	4.399084321845168E-239	ncRNA processing
GO:1901700	9611	938	13	1	2414	2	1	false	0.6262477720950157	0.8375120807535752	0.0	response to oxygen-containing compound
GO:0038095	9611	100	13	1	159	1	1	false	0.6289308176100643	0.8393595386539373	4.392289889834262E-45	Fc-epsilon receptor signaling pathway
GO:0008641	9611	81	13	2	102	2	1	false	0.6290040768782577	0.8393595386539373	3.0805726315004543E-22	ubiquitin-like modifier activating enzyme activity
GO:0048812	9611	350	13	1	554	1	2	false	0.6317689530685715	0.8421287027256832	1.3751803551641722E-157	neuron projection morphogenesis
GO:0044409	9611	93	13	1	147	1	1	false	0.632653061224489	0.842387554803818	1.5460082666331358E-41	entry into host
GO:0030217	9611	114	13	1	287	2	2	false	0.6374844667526631	0.8478960064324637	3.758802921364394E-83	T cell differentiation
GO:0048193	9611	454	13	1	1578	3	1	false	0.6388862551218535	0.8488358188289261	0.0	Golgi vesicle transport
GO:0050671	9611	65	13	1	226	3	4	false	0.6404129793510507	0.8496262691180233	2.1996508041176463E-58	positive regulation of lymphocyte proliferation
GO:0019083	9611	165	13	1	732	4	2	false	0.6408728860423419	0.8496262691180233	6.265207745403716E-169	viral transcription
GO:0042053	9611	9	13	1	14	1	2	false	0.6428571428571431	0.8504101532270596	4.995004995004991E-4	regulation of dopamine metabolic process
GO:0070231	9611	27	13	1	42	1	1	false	0.6428571428571466	0.8504101532270596	1.013454339941524E-11	T cell apoptotic process
GO:0000466	9611	20	13	1	31	1	1	false	0.6451612903225785	0.8525345622119788	1.181023573053353E-8	maturation of 5.8S rRNA from tricistronic rRNA transcript (SSU-rRNA, 5.8S rRNA, LSU-rRNA)
GO:0002443	9611	575	13	3	825	4	1	false	0.6464487317478272	0.8531952737898547	5.487013583044493E-219	leukocyte mediated immunity
GO:0019905	9611	44	13	1	68	1	1	false	0.6470588235294066	0.8531952737898547	6.650389971144625E-19	syntaxin binding
GO:0005576	9611	2354	13	3	8959	12	1	false	0.6479292850561851	0.8534214207697972	0.0	extracellular region
GO:0048729	9611	419	13	1	1821	4	2	false	0.6489863645565046	0.8538926197451424	0.0	tissue morphogenesis
GO:0007165	9611	2878	13	4	8250	12	5	false	0.6503636957038008	0.8543044646992801	0.0	signal transduction
GO:0045937	9611	590	13	1	1996	3	3	false	0.650698732326233	0.8543044646992801	0.0	positive regulation of phosphate metabolic process
GO:0002009	9611	312	13	1	759	2	2	false	0.6534775308434597	0.8570312192909391	1.9567604110858233E-222	morphogenesis of an epithelium
GO:0009628	9611	749	13	1	4612	6	1	false	0.6549052528517867	0.8579820962790038	0.0	response to abiotic stimulus
GO:2001056	9611	92	13	1	222	2	3	false	0.6581875993640064	0.8597584244046911	7.17865985210927E-65	positive regulation of cysteine-type endopeptidase activity
GO:0051249	9611	242	13	2	398	3	2	false	0.6599285259208527	0.8597584244046911	4.4177610092529845E-115	regulation of lymphocyte activation
GO:0023052	9611	3101	13	4	8790	12	1	false	0.6609816415275108	0.8597584244046911	0.0	signaling
GO:0043067	9611	912	13	3	1292	4	2	false	0.6621413940747273	0.8597584244046911	0.0	regulation of programmed cell death
GO:0003006	9611	421	13	1	3322	8	2	false	0.6622053840736131	0.8597584244046911	0.0	developmental process involved in reproduction
GO:0045786	9611	405	13	1	3194	8	3	false	0.6624368497434081	0.8597584244046911	0.0	negative regulation of cell cycle
GO:0010562	9611	590	13	1	3024	5	3	false	0.6624443173341186	0.8597584244046911	0.0	positive regulation of phosphorus metabolic process
GO:0009119	9611	53	13	1	80	1	1	false	0.6625000000000089	0.8597584244046911	6.503981994136804E-22	ribonucleoside metabolic process
GO:0097367	9611	1467	13	2	8174	12	1	false	0.6625984253602083	0.8597584244046911	0.0	carbohydrate derivative binding
GO:0009792	9611	361	13	1	544	1	1	false	0.6636029411764364	0.8600970647943316	3.667321576233818E-150	embryo development ending in birth or egg hatching
GO:0001944	9611	404	13	1	2428	6	2	false	0.6648536327869985	0.8600970647943316	0.0	vasculature development
GO:0042129	9611	85	13	1	202	2	3	false	0.6657307521796205	0.8600970647943316	3.4926129783128624E-59	regulation of T cell proliferation
GO:0015833	9611	1530	13	2	1872	2	2	false	0.6679120585443186	0.8600970647943316	0.0	peptide transport
GO:0034645	9611	2704	13	4	5255	8	3	false	0.6681948959068393	0.8600970647943316	0.0	cellular macromolecule biosynthetic process
GO:0005509	9611	358	13	1	2134	6	1	false	0.6682012365294991	0.8600970647943316	0.0	calcium ion binding
GO:0072358	9611	408	13	1	2428	6	2	false	0.6688129864855039	0.8600970647943316	0.0	cardiovascular system development
GO:0043549	9611	540	13	1	1270	2	3	false	0.6697939353323308	0.8600970647943316	0.0	regulation of kinase activity
GO:1990904	9611	605	13	1	3588	6	1	false	0.6700590171413927	0.8600970647943316	0.0	ribonucleoprotein complex
GO:0048285	9611	844	13	1	3483	4	1	false	0.6706147035191206	0.8600970647943316	0.0	organelle fission
GO:0005773	9611	2945	13	4	8257	12	2	false	0.6713011667293273	0.8600970647943316	0.0	vacuole
GO:0051247	9611	977	13	2	4090	9	4	false	0.6724232798326564	0.8600970647943316	0.0	positive regulation of protein metabolic process
GO:0051347	9611	418	13	1	2465	6	3	false	0.6724595269778936	0.8600970647943316	0.0	positive regulation of transferase activity
GO:0051050	9611	544	13	1	5152	10	3	false	0.6727212914648539	0.8600970647943316	0.0	positive regulation of transport
GO:0043232	9611	3170	13	4	7496	10	2	false	0.6734836057711145	0.8601710069524381	0.0	intracellular non-membrane-bounded organelle
GO:0008092	9611	684	13	1	7016	11	1	false	0.6767069041361407	0.8630139619048799	0.0	cytoskeletal protein binding
GO:0050896	9611	4612	13	6	8790	12	1	false	0.6778229901846942	0.8630139619048799	0.0	response to stimulus
GO:0009968	9611	736	13	1	2986	4	5	false	0.6778299668032595	0.8630139619048799	0.0	negative regulation of signal transduction
GO:0031090	9611	2264	13	3	8246	12	2	false	0.6816092351982692	0.8664107594570065	0.0	organelle membrane
GO:0019080	9611	182	13	1	732	4	1	false	0.6821486412386473	0.8664107594570065	1.5053141568202175E-177	viral gene expression
GO:0006351	9611	1838	13	4	3524	8	3	false	0.6829855365373108	0.8664107594570065	0.0	transcription, DNA-templated
GO:0009615	9611	204	13	1	818	4	1	false	0.6833362500877128	0.8664107594570065	9.11037579440486E-199	response to virus
GO:0055086	9611	545	13	1	4065	8	2	false	0.6842138134124356	0.8666235126313111	0.0	nucleobase-containing small molecule metabolic process
GO:0030855	9611	374	13	1	2138	6	2	false	0.6850090769400543	0.8667316921697474	0.0	epithelial cell differentiation
GO:0044087	9611	627	13	1	6279	11	2	false	0.6859448895135618	0.8670172982360859	0.0	regulation of cellular component biogenesis
GO:0000790	9611	542	13	1	788	1	2	false	0.6878172588830881	0.8684848739361434	1.1180269076541075E-211	nuclear chromatin
GO:0006397	9611	431	13	1	975	2	2	false	0.6889464539568907	0.8685863716973535	8.624693282584487E-290	mRNA processing
GO:0001841	9611	71	13	1	103	1	2	false	0.6893203883494968	0.8685863716973535	2.25981406065662E-27	neural tube formation
GO:0018193	9611	799	13	1	2468	3	1	false	0.6909130950877043	0.8696957619609142	0.0	peptidyl-amino acid modification
GO:0001525	9611	289	13	1	648	2	2	false	0.6934522105828945	0.8714516914440388	1.2001860058058094E-192	angiogenesis
GO:0000398	9611	299	13	1	431	1	2	false	0.6937354988399719	0.8714516914440388	1.1535220311204027E-114	mRNA splicing, via spliceosome
GO:0034641	9611	3874	13	7	6336	12	2	false	0.6951623762695057	0.871860091707757	0.0	cellular nitrogen compound metabolic process
GO:0050851	9611	185	13	1	266	1	1	false	0.6954887218045499	0.871860091707757	1.8643386493662922E-70	antigen receptor-mediated signaling pathway
GO:0004674	9611	502	13	1	718	1	1	false	0.6991643454040655	0.8730661099924931	6.119570971290714E-190	protein serine/threonine kinase activity
GO:0000122	9611	444	13	1	1346	3	3	false	0.6993873687233312	0.8730661099924931	0.0	negative regulation of transcription by RNA polymerase II
GO:0070227	9611	42	13	1	60	1	1	false	0.7000000000000031	0.8730661099924931	1.0810465276305856E-15	lymphocyte apoptotic process
GO:0060606	9611	63	13	1	90	1	1	false	0.7000000000000131	0.8730661099924931	1.4530612602848624E-23	tube closure
GO:1902531	9611	1072	13	2	2109	4	2	false	0.7000259800840711	0.8730661099924931	0.0	regulation of intracellular signal transduction
GO:0043170	9611	5252	13	10	6244	12	1	false	0.7050376760872045	0.8784193903086496	0.0	macromolecule metabolic process
GO:0051093	9611	447	13	1	4597	12	3	false	0.7074431111175365	0.8798026834526992	0.0	negative regulation of developmental process
GO:0023056	9611	1021	13	2	4442	10	3	false	0.7078123749645118	0.8798026834526992	0.0	positive regulation of signaling
GO:0000228	9611	688	13	1	3152	5	2	false	0.7083329731432196	0.8798026834526992	0.0	nuclear chromosome
GO:0006886	9611	1002	13	1	2176	2	3	false	0.7090301724139689	0.8798026834526992	0.0	intracellular protein transport
GO:0009888	9611	1088	13	2	2971	6	1	false	0.7107250272414056	0.8802566490826992	0.0	tissue development
GO:0032989	9611	664	13	1	5160	9	3	false	0.7108378836982321	0.8802566490826992	0.0	cellular component morphogenesis
GO:0032946	9611	66	13	1	143	2	3	false	0.7118093174430553	0.8803215513015857	2.0503912878163733E-42	positive regulation of mononuclear cell proliferation
GO:0031975	9611	883	13	1	8959	12	1	false	0.7123322626420694	0.8803215513015857	0.0	envelope
GO:0045597	9611	494	13	1	3805	9	4	false	0.7143549922518322	0.8809523809522575	0.0	positive regulation of cell differentiation
GO:0006898	9611	189	13	1	406	2	1	false	0.7149425287357172	0.8809523809522575	4.008947919811584E-121	receptor-mediated endocytosis
GO:0010556	9611	2130	13	4	3964	8	3	false	0.7151049153515203	0.8809523809522575	0.0	regulation of macromolecule biosynthetic process
GO:0051260	9611	106	13	1	148	1	1	false	0.71621621621618	0.8809523809522575	6.300184391532943E-38	protein homooligomerization
GO:0005524	9611	987	13	1	1377	1	3	false	0.7167755991290419	0.8809523809522575	0.0	ATP binding
GO:0045296	9611	284	13	1	396	1	1	false	0.7171717171716167	0.8809523809522575	8.306215324487498E-102	cadherin binding
GO:2000116	9611	148	13	1	316	2	2	false	0.7181434599157025	0.8812594618664048	3.1401646604543223E-94	regulation of cysteine-type endopeptidase activity
GO:0048232	9611	200	13	1	277	1	1	false	0.7220216606498551	0.8841607565011824	1.482585215870028E-70	male gamete generation
GO:0030030	9611	871	13	1	4525	6	1	false	0.7229511974092576	0.8841607565011824	0.0	cell projection organization
GO:0048534	9611	496	13	1	1808	4	2	false	0.7230534636285584	0.8841607565011824	0.0	hematopoietic or lymphoid organ development
GO:1901068	9611	34	13	1	47	1	1	false	0.7234042553191492	0.8841607565011824	7.10849021039145E-12	guanosine-containing compound metabolic process
GO:0007154	9611	3127	13	4	8245	12	1	false	0.7280499806623987	0.8889490263887887	0.0	cell communication
GO:0007166	9611	1525	13	2	2878	4	1	false	0.731076516813387	0.8908847656348717	0.0	cell surface receptor signaling pathway
GO:0098772	9611	916	13	1	8841	12	2	false	0.7310946233956932	0.8908847656348717	0.0	molecular function regulator
GO:0009167	9611	33	13	1	45	1	2	false	0.7333333333333396	0.8917865724973946	3.47704883141775E-11	purine ribonucleoside monophosphate metabolic process
GO:0032879	9611	1492	13	2	6769	11	2	false	0.7345605804662383	0.8917865724973946	0.0	regulation of localization
GO:0016043	9611	4525	13	6	8255	12	2	false	0.7351637782297937	0.8917865724973946	0.0	cellular component organization
GO:0045333	9611	153	13	1	208	1	1	false	0.7355769230769844	0.8917865724973946	1.0564989116800974E-51	cellular respiration
GO:0008380	9611	372	13	1	766	2	1	false	0.7357599959049395	0.8917865724973946	1.2257009536052433E-229	RNA splicing
GO:0031669	9611	152	13	1	313	2	2	false	0.7362169247152938	0.8917865724973946	1.5129114746351083E-93	cellular response to nutrient levels
GO:0007417	9611	484	13	1	2428	6	2	false	0.736963308485836	0.8918059461458927	0.0	central nervous system development
GO:0030154	9611	2047	13	5	2175	5	1	false	0.7381895123067537	0.8921043891403163	1.11433233118901E-210	cell differentiation
GO:0036094	9611	1676	13	2	8174	12	1	false	0.7393505101307591	0.8921043891403163	0.0	small molecule binding
GO:1901265	9611	1463	13	2	3819	6	2	false	0.7396864926717575	0.8921043891403163	0.0	nucleoside phosphate binding
GO:0042110	9611	243	13	2	365	3	1	false	0.7401324702695663	0.8921043891403163	2.2677818947923833E-100	T cell activation
GO:0010646	9611	1911	13	3	5437	10	2	false	0.7418112716277523	0.8923614931237649	0.0	regulation of cell communication
GO:0009790	9611	544	13	1	2686	6	1	false	0.7431593000999382	0.8923614931237649	0.0	embryo development
GO:1901566	9611	1332	13	2	5451	10	2	false	0.7432853237147956	0.8923614931237649	0.0	organonitrogen compound biosynthetic process
GO:0070161	9611	607	13	1	1230	2	1	false	0.7436570150893369	0.8923614931237649	0.0	anchoring junction
GO:0002224	9611	93	13	1	125	1	1	false	0.743999999999994	0.8923614931237649	1.616753640330626E-30	toll-like receptor signaling pathway
GO:0031347	9611	380	13	1	1313	4	2	false	0.7455176672389371	0.8925438596491331	0.0	regulation of defense response
GO:0014065	9611	85	13	1	114	1	1	false	0.7456140350877279	0.8925438596491331	9.79263972579637E-28	phosphatidylinositol 3-kinase signaling
GO:0006793	9611	2019	13	3	6196	11	1	false	0.7497096318237843	0.8960371819960862	0.0	phosphorus metabolic process
GO:0090715	9611	3	13	1	4	1	1	false	0.7500000000000001	0.8960371819960862	0.25000000000000006	immunological memory formation process
GO:0042098	9611	101	13	1	273	3	2	false	0.751530757065691	0.896988322949373	1.5007856619041559E-77	T cell proliferation
GO:1903900	9611	111	13	1	299	3	2	false	0.7529024164566527	0.8974103393057328	4.658362311057133E-85	regulation of viral life cycle
GO:0031399	9611	1072	13	1	2876	3	2	false	0.7533542979429779	0.8974103393057328	0.0	regulation of protein modification process
GO:0031224	9611	1893	13	2	8959	12	2	false	0.755990012838523	0.8992535914093881	0.0	intrinsic component of membrane
GO:0030098	9611	164	13	1	437	3	2	false	0.7572028085423206	0.8992535914093881	6.622602031452379E-125	lymphocyte differentiation
GO:0002520	9611	528	13	1	3255	8	2	false	0.7577026840781913	0.8992535914093881	0.0	immune system development
GO:1903506	9611	1743	13	4	1868	4	2	false	0.7578476212614745	0.8992535914093881	1.5699896065471024E-198	regulation of nucleic acid-templated transcription
GO:0000166	9611	1462	13	2	1677	2	2	false	0.759959610794947	0.9008841599811944	4.178972261556868E-278	nucleotide binding
GO:0031967	9611	883	13	1	7832	12	3	false	0.7622447771541914	0.9027166565521509	0.0	organelle envelope
GO:0030163	9611	645	13	1	3865	8	3	false	0.7682499360846831	0.908271894733371	0.0	protein catabolic process
GO:0023051	9611	1937	13	3	5784	11	2	false	0.7694611281700754	0.908271894733371	0.0	regulation of signaling
GO:0099080	9611	1036	13	1	8959	12	1	false	0.7713650067550698	0.908271894733371	0.0	supramolecular complex
GO:0012501	9611	1225	13	4	1307	4	1	false	0.7714509210027769	0.908271894733371	1.8604667138823118E-132	programmed cell death
GO:0050793	9611	1367	13	2	6288	12	2	false	0.7715425058137046	0.908271894733371	0.0	regulation of developmental process
GO:0009653	9611	1439	13	3	3232	8	2	false	0.7719240133108302	0.908271894733371	0.0	anatomical structure morphogenesis
GO:0044281	9611	1423	13	2	6536	12	1	false	0.7723200639301927	0.908271894733371	0.0	small molecule metabolic process
GO:0099081	9611	803	13	1	1036	1	1	false	0.7750965250967703	0.908271894733371	4.959262616935779E-239	supramolecular polymer
GO:0005575	9611	9047	13	12	9241	12	1	false	0.7751055955055673	0.908271894733371	0.0	cellular_component
GO:0051338	9611	615	13	1	2794	6	2	false	0.7753399137334401	0.908271894733371	0.0	regulation of transferase activity
GO:0009889	9611	2266	13	4	4817	10	2	false	0.7755516201421713	0.908271894733371	0.0	regulation of biosynthetic process
GO:0009161	9611	45	13	1	58	1	1	false	0.7758620689655249	0.908271894733371	3.1689879670784475E-13	ribonucleoside monophosphate metabolic process
GO:0012505	9611	2805	13	3	8959	12	3	false	0.7774740652146188	0.9092871969607754	0.0	endomembrane system
GO:0019899	9611	1682	13	2	7016	11	1	false	0.7810545018420052	0.9126005232048693	0.0	enzyme binding
GO:0043228	9611	3175	13	4	7870	12	1	false	0.7820822671395494	0.9128161124163239	0.0	non-membrane-bounded organelle
GO:0071944	9611	4375	13	5	8959	12	1	false	0.7829724922332018	0.9128161124163239	0.0	cell periphery
GO:0048609	9611	343	13	1	642	2	2	false	0.7834818065620863	0.9128161124163239	7.853363862599876E-192	multicellular organismal reproductive process
GO:0007338	9611	44	13	1	56	1	1	false	0.7857142857142954	0.9145444641154953	1.790884481907917E-12	single fertilization
GO:0019538	9611	3547	13	6	6209	12	3	false	0.7864882336043216	0.9145734602198826	0.0	protein metabolic process
GO:0005694	9611	1019	13	1	3170	4	1	false	0.7881956744814513	0.9146730693583842	0.0	chromosome
GO:0019778	9611	72	13	2	81	2	1	false	0.7888888888888939	0.9146730693583842	3.8330648973780546E-12	Atg12 activating enzyme activity
GO:0006468	9611	1103	13	1	2727	3	2	false	0.7889536242323076	0.9146730693583842	0.0	protein phosphorylation
GO:0080134	9611	887	13	1	3314	5	2	false	0.7895703645403251	0.9146730693583842	0.0	regulation of response to stress
GO:0008017	9611	193	13	1	244	1	1	false	0.7909836065573144	0.9154416906222567	7.554914840802934E-54	microtubule binding
GO:0050852	9611	147	13	1	185	1	1	false	0.7945945945946378	0.9179007444739077	2.1913543441002474E-40	T cell receptor signaling pathway
GO:0006082	9611	797	13	1	6441	12	3	false	0.7953671963248848	0.9179007444739077	0.0	organic acid metabolic process
GO:0016032	9611	732	13	4	775	4	1	false	0.7954985438471026	0.9179007444739077	1.1394852753862316E-71	viral process
GO:0051650	9611	318	13	1	580	2	3	false	0.7963730569950072	0.9179007444739077	1.1388221402753911E-172	establishment of vesicle localization
GO:0006355	9611	1707	13	4	2632	7	4	false	0.7980487289827761	0.9179007444739077	0.0	regulation of transcription, DNA-templated
GO:0019637	9611	783	13	1	6274	12	2	false	0.7983348616500835	0.9179007444739077	0.0	organophosphate metabolic process
GO:0006163	9611	392	13	1	491	1	2	false	0.7983706720976986	0.9179007444739077	1.45681332630653E-106	purine nucleotide metabolic process
GO:0035581	9611	4	13	1	5	1	1	false	0.7999999999999997	0.9189087488240825	0.19999999999999998	sequestering of extracellular ligand from receptor
GO:0019884	9611	153	13	1	191	1	1	false	0.8010471204189334	0.9192467425108249	5.675480627416592E-41	antigen processing and presentation of exogenous antigen
GO:0052548	9611	259	13	1	467	2	2	false	0.8021523559197618	0.9195366160754435	1.1512738003550854E-138	regulation of endopeptidase activity
GO:0032559	9611	1030	13	1	1283	1	2	false	0.8028059236170538	0.9195366160754435	8.130900203996709E-276	adenyl ribonucleotide binding
GO:0043085	9611	898	13	1	4867	8	3	false	0.8046595977755786	0.9201369136839865	0.0	positive regulation of catalytic activity
GO:0016310	9611	1431	13	2	1996	3	1	false	0.8051153475503978	0.9201369136839865	0.0	phosphorylation
GO:0051336	9611	814	13	1	2915	5	2	false	0.8057506685304592	0.9201369136839865	0.0	regulation of hydrolase activity
GO:0050670	9611	111	13	1	264	3	3	false	0.806958359609691	0.9201369136839865	1.945017638074453E-77	regulation of lymphocyte proliferation
GO:0019901	9611	478	13	2	532	2	1	false	0.8071237415576412	0.9201369136839865	2.3633718666486173E-75	protein kinase binding
GO:0072359	9611	583	13	1	2428	6	1	false	0.8078515736848759	0.9201369136839865	0.0	circulatory system development
GO:0030554	9611	1040	13	1	1285	1	1	false	0.8093385214009512	0.920280612244858	4.6530414758571477E-271	adenyl nucleotide binding
GO:0055114	9611	843	13	1	6536	12	1	false	0.8095857358982945	0.920280612244858	0.0	oxidation-reduction process
GO:0043229	9611	7493	13	10	8584	12	2	false	0.8115707250585535	0.920280612244858	0.0	intracellular organelle
GO:0000375	9611	302	13	1	372	1	1	false	0.8118279569893125	0.920280612244858	1.4252677478161468E-77	RNA splicing, via transesterification reactions
GO:0009259	9611	389	13	1	479	1	2	false	0.8121085594988746	0.920280612244858	6.651930088258676E-100	ribonucleotide metabolic process
GO:0061629	9611	182	13	1	224	1	1	false	0.8124999999999647	0.920280612244858	1.6612382847722316E-46	RNA polymerase II-specific DNA-binding transcription factor binding
GO:0046148	9611	35	13	1	43	1	1	false	0.8139534883720857	0.9204602541351959	6.896146848978507E-9	pigment biosynthetic process
GO:0051648	9611	322	13	1	566	2	1	false	0.8145908252293765	0.9204602541351959	2.6860222460653826E-167	vesicle localization
GO:0016788	9611	704	13	1	2460	5	1	false	0.8149716798291082	0.9204602541351959	0.0	hydrolase activity, acting on ester bonds
GO:1901135	9611	820	13	1	6244	12	1	false	0.8156740335579705	0.9204602541351959	0.0	carbohydrate derivative metabolic process
GO:0010648	9611	791	13	1	4140	8	3	false	0.8169272258462887	0.920485656469466	0.0	negative regulation of cell communication
GO:0016796	9611	76	13	1	93	1	1	false	0.8172043010752671	0.920485656469466	5.797568294704205E-19	exonuclease activity, active with either ribo- or deoxyribonucleic acids and producing 5'-phosphomonoesters
GO:0002260	9611	36	13	1	44	1	1	false	0.8181818181818186	0.9207373271889405	5.642301967346054E-9	lymphocyte homeostasis
GO:0004672	9611	718	13	1	2476	5	4	false	0.8198543697758007	0.9210583528303634	0.0	protein kinase activity
GO:0006906	9611	697	13	1	1602	3	3	false	0.8199757817580713	0.9210583528303634	0.0	vesicle fusion
GO:0051094	9611	692	13	1	4738	11	3	false	0.8242580628106326	0.9250175502681824	0.0	positive regulation of developmental process
GO:0008144	9611	1112	13	1	8174	12	1	false	0.8272714085021949	0.9275467307448853	0.0	drug binding
GO:0004175	9611	446	13	2	736	4	1	false	0.8282474319643576	0.9277890958059455	1.5789531710743535E-213	endopeptidase activity
GO:0001838	9611	78	13	1	94	1	2	false	0.8297872340425886	0.9286619732044002	2.178985931038484E-18	embryonic epithelial tube formation
GO:0008104	9611	2006	13	2	2200	2	1	false	0.8313758319895037	0.92958781214211	3.1813672424692134E-284	protein localization
GO:0045202	9611	727	13	1	1230	2	1	false	0.8329622205910365	0.9298784704932905	0.0	synapse
GO:0014020	9611	65	13	1	78	1	2	false	0.8333333333333243	0.9298784704932905	4.535236363334772E-15	primary neural tube formation
GO:0042325	9611	905	13	1	1528	2	2	false	0.833920495651231	0.9298784704932905	0.0	regulation of phosphorylation
GO:0023057	9611	794	13	1	4380	9	3	false	0.8350189441702189	0.9302537690071508	0.0	negative regulation of signaling
GO:0019783	9611	285	13	2	465	4	1	false	0.8363419345042705	0.9308783063169683	4.3140511060707455E-134	ubiquitin-like protein-specific protease activity
GO:0046128	9611	47	13	1	56	1	2	false	0.8392857142857295	0.9314592325978542	1.3199632670062355E-10	purine ribonucleoside metabolic process
GO:0043231	9611	6908	13	10	7832	12	2	false	0.8394513143374417	0.9314592325978542	0.0	intracellular membrane-bounded organelle
GO:0070727	9611	1520	13	1	2536	2	2	false	0.839589594257929	0.9314592325978542	0.0	cellular macromolecule localization
GO:0044093	9611	1251	13	1	8841	12	2	false	0.8399153276742323	0.9314592325978542	0.0	positive regulation of molecular function
GO:0016071	9611	695	13	1	2623	6	1	false	0.8426177746119661	0.9335969685300793	0.0	mRNA metabolic process
GO:1901564	9611	4236	13	7	6251	12	2	false	0.8437630200107604	0.9335969685300793	0.0	organonitrogen compound metabolic process
GO:0007346	9611	478	13	1	1036	3	2	false	0.8441368167544698	0.9335969685300793	1.20297811636226E-309	regulation of mitotic cell cycle
GO:0042886	9611	1546	13	2	1680	2	1	false	0.8467944354629621	0.9356886929414268	2.9866543454554E-202	amide transport
GO:0044265	9611	873	13	1	5090	10	3	false	0.847923455650909	0.9360890952529474	0.0	cellular macromolecule catabolic process
GO:0051239	9611	1610	13	2	6331	12	2	false	0.8497110975938429	0.9372152214652955	0.0	regulation of multicellular organismal process
GO:0009059	9611	2785	13	4	5869	11	2	false	0.8506932444346895	0.9374516709880469	0.0	macromolecule biosynthetic process
GO:0032270	9611	916	13	1	3808	7	4	false	0.8545378988086793	0.9399227495487775	0.0	positive regulation of cellular protein metabolic process
GO:0044249	9611	3526	13	5	6216	11	2	false	0.8550936039218642	0.9399227495487775	0.0	cellular biosynthetic process
GO:0044212	9611	929	13	1	1492	2	2	false	0.8577676964368132	0.9399227495487775	0.0	transcription regulatory region DNA binding
GO:0048002	9611	164	13	1	191	1	1	false	0.8586387434555152	0.9399227495487775	1.9359234187414255E-33	antigen processing and presentation of peptide antigen
GO:0009617	9611	316	13	1	818	4	1	false	0.8588149001624643	0.9399227495487775	3.67479209010952E-236	response to bacterium
GO:0046914	9611	595	13	1	2134	6	1	false	0.8596919488428758	0.9399227495487775	0.0	transition metal ion binding
GO:1903561	9611	1652	13	3	2622	6	2	false	0.8599733222088691	0.9399227495487775	0.0	extracellular vesicle
GO:0032943	9611	141	13	2	152	2	1	false	0.8600557685604058	0.9399227495487775	5.77791133678876E-17	mononuclear cell proliferation
GO:0031047	9611	120	13	1	192	2	1	false	0.860602094240853	0.9399227495487775	1.1538923607857526E-54	gene silencing by RNA
GO:0006996	9611	3483	13	4	4525	6	1	false	0.8606336068759486	0.9399227495487775	0.0	organelle organization
GO:0048583	9611	2297	13	3	6404	12	2	false	0.8629800390316809	0.9416430988897966	0.0	regulation of response to stimulus
GO:0030182	9611	680	13	1	2047	5	2	false	0.8675060496339212	0.9457365058955515	0.0	neuron differentiation
GO:0007399	9611	1162	13	2	2428	6	1	false	0.869537679730567	0.9465009685121801	0.0	nervous system development
GO:0051716	9611	3765	13	4	8312	12	2	false	0.8701273269492077	0.9465009685121801	0.0	cellular response to stimulus
GO:0051092	9611	303	13	1	348	1	1	false	0.8706896551724838	0.9465009685121801	9.966673400240186E-58	positive regulation of NF-kappaB transcription factor activity
GO:0031667	9611	295	13	2	316	2	1	false	0.8713080168777153	0.9465009685121801	3.23578946951108E-33	response to nutrient levels
GO:0033554	9611	1396	13	1	4137	5	2	false	0.8724787886938338	0.9469303119957077	0.0	cellular response to stress
GO:0048585	9611	925	13	1	5395	11	3	false	0.873945224729967	0.9476795021272556	0.0	negative regulation of response to stimulus
GO:0043565	9611	966	13	1	1491	2	1	false	0.8761697702991734	0.9486807423768514	0.0	sequence-specific DNA binding
GO:1902494	9611	1055	13	1	3588	6	1	false	0.8764225040139955	0.9486807423768514	0.0	catalytic complex
GO:0046872	9611	2134	13	6	2180	6	1	false	0.879757554569204	0.9514472755792719	2.3944783775563954E-96	metal ion binding
GO:0019220	9611	1015	13	1	1996	3	2	false	0.8814642958505018	0.9524494736579315	0.0	regulation of phosphate metabolic process
GO:0031625	9611	207	13	2	220	2	1	false	0.885056039850548	0.9553012905037355	3.1605631584666785E-21	ubiquitin protein ligase binding
GO:0003677	9611	1491	13	2	2628	5	1	false	0.8856683545046917	0.9553012905037355	0.0	DNA binding
GO:0016567	9611	529	13	1	596	1	1	false	0.8875838926173935	0.9557272578664949	1.972746939055132E-90	protein ubiquitination
GO:0001067	9611	930	13	1	2628	5	1	false	0.8876287554632312	0.9557272578664949	0.0	regulatory region nucleic acid binding
GO:0110165	9611	8959	13	12	9047	12	1	false	0.88925887500575	0.9566388426273309	1.9065794857999144E-214	cellular anatomical entity
GO:0002263	9611	507	13	1	1411	5	3	false	0.8924832453281661	0.9592623613958545	0.0	cell activation involved in immune response
GO:0051174	9611	1015	13	1	4115	8	2	false	0.896493909244595	0.9627256492415571	0.0	regulation of phosphorus metabolic process
GO:0009058	9611	3646	13	5	6536	12	1	false	0.8987324534150587	0.9642814812124663	0.0	biosynthetic process
GO:0015031	9611	1517	13	2	1599	2	2	false	0.900035300534177	0.9645925808499038	7.571403910287563E-140	protein transport
GO:0000902	9611	598	13	1	664	1	1	false	0.900602409638731	0.9645925808499038	8.400127688627245E-93	cell morphogenesis
GO:0048514	9611	339	13	1	494	2	2	false	0.9019881581006773	0.9652300973189546	8.928063805509474E-133	blood vessel morphogenesis
GO:0070011	9611	736	13	4	755	4	1	false	0.9028884006135092	0.9653474055596275	3.186246112161265E-38	peptidase activity, acting on L-amino acid peptides
GO:0036211	9611	2468	13	3	3674	6	2	false	0.9049816655385801	0.9667389445517116	0.0	protein modification process
GO:0034622	9611	803	13	2	1168	4	1	false	0.9069069526993059	0.9672017998248555	3.541799551E-314	cellular protein-containing complex assembly
GO:0042254	9611	262	13	1	377	2	1	false	0.9075145324230485	0.9672017998248555	4.4185177661047385E-100	ribosome biogenesis
GO:0071310	9611	1494	13	1	2146	2	2	false	0.9077913698601838	0.9672017998248555	0.0	cellular response to organic substance
GO:0002478	9611	151	13	1	166	1	2	false	0.909638554216955	0.967951967894911	1.2529950444531057E-21	antigen processing and presentation of exogenous peptide antigen
GO:0044260	9611	4589	13	7	6380	12	2	false	0.9105267000642188	0.967951967894911	0.0	cellular macromolecule metabolic process
GO:0042221	9611	2414	13	2	4612	6	1	false	0.9112115610708267	0.967951967894911	0.0	response to chemical
GO:0003700	9611	798	13	1	1756	4	3	false	0.9116664726282946	0.967951967894911	0.0	DNA-binding transcription factor activity
GO:1901576	9611	3583	13	5	6263	12	2	false	0.9156958910445102	0.9713854760776255	0.0	organic substance biosynthetic process
GO:0005856	9611	1479	13	1	3170	4	1	false	0.9191616079542446	0.9742155584306708	0.0	cytoskeleton
GO:0000976	9611	885	13	1	959	1	2	false	0.9228362877993017	0.9744399261293816	1.3202552396335827E-112	transcription regulatory region sequence-specific DNA binding
GO:0016836	9611	133	13	1	144	1	1	false	0.9236111111110724	0.9744399261293816	1.0696206202758737E-16	hydro-lyase activity
GO:0009150	9611	375	13	1	406	1	2	false	0.9236453201970918	0.9744399261293816	3.6397072970455303E-47	purine ribonucleotide metabolic process
GO:0036459	9611	206	13	1	285	2	2	false	0.9238695329873557	0.9744399261293816	1.645598862015272E-72	thiol-dependent ubiquitinyl hydrolase activity
GO:0007276	9611	277	13	1	383	2	2	false	0.9239265648709228	0.9744399261293816	1.682473640809634E-97	gamete generation
GO:0016772	9611	1118	13	2	2070	6	1	false	0.9241616989826567	0.9744399261293816	0.0	transferase activity, transferring phosphorus-containing groups
GO:0022008	9611	807	13	1	2291	6	2	false	0.9263956590256938	0.9754581714380689	0.0	neurogenesis
GO:0016773	9611	815	13	1	1118	2	1	false	0.9267252079182309	0.9754581714380689	7.654764230924457E-283	phosphotransferase activity, alcohol group as acceptor
GO:0090174	9611	703	13	1	757	1	2	false	0.9286657859978178	0.976658849873674	5.409612374944858E-84	organelle membrane fusion
GO:0002429	9611	266	13	1	286	1	2	false	0.9300699300698526	0.9766833013498477	3.581883365721057E-31	immune response-activating cell surface receptor signaling pathway
GO:0003810	9611	81	13	1	87	1	1	false	0.9310344827586269	0.9766833013498477	1.9802710388654233E-9	protein-glutamine gamma-glutamyltransferase activity
GO:0016579	9611	205	13	1	220	1	2	false	0.9318181818181775	0.9766833013498477	1.556489525064557E-23	protein deubiquitination
GO:0016021	9611	1828	13	2	1893	2	1	false	0.9324874440052404	0.9766833013498477	2.4224269415792817E-122	integral component of membrane
GO:0050790	9611	1448	13	1	5061	8	2	false	0.9326885580458004	0.9766833013498477	0.0	regulation of catalytic activity
GO:0048699	9611	755	13	1	807	1	1	false	0.9355638166048897	0.9776673031460817	3.009589116803109E-83	generation of neurons
GO:0006810	9611	3213	13	3	3283	3	1	false	0.9373696284069525	0.9776673031460817	1.8247027521709057E-146	transport
GO:0019752	9611	739	13	1	788	1	1	false	0.9378172588827144	0.9776673031460817	3.2822921126402816E-79	carboxylic acid metabolic process
GO:0034613	9611	1512	13	1	2013	2	2	false	0.938150530497436	0.9776673031460817	0.0	cellular protein localization
GO:1903047	9611	761	13	1	1011	2	2	false	0.9390369303995325	0.9776673031460817	8.950367789581034E-245	mitotic cell cycle process
GO:0140014	9611	761	13	1	810	1	2	false	0.9395061728394591	0.9776673031460817	8.162922776454452E-80	mitotic nuclear division
GO:0061025	9611	740	13	1	1462	4	1	false	0.9407718574647362	0.9776673031460817	0.0	membrane fusion
GO:2000026	9611	1051	13	1	3166	7	3	false	0.9408217254627873	0.9776673031460817	0.0	regulation of multicellular organismal development
GO:0002757	9611	266	13	1	352	2	2	false	0.9408346283346815	0.9776673031460817	2.0338893403522517E-84	immune response-activating signal transduction
GO:0043412	9611	2615	13	3	5252	10	1	false	0.9439939779942663	0.978514529986345	0.0	macromolecule modification
GO:0032944	9611	112	13	1	147	2	2	false	0.9445531637312223	0.978514529986345	1.1812372302672063E-34	regulation of mononuclear cell proliferation
GO:0016020	9611	5397	13	5	8959	12	1	false	0.9448110950444829	0.978514529986345	0.0	membrane
GO:0051246	9611	1714	13	2	4794	11	4	false	0.9453760569042785	0.978514529986345	0.0	regulation of protein metabolic process
GO:0000278	9611	761	13	1	1226	3	2	false	0.9456569577263614	0.978514529986345	0.0	mitotic cell cycle
GO:0048468	9611	1080	13	1	3129	7	3	false	0.9485464007567205	0.9802448811062865	0.0	cell development
GO:0035639	9611	1219	13	1	1939	3	2	false	0.9489348480488375	0.9802448811062865	0.0	purine ribonucleoside triphosphate binding
GO:0070887	9611	1838	13	1	4076	5	2	false	0.9501972218984505	0.9807191952138699	0.0	cellular response to chemical stimulus
GO:0065009	9611	2025	13	1	8964	12	2	false	0.9538037839869138	0.9836101522365049	0.0	regulation of molecular function
GO:0043168	9611	1840	13	2	3461	7	1	false	0.9559324833430617	0.9843474951624758	0.0	anion binding
GO:0002366	9611	504	13	1	779	3	2	false	0.9563174653345266	0.9843474951624758	7.213755511824416E-219	leukocyte activation involved in immune response
GO:0051179	9611	3941	13	3	8790	12	1	false	0.9569373274020138	0.9843474951624758	0.0	localization
GO:0002479	9611	69	13	1	72	1	1	false	0.958333333333337	0.9847166354691028	1.6767270288397167E-5	antigen processing and presentation of exogenous peptide antigen via MHC class I, TAP-dependent
GO:0030097	9611	476	13	1	496	1	1	false	0.959677419354803	0.9847166354691028	4.4164967448332344E-36	hemopoiesis
GO:0000280	9611	810	13	1	844	1	1	false	0.9597156398101822	0.9847166354691028	1.84965365252862E-61	nuclear division
GO:0032446	9611	596	13	1	735	2	1	false	0.9644441972975051	0.9887375020153264	4.265622906945946E-154	protein modification by small protein conjugation
GO:0006796	9611	1996	13	3	2019	3	1	false	0.9661959481512608	0.9897023931985649	2.8117948779665495E-54	phosphate-containing compound metabolic process
GO:0006915	9611	1132	13	3	1225	4	1	false	0.9690652002339286	0.9911480479319624	2.6481276141926307E-142	apoptotic process
GO:0001843	9611	63	13	1	65	1	2	false	0.9692307692307642	0.9911480479319624	4.807692307692209E-4	neural tube closure
GO:0097659	9611	1865	13	4	1876	4	1	false	0.9767328753739166	0.9966785049889599	4.0583628977119396E-29	nucleic acid-templated transcription
GO:0016064	9611	85	13	2	86	2	1	false	0.9767441860464996	0.9966785049889599	0.011627906976744252	immunoglobulin mediated immune response
GO:0048856	9611	2971	13	6	3232	8	1	false	0.97852030110257	0.9966785049889599	0.0	anatomical structure development
GO:0006357	9611	1117	13	1	1793	4	2	false	0.9799063645949717	0.9966785049889599	0.0	regulation of transcription by RNA polymerase II
GO:0043009	9611	354	13	1	361	1	1	false	0.9806094182824816	0.9966785049889599	6.688008115321525E-15	chordate embryonic development
GO:0120036	9611	855	13	1	871	1	1	false	0.981630309988726	0.9966785049889599	2.1903884592217033E-34	plasma membrane bounded cell projection organization
GO:0032268	9611	1619	13	1	4516	9	3	false	0.9816847366473813	0.9966785049889599	0.0	regulation of cellular protein metabolic process
GO:0038023	9611	323	13	1	329	1	1	false	0.9817629179330452	0.9966785049889599	5.943866285169328E-13	signaling receptor activity
GO:0048015	9611	114	13	1	116	1	1	false	0.982758620689645	0.9966785049889599	1.4992503748126153E-4	phosphatidylinositol-mediated signaling
GO:0032555	9611	1273	13	1	1295	1	2	false	0.9830115830122516	0.9966785049889599	4.5575636815080695E-48	purine ribonucleotide binding
GO:0007155	9611	780	13	2	786	2	1	false	0.9847814460056493	0.9966785049889599	3.1124664729278234E-15	cell adhesion
GO:0017076	9611	1285	13	1	1462	2	1	false	0.9854156074351732	0.9966785049889599	1.4927626148311698E-233	purine nucleotide binding
GO:0009117	9611	475	13	1	481	1	1	false	0.9875259875259517	0.9966785049889599	5.998704113977134E-14	nucleotide metabolic process
GO:0006366	9611	1231	13	1	1838	4	1	false	0.9881834629865827	0.9966785049889599	0.0	transcription by RNA polymerase II
GO:0043436	9611	788	13	1	797	1	1	false	0.9887076537013582	0.9966785049889599	2.9263419005354546E-21	oxoacid metabolic process
GO:0002223	9611	88	13	1	89	1	1	false	0.9887640449438401	0.9966785049889599	0.011235955056179678	stimulatory C-type lectin receptor signaling pathway
GO:0032553	9611	1283	13	1	1642	3	2	false	0.9896170656158029	0.9966785049889599	0.0	ribonucleotide binding
GO:0000377	9611	299	13	1	302	1	1	false	0.9900662251654366	0.9966785049889599	2.2001716133853573E-7	RNA splicing, via transesterification reactions with bulged adenosine as nucleophile
GO:1990837	9611	919	13	1	1016	2	2	false	0.990970094255662	0.9966785049889599	2.3489267802011996E-138	sequence-specific double-stranded DNA binding
GO:0005925	9611	360	13	1	363	1	1	false	0.9917355371901976	0.9966785049889599	1.2648203746374483E-7	focal adhesion
GO:0120039	9611	362	13	1	365	1	1	false	0.9917808219177611	0.9966785049889599	1.2440859265269091E-7	plasma membrane bounded cell projection morphogenesis
GO:0065008	9611	2224	13	1	6129	11	1	false	0.9930124851809465	0.9968709715222464	0.0	regulation of biological quality
GO:0099512	9611	799	13	1	803	1	1	false	0.9950186799500631	0.9968709715222464	5.815657543655897E-11	supramolecular fiber
GO:0004843	9611	205	13	1	206	1	1	false	0.995145631068009	0.9968709715222464	0.004854368932039015	thiol-dependent ubiquitin-specific protease activity
GO:0045121	9611	209	13	1	210	1	1	false	0.9952380952380167	0.9968709715222464	0.00476190476190464	membrane raft
GO:0044267	9611	3220	13	3	4827	10	2	false	0.9966562995228385	0.99747323091589	0.0	cellular protein metabolic process
GO:0098857	9611	210	13	1	217	2	1	false	0.9991039426522491	0.9991039426522492	2.4528268892638065E-13	membrane microdomain
GO:0000000	9611	9241	13	12	0	0	0	true	1.0	1.0	1.0	Gene Ontology
GO:0005764	9611	533	13	1	533	1	1	true	1.0	1.0	1.0	lysosome
GO:0042470	9611	88	13	1	88	1	1	true	1.0	1.0	1.0	melanosome
GO:0030198	9611	238	13	1	238	1	1	true	1.0	1.0	1.0	extracellular matrix organization
