# Supplementary material for: PIGNON: a protein–protein interaction-guided functional enrichment analysis for quantitative proteomics
Source: BMC Bioinformatics. 2021 Jun 4;22:302. doi: 10.1186/s12859-021-04042-6 (PMC8178832; doi:10.1186/s12859-021-04042-6)
Supplement: Supplementary file 18 — Additional File 18: File S3. Ontologizer results of significantly dysregulated proteins with loosened-up cut-offs from t-test results in Tyanova et al.’s dataset [file 12859_2021_4042_MOESM18_ESM.zip › Additional File 18, Supplementary File S3/table-Her2vHR_AGS-Parent-Child-Union-Benjamini-Hochberg.txt]

ID	Pop.total	Pop.term	Study.total	Study.term	Pop.family	Study.family	nparents	is.trivial	p	p.adjusted	p.min	name
GO:0072665	9612	52	19	2	883	2	1	false	0.003405212594666273	0.8224543578685809	2.4095374553201855E-85	protein localization to vacuole
GO:0034457	9612	3	19	1	3904	7	3	false	0.005370832717677508	0.8224543578685809	1.0091497688165327E-10	Mpp10 complex
GO:0006623	9612	36	19	2	410	2	3	false	0.007513864869701272	0.8224543578685809	1.5768371197267198E-52	protein targeting to vacuole
GO:0072666	9612	41	19	2	461	2	2	false	0.007733660284824982	0.8224543578685809	1.2848720784511812E-59	establishment of protein localization to vacuole
GO:0006624	9612	4	19	1	5001	10	3	false	0.007976827671041112	0.8224543578685809	3.8415367683259683E-14	vacuolar protein processing
GO:0090235	9612	8	19	1	996	1	4	false	0.008032128514055771	0.8224543578685809	4.282384500820003E-20	regulation of metaphase plate congression
GO:0003689	9612	8	19	1	1491	2	2	false	0.010705845813135313	0.8224543578685809	1.6821659973502841E-21	DNA clamp loader activity
GO:0031390	9612	7	19	1	3960	7	2	false	0.012317597235449798	0.8224543578685809	3.3179403415351957E-22	Ctf18 RFC-like complex
GO:0061702	9612	7	19	1	5551	10	2	false	0.012549140099222804	0.8224543578685809	3.115125638221793E-23	inflammasome complex
GO:1900262	9612	9	19	1	681	1	4	false	0.013215859030838297	0.8224543578685809	1.2147682766046932E-20	regulation of DNA-directed DNA polymerase activity
GO:0022842	9612	3	19	1	214	1	1	false	0.014018691588785354	0.8224543578685809	6.20900504419564E-7	narrow pore channel activity
GO:0032258	9612	2	19	1	407	3	3	false	0.01470570436087477	0.8224543578685809	1.2103460379320144E-5	cytoplasm to vacuole transport by the Cvt pathway
GO:0051315	9612	14	19	1	762	1	3	false	0.01837270341206623	0.8224543578685809	4.417864003950058E-30	attachment of mitotic spindle microtubules to kinetochore
GO:0006002	9612	11	19	1	2287	4	3	false	0.019113267833968325	0.8224543578685809	4.5676021004906604E-30	fructose 6-phosphate metabolic process
GO:0035331	9612	7	19	1	353	1	3	false	0.01983002832860986	0.8224543578685809	7.834366078276286E-15	negative regulation of hippo signaling
GO:1900264	9612	9	19	1	445	1	4	false	0.020224719101124812	0.8224543578685809	5.752845657475883E-19	positive regulation of DNA-directed DNA polymerase activity
GO:0060075	9612	3	19	1	145	1	1	false	0.020689655172413134	0.8224543578685809	2.0094847681052987E-6	regulation of resting membrane potential
GO:0008233	9612	755	19	4	3565	6	3	false	0.020755766585788437	0.8224543578685809	0.0	peptidase activity
GO:0036289	9612	6	19	1	284	1	2	false	0.02112676056338158	0.8224543578685809	1.4471383676301898E-12	peptidyl-serine autophosphorylation
GO:0004396	9612	9	19	1	816	2	2	false	0.02195055936486525	0.8224543578685809	2.364713496978761E-21	hexokinase activity
GO:0035330	9612	8	19	1	1086	3	2	false	0.02195713349040862	0.8224543578685809	2.1384793765110383E-20	regulation of hippo signaling
GO:0016740	9612	2071	19	8	4724	10	1	false	0.022872936461148234	0.8224543578685809	0.0	transferase activity
GO:0031210	9612	19	19	1	2368	3	3	false	0.023888335337248184	0.8224543578685809	1.0075949599578622E-47	phosphatidylcholine binding
GO:0009163	9612	34	19	1	1392	1	4	false	0.02442528735630411	0.8224543578685809	5.792686023831438E-69	nucleoside biosynthetic process
GO:0051988	9612	13	19	1	529	1	3	false	0.0245746691871452	0.8224543578685809	2.843824900483761E-26	regulation of attachment of spindle microtubules to kinetochore
GO:0007034	9612	119	19	2	3213	7	1	false	0.025285755421899866	0.8224543578685809	2.425141848794462E-220	vacuolar transport
GO:0006735	9612	22	19	1	855	1	3	false	0.025730994152037563	0.8224543578685809	4.632803017977149E-44	NADH regeneration
GO:0050700	9612	12	19	1	466	1	1	false	0.02575107296137117	0.8224543578685809	5.268995011159664E-24	CARD domain binding
GO:0030322	9612	4	19	1	145	1	1	false	0.02758620689655084	0.8224543578685809	5.6605204735361085E-8	stabilization of membrane potential
GO:0008608	9612	31	19	1	1097	1	3	false	0.02825888787601647	0.8224543578685809	7.152151517964837E-61	attachment of spindle microtubules to kinetochore
GO:0097190	9612	395	19	3	3167	6	2	false	0.02882734810855425	0.8224543578685809	0.0	apoptotic signaling pathway
GO:0052697	9612	2	19	1	68	1	2	false	0.029411764705882165	0.8224543578685809	4.389815627743667E-4	xenobiotic glucuronidation
GO:0051987	9612	6	19	1	201	1	4	false	0.029850746268656306	0.8224543578685809	1.1772423559149938E-11	positive regulation of attachment of spindle microtubules to kinetochore
GO:0005789	9612	687	19	5	2267	7	2	false	0.02987728988748514	0.8224543578685809	0.0	endoplasmic reticulum membrane
GO:0046939	9612	107	19	2	1431	4	1	false	0.030086539648913568	0.8224543578685809	1.5874017565422507E-164	nucleotide phosphorylation
GO:0006063	9612	9	19	1	560	2	2	false	0.0319128545872863	0.8224543578685809	7.14713615156334E-20	uronic acid metabolic process
GO:0050321	9612	23	19	1	718	1	1	false	0.03203342618384524	0.8224543578685809	7.521207746120157E-44	tau-protein kinase activity
GO:0008526	9612	6	19	1	185	1	2	false	0.0324324324324337	0.8224543578685809	1.9492582784346628E-11	phosphatidylinositol transfer activity
GO:0032801	9612	29	19	1	1759	2	3	false	0.03271069442312406	0.8224543578685809	8.602329613016757E-64	receptor catabolic process
GO:0098780	9612	16	19	1	1396	3	1	false	0.03401547192181343	0.8224543578685809	1.096285686198506E-37	response to mitochondrial depolarisation
GO:0016020	9612	5397	19	15	8960	18	1	false	0.03411338492967004	0.8224543578685809	0.0	membrane
GO:0050997	9612	19	19	1	8174	15	1	false	0.03433394179297588	0.8224543578685809	5.727022448276473E-58	quaternary ammonium group binding
GO:0006749	9612	39	19	1	1080	1	4	false	0.03611111111110557	0.8224543578685809	2.0306641796921111E-72	glutathione metabolic process
GO:0042175	9612	705	19	5	5397	15	2	false	0.03660199081655252	0.8224543578685809	0.0	nuclear outer membrane-endoplasmic reticulum membrane network
GO:0051785	9612	42	19	1	1140	1	3	false	0.036842105263158786	0.8224543578685809	1.2295192583700396E-77	positive regulation of nuclear division
GO:0045324	9612	17	19	1	2249	5	3	false	0.03726015457607077	0.8224543578685809	3.9226051613899395E-43	late endosome to vacuole transport
GO:0072528	9612	45	19	1	3344	3	5	false	0.03984173848262103	0.8224543578685809	4.1207659195323087E-103	pyrimidine-containing compound biosynthetic process
GO:0006183	9612	9	19	1	225	1	4	false	0.040000000000001125	0.8224543578685809	2.8873495384035027E-16	GTP biosynthetic process
GO:0030515	9612	28	19	1	1372	2	1	false	0.040414415219102474	0.8224543578685809	5.737012549844549E-59	snoRNA binding
GO:1902423	9612	3	19	1	74	1	4	false	0.04054054054054041	0.8224543578685809	1.5426385289399006E-5	regulation of attachment of mitotic spindle microtubules to kinetochore
GO:0051156	9612	24	19	1	2287	4	3	false	0.04134694325338938	0.8224543578685809	1.670743354101127E-57	glucose 6-phosphate metabolic process
GO:0051984	9612	27	19	1	3144	5	3	false	0.04223415043448431	0.8224543578685809	4.503770463555621E-67	positive regulation of chromosome segregation
GO:0006508	9612	1164	19	4	3547	5	1	false	0.042651245267323105	0.8224543578685809	0.0	proteolysis
GO:0005942	9612	14	19	1	964	3	3	false	0.042982758614677194	0.8224543578685809	1.6014717413037312E-31	phosphatidylinositol 3-kinase complex
GO:0043548	9612	25	19	1	7016	13	1	false	0.04538314854369258	0.8224543578685809	1.1402445313425834E-71	phosphatidylinositol 3-kinase binding
GO:2000573	9612	60	19	1	1314	1	5	false	0.045662100456627414	0.8224543578685809	2.50320851461378E-105	positive regulation of DNA biosynthetic process
GO:0005996	9612	195	19	2	1487	3	2	false	0.046910255627173825	0.8224543578685809	3.93802938655161E-250	monosaccharide metabolic process
GO:0006165	9612	105	19	2	478	2	3	false	0.04789347648746811	0.8224543578685809	1.153259732476244E-108	nucleoside diphosphate phosphorylation
GO:0045840	9612	38	19	1	790	1	5	false	0.04810126582278454	0.8224543578685809	1.003280744677878E-65	positive regulation of mitotic nuclear division
GO:0008076	9612	10	19	1	591	3	3	false	0.04999060027779707	0.8224543578685809	7.535896925311362E-22	voltage-gated potassium channel complex
GO:0010876	9612	219	19	2	2200	4	1	false	0.051704316775426196	0.8224543578685809	7.983978285421594E-309	lipid localization
GO:0035094	9612	18	19	1	684	2	2	false	0.05197657393850462	0.8224543578685809	7.469907760810575E-36	response to nicotine
GO:0043562	9612	8	19	1	152	1	1	false	0.05263157894736619	0.8224543578685809	1.7065638924339581E-13	cellular response to nitrogen levels
GO:0000407	9612	27	19	1	8960	18	2	false	0.05292277308879942	0.8224543578685809	2.1963240950275027E-79	phagophore assembly site
GO:0033209	9612	107	19	2	460	2	2	false	0.053717912285691366	0.8224543578685809	9.921674687899015E-108	tumor necrosis factor-mediated signaling pathway
GO:0007080	9612	42	19	1	765	1	3	false	0.05490196078432039	0.8224543578685809	3.4023476376366914E-70	mitotic metaphase plate congression
GO:0006734	9612	31	19	1	6537	12	1	false	0.05549128324086066	0.8224543578685809	4.669063715869327E-85	NADH metabolic process
GO:0006914	9612	388	19	2	1640	2	2	false	0.05586243842918132	0.8224543578685809	0.0	autophagy
GO:0006869	9612	198	19	2	1887	4	2	false	0.056997954190303304	0.8224543578685809	2.229187617863133E-274	lipid transport
GO:0043027	9612	17	19	1	1141	4	4	false	0.05835315611912795	0.8224543578685809	4.258229510779638E-38	cysteine-type endopeptidase inhibitor activity involved in apoptotic process
GO:0005178	9612	94	19	1	1610	1	3	false	0.05838509316774167	0.8224543578685809	6.2708140207396805E-155	integrin binding
GO:0022841	9612	2	19	1	33	1	2	false	0.060606060606060205	0.8224543578685809	0.0018939393939393942	potassium ion leak channel activity
GO:0010941	9612	990	19	4	5482	9	2	false	0.06202424553085888	0.8224543578685809	0.0	regulation of cell death
GO:0043062	9612	238	19	2	4525	8	1	false	0.06253394879109397	0.8224543578685809	0.0	extracellular structure organization
GO:0035329	9612	26	19	1	1624	4	1	false	0.06257429931170935	0.8224543578685809	1.6510235299002968E-57	hippo signaling
GO:0072594	9612	451	19	2	1767	2	2	false	0.065037195699953	0.8224543578685809	0.0	establishment of protein localization to organelle
GO:0008443	9612	27	19	1	816	2	2	false	0.06512089498380479	0.8224543578685809	4.0758175163072534E-51	phosphofructokinase activity
GO:1901659	9612	37	19	1	562	1	2	false	0.06583629893237648	0.8224543578685809	8.407631609553089E-59	glycosyl compound biosynthetic process
GO:0009132	9612	124	19	2	481	2	1	false	0.06606029106030947	0.8224543578685809	1.433642018621633E-118	nucleoside diphosphate metabolic process
GO:0071356	9612	167	19	2	646	2	2	false	0.0665322677418814	0.8224543578685809	1.2879259555717077E-159	cellular response to tumor necrosis factor
GO:0097193	9612	195	19	2	1703	4	2	false	0.06696414899033726	0.8224543578685809	2.2147040443590617E-262	intrinsic apoptotic signaling pathway
GO:0015020	9612	8	19	1	118	1	2	false	0.06779661016949098	0.8224543578685809	1.367012634534948E-12	glucuronosyltransferase activity
GO:0034612	9612	181	19	2	690	2	1	false	0.0685303211964533	0.8224543578685809	1.0360550267707665E-171	response to tumor necrosis factor
GO:0006275	9612	75	19	1	2145	2	2	false	0.06872325435752073	0.8224543578685809	1.276538922986469E-140	regulation of DNA replication
GO:0048489	9612	33	19	1	3214	7	3	false	0.06975980993726316	0.8224543578685809	1.8956582881381354E-79	synaptic vesicle transport
GO:0005783	9612	891	19	4	8258	15	3	false	0.06985562223492797	0.8224543578685809	0.0	endoplasmic reticulum
GO:0043028	9612	27	19	1	757	2	2	false	0.07010756746558726	0.8224543578685809	3.2000456024805444E-50	cysteine-type endopeptidase regulator activity involved in apoptotic process
GO:0001961	9612	27	19	1	1117	3	4	false	0.07083886041908889	0.8224543578685809	7.53545798113837E-55	positive regulation of cytokine-mediated signaling pathway
GO:0006968	9612	21	19	1	869	3	1	false	0.07083888487780607	0.8224543578685809	1.2436955506666896E-42	cellular defense response
GO:0019674	9612	41	19	1	6537	12	1	false	0.07278026286165397	0.8224543578685809	1.407672776208175E-107	NAD metabolic process
GO:0009220	9612	18	19	1	247	1	3	false	0.07287449392712107	0.8224543578685809	1.0313367106652152E-27	pyrimidine ribonucleotide biosynthetic process
GO:0062033	9612	19	19	1	259	1	5	false	0.07335907335908107	0.8224543578685809	3.3590439963854006E-29	positive regulation of mitotic sister chromatid segregation
GO:0005576	9612	2355	19	8	8960	18	1	false	0.07367497001973522	0.8224543578685809	0.0	extracellular region
GO:0042451	9612	20	19	1	270	1	3	false	0.07407407407407104	0.8224543578685809	1.1805895794840845E-30	purine nucleoside biosynthetic process
GO:0006995	9612	8	19	1	108	1	2	false	0.07407407407407433	0.8224543578685809	2.840702257351944E-12	cellular response to nitrogen starvation
GO:2000278	9612	84	19	1	2223	2	3	false	0.07416207207763642	0.8224543578685809	1.1673453857657724E-154	regulation of DNA biosynthetic process
GO:0030867	9612	22	19	1	1719	6	3	false	0.07447840019723377	0.8224543578685809	8.576356751514353E-51	rough endoplasmic reticulum membrane
GO:0051640	9612	566	19	2	2049	2	1	false	0.07620666712422913	0.8224543578685809	0.0	organelle localization
GO:0060760	9612	32	19	1	1626	4	3	false	0.07649577937620962	0.8224543578685809	6.275622492871399E-68	positive regulation of response to cytokine stimulus
GO:0005242	9612	4	19	1	52	1	2	false	0.07692307692307719	0.8224543578685809	3.6937852063902836E-6	inward rectifier potassium channel activity
GO:0015949	9612	22	19	1	545	2	1	false	0.07917566109014278	0.8224543578685809	1.0879028582469022E-39	nucleobase-containing small molecule interconversion
GO:0045579	9612	11	19	1	138	1	4	false	0.07971014492753557	0.8224543578685809	1.738355872947967E-16	positive regulation of B cell differentiation
GO:1901611	9612	12	19	1	287	2	1	false	0.0820155454301712	0.8224543578685809	1.9363688550831822E-21	phosphatidylglycerol binding
GO:0033170	9612	8	19	1	96	1	1	false	0.08333333333333277	0.8224543578685809	7.541420326944274E-12	protein-DNA loading ATPase activity
GO:0034455	9612	49	19	1	3904	7	2	false	0.08468140190669965	0.8224543578685809	8.54066470902105E-114	t-UTP complex
GO:0120014	9612	13	19	1	298	2	3	false	0.08548572978103411	0.8224543578685809	5.556058713442236E-23	phospholipid transfer activity
GO:0009636	9612	318	19	2	2414	4	1	false	0.08658539806341584	0.8224543578685809	0.0	response to toxic substance
GO:0051783	9612	125	19	1	1439	1	2	false	0.08686587908273802	0.8224543578685809	8.446624798965971E-184	regulation of nuclear division
GO:0009208	9612	14	19	1	160	1	2	false	0.0875000000000002	0.8224543578685809	2.172645871787338E-20	pyrimidine ribonucleoside triphosphate metabolic process
GO:0033045	9612	65	19	1	738	1	4	false	0.08807588075878668	0.8224543578685809	5.675431190143139E-95	regulation of sister chromatid segregation
GO:0009209	9612	13	19	1	147	1	3	false	0.08843537414965844	0.8224543578685809	7.184904015194727E-19	pyrimidine ribonucleoside triphosphate biosynthetic process
GO:0032465	9612	52	19	1	583	1	3	false	0.08919382504288093	0.8224543578685809	1.2885574411576565E-75	regulation of cytokinesis
GO:0004197	9612	206	19	3	665	4	2	false	0.09063735682694371	0.8224543578685809	5.345583354622773E-178	cysteine-type endopeptidase activity
GO:2000107	9612	24	19	1	517	2	3	false	0.09077414421303677	0.8224543578685809	8.023710595213186E-42	negative regulation of leukocyte apoptotic process
GO:0005640	9612	18	19	1	953	5	3	false	0.09112210600648439	0.8224543578685809	1.7898788580379124E-38	nuclear outer membrane
GO:1902425	9612	3	19	1	32	1	4	false	0.09375000000000044	0.8224543578685809	2.0161290322580634E-4	positive regulation of attachment of mitotic spindle microtubules to kinetochore
GO:0031975	9612	883	19	4	8960	18	1	false	0.09397398824159656	0.8224543578685809	0.0	envelope
GO:0009218	9612	20	19	1	415	2	2	false	0.09417379663584635	0.8224543578685809	1.6872747482464492E-34	pyrimidine ribonucleotide metabolic process
GO:0008219	9612	1307	19	5	8246	16	1	false	0.09549243010589778	0.8224543578685809	0.0	cell death
GO:0071709	9612	95	19	1	2877	3	3	false	0.09585867895862865	0.8224543578685809	1.2483178366144396E-180	membrane assembly
GO:0000910	9612	110	19	1	1137	1	3	false	0.09674582233951783	0.8224543578685809	2.7190442627217694E-156	cytokinesis
GO:1904645	9612	31	19	1	320	1	1	false	0.09687499999999477	0.8224543578685809	8.082026419929494E-44	response to amyloid-beta
GO:0004198	9612	7	19	1	206	3	1	false	0.09898246298282737	0.8224543578685809	3.548998592826582E-13	calcium-dependent cysteine-type endopeptidase activity
GO:0035637	9612	61	19	1	4703	8	2	false	0.09924383124249876	0.8224543578685809	7.250201654772878E-141	multicellular organismal signaling
GO:0071944	9612	4375	19	12	8960	18	1	false	0.09994966165579436	0.8224543578685809	0.0	cell periphery
GO:0031424	9612	92	19	1	3520	4	2	false	0.10055892154532672	0.8224543578685809	2.1569450317796056E-184	keratinization
GO:0043204	9612	53	19	1	8960	18	2	false	0.10137647811605187	0.8224543578685809	1.6808259769322978E-140	perikaryon
GO:0031982	9612	2623	19	9	7431	17	1	false	0.10387560720335676	0.8224543578685809	0.0	vesicle
GO:0009148	9612	16	19	1	153	1	2	false	0.10457516339868711	0.8224543578685809	5.227599203988759E-22	pyrimidine nucleoside triphosphate biosynthetic process
GO:1904646	9612	26	19	1	247	1	2	false	0.10526315789473088	0.8224543578685809	9.720430148580489E-36	cellular response to amyloid-beta
GO:0032092	9612	60	19	1	7017	13	3	false	0.10571661044244543	0.8224543578685809	1.8236673717273734E-149	positive regulation of protein binding
GO:0048029	9612	49	19	1	1750	4	2	false	0.10747146808086021	0.8224543578685809	1.4784970541965065E-96	monosaccharide binding
GO:0009147	9612	19	19	1	176	1	1	false	0.10795454545454845	0.8224543578685809	7.209813785254226E-26	pyrimidine nucleoside triphosphate metabolic process
GO:0043281	9612	135	19	2	905	4	3	false	0.10804575846589234	0.8224543578685809	7.168131008907766E-165	regulation of cysteine-type endopeptidase activity involved in apoptotic process
GO:0006605	9612	330	19	2	1002	2	1	false	0.10824504836483029	0.8224543578685809	6.368245021337432E-275	protein targeting
GO:0019205	9612	35	19	1	934	3	1	false	0.108371300234647	0.8224543578685809	2.148957866292268E-64	nucleobase-containing compound kinase activity
GO:0034404	9612	79	19	1	2793	4	3	false	0.10848541929815043	0.8224543578685809	1.5691447370592613E-155	nucleobase-containing small molecule biosynthetic process
GO:0097479	9612	35	19	1	322	1	1	false	0.10869565217390774	0.8224543578685809	1.18053783624858E-47	synaptic vesicle localization
GO:0097153	9612	140	19	2	1179	5	2	false	0.11004070102543738	0.8224543578685809	7.106735750427149E-186	cysteine-type endopeptidase activity involved in apoptotic process
GO:0048156	9612	39	19	1	684	2	1	false	0.11086280855872829	0.8224543578685809	1.667121452267473E-64	tau protein binding
GO:0006805	9612	66	19	1	6201	11	2	false	0.1111270167730481	0.8224543578685809	3.838480378971014E-158	xenobiotic metabolic process
GO:0006955	9612	1183	19	4	4754	8	2	false	0.11203805880335274	0.8224543578685809	0.0	immune response
GO:0045577	9612	20	19	1	176	1	3	false	0.11363636363636655	0.8224543578685809	9.184476159559685E-27	regulation of B cell differentiation
GO:0046039	9612	22	19	1	376	2	3	false	0.11374468085105102	0.8224543578685809	4.663198998250751E-36	GTP metabolic process
GO:0098927	9612	38	19	1	1578	5	1	false	0.11488323291210913	0.8224543578685809	2.429316360346918E-77	vesicle-mediated transport between endosomal compartments
GO:0006221	9612	36	19	1	311	1	3	false	0.11575562700965536	0.8224543578685809	5.577604296114826E-48	pyrimidine nucleotide biosynthetic process
GO:1902107	9612	74	19	1	638	1	4	false	0.11598746081504606	0.8224543578685809	7.523161751116494E-99	positive regulation of leukocyte differentiation
GO:0046835	9612	46	19	1	1516	4	2	false	0.11606839448758623	0.8224543578685809	5.344641617999858E-89	carbohydrate phosphorylation
GO:0031967	9612	883	19	4	7833	17	3	false	0.11619560172365656	0.8224543578685809	0.0	organelle envelope
GO:0043112	9612	116	19	1	4589	5	1	false	0.12020874010112866	0.8224543578685809	2.558014852510863E-234	receptor metabolic process
GO:0031970	9612	70	19	1	4355	8	2	false	0.12167414300080549	0.8224543578685809	3.902624953643458E-155	organelle envelope lumen
GO:0097199	9612	19	19	1	449	3	2	false	0.12191281573836746	0.8224543578685809	7.24658156712578E-34	cysteine-type endopeptidase activity involved in apoptotic signaling pathway
GO:0080134	9612	887	19	3	3314	5	2	false	0.12284039536331434	0.8224543578685809	0.0	regulation of response to stress
GO:0019200	9612	40	19	1	936	3	2	false	0.12293005730461974	0.8224543578685809	2.6774686181873946E-71	carbohydrate kinase activity
GO:0005773	9612	2945	19	8	8258	15	2	false	0.12410634416940489	0.8224543578685809	0.0	vacuole
GO:1903265	9612	8	19	1	125	2	3	false	0.12438709677418847	0.8224543578685809	8.502140902791823E-13	positive regulation of tumor necrosis factor-mediated signaling pathway
GO:0072527	9612	71	19	1	5857	11	4	false	0.12565032307406737	0.8224543578685809	4.071253503017345E-166	pyrimidine-containing compound metabolic process
GO:0031965	9612	212	19	2	2345	7	2	false	0.1262066085363271	0.8224543578685809	3.0031358027223584E-308	nuclear membrane
GO:0005635	9612	336	19	2	6449	12	3	false	0.12660977779951554	0.8224543578685809	0.0	nuclear envelope
GO:1903708	9612	99	19	1	1500	2	5	false	0.12768512341565516	0.8224543578685809	9.403108731519321E-158	positive regulation of hemopoiesis
GO:0051983	9612	82	19	1	5426	9	2	false	0.12816222874422745	0.8224543578685809	5.209980205308874E-184	regulation of chromosome segregation
GO:0098930	9612	45	19	1	346	1	2	false	0.13005780346820098	0.8224543578685809	1.315253221776821E-57	axonal transport
GO:0005272	9612	25	19	1	192	1	2	false	0.1302083333333394	0.8224543578685809	6.56989359817706E-32	sodium channel activity
GO:0044091	9612	99	19	1	2178	3	1	false	0.13031629361059593	0.8224543578685809	3.0513155147945056E-174	membrane biogenesis
GO:0051020	9612	381	19	2	1682	3	1	false	0.13051254202792092	0.8224543578685809	0.0	GTPase binding
GO:1904115	9612	47	19	1	353	1	2	false	0.13314447592066678	0.8224543578685809	1.1475795736923263E-59	axon cytoplasm
GO:1901224	9612	42	19	1	605	2	3	false	0.13413058945876907	0.8224543578685809	8.84406782424582E-66	positive regulation of NIK/NF-kappaB signaling
GO:0045931	9612	111	19	1	822	1	3	false	0.13503649635038753	0.8224543578685809	1.1914778719244743E-140	positive regulation of mitotic cell cycle
GO:0051302	9612	87	19	1	5444	9	2	false	0.1350617988224484	0.8224543578685809	3.971692559146481E-193	regulation of cell division
GO:0006997	9612	100	19	1	3483	5	1	false	0.13561797582209392	0.8224543578685809	2.499386343603828E-196	nucleus organization
GO:0097305	9612	135	19	1	1913	2	2	false	0.13619378093501067	0.8224543578685809	3.1740890796557858E-211	response to alcohol
GO:1902105	9612	136	19	1	998	1	3	false	0.13627254509013972	0.8224543578685809	7.423249502437883E-172	regulation of leukocyte differentiation
GO:0008144	9612	1112	19	4	8174	15	1	false	0.13636792299595907	0.8224543578685809	0.0	drug binding
GO:0034097	9612	690	19	2	1861	2	1	false	0.13734377979228182	0.8224543578685809	0.0	response to cytokine
GO:1903008	9612	88	19	1	3620	6	2	false	0.1373634327569714	0.8224543578685809	3.672341571493077E-179	organelle disassembly
GO:0061726	9612	60	19	1	436	1	2	false	0.13761467889906578	0.8224543578685809	2.5132058326624834E-75	mitochondrion disassembly
GO:0007088	9612	119	19	1	863	1	4	false	0.13789107763614114	0.8224543578685809	1.1694753414102744E-149	regulation of mitotic nuclear division
GO:0000045	9612	72	19	1	521	1	6	false	0.1381957773512508	0.8224543578685809	2.5707941163205538E-90	autophagosome assembly
GO:0006952	9612	869	19	3	2399	4	1	false	0.13827794156619042	0.8224543578685809	0.0	defense response
GO:0006813	9612	72	19	1	517	1	2	false	0.13926499032882036	0.8224543578685809	4.669159877841327E-90	potassium ion transport
GO:0099518	9612	52	19	1	372	1	2	false	0.13978494623655605	0.8224543578685809	7.299619219983321E-65	vesicle cytoskeletal trafficking
GO:0009116	9612	80	19	1	4278	8	3	false	0.14027610163947568	0.8224543578685809	4.76725498757092E-172	nucleoside metabolic process
GO:0015748	9612	70	19	1	1872	4	1	false	0.141497373665981	0.8224543578685809	3.839978573590647E-129	organophosphate ester transport
GO:0043168	9612	1840	19	5	3461	6	1	false	0.1417085098743208	0.8224543578685809	0.0	anion binding
GO:0019693	9612	398	19	2	2287	4	3	false	0.1421512336210665	0.8224543578685809	0.0	ribose phosphate metabolic process
GO:0005536	9612	7	19	1	49	1	1	false	0.14285714285714435	0.8224543578685809	1.1641364393983505E-8	glucose binding
GO:1904813	9612	119	19	1	3915	5	2	false	0.14308571199594095	0.8224543578685809	9.953079631304945E-231	ficolin-1-rich granule lumen
GO:0006260	9612	202	19	1	2704	2	2	false	0.14385314804672342	0.8224543578685809	3.844310237949E-311	DNA replication
GO:0014068	9612	43	19	1	574	2	3	false	0.14433478665378258	0.8224543578685809	7.057815004224567E-66	positive regulation of phosphatidylinositol 3-kinase signaling
GO:0071805	9612	62	19	1	428	1	2	false	0.1448598130841055	0.8224543578685809	2.3245096367496455E-76	potassium ion transmembrane transport
GO:1990351	9612	80	19	1	3588	7	1	false	0.14612949078943824	0.8224543578685809	7.110148307516982E-166	transporter complex
GO:0030117	9612	81	19	1	7214	14	3	false	0.14634396282910556	0.8224543578685809	2.7972315012205695E-192	membrane coat
GO:0005244	9612	61	19	1	416	1	2	false	0.14663461538462594	0.8224543578685809	8.939028758905493E-75	voltage-gated ion channel activity
GO:0016776	9612	44	19	1	1118	4	1	false	0.14855966333414097	0.8224543578685809	4.62914656425043E-80	phosphotransferase activity, phosphate group as acceptor
GO:0071466	9612	97	19	1	1859	3	2	false	0.1485857302759881	0.8224543578685809	9.334452583242609E-165	cellular response to xenobiotic stimulus
GO:0031526	9612	31	19	1	206	1	2	false	0.15048543689320987	0.8224543578685809	1.6511189707511672E-37	brush border membrane
GO:0019221	9612	413	19	2	1685	3	2	false	0.15060986081470634	0.8224543578685809	0.0	cytokine-mediated signaling pathway
GO:0098862	9612	81	19	1	8960	18	2	false	0.15093470058081732	0.8224543578685809	6.078275540666914E-200	cluster of actin-based cell projections
GO:1901222	9612	60	19	1	1120	3	2	false	0.15238705586442822	0.8224543578685809	4.633629488048001E-101	regulation of NIK/NF-kappaB signaling
GO:0030119	9612	36	19	1	670	3	2	false	0.15290393712276162	0.8224543578685809	1.7685546313456644E-60	AP-type membrane coat adaptor complex
GO:0035725	9612	68	19	1	438	1	2	false	0.15525114155250894	0.8224543578685809	1.4415814022324345E-81	sodium ion transmembrane transport
GO:0031226	9612	506	19	3	4692	13	2	false	0.1578917818159965	0.8224543578685809	0.0	intrinsic component of plasma membrane
GO:0005543	9612	287	19	2	1958	5	2	false	0.15832696680698344	0.8224543578685809	0.0	phospholipid binding
GO:2001244	9612	40	19	1	717	3	4	false	0.15840931934522245	0.8224543578685809	1.4868123818564233E-66	positive regulation of intrinsic apoptotic signaling pathway
GO:0008234	9612	465	19	4	736	4	1	false	0.15857280628870835	0.8224543578685809	1.5640618457224716E-209	cysteine-type peptidase activity
GO:0009967	9612	908	19	3	3056	5	5	false	0.15911735806095978	0.8224543578685809	0.0	positive regulation of signal transduction
GO:0043207	9612	818	19	3	1504	3	2	false	0.16061598648746764	0.8224543578685809	0.0	response to external biotic stimulus
GO:0031224	9612	1893	19	6	8960	18	2	false	0.16183959342975926	0.8224543578685809	0.0	intrinsic component of membrane
GO:0009607	9612	837	19	3	4612	8	1	false	0.16366291605319977	0.8224543578685809	0.0	response to biotic stimulus
GO:0006890	9612	75	19	1	454	1	1	false	0.16519823788549723	0.8224543578685809	8.480250889872414E-88	retrograde vesicle-mediated transport, Golgi to endoplasmic reticulum
GO:0045621	9612	47	19	1	284	1	4	false	0.1654929577464897	0.8224543578685809	7.214361591839004E-55	positive regulation of lymphocyte differentiation
GO:0000070	9612	129	19	1	769	1	3	false	0.16775032509748924	0.8224543578685809	2.284032687334821E-150	mitotic sister chromatid segregation
GO:0007033	9612	126	19	1	3483	5	1	false	0.16834636057374353	0.8224543578685809	1.2104628848968972E-234	vacuole organization
GO:0005975	9612	388	19	2	6246	12	2	false	0.16853383606670586	0.8224543578685809	0.0	carbohydrate metabolic process
GO:0098813	9612	176	19	1	1040	1	2	false	0.1692307692307042	0.8224543578685809	1.3342258675601188E-204	nuclear chromosome segregation
GO:0004550	9612	13	19	1	147	2	3	false	0.16960208741030036	0.8224543578685809	7.184904015194727E-19	nucleoside diphosphate kinase activity
GO:0006814	9612	88	19	1	517	1	2	false	0.17021276595745186	0.8224543578685809	7.857474550902602E-102	sodium ion transport
GO:0012505	9612	2805	19	8	8960	18	3	false	0.1703477017479555	0.8224543578685809	0.0	endomembrane system
GO:0016765	9612	48	19	1	2071	8	1	false	0.17132046891964786	0.8224543578685809	1.4309954834805439E-98	transferase activity, transferring alkyl or aryl (other than methyl) groups
GO:0061919	9612	388	19	2	8246	16	1	false	0.1720356093799556	0.8224543578685809	0.0	process utilizing autophagic mechanism
GO:0005887	9612	468	19	3	1857	6	2	false	0.17232271246363406	0.8224543578685809	0.0	integral component of plasma membrane
GO:0071345	9612	634	19	2	1526	2	2	false	0.172452141031028	0.8224543578685809	0.0	cellular response to cytokine stimulus
GO:0006007	9612	27	19	1	155	1	2	false	0.17419354838709583	0.8224543578685809	8.7676880315475E-31	glucose catabolic process
GO:0001650	9612	95	19	1	8960	18	2	false	0.17473472970775003	0.8224543578685809	5.78127428838524E-228	fibrillar center
GO:0090068	9612	181	19	1	1032	1	3	false	0.17538759689923886	0.8224543578685809	2.3916170555311834E-207	positive regulation of cell cycle process
GO:0046365	9612	48	19	1	519	2	3	false	0.17657955230208663	0.8224543578685809	5.494982769644409E-69	monosaccharide catabolic process
GO:0005776	9612	71	19	1	2945	8	1	false	0.17754994297073098	0.8224543578685809	9.863382468409586E-145	autophagosome
GO:0045471	9612	67	19	1	720	2	4	false	0.1775691546902099	0.8224543578685809	3.143291959990179E-96	response to ethanol
GO:0072521	9612	411	19	2	5858	11	5	false	0.17777093185152565	0.8224543578685809	0.0	purine-containing compound metabolic process
GO:0005267	9612	32	19	1	180	1	2	false	0.177777777777769	0.8224543578685809	3.34823711134908E-36	potassium channel activity
GO:0051054	9612	141	19	1	2206	3	4	false	0.17983112343662064	0.8224543578685809	6.541452473460584E-227	positive regulation of DNA metabolic process
GO:0014066	9612	69	19	1	1079	3	2	false	0.17999374857441267	0.8224543578685809	8.312414870024108E-111	regulation of phosphatidylinositol 3-kinase signaling
GO:0061718	9612	22	19	1	122	1	2	false	0.1803278688524614	0.8224543578685809	1.0622609068511475E-24	glucose catabolic process to pyruvate
GO:2000106	9612	44	19	1	905	4	2	false	0.1810247885397199	0.8224543578685809	6.215629249635752E-76	regulation of leukocyte apoptotic process
GO:0030162	9612	457	19	2	2278	4	2	false	0.18161004891020116	0.8224543578685809	0.0	regulation of proteolysis
GO:0008525	9612	4	19	1	22	1	1	false	0.18181818181818107	0.8224543578685809	1.3670539986329445E-4	phosphatidylcholine transporter activity
GO:0010942	9612	449	19	2	3394	6	3	false	0.18263261477447412	0.8224543578685809	0.0	positive regulation of cell death
GO:0052547	9612	281	19	2	1395	4	3	false	0.18278686797277416	0.8224543578685809	1.6229038676455728E-303	regulation of peptidase activity
GO:0042391	9612	145	19	1	2224	3	1	false	0.18319529849318442	0.8224543578685809	4.523462245803911E-232	regulation of membrane potential
GO:0016755	9612	87	19	1	2191	5	2	false	0.18354037657760466	0.8224543578685809	2.7505599009546588E-158	transferase activity, transferring amino-acyl groups
GO:0005249	9612	12	19	1	65	1	2	false	0.18461538461538313	0.8224543578685809	2.48273845990006E-13	voltage-gated potassium channel activity
GO:0055086	9612	545	19	2	4065	6	2	false	0.1866661668962986	0.8224543578685809	0.0	nucleobase-containing small molecule metabolic process
GO:0006220	9612	48	19	1	489	2	2	false	0.18686513124814863	0.8224543578685809	1.1040854434810078E-67	pyrimidine nucleotide metabolic process
GO:0043005	9612	641	19	3	1119	3	1	false	0.1875917774780567	0.8224543578685809	0.0	neuron projection
GO:0008088	9612	54	19	1	800	3	2	false	0.18935934956285363	0.8224543578685809	2.4616337655250538E-85	axo-dendritic transport
GO:0023014	9612	500	19	2	3049	5	2	false	0.19098655956932065	0.8224543578685809	0.0	signal transduction by protein phosphorylation
GO:0060759	9612	105	19	1	2523	5	2	false	0.1916110079742846	0.8224543578685809	6.1062945572129894E-189	regulation of response to cytokine stimulus
GO:0051052	9612	244	19	1	3558	3	3	false	0.19199749564526702	0.8224543578685809	0.0	regulation of DNA metabolic process
GO:0003678	9612	67	19	1	348	1	4	false	0.19252873563219491	0.8224543578685809	1.6988952974552065E-73	DNA helicase activity
GO:0001959	9612	97	19	1	1852	4	3	false	0.1937556446311691	0.8224543578685809	1.3591706286033096E-164	regulation of cytokine-mediated signaling pathway
GO:0017116	9612	13	19	1	67	1	1	false	0.19402985074627088	0.8224543578685809	3.941389413952625E-14	single-stranded DNA helicase activity
GO:0016903	9612	131	19	1	674	1	1	false	0.19436201780413248	0.8224543578685809	1.791272687013211E-143	oxidoreductase activity, acting on the aldehyde or oxo group of donors
GO:0071887	9612	60	19	1	1132	4	1	false	0.1959846839540492	0.8224543578685809	2.4025610825146857E-101	leukocyte apoptotic process
GO:0009986	9612	408	19	2	8960	18	1	false	0.1965855572669448	0.8224543578685809	0.0	cell surface
GO:0006575	9612	125	19	1	6335	11	2	false	0.19699396408431144	0.8224543578685809	3.901782373943368E-266	cellular modified amino acid metabolic process
GO:0101002	9612	119	19	1	597	1	1	false	0.1993299832495908	0.8224543578685809	7.742063316942514E-129	ficolin-1-rich granule
GO:0022411	9612	472	19	2	4525	8	1	false	0.19971851724214018	0.8224543578685809	0.0	cellular component disassembly
GO:0048584	9612	1299	19	4	5425	10	3	false	0.19983884088277806	0.8224543578685809	0.0	positive regulation of response to stimulus
GO:0042594	9612	133	19	1	2453	4	2	false	0.1999801012075902	0.8224543578685809	8.423476680054889E-224	response to starvation
GO:1902937	9612	2	19	1	10	1	1	false	0.1999999999999998	0.8224543578685809	0.022222222222222185	inward rectifier potassium channel complex
GO:0031090	9612	2264	19	7	8247	18	2	false	0.20131960336891602	0.8224543578685809	0.0	organelle membrane
GO:0005758	9612	61	19	1	574	2	2	false	0.2014156192422113	0.8224543578685809	7.044665558611417E-84	mitochondrial intermembrane space
GO:0016482	9612	134	19	1	4226	7	2	false	0.20205642677756677	0.8224543578685809	2.241301021669846E-257	cytosolic transport
GO:0008289	9612	456	19	2	8174	15	1	false	0.20257528140821215	0.8224543578685809	0.0	lipid binding
GO:0051099	9612	123	19	1	8198	15	3	false	0.20304385016752752	0.8224543578685809	1.2526849157181792E-276	positive regulation of binding
GO:0048475	9612	81	19	1	5397	15	1	false	0.20318162975890425	0.8224543578685809	5.258894372253038E-182	coated membrane
GO:0001678	9612	86	19	1	423	1	2	false	0.20330969267138793	0.8224543578685809	3.5776231117992844E-92	cellular glucose homeostasis
GO:0051303	9612	62	19	1	577	2	3	false	0.20352517812445028	0.8224543578685809	6.050012560872263E-85	establishment of chromosome localization
GO:0019777	9612	72	19	1	351	1	1	false	0.2051282051282258	0.8235716833167607	8.455680482900978E-77	Atg12 transferase activity
GO:0009966	9612	1709	19	4	3319	5	4	false	0.20651071507936597	0.8235716833167607	0.0	regulation of signal transduction
GO:0070059	9612	39	19	1	355	2	2	false	0.20792551921701155	0.8235716833167607	6.1924796884102805E-53	intrinsic apoptotic signaling pathway in response to endoplasmic reticulum stress
GO:0051604	9612	189	19	1	4929	6	2	false	0.20920411205829068	0.8235716833167607	0.0	protein maturation
GO:0009267	9612	108	19	1	1435	3	3	false	0.20935217165207526	0.8235716833167607	9.465655109284682E-166	cellular response to starvation
GO:0015079	9612	56	19	1	267	1	3	false	0.20973782771533966	0.8235716833167607	4.638446799102937E-59	potassium ion transmembrane transporter activity
GO:0050000	9612	63	19	1	566	2	1	false	0.21040057537765702	0.8235716833167607	2.671588094329991E-85	chromosome localization
GO:0008544	9612	229	19	1	1088	1	1	false	0.21047794117644322	0.8235716833167607	2.388205808798528E-242	epidermis development
GO:0006886	9612	1002	19	2	2176	2	3	false	0.2119257099392005	0.8235716833167607	0.0	intracellular protein transport
GO:0016192	9612	1578	19	5	3213	7	1	false	0.21200982547183617	0.8235716833167607	0.0	vesicle-mediated transport
GO:0034061	9612	104	19	1	489	1	3	false	0.21267893660533424	0.8235716833167607	2.8698986448841037E-109	DNA polymerase activity
GO:0036477	9612	430	19	2	8960	18	1	false	0.21292712034043673	0.8235716833167607	0.0	somatodendritic compartment
GO:0030246	9612	130	19	1	8174	15	1	false	0.2139120095126548	0.8244366772320467	4.385988612515983E-289	carbohydrate binding
GO:0045582	9612	40	19	1	185	1	4	false	0.2162162162162233	0.8277331791106796	1.5928211614930067E-41	positive regulation of T cell differentiation
GO:0090148	9612	114	19	1	1462	3	1	false	0.2162959276900483	0.8277331791106796	3.68385173682704E-173	membrane fission
GO:0042278	9612	50	19	1	432	2	2	false	0.21832302139729323	0.8325487048354526	9.779704879277882E-67	purine nucleoside metabolic process
GO:0022617	9612	52	19	1	655	3	2	false	0.2200692457153913	0.8325968479301017	2.318953007618807E-78	extracellular matrix disassembly
GO:0044057	9612	229	19	1	1955	2	2	false	0.2206032873741381	0.8325968479301017	7.851043377695666E-306	regulation of system process
GO:0003887	9612	23	19	1	104	1	1	false	0.2211538461538403	0.8325968479301017	1.4551622027064972E-23	DNA-directed DNA polymerase activity
GO:0010647	9612	1014	19	3	4225	7	3	false	0.22298111814510066	0.8325968479301017	0.0	positive regulation of cell communication
GO:0043588	9612	211	19	1	1780	2	1	false	0.2230858138961737	0.8325968479301017	1.3880315405762142E-280	skin development
GO:0019320	9612	40	19	1	179	1	2	false	0.22346368715082876	0.8325968479301017	7.029559341721023E-41	hexose catabolic process
GO:0009410	9612	148	19	1	2414	4	1	false	0.22371715858509658	0.8325968479301017	5.7629902045219785E-241	response to xenobiotic stimulus
GO:0030684	9612	73	19	1	605	2	1	false	0.22693886486793366	0.8391101947247772	3.5390685381819354E-96	preribosome
GO:1901657	9612	99	19	1	820	2	1	false	0.22701688555342542	0.8391101947247772	1.517717834850401E-130	glycosyl compound metabolic process
GO:2001252	9612	138	19	1	1134	2	3	false	0.2286713645937649	0.8399024329226306	1.2009651960725482E-181	positive regulation of chromosome organization
GO:0016830	9612	62	19	1	271	1	1	false	0.2287822878228772	0.8399024329226306	8.783717031325488E-63	carbon-carbon lyase activity
GO:0000423	9612	18	19	1	78	1	2	false	0.2307692307692254	0.8410119517077594	4.70441066041713E-18	mitophagy
GO:0098542	9612	627	19	3	1021	3	2	false	0.23116484778479773	0.8410119517077594	7.727693777030285E-295	defense response to other organism
GO:0098796	9612	670	19	3	6778	17	2	false	0.23270255071773255	0.8410119517077594	0.0	membrane protein complex
GO:0099514	9612	16	19	1	68	1	2	false	0.23529411764705738	0.8410119517077594	6.804717202532545E-16	synaptic vesicle cytoskeletal transport
GO:0031668	9612	172	19	1	3935	6	4	false	0.23535272119420994	0.8410119517077594	4.4256518156799355E-306	cellular response to extracellular stimulus
GO:0006753	9612	481	19	2	2050	4	3	false	0.23595346424500963	0.8410119517077594	0.0	nucleoside phosphate metabolic process
GO:0045619	9612	82	19	1	347	1	3	false	0.23631123919311384	0.8410119517077594	7.879404993478125E-82	regulation of lymphocyte differentiation
GO:0050871	9612	57	19	1	241	1	3	false	0.2365145228216048	0.8410119517077594	9.211877328308438E-57	positive regulation of B cell activation
GO:0043393	9612	145	19	1	7019	13	2	false	0.2378441553769836	0.8410119517077594	7.01808653919213E-306	regulation of protein binding
GO:0055088	9612	74	19	1	582	2	1	false	0.2383199957414234	0.8410119517077594	1.0505344958144915E-95	lipid homeostasis
GO:0097060	9612	141	19	1	1621	3	2	false	0.2390441759413885	0.8410119517077594	2.6495019417280284E-207	synaptic membrane
GO:0004365	9612	22	19	1	92	1	1	false	0.239130434782607	0.8410119517077594	1.0824469434475966E-21	glyceraldehyde-3-phosphate dehydrogenase (NAD+) (phosphorylating) activity
GO:0016052	9612	149	19	1	1705	3	2	false	0.2400546205960176	0.8410119517077594	8.864968295273303E-219	carbohydrate catabolic process
GO:0005791	9612	59	19	1	891	4	1	false	0.24006834478984998	0.8410119517077594	8.955645617799645E-94	rough endoplasmic reticulum
GO:1902495	9612	72	19	1	2125	8	3	false	0.24135439269385583	0.8410119517077594	5.565339589255098E-136	transmembrane transporter complex
GO:0015081	9612	64	19	1	265	1	3	false	0.24150943396224672	0.8410119517077594	4.173815660481284E-63	sodium ion transmembrane transporter activity
GO:0018209	9612	194	19	1	799	1	1	false	0.24280350438046916	0.8413182346108463	1.3914152954651366E-191	peptidyl-serine modification
GO:0004869	9612	36	19	1	535	4	2	false	0.24380452678175402	0.8413182346108463	7.463003486344255E-57	cysteine-type endopeptidase inhibitor activity
GO:0072522	9612	234	19	1	3434	4	6	false	0.24604882460453623	0.8413182346108463	0.0	purine-containing compound biosynthetic process
GO:0005548	9612	22	19	1	89	1	2	false	0.24719101123595383	0.8413182346108463	2.4832606349679844E-21	phospholipid transporter activity
GO:0042493	9612	584	19	2	2414	4	1	false	0.24806847012429234	0.8413182346108463	0.0	response to drug
GO:0072384	9612	65	19	1	489	2	2	false	0.24841597103494703	0.8413182346108463	1.1107146656970308E-82	organelle transport along microtubule
GO:0038061	9612	113	19	1	1640	4	2	false	0.24861416612552226	0.8413182346108463	6.118029396032947E-178	NIK/NF-kappaB signaling
GO:0032101	9612	547	19	2	2829	5	2	false	0.24908802289627396	0.8413182346108463	0.0	regulation of response to external stimulus
GO:0099568	9612	145	19	1	7165	14	1	false	0.24910576826243375	0.8413182346108463	3.4390326833613427E-307	cytoplasmic region
GO:0005794	9612	962	19	3	8258	15	3	false	0.2505574280004377	0.8413182346108463	0.0	Golgi apparatus
GO:0015276	9612	49	19	1	195	1	2	false	0.25128205128206116	0.8413182346108463	2.757551431409014E-47	ligand-gated ion channel activity
GO:0007009	9612	144	19	1	1562	3	2	false	0.25200136817659435	0.8413182346108463	6.439446221494229E-208	plasma membrane organization
GO:0001558	9612	228	19	1	1684	2	3	false	0.2525224298313388	0.8413182346108463	3.6196068324343183E-289	regulation of cell growth
GO:0019786	9612	72	19	1	285	1	1	false	0.2526315789473484	0.8413182346108463	2.0280530195780234E-69	Atg8-specific protease activity
GO:0004857	9612	231	19	1	904	1	2	false	0.25553097345139075	0.8413182346108463	2.4503836290713096E-222	enzyme inhibitor activity
GO:0120111	9612	64	19	1	683	3	2	false	0.25593290704811594	0.8413182346108463	1.0570008082708743E-91	neuron projection cytoplasm
GO:0051649	9612	511	19	2	3639	7	3	false	0.25670716526035525	0.8413182346108463	0.0	establishment of localization in cell
GO:0046777	9612	152	19	1	1103	2	1	false	0.2567292962766026	0.8413182346108463	2.438733409774161E-191	protein autophosphorylation
GO:0048017	9612	116	19	1	1624	4	1	false	0.25674531365009184	0.8413182346108463	8.515019188907273E-181	inositol lipid-mediated signaling
GO:1901265	9612	1463	19	4	3819	7	2	false	0.2576085381465453	0.8413182346108463	0.0	nucleoside phosphate binding
GO:0090329	9612	38	19	1	147	1	2	false	0.25850340136053923	0.8413182346108463	4.372111826313544E-36	regulation of DNA-dependent DNA replication
GO:0061615	9612	24	19	1	92	1	4	false	0.26086956521738935	0.8413182346108463	1.2370822210829752E-22	glycolytic process through fructose-6-phosphate
GO:0051656	9612	470	19	2	3309	7	2	false	0.2611757762312507	0.8413182346108463	0.0	establishment of organelle localization
GO:0045022	9612	35	19	1	134	1	2	false	0.26119402985074086	0.8413182346108463	4.838842436304287E-33	early endosome to late endosome transport
GO:0022843	9612	45	19	1	172	1	2	false	0.2616279069767447	0.8413182346108463	1.688322595633456E-42	voltage-gated cation channel activity
GO:0005524	9612	987	19	4	1377	4	3	false	0.2635018031782001	0.8413182346108463	0.0	ATP binding
GO:0016310	9612	1431	19	4	1996	4	1	false	0.26387619787008376	0.8413182346108463	0.0	phosphorylation
GO:0070268	9612	74	19	1	1243	5	3	false	0.264648151874715	0.8413182346108463	3.1014608436417616E-121	cornification
GO:0070233	9612	9	19	1	34	1	3	false	0.2647058823529401	0.8413182346108463	1.9065320380506984E-8	negative regulation of T cell apoptotic process
GO:0043154	9612	54	19	1	554	3	4	false	0.2652731366672971	0.8413182346108463	2.3634680076704545E-76	negative regulation of cysteine-type endopeptidase activity involved in apoptotic process
GO:0015914	9612	47	19	1	329	2	3	false	0.2656794425086883	0.8413182346108463	4.01653226305542E-58	phospholipid transport
GO:0071897	9612	315	19	1	3204	3	3	false	0.2669717013410187	0.8421801983530196	0.0	DNA biosynthetic process
GO:0004618	9612	92	19	1	934	3	2	false	0.2676090974699754	0.8421801983530196	6.857137057204027E-130	phosphoglycerate kinase activity
GO:0032432	9612	154	19	1	8960	18	3	false	0.26828455072187607	0.8421801983530196	0.0	actin filament bundle
GO:0023056	9612	1021	19	3	4442	8	3	false	0.27195491865896626	0.8477495107632275	0.0	positive regulation of signaling
GO:0034660	9612	389	19	1	2623	2	1	false	0.2746611925886783	0.8477495107632275	0.0	ncRNA metabolic process
GO:0097367	9612	1467	19	4	8174	15	1	false	0.27619280465744933	0.8477495107632275	0.0	carbohydrate derivative binding
GO:0044093	9612	1251	19	4	8842	19	2	false	0.2772699946275419	0.8477495107632275	0.0	positive regulation of molecular function
GO:0042149	9612	30	19	1	108	1	1	false	0.27777777777777934	0.8477495107632275	2.2676303312538336E-27	cellular response to glucose starvation
GO:0051234	9612	3283	19	7	3941	7	1	false	0.2780908824896358	0.8477495107632275	0.0	establishment of localization
GO:0070304	9612	91	19	1	605	2	3	false	0.27841387991913	0.8477495107632275	1.2286579561311267E-110	positive regulation of stress-activated protein kinase signaling cascade
GO:0032838	9612	117	19	1	1133	3	2	false	0.2791269932854599	0.8477495107632275	8.89391536754924E-163	plasma membrane bounded cell projection cytoplasm
GO:0070302	9612	135	19	1	1306	3	3	false	0.2793473499958278	0.8477495107632275	7.838423947085528E-188	regulation of stress-activated protein kinase signaling cascade
GO:0031098	9612	187	19	1	2374	4	2	false	0.27992401943757605	0.8477495107632275	1.6212202958933756E-283	stress-activated protein kinase signaling cascade
GO:0002684	9612	593	19	2	3972	7	3	false	0.2814091688753813	0.8477495107632275	0.0	positive regulation of immune system process
GO:0008202	9612	189	19	1	4094	7	2	false	0.2818676965185618	0.8477495107632275	0.0	steroid metabolic process
GO:0050864	9612	83	19	1	294	1	2	false	0.2823129251700787	0.8477495107632275	1.9954718062353666E-75	regulation of B cell activation
GO:0003729	9612	210	19	1	1372	2	1	false	0.2827892645027341	0.8477495107632275	3.23619430001379E-254	mRNA binding
GO:0045580	9612	64	19	1	226	1	3	false	0.2831858407079742	0.8477495107632275	5.482206619493429E-58	regulation of T cell differentiation
GO:2001235	9612	131	19	1	1239	3	4	false	0.28504146084690213	0.8477495107632275	6.776183785242007E-181	positive regulation of apoptotic signaling pathway
GO:0000422	9612	60	19	1	388	2	2	false	0.28570286901620634	0.8477495107632275	4.800573155447225E-72	autophagy of mitochondrion
GO:0072557	9612	2	19	1	7	1	1	false	0.2857142857142857	0.8477495107632275	0.047619047619047596	IPAF inflammasome complex
GO:1901070	9612	12	19	1	42	1	2	false	0.28571428571428775	0.8477495107632275	9.04313103332438E-11	guanosine-containing compound biosynthetic process
GO:0099094	9612	46	19	1	161	1	2	false	0.2857142857142918	0.8477495107632275	2.1204466861704E-41	ligand-gated cation channel activity
GO:0032874	9612	89	19	1	310	1	4	false	0.2870967741935651	0.8495240613432541	3.8462000651461394E-80	positive regulation of stress-activated MAPK cascade
GO:0030183	9612	68	19	1	233	1	2	false	0.2918454935622584	0.8546075988468579	1.3884552775220042E-60	B cell differentiation
GO:0050867	9612	187	19	1	3335	6	3	false	0.2928408799736648	0.8546075988468579	4.423279445346E-312	positive regulation of cell activation
GO:0044262	9612	193	19	1	6220	11	2	false	0.2932012709222212	0.8546075988468579	0.0	cellular carbohydrate metabolic process
GO:0016774	9612	93	19	1	1118	4	1	false	0.29381853767961674	0.8546075988468579	1.8526970093887962E-138	phosphotransferase activity, carboxyl group as acceptor
GO:0018105	9612	179	19	1	1118	2	2	false	0.294700698106746	0.8546075988468579	8.386563007787072E-213	peptidyl-serine phosphorylation
GO:0046677	9612	202	19	1	2414	4	1	false	0.2951564120710688	0.8546075988468579	8.930554486055931E-301	response to antibiotic
GO:0005319	9612	78	19	1	708	3	2	false	0.295804142281133	0.8546075988468579	4.619978120261853E-106	lipid transporter activity
GO:1903706	9612	261	19	1	1623	2	3	false	0.29584889835012756	0.8546075988468579	5.1870170471704E-310	regulation of hemopoiesis
GO:0051310	9612	53	19	1	178	1	2	false	0.29775280898878065	0.8546075988468579	1.2907859541150464E-46	metaphase plate congression
GO:0061650	9612	105	19	1	351	1	1	false	0.2991452991453361	0.8546075988468579	2.113499435865997E-92	ubiquitin-like protein conjugating enzyme activity
GO:0061912	9612	40	19	1	246	2	1	false	0.2993197278911814	0.8546075988468579	5.38927091977442E-47	selective autophagy
GO:0002218	9612	109	19	1	364	1	2	false	0.29945054945056326	0.8546075988468579	7.0344111384349895E-96	activation of innate immune response
GO:0005623	9612	914	19	3	9048	19	1	false	0.29998404946695156	0.8546075988468579	0.0	cell
GO:0043230	9612	1655	19	5	8098	18	2	false	0.3001238654758359	0.8546075988468579	0.0	extracellular organelle
GO:0002376	9612	1703	19	5	8791	19	1	false	0.3011260434193165	0.8546075988468579	0.0	immune system process
GO:0007017	9612	566	19	2	8246	16	1	false	0.3014943259172001	0.8546075988468579	0.0	microtubule-based process
GO:0060548	9612	562	19	2	3073	6	3	false	0.30260579205370475	0.8546075988468579	0.0	negative regulation of cell death
GO:0045787	9612	244	19	1	3505	5	3	false	0.3030187608099662	0.8546075988468579	0.0	positive regulation of cell cycle
GO:0003013	9612	224	19	1	735	1	1	false	0.3047619047620043	0.857291280148703	1.7096441517163878E-195	circulatory system process
GO:0016860	9612	68	19	1	222	1	1	false	0.30630630630629935	0.8577919822136145	6.838631658957325E-59	intramolecular oxidoreductase activity
GO:0005509	9612	358	19	1	2134	2	1	false	0.30744216272104835	0.8577919822136145	0.0	calcium ion binding
GO:0042455	9612	20	19	1	65	1	2	false	0.3076923076923046	0.8577919822136145	3.528630827857207E-17	ribonucleoside biosynthetic process
GO:0033047	9612	57	19	1	185	1	3	false	0.30810810810812195	0.8577919822136145	3.79089415351068E-49	regulation of mitotic sister chromatid segregation
GO:0097191	9612	149	19	1	1689	4	2	false	0.30910062646213343	0.8581347182777727	3.8553119725687404E-218	extrinsic apoptotic signaling pathway
GO:1903522	9612	101	19	1	326	1	2	false	0.30981595092023	0.8581347182777727	4.894732320591712E-87	regulation of blood circulation
GO:0061660	9612	72	19	1	231	1	2	false	0.3116883116883115	0.8611184733633708	1.0067867875604283E-61	Atg12 ligase activity
GO:0101005	9612	206	19	1	3391	6	2	false	0.3136186258336772	0.8634683808530645	0.0	ubiquitinyl hydrolase activity
GO:0000819	9612	147	19	1	856	2	2	false	0.3141334645024076	0.8634683808530645	8.879248083659618E-170	sister chromatid segregation
GO:0098609	9612	438	19	2	780	2	1	false	0.31500938086310987	0.8636839480373366	2.040484809895186E-231	cell-cell adhesion
GO:0002758	9612	90	19	1	284	1	2	false	0.31690140845071907	0.8666773367477998	1.848702412756807E-76	innate immune response-activating signal transduction
GO:0048878	9612	582	19	2	1032	2	1	false	0.31780502109062	0.8669592892723966	4.118945403796662E-306	chemical homeostasis
GO:0019898	9612	189	19	1	8960	18	2	false	0.3189487219457975	0.8678931303198458	0.0	extrinsic component of membrane
GO:2001242	9612	110	19	1	1194	4	3	false	0.3209872859874559	0.8686048124637477	9.569779338681323E-159	regulation of intrinsic apoptotic signaling pathway
GO:0002521	9612	250	19	1	2060	3	2	false	0.321817419551738	0.8686048124637477	0.0	leukocyte differentiation
GO:1902531	9612	1072	19	3	2109	4	2	false	0.3248768621696527	0.8686048124637477	0.0	regulation of intracellular signal transduction
GO:0006622	9612	19	19	1	107	2	3	false	0.32498677481926885	0.8686048124637477	1.8395991018084173E-21	protein targeting to lysosome
GO:0016324	9612	169	19	1	1372	3	2	false	0.32609144579036653	0.8686048124637477	1.2801736033367975E-221	apical plasma membrane
GO:0033554	9612	1396	19	3	4137	6	2	false	0.3276822537217734	0.8686048124637477	0.0	cellular response to stress
GO:0031347	9612	380	19	2	1313	4	2	false	0.32958955347936253	0.8686048124637477	0.0	regulation of defense response
GO:0002020	9612	210	19	1	1682	3	1	false	0.3299073862517871	0.8686048124637477	3.2994874196495794E-274	protease binding
GO:0045089	9612	145	19	1	791	2	6	false	0.33321064507376674	0.8686048124637477	6.123931422646017E-163	positive regulation of innate immune response
GO:1901653	9612	242	19	1	726	1	3	false	0.33333333333331516	0.8686048124637477	6.480573460960416E-200	cellular response to peptide
GO:0120013	9612	26	19	1	78	1	1	false	0.333333333333327	0.8686048124637477	2.8724784208905825E-21	lipid transfer activity
GO:0004340	9612	8	19	1	24	1	2	false	0.3333333333333323	0.8686048124637477	1.3596729170830596E-6	glucokinase activity
GO:0008865	9612	3	19	1	9	1	1	false	0.3333333333333331	0.8686048124637477	0.011904761904761887	fructokinase activity
GO:0019158	9612	3	19	1	9	1	1	false	0.3333333333333331	0.8686048124637477	0.011904761904761887	mannokinase activity
GO:0002220	9612	89	19	1	266	1	2	false	0.3345864661654479	0.8686048124637477	4.5109623232966243E-73	innate immune response activating cell surface receptor signaling pathway
GO:0044419	9612	1356	19	4	8791	19	1	false	0.33530035346041975	0.8686048124637477	0.0	interspecies interaction between organisms
GO:1990904	9612	605	19	2	3588	7	1	false	0.3356967145796008	0.8686048124637477	0.0	ribonucleoprotein complex
GO:0033044	9612	264	19	1	1421	2	2	false	0.33715990524413275	0.8686048124637477	2.0386970910033477E-295	regulation of chromosome organization
GO:0032872	9612	132	19	1	391	1	3	false	0.33759590792835537	0.8686048124637477	6.1594995318566084E-108	regulation of stress-activated MAPK cascade
GO:0043226	9612	7871	19	17	8960	18	1	false	0.3384645157566734	0.8686048124637477	0.0	organelle
GO:0061695	9612	196	19	1	577	1	1	false	0.3396880415944032	0.8686048124637477	7.438253826735017E-160	transferase complex, transferring phosphorus-containing groups
GO:0015629	9612	503	19	1	1479	1	1	false	0.3400946585529652	0.8686048124637477	0.0	actin cytoskeleton
GO:0033365	9612	883	19	2	1512	2	1	false	0.34088903595844555	0.8686048124637477	0.0	protein localization to organelle
GO:0070062	9612	1643	19	5	2037	5	2	false	0.3409734434055605	0.8686048124637477	0.0	extracellular exosome
GO:0016874	9612	193	19	1	4724	10	1	false	0.3413339593599535	0.8686048124637477	0.0	ligase activity
GO:0034705	9612	13	19	1	38	1	1	false	0.34210526315789586	0.8686048124637477	1.846739019448984E-10	potassium channel complex
GO:0044389	9612	220	19	1	1682	3	1	false	0.3434807605496333	0.8686048124637477	1.5373070664344459E-282	ubiquitin-like protein ligase binding
GO:0019867	9612	150	19	1	5397	15	1	false	0.34515622199492	0.8686048124637477	6.945423975690596E-297	outer membrane
GO:0002833	9612	169	19	1	1680	4	3	false	0.34589571229049	0.8686048124637477	2.2495354041486034E-237	positive regulation of response to biotic stimulus
GO:0005884	9612	301	19	1	870	1	2	false	0.34597701149415405	0.8686048124637477	7.446580788700953E-243	actin filament
GO:0000165	9612	486	19	2	1625	4	2	false	0.346616132253046	0.8686048124637477	0.0	MAPK cascade
GO:0070229	9612	17	19	1	49	1	3	false	0.3469387755102074	0.8686048124637477	1.5386342446734652E-13	negative regulation of lymphocyte apoptotic process
GO:0032270	9612	916	19	2	3808	5	4	false	0.3472418478714855	0.8686048124637477	0.0	positive regulation of cellular protein metabolic process
GO:0031253	9612	180	19	1	1359	3	2	false	0.3472656257951186	0.8686048124637477	5.183987133763189E-230	cell projection membrane
GO:1902533	9612	545	19	2	1820	4	3	false	0.3472815178179157	0.8686048124637477	0.0	positive regulation of intracellular signal transduction
GO:0045177	9612	211	19	1	8960	18	1	false	0.3490790697426615	0.871089015049084	0.0	apical part of cell
GO:0045785	9612	254	19	1	3656	6	3	false	0.35101365541740037	0.8731625967838647	0.0	positive regulation of cell adhesion
GO:0051276	9612	845	19	2	3483	5	1	false	0.351586852635126	0.8731625967838647	0.0	chromosome organization
GO:0045088	9612	197	19	1	1008	2	5	false	0.3528337352817675	0.8731625967838647	1.7251966016741754E-215	regulation of innate immune response
GO:0030705	9612	279	19	1	1426	2	1	false	0.3531350114416738	0.8731625967838647	2.774083526973843E-305	cytoskeleton-dependent intracellular transport
GO:0031410	9612	1543	19	4	7165	14	2	false	0.35540282711049576	0.8761197395460151	0.0	cytoplasmic vesicle
GO:0060341	9612	539	19	1	2730	2	2	false	0.3559489246539673	0.8761197395460151	0.0	regulation of cellular localization
GO:0032787	9612	442	19	2	739	2	1	false	0.3574045348031149	0.8762416398512066	1.910206696662208E-215	monocarboxylic acid metabolic process
GO:0031968	9612	150	19	1	2112	6	4	false	0.3576166249438904	0.8762416398512066	2.5525099706958943E-234	organelle outer membrane
GO:0055037	9612	127	19	1	634	2	1	false	0.36075769581551365	0.8817139345273696	3.164235950282456E-137	recycling endosome
GO:0051098	9612	243	19	1	8217	15	2	false	0.3628013532060764	0.8817139345273696	0.0	regulation of binding
GO:0007059	9612	229	19	1	8246	16	1	false	0.3630342337307221	0.8817139345273696	0.0	chromosome segregation
GO:0046034	9612	241	19	1	6537	12	1	false	0.36310656952835346	0.8817139345273696	0.0	ATP metabolic process
GO:0061134	9612	138	19	1	1284	4	4	false	0.36578935953618485	0.8831565273869424	1.4996854540188512E-189	peptidase regulator activity
GO:0008092	9612	684	19	2	7016	13	1	false	0.366401325392044	0.8831565273869424	0.0	cytoskeletal protein binding
GO:0007018	9612	298	19	1	1449	2	2	false	0.3691353152678798	0.8831565273869424	6.49207E-319	microtubule-based movement
GO:0009897	9612	152	19	1	4361	13	3	false	0.36987625545598285	0.8831565273869424	1.1401090821846673E-285	external side of plasma membrane
GO:0006790	9612	255	19	1	6197	11	1	false	0.3703531150789612	0.8831565273869424	0.0	sulfur compound metabolic process
GO:0036094	9612	1676	19	4	8174	15	1	false	0.37077220882175	0.8831565273869424	0.0	small molecule binding
GO:0098588	9612	1307	19	5	2264	7	1	false	0.3712458451814745	0.8831565273869424	0.0	bounding membrane of organelle
GO:0010952	9612	127	19	1	1160	4	4	false	0.3715184030989713	0.8831565273869424	2.532438772107641E-173	positive regulation of peptidase activity
GO:0032553	9612	1283	19	4	1642	4	2	false	0.372365336320465	0.8831565273869424	0.0	ribonucleotide binding
GO:0006757	9612	92	19	1	443	2	4	false	0.3725932811047461	0.8831565273869424	1.1098840639100422E-97	ATP generation from ADP
GO:0060205	9612	277	19	1	4860	8	3	false	0.3748887511704766	0.8831565273869424	0.0	cytoplasmic vesicle lumen
GO:0071496	9612	216	19	1	1491	3	1	false	0.3749001325598386	0.8831565273869424	4.4140188780315235E-267	cellular response to external stimulus
GO:0030098	9612	164	19	1	437	1	2	false	0.3752860411898819	0.8831565273869424	6.622602031452379E-125	lymphocyte differentiation
GO:0043227	9612	7431	19	17	7871	17	1	false	0.3757075895208537	0.8831565273869424	0.0	membrane-bounded organelle
GO:1901293	9612	298	19	1	2678	4	3	false	0.3763461728712174	0.8831565273869424	0.0	nucleoside phosphate biosynthetic process
GO:0005215	9612	606	19	2	8842	19	1	false	0.37779027026151124	0.8831565273869424	0.0	transporter activity
GO:0030686	9612	28	19	1	74	1	2	false	0.3783783783783767	0.8831565273869424	5.071775885195947E-21	90S preribosome
GO:0042981	9612	897	19	4	1143	4	2	false	0.3787548273429056	0.8831565273869424	1.0473764687992317E-257	regulation of apoptotic process
GO:0050870	9612	113	19	1	298	1	4	false	0.3791946308725099	0.8831565273869424	2.6958052693574145E-85	positive regulation of T cell activation
GO:0005739	9612	1210	19	3	8258	15	2	false	0.3805882111747494	0.8845000701765099	0.0	mitochondrion
GO:0016853	9612	222	19	1	4724	10	1	false	0.3823367894022117	0.8866611197485981	0.0	isomerase activity
GO:0016485	9612	138	19	1	1208	4	2	false	0.38483928093341363	0.8879226803882345	1.1221565475398728E-185	protein processing
GO:0034976	9612	209	19	1	1396	3	1	false	0.3854865983373601	0.8879226803882345	3.529041156878119E-255	response to endoplasmic reticulum stress
GO:0008150	9612	8791	19	19	9242	19	1	false	0.38615458339137043	0.8879226803882345	0.0	biological_process
GO:0034470	9612	320	19	1	828	1	2	false	0.3864734299518861	0.8879226803882345	4.399084321845168E-239	ncRNA processing
GO:0005615	9612	2029	19	5	8960	18	2	false	0.38698015248683904	0.8879226803882345	0.0	extracellular space
GO:0035639	9612	1219	19	4	1939	5	2	false	0.3879930208951138	0.8883645700410322	0.0	purine ribonucleoside triphosphate binding
GO:0009913	9612	169	19	1	430	1	2	false	0.3930232558140213	0.8968531468531092	1.8598484410489602E-124	epidermal cell differentiation
GO:0010646	9612	1911	19	4	5437	9	2	false	0.39477670312640295	0.8968531468531092	0.0	regulation of cell communication
GO:0071417	9612	367	19	1	1652	2	4	false	0.39506176460629877	0.8968531468531092	0.0	cellular response to organonitrogen compound
GO:0004364	9612	19	19	1	48	1	1	false	0.3958333333333319	0.8968531468531092	8.664123881800216E-14	glutathione transferase activity
GO:0030217	9612	114	19	1	287	1	2	false	0.3972125435539752	0.8968531468531092	3.758802921364394E-83	T cell differentiation
GO:0002764	9612	287	19	1	2980	5	2	false	0.3975167647151303	0.8968531468531092	0.0	immune response-regulating signaling pathway
GO:0016236	9612	246	19	2	388	2	1	false	0.4013825621353228	0.8968531468531092	5.068345659834192E-110	macroautophagy
GO:0042113	9612	147	19	1	365	1	1	false	0.40273972602742186	0.8968531468531092	3.2614577900386753E-106	B cell activation
GO:0098858	9612	186	19	1	1179	3	2	false	0.4028285771468772	0.8968531468531092	1.914254282345246E-222	actin-based cell projection
GO:0033500	9612	133	19	1	582	2	1	false	0.4051256572682256	0.8968531468531092	3.5535813288969326E-135	carbohydrate homeostasis
GO:0035556	9612	1624	19	4	8564	17	2	false	0.4075114895509706	0.8968531468531092	0.0	intracellular signal transduction
GO:0008094	9612	96	19	1	235	1	1	false	0.4085106382978433	0.8968531468531092	1.7899065043435495E-68	DNA-dependent ATPase activity
GO:0015711	9612	237	19	1	1921	4	2	false	0.4097068589937289	0.8968531468531092	7.5403536264503E-311	organic anion transport
GO:0030131	9612	21	19	1	51	1	2	false	0.4117647058823526	0.8968531468531092	8.736931645512856E-15	clathrin adaptor complex
GO:0002831	9612	260	19	1	2561	5	2	false	0.4147474054857604	0.8968531468531092	0.0	regulation of response to biotic stimulus
GO:0032559	9612	1030	19	4	1283	4	2	false	0.41489898919657325	0.8968531468531092	8.130900203996709E-276	adenyl ribonucleotide binding
GO:0016049	9612	275	19	1	8251	16	2	false	0.41891605149015	0.8968531468531092	0.0	cell growth
GO:0042995	9612	1164	19	3	8960	18	1	false	0.4202253695130305	0.8968531468531092	0.0	cell projection
GO:0030414	9612	111	19	1	871	4	4	false	0.42091336195321577	0.8968531468531092	1.2185659089076166E-143	peptidase inhibitor activity
GO:0006228	9612	8	19	1	19	1	3	false	0.4210526315789468	0.8968531468531092	1.3230663385462133E-5	UTP biosynthetic process
GO:0070232	9612	16	19	1	38	1	2	false	0.42105263157894907	0.8968531468531092	4.496408047353997E-11	regulation of T cell apoptotic process
GO:0140097	9612	252	19	1	4724	10	1	false	0.4223222848903231	0.8968531468531092	0.0	catalytic activity, acting on DNA
GO:0015077	9612	171	19	1	402	1	2	false	0.42537313432836515	0.8968531468531092	2.1547065563875683E-118	monovalent inorganic cation transmembrane transporter activity
GO:0046129	9612	20	19	1	47	1	3	false	0.42553191489361497	0.8968531468531092	1.024329917060137E-13	purine ribonucleoside biosynthetic process
GO:0031349	9612	218	19	1	1682	4	3	false	0.426373364906539	0.8968531468531092	6.834066975332553E-281	positive regulation of defense response
GO:0017137	9612	117	19	1	274	1	1	false	0.42700729927006575	0.8968531468531092	1.2676583098854603E-80	Rab GTPase binding
GO:0097169	9612	3	19	1	7	1	1	false	0.42857142857142844	0.8968531468531092	0.02857142857142854	AIM2 inflammasome complex
GO:0035032	9612	6	19	1	14	1	1	false	0.42857142857142866	0.8968531468531092	3.3300033300033327E-4	phosphatidylinositol 3-kinase complex, class III
GO:0030554	9612	1040	19	4	1285	4	1	false	0.4285901283658983	0.8968531468531092	4.6530414758571477E-271	adenyl nucleotide binding
GO:0051336	9612	814	19	2	2915	5	2	false	0.4287383752098697	0.8968531468531092	0.0	regulation of hydrolase activity
GO:0050865	9612	301	19	1	5525	10	2	false	0.4291726052505117	0.8968531468531092	0.0	regulation of cell activation
GO:0002696	9612	182	19	1	1066	3	4	false	0.4300547831275524	0.8968531468531092	7.875781981449865E-211	positive regulation of leukocyte activation
GO:0003674	9612	8842	19	19	9242	19	1	false	0.43106460902944566	0.8968531468531092	0.0	molecular_function
GO:0051251	9612	164	19	1	380	1	3	false	0.43157894736844415	0.8968531468531092	3.489591087920407E-112	positive regulation of lymphocyte activation
GO:0045862	9612	229	19	1	1740	4	3	false	0.4316268258302175	0.8968531468531092	1.8355471135013753E-293	positive regulation of proteolysis
GO:0010803	9612	40	19	1	163	2	2	false	0.43172006362185567	0.8968531468531092	4.944296334627567E-39	regulation of tumor necrosis factor-mediated signaling pathway
GO:0099517	9612	16	19	1	37	1	2	false	0.43243243243243207	0.8968531468531092	7.76652299088412E-11	synaptic vesicle transport along microtubule
GO:0048490	9612	16	19	1	37	1	2	false	0.43243243243243207	0.8968531468531092	7.76652299088412E-11	anterograde synaptic vesicle transport
GO:0022803	9612	214	19	1	493	1	1	false	0.43407707910757404	0.8968531468531092	7.933957948283906E-146	passive transmembrane transporter activity
GO:0022613	9612	377	19	1	2178	3	1	false	0.43474789832289057	0.8968531468531092	0.0	ribonucleoprotein complex biogenesis
GO:0050727	9612	170	19	1	684	2	3	false	0.4355783308931681	0.8968531468531092	7.682180618700301E-166	regulation of inflammatory response
GO:0046873	9612	199	19	1	454	1	2	false	0.4383259911895155	0.8968531468531092	1.8182505615488062E-134	metal ion transmembrane transporter activity
GO:0030855	9612	374	19	1	2138	3	2	false	0.4385083195269267	0.8968531468531092	0.0	epithelial cell differentiation
GO:0097708	9612	1544	19	4	7829	17	2	false	0.4394880227887712	0.8968531468531092	0.0	intracellular vesicle
GO:0051247	9612	977	19	2	4090	6	4	false	0.439538341442948	0.8968531468531092	0.0	positive regulation of protein metabolic process
GO:0000323	9612	533	19	2	2945	8	1	false	0.4397685285954364	0.8968531468531092	0.0	lytic vacuole
GO:0016887	9612	403	19	1	916	1	1	false	0.43995633187767025	0.8968531468531092	5.1034311841359554E-272	ATPase activity
GO:0090407	9612	503	19	1	3722	4	2	false	0.44066890943622805	0.8968531468531092	0.0	organophosphate biosynthetic process
GO:0048583	9612	2297	19	5	6404	12	2	false	0.4419914608322588	0.8968531468531092	0.0	regulation of response to stimulus
GO:0071103	9612	214	19	1	845	2	1	false	0.4425951372725914	0.8968531468531092	6.826858580091102E-207	DNA conformation change
GO:0099513	9612	683	19	1	1539	1	2	false	0.4437946718645571	0.8968531468531092	0.0	polymeric cytoskeletal fiber
GO:1901137	9612	512	19	1	3753	4	2	false	0.44397783085829656	0.8968531468531092	0.0	carbohydrate derivative biosynthetic process
GO:0052695	9612	4	19	1	9	1	1	false	0.44444444444444403	0.8968531468531092	0.007936507936507922	cellular glucuronidation
GO:0005902	9612	104	19	1	234	1	2	false	0.4444444444444482	0.8968531468531092	2.9378831998034045E-69	microvillus
GO:0099111	9612	260	19	1	3227	7	2	false	0.4448861588813441	0.8968531468531092	0.0	microtubule-based transport
GO:0023051	9612	1937	19	4	5784	10	2	false	0.4449888151718011	0.8968531468531092	0.0	regulation of signaling
GO:0042592	9612	1032	19	2	2224	3	1	false	0.4461120929321732	0.8968531468531092	0.0	homeostatic process
GO:0032103	9612	291	19	1	2120	4	3	false	0.4462476452679081	0.8968531468531092	0.0	positive regulation of response to external stimulus
GO:0016829	9612	271	19	1	4724	10	1	false	0.44642566908174863	0.8968531468531092	0.0	lyase activity
GO:0051346	9612	289	19	1	2591	5	3	false	0.4466768490737797	0.8968531468531092	0.0	negative regulation of hydrolase activity
GO:1905037	9612	74	19	1	289	2	2	false	0.4472078046904977	0.8968531468531092	7.378156405306201E-71	autophagosome organization
GO:0098552	9612	290	19	1	8960	18	3	false	0.4472214306497224	0.8968531468531092	0.0	side of membrane
GO:0044297	9612	290	19	1	8960	18	1	false	0.4472214306497224	0.8968531468531092	0.0	cell body
GO:0097478	9612	290	19	1	8960	18	2	false	0.4472214306497224	0.8968531468531092	0.0	leaflet of membrane bilayer
GO:0006082	9612	797	19	2	6442	12	3	false	0.4478471736672281	0.8968531468531092	0.0	organic acid metabolic process
GO:0005216	9612	195	19	1	434	1	3	false	0.4493087557602955	0.8968531468531092	5.471669949463308E-129	ion channel activity
GO:0046051	9612	9	19	1	20	1	2	false	0.45000000000000057	0.8968531468531092	5.9537985234579775E-6	UTP metabolic process
GO:0051090	9612	421	19	1	3022	4	3	false	0.4514150547403821	0.8968531468531092	0.0	regulation of DNA-binding transcription factor activity
GO:2000116	9612	148	19	2	316	3	2	false	0.452444301109948	0.8968531468531092	3.1401646604543223E-94	regulation of cysteine-type endopeptidase activity
GO:0019637	9612	783	19	2	6275	12	2	false	0.4524736291592512	0.8968531468531092	0.0	organophosphate metabolic process
GO:0043280	9612	84	19	1	461	3	4	false	0.453878819596552	0.8968531468531092	1.8707707864928217E-94	positive regulation of cysteine-type endopeptidase activity involved in apoptotic process
GO:0003700	9612	798	19	1	1756	1	3	false	0.4544419134396255	0.8968531468531092	0.0	DNA-binding transcription factor activity
GO:0016757	9612	152	19	1	2071	8	1	false	0.4571338621194818	0.8968531468531092	3.3559518923901595E-235	transferase activity, transferring glycosyl groups
GO:0046031	9612	99	19	1	376	2	2	false	0.4577872340425182	0.8968531468531092	1.5671265347376388E-93	ADP metabolic process
GO:0032392	9612	98	19	1	214	1	1	false	0.4579439252336643	0.8968531468531092	1.4824222435641113E-63	DNA geometric change
GO:0010604	9612	1849	19	3	5340	7	3	false	0.4591274207739966	0.8968531468531092	0.0	positive regulation of macromolecule metabolic process
GO:0010564	9612	515	19	1	1121	1	2	false	0.4594112399643005	0.8968531468531092	0.0	regulation of cell cycle process
GO:0140096	9612	2062	19	5	4724	10	1	false	0.46044739995586825	0.8968531468531092	0.0	catalytic activity, acting on a protein
GO:0007346	9612	478	19	1	1036	1	2	false	0.46138996139007643	0.8968531468531092	1.20297811636226E-309	regulation of mitotic cell cycle
GO:0034774	9612	276	19	1	598	1	2	false	0.46153846153837297	0.8968531468531092	1.7317856321119168E-178	secretory granule lumen
GO:0051186	9612	339	19	1	6197	11	1	false	0.46170137983810977	0.8968531468531092	0.0	cofactor metabolic process
GO:0047496	9612	37	19	1	80	1	2	false	0.4625000000000024	0.8968531468531092	1.1618654074855353E-23	vesicle transport along microtubule
GO:0002768	9612	286	19	1	1526	3	2	false	0.4637043282812884	0.8968531468531092	6.9454E-319	immune response-regulating cell surface receptor signaling pathway
GO:0007005	9612	409	19	1	3483	5	1	false	0.464713994338974	0.8968531468531092	0.0	mitochondrion organization
GO:0097447	9612	326	19	2	684	3	3	false	0.4648865189039928	0.8968531468531092	8.628970381950333E-205	dendritic tree
GO:0046390	9612	234	19	1	870	2	3	false	0.46581484861713585	0.8968531468531092	3.383164936377614E-219	ribose phosphate biosynthetic process
GO:0043065	9612	415	19	2	1133	4	3	false	0.4659242598205092	0.8968531468531092	2.27E-322	positive regulation of apoptotic process
GO:0002682	9612	836	19	2	5979	11	2	false	0.4683056061342169	0.8968531468531092	0.0	regulation of immune system process
GO:0045861	9612	226	19	1	1547	4	3	false	0.4686736289228426	0.8968531468531092	1.3855703117393179E-278	negative regulation of proteolysis
GO:0030118	9612	38	19	1	81	1	1	false	0.4691358024691385	0.8968531468531092	5.450726603018514E-24	clathrin coat
GO:0044283	9612	480	19	1	4035	5	2	false	0.4693173503069095	0.8968531468531092	0.0	small molecule biosynthetic process
GO:0002449	9612	156	19	1	575	2	1	false	0.46934706862614417	0.8968531468531092	2.839769044009283E-145	lymphocyte mediated immunity
GO:0006090	9612	120	19	1	442	2	1	false	0.4697263520793439	0.8968531468531092	1.3332961498829084E-111	pyruvate metabolic process
GO:0002252	9612	825	19	3	1703	5	1	false	0.47080810492759356	0.8968531468531092	0.0	immune effector process
GO:0022834	9612	49	19	1	104	1	1	false	0.4711538461538288	0.8968531468531092	7.498766231381724E-31	ligand-gated channel activity
GO:0032040	9612	35	19	1	74	1	2	false	0.47297297297297036	0.8968531468531092	6.37187524998148E-22	small-subunit processome
GO:0009142	9612	150	19	1	317	1	2	false	0.47318611987376413	0.8968531468531092	1.3178361153887746E-94	nucleoside triphosphate biosynthetic process
GO:0048534	9612	496	19	1	1808	2	2	false	0.4735223393783748	0.8968531468531092	0.0	hematopoietic or lymphoid organ development
GO:0008194	9612	72	19	1	152	1	1	false	0.473684210526296	0.8968531468531092	3.3420247141876106E-45	UDP-glycosyltransferase activity
GO:0022409	9612	145	19	1	525	2	3	false	0.4764812795349277	0.8980204379562203	1.1024394118789772E-133	positive regulation of cell-cell adhesion
GO:0060047	9612	107	19	1	224	1	2	false	0.4776785714285374	0.8980204379562203	8.69942737986609E-67	heart contraction
GO:0044282	9612	324	19	1	2644	5	2	false	0.4801201335508014	0.8980204379562203	0.0	small molecule catabolic process
GO:1901135	9612	820	19	2	6245	12	1	false	0.4805085431703347	0.8980204379562203	0.0	carbohydrate derivative metabolic process
GO:0051707	9612	818	19	3	1356	4	2	false	0.48069280269862613	0.8980204379562203	0.0	response to other organism
GO:0040008	9612	368	19	1	5775	10	2	false	0.4826157235861397	0.8980204379562203	0.0	regulation of growth
GO:0006364	9612	192	19	1	396	1	3	false	0.48484848484842324	0.8980204379562203	1.8538687777266572E-118	rRNA processing
GO:0004175	9612	446	19	3	736	4	1	false	0.4853400987713203	0.8980204379562203	1.5789531710743535E-213	endopeptidase activity
GO:0031669	9612	152	19	1	313	1	2	false	0.4856230031948862	0.8980204379562203	1.5129114746351083E-93	cellular response to nutrient levels
GO:0005759	9612	401	19	1	4429	7	2	false	0.4856233320100518	0.8980204379562203	0.0	mitochondrial matrix
GO:0022836	9612	104	19	1	214	1	1	false	0.48598130841123877	0.8980204379562203	7.58087090678545E-64	gated channel activity
GO:0031983	9612	279	19	1	5596	13	2	false	0.48602939735694756	0.8980204379562203	0.0	vesicle lumen
GO:0070646	9612	220	19	1	1428	4	2	false	0.48829225693671235	0.8980204379562203	1.1274724322484623E-265	protein modification by small protein removal
GO:0019724	9612	86	19	1	176	1	2	false	0.48863636363637364	0.8980204379562203	1.8187982142441353E-52	B cell mediated immunity
GO:0006909	9612	198	19	1	1578	5	1	false	0.4889483994273879	0.8980204379562203	4.769768824776894E-258	phagocytosis
GO:1903575	9612	77	19	1	157	1	3	false	0.4904458598725978	0.8980204379562203	8.858531162578503E-47	cornified envelope assembly
GO:0006629	9612	835	19	2	6246	12	2	false	0.49056572821425626	0.8980204379562203	0.0	lipid metabolic process
GO:0051091	9612	348	19	1	3783	7	4	false	0.491386053399564	0.8980204379562203	0.0	positive regulation of DNA-binding transcription factor activity
GO:2000117	9612	60	19	1	298	3	3	false	0.491872287174287	0.8980204379562203	1.72951292386648E-64	negative regulation of cysteine-type endopeptidase activity
GO:0098797	9612	246	19	1	4469	12	2	false	0.49352916847836864	0.8980204379562203	0.0	plasma membrane protein complex
GO:0010638	9612	458	19	1	3602	5	3	false	0.4935712562565432	0.8980204379562203	0.0	positive regulation of organelle organization
GO:0005261	9612	159	19	1	322	1	2	false	0.49378881987574297	0.8980204379562203	2.7003696326723427E-96	cation channel activity
GO:1901699	9612	403	19	1	1973	3	2	false	0.49632773805687225	0.8980204379562203	0.0	cellular response to nitrogen compound
GO:0015672	9612	293	19	1	590	1	1	false	0.4966101694915249	0.8980204379562203	7.618181925152272E-177	monovalent inorganic cation transport
GO:0016861	9612	34	19	1	68	1	1	false	0.49999999999999906	0.8980204379562203	3.5145627607867726E-20	intramolecular oxidoreductase activity, interconverting aldoses and ketoses
GO:0034271	9612	3	19	1	6	1	1	false	0.4999999999999997	0.8980204379562203	0.04999999999999996	phosphatidylinositol 3-kinase complex, class III, type I
GO:0034272	9612	3	19	1	6	1	1	false	0.4999999999999997	0.8980204379562203	0.04999999999999996	phosphatidylinositol 3-kinase complex, class III, type II
GO:0005730	9612	702	19	1	4409	4	2	false	0.5004051379456791	0.8980204379562203	0.0	nucleolus
GO:2001233	9612	271	19	1	2084	5	3	false	0.5020468723143314	0.8980204379562203	0.0	regulation of apoptotic signaling pathway
GO:0044281	9612	1423	19	3	6537	12	1	false	0.5035318813372683	0.8980204379562203	0.0	small molecule metabolic process
GO:0005903	9612	61	19	1	121	1	2	false	0.5041322314049581	0.8980204379562203	5.2179548421235766E-36	brush border
GO:0016866	9612	112	19	1	222	1	1	false	0.5045045045044838	0.8980204379562203	2.798733208250555E-66	intramolecular transferase activity
GO:1901700	9612	938	19	2	2414	4	1	false	0.5050138416790614	0.8980204379562203	0.0	response to oxygen-containing compound
GO:0006793	9612	2019	19	4	6197	11	1	false	0.5058427161462189	0.8980204379562203	0.0	phosphorus metabolic process
GO:0061024	9612	1462	19	3	4525	8	1	false	0.5064994959619085	0.8980204379562203	0.0	membrane organization
GO:0009605	9612	1491	19	3	4612	8	1	false	0.5069798363756723	0.8980204379562203	0.0	response to external stimulus
GO:0016779	9612	181	19	1	1118	4	1	false	0.5071214841141184	0.8980204379562203	3.102177642065774E-214	nucleotidyltransferase activity
GO:0070228	9612	29	19	1	57	1	2	false	0.5087719298245584	0.8980204379562203	6.651751997576856E-17	regulation of lymphocyte apoptotic process
GO:0009991	9612	316	19	1	1491	3	1	false	0.5108462739785089	0.8980204379562203	0.0	response to extracellular stimulus
GO:0030425	9612	326	19	2	641	3	2	false	0.5128893976183477	0.8980204379562203	3.822606454194968E-192	dendrite
GO:0001775	9612	867	19	2	8246	16	1	false	0.5132765763509816	0.8980204379562203	0.0	cell activation
GO:0003015	9612	115	19	1	224	1	1	false	0.5133928571428309	0.8980204379562203	7.545657170335093E-67	heart process
GO:0016050	9612	1116	19	2	3483	5	1	false	0.5134177740323845	0.8980204379562203	0.0	vesicle organization
GO:0031966	9612	535	19	2	2290	7	2	false	0.5136223748781901	0.8980204379562203	0.0	mitochondrial membrane
GO:0120025	9612	1119	19	3	1397	3	2	false	0.5136520564444064	0.8980204379562203	6.591838240454979E-302	plasma membrane bounded cell projection
GO:0060089	9612	329	19	1	8842	19	1	false	0.5138332251754059	0.8980204379562203	0.0	molecular transducer activity
GO:0016072	9612	200	19	1	389	1	1	false	0.514138817480739	0.8980204379562203	2.2910029391151697E-116	rRNA metabolic process
GO:0010256	9612	392	19	1	4525	8	1	false	0.5159174881187332	0.8980204379562203	0.0	endomembrane system organization
GO:0016832	9612	32	19	1	62	1	1	false	0.5161290322580669	0.8980204379562203	2.217866739953471E-18	aldehyde-lyase activity
GO:0022610	9612	786	19	2	8791	19	1	false	0.5167662634571343	0.8980204379562203	0.0	biological adhesion
GO:1901652	9612	320	19	1	1047	2	2	false	0.5180603417577659	0.8980204379562203	4.698087916213353E-279	response to peptide
GO:2000112	9612	2059	19	2	2860	2	3	false	0.5182287806632114	0.8980204379562203	0.0	regulation of cellular macromolecule biosynthetic process
GO:0046330	9612	71	19	1	137	1	3	false	0.5182481751824909	0.8980204379562203	9.235268100452473E-41	positive regulation of JNK cascade
GO:0006096	9612	92	19	1	177	1	7	false	0.5197740112994681	0.8988313640297046	1.0003270693504781E-52	glycolytic process
GO:0061337	9612	50	19	1	96	1	2	false	0.5208333333333336	0.8988313640297046	1.6876170915722783E-28	cardiac conduction
GO:0006091	9612	401	19	1	6197	11	1	false	0.5212059987171325	0.8988313640297046	0.0	generation of precursor metabolites and energy
GO:0010466	9612	158	19	1	930	4	4	false	0.525799103771632	0.9053106985447971	2.4972160575692337E-183	negative regulation of peptidase activity
GO:0016877	9612	102	19	1	193	1	1	false	0.528497409326412	0.9076048083015184	1.8972328848545177E-57	ligase activity, forming carbon-sulfur bonds
GO:0030155	9612	423	19	1	5840	10	2	false	0.5288076029900813	0.9076048083015184	0.0	regulation of cell adhesion
GO:0050839	9612	396	19	1	7016	13	1	false	0.5304302141516051	0.9089492435540953	0.0	cell adhesion molecule binding
GO:0016835	9612	144	19	1	271	1	1	false	0.5313653136531408	0.9089709082460993	9.26157273052589E-81	carbon-oxygen lyase activity
GO:0051607	9612	157	19	1	1116	5	3	false	0.5321214735254173	0.9089709082460993	3.9030249028297614E-196	defense response to virus
GO:0008284	9612	458	19	1	3243	5	3	false	0.533157051993552	0.9093056493055384	0.0	positive regulation of cell population proliferation
GO:0002694	9612	279	19	1	1230	3	3	false	0.5381350842884071	0.9163526671137499	3.598531748471065E-285	regulation of leukocyte activation
GO:0005768	9612	634	19	2	2949	8	2	false	0.5400624502729858	0.917014336859019	0.0	endosome
GO:0043067	9612	912	19	4	1292	5	2	false	0.5402171254995883	0.917014336859019	0.0	regulation of programmed cell death
GO:0010506	9612	243	19	1	747	2	2	false	0.5450757453403822	0.9219284603424073	7.302063902262049E-204	regulation of autophagy
GO:0043068	9612	418	19	2	1243	5	3	false	0.5451821290136072	0.9219284603424073	0.0	positive regulation of programmed cell death
GO:0048731	9612	2428	19	3	2971	3	2	false	0.5456824124678843	0.9219284603424073	0.0	system development
GO:1990234	9612	577	19	1	1055	1	1	false	0.5469194312798428	0.9219284603424073	1.100280838E-314	transferase complex
GO:0008324	9612	312	19	1	570	1	2	false	0.5473684210527866	0.9219284603424073	9.992684492629904E-170	cation transmembrane transporter activity
GO:0031329	9612	611	19	1	4142	5	3	false	0.5499543808570994	0.923430137269527	0.0	regulation of cellular catabolic process
GO:0050863	9612	171	19	1	310	1	2	false	0.5516129032258202	0.923430137269527	5.508544126696892E-92	regulation of T cell activation
GO:1902532	9612	335	19	1	1839	4	3	false	0.5529579537964335	0.923430137269527	0.0	negative regulation of intracellular signal transduction
GO:0002250	9612	216	19	1	1183	4	1	false	0.5540626777839697	0.923430137269527	2.143728845753112E-243	adaptive immune response
GO:0051403	9612	167	19	1	503	2	2	false	0.5542284143744383	0.923430137269527	3.7847543095771504E-138	stress-activated MAPK cascade
GO:0010243	9612	621	19	1	1867	2	2	false	0.5547217969226711	0.923430137269527	0.0	response to organonitrogen compound
GO:0010950	9612	109	19	1	462	3	3	false	0.5548321903503586	0.923430137269527	5.483935469942038E-109	positive regulation of endopeptidase activity
GO:0010556	9612	2130	19	2	3964	3	3	false	0.5559140027399523	0.923430137269527	0.0	regulation of macromolecule biosynthetic process
GO:0007166	9612	1525	19	3	2878	5	1	false	0.5559339330560773	0.923430137269527	0.0	cell surface receptor signaling pathway
GO:0080135	9612	483	19	1	5575	9	3	false	0.5578950126790948	0.9252684513498618	0.0	regulation of cellular response to stress
GO:0006396	9612	766	19	1	3205	3	2	false	0.5594212455085649	0.9263810533421648	0.0	RNA processing
GO:0034613	9612	1512	19	2	2013	2	2	false	0.5640849389501099	0.9300794218600691	0.0	cellular protein localization
GO:0006261	9612	114	19	1	202	1	1	false	0.5643564356435442	0.9300794218600691	1.473360926414263E-59	DNA-dependent DNA replication
GO:0032269	9612	691	19	1	3685	4	4	false	0.5643939545947254	0.9300794218600691	0.0	negative regulation of cellular protein metabolic process
GO:0006811	9612	816	19	2	3213	7	1	false	0.5650898057099958	0.9300794218600691	0.0	ion transport
GO:0045597	9612	494	19	1	3805	6	4	false	0.5661182199984488	0.9303581673115631	0.0	positive regulation of cell differentiation
GO:0005774	9612	314	19	1	3163	8	3	false	0.5671657398430091	0.9304904080994509	0.0	vacuolar membrane
GO:0070925	9612	519	19	1	3979	6	2	false	0.5679170450173011	0.9304904080994509	0.0	organelle assembly
GO:0004866	9612	110	19	1	447	3	4	false	0.5724257009072001	0.9364607765596642	1.0859554879214828E-107	endopeptidase inhibitor activity
GO:1903039	9612	122	19	1	212	1	3	false	0.5754716981131781	0.9378747579509347	3.0993734401174055E-62	positive regulation of leukocyte cell-cell adhesion
GO:0043085	9612	898	19	2	4868	10	3	false	0.5757196162665915	0.9378747579509347	0.0	positive regulation of catalytic activity
GO:0000166	9612	1462	19	4	1677	4	2	false	0.5773356747931618	0.9378747579509347	4.178972261556868E-278	nucleotide binding
GO:0009615	9612	204	19	1	818	3	1	false	0.5776089096910129	0.9378747579509347	9.11037579440486E-199	response to virus
GO:0071704	9612	6245	19	12	6537	12	1	false	0.5776200032809543	0.9378747579509347	0.0	organic substance metabolic process
GO:0050790	9612	1448	19	3	5062	10	2	false	0.5793282260614532	0.9379593091785597	0.0	regulation of catalytic activity
GO:0043066	9612	492	19	2	1139	4	3	false	0.5794042269994981	0.9379593091785597	0.0	negative regulation of apoptotic process
GO:0052548	9612	259	19	2	467	3	2	false	0.5817543352024345	0.9403581269018456	1.1512738003550854E-138	regulation of endopeptidase activity
GO:0042623	9612	235	19	1	403	1	1	false	0.5831265508685098	0.9411714673481313	3.23503494437612E-118	ATPase activity, coupled
GO:1901363	9612	3774	19	7	8174	15	1	false	0.5842908061610637	0.9416472367149286	0.0	heterocyclic compound binding
GO:0015631	9612	244	19	1	684	2	1	false	0.5865334395041807	0.9424646199497474	9.142869162010576E-193	tubulin binding
GO:0022832	9612	61	19	1	104	1	1	false	0.5865384615384392	0.9424646199497474	2.9775261955570074E-30	voltage-gated channel activity
GO:0045202	9612	727	19	1	1230	1	1	false	0.591056910569427	0.9450473260740462	0.0	synapse
GO:0019904	9612	466	19	1	7016	13	1	false	0.5910893456545756	0.9450473260740462	0.0	protein domain specific binding
GO:0043408	9612	373	19	1	1448	3	3	false	0.5911094423817426	0.9450473260740462	0.0	regulation of MAPK cascade
GO:0006259	9612	682	19	1	4921	6	2	false	0.5916362761571591	0.9450473260740462	0.0	DNA metabolic process
GO:0034703	9612	38	19	1	64	1	1	false	0.5937499999999912	0.9469793322734456	1.6623505034495295E-18	cation channel complex
GO:0055092	9612	44	19	1	74	1	1	false	0.5945945945945919	0.9469793322734456	2.1316159517490123E-21	sterol homeostasis
GO:0061135	9612	118	19	1	454	3	3	false	0.5955749372434385	0.9471478076867018	2.504518350436192E-112	endopeptidase regulator activity
GO:0017076	9612	1285	19	4	1462	4	1	false	0.5964541940396603	0.9471552670747098	1.4927626148311698E-233	purine nucleotide binding
GO:0009141	9612	176	19	1	481	2	1	false	0.5984060984062339	0.9479804058161689	1.7102968644761735E-136	nucleoside triphosphate metabolic process
GO:0051301	9612	457	19	1	8246	16	1	false	0.5987244668312646	0.9479804058161689	0.0	cell division
GO:0046036	9612	12	19	1	20	1	2	false	0.6000000000000012	0.9486131386861333	7.93839803127731E-6	CTP metabolic process
GO:0097159	9612	3819	19	7	8174	15	1	false	0.6011472584199873	0.9490415173015252	0.0	organic cyclic compound binding
GO:0006820	9612	302	19	1	816	2	1	false	0.6035095633350944	0.9511751608113994	9.927643574340854E-233	anion transport
GO:0004386	9612	142	19	1	235	1	1	false	0.6042553191488853	0.9511751608113994	5.852523241176203E-68	helicase activity
GO:0022407	9612	226	19	1	606	2	2	false	0.6071788997083691	0.9534115812499425	4.393989486256557E-173	regulation of cell-cell adhesion
GO:0051249	9612	242	19	1	398	1	2	false	0.6080402010050567	0.9534115812499425	4.4177610092529845E-115	regulation of lymphocyte activation
GO:0003008	9612	735	19	1	3520	4	1	false	0.608317084620231	0.9534115812499425	0.0	system process
GO:0019438	9612	2429	19	3	4337	5	2	false	0.6115927431823556	0.9558180580155484	0.0	aromatic compound biosynthetic process
GO:0051173	9612	1746	19	3	5862	10	3	false	0.6116176493118883	0.9558180580155484	0.0	positive regulation of nitrogen compound metabolic process
GO:0019725	9612	477	19	1	8258	16	3	false	0.6143607663864865	0.9571994190633365	0.0	cellular homeostasis
GO:0018130	9612	2433	19	3	4329	5	2	false	0.6151588197915298	0.9571994190633365	0.0	heterocycle biosynthetic process
GO:0060429	9612	671	19	1	1088	1	1	false	0.6167279411763992	0.9571994190633365	1.2012130429E-313	epithelium development
GO:0005740	9612	565	19	2	1507	5	2	false	0.6186825768929558	0.9571994190633365	0.0	mitochondrial envelope
GO:0015075	9612	416	19	1	672	1	2	false	0.6190476190475047	0.9571994190633365	3.625364084167205E-193	ion transmembrane transporter activity
GO:0030216	9612	143	19	1	231	1	2	false	0.6190476190476454	0.9571994190633365	3.9889824517476806E-66	keratinocyte differentiation
GO:0003824	9612	4724	19	10	8842	19	1	false	0.6191946717245935	0.9571994190633365	0.0	catalytic activity
GO:0051345	9612	482	19	1	2739	5	3	false	0.6203716766446522	0.9571994190633365	0.0	positive regulation of hydrolase activity
GO:0043410	9612	255	19	1	925	3	4	false	0.6204561331324674	0.9571994190633365	9.755384991921089E-236	positive regulation of MAPK cascade
GO:0004888	9612	202	19	1	323	1	1	false	0.6253869969040806	0.9618071102525425	3.668723519092042E-92	transmembrane signaling receptor activity
GO:0033036	9612	2200	19	4	3941	7	1	false	0.6257660144484344	0.9618071102525425	0.0	macromolecule localization
GO:0031325	9612	1858	19	3	6700	11	4	false	0.6261071216325416	0.9618071102525425	0.0	positive regulation of cellular metabolic process
GO:0051248	9612	728	19	1	4027	5	4	false	0.631221794679397	0.9680594330527157	0.0	negative regulation of protein metabolic process
GO:0010324	9612	414	19	1	1462	3	1	false	0.6319649299799354	0.9680594330527157	0.0	membrane invagination
GO:0098805	9612	1127	19	3	5397	15	1	false	0.6346287566174607	0.9707668692326411	0.0	whole membrane
GO:0019899	9612	1682	19	3	7016	13	1	false	0.6357719549746125	0.9711439030148171	0.0	enzyme binding
GO:0006163	9612	392	19	2	491	2	2	false	0.6370672097760643	0.9717518143485602	1.45681332630653E-106	purine nucleotide metabolic process
GO:0005515	9612	7016	19	13	8174	15	1	false	0.6406993550803032	0.9759175830548078	0.0	protein binding
GO:0070231	9612	27	19	1	42	1	1	false	0.6428571428571466	0.9778290529695081	1.013454339941524E-11	T cell apoptotic process
GO:0048513	9612	1780	19	2	2971	3	2	false	0.6467874771163056	0.9807795001409217	0.0	animal organ development
GO:0016746	9612	253	19	1	2071	8	1	false	0.6480418728701364	0.9807795001409217	0.0	transferase activity, transferring acyl groups
GO:0005886	9612	4340	19	12	5423	15	2	false	0.6493397413014501	0.9807795001409217	0.0	plasma membrane
GO:0065009	9612	2025	19	4	8965	19	2	false	0.6516704886837015	0.9807795001409217	0.0	regulation of molecular function
GO:0016241	9612	140	19	1	342	2	2	false	0.6518495652622383	0.9807795001409217	7.246391366271556E-100	regulation of macroautophagy
GO:0010648	9612	791	19	1	4140	5	3	false	0.6538007974903652	0.9807795001409217	0.0	negative regulation of cell communication
GO:0070647	9612	735	19	1	2468	3	1	false	0.6539521612752014	0.9807795001409217	0.0	protein modification by small protein conjugation or removal
GO:0006919	9612	55	19	1	84	1	1	false	0.6547619047619243	0.9807795001409217	3.387158807799755E-23	activation of cysteine-type endopeptidase activity involved in apoptotic process
GO:0009894	9612	718	19	1	4411	6	2	false	0.6558354744938707	0.9807795001409217	0.0	regulation of catabolic process
GO:1903037	9612	164	19	1	250	1	2	false	0.656000000000001	0.9807795001409217	2.463448783099479E-69	regulation of leukocyte cell-cell adhesion
GO:0001934	9612	519	19	1	1253	2	4	false	0.6570390806473745	0.9807795001409217	0.0	positive regulation of protein phosphorylation
GO:0061659	9612	231	19	1	351	1	1	false	0.6581196581197248	0.9807795001409217	2.7638033943653644E-97	ubiquitin-like protein ligase activity
GO:0016301	9612	934	19	3	1593	5	2	false	0.6588459555840702	0.9807795001409217	0.0	kinase activity
GO:0098655	9612	470	19	1	713	1	2	false	0.659186535764188	0.9807795001409217	6.871560004614988E-198	cation transmembrane transport
GO:0009259	9612	389	19	2	479	2	2	false	0.6592010901372202	0.9807795001409217	6.651930088258676E-100	ribonucleotide metabolic process
GO:0030001	9612	390	19	1	590	1	1	false	0.6610169491524752	0.9807795001409217	2.3901912201313287E-163	metal ion transport
GO:0002253	9612	331	19	1	1703	5	2	false	0.6610927486129108	0.9807795001409217	0.0	activation of immune response
GO:0043069	9612	506	19	2	1267	5	3	false	0.6623570670887555	0.9807795001409217	0.0	negative regulation of programmed cell death
GO:0009119	9612	53	19	1	80	1	1	false	0.6625000000000089	0.9807795001409217	6.503981994136804E-22	ribonucleoside metabolic process
GO:1901564	9612	4237	19	8	6252	12	2	false	0.6629091358293211	0.9807795001409217	0.0	organonitrogen compound metabolic process
GO:0042110	9612	243	19	1	365	1	1	false	0.6657534246575945	0.9815811693530795	2.2677818947923833E-100	T cell activation
GO:0010557	9612	1024	19	1	3342	3	4	false	0.6664594562191296	0.9815811693530795	0.0	positive regulation of macromolecule biosynthetic process
GO:0006241	9612	12	19	1	18	1	3	false	0.6666666666666695	0.9815811693530795	5.386770092652463E-5	CTP biosynthetic process
GO:0043167	9612	3461	19	6	8174	15	1	false	0.667076399486488	0.9815811693530795	0.0	ion binding
GO:0005575	9612	9048	19	19	9242	19	1	false	0.6679952939091046	0.9815995974268118	0.0	cellular_component
GO:0051094	9612	692	19	1	4738	7	3	false	0.6691080473356285	0.9819024597079751	0.0	positive regulation of developmental process
GO:0006468	9612	1103	19	2	2727	5	2	false	0.6709210171523603	0.9832306651908068	0.0	protein phosphorylation
GO:0016787	9612	2460	19	5	4724	10	1	false	0.6730974163397918	0.9837552247614455	0.0	hydrolase activity
GO:0046328	9612	101	19	1	150	1	2	false	0.6733333333333582	0.9837552247614455	1.0035441548043643E-40	regulation of JNK cascade
GO:0071702	9612	1872	19	4	3213	7	1	false	0.6760586831742855	0.9837552247614455	0.0	organic substance transport
GO:0004347	9612	23	19	1	34	1	1	false	0.6764705882352909	0.9837552247614455	3.4953087364262726E-9	glucose-6-phosphate isomerase activity
GO:0043086	9612	512	19	1	4792	10	3	false	0.6773133194426685	0.9837552247614455	0.0	negative regulation of catalytic activity
GO:0000226	9612	471	19	1	1089	2	2	false	0.6781771592934671	0.9837552247614455	1.3E-322	microtubule cytoskeleton organization
GO:0007159	9612	190	19	1	438	2	1	false	0.6799682350606239	0.9837552247614455	1.7248444226102223E-129	leukocyte cell-cell adhesion
GO:0006950	9612	2399	19	4	4612	8	1	false	0.6800156169377123	0.9837552247614455	0.0	response to stress
GO:0019900	9612	532	19	1	1682	3	1	false	0.6806574635292072	0.9837552247614455	0.0	kinase binding
GO:0032991	9612	3588	19	7	9048	19	1	false	0.6811951189244163	0.9837552247614455	0.0	protein-containing complex
GO:0044267	9612	3220	19	4	4827	6	2	false	0.6812709312752393	0.9837552247614455	0.0	cellular protein metabolic process
GO:0070887	9612	1838	19	3	4076	7	2	false	0.6855395979187497	0.9864568178824061	0.0	cellular response to chemical stimulus
GO:0061651	9612	72	19	1	105	1	2	false	0.6857142857142701	0.9864568178824061	4.916958066043865E-28	Atg12 conjugating enzyme activity
GO:0048284	9612	721	19	1	3483	5	1	false	0.6866532547288495	0.9864568178824061	0.0	organelle fusion
GO:0042221	9612	2414	19	4	4612	8	1	false	0.686785263788859	0.9864568178824061	0.0	response to chemical
GO:0005694	9612	1019	19	1	3170	3	1	false	0.6877168068393769	0.9864864924596625	0.0	chromosome
GO:0045087	9612	516	19	2	1241	5	2	false	0.6902277753993847	0.988315114964241	0.0	innate immune response
GO:0018193	9612	799	19	1	2468	3	1	false	0.6909130950877043	0.988315114964241	0.0	peptidyl-amino acid modification
GO:0004634	9612	92	19	1	133	1	1	false	0.6917293233083053	0.988315114964241	2.797717829608428E-35	phosphopyruvate hydratase activity
GO:0031401	9612	669	19	1	2618	4	3	false	0.6930788750027234	0.9883963494133029	0.0	positive regulation of protein modification process
GO:0042254	9612	262	19	1	377	1	1	false	0.694960212201685	0.9883963494133029	4.4185177661047385E-100	ribosome biogenesis
GO:0051246	9612	1714	19	2	4794	6	4	false	0.6950083083867094	0.9883963494133029	0.0	regulation of protein metabolic process
GO:0032268	9612	1619	19	2	4516	6	3	false	0.6967928838607929	0.9883963494133029	0.0	regulation of cellular protein metabolic process
GO:1901701	9612	656	19	1	1997	3	2	false	0.6974252721159362	0.9883963494133029	0.0	cellular response to oxygen-containing compound
GO:0007275	9612	2686	19	3	3697	4	2	false	0.6981704937244536	0.9883963494133029	0.0	multicellular organism development
GO:0023057	9612	794	19	1	4380	6	3	false	0.6990547959411662	0.9883963494133029	0.0	negative regulation of signaling
GO:0004674	9612	502	19	1	718	1	1	false	0.6991643454040655	0.9883963494133029	6.119570971290714E-190	protein serine/threonine kinase activity
GO:0070227	9612	42	19	1	60	1	1	false	0.7000000000000031	0.9883963494133029	1.0810465276305856E-15	lymphocyte apoptotic process
GO:0005737	9612	7165	19	14	8999	18	2	false	0.7020483290851355	0.988645896822429	0.0	cytoplasm
GO:0009891	9612	1094	19	1	4185	4	3	false	0.7025639169601157	0.988645896822429	0.0	positive regulation of biosynthetic process
GO:0009056	9612	1846	19	3	6537	12	1	false	0.7029153652384768	0.988645896822429	0.0	catabolic process
GO:0004807	9612	24	19	1	34	1	1	false	0.7058823529411755	0.9915312428473322	7.626128152202814E-9	triose-phosphate isomerase activity
GO:0040007	9612	552	19	1	8791	19	1	false	0.7087127845715548	0.9924664381605326	0.0	growth
GO:0002520	9612	528	19	1	3255	7	2	false	0.7106684992229183	0.9924664381605326	0.0	immune system development
GO:0008016	9612	86	19	1	121	1	2	false	0.7107438016528959	0.9924664381605326	3.092820960501598E-31	regulation of heart contraction
GO:0007049	9612	1226	19	2	8246	16	1	false	0.7114563881395685	0.9924664381605326	0.0	cell cycle
GO:0023052	9612	3101	19	6	8791	19	1	false	0.7120899824004003	0.9924664381605326	0.0	signaling
GO:0007254	9612	119	19	1	167	1	1	false	0.7125748502993682	0.9924664381605326	4.602399376359303E-43	JNK cascade
GO:0002460	9612	154	19	1	216	1	1	false	0.712962962962968	0.9924664381605326	9.70366852465028E-56	adaptive immune response based on somatic recombination of immune receptors built from immunoglobulin superfamily domains
GO:0031328	9612	1080	19	1	4003	4	4	false	0.7158601032807507	0.9946775598193038	0.0	positive regulation of cellular biosynthetic process
GO:0010951	9612	154	19	1	450	3	3	false	0.7163882702299695	0.9946775598193038	6.871839805036405E-125	negative regulation of endopeptidase activity
GO:0046649	9612	365	19	1	777	2	1	false	0.7191617243166062	0.9954851442320694	1.8198341375725745E-232	lymphocyte activation
GO:0003723	9612	1372	19	2	2628	4	1	false	0.7200079078492225	0.9954851442320694	0.0	RNA binding
GO:0016772	9612	1118	19	4	2071	8	1	false	0.7202425249994959	0.9954851442320694	0.0	transferase activity, transferring phosphorus-containing groups
GO:0050778	9612	432	19	1	1913	5	4	false	0.7223248362682233	0.9954851442320694	0.0	positive regulation of immune response
GO:0036459	9612	206	19	1	285	1	2	false	0.7228070175437749	0.9954851442320694	1.645598862015272E-72	thiol-dependent ubiquitinyl hydrolase activity
GO:0012501	9612	1225	19	5	1307	5	1	false	0.7229022060970375	0.9954851442320694	1.8604667138823118E-132	programmed cell death
GO:1901068	9612	34	19	1	47	1	1	false	0.7234042553191492	0.9954851442320694	7.10849021039145E-12	guanosine-containing compound metabolic process
GO:1901698	9612	665	19	1	2414	4	1	false	0.7247043933961894	0.9960087031066918	0.0	response to nitrogen compound
GO:0010562	9612	590	19	1	3024	6	3	false	0.728412469956967	0.9980609442064646	0.0	positive regulation of phosphorus metabolic process
GO:0034654	9612	2388	19	3	3804	5	5	false	0.7294379010480219	0.9980609442064646	0.0	nucleobase-containing compound biosynthetic process
GO:0050776	9612	550	19	1	2807	6	3	false	0.7301213635129395	0.9980609442064646	0.0	regulation of immune response
GO:0019787	9612	351	19	1	2852	10	2	false	0.7316647600692225	0.9980609442064646	0.0	ubiquitin-like protein transferase activity
GO:0045321	9612	777	19	2	1755	5	2	false	0.7331139481156839	0.9980609442064646	0.0	leukocyte activation
GO:0006164	9612	222	19	1	459	2	3	false	0.7339384079689287	0.9980609442064646	2.3049780993126803E-137	purine nucleotide biosynthetic process
GO:0140029	9612	655	19	1	8246	16	2	false	0.734328770903073	0.9980609442064646	0.0	exocytic process
GO:0022890	9612	288	19	1	392	1	2	false	0.7346938775510482	0.9980609442064646	7.069791966751445E-98	inorganic cation transmembrane transporter activity
GO:0019866	9612	409	19	1	2371	7	2	false	0.7348029641482783	0.9980609442064646	0.0	organelle inner membrane
GO:0006518	9612	651	19	1	4237	8	2	false	0.7370380703794674	0.9980609442064646	0.0	peptide metabolic process
GO:0016043	9612	4525	19	8	8256	16	2	false	0.7392370920079834	0.9980609442064646	0.0	cellular component organization
GO:0009888	9612	1088	19	1	2971	3	1	false	0.7455576277811979	0.9980609442064646	0.0	tissue development
GO:0014065	9612	85	19	1	114	1	1	false	0.7456140350877279	0.9980609442064646	9.79263972579637E-28	phosphatidylinositol 3-kinase signaling
GO:0098660	9612	453	19	1	605	1	1	false	0.7487603305787697	0.9980609442064646	2.0804176437463515E-147	inorganic ion transmembrane transport
GO:1901612	9612	9	19	1	12	1	1	false	0.7499999999999994	0.9980609442064646	0.004545454545454539	cardiolipin binding
GO:0004332	9612	24	19	1	32	1	1	false	0.7500000000000061	0.9980609442064646	9.507239763079582E-8	fructose-bisphosphate aldolase activity
GO:0048285	9612	844	19	1	3483	5	1	false	0.7505230651860192	0.9980609442064646	0.0	organelle fission
GO:1903047	9612	761	19	1	1011	1	2	false	0.7527200791294216	0.9980609442064646	8.950367789581034E-245	mitotic cell cycle process
GO:0045937	9612	590	19	1	1996	4	3	false	0.754104526570446	0.9980609442064646	0.0	positive regulation of phosphate metabolic process
GO:0002757	9612	266	19	1	352	1	2	false	0.7556818181817225	0.9980609442064646	2.0338893403522517E-84	immune response-activating signal transduction
GO:0048522	9612	3030	19	5	8262	16	3	false	0.756773198419024	0.9980609442064646	0.0	positive regulation of cellular process
GO:0009968	9612	736	19	1	2986	5	5	false	0.7573461118205165	0.9980609442064646	0.0	negative regulation of signal transduction
GO:0051726	9612	806	19	1	5526	9	2	false	0.758289014792368	0.9980609442064646	0.0	regulation of cell cycle
GO:0009260	9612	228	19	1	449	2	3	false	0.7582922367165359	0.9980609442064646	1.930201746714511E-134	ribonucleotide biosynthetic process
GO:0010008	9612	346	19	1	1638	6	3	false	0.7597718352791847	0.9980609442064646	0.0	endosome membrane
GO:0043891	9612	92	19	1	121	1	1	false	0.7603305785124128	0.9980609442064646	1.3587032441085528E-28	glyceraldehyde-3-phosphate dehydrogenase (NAD(P)+) (phosphorylating) activity
GO:0044238	9612	6028	19	11	6537	12	1	false	0.7611462943911553	0.9980609442064646	0.0	primary metabolic process
GO:0007165	9612	2878	19	5	8251	17	5	false	0.762254053771424	0.9980609442064646	0.0	signal transduction
GO:0016758	9612	116	19	1	152	1	1	false	0.763157894736802	0.9980609442064646	9.625404150600521E-36	transferase activity, transferring hexosyl groups
GO:0006464	9612	2468	19	3	3220	4	2	false	0.765806196673472	0.9980609442064646	0.0	cellular protein modification process
GO:0043603	9612	833	19	1	3875	6	1	false	0.7661894143031427	0.9980609442064646	0.0	cellular amide metabolic process
GO:0098590	9612	1359	19	3	5397	15	2	false	0.7691358168645772	0.9980609442064646	0.0	plasma membrane region
GO:0009893	9612	2034	19	3	7067	13	3	false	0.7699497770051409	0.9980609442064646	0.0	positive regulation of metabolic process
GO:0043412	9612	2615	19	3	5252	7	1	false	0.7701425717546251	0.9980609442064646	0.0	macromolecule modification
GO:0005765	9612	278	19	1	533	2	2	false	0.7715795116311421	0.9980609442064646	1.6897400274306466E-159	lysosomal membrane
GO:0071840	9612	4682	19	9	8791	19	1	false	0.7721593450009849	0.9980609442064646	0.0	cellular component organization or biogenesis
GO:0015318	9612	381	19	1	493	1	1	false	0.7728194726167699	0.9980609442064646	4.358988831725661E-114	inorganic molecular entity transmembrane transporter activity
GO:0009889	9612	2266	19	2	4817	5	2	false	0.7734656196117546	0.9980609442064646	0.0	regulation of biosynthetic process
GO:0006897	9612	406	19	1	1580	5	3	false	0.7740031659631353	0.9980609442064646	0.0	endocytosis
GO:0099081	9612	803	19	1	1036	1	1	false	0.7750965250967703	0.9980609442064646	4.959262616935779E-239	supramolecular polymer
GO:1901362	9612	2521	19	3	4431	6	2	false	0.7752983934556843	0.9980609442064646	0.0	organic cyclic compound biosynthetic process
GO:0048856	9612	2971	19	3	3232	3	1	false	0.7767092302785661	0.9980609442064646	0.0	anatomical structure development
GO:0051128	9612	1565	19	2	6578	11	2	false	0.7769605799514774	0.9980609442064646	0.0	regulation of cellular component organization
GO:0048585	9612	925	19	1	5395	8	3	false	0.7781488486980122	0.9980609442064646	0.0	negative regulation of response to stimulus
GO:0034641	9612	3875	19	6	6337	11	2	false	0.7784180726749974	0.9980609442064646	0.0	cellular nitrogen compound metabolic process
GO:0005102	9612	769	19	1	7016	13	1	false	0.7792148143315096	0.9980609442064646	0.0	signaling receptor binding
GO:0071310	9612	1494	19	2	2146	3	2	false	0.7792841931543097	0.9980609442064646	0.0	cellular response to organic substance
GO:0002443	9612	575	19	2	825	3	1	false	0.7804742621395594	0.9980609442064646	5.487013583044493E-219	leukocyte mediated immunity
GO:0030659	9612	490	19	1	1553	4	2	false	0.7808848725383828	0.9980609442064646	0.0	cytoplasmic vesicle membrane
GO:0003677	9612	1491	19	2	2628	4	1	false	0.7813441055309527	0.9980609442064646	0.0	DNA binding
GO:0044092	9612	680	19	1	8842	19	2	false	0.7817396988170034	0.9980609442064646	0.0	negative regulation of molecular function
GO:0016491	9612	674	19	1	4778	10	2	false	0.7817574845371866	0.9980609442064646	0.0	oxidoreductase activity
GO:0042127	9612	848	19	1	5405	9	2	false	0.7850135564408045	0.9980609442064646	0.0	regulation of cell population proliferation
GO:0022857	9612	493	19	1	919	2	2	false	0.785394752750546	0.9980609442064646	9.857002806672589E-275	transmembrane transporter activity
GO:0044403	9612	775	19	2	1356	4	1	false	0.7868040408789966	0.9980609442064646	0.0	symbiotic process
GO:0008089	9612	37	19	1	47	1	2	false	0.7872340425531891	0.9980609442064646	1.9312226900259263E-10	anterograde axonal transport
GO:0044237	9612	6197	19	11	8358	16	2	false	0.7872991540639174	0.9980609442064646	0.0	cellular metabolic process
GO:0007154	9612	3127	19	5	8246	16	1	false	0.7878346926355292	0.9980609442064646	0.0	cell communication
GO:0043025	9612	249	19	1	462	2	2	false	0.7879820829929436	0.9980609442064646	9.187462847228769E-138	neuronal cell body
GO:0008017	9612	193	19	1	244	1	1	false	0.7909836065573144	0.9980609442064646	7.554914840802934E-54	microtubule binding
GO:0006954	9612	353	19	1	869	3	1	false	0.7911370293997055	0.9980609442064646	4.4000192121517175E-254	inflammatory response
GO:1903561	9612	1653	19	5	2623	9	2	false	0.7935161515896736	0.9980609442064646	0.0	extracellular vesicle
GO:0008641	9612	81	19	1	102	1	1	false	0.7941176470588143	0.9980609442064646	3.0805726315004543E-22	ubiquitin-like modifier activating enzyme activity
GO:0031326	9612	2216	19	2	4563	5	3	false	0.7941784307236373	0.9980609442064646	0.0	regulation of cellular biosynthetic process
GO:0030234	9612	668	19	1	1624	3	2	false	0.7962703477149522	0.9980609442064646	0.0	enzyme regulator activity
GO:0051650	9612	318	19	1	580	2	3	false	0.7963730569950072	0.9980609442064646	1.1388221402753911E-172	establishment of vesicle localization
GO:0000139	9612	459	19	1	1685	5	2	false	0.7965368207353534	0.9980609442064646	0.0	Golgi membrane
GO:0001932	9612	795	19	1	1447	2	3	false	0.7971421771179519	0.9980609442064646	0.0	regulation of protein phosphorylation
GO:0036211	9612	2468	19	3	3674	5	2	false	0.7977291948685707	0.9980609442064646	0.0	protein modification process
GO:0009152	9612	216	19	1	393	2	3	false	0.7977878174170796	0.9980609442064646	8.519089814535927E-117	purine ribonucleotide biosynthetic process
GO:0033043	9612	888	19	1	3781	6	2	false	0.7995892126327955	0.9980609442064646	0.0	regulation of organelle organization
GO:0051130	9612	807	19	1	5434	10	3	false	0.7999352420565021	0.9980609442064646	0.0	positive regulation of cellular component organization
GO:0046907	9612	1426	19	2	8586	17	3	false	0.8002444371086589	0.9980609442064646	0.0	intracellular transport
GO:0051240	9612	887	19	1	4867	8	3	false	0.8002823986518685	0.9980609442064646	0.0	positive regulation of multicellular organismal process
GO:2000026	9612	1051	19	1	3166	4	3	false	0.8010295995634162	0.9980609442064646	0.0	regulation of multicellular organismal development
GO:2001056	9612	92	19	1	222	3	3	false	0.8011273305390374	0.9980609442064646	7.17865985210927E-65	positive regulation of cysteine-type endopeptidase activity
GO:0009057	9612	1023	19	1	5587	8	2	false	0.8019169243419768	0.9980609442064646	0.0	macromolecule catabolic process
GO:0002275	9612	436	19	1	542	1	2	false	0.8044280442803983	0.9980609442064646	1.085830066157679E-115	myeloid cell activation involved in immune response
GO:0061462	9612	29	19	1	52	2	1	false	0.8092006033182523	0.9980609442064646	2.8339021875830514E-15	protein localization to lysosome
GO:0055114	9612	843	19	1	6537	12	1	false	0.8095338763680927	0.9980609442064646	0.0	oxidation-reduction process
GO:0016021	9612	1828	19	6	1893	6	1	false	0.8106452764569894	0.9980609442064646	2.4224269415792817E-122	integral component of membrane
GO:0051239	9612	1610	19	2	6331	11	2	false	0.8118812455370097	0.9980609442064646	0.0	regulation of multicellular organismal process
GO:1901360	9612	3646	19	6	6245	12	1	false	0.81192446372533	0.9980609442064646	0.0	organic cyclic compound metabolic process
GO:0051347	9612	418	19	1	2466	9	3	false	0.8126150890038122	0.9980609442064646	0.0	positive regulation of transferase activity
GO:0051648	9612	322	19	1	566	2	1	false	0.8145908252293765	0.9980609442064646	2.6860222460653826E-167	vesicle localization
GO:0055082	9612	381	19	1	669	2	2	false	0.815042560618939	0.9980609442064646	8.591749055357248E-198	cellular chemical homeostasis
GO:0006900	9612	475	19	1	1934	6	3	false	0.8161371929772061	0.9980609442064646	0.0	vesicle budding from membrane
GO:0007010	9612	1001	19	1	3483	5	1	false	0.8164568783252691	0.9980609442064646	0.0	cytoskeleton organization
GO:0005829	9612	3678	19	6	8960	18	2	false	0.8165139452883856	0.9980609442064646	0.0	cytosol
GO:0009145	9612	138	19	1	169	1	2	false	0.8165680473372494	0.9980609442064646	1.3324651162364807E-34	purine nucleoside triphosphate biosynthetic process
GO:0048193	9612	454	19	1	1578	5	1	false	0.8171131970021641	0.9980609442064646	0.0	Golgi vesicle transport
GO:0048518	9612	3442	19	6	8791	19	2	false	0.8182071635419285	0.9980609442064646	0.0	positive regulation of biological process
GO:0044877	9612	880	19	1	8174	15	1	false	0.8191606340812498	0.9980609442064646	0.0	protein-containing complex binding
GO:0070727	9612	1520	19	2	2536	4	2	false	0.8202542411701835	0.9980609442064646	0.0	cellular macromolecule localization
GO:0051179	9612	3941	19	7	8791	19	1	false	0.823765269572745	0.9980609442064646	0.0	localization
GO:0065008	9612	2224	19	3	6129	11	1	false	0.8239164501803566	0.9980609442064646	0.0	regulation of biological quality
GO:1901575	9612	1533	19	2	6359	12	2	false	0.8245935220338503	0.9980609442064646	0.0	organic substance catabolic process
GO:0001067	9612	930	19	1	2628	4	1	false	0.8259373402170935	0.9980609442064646	0.0	regulatory region nucleic acid binding
GO:0045595	9612	913	19	1	5687	10	3	false	0.8264862665315793	0.9980609442064646	0.0	regulation of cell differentiation
GO:0044248	9612	1640	19	2	6228	11	2	false	0.8292233422393965	0.9980609442064646	0.0	cellular catabolic process
GO:0009719	9612	917	19	1	4612	8	1	false	0.8305092475964488	0.9980609442064646	0.0	response to endogenous stimulus
GO:0048869	9612	2175	19	3	8314	16	2	false	0.8305549965863568	0.9980609442064646	0.0	cellular developmental process
GO:0071495	9612	763	19	1	917	1	1	false	0.832061068702169	0.9980609442064646	1.602889293467601E-179	cellular response to endogenous stimulus
GO:0045935	9612	1016	19	1	3952	6	4	false	0.8320949925400483	0.9980609442064646	0.0	positive regulation of nucleobase-containing compound metabolic process
GO:0030154	9612	2047	19	3	2175	3	1	false	0.8335626698699947	0.9980609442064646	1.11433233118901E-210	cell differentiation
GO:0043299	9612	433	19	1	957	3	2	false	0.8362692401900885	0.9980609442064646	2.414278891489192E-285	leukocyte degranulation
GO:0006006	9612	146	19	1	174	1	1	false	0.8390804597700999	0.9980609442064646	5.575396422584951E-33	glucose metabolic process
GO:0046128	9612	47	19	1	56	1	2	false	0.8392857142857295	0.9980609442064646	1.3199632670062355E-10	purine ribonucleoside metabolic process
GO:0034220	9612	605	19	1	1002	2	2	false	0.8432585378690014	0.9980609442064646	2.5201114784197512E-291	ion transmembrane transport
GO:0031399	9612	1072	19	1	2876	4	2	false	0.8453849949836322	0.9980609442064646	0.0	regulation of protein modification process
GO:0006807	9612	5781	19	10	6537	12	1	false	0.8463358302166883	0.9980609442064646	0.0	nitrogen compound metabolic process
GO:0042886	9612	1546	19	2	1680	2	1	false	0.8467944354629621	0.9980609442064646	2.9866543454554E-202	amide transport
GO:0070013	9612	3915	19	5	7493	12	2	false	0.8468771881820216	0.9980609442064646	0.0	intracellular organelle lumen
GO:0098662	9612	422	19	1	498	1	2	false	0.8473895582331796	0.9980609442064646	8.0816901304087E-92	inorganic cation transmembrane transport
GO:0046483	9612	3487	19	5	6197	11	1	false	0.8478297439338256	0.9980609442064646	0.0	heterocycle metabolic process
GO:0005856	9612	1479	19	1	3170	3	1	false	0.8483322348347319	0.9980609442064646	0.0	cytoskeleton
GO:0006725	9612	3506	19	5	6197	11	1	false	0.8527448642751867	0.9980609442064646	0.0	cellular aromatic compound metabolic process
GO:0009150	9612	375	19	2	406	2	2	false	0.8529465426018974	0.9980609442064646	3.6397072970455303E-47	purine ribonucleotide metabolic process
GO:0030141	9612	597	19	1	2805	8	2	false	0.8529872179283774	0.9980609442064646	0.0	secretory granule
GO:0009165	9612	295	19	1	477	2	2	false	0.8549142927614632	0.9980609442064646	5.037831451446029E-137	nucleotide biosynthetic process
GO:0042327	9612	556	19	1	1452	4	3	false	0.8553729239268621	0.9980609442064646	0.0	positive regulation of phosphorylation
GO:0002274	9612	482	19	1	777	2	1	false	0.8561577040960715	0.9980609442064646	3.1586439768116105E-223	myeloid leukocyte activation
GO:0000278	9612	761	19	1	1226	2	2	false	0.8563371841397747	0.9980609442064646	0.0	mitotic cell cycle
GO:0044212	9612	929	19	1	1492	2	2	false	0.8577676964368132	0.9980609442064646	0.0	transcription regulatory region DNA binding
GO:0003676	9612	2628	19	4	3819	7	2	false	0.8582710386357524	0.9980609442064646	0.0	nucleic acid binding
GO:0007399	9612	1162	19	1	2428	3	1	false	0.8584003923911071	0.9980609442064646	0.0	nervous system development
GO:0051716	9612	3765	19	6	8313	17	2	false	0.858657788059709	0.9980609442064646	0.0	cellular response to stimulus
GO:0043169	9612	2180	19	3	3461	6	1	false	0.8596947717740943	0.9980609442064646	0.0	cation binding
GO:0006810	9612	3213	19	7	3283	7	1	false	0.8598412892452858	0.9980609442064646	1.8247027521709057E-146	transport
GO:0036230	9612	415	19	1	482	1	1	false	0.8609958506223926	0.9980609442064646	7.735344063034551E-84	granulocyte activation
GO:0051174	9612	1015	19	1	4115	7	2	false	0.8625273130233415	0.9980609442064646	0.0	regulation of phosphorus metabolic process
GO:0035091	9612	181	19	1	287	2	1	false	0.8644038887940964	0.9980609442064646	1.667999390388385E-81	phosphatidylinositol binding
GO:0012506	9612	509	19	1	3830	14	2	false	0.8646694377885746	0.9980609442064646	0.0	vesicle membrane
GO:0140352	9612	945	19	1	8485	17	2	false	0.865921898954428	0.9980609442064646	0.0	export from cell
GO:0051092	9612	303	19	1	348	1	1	false	0.8706896551724838	0.9980609442064646	9.966673400240186E-58	positive regulation of NF-kappaB transcription factor activity
GO:0044085	9612	2178	19	3	4682	9	1	false	0.8711401331253517	0.9980609442064646	0.0	cellular component biogenesis
GO:0055085	9612	815	19	1	3213	7	1	false	0.8712927747877546	0.9980609442064646	0.0	transmembrane transport
GO:0050896	9612	4612	19	8	8791	19	1	false	0.8718186317190205	0.9980609442064646	0.0	response to stimulus
GO:0016868	9612	98	19	1	112	1	1	false	0.8750000000000279	0.9980609442064646	4.162154198946809E-18	intramolecular transferase activity, phosphotransferases
GO:0098772	9612	916	19	1	8842	19	2	false	0.8750904950447048	0.9980609442064646	0.0	molecular function regulator
GO:0002366	9612	504	19	1	779	2	2	false	0.8756727859524223	0.9980609442064646	7.213755511824416E-219	leukocyte activation involved in immune response
GO:0005743	9612	371	19	1	573	2	2	false	0.8761212609381042	0.9980609442064646	8.988506245914034E-161	mitochondrial inner membrane
GO:0043565	9612	966	19	1	1491	2	1	false	0.8761697702991734	0.9980609442064646	0.0	sequence-specific DNA binding
GO:0006355	9612	1707	19	1	2632	2	4	false	0.8765739100883995	0.9980609442064646	0.0	regulation of transcription, DNA-templated
GO:0022402	9612	1011	19	1	8246	16	2	false	0.8769054164973742	0.9980609442064646	0.0	cell cycle process
GO:0009206	9612	137	19	1	156	1	3	false	0.8782051282050862	0.9980609442064646	8.162069589547578E-25	purine ribonucleoside triphosphate biosynthetic process
GO:0019752	9612	739	19	2	788	2	1	false	0.879427111887952	0.9980609442064646	3.2822921126402816E-79	carboxylic acid metabolic process
GO:0061025	9612	740	19	1	1462	3	1	false	0.8798138248124296	0.9980609442064646	0.0	membrane fusion
GO:0009199	9612	155	19	1	176	1	1	false	0.8806818181818461	0.9980609442064646	1.2363717907099119E-27	ribonucleoside triphosphate metabolic process
GO:0003690	9612	976	19	1	1491	2	1	false	0.8808466008574058	0.9980609442064646	0.0	double-stranded DNA binding
GO:0009201	9612	143	19	1	162	1	2	false	0.8827160493827114	0.9980609442064646	3.8128610003939593E-25	ribonucleoside triphosphate biosynthetic process
GO:0045055	9612	579	19	1	655	1	1	false	0.8839694656489638	0.9980609442064646	1.6138706705933223E-101	regulated exocytosis
GO:0098852	9612	278	19	1	314	1	1	false	0.8853503184711945	0.9980609442064646	3.865919151721892E-48	lytic vacuole membrane
GO:0005634	9612	4343	19	6	6908	12	1	false	0.8877839748336757	0.9980609442064646	0.0	nucleus
GO:0003872	9612	24	19	1	27	1	2	false	0.8888888888888917	0.9980609442064646	3.418803418803417E-4	6-phosphofructokinase activity
GO:0034702	9612	64	19	1	72	1	1	false	0.888888888888898	0.9980609442064646	8.354905459025032E-11	ion channel complex
GO:0019778	9612	72	19	1	81	1	1	false	0.888888888888898	0.9980609442064646	3.8330648973780546E-12	Atg12 activating enzyme activity
GO:0099080	9612	1036	19	1	8960	18	1	false	0.8907339347820922	0.9980609442064646	0.0	supramolecular complex
GO:0016032	9612	732	19	2	775	2	1	false	0.8920430107522839	0.9980609442064646	1.1394852753862316E-71	viral process
GO:0009144	9612	157	19	1	176	1	1	false	0.8920454545455061	0.9980609442064646	7.209813785254482E-26	purine nucleoside triphosphate metabolic process
GO:0002263	9612	507	19	1	1411	5	3	false	0.8924832453281661	0.9980609442064646	0.0	cell activation involved in immune response
GO:0006139	9612	3385	19	5	6116	12	5	false	0.8931111093368784	0.9980609442064646	0.0	nucleobase-containing compound metabolic process
GO:0045184	9612	1586	19	2	3551	7	2	false	0.8945737788453769	0.9980609442064646	0.0	establishment of protein localization
GO:0099503	9612	665	19	1	1543	4	1	false	0.8954720076328399	0.9980609442064646	0.0	secretory vesicle
GO:0006887	9612	655	19	1	1803	5	3	false	0.8956833720223457	0.9980609442064646	0.0	exocytosis
GO:0030424	9612	340	19	1	641	3	1	false	0.8970040667826799	0.9980609442064646	1.1381615055181491E-191	axon
GO:0044271	9612	2924	19	3	4397	6	2	false	0.8983577607081379	0.9980609442064646	0.0	cellular nitrogen compound biosynthetic process
GO:0019901	9612	478	19	1	532	1	1	false	0.89849624060167	0.9980609442064646	2.3633718666486173E-75	protein kinase binding
GO:0050794	9612	5383	19	9	8298	17	2	false	0.8988113294165547	0.9980609442064646	0.0	regulation of cellular process
GO:0015031	9612	1517	19	2	1599	2	2	false	0.900035300534177	0.9980609442064646	7.571403910287563E-140	protein transport
GO:0010467	9612	3136	19	3	5252	7	1	false	0.9010650281649889	0.9980609442064646	0.0	gene expression
GO:0070011	9612	736	19	4	755	4	1	false	0.9028884006135092	0.9980609442064646	3.186246112161265E-38	peptidase activity, acting on L-amino acid peptides
GO:0034645	9612	2704	19	2	5255	6	3	false	0.903812887620161	0.9980609442064646	0.0	cellular macromolecule biosynthetic process
GO:0042802	9612	1156	19	1	7016	13	1	false	0.9039381928038495	0.9980609442064646	0.0	identical protein binding
GO:0008283	9612	1019	19	1	8791	19	1	false	0.9039966328551835	0.9980609442064646	0.0	cell population proliferation
GO:1990837	9612	919	19	1	1016	1	2	false	0.9045275590553676	0.9980609442064646	2.3489267802011996E-138	sequence-specific double-stranded DNA binding
GO:0010970	9612	256	19	1	283	1	2	false	0.9045936395759321	0.9980609442064646	2.483384244476143E-38	transport along microtubule
GO:0004672	9612	718	19	1	2476	7	4	false	0.9093495318647749	0.9980609442064646	0.0	protein kinase activity
GO:0019219	9612	2107	19	2	4539	7	4	false	0.9106105023619222	0.9980609442064646	0.0	regulation of nucleobase-containing compound metabolic process
GO:0140110	9612	1059	19	1	8842	19	1	false	0.9116534998546979	0.9980609442064646	0.0	transcription regulator activity
GO:0006996	9612	3483	19	5	4525	8	1	false	0.9118620321777453	0.9980609442064646	0.0	organelle organization
GO:0065007	9612	6129	19	11	8791	19	1	false	0.9119113998389947	0.9980609442064646	0.0	biological regulation
GO:0008152	9612	6537	19	12	8791	19	1	false	0.9123708275133285	0.9980609442064646	0.0	metabolic process
GO:1902494	9612	1055	19	1	3588	7	1	false	0.912819561043068	0.9980609442064646	0.0	catalytic complex
GO:0031323	9612	3389	19	4	7448	13	3	false	0.9131489654703095	0.9980609442064646	0.0	regulation of cellular metabolic process
GO:0009205	9612	149	19	1	163	1	2	false	0.9141104294478122	0.9980609442064646	1.6566309403622424E-20	purine ribonucleoside triphosphate metabolic process
GO:2001141	9612	1746	19	1	2467	2	4	false	0.9146692545984834	0.9980609442064646	0.0	regulation of RNA biosynthetic process
GO:0019538	9612	3547	19	5	6210	12	3	false	0.9146750204444218	0.9980609442064646	0.0	protein metabolic process
GO:0016817	9612	956	19	1	2460	5	1	false	0.9147999857380842	0.9980609442064646	0.0	hydrolase activity, acting on acid anhydrides
GO:0060255	9612	3353	19	3	5478	7	2	false	0.9151072261344841	0.9980609442064646	0.0	regulation of macromolecule metabolic process
GO:0007041	9612	84	19	1	119	2	1	false	0.915254237288125	0.9980609442064646	6.143332468739126E-31	lysosomal transport
GO:0051338	9612	615	19	1	2795	10	2	false	0.9170590275203251	0.9980609442064646	0.0	regulation of transferase activity
GO:0050789	9612	5753	19	10	8791	19	2	false	0.9192431219414013	0.9980609442064646	0.0	regulation of biological process
GO:1901566	9612	1332	19	1	5452	9	2	false	0.9198055940615117	0.9980609442064646	0.0	organonitrogen compound biosynthetic process
GO:0032940	9612	929	19	1	1008	1	2	false	0.921626984126882	0.9980609442064646	1.1004349715466323E-119	secretion by cell
GO:0000976	9612	885	19	1	959	1	2	false	0.9228362877993017	0.9980609442064646	1.3202552396335827E-112	transcription regulatory region sequence-specific DNA binding
GO:0006812	9612	590	19	1	816	2	1	false	0.9235384337790429	0.9980609442064646	2.4999238522874397E-208	cation transport
GO:0016836	9612	133	19	1	144	1	1	false	0.9236111111110724	0.9980609442064646	1.0696206202758737E-16	hydro-lyase activity
GO:0016620	9612	121	19	1	131	1	1	false	0.9236641221373707	0.9980609442064646	3.467191255126125E-15	oxidoreductase activity, acting on the aldehyde or oxo group of donors, NAD or NADP as acceptor
GO:0046903	9612	993	19	1	3213	7	1	false	0.9250409665449277	0.9980609442064646	0.0	secretion
GO:0006928	9612	1239	19	1	8246	16	1	false	0.9262942227952278	0.9980609442064646	0.0	movement of cell or subcellular component
GO:0090174	9612	703	19	1	757	1	2	false	0.9286657859978178	0.9980609442064646	5.409612374944858E-84	organelle membrane fusion
GO:0002429	9612	266	19	1	286	1	2	false	0.9300699300698526	0.9980609442064646	3.581883365721057E-31	immune response-activating cell surface receptor signaling pathway
GO:0030054	9612	1230	19	1	8960	18	1	false	0.9300955175908048	0.9980609442064646	0.0	cell junction
GO:0010605	9612	1682	19	1	5310	7	3	false	0.9306235271666204	0.9980609442064646	0.0	negative regulation of macromolecule metabolic process
GO:0003810	9612	81	19	1	87	1	1	false	0.9310344827586269	0.9980609442064646	1.9802710388654233E-9	protein-glutamine gamma-glutamyltransferase activity
GO:0051172	9612	1372	19	1	5837	10	3	false	0.9315635318286257	0.9980609442064646	0.0	negative regulation of nitrogen compound metabolic process
GO:0043312	9612	409	19	1	439	1	3	false	0.9316628701595172	0.9980609442064646	3.890796903466873E-47	neutrophil degranulation
GO:0048523	9612	2679	19	3	8259	16	3	false	0.9316831704657785	0.9980609442064646	0.0	negative regulation of cellular process
GO:0016579	9612	205	19	1	220	1	2	false	0.9318181818181775	0.9980609442064646	1.556489525064557E-23	protein deubiquitination
GO:0050793	9612	1367	19	1	6288	11	2	false	0.9327189785660982	0.9980609442064646	0.0	regulation of developmental process
GO:0090304	9612	2936	19	3	5589	9	2	false	0.9327993054237389	0.9980609442064646	0.0	nucleic acid metabolic process
GO:1903506	9612	1743	19	1	1868	1	2	false	0.9330835117768275	0.9980609442064646	1.5699896065471024E-198	regulation of nucleic acid-templated transcription
GO:0031667	9612	295	19	1	316	1	1	false	0.9335443037975025	0.9980609442064646	3.23578946951108E-33	response to nutrient levels
GO:0032555	9612	1273	19	4	1295	4	2	false	0.9336835411465922	0.9980609442064646	4.5575636815080695E-48	purine ribonucleotide binding
GO:0002283	9612	409	19	1	438	1	2	false	0.9337899543380291	0.9980609442064646	5.6935328020737045E-46	neutrophil activation involved in immune response
GO:0002446	9612	415	19	1	443	1	1	false	0.9367945823927778	0.9980609442064646	5.798603742936558E-45	neutrophil mediated immunity
GO:0016773	9612	815	19	2	1118	4	1	false	0.9368996124832398	0.9980609442064646	7.654764230924457E-283	phosphotransferase activity, alcohol group as acceptor
GO:0031267	9612	286	19	1	381	2	1	false	0.9383202099739016	0.9980609442064646	2.5009040033832154E-92	small GTPase binding
GO:0043232	9612	3170	19	3	7496	12	2	false	0.9384122654697479	0.9980609442064646	0.0	intracellular non-membrane-bounded organelle
GO:0004619	9612	92	19	1	98	1	1	false	0.9387755102040731	0.9980609442064646	9.500119013690448E-10	phosphoglycerate mutase activity
GO:0140014	9612	761	19	1	810	1	2	false	0.9395061728394591	0.9980609442064646	8.162922776454452E-80	mitotic nuclear division
GO:0099500	9612	655	19	1	697	1	2	false	0.9397417503587239	0.9980609442064646	1.902651316542809E-68	vesicle fusion to plasma membrane
GO:0051252	9612	1942	19	1	3842	4	3	false	0.9402839462172271	0.9980609442064646	0.0	regulation of RNA metabolic process
GO:0031625	9612	207	19	1	220	1	1	false	0.9409090909090786	0.9980609442064646	3.1605631584666785E-21	ubiquitin protein ligase binding
GO:0019220	9612	1015	19	1	1996	4	2	false	0.9418324542607593	0.9980609442064646	0.0	regulation of phosphate metabolic process
GO:0031324	9612	1494	19	1	6550	11	4	false	0.9421711554171087	0.9980609442064646	0.0	negative regulation of cellular metabolic process
GO:0006906	9612	697	19	1	1602	5	3	false	0.9427418880334704	0.9980609442064646	0.0	vesicle fusion
GO:0005654	9612	2729	19	3	8960	18	2	false	0.9448484716295332	0.9980609442064646	0.0	nucleoplasm
GO:0022607	9612	1975	19	2	4682	9	2	false	0.9455408221582773	0.9980609442064646	0.0	cellular component assembly
GO:0032774	9612	1876	19	1	3604	4	3	false	0.9472466441266716	0.9980609442064646	0.0	RNA biosynthetic process
GO:0002444	9612	443	19	1	575	2	1	false	0.9476079381915278	0.9980609442064646	7.355915128670393E-134	myeloid leukocyte mediated immunity
GO:0006351	9612	1838	19	1	3524	4	3	false	0.9477026408379592	0.9980609442064646	0.0	transcription, DNA-templated
GO:0031974	9612	3915	19	5	8960	18	1	false	0.9484614188864284	0.9980609442064646	0.0	membrane-enclosed lumen
GO:0032508	9612	93	19	1	98	1	1	false	0.9489795918367296	0.9980609442064646	1.4725184471220415E-8	DNA duplex unwinding
GO:0051641	9612	2049	19	2	3941	7	1	false	0.9497145335702152	0.9980609442064646	0.0	cellular localization
GO:0006915	9612	1132	19	4	1225	5	1	false	0.9509689993325162	0.9980609442064646	2.6481276141926307E-142	apoptotic process
GO:0071705	9612	1680	19	2	3213	7	1	false	0.9513715217158453	0.9980609442064646	0.0	nitrogen compound transport
GO:0009059	9612	2785	19	2	5869	8	2	false	0.9523021206738428	0.9980609442064646	0.0	macromolecule biosynthetic process
GO:0031981	9612	3061	19	3	5049	8	2	false	0.9540886045567556	0.9980609442064646	0.0	nuclear lumen
GO:0006796	9612	1996	19	4	2019	4	1	false	0.9551728792970556	0.9980609442064646	2.8117948779665495E-54	phosphate-containing compound metabolic process
GO:0061621	9612	22	19	1	23	1	4	false	0.9565217391304384	0.9980609442064646	0.043478260869565216	canonical glycolysis
GO:0017016	9612	274	19	1	286	1	1	false	0.9580419580420002	0.9980609442064646	2.0208649505779846E-21	Ras GTPase binding
GO:0061620	9612	23	19	1	24	1	2	false	0.9583333333333303	0.9980609442064646	0.04166666666666653	glycolytic process through glucose-6-phosphate
GO:0030097	9612	476	19	1	496	1	1	false	0.959677419354803	0.9980609442064646	4.4164967448332344E-36	hemopoiesis
GO:0000280	9612	810	19	1	844	1	1	false	0.9597156398101822	0.9980609442064646	1.84965365252862E-61	nuclear division
GO:0051171	9612	3141	19	3	5999	10	2	false	0.9601638228801181	0.9980609442064646	0.0	regulation of nitrogen compound metabolic process
GO:0010033	9612	1861	19	2	2414	4	1	false	0.9603072809384661	0.9980609442064646	0.0	response to organic substance
GO:0005622	9612	8415	19	16	9048	19	1	false	0.9603956891570529	0.9980609442064646	0.0	intracellular
GO:0032879	9612	1492	19	1	6769	13	2	false	0.9608441536184829	0.9980609442064646	0.0	regulation of localization
GO:0017111	9612	916	19	1	953	1	1	false	0.9611752360970007	0.9980609442064646	1.658651307931191E-67	nucleoside-triphosphatase activity
GO:0016070	9612	2623	19	2	2936	3	1	false	0.9684043009169387	0.9980609442064646	0.0	RNA metabolic process
GO:0008015	9612	217	19	1	224	1	1	false	0.9687500000000073	0.9980609442064646	1.9579839057299815E-13	blood circulation
GO:0042325	9612	905	19	1	1528	4	2	false	0.9725226432496523	0.9980609442064646	0.0	regulation of phosphorylation
GO:0009987	9612	8246	19	16	8791	19	1	false	0.9731207809834788	0.9980609442064646	0.0	cellular process
GO:0019222	9612	3692	19	4	7713	15	2	false	0.9741006460005729	0.9980609442064646	0.0	regulation of metabolic process
GO:0043233	9612	3915	19	5	7871	17	2	false	0.9743473225872421	0.9980609442064646	0.0	organelle lumen
GO:0009117	9612	475	19	2	481	2	1	false	0.9751819126820588	0.9980609442064646	5.998704113977134E-14	nucleotide metabolic process
GO:0009892	9612	1840	19	1	6877	12	3	false	0.9762452455544633	0.9980609442064646	0.0	negative regulation of metabolic process
GO:0042632	9612	43	19	1	44	1	1	false	0.9772727272727352	0.9980609442064646	0.02272727272727276	cholesterol homeostasis
GO:0032501	9612	3520	19	4	8791	19	1	false	0.9773418350947992	0.9980609442064646	0.0	multicellular organismal process
GO:0080090	9612	3246	19	3	6193	11	2	false	0.9774728898360502	0.9980609442064646	0.0	regulation of primary metabolic process
GO:0043436	9612	788	19	2	797	2	1	false	0.977528798320026	0.9980609442064646	2.9263419005354546E-21	oxoacid metabolic process
GO:0019783	9612	285	19	1	465	4	1	false	0.9780049524733538	0.9980609442064646	4.3140511060707455E-134	ubiquitin-like protein-specific protease activity
GO:0015833	9612	1530	19	2	1872	4	2	false	0.9790784360197322	0.9980609442064646	0.0	peptide transport
GO:0038023	9612	323	19	1	329	1	1	false	0.9817629179330452	0.9980609442064646	5.943866285169328E-13	signaling receptor activity
GO:0009179	9612	109	19	1	111	1	2	false	0.9819819819819496	0.9980609442064646	1.638001638001571E-4	purine ribonucleoside diphosphate metabolic process
GO:0048015	9612	114	19	1	116	1	1	false	0.982758620689645	0.9980609442064646	1.4992503748126153E-4	phosphatidylinositol-mediated signaling
GO:0048519	9612	3079	19	3	8791	19	2	false	0.9832198749810228	0.9980609442064646	0.0	negative regulation of biological process
GO:0007155	9612	780	19	2	786	2	1	false	0.9847814460056493	0.9980609442064646	3.1124664729278234E-15	cell adhesion
GO:0044260	9612	4589	19	5	6381	11	2	false	0.9852060402776407	0.9980609442064646	0.0	cellular macromolecule metabolic process
GO:0110165	9612	8960	19	18	9048	19	1	false	0.9856361684736339	0.9980609442064646	1.8880362724272934E-214	cellular anatomical entity
GO:0009135	9612	109	19	1	124	2	1	false	0.9862313139259936	0.9980609442064646	1.2535992569004354E-19	purine nucleoside diphosphate metabolic process
GO:0016064	9612	85	19	1	86	1	1	false	0.9883720930232529	0.9980609442064646	0.011627906976744252	immunoglobulin mediated immune response
GO:0005488	9612	8174	19	15	8842	19	1	false	0.988435723421887	0.9980609442064646	0.0	binding
GO:0032502	9612	3232	19	3	8791	19	1	false	0.9885230352818957	0.9980609442064646	0.0	developmental process
GO:0043228	9612	3175	19	3	7871	17	1	false	0.9885871778505373	0.9980609442064646	0.0	non-membrane-bounded organelle
GO:0002223	9612	88	19	1	89	1	1	false	0.9887640449438401	0.9980609442064646	0.011235955056179678	stimulatory C-type lectin receptor signaling pathway
GO:0019318	9612	174	19	1	195	2	1	false	0.9888977002379833	0.9980609442064646	1.2665657358380996E-28	hexose metabolic process
GO:0044249	9612	3526	19	3	6217	11	2	false	0.9890823429314399	0.9980609442064646	0.0	cellular biosynthetic process
GO:0043231	9612	6908	19	12	7833	17	2	false	0.989547042343809	0.9980609442064646	0.0	intracellular membrane-bounded organelle
GO:0009185	9612	111	19	1	124	2	1	false	0.9897718332022034	0.9980609442064646	7.288784250835656E-18	ribonucleoside diphosphate metabolic process
GO:0042119	9612	411	19	1	415	1	1	false	0.9903614457832302	0.9980609442064646	8.209477864361857E-10	neutrophil activation
GO:0010468	9612	2423	19	1	3995	5	2	false	0.9906027459893604	0.9980609442064646	0.0	regulation of gene expression
GO:0042593	9612	132	19	1	133	1	1	false	0.9924812030075256	0.9980609442064646	0.0075187969924814975	glucose homeostasis
GO:0009058	9612	3646	19	3	6537	12	1	false	0.9932623276743879	0.9980609442064646	0.0	biosynthetic process
GO:0043170	9612	5252	19	7	6245	12	1	false	0.9938018206093842	0.9980609442064646	0.0	macromolecule metabolic process
GO:0097659	9612	1865	19	1	1876	1	1	false	0.9941364605534047	0.9980609442064646	4.0583628977119396E-29	nucleic acid-templated transcription
GO:1901576	9612	3583	19	3	6264	12	2	false	0.9949374592110893	0.9980609442064646	0.0	organic substance biosynthetic process
GO:0099512	9612	799	19	1	803	1	1	false	0.9950186799500631	0.9980609442064646	5.815657543655897E-11	supramolecular fiber
GO:0004843	9612	205	19	1	206	1	1	false	0.995145631068009	0.9980609442064646	0.004854368932039015	thiol-dependent ubiquitin-specific protease activity
GO:0043229	9612	7493	19	12	8585	18	2	false	0.9952962324496599	0.9980609442064646	0.0	intracellular organelle
GO:0016462	9612	953	19	1	956	1	1	false	0.9968619246856755	0.9983939647523223	6.888768840607747E-9	pyrophosphatase activity
GO:0008104	9612	2006	19	2	2200	4	1	false	0.9974720866685252	0.9983939647523223	3.1813672424692134E-284	protein localization
GO:0046872	9612	2134	19	2	2180	3	1	false	0.9987102989671177	0.9987102989671177	2.3944783775563954E-96	metal ion binding
GO:0000000	9612	9242	19	19	0	0	0	true	1.0	1.0	1.0	Gene Ontology
GO:0005764	9612	533	19	2	533	2	1	true	1.0	1.0	1.0	lysosome
GO:0072559	9612	7	19	1	7	1	1	true	1.0	1.0	1.0	NLRP3 inflammasome complex
GO:0015267	9612	214	19	1	214	1	1	true	1.0	1.0	1.0	channel activity
GO:0016818	9612	956	19	1	956	1	1	true	1.0	1.0	1.0	hydrolase activity, acting on acid anhydrides, in phosphorus-containing anhydrides
GO:0019585	9612	9	19	1	9	1	1	true	1.0	1.0	1.0	glucuronate metabolic process
GO:0022840	9612	3	19	1	3	1	1	true	1.0	1.0	1.0	leak channel activity
GO:0030198	9612	238	19	2	238	2	1	true	1.0	1.0	1.0	extracellular matrix organization
