# Supplementary material for: PIGNON: a protein–protein interaction-guided functional enrichment analysis for quantitative proteomics
Source: BMC Bioinformatics. 2021 Jun 4;22:302. doi: 10.1186/s12859-021-04042-6 (PMC8178832; doi:10.1186/s12859-021-04042-6)
Supplement: Supplementary file 19 — Additional File 19: File S4. GSEA results on Tyanova et al.’s dataset [file 12859_2021_4042_MOESM19_ESM.zip]

Archive with 16 entries (13 files):
- Additional File 19, Supplementary File S4/
- Additional File 19, Supplementary File S4/gsea_report_for_HR_HRvTNcomparaison_1608235027483.tsv
- __MACOSX/
- __MACOSX/Additional File 19, Supplementary File S4/
- __MACOSX/Additional File 19, Supplementary File S4/._gsea_report_for_HR_HRvTNcomparaison_1608235027483.tsv
- Additional File 19, Supplementary File S4/gsea_report_for_HER2_HER2vHRcomparaison_1608234160608.tsv
- __MACOSX/Additional File 19, Supplementary File S4/._gsea_report_for_HER2_HER2vHRcomparaison_1608234160608.tsv
- Additional File 19, Supplementary File S4/gsea_report_for_HR_HER2vHRcomparaison_1608234160608.tsv
- __MACOSX/Additional File 19, Supplementary File S4/._gsea_report_for_HR_HER2vHRcomparaison_1608234160608.tsv
- Additional File 19, Supplementary File S4/gsea_report_for_TN_HRvTNcomparaison_1608235027483.tsv
- __MACOSX/Additional File 19, Supplementary File S4/._gsea_report_for_TN_HRvTNcomparaison_1608235027483.tsv
- Additional File 19, Supplementary File S4/gsea_report_for_HER2_HER2vTNcomparaison_1608233703954.tsv
- __MACOSX/Additional File 19, Supplementary File S4/._gsea_report_for_HER2_HER2vTNcomparaison_1608233703954.tsv
- Additional File 19, Supplementary File S4/gsea_report_for_TN_HER2vTNcomparaison_1608233703954.tsv
- __MACOSX/Additional File 19, Supplementary File S4/._gsea_report_for_TN_HER2vTNcomparaison_1608233703954.tsv
- __MACOSX/._Additional File 19, Supplementary File S4
