# Supplementary material for: PIGNON: a protein–protein interaction-guided functional enrichment analysis for quantitative proteomics
Source: BMC Bioinformatics. 2021 Jun 4;22:302. doi: 10.1186/s12859-021-04042-6 (PMC8178832; doi:10.1186/s12859-021-04042-6)
Supplement: Supplementary file 19 — Additional File 19: File S4. GSEA results on Tyanova et al.’s dataset [file 12859_2021_4042_MOESM19_ESM.zip › Additional File 19, Supplementary File S4/gsea_report_for_HR_HRvTNcomparaison_1608235027483.tsv]

NAME	GS<br> follow link to MSigDB	GS DETAILS	SIZE	ES	NES	NOM p-val	FDR q-val	FWER p-val	RANK AT MAX	LEADING EDGE
GO:1904666	GO:1904666	Details ...	15	0.676121	1.8671796	0.0	0.14813776	0.075	1913	tags=60%, list=20%, signal=75%
GO:0006364	GO:0006364	Details ...	168	0.5311393	1.7773423	0.0037313432	0.49240115	0.354	2282	tags=42%, list=24%, signal=54%
GO:0043596	GO:0043596	Details ...	36	0.63023055	1.7476074	0.0077669905	0.53316784	0.494	1655	tags=39%, list=17%, signal=47%
GO:0002224	GO:0002224	Details ...	55	0.6424602	1.7173549	0.001996008	0.66704	0.647	1444	tags=33%, list=15%, signal=38%
GO:0016072	GO:0016072	Details ...	186	0.5099025	1.7006807	0.005725191	0.70349956	0.74	2282	tags=39%, list=24%, signal=50%
GO:0002221	GO:0002221	Details ...	70	0.60166234	1.6893995	0.003929273	0.6932852	0.789	1444	tags=29%, list=15%, signal=33%
GO:0030684	GO:0030684	Details ...	65	0.5527311	1.6673275	0.018518519	0.83215004	0.864	2377	tags=54%, list=25%, signal=71%
GO:0002474	GO:0002474	Details ...	39	0.5837345	1.665752	0.0020533882	0.74619776	0.872	2144	tags=38%, list=22%, signal=49%
GO:0032040	GO:0032040	Details ...	31	0.65321	1.6544522	0.009208103	0.7936692	0.903	2282	tags=65%, list=24%, signal=84%
GO:0042254	GO:0042254	Details ...	229	0.4798777	1.649365	0.0038387715	0.7661584	0.917	2547	tags=43%, list=26%, signal=57%
GO:0046112	GO:0046112	Details ...	19	0.5861218	1.6380211	0.0077220076	0.8259926	0.932	2173	tags=58%, list=23%, signal=75%
GO:0030894	GO:0030894	Details ...	25	0.6094787	1.636284	0.019379845	0.7786915	0.933	1655	tags=40%, list=17%, signal=48%
GO:0043601	GO:0043601	Details ...	23	0.6137767	1.6289468	0.017274473	0.8016374	0.946	1538	tags=39%, list=16%, signal=46%
GO:2000249	GO:2000249	Details ...	23	0.6350493	1.6205261	0.013282732	0.8388641	0.955	1364	tags=30%, list=14%, signal=35%
GO:0003743	GO:0003743	Details ...	43	0.554492	1.6201546	0.012	0.78733057	0.955	2164	tags=37%, list=23%, signal=48%
GO:0031341	GO:0031341	Details ...	41	0.6771316	1.6122203	0.009746589	0.8234092	0.964	1388	tags=29%, list=14%, signal=34%
GO:0009295	GO:0009295	Details ...	34	0.5275302	1.5980265	0.017892644	0.9412743	0.979	2310	tags=44%, list=24%, signal=58%
GO:0042645	GO:0042645	Details ...	34	0.5275302	1.5980265	0.017892644	0.88898134	0.979	2310	tags=44%, list=24%, signal=58%
GO:0060416	GO:0060416	Details ...	15	0.696153	1.596616	0.014678899	0.85742784	0.979	1812	tags=47%, list=19%, signal=57%
GO:0001910	GO:0001910	Details ...	35	0.6881196	1.5929713	0.0114722755	0.8559611	0.981	1388	tags=29%, list=14%, signal=33%
GO:0055081	GO:0055081		32	0.61970764	1.586162	0.017509727	0.8912976	0.984	262	tags=13%, list=3%, signal=13%
GO:1990823	GO:1990823		58	0.6682546	1.5752803	0.004048583	0.9786817	0.986	1572	tags=40%, list=16%, signal=47%
GO:1990830	GO:1990830		58	0.6682546	1.5752803	0.004048583	0.9361303	0.986	1572	tags=40%, list=16%, signal=47%
GO:1901989	GO:1901989		60	0.57252735	1.5661371	0.011560693	1.0	0.994	1579	tags=32%, list=16%, signal=38%
GO:0090398	GO:0090398		24	0.5966986	1.562135	0.009881423	1.0	0.996	1198	tags=33%, list=12%, signal=38%
GO:0008305	GO:0008305		25	0.6558931	1.5529755	0.016427105	1.0	0.996	1580	tags=32%, list=16%, signal=38%
GO:0098636	GO:0098636		25	0.6558931	1.5529755	0.016427105	1.0	0.996	1580	tags=32%, list=16%, signal=38%
GO:0032675	GO:0032675		55	0.64280814	1.5520369	0.017821781	1.0	0.996	1510	tags=33%, list=16%, signal=39%
GO:0002703	GO:0002703		101	0.55059934	1.5502826	0.01904762	1.0	0.996	1656	tags=30%, list=17%, signal=36%
GO:0008135	GO:0008135		66	0.5309028	1.5483556	0.013833992	1.0	0.997	1815	tags=33%, list=19%, signal=41%
GO:0009156	GO:0009156		72	0.44127327	1.5435454	0.019880716	1.0	0.998	2727	tags=49%, list=28%, signal=67%
GO:0033574	GO:0033574		24	0.53605425	1.5402867	0.020912547	1.0	0.998	2455	tags=46%, list=26%, signal=61%
GO:0000470	GO:0000470		17	0.6814419	1.5394933	0.024952015	1.0	0.998	2730	tags=82%, list=28%, signal=115%
GO:0051984	GO:0051984		22	0.62305546	1.5342064	0.013618677	1.0	0.999	1124	tags=32%, list=12%, signal=36%
GO:1901992	GO:1901992		52	0.56421745	1.5338361	0.015564202	1.0	0.999	1579	tags=31%, list=16%, signal=37%
GO:0005657	GO:0005657		53	0.5302109	1.5305728	0.045028143	1.0	1.0	1655	tags=30%, list=17%, signal=36%
GO:0051261	GO:0051261		27	0.6319231	1.525176	0.007889546	1.0	1.0	1274	tags=33%, list=13%, signal=38%
GO:0002755	GO:0002755		17	0.7321253	1.5235014	0.008403362	1.0	1.0	1290	tags=29%, list=13%, signal=34%
GO:0007045	GO:0007045		21	0.5642861	1.5198278	0.02471483	1.0	1.0	1528	tags=24%, list=16%, signal=28%
GO:0048041	GO:0048041		21	0.5642861	1.5198278	0.02471483	1.0	1.0	1528	tags=24%, list=16%, signal=28%
GO:0034333	GO:0034333		27	0.588357	1.5127963	0.020833334	1.0	1.0	1150	tags=22%, list=12%, signal=25%
GO:0014003	GO:0014003		19	0.60106665	1.5118716	0.048169557	1.0	1.0	2133	tags=42%, list=22%, signal=54%
GO:0000083	GO:0000083		15	0.7077223	1.5110273	0.02834008	1.0	1.0	1655	tags=27%, list=17%, signal=32%
GO:0071243	GO:0071243		15	0.69761014	1.5101887	0.013565891	1.0	1.0	2547	tags=60%, list=26%, signal=81%
GO:0010883	GO:0010883		25	0.64429545	1.5093609	0.01814516	1.0	1.0	672	tags=24%, list=7%, signal=26%
GO:0031062	GO:0031062		27	0.592812	1.5070589	0.033009708	1.0	1.0	2031	tags=41%, list=21%, signal=52%
GO:0006298	GO:0006298		21	0.6813472	1.506956	0.027027028	1.0	1.0	2204	tags=52%, list=23%, signal=68%
GO:0009201	GO:0009201		51	0.44845286	1.5044909	0.007662835	1.0	1.0	1014	tags=27%, list=11%, signal=31%
GO:0001914	GO:0001914		16	0.77002436	1.5039066	0.032075472	1.0	1.0	451	tags=25%, list=5%, signal=26%
GO:0042590	GO:0042590		26	0.56094587	1.4982609	0.04453441	1.0	1.0	2144	tags=42%, list=22%, signal=54%
GO:0032757	GO:0032757		27	0.6704742	1.4975909	0.026209677	1.0	1.0	835	tags=22%, list=9%, signal=24%
GO:0051898	GO:0051898		25	0.5764079	1.4958726	0.031307552	1.0	1.0	790	tags=20%, list=8%, signal=22%
GO:0016282	GO:0016282		15	0.5789889	1.493339	0.06538462	1.0	1.0	1984	tags=47%, list=21%, signal=59%
GO:0070536	GO:0070536		23	0.71777	1.4929746	0.012867647	1.0	1.0	1250	tags=26%, list=13%, signal=30%
GO:0051445	GO:0051445		20	0.6681907	1.4915727	0.028455285	1.0	1.0	1509	tags=30%, list=16%, signal=36%
GO:0002704	GO:0002704		23	0.6511958	1.4913218	0.02014652	1.0	1.0	189	tags=17%, list=2%, signal=18%
GO:0098687	GO:0098687		252	0.4756988	1.4892735	0.028301887	1.0	1.0	2487	tags=40%, list=26%, signal=53%
GO:0031145	GO:0031145		28	0.5251149	1.4890282	0.03256705	1.0	1.0	2413	tags=57%, list=25%, signal=76%
GO:0007159	GO:0007159		34	0.59083027	1.4856923	0.044921875	1.0	1.0	2489	tags=35%, list=26%, signal=47%
GO:0098685	GO:0098685		41	0.595332	1.4835868	0.013833992	1.0	1.0	1950	tags=34%, list=20%, signal=43%
GO:0031343	GO:0031343		29	0.67047447	1.4833814	0.021653544	1.0	1.0	1270	tags=28%, list=13%, signal=32%
GO:0035176	GO:0035176		18	0.6367829	1.4830848	0.036	1.0	1.0	652	tags=22%, list=7%, signal=24%
GO:0051703	GO:0051703		18	0.6367829	1.4830848	0.036	1.0	1.0	652	tags=22%, list=7%, signal=24%
GO:0032868	GO:0032868		143	0.43877715	1.4810132	0.003984064	1.0	1.0	1871	tags=24%, list=19%, signal=29%
GO:0031228	GO:0031228		29	0.6642605	1.4802392	0.03137255	0.9992148	1.0	1944	tags=24%, list=20%, signal=30%
GO:0034502	GO:0034502		45	0.6458947	1.4798597	0.024291499	0.98782927	1.0	2487	tags=53%, list=26%, signal=72%
GO:0120033	GO:0120033		18	0.70085454	1.4790006	0.026923077	0.98191816	1.0	707	tags=22%, list=7%, signal=24%
GO:2000177	GO:2000177		29	0.5217116	1.478335	0.037623763	0.9738232	1.0	2312	tags=45%, list=24%, signal=59%
GO:0006754	GO:0006754		36	0.46980163	1.4777353	0.040229887	0.965824	1.0	1733	tags=36%, list=18%, signal=44%
GO:0022613	GO:0022613		359	0.4165708	1.4760813	0.04597701	0.9684574	1.0	2765	tags=42%, list=29%, signal=56%
GO:0032677	GO:0032677		38	0.59379584	1.4741471	0.032520324	0.9737327	1.0	835	tags=16%, list=9%, signal=17%
GO:0097009	GO:0097009		17	0.6999483	1.4730481	0.03815261	0.9712675	1.0	559	tags=24%, list=6%, signal=25%
GO:0032570	GO:0032570		24	0.67212886	1.4710321	0.024193548	0.978996	1.0	1916	tags=54%, list=20%, signal=67%
GO:0043516	GO:0043516		15	0.6627043	1.4708164	0.022821577	0.96821743	1.0	2237	tags=53%, list=23%, signal=69%
GO:0032508	GO:0032508		50	0.52944696	1.4704206	0.051330797	0.95935047	1.0	2879	tags=52%, list=30%, signal=74%
GO:1901343	GO:1901343		62	0.5485664	1.4696823	0.007575758	0.9537467	1.0	1000	tags=18%, list=10%, signal=20%
GO:0098727	GO:0098727		70	0.5416364	1.4693115	0.020637898	0.94471526	1.0	2031	tags=36%, list=21%, signal=45%
GO:1903556	GO:1903556		24	0.6439334	1.4681066	0.03809524	0.9438747	1.0	674	tags=17%, list=7%, signal=18%
GO:0034470	GO:0034470		289	0.4275414	1.4678757	0.017142856	0.93389654	1.0	2342	tags=35%, list=24%, signal=45%
GO:0071375	GO:0071375		154	0.43063885	1.4667857	0.0116731515	0.9320376	1.0	1946	tags=29%, list=20%, signal=35%
GO:0045685	GO:0045685		28	0.5929379	1.4654396	0.05068226	0.933012	1.0	2498	tags=54%, list=26%, signal=72%
GO:0008094	GO:0008094		70	0.51739246	1.4633819	0.0503876	0.94146925	1.0	2938	tags=47%, list=31%, signal=67%
GO:0034332	GO:0034332		50	0.5686733	1.4621882	0.015904572	0.94164795	1.0	1946	tags=32%, list=20%, signal=40%
GO:0031109	GO:0031109		34	0.5608315	1.4605203	0.026156941	0.9466657	1.0	1741	tags=32%, list=18%, signal=39%
GO:0030173	GO:0030173		28	0.6658417	1.4584938	0.03522505	0.9547885	1.0	1944	tags=25%, list=20%, signal=31%
GO:0031258	GO:0031258		19	0.5768876	1.4583206	0.04597701	0.94541866	1.0	1072	tags=32%, list=11%, signal=35%
GO:0002183	GO:0002183		23	0.5567966	1.4561865	0.056530215	0.95560527	1.0	1607	tags=26%, list=17%, signal=31%
GO:0032720	GO:0032720		22	0.6518063	1.4559706	0.026666667	0.94660336	1.0	3140	tags=50%, list=33%, signal=74%
GO:0032928	GO:0032928		17	0.6130115	1.4558079	0.039252337	0.93734723	1.0	1014	tags=35%, list=11%, signal=39%
GO:0030687	GO:0030687		21	0.53947574	1.4551175	0.054820415	0.9331525	1.0	2194	tags=48%, list=23%, signal=62%
GO:0001678	GO:0001678		48	0.48794356	1.4536102	0.026833631	0.9358996	1.0	1591	tags=27%, list=17%, signal=32%
GO:0000462	GO:0000462		29	0.4956925	1.4527478	0.06909789	0.9337949	1.0	2282	tags=41%, list=24%, signal=54%
GO:1901653	GO:1901653		183	0.4061825	1.4527302	0.009765625	0.9239407	1.0	1946	tags=27%, list=20%, signal=33%
GO:0016235	GO:0016235		23	0.5610537	1.4515226	0.036585364	0.9251963	1.0	1447	tags=35%, list=15%, signal=41%
GO:1990752	GO:1990752		24	0.64702964	1.4503436	0.04743083	0.9269848	1.0	1741	tags=46%, list=18%, signal=56%
GO:0048709	GO:0048709		30	0.5563223	1.4490442	0.04085603	0.92936426	1.0	2133	tags=37%, list=22%, signal=47%
GO:0019827	GO:0019827		68	0.53487784	1.4482787	0.02471483	0.9265164	1.0	2031	tags=35%, list=21%, signal=44%
GO:0007612	GO:0007612		60	0.5239013	1.4478371	0.027290449	0.9209946	1.0	389	tags=8%, list=4%, signal=9%
GO:0034121	GO:0034121		33	0.68864906	1.4474841	0.011952192	0.9152482	1.0	558	tags=18%, list=6%, signal=19%
GO:0046685	GO:0046685		25	0.52480626	1.4473555	0.02457467	0.90717685	1.0	1909	tags=32%, list=20%, signal=40%
GO:0007631	GO:0007631		22	0.74035865	1.4471877	0.02952756	0.89984435	1.0	334	tags=18%, list=3%, signal=19%
GO:0032655	GO:0032655		23	0.7680123	1.4458065	0.018595042	0.90281594	1.0	451	tags=22%, list=5%, signal=23%
GO:0002479	GO:0002479		23	0.55866086	1.4422828	0.06288032	0.9252149	1.0	2144	tags=43%, list=22%, signal=56%
GO:0032392	GO:0032392		56	0.50821996	1.4399874	0.07101727	0.9364023	1.0	2879	tags=50%, list=30%, signal=71%
GO:0051147	GO:0051147		71	0.5173369	1.4340852	0.0137795275	0.9815876	1.0	1494	tags=24%, list=16%, signal=28%
GO:0070993	GO:0070993		16	0.5579872	1.4315594	0.10058027	0.99630326	1.0	1984	tags=44%, list=21%, signal=55%
GO:0001912	GO:0001912		25	0.6627515	1.4306437	0.04238921	0.9953723	1.0	1270	tags=24%, list=13%, signal=28%
GO:0000776	GO:0000776		107	0.503979	1.4306008	0.015384615	0.98664606	1.0	2235	tags=35%, list=23%, signal=45%
GO:1902307	GO:1902307		15	0.5968155	1.430295	0.08039216	0.98045456	1.0	962	tags=20%, list=10%, signal=22%
GO:1900006	GO:1900006		43	0.5577415	1.4290042	0.04347826	0.9836873	1.0	2610	tags=49%, list=27%, signal=67%
GO:0001816	GO:0001816		74	0.571856	1.4283571	0.01004016	0.9809569	1.0	1448	tags=28%, list=15%, signal=33%
GO:0019843	GO:0019843		53	0.46256125	1.4283136	0.06666667	0.9726252	1.0	1758	tags=34%, list=18%, signal=41%
GO:0019080	GO:0019080		17	0.62587273	1.4279184	0.078895465	0.9674805	1.0	2676	tags=47%, list=28%, signal=65%
GO:0071364	GO:0071364		34	0.5920098	1.4256201	0.03373016	0.9799661	1.0	1145	tags=26%, list=12%, signal=30%
GO:0014075	GO:0014075		18	0.51059425	1.4236757	0.07089552	0.98897415	1.0	1160	tags=39%, list=12%, signal=44%
GO:0042273	GO:0042273		60	0.4906584	1.4222915	0.10666667	0.99353594	1.0	2519	tags=55%, list=26%, signal=74%
GO:0050729	GO:0050729		57	0.5904883	1.4218918	0.049618322	0.9887401	1.0	900	tags=25%, list=9%, signal=27%
GO:0000803	GO:0000803		23	0.6144447	1.4217867	0.041420117	0.98115945	1.0	2419	tags=48%, list=25%, signal=64%
GO:0045601	GO:0045601		15	0.69245356	1.4217478	0.05204461	0.9732744	1.0	760	tags=20%, list=8%, signal=22%
GO:0000731	GO:0000731		33	0.6150389	1.4214467	0.04563492	0.9678652	1.0	1092	tags=21%, list=11%, signal=24%
GO:0006090	GO:0006090		49	0.43446422	1.4209113	0.072	0.9643158	1.0	2727	tags=53%, list=28%, signal=74%
GO:0002706	GO:0002706		71	0.5261281	1.4186181	0.040366974	0.9771188	1.0	1972	tags=32%, list=21%, signal=40%
GO:0033260	GO:0033260		33	0.5609712	1.4174899	0.13307984	0.978822	1.0	1655	tags=30%, list=17%, signal=36%
GO:0044786	GO:0044786		33	0.5609712	1.4174899	0.13307984	0.9709283	1.0	1655	tags=30%, list=17%, signal=36%
GO:0060765	GO:0060765		19	0.49356216	1.4172833	0.049056605	0.9648492	1.0	2073	tags=37%, list=22%, signal=47%
GO:0000466	GO:0000466		18	0.5319198	1.4172423	0.07528958	0.9575142	1.0	1898	tags=44%, list=20%, signal=55%
GO:0018279	GO:0018279		22	0.62357116	1.4158773	0.07587548	0.96151984	1.0	2152	tags=59%, list=22%, signal=76%
GO:0051983	GO:0051983		78	0.4525355	1.4155569	0.032380953	0.9566478	1.0	1839	tags=40%, list=19%, signal=49%
GO:0030858	GO:0030858		23	0.61584944	1.4147046	0.08159393	0.95633036	1.0	1917	tags=43%, list=20%, signal=54%
GO:0071346	GO:0071346		103	0.49770746	1.4142275	0.023060797	0.9527796	1.0	1293	tags=20%, list=13%, signal=23%
GO:0007063	GO:0007063		16	0.63173103	1.4139605	0.061023623	0.94778025	1.0	1124	tags=38%, list=12%, signal=42%
GO:1902116	GO:1902116		25	0.65965784	1.4135438	0.05263158	0.94427615	1.0	1578	tags=36%, list=16%, signal=43%
GO:0016891	GO:0016891		25	0.5641054	1.4122566	0.050301813	0.9476483	1.0	1138	tags=24%, list=12%, signal=27%
GO:0034340	GO:0034340		43	0.51973146	1.4119165	0.06336634	0.9434467	1.0	2381	tags=42%, list=25%, signal=55%
GO:0032239	GO:0032239		15	0.6321305	1.4116209	0.10852713	0.9386404	1.0	2548	tags=73%, list=26%, signal=100%
GO:0046827	GO:0046827		16	0.5836097	1.4112735	0.07677902	0.93454117	1.0	1319	tags=38%, list=14%, signal=43%
GO:0000780	GO:0000780		17	0.70673966	1.4097329	0.059160307	0.94061893	1.0	2175	tags=59%, list=23%, signal=76%
GO:0007044	GO:0007044		36	0.50699955	1.4093406	0.10412574	0.937151	1.0	1528	tags=28%, list=16%, signal=33%
GO:0014704	GO:0014704		31	0.5419847	1.4089856	0.09107468	0.93303794	1.0	1843	tags=39%, list=19%, signal=48%
GO:0090087	GO:0090087		392	0.38375035	1.4086337	0.001908397	0.929056	1.0	2014	tags=29%, list=21%, signal=35%
GO:1901652	GO:1901652		259	0.38645527	1.4081414	0.004132231	0.9265349	1.0	1974	tags=27%, list=21%, signal=33%
GO:1902235	GO:1902235		17	0.59550905	1.4081315	0.0831643	0.9200885	1.0	1300	tags=35%, list=14%, signal=41%
GO:1903320	GO:1903320		155	0.44839123	1.407825	0.03515625	0.9161378	1.0	1656	tags=26%, list=17%, signal=31%
GO:0006270	GO:0006270		20	0.6442882	1.4074279	0.05905512	0.9133097	1.0	1411	tags=30%, list=15%, signal=35%
GO:0015631	GO:0015631		203	0.42688304	1.4074095	0.009578544	0.9071569	1.0	1782	tags=30%, list=19%, signal=36%
GO:0051092	GO:0051092		95	0.4812075	1.406262	0.027253669	0.91043156	1.0	1810	tags=27%, list=19%, signal=33%
GO:0009142	GO:0009142		59	0.40139014	1.4053566	0.038314175	0.9116292	1.0	1733	tags=34%, list=18%, signal=41%
GO:0007229	GO:0007229		64	0.47741178	1.4052724	0.0627451	0.90614223	1.0	1978	tags=30%, list=21%, signal=37%
GO:0032479	GO:0032479		80	0.45766512	1.4036103	0.050880626	0.9135514	1.0	2547	tags=45%, list=26%, signal=61%
GO:0030515	GO:0030515		27	0.53629893	1.4032663	0.11969112	0.91035146	1.0	2272	tags=52%, list=24%, signal=68%
GO:0051570	GO:0051570		17	0.5642264	1.4017553	0.080827065	0.9165767	1.0	2334	tags=41%, list=24%, signal=54%
GO:0005720	GO:0005720		27	0.52967215	1.4014072	0.073076926	0.9134092	1.0	2083	tags=33%, list=22%, signal=42%
GO:0001892	GO:0001892		40	0.5444938	1.399742	0.06122449	0.9208877	1.0	1309	tags=30%, list=14%, signal=35%
GO:0035019	GO:0035019		23	0.665506	1.3983036	0.036821704	0.9260755	1.0	2910	tags=57%, list=30%, signal=81%
GO:0002715	GO:0002715		20	0.7003113	1.398225	0.074074075	0.9208593	1.0	1388	tags=25%, list=14%, signal=29%
GO:0042269	GO:0042269		20	0.7003113	1.398225	0.074074075	0.91495633	1.0	1388	tags=25%, list=14%, signal=29%
GO:0043434	GO:0043434		219	0.39346027	1.3979388	0.006060606	0.9115535	1.0	1974	tags=27%, list=21%, signal=34%
GO:0046676	GO:0046676		17	0.58971775	1.3973612	0.10325048	0.91031164	1.0	2000	tags=47%, list=21%, signal=59%
GO:0004521	GO:0004521		45	0.5266384	1.3964224	0.053149607	0.91189086	1.0	1138	tags=27%, list=12%, signal=30%
GO:0032653	GO:0032653		18	0.7491483	1.3938476	0.07722772	0.9271108	1.0	890	tags=28%, list=9%, signal=31%
GO:0050775	GO:0050775		22	0.5628769	1.3935468	0.064327486	0.9235508	1.0	2480	tags=50%, list=26%, signal=67%
GO:0007249	GO:0007249		46	0.5671234	1.3935274	0.035714287	0.91797733	1.0	672	tags=15%, list=7%, signal=16%
GO:0050681	GO:0050681		31	0.56310034	1.3930942	0.07129095	0.91592884	1.0	1809	tags=35%, list=19%, signal=44%
GO:0031396	GO:0031396		134	0.45048973	1.3930494	0.03420523	0.9107561	1.0	1656	tags=25%, list=17%, signal=30%
GO:2000181	GO:2000181		57	0.53827596	1.392763	0.040462427	0.9077074	1.0	1000	tags=18%, list=10%, signal=19%
GO:0043300	GO:0043300		27	0.54050964	1.392641	0.085877866	0.9031811	1.0	1580	tags=30%, list=16%, signal=35%
GO:0017091	GO:0017091		18	0.66355544	1.392502	0.052742615	0.8987637	1.0	1369	tags=39%, list=14%, signal=45%
GO:0070201	GO:0070201		414	0.37589717	1.3916767	0.0018975332	0.8998829	1.0	1834	tags=26%, list=19%, signal=31%
GO:2000279	GO:2000279		19	0.6040914	1.3914633	0.09039548	0.89623576	1.0	2217	tags=26%, list=23%, signal=34%
GO:0042169	GO:0042169		22	0.58508396	1.3902359	0.047916666	0.9001831	1.0	1002	tags=18%, list=10%, signal=20%
GO:0051223	GO:0051223		382	0.3815047	1.3901051	0.0057034222	0.8960079	1.0	2014	tags=29%, list=21%, signal=35%
GO:0003678	GO:0003678		40	0.52725464	1.3898966	0.08267716	0.89260346	1.0	2877	tags=48%, list=30%, signal=67%
GO:0046148	GO:0046148		27	0.4788448	1.3894756	0.085877866	0.890353	1.0	1277	tags=30%, list=13%, signal=34%
GO:0000460	GO:0000460		22	0.51981884	1.3889052	0.1	0.88965905	1.0	2194	tags=45%, list=23%, signal=59%
GO:0034341	GO:0034341		114	0.4779896	1.388743	0.035789475	0.8857462	1.0	1293	tags=20%, list=13%, signal=23%
GO:0004003	GO:0004003		31	0.5403952	1.3882976	0.1037182	0.8840839	1.0	2877	tags=52%, list=30%, signal=73%
GO:0042393	GO:0042393		141	0.4693035	1.3859829	0.04008016	0.8965244	1.0	2020	tags=31%, list=21%, signal=39%
GO:1902808	GO:1902808		28	0.6022567	1.3851416	0.09418838	0.89769083	1.0	1236	tags=29%, list=13%, signal=33%
GO:0001103	GO:0001103		22	0.62159324	1.3843458	0.13182674	0.89880174	1.0	2910	tags=41%, list=30%, signal=59%
GO:0009124	GO:0009124		81	0.37632594	1.3830408	0.05050505	0.903546	1.0	2727	tags=44%, list=28%, signal=62%
GO:0046627	GO:0046627		21	0.5873846	1.3829651	0.059957173	0.8991967	1.0	1306	tags=29%, list=14%, signal=33%
GO:1900077	GO:1900077		21	0.5873846	1.3829651	0.059957173	0.89425606	1.0	1306	tags=29%, list=14%, signal=33%
GO:0048545	GO:0048545		173	0.3937461	1.3825065	0.01369863	0.892668	1.0	2019	tags=28%, list=21%, signal=35%
GO:0016556	GO:0016556		15	0.5825356	1.3817095	0.11423221	0.89385563	1.0	2933	tags=67%, list=30%, signal=96%
GO:0090502	GO:0090502		54	0.4825215	1.3803155	0.06324111	0.89960957	1.0	1271	tags=26%, list=13%, signal=30%
GO:0098802	GO:0098802		83	0.5506994	1.3803024	0.05858586	0.8948806	1.0	1580	tags=27%, list=16%, signal=31%
GO:0006294	GO:0006294		26	0.5393899	1.3788136	0.07459678	0.90113705	1.0	2449	tags=42%, list=25%, signal=57%
GO:2001171	GO:2001171		19	0.7217095	1.3785894	0.08130081	0.8977347	1.0	492	tags=21%, list=5%, signal=22%
GO:0032481	GO:0032481		51	0.4880268	1.3762299	0.086538464	0.9108924	1.0	2547	tags=49%, list=26%, signal=66%
GO:0071897	GO:0071897		67	0.48590344	1.3749199	0.108949415	0.9155962	1.0	2107	tags=31%, list=22%, signal=40%
GO:0009743	GO:0009743		100	0.44688535	1.3723994	0.04330709	0.9305361	1.0	1815	tags=30%, list=19%, signal=37%
GO:0051149	GO:0051149		43	0.59161097	1.3716863	0.042769857	0.9315137	1.0	1494	tags=33%, list=16%, signal=38%
GO:1900027	GO:1900027		22	0.50860316	1.3713367	0.1	0.92929894	1.0	2769	tags=50%, list=29%, signal=70%
GO:0006261	GO:0006261		88	0.44510216	1.3709239	0.09351145	0.92769694	1.0	1124	tags=20%, list=12%, signal=23%
GO:0061842	GO:0061842		22	0.5654319	1.370339	0.123574145	0.9273998	1.0	2146	tags=45%, list=22%, signal=58%
GO:0070849	GO:0070849		37	0.5435128	1.3698622	0.07364341	0.9266646	1.0	1145	tags=27%, list=12%, signal=31%
GO:0034660	GO:0034660		400	0.39356837	1.3696594	0.044315994	0.9234617	1.0	2296	tags=32%, list=24%, signal=40%
GO:0001525	GO:0001525		165	0.45573136	1.3695397	0.025440313	0.9196436	1.0	1440	tags=21%, list=15%, signal=25%
GO:0071459	GO:0071459		16	0.7530603	1.3691678	0.020120725	0.9177637	1.0	1833	tags=56%, list=19%, signal=69%
GO:0018196	GO:0018196		23	0.58830744	1.36631	0.1042471	0.9347081	1.0	2152	tags=57%, list=22%, signal=73%
GO:0031061	GO:0031061		19	0.63455987	1.3657739	0.091603056	0.93391705	1.0	2007	tags=32%, list=21%, signal=40%
GO:0030490	GO:0030490		39	0.47323322	1.3637314	0.115384616	0.94461703	1.0	2377	tags=41%, list=25%, signal=54%
GO:0032968	GO:0032968		16	0.5423542	1.3629214	0.118320614	0.946138	1.0	2071	tags=56%, list=22%, signal=72%
GO:0042866	GO:0042866		30	0.45265484	1.3613318	0.12795275	0.9533091	1.0	1733	tags=37%, list=18%, signal=45%
GO:0005680	GO:0005680		18	0.5484329	1.3612844	0.091451295	0.9490135	1.0	2413	tags=61%, list=25%, signal=81%
GO:0000781	GO:0000781		108	0.47507474	1.3612524	0.1262136	0.9447337	1.0	2428	tags=43%, list=25%, signal=56%
GO:0002707	GO:0002707		17	0.643534	1.3611174	0.06445672	0.9411586	1.0	189	tags=18%, list=2%, signal=18%
GO:0034243	GO:0034243		25	0.5665268	1.3599228	0.10412574	0.94584966	1.0	2071	tags=44%, list=22%, signal=56%
GO:0033627	GO:0033627		19	0.5909856	1.3598778	0.10282258	0.94170445	1.0	1448	tags=32%, list=15%, signal=37%
GO:0030159	GO:0030159		17	0.79433405	1.3592451	0.05283019	0.9420721	1.0	498	tags=18%, list=5%, signal=19%
GO:0009127	GO:0009127		60	0.39168993	1.3592061	0.079766534	0.93796074	1.0	1733	tags=30%, list=18%, signal=36%
GO:0009168	GO:0009168		60	0.39168993	1.3592061	0.079766534	0.93353647	1.0	1733	tags=30%, list=18%, signal=36%
GO:0009112	GO:0009112		32	0.4661189	1.359105	0.09168444	0.92991686	1.0	1665	tags=38%, list=17%, signal=45%
GO:0009988	GO:0009988		26	0.59436846	1.35899	0.07214429	0.9263455	1.0	895	tags=23%, list=9%, signal=25%
GO:1901654	GO:1901654		115	0.4216209	1.3586595	0.043032788	0.92425096	1.0	2011	tags=31%, list=21%, signal=39%
GO:0051010	GO:0051010		16	0.6596742	1.3585769	0.099585064	0.92063415	1.0	2691	tags=75%, list=28%, signal=104%
GO:0002639	GO:0002639		21	0.5012961	1.3577529	0.09393346	0.92218465	1.0	2204	tags=52%, list=23%, signal=68%
GO:0034471	GO:0034471		17	0.5475908	1.3577224	0.13178295	0.91819954	1.0	2420	tags=35%, list=25%, signal=47%
GO:0043462	GO:0043462		55	0.4337517	1.3567791	0.053475935	0.92066616	1.0	2772	tags=36%, list=29%, signal=51%
GO:0042887	GO:0042887		25	0.5660044	1.3547107	0.08678501	0.93144304	1.0	2432	tags=48%, list=25%, signal=64%
GO:0006296	GO:0006296		34	0.5258931	1.3545984	0.09881423	0.9279112	1.0	2250	tags=44%, list=23%, signal=57%
GO:0033683	GO:0033683		34	0.5258931	1.3545984	0.09881423	0.9237314	1.0	2250	tags=44%, list=23%, signal=57%
GO:0042698	GO:0042698		32	0.6867992	1.3533659	0.053784862	0.9285992	1.0	1671	tags=38%, list=17%, signal=45%
GO:0000779	GO:0000779		90	0.43759075	1.352733	0.031481482	0.9292435	1.0	2587	tags=39%, list=27%, signal=53%
GO:0045599	GO:0045599		19	0.6480385	1.3525785	0.058479533	0.9261647	1.0	190	tags=16%, list=2%, signal=16%
GO:0070266	GO:0070266		16	0.7825342	1.352538	0.033333335	0.9223777	1.0	558	tags=31%, list=6%, signal=33%
GO:0045687	GO:0045687		19	0.58511174	1.35117	0.1124031	0.9277672	1.0	2208	tags=42%, list=23%, signal=55%
GO:1902806	GO:1902806		101	0.45952812	1.3498828	0.052525252	0.93289655	1.0	2155	tags=34%, list=22%, signal=43%
GO:0002758	GO:0002758		105	0.48414376	1.349746	0.037698414	0.9297479	1.0	1834	tags=30%, list=19%, signal=36%
GO:1903077	GO:1903077		17	0.5474511	1.3496149	0.12854442	0.92672116	1.0	2004	tags=35%, list=21%, signal=45%
GO:0030670	GO:0030670		59	0.45907965	1.3489987	0.09859155	0.92720807	1.0	1969	tags=37%, list=20%, signal=47%
GO:0002791	GO:0002791		219	0.4081443	1.3488324	0.008247423	0.9244014	1.0	1817	tags=29%, list=19%, signal=35%
GO:0080025	GO:0080025		20	0.6274828	1.3475368	0.09747292	0.9296	1.0	1782	tags=40%, list=19%, signal=49%
GO:0016525	GO:0016525		56	0.523945	1.3463422	0.065764025	0.9343522	1.0	1000	tags=16%, list=10%, signal=18%
GO:0008139	GO:0008139		19	0.54125184	1.346033	0.14007781	0.9326755	1.0	747	tags=21%, list=8%, signal=23%
GO:0005697	GO:0005697		18	0.5937473	1.345235	0.13786408	0.93457097	1.0	2217	tags=44%, list=23%, signal=58%
GO:1903706	GO:1903706		202	0.44566834	1.3450301	0.012024048	0.93205625	1.0	1917	tags=33%, list=20%, signal=40%
GO:0045598	GO:0045598		52	0.5391655	1.3447864	0.042918455	0.92995095	1.0	390	tags=12%, list=4%, signal=12%
GO:0000176	GO:0000176		15	0.5293745	1.3437752	0.14643545	0.9329922	1.0	3287	tags=67%, list=34%, signal=101%
GO:0006984	GO:0006984		21	0.5190412	1.3433247	0.13588111	0.93234324	1.0	2514	tags=43%, list=26%, signal=58%
GO:0006282	GO:0006282		69	0.4309854	1.3431114	0.12331407	0.92995584	1.0	2065	tags=29%, list=21%, signal=37%
GO:0002709	GO:0002709		32	0.6153396	1.3429785	0.08471455	0.9269503	1.0	671	tags=25%, list=7%, signal=27%
GO:0012507	GO:0012507		47	0.50387895	1.3426278	0.07606679	0.9255196	1.0	660	tags=17%, list=7%, signal=18%
GO:0032201	GO:0032201		21	0.5599523	1.3415778	0.19020715	0.9292462	1.0	1655	tags=38%, list=17%, signal=46%
GO:0032874	GO:0032874		87	0.5392772	1.3402368	0.063872255	0.93527544	1.0	1002	tags=22%, list=10%, signal=24%
GO:0007050	GO:0007050		89	0.4685607	1.3401555	0.072	0.93200564	1.0	1917	tags=26%, list=20%, signal=32%
GO:0000966	GO:0000966		18	0.53665495	1.3400557	0.12723657	0.92898417	1.0	2420	tags=33%, list=25%, signal=44%
GO:0097300	GO:0097300		21	0.7142309	1.3397869	0.058064517	0.9272633	1.0	558	tags=24%, list=6%, signal=25%
GO:0090322	GO:0090322		24	0.49812138	1.3396704	0.083798885	0.9244707	1.0	1014	tags=25%, list=11%, signal=28%
GO:0006297	GO:0006297		21	0.52392054	1.3394089	0.18181819	0.92265195	1.0	2279	tags=38%, list=24%, signal=50%
GO:0038061	GO:0038061		24	0.6024588	1.3386999	0.06464647	0.9238927	1.0	434	tags=17%, list=5%, signal=17%
GO:0070182	GO:0070182		15	0.6102869	1.338182	0.13592233	0.923671	1.0	2663	tags=47%, list=28%, signal=64%
GO:0006007	GO:0006007		22	0.48424384	1.3379744	0.12778905	0.9214591	1.0	997	tags=36%, list=10%, signal=40%
GO:0046330	GO:0046330		71	0.5769187	1.335633	0.082987554	0.9337808	1.0	1002	tags=18%, list=10%, signal=20%
GO:0030686	GO:0030686		25	0.49804047	1.3346888	0.16074766	0.9365597	1.0	2272	tags=48%, list=24%, signal=63%
GO:0015370	GO:0015370		15	0.695032	1.3341401	0.11273486	0.9368946	1.0	2313	tags=40%, list=24%, signal=53%
GO:0006735	GO:0006735		20	0.49117562	1.3338679	0.13043478	0.9351433	1.0	907	tags=35%, list=9%, signal=39%
GO:0061621	GO:0061621		20	0.49117562	1.3338679	0.13043478	0.9315187	1.0	907	tags=35%, list=9%, signal=39%
GO:0061718	GO:0061718		20	0.49117562	1.3338679	0.13043478	0.92792207	1.0	907	tags=35%, list=9%, signal=39%
GO:0070304	GO:0070304		88	0.5335837	1.3336202	0.067729086	0.926141	1.0	1002	tags=22%, list=10%, signal=24%
GO:0090482	GO:0090482		16	0.67494595	1.333614	0.16565657	0.92267907	1.0	377	tags=19%, list=4%, signal=19%
GO:0015294	GO:0015294		33	0.6569759	1.332818	0.07707911	0.92448735	1.0	2313	tags=33%, list=24%, signal=44%
GO:0002708	GO:0002708		51	0.5180109	1.3327215	0.09266409	0.9216418	1.0	2204	tags=37%, list=23%, signal=48%
GO:0031060	GO:0031060		46	0.49442884	1.3323722	0.11394892	0.9203572	1.0	2031	tags=39%, list=21%, signal=49%
GO:0004197	GO:0004197		69	0.5000025	1.3320266	0.0804829	0.9192981	1.0	1445	tags=22%, list=15%, signal=25%
GO:0045022	GO:0045022		19	0.51784	1.3315214	0.15140186	0.9192336	1.0	2351	tags=47%, list=24%, signal=63%
GO:0051150	GO:0051150		16	0.71743536	1.3313423	0.10621242	0.91692543	1.0	1084	tags=31%, list=11%, signal=35%
GO:0002705	GO:0002705		67	0.4850532	1.3309984	0.10754717	0.9157847	1.0	2204	tags=37%, list=23%, signal=48%
GO:0046626	GO:0046626		41	0.53009176	1.3309383	0.052208837	0.91277105	1.0	1364	tags=24%, list=14%, signal=28%
GO:0070423	GO:0070423		18	0.52527297	1.3293654	0.102514505	0.92048067	1.0	1724	tags=28%, list=18%, signal=34%
GO:0097421	GO:0097421		26	0.47466862	1.3287059	0.10119048	0.92169076	1.0	1831	tags=35%, list=19%, signal=43%
GO:0098659	GO:0098659		23	0.48677865	1.3285631	0.11259542	0.9191966	1.0	2549	tags=35%, list=27%, signal=47%
GO:0099587	GO:0099587		23	0.48677865	1.3285631	0.11259542	0.91582966	1.0	2549	tags=35%, list=27%, signal=47%
GO:1903555	GO:1903555		68	0.5183746	1.3277916	0.11372549	0.91730964	1.0	890	tags=13%, list=9%, signal=14%
GO:0032680	GO:0032680		67	0.5183843	1.3277606	0.11372549	0.9142083	1.0	890	tags=13%, list=9%, signal=15%
GO:0098739	GO:0098739		36	0.46148232	1.3265048	0.10236221	0.91942424	1.0	1182	tags=22%, list=12%, signal=25%
GO:0003407	GO:0003407		21	0.62329763	1.3261266	0.14176245	0.91853946	1.0	1623	tags=33%, list=17%, signal=40%
GO:1900271	GO:1900271		19	0.5168818	1.324515	0.096339114	0.92588097	1.0	2447	tags=32%, list=25%, signal=42%
GO:0048008	GO:0048008		20	0.47440398	1.3243822	0.08678501	0.9234408	1.0	1877	tags=30%, list=20%, signal=37%
GO:0006882	GO:0006882		16	0.6891721	1.3243799	0.12890625	0.9201508	1.0	965	tags=25%, list=10%, signal=28%
GO:0055069	GO:0055069		16	0.6891721	1.3243799	0.12890625	0.9168762	1.0	965	tags=25%, list=10%, signal=28%
GO:2001169	GO:2001169		34	0.56548434	1.3242618	0.10750507	0.9144355	1.0	492	tags=18%, list=5%, signal=19%
GO:0006040	GO:0006040		25	0.52828735	1.3239385	0.101626016	0.9133903	1.0	1301	tags=32%, list=14%, signal=37%
GO:0005881	GO:0005881		44	0.53754836	1.3232247	0.08712121	0.9150919	1.0	1253	tags=25%, list=13%, signal=29%
GO:0043123	GO:0043123		121	0.47965592	1.3224151	0.049689442	0.91722846	1.0	1847	tags=27%, list=19%, signal=33%
GO:0071216	GO:0071216		105	0.44647306	1.3218926	0.029761905	0.91736966	1.0	2041	tags=30%, list=21%, signal=37%
GO:0090278	GO:0090278		19	0.5264047	1.321376	0.14634146	0.9174666	1.0	2000	tags=42%, list=21%, signal=53%
GO:0051148	GO:0051148		23	0.5658193	1.3205849	0.116054155	0.9196057	1.0	801	tags=17%, list=8%, signal=19%
GO:0009206	GO:0009206		45	0.40556327	1.3204497	0.08745247	0.91734594	1.0	1014	tags=24%, list=11%, signal=27%
GO:0071260	GO:0071260		51	0.49828124	1.3198445	0.056751467	0.9182296	1.0	1289	tags=25%, list=13%, signal=29%
GO:0004386	GO:0004386		124	0.4084431	1.3196871	0.13461539	0.9162257	1.0	2702	tags=48%, list=28%, signal=65%
GO:0050708	GO:0050708		211	0.40717718	1.3194733	0.014613778	0.9144531	1.0	1817	tags=29%, list=19%, signal=35%
GO:0007131	GO:0007131		21	0.53046024	1.3187503	0.092307694	0.91620743	1.0	921	tags=24%, list=10%, signal=26%
GO:0035825	GO:0035825		21	0.53046024	1.3187503	0.092307694	0.9130911	1.0	921	tags=24%, list=10%, signal=26%
GO:0032266	GO:0032266		28	0.53910244	1.3184948	0.11648746	0.9117028	1.0	1827	tags=43%, list=19%, signal=53%
GO:0060999	GO:0060999		22	0.61576045	1.3182064	0.09386973	0.91055244	1.0	2480	tags=45%, list=26%, signal=61%
GO:0099091	GO:0099091		16	0.5551653	1.3180797	0.1215971	0.9083451	1.0	1714	tags=50%, list=18%, signal=61%
GO:0048477	GO:0048477		24	0.5442169	1.3178344	0.103053436	0.9068823	1.0	1606	tags=42%, list=17%, signal=50%
GO:0032755	GO:0032755		36	0.65520394	1.3177589	0.07974138	0.90434766	1.0	1375	tags=25%, list=14%, signal=29%
GO:0015030	GO:0015030		42	0.5622934	1.3173832	0.13931298	0.9039145	1.0	1421	tags=26%, list=15%, signal=31%
GO:0002753	GO:0002753		23	0.48928022	1.3166325	0.099609375	0.90578717	1.0	2198	tags=30%, list=23%, signal=39%
GO:0046825	GO:0046825		30	0.47953805	1.3159356	0.09811321	0.9072739	1.0	1327	tags=30%, list=14%, signal=35%
GO:0007052	GO:0007052		57	0.43027478	1.3157705	0.10058027	0.90541095	1.0	2259	tags=37%, list=23%, signal=48%
GO:1990841	GO:1990841		31	0.5490046	1.3157324	0.17760618	0.9026773	1.0	2693	tags=45%, list=28%, signal=63%
GO:0016571	GO:0016571		55	0.46310887	1.3153839	0.09479554	0.901717	1.0	1926	tags=40%, list=20%, signal=50%
GO:1900087	GO:1900087		21	0.609758	1.3146361	0.15537849	0.9037141	1.0	1538	tags=33%, list=16%, signal=40%
GO:0061615	GO:0061615		21	0.47015938	1.3145725	0.14257812	0.901183	1.0	907	tags=33%, list=9%, signal=37%
GO:0061620	GO:0061620		21	0.47015938	1.3145725	0.14257812	0.8982571	1.0	907	tags=33%, list=9%, signal=37%
GO:0034968	GO:0034968		44	0.46655744	1.3136741	0.10246679	0.90097237	1.0	1926	tags=41%, list=20%, signal=51%
GO:0050860	GO:0050860		15	0.64183193	1.3130624	0.10780669	0.90178597	1.0	266	tags=20%, list=3%, signal=21%
GO:0034330	GO:0034330		142	0.4160921	1.3128297	0.08984375	0.90036434	1.0	1946	tags=30%, list=20%, signal=37%
GO:0035327	GO:0035327		19	0.63859665	1.312765	0.099616855	0.8979345	1.0	2035	tags=47%, list=21%, signal=60%
GO:1904951	GO:1904951		254	0.36968872	1.3127599	0.026666667	0.8950939	1.0	1369	tags=22%, list=14%, signal=25%
GO:0071548	GO:0071548		25	0.52345234	1.312054	0.126	0.8965936	1.0	1762	tags=40%, list=18%, signal=49%
GO:0051055	GO:0051055		25	0.5419079	1.311605	0.124282986	0.8964996	1.0	569	tags=20%, list=6%, signal=21%
GO:0032870	GO:0032870		308	0.3600317	1.3108784	0.024590164	0.89821976	1.0	1994	tags=25%, list=21%, signal=30%
GO:0006096	GO:0006096		28	0.43427348	1.30973	0.15277778	0.9026428	1.0	2727	tags=57%, list=28%, signal=80%
GO:0006757	GO:0006757		28	0.43427348	1.30973	0.15277778	0.8998043	1.0	2727	tags=57%, list=28%, signal=80%
GO:0030810	GO:0030810		20	0.7217042	1.307731	0.13387424	0.9097655	1.0	492	tags=20%, list=5%, signal=21%
GO:1900373	GO:1900373		20	0.7217042	1.307731	0.13387424	0.90692246	1.0	492	tags=20%, list=5%, signal=21%
GO:0000775	GO:0000775		153	0.43884316	1.3075349	0.08076923	0.90543777	1.0	2487	tags=36%, list=26%, signal=48%
GO:0031528	GO:0031528		15	0.5527849	1.3056048	0.12992126	0.9148021	1.0	1664	tags=47%, list=17%, signal=56%
GO:0070265	GO:0070265		22	0.6824192	1.3052696	0.08137045	0.91417944	1.0	558	tags=23%, list=6%, signal=24%
GO:0044452	GO:0044452		136	0.40056556	1.3049766	0.09022556	0.9130891	1.0	2354	tags=38%, list=24%, signal=50%
GO:0032806	GO:0032806		16	0.565845	1.3048551	0.09784736	0.91100687	1.0	328	tags=13%, list=3%, signal=13%
GO:0009145	GO:0009145		46	0.40095368	1.304358	0.091778204	0.9112323	1.0	1014	tags=24%, list=11%, signal=27%
GO:1902475	GO:1902475		22	0.59999233	1.3038064	0.14003944	0.9120121	1.0	918	tags=23%, list=10%, signal=25%
GO:0071007	GO:0071007		28	0.5324539	1.302967	0.20696326	0.91456985	1.0	3486	tags=82%, list=36%, signal=128%
GO:1903051	GO:1903051		56	0.48407513	1.3018643	0.08858268	0.9189061	1.0	1930	tags=38%, list=20%, signal=47%
GO:0032869	GO:0032869		107	0.40756604	1.3011521	0.10546875	0.92050236	1.0	1871	tags=23%, list=19%, signal=29%
GO:0006221	GO:0006221		37	0.42478162	1.3008685	0.07794677	0.91954416	1.0	2009	tags=41%, list=21%, signal=51%
GO:0032728	GO:0032728		23	0.580809	1.2997208	0.13582677	0.92392486	1.0	522	tags=13%, list=5%, signal=14%
GO:0046822	GO:0046822		87	0.40457493	1.2996327	0.116883114	0.92179364	1.0	2590	tags=33%, list=27%, signal=45%
GO:0048002	GO:0048002		109	0.40238073	1.2977765	0.0877551	0.93082726	1.0	2144	tags=29%, list=22%, signal=37%
GO:0060337	GO:0060337		39	0.49619272	1.2966908	0.1199187	0.9348281	1.0	2381	tags=38%, list=25%, signal=51%
GO:0071357	GO:0071357		39	0.49619272	1.2966908	0.1199187	0.93204594	1.0	2381	tags=38%, list=25%, signal=51%
GO:0031114	GO:0031114		17	0.5454214	1.2962465	0.13162705	0.9321742	1.0	1375	tags=47%, list=14%, signal=55%
GO:0035097	GO:0035097		61	0.48933566	1.2943791	0.11809524	0.94154507	1.0	1964	tags=31%, list=20%, signal=39%
GO:0016234	GO:0016234		52	0.4575601	1.2939316	0.146	0.9417431	1.0	1447	tags=23%, list=15%, signal=27%
GO:0060491	GO:0060491		111	0.43684202	1.292709	0.098265894	0.94684535	1.0	1123	tags=21%, list=12%, signal=23%
GO:0051059	GO:0051059		24	0.51841116	1.2923932	0.18287937	0.9459298	1.0	2601	tags=50%, list=27%, signal=68%
GO:0140142	GO:0140142		17	0.586063	1.2921627	0.19157088	0.9446771	1.0	433	tags=18%, list=5%, signal=18%
GO:0045684	GO:0045684		19	0.53036135	1.2920622	0.15134099	0.94250226	1.0	1319	tags=32%, list=14%, signal=37%
GO:0120032	GO:0120032		110	0.4380655	1.2918109	0.09477756	0.9414299	1.0	1123	tags=21%, list=12%, signal=23%
GO:0034329	GO:0034329		114	0.4000859	1.2912072	0.108949415	0.9425899	1.0	1933	tags=31%, list=20%, signal=38%
GO:0006260	GO:0006260		158	0.41898978	1.2909158	0.11472275	0.94166696	1.0	1160	tags=18%, list=12%, signal=21%
GO:1903530	GO:1903530		324	0.36432436	1.2908394	0.022088353	0.9394025	1.0	2014	tags=27%, list=21%, signal=33%
GO:2000045	GO:2000045		93	0.45251724	1.2902173	0.08829569	0.9406462	1.0	2155	tags=33%, list=22%, signal=43%
GO:0051893	GO:0051893		46	0.5040963	1.2887536	0.12692308	0.94738555	1.0	1408	tags=24%, list=15%, signal=28%
GO:0090109	GO:0090109		46	0.5040963	1.2887536	0.12692308	0.9446787	1.0	1408	tags=24%, list=15%, signal=28%
GO:0032069	GO:0032069		19	0.5026844	1.2886196	0.1532567	0.94283235	1.0	2266	tags=47%, list=24%, signal=62%
GO:0097352	GO:0097352		20	0.4978974	1.2882872	0.1252485	0.9422167	1.0	586	tags=20%, list=6%, signal=21%
GO:0099175	GO:0099175		45	0.4989465	1.2882547	0.099415205	0.93979365	1.0	1369	tags=22%, list=14%, signal=26%
GO:0030970	GO:0030970		16	0.56189626	1.2881575	0.15510204	0.93779755	1.0	2534	tags=50%, list=26%, signal=68%
GO:1903513	GO:1903513		16	0.56189626	1.2881575	0.15510204	0.93515587	1.0	2534	tags=50%, list=26%, signal=68%
GO:0015293	GO:0015293		45	0.5701535	1.2875158	0.078313254	0.93647736	1.0	1608	tags=24%, list=17%, signal=29%
GO:0033157	GO:0033157		161	0.382243	1.2874612	0.08791209	0.9342245	1.0	1930	tags=26%, list=20%, signal=32%
GO:0002039	GO:0002039		48	0.4812873	1.2873782	0.13813229	0.932281	1.0	2032	tags=35%, list=21%, signal=45%
GO:0000784	GO:0000784		84	0.46444932	1.2871923	0.18664047	0.9309248	1.0	2428	tags=43%, list=25%, signal=57%
GO:0017145	GO:0017145		18	0.65761214	1.287092	0.147929	0.9289435	1.0	2093	tags=50%, list=22%, signal=64%
GO:0051642	GO:0051642		21	0.5477349	1.2867796	0.19470699	0.9281836	1.0	2146	tags=43%, list=22%, signal=55%
GO:0000178	GO:0000178		22	0.45057034	1.2864707	0.15264188	0.9274621	1.0	2983	tags=50%, list=31%, signal=72%
GO:1905354	GO:1905354		22	0.45057034	1.2864707	0.15264188	0.9249071	1.0	2983	tags=50%, list=31%, signal=72%
GO:0000777	GO:0000777		81	0.437678	1.2861434	0.09778598	0.9245359	1.0	2587	tags=38%, list=27%, signal=52%
GO:1901342	GO:1901342		175	0.41268247	1.2859031	0.024439918	0.9233702	1.0	1503	tags=21%, list=16%, signal=24%
GO:0005801	GO:0005801		34	0.48130465	1.2858652	0.13333334	0.9210575	1.0	2811	tags=47%, list=29%, signal=66%
GO:0034122	GO:0034122		19	0.6797064	1.2858601	0.13374485	0.9185725	1.0	558	tags=21%, list=6%, signal=22%
GO:0002218	GO:0002218		120	0.43839484	1.2855016	0.068897635	0.91817063	1.0	2601	tags=38%, list=27%, signal=51%
GO:0010718	GO:0010718		29	0.58392483	1.2850246	0.14173229	0.91869634	1.0	1014	tags=28%, list=11%, signal=31%
GO:0005911	GO:0005911		270	0.36401293	1.285019	0.06286837	0.9162633	1.0	2224	tags=31%, list=23%, signal=39%
GO:0008017	GO:0008017		158	0.40662795	1.2845625	0.05019305	0.9165144	1.0	1782	tags=31%, list=19%, signal=37%
GO:0005874	GO:0005874		263	0.37883568	1.284065	0.030592734	0.91701454	1.0	1782	tags=28%, list=19%, signal=33%
GO:1903321	GO:1903321		59	0.46357122	1.2838149	0.15127702	0.9161408	1.0	1501	tags=27%, list=16%, signal=32%
GO:0032355	GO:0032355		68	0.46419767	1.2834954	0.0945946	0.91564167	1.0	2218	tags=46%, list=23%, signal=59%
GO:0050807	GO:0050807		95	0.4576913	1.2830548	0.06324111	0.9159879	1.0	864	tags=16%, list=9%, signal=17%
GO:0010955	GO:0010955		17	0.66865486	1.2827054	0.142	0.9156202	1.0	924	tags=24%, list=10%, signal=26%
GO:1903318	GO:1903318		17	0.66865486	1.2827054	0.142	0.91319144	1.0	924	tags=24%, list=10%, signal=26%
GO:0071496	GO:0071496		198	0.39564577	1.2826571	0.052313883	0.9110894	1.0	1323	tags=18%, list=14%, signal=21%
GO:0032648	GO:0032648		35	0.49853465	1.2815108	0.1002045	0.915715	1.0	630	tags=11%, list=7%, signal=12%
GO:0010639	GO:0010639		248	0.35876548	1.2813827	0.068	0.91407704	1.0	1844	tags=24%, list=19%, signal=29%
GO:0097190	GO:0097190		178	0.38936618	1.2813499	0.07370518	0.91185826	1.0	1677	tags=25%, list=17%, signal=30%
GO:0061458	GO:0061458		208	0.42247486	1.2802141	0.036	0.91621184	1.0	2021	tags=30%, list=21%, signal=37%
GO:0051222	GO:0051222		227	0.37018716	1.2799611	0.05323194	0.91537493	1.0	1369	tags=22%, list=14%, signal=25%
GO:0016572	GO:0016572		20	0.5828423	1.279727	0.15841584	0.9143043	1.0	2523	tags=55%, list=26%, signal=74%
GO:0008353	GO:0008353		16	0.58297855	1.2788515	0.125	0.9168632	1.0	1160	tags=25%, list=12%, signal=28%
GO:0045739	GO:0045739		37	0.43022126	1.278609	0.15204678	0.91595703	1.0	1973	tags=27%, list=21%, signal=34%
GO:1900076	GO:1900076		43	0.5023256	1.2784094	0.0729783	0.91480446	1.0	1364	tags=23%, list=14%, signal=27%
GO:0048608	GO:0048608		205	0.4227558	1.2774457	0.037623763	0.9181956	1.0	2021	tags=30%, list=21%, signal=37%
GO:0006278	GO:0006278		22	0.49915406	1.2772189	0.18089432	0.9171381	1.0	1985	tags=41%, list=21%, signal=51%
GO:0099738	GO:0099738		26	0.5174435	1.2769467	0.1414914	0.91643375	1.0	1359	tags=38%, list=14%, signal=45%
GO:0071480	GO:0071480		22	0.48795882	1.275928	0.13372093	0.9201847	1.0	3122	tags=50%, list=32%, signal=74%
GO:0042304	GO:0042304		29	0.5510905	1.2755538	0.14534883	0.9199921	1.0	481	tags=14%, list=5%, signal=14%
GO:0035371	GO:0035371		18	0.62919796	1.2754905	0.16767676	0.91810274	1.0	2920	tags=61%, list=30%, signal=88%
GO:2001251	GO:2001251		98	0.42474863	1.2753617	0.13111547	0.91654176	1.0	2487	tags=40%, list=26%, signal=53%
GO:0071682	GO:0071682		15	0.50289404	1.2751213	0.22266401	0.9155953	1.0	1353	tags=27%, list=14%, signal=31%
GO:0045911	GO:0045911		22	0.49658933	1.2748563	0.18003914	0.91479796	1.0	2204	tags=45%, list=23%, signal=59%
GO:0034284	GO:0034284		85	0.41598108	1.2744869	0.08678501	0.91483414	1.0	1926	tags=32%, list=20%, signal=39%
GO:0034708	GO:0034708		86	0.4485042	1.2739304	0.14478764	0.9160721	1.0	2627	tags=38%, list=27%, signal=52%
GO:0031667	GO:0031667		271	0.35505053	1.2736502	0.049407113	0.9154631	1.0	1503	tags=20%, list=16%, signal=23%
GO:0034103	GO:0034103		39	0.5400824	1.2731599	0.16539924	0.91601634	1.0	1946	tags=31%, list=20%, signal=38%
GO:0046824	GO:0046824		53	0.44431806	1.2731212	0.15730338	0.9139632	1.0	2778	tags=40%, list=29%, signal=55%
GO:0006293	GO:0006293		20	0.5570368	1.2719629	0.14049587	0.9185445	1.0	2449	tags=55%, list=25%, signal=74%
GO:0046390	GO:0046390		131	0.33463854	1.2717459	0.10058027	0.91768026	1.0	2729	tags=45%, list=28%, signal=62%
GO:0045637	GO:0045637		120	0.41209888	1.2715924	0.071428575	0.91645813	1.0	1901	tags=33%, list=20%, signal=41%
GO:0060674	GO:0060674		16	0.60998124	1.2709222	0.1497006	0.91806555	1.0	1718	tags=31%, list=18%, signal=38%
GO:0006929	GO:0006929		18	0.51435834	1.27035	0.15057915	0.91923314	1.0	2401	tags=33%, list=25%, signal=44%
GO:0090022	GO:0090022		15	0.6243046	1.270024	0.1496063	0.9189909	1.0	911	tags=20%, list=9%, signal=22%
GO:0050709	GO:0050709		52	0.50385267	1.2698511	0.13137256	0.9177525	1.0	2014	tags=33%, list=21%, signal=41%
GO:0071384	GO:0071384		33	0.48190153	1.2691165	0.12741312	0.9198833	1.0	1179	tags=27%, list=12%, signal=31%
GO:0002792	GO:0002792		54	0.49644122	1.2688706	0.13188976	0.9190551	1.0	2014	tags=31%, list=21%, signal=40%
GO:0051051	GO:0051051		230	0.3543739	1.2686175	0.03529412	0.9182341	1.0	2014	tags=26%, list=21%, signal=32%
GO:0036294	GO:0036294		83	0.4175609	1.2676425	0.03984064	0.9216572	1.0	1917	tags=33%, list=20%, signal=40%
GO:0042274	GO:0042274		56	0.41266698	1.2676039	0.17227723	0.91968745	1.0	2765	tags=43%, list=29%, signal=60%
GO:0045740	GO:0045740		21	0.64496887	1.2666516	0.1610338	0.92274183	1.0	2774	tags=52%, list=29%, signal=73%
GO:1903524	GO:1903524		21	0.46473333	1.2666485	0.18533605	0.92052424	1.0	1244	tags=29%, list=13%, signal=33%
GO:1904376	GO:1904376		18	0.5029109	1.2665107	0.18689787	0.9190734	1.0	2004	tags=33%, list=21%, signal=42%
GO:0032147	GO:0032147		180	0.37686685	1.2660996	0.047358833	0.9192344	1.0	1584	tags=21%, list=16%, signal=24%
GO:0002637	GO:0002637		28	0.41401082	1.2660191	0.13358779	0.917536	1.0	2281	tags=46%, list=24%, signal=61%
GO:0051046	GO:0051046		350	0.35798	1.2653775	0.027944112	0.9189794	1.0	2014	tags=26%, list=21%, signal=32%
GO:0045833	GO:0045833		36	0.56056446	1.2652183	0.1403162	0.9177226	1.0	569	tags=19%, list=6%, signal=21%
GO:0045124	GO:0045124		19	0.620107	1.2649734	0.18490566	0.91681266	1.0	1946	tags=37%, list=20%, signal=46%
GO:1903573	GO:1903573		28	0.49910367	1.2645034	0.17786561	0.91737545	1.0	2236	tags=43%, list=23%, signal=56%
GO:0016591	GO:0016591		66	0.4680673	1.2641735	0.1614786	0.91710323	1.0	2133	tags=32%, list=22%, signal=41%
GO:1903580	GO:1903580		24	0.61759907	1.2640315	0.17409766	0.9157448	1.0	492	tags=21%, list=5%, signal=22%
GO:0072528	GO:0072528		45	0.39235345	1.2639117	0.08070866	0.9142813	1.0	2009	tags=36%, list=21%, signal=45%
GO:0003006	GO:0003006		279	0.3992369	1.263678	0.027944112	0.91353613	1.0	2035	tags=29%, list=21%, signal=36%
GO:0008026	GO:0008026		62	0.42789873	1.2636296	0.21442126	0.91165984	1.0	2702	tags=50%, list=28%, signal=69%
GO:0070035	GO:0070035		62	0.42789873	1.2636296	0.21442126	0.9095298	1.0	2702	tags=50%, list=28%, signal=69%
GO:0045332	GO:0045332		16	0.598215	1.2633157	0.1521739	0.90929306	1.0	1343	tags=31%, list=14%, signal=36%
GO:0032288	GO:0032288		16	0.61843175	1.2628156	0.17165668	0.9098833	1.0	2174	tags=44%, list=23%, signal=56%
GO:0015800	GO:0015800		22	0.46782652	1.2627085	0.19037656	0.9083896	1.0	619	tags=18%, list=6%, signal=19%
GO:0045667	GO:0045667		55	0.5044044	1.2621685	0.097222224	0.90949506	1.0	1975	tags=29%, list=21%, signal=36%
GO:1902275	GO:1902275		127	0.3916981	1.2618634	0.13872832	0.909117	1.0	2041	tags=31%, list=21%, signal=39%
GO:0032642	GO:0032642		32	0.58110726	1.2617412	0.15163934	0.907747	1.0	674	tags=19%, list=7%, signal=20%
GO:0010559	GO:0010559		19	0.6672007	1.2614292	0.15895373	0.9074238	1.0	90	tags=16%, list=1%, signal=16%
GO:0071322	GO:0071322		49	0.4788133	1.261408	0.10597303	0.9054348	1.0	1591	tags=27%, list=17%, signal=32%
GO:0032872	GO:0032872		130	0.44552457	1.2612704	0.1	0.90420485	1.0	1002	tags=20%, list=10%, signal=22%
GO:0032947	GO:0032947		58	0.46403897	1.2612087	0.112676054	0.9025245	1.0	1065	tags=14%, list=11%, signal=15%
GO:0006482	GO:0006482		20	0.69368804	1.2610078	0.14059407	0.90157413	1.0	1544	tags=35%, list=16%, signal=42%
GO:0008214	GO:0008214		20	0.69368804	1.2610078	0.14059407	0.8995251	1.0	1544	tags=35%, list=16%, signal=42%
GO:0045616	GO:0045616		24	0.5224003	1.2599162	0.11969112	0.90357226	1.0	424	tags=21%, list=4%, signal=22%
GO:0051705	GO:0051705		24	0.5850635	1.2589754	0.14723927	0.9068668	1.0	1140	tags=25%, list=12%, signal=28%
GO:1903146	GO:1903146		28	0.4639133	1.2585058	0.182	0.907389	1.0	2921	tags=50%, list=30%, signal=72%
GO:0043414	GO:0043414		144	0.40615374	1.257782	0.08560311	0.90954065	1.0	1633	tags=28%, list=17%, signal=33%
GO:0009185	GO:0009185		47	0.47652093	1.2576201	0.17165668	0.90833867	1.0	997	tags=23%, list=10%, signal=26%
GO:0071222	GO:0071222		89	0.44628236	1.2575407	0.083984375	0.9066939	1.0	2031	tags=28%, list=21%, signal=35%
GO:1990089	GO:1990089		35	0.4482938	1.2570192	0.1796875	0.9076267	1.0	1447	tags=26%, list=15%, signal=30%
GO:1903391	GO:1903391		52	0.47144273	1.2567688	0.15047619	0.906952	1.0	1408	tags=21%, list=15%, signal=25%
GO:1904680	GO:1904680		18	0.5556944	1.2566855	0.15384616	0.90543455	1.0	1206	tags=33%, list=13%, signal=38%
GO:1902751	GO:1902751		21	0.54231995	1.255565	0.13547237	0.90968835	1.0	1579	tags=33%, list=16%, signal=40%
GO:1900739	GO:1900739		19	0.50398606	1.2555321	0.1845238	0.9078381	1.0	1349	tags=32%, list=14%, signal=37%
GO:1900740	GO:1900740		19	0.50398606	1.2555321	0.1845238	0.9058296	1.0	1349	tags=32%, list=14%, signal=37%
GO:0019882	GO:0019882		129	0.37107432	1.255053	0.10580913	0.90636575	1.0	2144	tags=28%, list=22%, signal=35%
GO:0000793	GO:0000793		148	0.3907363	1.2550257	0.10576923	0.90452546	1.0	1909	tags=33%, list=20%, signal=41%
GO:0007584	GO:0007584		122	0.36779577	1.2549765	0.08984375	0.9027829	1.0	2020	tags=30%, list=21%, signal=38%
GO:0051233	GO:0051233		27	0.5192432	1.2546219	0.1663286	0.90299696	1.0	1698	tags=37%, list=18%, signal=45%
GO:0050890	GO:0050890		114	0.39903727	1.2545702	0.08450704	0.90130055	1.0	1124	tags=13%, list=12%, signal=15%
GO:0045765	GO:0045765		161	0.4024433	1.2536451	0.050200805	0.9045497	1.0	1503	tags=20%, list=16%, signal=23%
GO:0006479	GO:0006479		76	0.4143978	1.2531581	0.12059369	0.9052923	1.0	2010	tags=37%, list=21%, signal=46%
GO:0008213	GO:0008213		76	0.4143978	1.2531581	0.12059369	0.9033243	1.0	2010	tags=37%, list=21%, signal=46%
GO:0034113	GO:0034113		23	0.53228545	1.2531022	0.18786693	0.90162075	1.0	890	tags=17%, list=9%, signal=19%
GO:0071219	GO:0071219		91	0.44342297	1.2530674	0.08627451	0.8998345	1.0	2031	tags=27%, list=21%, signal=34%
GO:0032435	GO:0032435		28	0.5162489	1.252526	0.15068494	0.9009012	1.0	843	tags=25%, list=9%, signal=27%
GO:0005637	GO:0005637		36	0.49048626	1.2523106	0.1409002	0.90009314	1.0	2241	tags=33%, list=23%, signal=43%
GO:2000059	GO:2000059		37	0.4954985	1.2522503	0.13806707	0.8984692	1.0	1298	tags=30%, list=13%, signal=34%
GO:0070555	GO:0070555		82	0.40271837	1.2518729	0.10556622	0.89848274	1.0	1882	tags=29%, list=20%, signal=36%
GO:0070302	GO:0070302		132	0.43950194	1.251589	0.10236221	0.8982309	1.0	1002	tags=20%, list=10%, signal=22%
GO:0051090	GO:0051090		223	0.39212507	1.2513764	0.06138614	0.89754534	1.0	1827	tags=25%, list=19%, signal=30%
GO:0046031	GO:0046031		35	0.3928853	1.2513642	0.17073171	0.8957248	1.0	1733	tags=34%, list=18%, signal=42%
GO:0006301	GO:0006301		37	0.51271266	1.2512158	0.17382413	0.8946518	1.0	1700	tags=27%, list=18%, signal=33%
GO:0007548	GO:0007548		120	0.45507702	1.2511972	0.06822612	0.89287174	1.0	1671	tags=27%, list=17%, signal=32%
GO:0000027	GO:0000027		26	0.47002968	1.2509122	0.1953125	0.8925136	1.0	1758	tags=50%, list=18%, signal=61%
GO:0006368	GO:0006368		61	0.44663855	1.2504492	0.17635658	0.8931799	1.0	2133	tags=34%, list=22%, signal=44%
GO:0009260	GO:0009260		126	0.33211395	1.2500361	0.11627907	0.89346695	1.0	2729	tags=45%, list=28%, signal=62%
GO:0071347	GO:0071347		67	0.41163895	1.2495656	0.12451362	0.8940559	1.0	2206	tags=36%, list=23%, signal=46%
GO:0036293	GO:0036293		177	0.39500782	1.2489594	0.052837573	0.89556366	1.0	1917	tags=32%, list=20%, signal=39%
GO:0033045	GO:0033045		61	0.4204941	1.2475444	0.14506769	0.9013571	1.0	2487	tags=49%, list=26%, signal=66%
GO:0033032	GO:0033032		16	0.6188248	1.247034	0.19253439	0.90236795	1.0	414	tags=19%, list=4%, signal=20%
GO:0007160	GO:0007160		86	0.46152392	1.2462711	0.16101696	0.904737	1.0	1528	tags=20%, list=16%, signal=23%
GO:0016032	GO:0016032		468	0.3339805	1.2461063	0.10018553	0.9037	1.0	2676	tags=35%, list=28%, signal=46%
GO:0007569	GO:0007569		52	0.403703	1.2454896	0.09561753	0.9051161	1.0	1633	tags=27%, list=17%, signal=32%
GO:0071456	GO:0071456		75	0.4199036	1.2452737	0.058467742	0.90440834	1.0	1917	tags=33%, list=20%, signal=41%
GO:0090662	GO:0090662		17	0.4668125	1.2451621	0.16237624	0.9032227	1.0	1647	tags=29%, list=17%, signal=35%
GO:0099131	GO:0099131		17	0.4668125	1.2451621	0.16237624	0.9013566	1.0	1647	tags=29%, list=17%, signal=35%
GO:0032148	GO:0032148		21	0.537838	1.2450778	0.19125684	0.89991254	1.0	671	tags=19%, list=7%, signal=20%
GO:0005669	GO:0005669		30	0.5724777	1.2441149	0.19483101	0.9032974	1.0	2133	tags=37%, list=22%, signal=47%
GO:1901030	GO:1901030		24	0.46128407	1.2436746	0.19921105	0.9039071	1.0	1349	tags=29%, list=14%, signal=34%
GO:0007026	GO:0007026		16	0.5557873	1.2433412	0.19963032	0.90386754	1.0	1375	tags=50%, list=14%, signal=58%
GO:0007257	GO:0007257		26	0.62136114	1.2428187	0.20850202	0.9048959	1.0	323	tags=12%, list=3%, signal=12%
GO:0071385	GO:0071385		30	0.49829268	1.242671	0.15127702	0.9038053	1.0	1179	tags=30%, list=12%, signal=34%
GO:0006354	GO:0006354		63	0.43806314	1.2424415	0.17221135	0.90315837	1.0	2133	tags=33%, list=22%, signal=43%
GO:0099632	GO:0099632		16	0.5237322	1.2423236	0.19502868	0.9019463	1.0	1631	tags=38%, list=17%, signal=45%
GO:0099637	GO:0099637		16	0.5237322	1.2423236	0.19502868	0.9001168	1.0	1631	tags=38%, list=17%, signal=45%
GO:0051091	GO:0051091		144	0.41488454	1.2416124	0.11133603	0.90221274	1.0	1677	tags=26%, list=17%, signal=31%
GO:0006363	GO:0006363		25	0.5272895	1.2409463	0.19721116	0.90382314	1.0	2133	tags=32%, list=22%, signal=41%
GO:0050764	GO:0050764		50	0.45384434	1.2408564	0.13813229	0.90253	1.0	1150	tags=24%, list=12%, signal=27%
GO:0045335	GO:0045335		101	0.37136984	1.2408191	0.13636364	0.90090656	1.0	1969	tags=30%, list=20%, signal=37%
GO:0046850	GO:0046850		24	0.5932721	1.240742	0.2027027	0.8994925	1.0	1946	tags=33%, list=20%, signal=42%
GO:1902017	GO:1902017		26	0.57130694	1.2405342	0.16829745	0.8988145	1.0	2032	tags=54%, list=21%, signal=68%
GO:0007080	GO:0007080		38	0.46721503	1.2402041	0.17021276	0.89872074	1.0	445	tags=16%, list=5%, signal=16%
GO:0043507	GO:0043507		42	0.5267836	1.2399595	0.20825148	0.89828366	1.0	434	tags=12%, list=5%, signal=12%
GO:0016592	GO:0016592		30	0.5912971	1.2396727	0.17105263	0.89801925	1.0	436	tags=20%, list=5%, signal=21%
GO:1905269	GO:1905269		67	0.4135413	1.2393374	0.20038168	0.8979834	1.0	2031	tags=34%, list=21%, signal=43%
GO:0046328	GO:0046328		101	0.47788098	1.2392483	0.15927419	0.8966204	1.0	1002	tags=18%, list=10%, signal=20%
GO:0000993	GO:0000993		27	0.49733827	1.2388027	0.22954091	0.89741206	1.0	2116	tags=33%, list=22%, signal=43%
GO:0008574	GO:0008574		16	0.5884239	1.2387013	0.1782364	0.8962008	1.0	2011	tags=44%, list=21%, signal=55%
GO:1901862	GO:1901862		21	0.5274298	1.2383163	0.1529175	0.89643186	1.0	2859	tags=38%, list=30%, signal=54%
GO:0015037	GO:0015037		15	0.47676027	1.2382292	0.20486815	0.89509165	1.0	2573	tags=53%, list=27%, signal=73%
GO:0002562	GO:0002562		18	0.5581107	1.2376561	0.22309197	0.8963684	1.0	2281	tags=50%, list=24%, signal=65%
GO:0016444	GO:0016444		18	0.5581107	1.2376561	0.22309197	0.89461076	1.0	2281	tags=50%, list=24%, signal=65%
GO:0032722	GO:0032722		23	0.6167069	1.2367156	0.20158103	0.8979227	1.0	424	tags=17%, list=4%, signal=18%
GO:0032527	GO:0032527		18	0.5300043	1.2365048	0.19308943	0.8972554	1.0	2534	tags=44%, list=26%, signal=60%
GO:0045646	GO:0045646		27	0.5696571	1.2364042	0.19214876	0.89596045	1.0	1901	tags=48%, list=20%, signal=60%
GO:0043175	GO:0043175		33	0.52296114	1.2361622	0.21912351	0.8955127	1.0	2116	tags=33%, list=22%, signal=43%
GO:1901796	GO:1901796		85	0.43819347	1.2361237	0.14604463	0.893954	1.0	2237	tags=36%, list=23%, signal=47%
GO:0030856	GO:0030856		65	0.44934344	1.2357663	0.124045804	0.89402986	1.0	1623	tags=31%, list=17%, signal=37%
GO:0003713	GO:0003713		202	0.41335732	1.2355093	0.14481409	0.89375705	1.0	2054	tags=25%, list=21%, signal=31%
GO:0031935	GO:0031935		23	0.48917273	1.2351768	0.19805825	0.89375466	1.0	1918	tags=43%, list=20%, signal=54%
GO:0042116	GO:0042116		23	0.72440237	1.2351018	0.15240084	0.8924801	1.0	1002	tags=26%, list=10%, signal=29%
GO:0001666	GO:0001666		170	0.39521945	1.2347817	0.06909789	0.8923157	1.0	1917	tags=32%, list=20%, signal=39%
GO:0034459	GO:0034459		17	0.49478465	1.2347556	0.23018868	0.8907464	1.0	2504	tags=53%, list=26%, signal=71%
GO:1900078	GO:1900078		16	0.5171893	1.2344751	0.21755725	0.89053077	1.0	974	tags=19%, list=10%, signal=21%
GO:0000792	GO:0000792		60	0.42439032	1.2343102	0.1876209	0.88972795	1.0	2498	tags=33%, list=26%, signal=45%
GO:0009070	GO:0009070		15	0.46768862	1.2340884	0.21497121	0.8891576	1.0	2625	tags=53%, list=27%, signal=73%
GO:0021575	GO:0021575		17	0.53492844	1.2340425	0.1628866	0.8876807	1.0	1415	tags=29%, list=15%, signal=34%
GO:0021587	GO:0021587		17	0.53492844	1.2340425	0.1628866	0.8859931	1.0	1415	tags=29%, list=15%, signal=34%
GO:0060148	GO:0060148		16	0.58483636	1.2339842	0.21511628	0.88459384	1.0	1076	tags=31%, list=11%, signal=35%
GO:0071824	GO:0071824		159	0.41779163	1.2337165	0.14587332	0.88442576	1.0	2133	tags=27%, list=22%, signal=34%
GO:0044291	GO:0044291		41	0.44754598	1.2333817	0.20265152	0.8844289	1.0	1843	tags=32%, list=19%, signal=39%
GO:0034105	GO:0034105		16	0.51152724	1.2328666	0.21223709	0.8854177	1.0	2971	tags=63%, list=31%, signal=90%
GO:0000018	GO:0000018		54	0.42462778	1.2327863	0.21264368	0.8841525	1.0	2204	tags=37%, list=23%, signal=48%
GO:0002478	GO:0002478		103	0.37199435	1.2325541	0.13052209	0.88372725	1.0	2144	tags=29%, list=22%, signal=37%
GO:0009069	GO:0009069		33	0.3812697	1.23234	0.13693693	0.88314223	1.0	2625	tags=36%, list=27%, signal=50%
GO:0019229	GO:0019229		19	0.49334893	1.2317753	0.23529412	0.88436484	1.0	1244	tags=21%, list=13%, signal=24%
GO:0097327	GO:0097327		65	0.38771495	1.2304084	0.16205534	0.88948673	1.0	2011	tags=31%, list=21%, signal=39%
GO:1901222	GO:1901222		55	0.47248778	1.2303795	0.15820312	0.88797265	1.0	1844	tags=33%, list=19%, signal=40%
GO:0004843	GO:0004843		58	0.4850759	1.2301407	0.1503006	0.88763815	1.0	1189	tags=17%, list=12%, signal=20%
GO:0034204	GO:0034204		17	0.56991035	1.2297714	0.1780822	0.8880274	1.0	2686	tags=47%, list=28%, signal=65%
GO:0031110	GO:0031110		49	0.45319226	1.2297255	0.17261904	0.8866145	1.0	1501	tags=37%, list=16%, signal=43%
GO:0002793	GO:0002793		127	0.39083475	1.2291473	0.12109375	0.8878629	1.0	1014	tags=20%, list=11%, signal=23%
GO:0022616	GO:0022616		15	0.5222159	1.2289051	0.25333333	0.88737845	1.0	2279	tags=33%, list=24%, signal=44%
GO:0090501	GO:0090501		112	0.4334787	1.2289008	0.17457305	0.88575816	1.0	2080	tags=34%, list=22%, signal=43%
GO:1901021	GO:1901021		19	0.6684374	1.2288274	0.20315582	0.8845253	1.0	2174	tags=47%, list=23%, signal=61%
GO:0006359	GO:0006359		18	0.50046563	1.228615	0.17843138	0.88403016	1.0	1369	tags=28%, list=14%, signal=32%
GO:0046677	GO:0046677		182	0.34066644	1.228188	0.07129095	0.8847492	1.0	1536	tags=25%, list=16%, signal=29%
GO:0010765	GO:0010765		22	0.47373873	1.2274492	0.20120725	0.88683283	1.0	319	tags=9%, list=3%, signal=9%
GO:0016409	GO:0016409		17	0.57639664	1.2274055	0.23917526	0.88545656	1.0	39	tags=6%, list=0%, signal=6%
GO:0032835	GO:0032835		25	0.5066627	1.2257729	0.19493178	0.89235663	1.0	1917	tags=36%, list=20%, signal=45%
GO:0030947	GO:0030947		18	0.5234256	1.22573	0.17948718	0.8909703	1.0	492	tags=11%, list=5%, signal=12%
GO:0030134	GO:0030134		71	0.42192233	1.2256607	0.15140186	0.8896953	1.0	1969	tags=28%, list=20%, signal=35%
GO:0001707	GO:0001707		29	0.5195045	1.2254097	0.18908381	0.8893484	1.0	2489	tags=38%, list=26%, signal=51%
GO:0031440	GO:0031440		24	0.46109006	1.225214	0.2193676	0.88881123	1.0	2031	tags=38%, list=21%, signal=47%
GO:0046660	GO:0046660		55	0.5551806	1.2249225	0.15581854	0.8888205	1.0	1974	tags=38%, list=21%, signal=48%
GO:1903169	GO:1903169		63	0.47651508	1.224901	0.1295938	0.88733065	1.0	1580	tags=22%, list=16%, signal=26%
GO:0001046	GO:0001046		24	0.56284046	1.22452	0.26968503	0.8876854	1.0	2498	tags=42%, list=26%, signal=56%
GO:0008234	GO:0008234		120	0.41869265	1.224451	0.10621242	0.8863943	1.0	1511	tags=20%, list=16%, signal=23%
GO:0016569	GO:0016569		261	0.3891677	1.2237902	0.13001911	0.8880107	1.0	2045	tags=29%, list=21%, signal=36%
GO:0050715	GO:0050715		58	0.4278891	1.2228003	0.10040161	0.89143515	1.0	1483	tags=26%, list=15%, signal=30%
GO:0034458	GO:0034458		18	0.48666853	1.2225955	0.2405303	0.89080864	1.0	2504	tags=50%, list=26%, signal=67%
GO:0032649	GO:0032649		33	0.5758368	1.2224388	0.18580376	0.89002436	1.0	890	tags=21%, list=9%, signal=23%
GO:0045638	GO:0045638		42	0.474742	1.2221156	0.16798419	0.8901737	1.0	2031	tags=38%, list=21%, signal=48%
GO:0009452	GO:0009452		27	0.49943864	1.221899	0.22156863	0.88954043	1.0	2133	tags=37%, list=22%, signal=47%
GO:0036260	GO:0036260		27	0.49943864	1.221899	0.22156863	0.8879605	1.0	2133	tags=37%, list=22%, signal=47%
GO:0062014	GO:0062014		52	0.4394638	1.221742	0.13533835	0.88718075	1.0	481	tags=13%, list=5%, signal=14%
GO:1903708	GO:1903708		93	0.4616639	1.2207826	0.15461847	0.8904632	1.0	1408	tags=28%, list=15%, signal=32%
GO:0050773	GO:0050773		83	0.4219166	1.2207761	0.1764706	0.8889292	1.0	2480	tags=36%, list=26%, signal=48%
GO:0030326	GO:0030326		54	0.53855735	1.2203825	0.17102616	0.88954455	1.0	357	tags=9%, list=4%, signal=10%
GO:0035113	GO:0035113		54	0.53855735	1.2203825	0.17102616	0.88797843	1.0	357	tags=9%, list=4%, signal=10%
GO:0097193	GO:0097193		98	0.36338854	1.2200909	0.12890625	0.88784754	1.0	1905	tags=30%, list=20%, signal=37%
GO:0042455	GO:0042455		31	0.40753168	1.2200575	0.16446126	0.8864808	1.0	2694	tags=48%, list=28%, signal=67%
GO:0008406	GO:0008406		104	0.45778924	1.2198678	0.10453649	0.8859002	1.0	1671	tags=27%, list=17%, signal=32%
GO:0045137	GO:0045137		105	0.4577711	1.2198553	0.10453649	0.88441706	1.0	1671	tags=27%, list=17%, signal=32%
GO:0050858	GO:0050858		18	0.62839067	1.2190974	0.19839679	0.88684124	1.0	316	tags=22%, list=3%, signal=23%
GO:2000765	GO:2000765		18	0.5457479	1.2188786	0.25104603	0.8865529	1.0	2668	tags=44%, list=28%, signal=61%
GO:1901607	GO:1901607		51	0.34728736	1.2182993	0.14442413	0.88806707	1.0	2625	tags=47%, list=27%, signal=64%
GO:0045597	GO:0045597		470	0.36590388	1.2182909	0.054	0.8865573	1.0	1375	tags=21%, list=14%, signal=23%
GO:1903018	GO:1903018		24	0.58205175	1.2181007	0.21428572	0.8859746	1.0	90	tags=13%, list=1%, signal=13%
GO:0000228	GO:0000228		380	0.38232496	1.2180808	0.18955512	0.88456416	1.0	2281	tags=33%, list=24%, signal=41%
GO:0032760	GO:0032760		43	0.516216	1.2178718	0.203125	0.8841502	1.0	558	tags=9%, list=6%, signal=10%
GO:1903557	GO:1903557		43	0.516216	1.2178718	0.203125	0.8826258	1.0	558	tags=9%, list=6%, signal=10%
GO:0035690	GO:0035690		186	0.35756904	1.2178675	0.097928435	0.88113266	1.0	1909	tags=27%, list=20%, signal=34%
GO:0014013	GO:0014013		50	0.4474215	1.2175823	0.18480493	0.8810123	1.0	2383	tags=44%, list=25%, signal=58%
GO:0002695	GO:0002695		73	0.46905398	1.2174665	0.1423077	0.88014525	1.0	540	tags=15%, list=6%, signal=16%
GO:0033044	GO:0033044		243	0.36548126	1.217299	0.17315175	0.8794807	1.0	2373	tags=35%, list=25%, signal=45%
GO:0009135	GO:0009135		45	0.46321592	1.2169856	0.21073559	0.87952125	1.0	1786	tags=33%, list=19%, signal=41%
GO:0009179	GO:0009179		45	0.46321592	1.2169856	0.21073559	0.87802035	1.0	1786	tags=33%, list=19%, signal=41%
GO:0001890	GO:0001890		73	0.43705803	1.2167562	0.1530815	0.8776694	1.0	1309	tags=23%, list=14%, signal=27%
GO:0002440	GO:0002440		41	0.5036029	1.2164598	0.13034189	0.87767094	1.0	544	tags=17%, list=6%, signal=18%
GO:0042594	GO:0042594		118	0.3949848	1.2164373	0.13995942	0.87629426	1.0	1489	tags=19%, list=15%, signal=23%
GO:0004364	GO:0004364		18	0.5683119	1.2161591	0.19767442	0.876184	1.0	1498	tags=44%, list=16%, signal=53%
GO:0016570	GO:0016570		256	0.38765323	1.2157478	0.129771	0.8767981	1.0	2045	tags=29%, list=21%, signal=35%
GO:0009991	GO:0009991		289	0.3327267	1.215597	0.08514851	0.87609434	1.0	1503	tags=18%, list=16%, signal=21%
GO:0051224	GO:0051224		90	0.39453238	1.2150775	0.1375969	0.8774095	1.0	2014	tags=30%, list=21%, signal=38%
GO:0031056	GO:0031056		98	0.37404498	1.2150773	0.18955512	0.8759365	1.0	2041	tags=30%, list=21%, signal=37%
GO:0050864	GO:0050864		77	0.40551156	1.2150538	0.11309524	0.87456983	1.0	2204	tags=31%, list=23%, signal=40%
GO:0090305	GO:0090305		192	0.39262864	1.214462	0.16602316	0.8759351	1.0	2133	tags=31%, list=22%, signal=39%
GO:0002821	GO:0002821		50	0.47763428	1.2143415	0.18968692	0.87503666	1.0	2232	tags=36%, list=23%, signal=47%
GO:0006144	GO:0006144		19	0.5073947	1.2137109	0.2494929	0.8767093	1.0	1536	tags=42%, list=16%, signal=50%
GO:0043122	GO:0043122		152	0.43296096	1.2135324	0.11967546	0.8760379	1.0	1871	tags=26%, list=19%, signal=31%
GO:0008285	GO:0008285		361	0.34993017	1.2131503	0.058708414	0.876508	1.0	1974	tags=26%, list=21%, signal=32%
GO:0051250	GO:0051250		66	0.48622775	1.212766	0.1283525	0.8768741	1.0	1014	tags=21%, list=11%, signal=24%
GO:0065004	GO:0065004		136	0.4231107	1.2127458	0.15250966	0.87550735	1.0	2133	tags=26%, list=22%, signal=34%
GO:0050856	GO:0050856		26	0.55480736	1.2126815	0.25	0.87438273	1.0	385	tags=15%, list=4%, signal=16%
GO:0030433	GO:0030433		52	0.44179657	1.212464	0.18128654	0.87401474	1.0	2534	tags=42%, list=26%, signal=57%
GO:1905268	GO:1905268		46	0.41682145	1.2124455	0.18164062	0.8726727	1.0	2007	tags=28%, list=21%, signal=36%
GO:0032813	GO:0032813		18	0.47960207	1.2122713	0.23062731	0.8721026	1.0	2971	tags=67%, list=31%, signal=96%
GO:0090503	GO:0090503		33	0.45619974	1.2119651	0.20736434	0.87214875	1.0	1846	tags=30%, list=19%, signal=37%
GO:0005732	GO:0005732		21	0.534494	1.2115117	0.25461254	0.87278736	1.0	2420	tags=52%, list=25%, signal=70%
GO:0050853	GO:0050853		37	0.52624625	1.2112696	0.20119523	0.87254715	1.0	540	tags=14%, list=6%, signal=14%
GO:0008536	GO:0008536		30	0.44971815	1.2107313	0.2434457	0.8738196	1.0	2146	tags=30%, list=22%, signal=38%
GO:0032715	GO:0032715		15	0.58601993	1.2106407	0.21641791	0.87283057	1.0	2197	tags=47%, list=23%, signal=60%
GO:0045088	GO:0045088		219	0.3813133	1.2105978	0.10058027	0.8716347	1.0	2561	tags=31%, list=27%, signal=41%
GO:0070646	GO:0070646		200	0.39516166	1.2104435	0.12083333	0.8709404	1.0	1488	tags=20%, list=15%, signal=23%
GO:0006283	GO:0006283		66	0.42135438	1.2103885	0.22420634	0.8697737	1.0	2904	tags=45%, list=30%, signal=65%
GO:0034219	GO:0034219		15	0.805173	1.210267	0.21703854	0.8689492	1.0	463	tags=13%, list=5%, signal=14%
GO:0097529	GO:0097529		50	0.5409457	1.2102377	0.16633664	0.86769754	1.0	1290	tags=24%, list=13%, signal=28%
GO:0050714	GO:0050714		122	0.39204928	1.2101995	0.14202334	0.8664834	1.0	1014	tags=20%, list=11%, signal=23%
GO:0008170	GO:0008170		56	0.43450886	1.209144	0.15530303	0.8702537	1.0	2010	tags=38%, list=21%, signal=47%
GO:0010952	GO:0010952		116	0.39051822	1.209086	0.13916501	0.8691293	1.0	997	tags=16%, list=10%, signal=18%
GO:0048880	GO:0048880		157	0.41709262	1.2088445	0.1392157	0.8688437	1.0	1291	tags=20%, list=13%, signal=23%
GO:0008154	GO:0008154		38	0.41348168	1.2082201	0.17293233	0.87051374	1.0	2103	tags=37%, list=22%, signal=47%
GO:0150063	GO:0150063		156	0.41919196	1.2074506	0.14851485	0.87294614	1.0	1291	tags=21%, list=13%, signal=23%
GO:0008299	GO:0008299		22	0.525113	1.2074473	0.23790322	0.87155807	1.0	2021	tags=45%, list=21%, signal=57%
GO:0006370	GO:0006370		26	0.506005	1.2071588	0.2366864	0.87151587	1.0	2133	tags=38%, list=22%, signal=49%
GO:0036473	GO:0036473		18	0.4647035	1.2068663	0.18336484	0.8715038	1.0	1432	tags=39%, list=15%, signal=46%
GO:0031111	GO:0031111		25	0.5038474	1.2064275	0.24474187	0.8722407	1.0	1375	tags=48%, list=14%, signal=56%
GO:0050706	GO:0050706		19	0.6058075	1.2059511	0.23412699	0.8731799	1.0	479	tags=16%, list=5%, signal=17%
GO:0045981	GO:0045981		25	0.61759377	1.2057382	0.22869022	0.87279063	1.0	492	tags=20%, list=5%, signal=21%
GO:1900544	GO:1900544		25	0.61759377	1.2057382	0.22869022	0.87140304	1.0	492	tags=20%, list=5%, signal=21%
GO:0016879	GO:0016879		33	0.40053326	1.2057109	0.20204082	0.8701454	1.0	1277	tags=30%, list=13%, signal=35%
GO:2000649	GO:2000649		29	0.4872845	1.2056789	0.20675944	0.8688925	1.0	962	tags=14%, list=10%, signal=15%
GO:1990939	GO:1990939		20	0.5511096	1.2054884	0.20038536	0.86842954	1.0	2011	tags=35%, list=21%, signal=44%
GO:0071407	GO:0071407		249	0.34958863	1.2052854	0.108481266	0.868002	1.0	2023	tags=28%, list=21%, signal=34%
GO:0042063	GO:0042063		100	0.37212673	1.2049547	0.19132149	0.8681384	1.0	1946	tags=33%, list=20%, signal=41%
GO:0034661	GO:0034661		19	0.41998002	1.2046872	0.23507462	0.8679963	1.0	1846	tags=32%, list=19%, signal=39%
GO:0008028	GO:0008028		18	0.6348467	1.2045422	0.3043478	0.867422	1.0	1729	tags=33%, list=18%, signal=41%
GO:0008023	GO:0008023		37	0.45403054	1.2044034	0.21374045	0.86675274	1.0	2035	tags=32%, list=21%, signal=41%
GO:0044798	GO:0044798		116	0.47612673	1.2042968	0.20576923	0.8658813	1.0	492	tags=12%, list=5%, signal=13%
GO:0061418	GO:0061418		17	0.5661569	1.2036854	0.24084778	0.8673687	1.0	2127	tags=47%, list=22%, signal=60%
GO:0045682	GO:0045682		45	0.4407068	1.2025032	0.16007905	0.8716254	1.0	1403	tags=29%, list=15%, signal=34%
GO:0031638	GO:0031638		29	0.5092692	1.2023615	0.21564886	0.87092525	1.0	1408	tags=31%, list=15%, signal=36%
GO:0033003	GO:0033003		20	0.5048646	1.2019316	0.22605364	0.8717393	1.0	2450	tags=45%, list=25%, signal=60%
GO:0006418	GO:0006418		41	0.39023304	1.2018622	0.2579365	0.8707439	1.0	2846	tags=49%, list=30%, signal=69%
GO:0070741	GO:0070741		19	0.47941414	1.2014138	0.26061776	0.8714242	1.0	1974	tags=37%, list=21%, signal=46%
GO:0009746	GO:0009746		80	0.40180272	1.2012956	0.1541502	0.8706198	1.0	2039	tags=33%, list=21%, signal=41%
GO:0033500	GO:0033500		95	0.39362678	1.20107	0.1612284	0.8703634	1.0	1242	tags=22%, list=13%, signal=25%
GO:0042593	GO:0042593		95	0.39362678	1.20107	0.1612284	0.86901814	1.0	1242	tags=22%, list=13%, signal=25%
GO:0140030	GO:0140030		98	0.39061815	1.2008288	0.20622568	0.86882365	1.0	2162	tags=31%, list=22%, signal=39%
GO:0009615	GO:0009615		167	0.3951269	1.2004542	0.14872798	0.8692899	1.0	2266	tags=31%, list=24%, signal=39%
GO:1903747	GO:1903747		51	0.4214194	1.2003185	0.1716418	0.86862767	1.0	1831	tags=31%, list=19%, signal=39%
GO:0071624	GO:0071624		15	0.5868748	1.2002921	0.23976608	0.8674007	1.0	911	tags=20%, list=9%, signal=22%
GO:0005178	GO:0005178		83	0.40579748	1.2002207	0.19784947	0.8663895	1.0	1978	tags=29%, list=21%, signal=36%
GO:0048029	GO:0048029		45	0.40000832	1.2002034	0.19838056	0.8651331	1.0	1679	tags=29%, list=17%, signal=35%
GO:0017148	GO:0017148		92	0.4393759	1.1998899	0.2055336	0.8652547	1.0	1561	tags=27%, list=16%, signal=32%
GO:1903038	GO:1903038		57	0.50004095	1.1993983	0.14822134	0.8662642	1.0	498	tags=18%, list=5%, signal=18%
GO:0016447	GO:0016447		17	0.54754466	1.1987497	0.2627451	0.86802554	1.0	2281	tags=47%, list=24%, signal=62%
GO:0022602	GO:0022602		26	0.66125464	1.1985561	0.22178988	0.8676753	1.0	1671	tags=31%, list=17%, signal=37%
GO:0071396	GO:0071396		252	0.36169073	1.1984771	0.091451295	0.8667484	1.0	2031	tags=24%, list=21%, signal=30%
GO:0007610	GO:0007610		208	0.3648357	1.1981862	0.105788425	0.8667754	1.0	1304	tags=15%, list=14%, signal=17%
GO:0090575	GO:0090575		94	0.48052585	1.1978853	0.20825148	0.8669042	1.0	492	tags=14%, list=5%, signal=14%
GO:0006939	GO:0006939		17	0.52643305	1.1978282	0.24196598	0.8658699	1.0	2766	tags=41%, list=29%, signal=58%
GO:0036019	GO:0036019		16	0.5962542	1.1977222	0.28827038	0.86504155	1.0	23	tags=6%, list=0%, signal=6%
GO:1901889	GO:1901889		16	0.57401896	1.1977166	0.23782772	0.8637618	1.0	700	tags=19%, list=7%, signal=20%
GO:1903749	GO:1903749		43	0.44807684	1.1970277	0.19128788	0.8657533	1.0	1361	tags=28%, list=14%, signal=32%
GO:2001056	GO:2001056		85	0.41954744	1.1967871	0.17319588	0.86554897	1.0	997	tags=16%, list=10%, signal=18%
GO:0043488	GO:0043488		93	0.43036643	1.1966208	0.22554891	0.8650022	1.0	1777	tags=27%, list=18%, signal=33%
GO:0099072	GO:0099072		24	0.48440635	1.1965886	0.18265682	0.8638706	1.0	1739	tags=38%, list=18%, signal=46%
GO:0006323	GO:0006323		108	0.4055058	1.1964709	0.16356878	0.86315954	1.0	2031	tags=31%, list=21%, signal=38%
GO:1900274	GO:1900274		17	0.7131455	1.1963434	0.2667984	0.8624057	1.0	840	tags=24%, list=9%, signal=26%
GO:1903363	GO:1903363		63	0.42847586	1.1957569	0.17054264	0.86387867	1.0	1930	tags=37%, list=20%, signal=45%
GO:0072522	GO:0072522		129	0.3164338	1.1953632	0.1669903	0.8644014	1.0	2729	tags=43%, list=28%, signal=59%
GO:0010833	GO:0010833		20	0.4801689	1.1947827	0.2647059	0.86578864	1.0	3013	tags=55%, list=31%, signal=80%
GO:0090276	GO:0090276		88	0.39968815	1.1945919	0.17821783	0.865424	1.0	1755	tags=31%, list=18%, signal=37%
GO:0016579	GO:0016579		185	0.3986854	1.194316	0.14675052	0.8654036	1.0	1488	tags=21%, list=15%, signal=24%
GO:0001650	GO:0001650		96	0.38257667	1.1941819	0.16666667	0.86476874	1.0	2354	tags=38%, list=24%, signal=49%
GO:0060333	GO:0060333		51	0.45600772	1.1940346	0.18571429	0.8642144	1.0	2298	tags=33%, list=24%, signal=44%
GO:1903050	GO:1903050		143	0.36123046	1.1940261	0.17829457	0.8629853	1.0	1945	tags=27%, list=20%, signal=34%
GO:0006284	GO:0006284		30	0.4851551	1.1937789	0.25291827	0.86284	1.0	2279	tags=37%, list=24%, signal=48%
GO:0004709	GO:0004709		15	0.5324214	1.1935691	0.25	0.86252964	1.0	840	tags=20%, list=9%, signal=22%
GO:0050868	GO:0050868		50	0.5213436	1.1932489	0.17751479	0.86274993	1.0	498	tags=20%, list=5%, signal=21%
GO:0015991	GO:0015991		16	0.4668303	1.1931738	0.24031007	0.8618105	1.0	1647	tags=31%, list=17%, signal=38%
GO:0010508	GO:0010508		77	0.42568958	1.1930932	0.17741935	0.8609265	1.0	1641	tags=25%, list=17%, signal=30%
GO:0009725	GO:0009725		469	0.32253864	1.1930743	0.08097166	0.859753	1.0	1994	tags=25%, list=21%, signal=30%
GO:0007051	GO:0007051		97	0.38584408	1.191563	0.17021276	0.86544734	1.0	2259	tags=34%, list=23%, signal=44%
GO:0007611	GO:0007611		99	0.38864678	1.1914899	0.1388889	0.8645453	1.0	1731	tags=18%, list=18%, signal=22%
GO:0008334	GO:0008334		19	0.47783488	1.1914619	0.3044316	0.86340696	1.0	1561	tags=32%, list=16%, signal=38%
GO:0021782	GO:0021782		48	0.39846867	1.1914164	0.21384929	0.86237335	1.0	1901	tags=33%, list=20%, signal=41%
GO:0004812	GO:0004812		38	0.3977297	1.1913115	0.24804688	0.86158466	1.0	2846	tags=53%, list=30%, signal=74%
GO:0016875	GO:0016875		38	0.3977297	1.1913115	0.24804688	0.86033416	1.0	2846	tags=53%, list=30%, signal=74%
GO:0006968	GO:0006968		21	0.54986686	1.191004	0.25143954	0.8605012	1.0	2601	tags=38%, list=27%, signal=52%
GO:0015036	GO:0015036		33	0.3903226	1.1909794	0.24186991	0.85935354	1.0	2573	tags=42%, list=27%, signal=58%
GO:0010830	GO:0010830		20	0.4945304	1.1898192	0.20895523	0.8635276	1.0	554	tags=15%, list=6%, signal=16%
GO:0051438	GO:0051438		36	0.49043107	1.1897532	0.23602484	0.8626315	1.0	1913	tags=36%, list=20%, signal=45%
GO:0008585	GO:0008585		47	0.554601	1.1896647	0.21317829	0.8618121	1.0	1974	tags=36%, list=21%, signal=45%
GO:0046545	GO:0046545		47	0.554601	1.1896647	0.21317829	0.8605721	1.0	1974	tags=36%, list=21%, signal=45%
GO:0006855	GO:0006855		43	0.48748246	1.1890997	0.22286822	0.86185896	1.0	891	tags=16%, list=9%, signal=18%
GO:0061900	GO:0061900		15	0.6809908	1.188985	0.2430279	0.8611249	1.0	308	tags=20%, list=3%, signal=21%
GO:0150076	GO:0150076		15	0.6809908	1.188985	0.2430279	0.8598912	1.0	308	tags=20%, list=3%, signal=21%
GO:2001235	GO:2001235		120	0.37175462	1.188877	0.15612648	0.85918504	1.0	1913	tags=28%, list=20%, signal=35%
GO:0006977	GO:0006977		39	0.4852714	1.1885395	0.25244617	0.8594767	1.0	2155	tags=44%, list=22%, signal=56%
GO:0001578	GO:0001578		29	0.50940675	1.1882585	0.2284069	0.85952955	1.0	1654	tags=24%, list=17%, signal=29%
GO:0016328	GO:0016328		38	0.42836887	1.1881568	0.22753346	0.8587236	1.0	1945	tags=37%, list=20%, signal=46%
GO:0031589	GO:0031589		117	0.41314128	1.187811	0.18503119	0.85905343	1.0	1293	tags=16%, list=13%, signal=19%
GO:0005871	GO:0005871		36	0.4729216	1.187624	0.21553399	0.8587264	1.0	1254	tags=31%, list=13%, signal=35%
GO:0070838	GO:0070838		111	0.4264896	1.1875707	0.10040161	0.85771215	1.0	2041	tags=29%, list=21%, signal=36%
GO:0018022	GO:0018022		48	0.433642	1.1872059	0.197318	0.85821927	1.0	2010	tags=40%, list=21%, signal=50%
GO:0072511	GO:0072511		112	0.42646733	1.1871985	0.100603625	0.8570391	1.0	2041	tags=29%, list=21%, signal=36%
GO:0046131	GO:0046131		26	0.4260038	1.1868726	0.18060836	0.85730827	1.0	1665	tags=35%, list=17%, signal=42%
GO:0045670	GO:0045670		25	0.5247235	1.1866014	0.21010101	0.85724205	1.0	1975	tags=32%, list=21%, signal=40%
GO:0031113	GO:0031113		32	0.42792386	1.185948	0.225	0.8589595	1.0	1501	tags=34%, list=16%, signal=41%
GO:1905898	GO:1905898		24	0.44009084	1.1852083	0.22222222	0.86124456	1.0	555	tags=17%, list=6%, signal=18%
GO:0002200	GO:0002200		21	0.51560944	1.1851795	0.2660194	0.8601585	1.0	2281	tags=48%, list=24%, signal=62%
GO:0002456	GO:0002456		23	0.502629	1.1851122	0.19238095	0.8592181	1.0	1659	tags=30%, list=17%, signal=37%
GO:0005847	GO:0005847		15	0.538294	1.1848319	0.31588784	0.85920054	1.0	2560	tags=40%, list=27%, signal=54%
GO:0000421	GO:0000421		22	0.48993498	1.1844981	0.21845575	0.85948503	1.0	1191	tags=23%, list=12%, signal=26%
GO:0043506	GO:0043506		50	0.46872908	1.1841171	0.26653695	0.85998935	1.0	1927	tags=26%, list=20%, signal=32%
GO:0060968	GO:0060968		61	0.45177102	1.1840072	0.23552895	0.8592825	1.0	1728	tags=30%, list=18%, signal=36%
GO:0060042	GO:0060042		16	0.63648343	1.1837262	0.25736737	0.8593836	1.0	2251	tags=38%, list=23%, signal=49%
GO:0019985	GO:0019985		27	0.54853976	1.1837163	0.2807377	0.8582324	1.0	1092	tags=22%, list=11%, signal=25%
GO:0072413	GO:0072413		40	0.47728872	1.1836252	0.25775194	0.85747766	1.0	2281	tags=45%, list=24%, signal=59%
GO:0072431	GO:0072431		40	0.47728872	1.1836252	0.25775194	0.85628843	1.0	2281	tags=45%, list=24%, signal=59%
GO:1902400	GO:1902400		40	0.47728872	1.1836252	0.25775194	0.8551024	1.0	2281	tags=45%, list=24%, signal=59%
GO:1902402	GO:1902402		40	0.47728872	1.1836252	0.25775194	0.8539197	1.0	2281	tags=45%, list=24%, signal=59%
GO:1902403	GO:1902403		40	0.47728872	1.1836252	0.25775194	0.8527402	1.0	2281	tags=45%, list=24%, signal=59%
GO:0048511	GO:0048511		117	0.39809245	1.1836149	0.16796875	0.8516099	1.0	1677	tags=24%, list=17%, signal=29%
GO:0001654	GO:0001654		155	0.41084403	1.183358	0.18415841	0.8516168	1.0	1438	tags=21%, list=15%, signal=25%
GO:0045216	GO:0045216		82	0.3933739	1.1830057	0.21780303	0.85203797	1.0	2291	tags=38%, list=24%, signal=49%
GO:0044665	GO:0044665		24	0.5668112	1.1823325	0.26482213	0.85391366	1.0	2218	tags=46%, list=23%, signal=59%
GO:0071339	GO:0071339		24	0.5668112	1.1823325	0.26482213	0.85274225	1.0	2218	tags=46%, list=23%, signal=59%
GO:0044853	GO:0044853		62	0.41983724	1.1815612	0.19493178	0.85493606	1.0	1094	tags=19%, list=11%, signal=22%
GO:0046580	GO:0046580		27	0.45417544	1.181486	0.20522387	0.8541412	1.0	1117	tags=26%, list=12%, signal=29%
GO:0070076	GO:0070076		16	0.67534983	1.1803577	0.30237153	0.85806656	1.0	1536	tags=31%, list=16%, signal=37%
GO:0030183	GO:0030183		48	0.5127426	1.1803057	0.23185484	0.8571443	1.0	1677	tags=27%, list=17%, signal=33%
GO:0019901	GO:0019901		409	0.33999965	1.1801376	0.120792076	0.8567858	1.0	1655	tags=21%, list=17%, signal=24%
GO:0042742	GO:0042742		98	0.44372556	1.1801131	0.19361277	0.85571694	1.0	1002	tags=13%, list=10%, signal=15%
GO:0050830	GO:0050830		32	0.5270918	1.179975	0.28932038	0.85519284	1.0	2863	tags=34%, list=30%, signal=49%
GO:0009749	GO:0009749		77	0.3990461	1.1799663	0.18055555	0.8540662	1.0	1926	tags=31%, list=20%, signal=39%
GO:0009607	GO:0009607		459	0.343811	1.1799332	0.088477366	0.85304004	1.0	2043	tags=24%, list=21%, signal=29%
GO:0006779	GO:0006779		18	0.5011596	1.1793146	0.2413793	0.85461104	1.0	799	tags=22%, list=8%, signal=24%
GO:0051093	GO:0051093		417	0.3438792	1.1788936	0.05816135	0.8553778	1.0	1270	tags=17%, list=13%, signal=19%
GO:0071326	GO:0071326		43	0.39806443	1.1788572	0.18683274	0.85435814	1.0	1591	tags=26%, list=17%, signal=31%
GO:0071331	GO:0071331		42	0.39808166	1.1788424	0.18683274	0.8532724	1.0	1591	tags=26%, list=17%, signal=31%
GO:0002762	GO:0002762		24	0.5736469	1.1780213	0.225	0.8559159	1.0	1901	tags=42%, list=20%, signal=52%
GO:0032088	GO:0032088		44	0.41358104	1.1779351	0.19688109	0.85511005	1.0	1889	tags=23%, list=20%, signal=28%
GO:0044783	GO:0044783		45	0.45357317	1.1779268	0.2739212	0.85398513	1.0	2281	tags=42%, list=24%, signal=55%
GO:1901019	GO:1901019		36	0.5229348	1.1773553	0.24158415	0.8553249	1.0	2174	tags=33%, list=23%, signal=43%
GO:2000116	GO:2000116		142	0.37577832	1.176244	0.12825651	0.8590309	1.0	1319	tags=18%, list=14%, signal=21%
GO:0035107	GO:0035107		66	0.4857654	1.176173	0.2275449	0.8581606	1.0	1000	tags=14%, list=10%, signal=15%
GO:0035108	GO:0035108		66	0.4857654	1.176173	0.2275449	0.8570149	1.0	1000	tags=14%, list=10%, signal=15%
GO:0098978	GO:0098978		181	0.33865693	1.1759748	0.1495327	0.85677433	1.0	1739	tags=22%, list=18%, signal=26%
GO:0035326	GO:0035326		61	0.48407134	1.1757691	0.24366471	0.85655886	1.0	2218	tags=30%, list=23%, signal=38%
GO:0008408	GO:0008408		41	0.4502168	1.1756353	0.25904763	0.85603154	1.0	1870	tags=32%, list=19%, signal=39%
GO:0016528	GO:0016528		49	0.44346097	1.1756307	0.20683111	0.8549169	1.0	2138	tags=37%, list=22%, signal=47%
GO:0051017	GO:0051017		39	0.42629406	1.175222	0.2636535	0.8555566	1.0	44	tags=5%, list=0%, signal=5%
GO:0061572	GO:0061572		39	0.42629406	1.175222	0.2636535	0.8544234	1.0	44	tags=5%, list=0%, signal=5%
GO:0019884	GO:0019884		106	0.35495704	1.174668	0.18181819	0.85582113	1.0	2144	tags=28%, list=22%, signal=36%
GO:0032386	GO:0032386		264	0.31818563	1.1737157	0.15584415	0.85892355	1.0	1937	tags=24%, list=20%, signal=29%
GO:1904950	GO:1904950		93	0.3827902	1.173201	0.18955512	0.8600721	1.0	2014	tags=29%, list=21%, signal=36%
GO:0006110	GO:0006110		27	0.5395036	1.1729231	0.26666668	0.8601314	1.0	492	tags=15%, list=5%, signal=16%
GO:1903531	GO:1903531		83	0.42372337	1.1725731	0.17255718	0.860509	1.0	2014	tags=28%, list=21%, signal=35%
GO:1904949	GO:1904949		72	0.41195896	1.1724588	0.26120856	0.8598807	1.0	2609	tags=44%, list=27%, signal=61%
GO:0001510	GO:0001510		52	0.44337752	1.1724038	0.25048545	0.8589401	1.0	1609	tags=29%, list=17%, signal=34%
GO:0021955	GO:0021955		21	0.4514627	1.1722265	0.26226416	0.85858494	1.0	2973	tags=48%, list=31%, signal=69%
GO:0031571	GO:0031571		44	0.45745915	1.1720983	0.27203065	0.85803485	1.0	2281	tags=43%, list=24%, signal=56%
GO:0044819	GO:0044819		44	0.45745915	1.1720983	0.27203065	0.8569132	1.0	2281	tags=43%, list=24%, signal=56%
GO:0007162	GO:0007162		150	0.37471652	1.1720448	0.13409962	0.8560566	1.0	1440	tags=20%, list=15%, signal=23%
GO:0051249	GO:0051249		229	0.38524252	1.1719551	0.12228797	0.85537475	1.0	1580	tags=21%, list=16%, signal=25%
GO:0008286	GO:0008286		58	0.34881222	1.1715068	0.22807017	0.85622364	1.0	1714	tags=24%, list=18%, signal=29%
GO:0030742	GO:0030742		15	0.5318449	1.1713446	0.28625235	0.85579306	1.0	954	tags=33%, list=10%, signal=37%
GO:0045604	GO:0045604		31	0.45903268	1.1710876	0.1796875	0.8559263	1.0	1403	tags=32%, list=15%, signal=38%
GO:0002694	GO:0002694		261	0.37101418	1.1708741	0.12450593	0.8556654	1.0	1580	tags=21%, list=16%, signal=24%
GO:0000428	GO:0000428		89	0.41965213	1.1704783	0.21401516	0.85631275	1.0	2133	tags=29%, list=22%, signal=37%
GO:0045454	GO:0045454		48	0.3985463	1.1704521	0.28230616	0.8552851	1.0	2580	tags=40%, list=27%, signal=54%
GO:0010971	GO:0010971		19	0.5161586	1.170426	0.22557727	0.85431117	1.0	1579	tags=32%, list=16%, signal=38%
GO:0051170	GO:0051170		89	0.34896064	1.1701788	0.25375938	0.8542225	1.0	2910	tags=36%, list=30%, signal=51%
GO:0055094	GO:0055094		15	0.5063035	1.169572	0.31992337	0.85575783	1.0	1002	tags=20%, list=10%, signal=22%
GO:0046888	GO:0046888		24	0.5043219	1.1692063	0.26706827	0.8562607	1.0	2000	tags=33%, list=21%, signal=42%
GO:0072527	GO:0072527		69	0.36278683	1.1688814	0.156	0.8565545	1.0	1709	tags=28%, list=18%, signal=33%
GO:0001540	GO:0001540		33	0.47420728	1.1685231	0.24319066	0.85702825	1.0	1150	tags=21%, list=12%, signal=24%
GO:0099177	GO:0099177		175	0.37288064	1.1684529	0.125	0.85622716	1.0	951	tags=14%, list=10%, signal=16%
GO:0061695	GO:0061695		184	0.37997478	1.1682343	0.20696326	0.8560839	1.0	2279	tags=29%, list=24%, signal=38%
GO:1990868	GO:1990868		18	0.5671143	1.1682116	0.23856859	0.8550821	1.0	513	tags=17%, list=5%, signal=18%
GO:1990869	GO:1990869		18	0.5671143	1.1682116	0.23856859	0.85399	1.0	513	tags=17%, list=5%, signal=18%
GO:0031669	GO:0031669		137	0.38237342	1.1681178	0.1684435	0.8532562	1.0	1323	tags=17%, list=14%, signal=19%
GO:0099536	GO:0099536		116	0.38476855	1.1680782	0.17692308	0.85237765	1.0	1306	tags=16%, list=14%, signal=18%
GO:0050803	GO:0050803		99	0.40381822	1.1678971	0.15354331	0.8520577	1.0	864	tags=15%, list=9%, signal=16%
GO:1901888	GO:1901888		63	0.41447043	1.1675434	0.22328244	0.85251623	1.0	1454	tags=22%, list=15%, signal=26%
GO:0002699	GO:0002699		111	0.38321465	1.1672423	0.19769673	0.8527694	1.0	2204	tags=31%, list=23%, signal=39%
GO:1902105	GO:1902105		128	0.42374983	1.1671385	0.14087301	0.852129	1.0	1408	tags=23%, list=15%, signal=27%
GO:0043280	GO:0043280		77	0.42706692	1.1666572	0.2053388	0.85321814	1.0	997	tags=17%, list=10%, signal=19%
GO:0051258	GO:0051258		66	0.35526332	1.1664553	0.1554307	0.85301566	1.0	1856	tags=30%, list=19%, signal=37%
GO:0050707	GO:0050707		84	0.4277493	1.1664099	0.17671518	0.8521603	1.0	671	tags=15%, list=7%, signal=16%
GO:0050804	GO:0050804		174	0.37319228	1.165934	0.11960784	0.85322684	1.0	951	tags=14%, list=10%, signal=16%
GO:0006369	GO:0006369		32	0.45256242	1.1650664	0.2865275	0.85584736	1.0	2560	tags=47%, list=27%, signal=64%
GO:0098857	GO:0098857		190	0.35683078	1.1648668	0.19178082	0.8555423	1.0	1685	tags=23%, list=18%, signal=28%
GO:0031058	GO:0031058		61	0.38281035	1.1647801	0.25285172	0.8548038	1.0	2352	tags=36%, list=24%, signal=47%
GO:0015171	GO:0015171		31	0.5537076	1.1637307	0.2524655	0.85817844	1.0	918	tags=19%, list=10%, signal=21%
GO:0043487	GO:0043487		98	0.41251636	1.1637195	0.253937	0.85715	1.0	1444	tags=23%, list=15%, signal=27%
GO:0042113	GO:0042113		76	0.47682893	1.1636909	0.23251028	0.85620064	1.0	1777	tags=28%, list=18%, signal=34%
GO:0034644	GO:0034644		58	0.4272008	1.1634191	0.20231214	0.8562984	1.0	2232	tags=45%, list=23%, signal=58%
GO:0097530	GO:0097530		39	0.5509745	1.1633945	0.23416507	0.8553496	1.0	1290	tags=26%, list=13%, signal=29%
GO:0007416	GO:0007416		30	0.5211087	1.1632489	0.26937985	0.85492224	1.0	1829	tags=23%, list=19%, signal=29%
GO:0005326	GO:0005326		17	0.61393344	1.163243	0.27938342	0.8538719	1.0	2827	tags=47%, list=29%, signal=67%
GO:1904837	GO:1904837		18	0.48325527	1.1631445	0.27447218	0.8532221	1.0	2498	tags=56%, list=26%, signal=75%
GO:0030057	GO:0030057		21	0.47888994	1.1630079	0.27559054	0.85278594	1.0	1590	tags=33%, list=17%, signal=40%
GO:0010950	GO:0010950		101	0.38842753	1.1629752	0.20934959	0.8518461	1.0	997	tags=15%, list=10%, signal=16%
GO:0033555	GO:0033555		24	0.51929516	1.1629046	0.2362949	0.8510905	1.0	124	tags=13%, list=1%, signal=13%
GO:0030880	GO:0030880		90	0.4165608	1.1627012	0.22201139	0.85094994	1.0	2133	tags=29%, list=22%, signal=37%
GO:0070482	GO:0070482		194	0.3572645	1.1626395	0.12180746	0.8501626	1.0	1917	tags=30%, list=20%, signal=37%
GO:0000287	GO:0000287		139	0.35226947	1.1625942	0.14717741	0.84929484	1.0	1377	tags=22%, list=14%, signal=25%
GO:0070664	GO:0070664		42	0.41384947	1.1624258	0.198	0.84896433	1.0	2561	tags=38%, list=27%, signal=52%
GO:0043304	GO:0043304		18	0.50054973	1.1623652	0.2739726	0.8481616	1.0	2450	tags=44%, list=25%, signal=60%
GO:0034976	GO:0034976		171	0.35354474	1.1617069	0.18250951	0.850047	1.0	2577	tags=37%, list=27%, signal=49%
GO:0019783	GO:0019783		80	0.44143265	1.1615129	0.19832985	0.8498077	1.0	1488	tags=19%, list=15%, signal=22%
GO:0016538	GO:0016538		25	0.5201895	1.1615045	0.28703704	0.8488079	1.0	2365	tags=32%, list=25%, signal=42%
GO:1905897	GO:1905897		52	0.40205473	1.1613626	0.2310757	0.8483582	1.0	2236	tags=37%, list=23%, signal=47%
GO:0006353	GO:0006353		62	0.45210016	1.1607416	0.250478	0.8499254	1.0	2560	tags=39%, list=27%, signal=52%
GO:0014070	GO:0014070		449	0.3085238	1.1604015	0.09	0.8503492	1.0	2039	tags=26%, list=21%, signal=32%
GO:0045089	GO:0045089		165	0.3757372	1.1603018	0.17692308	0.84971625	1.0	2228	tags=28%, list=23%, signal=36%
GO:0002683	GO:0002683		208	0.36243132	1.1598381	0.13793103	0.8506972	1.0	1014	tags=13%, list=11%, signal=15%
GO:1904589	GO:1904589		50	0.38028392	1.1594338	0.25090253	0.85143656	1.0	1160	tags=12%, list=12%, signal=14%
GO:0045778	GO:0045778		40	0.50659156	1.1591944	0.23434344	0.85140437	1.0	1014	tags=15%, list=11%, signal=17%
GO:0090307	GO:0090307		31	0.39988932	1.1587807	0.21428572	0.852136	1.0	2744	tags=48%, list=29%, signal=67%
GO:0010799	GO:0010799		22	0.5985773	1.1587561	0.28404668	0.85120183	1.0	1654	tags=36%, list=17%, signal=44%
GO:0017124	GO:0017124		91	0.37160003	1.1586648	0.21941748	0.85055864	1.0	2179	tags=29%, list=23%, signal=37%
GO:0045806	GO:0045806		35	0.37731248	1.1585121	0.20675944	0.8501581	1.0	1014	tags=20%, list=11%, signal=22%
GO:0043296	GO:0043296		92	0.35652578	1.1574398	0.17058824	0.85366374	1.0	2200	tags=30%, list=23%, signal=39%
GO:0098927	GO:0098927		21	0.44444853	1.1573707	0.27683616	0.8529268	1.0	2351	tags=43%, list=24%, signal=57%
GO:0055029	GO:0055029		88	0.41405788	1.1572611	0.23282443	0.8523657	1.0	2133	tags=28%, list=22%, signal=36%
GO:0005923	GO:0005923		79	0.37467048	1.1571988	0.18217821	0.85154814	1.0	2301	tags=32%, list=24%, signal=41%
GO:0043207	GO:0043207		447	0.34036577	1.1567793	0.12033195	0.85237163	1.0	1917	tags=22%, list=20%, signal=26%
GO:0051707	GO:0051707		447	0.34036577	1.1567793	0.12033195	0.85134715	1.0	1917	tags=22%, list=20%, signal=26%
GO:0010800	GO:0010800		15	0.64050347	1.1567518	0.3231939	0.8504423	1.0	1982	tags=40%, list=21%, signal=50%
GO:0071417	GO:0071417		292	0.31666413	1.1563948	0.14700194	0.85103196	1.0	1946	tags=27%, list=20%, signal=32%
GO:0006778	GO:0006778		27	0.44050783	1.1562824	0.25531915	0.8504877	1.0	799	tags=22%, list=8%, signal=24%
GO:0010863	GO:0010863		15	0.7131637	1.1562557	0.33333334	0.8495925	1.0	840	tags=27%, list=9%, signal=29%
GO:0031057	GO:0031057		33	0.43720677	1.1562328	0.23507462	0.84867	1.0	2352	tags=30%, list=24%, signal=40%
GO:0050871	GO:0050871		53	0.39925376	1.1560097	0.23658052	0.8486141	1.0	2204	tags=36%, list=23%, signal=46%
GO:0030808	GO:0030808		43	0.481253	1.1558546	0.26930693	0.8483057	1.0	492	tags=14%, list=5%, signal=15%
GO:1900371	GO:1900371		43	0.481253	1.1558546	0.26930693	0.8472958	1.0	492	tags=14%, list=5%, signal=15%
GO:0002819	GO:0002819		75	0.4547327	1.1555929	0.21121496	0.84742445	1.0	1420	tags=23%, list=15%, signal=26%
GO:2001243	GO:2001243		62	0.3826332	1.1554776	0.25518674	0.8468746	1.0	1965	tags=26%, list=20%, signal=32%
GO:0071402	GO:0071402		16	0.49157843	1.1554606	0.3339806	0.84595156	1.0	2807	tags=44%, list=29%, signal=62%
GO:0010569	GO:0010569		21	0.5006363	1.1553628	0.31434184	0.84535176	1.0	2702	tags=43%, list=28%, signal=59%
GO:1902600	GO:1902600		64	0.42881963	1.1550887	0.2669173	0.845457	1.0	1773	tags=23%, list=18%, signal=29%
GO:0042177	GO:0042177		88	0.37623793	1.1550317	0.1873805	0.84465903	1.0	1974	tags=33%, list=21%, signal=41%
GO:0007004	GO:0007004		19	0.46931458	1.1546837	0.29012346	0.84509414	1.0	3013	tags=53%, list=31%, signal=76%
GO:0044769	GO:0044769		15	0.46186584	1.1543077	0.29333332	0.84566	1.0	1669	tags=33%, list=17%, signal=40%
GO:0046961	GO:0046961		15	0.46186584	1.1543077	0.29333332	0.84466386	1.0	1669	tags=33%, list=17%, signal=40%
GO:0033014	GO:0033014		21	0.47060025	1.1541827	0.25775194	0.8442665	1.0	799	tags=19%, list=8%, signal=21%
GO:0032594	GO:0032594		21	0.46356407	1.1539887	0.26506025	0.84408295	1.0	2421	tags=43%, list=25%, signal=57%
GO:0006164	GO:0006164		118	0.30787495	1.1539061	0.21428572	0.8434451	1.0	2729	tags=43%, list=28%, signal=60%
GO:0051048	GO:0051048		91	0.3991853	1.1534802	0.20564516	0.8441469	1.0	2014	tags=25%, list=21%, signal=32%
GO:1901799	GO:1901799		45	0.44304785	1.1529945	0.23314066	0.84513503	1.0	1527	tags=27%, list=16%, signal=32%
GO:0061013	GO:0061013		109	0.39365223	1.1526909	0.25641027	0.84541774	1.0	1800	tags=27%, list=19%, signal=32%
GO:0001530	GO:0001530		16	0.6559298	1.1526446	0.31337327	0.8446098	1.0	558	tags=13%, list=6%, signal=13%
GO:0030811	GO:0030811		28	0.52562034	1.1524373	0.3072165	0.84449536	1.0	492	tags=14%, list=5%, signal=15%
GO:0070461	GO:0070461		22	0.5429778	1.1522429	0.26587301	0.8443729	1.0	1419	tags=32%, list=15%, signal=37%
GO:0008175	GO:0008175		24	0.54270077	1.1521897	0.33778626	0.84358966	1.0	914	tags=25%, list=10%, signal=28%
GO:0006518	GO:0006518		411	0.30548534	1.152094	0.22504893	0.84299845	1.0	2683	tags=37%, list=28%, signal=49%
GO:0031398	GO:0031398		69	0.40053704	1.1519908	0.23140496	0.8424543	1.0	1656	tags=23%, list=17%, signal=28%
GO:0001704	GO:0001704		61	0.38135433	1.1518469	0.21001926	0.84215075	1.0	2489	tags=34%, list=26%, signal=46%
GO:0035150	GO:0035150		48	0.40451956	1.1518056	0.2430279	0.84133375	1.0	1503	tags=21%, list=16%, signal=25%
GO:0050880	GO:0050880		48	0.40451956	1.1518056	0.2430279	0.8403599	1.0	1503	tags=21%, list=16%, signal=25%
GO:0098542	GO:0098542		218	0.38017544	1.1515882	0.15778689	0.84032077	1.0	2266	tags=26%, list=24%, signal=33%
GO:0043171	GO:0043171		19	0.4313677	1.1515129	0.25274727	0.83970135	1.0	2140	tags=32%, list=22%, signal=41%
GO:0010498	GO:0010498		229	0.34590134	1.151493	0.21541502	0.8388288	1.0	2553	tags=35%, list=27%, signal=47%
GO:0035591	GO:0035591		51	0.44536436	1.1510314	0.218	0.83970934	1.0	96	tags=8%, list=1%, signal=8%
GO:0045121	GO:0045121		189	0.35298526	1.1510226	0.2074364	0.8387762	1.0	1685	tags=23%, list=18%, signal=27%
GO:0003727	GO:0003727		65	0.4196742	1.1506411	0.30232558	0.83946854	1.0	2547	tags=32%, list=26%, signal=44%
GO:0006606	GO:0006606		72	0.3524773	1.1505924	0.29097605	0.83868366	1.0	2910	tags=35%, list=30%, signal=49%
GO:1905476	GO:1905476		21	0.44114113	1.1505914	0.27272728	0.83772755	1.0	2004	tags=29%, list=21%, signal=36%
GO:0016887	GO:0016887		297	0.3201397	1.1505909	0.19688109	0.83677065	1.0	2243	tags=30%, list=23%, signal=38%
GO:0007043	GO:0007043		63	0.39130583	1.1505343	0.28489482	0.83603364	1.0	1881	tags=35%, list=20%, signal=43%
GO:0043281	GO:0043281		129	0.37909454	1.1504136	0.1799591	0.83555937	1.0	1319	tags=19%, list=14%, signal=21%
GO:0046717	GO:0046717		23	0.44883588	1.1503665	0.26131687	0.83485276	1.0	896	tags=22%, list=9%, signal=24%
GO:1903707	GO:1903707		61	0.43938386	1.1503197	0.22666667	0.8341086	1.0	760	tags=18%, list=8%, signal=19%
GO:0098589	GO:0098589		196	0.34859374	1.1501105	0.21176471	0.8339341	1.0	1685	tags=22%, list=18%, signal=27%
GO:0051784	GO:0051784		32	0.47578108	1.1500732	0.27620968	0.83311486	1.0	1839	tags=41%, list=19%, signal=50%
GO:0009617	GO:0009617		280	0.3598883	1.1497825	0.15885948	0.8334016	1.0	2043	tags=24%, list=21%, signal=29%
GO:0050654	GO:0050654		22	0.52550155	1.1496067	0.29514563	0.8331846	1.0	906	tags=32%, list=9%, signal=35%
GO:1905954	GO:1905954		34	0.5002432	1.1494236	0.23240939	0.8330408	1.0	836	tags=21%, list=9%, signal=22%
GO:0004527	GO:0004527		56	0.40476668	1.149351	0.26335877	0.8323846	1.0	1870	tags=29%, list=19%, signal=35%
GO:0090316	GO:0090316		105	0.36746186	1.1490886	0.24339622	0.83250535	1.0	1361	tags=21%, list=14%, signal=24%
GO:0016445	GO:0016445		20	0.50434154	1.1488771	0.31007752	0.83243597	1.0	2281	tags=45%, list=24%, signal=59%
GO:0000280	GO:0000280		168	0.32706845	1.1488193	0.18297102	0.8317438	1.0	2487	tags=37%, list=26%, signal=49%
GO:0051443	GO:0051443		21	0.5019804	1.1485701	0.3059548	0.8318584	1.0	1823	tags=38%, list=19%, signal=47%
GO:0051345	GO:0051345		454	0.3158464	1.1485007	0.121673	0.83118147	1.0	1173	tags=16%, list=12%, signal=17%
GO:0004725	GO:0004725		54	0.43021774	1.1482855	0.23593466	0.83112305	1.0	1481	tags=22%, list=15%, signal=26%
GO:0035335	GO:0035335		54	0.43021774	1.1482855	0.23593466	0.83018917	1.0	1481	tags=22%, list=15%, signal=26%
GO:0043235	GO:0043235		160	0.40390784	1.1482363	0.2166998	0.8294513	1.0	1270	tags=19%, list=13%, signal=21%
GO:1905477	GO:1905477		76	0.37264556	1.1479331	0.21621622	0.8297867	1.0	1349	tags=18%, list=14%, signal=21%
GO:1903305	GO:1903305		62	0.35536826	1.1470686	0.22243346	0.83244365	1.0	2450	tags=32%, list=25%, signal=43%
GO:0070530	GO:0070530		15	0.5258804	1.1469914	0.28051	0.83183056	1.0	1638	tags=27%, list=17%, signal=32%
GO:0003712	GO:0003712		339	0.364608	1.1469909	0.21455939	0.83090115	1.0	2073	tags=23%, list=22%, signal=29%
GO:1901699	GO:1901699		323	0.31462845	1.1469765	0.15725806	0.83002174	1.0	1946	tags=25%, list=20%, signal=31%
GO:0060041	GO:0060041		52	0.40288848	1.1466376	0.24621212	0.83044976	1.0	1801	tags=25%, list=19%, signal=31%
GO:0045839	GO:0045839		30	0.48284644	1.1466235	0.2874494	0.82959014	1.0	1839	tags=43%, list=19%, signal=53%
GO:0048675	GO:0048675		19	0.5181201	1.1466044	0.30722892	0.82875884	1.0	173	tags=11%, list=2%, signal=11%
GO:0070911	GO:0070911		21	0.48051506	1.1465182	0.2631579	0.8281997	1.0	2449	tags=43%, list=25%, signal=57%
GO:0043161	GO:0043161		207	0.34850013	1.1461782	0.23106796	0.8286239	1.0	2579	tags=36%, list=27%, signal=48%
GO:0046640	GO:0046640		17	0.48785815	1.146139	0.23963964	0.82785004	1.0	3304	tags=65%, list=34%, signal=98%
GO:0001818	GO:0001818		130	0.37742245	1.1459601	0.21705426	0.82762825	1.0	2561	tags=32%, list=27%, signal=43%
GO:2000242	GO:2000242		18	0.56331456	1.1457523	0.3279678	0.82757235	1.0	1509	tags=22%, list=16%, signal=26%
GO:0050727	GO:0050727		146	0.3850043	1.1454276	0.19615385	0.82793176	1.0	1328	tags=18%, list=14%, signal=21%
GO:0042734	GO:0042734		52	0.48486054	1.1453584	0.28375733	0.82727987	1.0	2165	tags=31%, list=23%, signal=39%
GO:0009895	GO:0009895		190	0.34627575	1.1449621	0.18860511	0.82793784	1.0	2039	tags=28%, list=21%, signal=35%
GO:0048332	GO:0048332		31	0.48508447	1.1448662	0.268	0.8274579	1.0	1150	tags=23%, list=12%, signal=26%
GO:0008631	GO:0008631		16	0.44164115	1.1446927	0.26208177	0.8272342	1.0	1432	tags=38%, list=15%, signal=44%
GO:0150034	GO:0150034		142	0.36212307	1.1438739	0.19354838	0.82964396	1.0	1796	tags=27%, list=19%, signal=32%
GO:0044454	GO:0044454		355	0.35881603	1.1431162	0.26550388	0.83180976	1.0	2281	tags=32%, list=24%, signal=41%
GO:0002181	GO:0002181		56	0.3861853	1.142964	0.30218688	0.83153504	1.0	1607	tags=20%, list=17%, signal=23%
GO:0043038	GO:0043038		44	0.36075926	1.1429155	0.28486055	0.8308622	1.0	2846	tags=45%, list=30%, signal=64%
GO:0043039	GO:0043039		43	0.36079013	1.1429105	0.28486055	0.82997245	1.0	2846	tags=47%, list=30%, signal=66%
GO:0032452	GO:0032452		16	0.63361794	1.1428658	0.3774319	0.8292374	1.0	1536	tags=31%, list=16%, signal=37%
GO:0016577	GO:0016577		18	0.63358474	1.1428566	0.3774319	0.82835984	1.0	1536	tags=28%, list=16%, signal=33%
GO:0007596	GO:0007596		188	0.36692914	1.1425673	0.19619048	0.8286028	1.0	1580	tags=21%, list=16%, signal=24%
GO:0050817	GO:0050817		188	0.36692914	1.1425673	0.19619048	0.8277002	1.0	1580	tags=21%, list=16%, signal=24%
GO:1901987	GO:1901987		262	0.3455859	1.1423197	0.20594059	0.82783335	1.0	2175	tags=31%, list=23%, signal=39%
GO:0042060	GO:0042060		293	0.334193	1.1420968	0.17690875	0.8277803	1.0	1580	tags=20%, list=16%, signal=23%
GO:0018394	GO:0018394		84	0.4075078	1.1417238	0.22264875	0.8283795	1.0	1446	tags=23%, list=15%, signal=26%
GO:0048514	GO:0048514		210	0.3668775	1.141589	0.17097415	0.8279825	1.0	1440	tags=20%, list=15%, signal=24%
GO:0046621	GO:0046621		17	0.511417	1.1415682	0.31176472	0.8271763	1.0	2306	tags=41%, list=24%, signal=54%
GO:0043030	GO:0043030		21	0.4853502	1.1415439	0.28286853	0.82636935	1.0	545	tags=19%, list=6%, signal=20%
GO:0070988	GO:0070988		34	0.51364046	1.1413541	0.30426356	0.8262594	1.0	1544	tags=32%, list=16%, signal=38%
GO:0002711	GO:0002711		23	0.527258	1.1412144	0.30873787	0.8258968	1.0	671	tags=22%, list=7%, signal=23%
GO:1902253	GO:1902253		20	0.55892396	1.1399887	0.3033473	0.8298219	1.0	404	tags=15%, list=4%, signal=16%
GO:0070160	GO:0070160		82	0.36289352	1.1396565	0.21553399	0.8302247	1.0	2301	tags=30%, list=24%, signal=40%
GO:0015179	GO:0015179		24	0.54781836	1.1395656	0.28790787	0.82969004	1.0	918	tags=21%, list=10%, signal=23%
GO:0007009	GO:0007009		47	0.38484958	1.1395544	0.23224568	0.8288491	1.0	1047	tags=15%, list=11%, signal=17%
GO:0004532	GO:0004532		24	0.4747395	1.1393139	0.2867784	0.82881	1.0	441	tags=17%, list=5%, signal=17%
GO:0051193	GO:0051193		49	0.43703964	1.1387296	0.262	0.830178	1.0	492	tags=10%, list=5%, signal=11%
GO:0007059	GO:0007059		165	0.34197173	1.1383485	0.20895523	0.8308031	1.0	1932	tags=28%, list=20%, signal=34%
GO:0008138	GO:0008138		19	0.53151435	1.1381798	0.2897196	0.8306377	1.0	192	tags=11%, list=2%, signal=11%
GO:0051302	GO:0051302		83	0.37698266	1.1379714	0.20637898	0.8305204	1.0	1817	tags=25%, list=19%, signal=31%
GO:0035257	GO:0035257		106	0.37175387	1.1373405	0.24904214	0.83210784	1.0	1916	tags=23%, list=20%, signal=28%
GO:0042054	GO:0042054		36	0.44503337	1.1371177	0.29636362	0.83212984	1.0	1926	tags=39%, list=20%, signal=48%
GO:0006919	GO:0006919		53	0.45829704	1.1369778	0.26488706	0.8317616	1.0	1304	tags=23%, list=14%, signal=26%
GO:0015081	GO:0015081		31	0.55657655	1.1367896	0.27058825	0.83157575	1.0	2645	tags=35%, list=28%, signal=49%
GO:0006413	GO:0006413		123	0.3859946	1.1366695	0.33730158	0.8311696	1.0	2760	tags=39%, list=29%, signal=54%
GO:0016529	GO:0016529		43	0.47275206	1.1365628	0.31861803	0.83067757	1.0	2138	tags=40%, list=22%, signal=51%
GO:0080135	GO:0080135		409	0.32223427	1.1360266	0.22199592	0.83178836	1.0	1943	tags=23%, list=20%, signal=28%
GO:0015988	GO:0015988		17	0.44163612	1.1355784	0.28880158	0.832641	1.0	1647	tags=29%, list=17%, signal=35%
GO:0005996	GO:0005996		133	0.32988444	1.1349711	0.23799582	0.8341988	1.0	997	tags=17%, list=10%, signal=18%
GO:0008080	GO:0008080		57	0.3998732	1.1348077	0.27667984	0.8340116	1.0	1325	tags=21%, list=14%, signal=24%
GO:1902807	GO:1902807		66	0.39991254	1.1347255	0.21212122	0.83346534	1.0	1982	tags=32%, list=21%, signal=40%
GO:0050854	GO:0050854		37	0.50835973	1.134359	0.2923387	0.83403796	1.0	385	tags=16%, list=4%, signal=17%
GO:0031248	GO:0031248		73	0.40437406	1.1342522	0.2569721	0.83357275	1.0	1446	tags=22%, list=15%, signal=26%
GO:1902493	GO:1902493		73	0.40437406	1.1342522	0.2569721	0.83269435	1.0	1446	tags=22%, list=15%, signal=26%
GO:0000291	GO:0000291		34	0.43121144	1.13399	0.31538463	0.8328728	1.0	1008	tags=21%, list=10%, signal=23%
GO:1903829	GO:1903829		221	0.34729037	1.1337383	0.2361111	0.83301383	1.0	1361	tags=17%, list=14%, signal=20%
GO:0051607	GO:0051607		115	0.4180066	1.1337266	0.24949698	0.8321859	1.0	2266	tags=31%, list=24%, signal=40%
GO:0071320	GO:0071320		25	0.5345146	1.1337211	0.3094737	0.8313333	1.0	1715	tags=32%, list=18%, signal=39%
GO:0051019	GO:0051019		21	0.48369542	1.1335049	0.27201566	0.83132195	1.0	731	tags=10%, list=8%, signal=10%
GO:0031641	GO:0031641		21	0.504881	1.1329408	0.29959515	0.83273757	1.0	2027	tags=33%, list=21%, signal=42%
GO:0030032	GO:0030032		26	0.5052278	1.1328441	0.294	0.83229417	1.0	149	tags=8%, list=2%, signal=8%
GO:0050796	GO:0050796		77	0.40136856	1.1328145	0.24206349	0.8315421	1.0	1755	tags=31%, list=18%, signal=38%
GO:0140014	GO:0140014		122	0.33307818	1.132427	0.23352166	0.8321813	1.0	1932	tags=30%, list=20%, signal=36%
GO:0003684	GO:0003684		49	0.4714913	1.132261	0.28719008	0.8319868	1.0	2356	tags=39%, list=24%, signal=51%
GO:0043928	GO:0043928		32	0.44177917	1.1321542	0.3256262	0.8315582	1.0	1008	tags=22%, list=10%, signal=24%
GO:0003777	GO:0003777		43	0.431857	1.1320242	0.24157304	0.8311835	1.0	1254	tags=26%, list=13%, signal=29%
GO:0051099	GO:0051099		126	0.36187178	1.1318338	0.24652088	0.831086	1.0	1170	tags=18%, list=12%, signal=21%
GO:0019318	GO:0019318		112	0.3322925	1.1315346	0.2489712	0.83139116	1.0	997	tags=16%, list=10%, signal=18%
GO:0003333	GO:0003333		36	0.49818125	1.1313653	0.29025844	0.83120286	1.0	918	tags=19%, list=10%, signal=21%
GO:1901224	GO:1901224		36	0.5022093	1.1311885	0.3243762	0.8310553	1.0	1808	tags=36%, list=19%, signal=44%
GO:0007599	GO:0007599		192	0.36242667	1.1310529	0.20982987	0.83072644	1.0	1580	tags=20%, list=16%, signal=24%
GO:0005048	GO:0005048		33	0.43909058	1.1308873	0.3129771	0.8305225	1.0	747	tags=15%, list=8%, signal=16%
GO:0052866	GO:0052866		22	0.43076152	1.1307656	0.31318682	0.830126	1.0	1861	tags=41%, list=19%, signal=51%
GO:0071158	GO:0071158		54	0.41042438	1.1307541	0.23373984	0.8293161	1.0	1982	tags=39%, list=21%, signal=49%
GO:1904427	GO:1904427		30	0.50492865	1.1302227	0.23333333	0.83060217	1.0	107	tags=7%, list=1%, signal=7%
GO:0036126	GO:0036126		22	0.39403155	1.1297826	0.25576922	0.8315399	1.0	994	tags=23%, list=10%, signal=25%
GO:0097729	GO:0097729		22	0.39403155	1.1297826	0.25576922	0.8306844	1.0	994	tags=23%, list=10%, signal=25%
GO:0060590	GO:0060590		34	0.36344963	1.1292479	0.2591171	0.8319302	1.0	2917	tags=47%, list=30%, signal=67%
GO:1990266	GO:1990266		36	0.54476017	1.129222	0.3030888	0.8311798	1.0	1290	tags=25%, list=13%, signal=29%
GO:0030890	GO:0030890		19	0.53107506	1.1289848	0.31007752	0.8312969	1.0	103	tags=11%, list=1%, signal=11%
GO:0010822	GO:0010822		76	0.37309298	1.1289593	0.29056603	0.83055633	1.0	1361	tags=24%, list=14%, signal=27%
GO:0000070	GO:0000070		88	0.3604763	1.1287977	0.2542373	0.8303462	1.0	1932	tags=31%, list=20%, signal=38%
GO:0050663	GO:0050663		25	0.5498972	1.1282288	0.30859375	0.831693	1.0	1917	tags=44%, list=20%, signal=55%
GO:2001233	GO:2001233		254	0.31309643	1.1281755	0.20321931	0.83101666	1.0	1965	tags=25%, list=20%, signal=30%
GO:0030168	GO:0030168		87	0.4078602	1.1280568	0.24497992	0.8306771	1.0	1486	tags=21%, list=15%, signal=24%
GO:0042632	GO:0042632		42	0.4714462	1.1280308	0.29058117	0.829932	1.0	660	tags=14%, list=7%, signal=15%
GO:0051180	GO:0051180		22	0.4947786	1.1279714	0.30425963	0.8292947	1.0	577	tags=18%, list=6%, signal=19%
GO:0002886	GO:0002886		32	0.40167487	1.1278387	0.30873787	0.8289603	1.0	2561	tags=41%, list=27%, signal=55%
GO:0030041	GO:0030041		22	0.41543242	1.1274722	0.2504673	0.82953876	1.0	1856	tags=41%, list=19%, signal=51%
GO:0006366	GO:0006366		294	0.37161124	1.12727	0.2480315	0.8294933	1.0	2071	tags=26%, list=22%, signal=32%
GO:0008652	GO:0008652		56	0.33261725	1.1270812	0.2636535	0.82937634	1.0	2625	tags=46%, list=27%, signal=63%
GO:0033006	GO:0033006		19	0.47998402	1.1269938	0.30134356	0.8288796	1.0	2450	tags=42%, list=25%, signal=56%
GO:0090068	GO:0090068		171	0.3544771	1.1269722	0.22115384	0.8281163	1.0	1698	tags=26%, list=18%, signal=31%
GO:0036459	GO:0036459		72	0.425534	1.1269617	0.2406639	0.8273354	1.0	1488	tags=18%, list=15%, signal=21%
GO:0101005	GO:0101005		72	0.425534	1.1269617	0.2406639	0.82649976	1.0	1488	tags=18%, list=15%, signal=21%
GO:0043531	GO:0043531		30	0.36751613	1.1267045	0.29817444	0.82666826	1.0	2634	tags=47%, list=27%, signal=64%
GO:0072686	GO:0072686		72	0.36995047	1.1264535	0.23191094	0.82679397	1.0	1755	tags=28%, list=18%, signal=34%
GO:0097546	GO:0097546		19	0.5416287	1.1263658	0.31287128	0.8262996	1.0	1573	tags=26%, list=16%, signal=31%
GO:0035258	GO:0035258		61	0.43142864	1.1263441	0.2843327	0.8255505	1.0	1916	tags=30%, list=20%, signal=37%
GO:2000637	GO:2000637		15	0.5479983	1.1261778	0.35812134	0.82540345	1.0	1076	tags=27%, list=11%, signal=30%
GO:0030330	GO:0030330		57	0.4834747	1.1260706	0.30800822	0.8249839	1.0	1982	tags=35%, list=21%, signal=44%
GO:1905818	GO:1905818		48	0.39532357	1.1259291	0.26019418	0.8247306	1.0	2487	tags=54%, list=26%, signal=73%
GO:0042623	GO:0042623		240	0.31478667	1.1258991	0.23371647	0.8240041	1.0	2162	tags=29%, list=22%, signal=37%
GO:0048609	GO:0048609		316	0.33782518	1.1258199	0.17049809	0.82351047	1.0	1926	tags=25%, list=20%, signal=31%
GO:0005667	GO:0005667		183	0.402043	1.1255462	0.2591876	0.8237153	1.0	2227	tags=28%, list=23%, signal=36%
GO:0031397	GO:0031397		53	0.41618887	1.1253206	0.29051384	0.8237565	1.0	2314	tags=32%, list=24%, signal=42%
GO:0071103	GO:0071103		163	0.3610301	1.1252869	0.27238095	0.8230708	1.0	2879	tags=40%, list=30%, signal=56%
GO:0009611	GO:0009611		340	0.33725306	1.1251091	0.18503937	0.8228843	1.0	1580	tags=20%, list=16%, signal=23%
GO:0032945	GO:0032945		38	0.40306756	1.125051	0.2446602	0.82225496	1.0	2561	tags=39%, list=27%, signal=54%
GO:0050672	GO:0050672		38	0.40306756	1.125051	0.2446602	0.8214368	1.0	2561	tags=39%, list=27%, signal=54%
GO:2001252	GO:2001252		123	0.3619318	1.1249677	0.3129771	0.8209352	1.0	2495	tags=33%, list=26%, signal=44%
GO:0051129	GO:0051129		428	0.2965945	1.1246446	0.16666667	0.82140243	1.0	1844	tags=22%, list=19%, signal=26%
GO:0006913	GO:0006913		202	0.3398132	1.1244081	0.30095237	0.8215541	1.0	2764	tags=37%, list=29%, signal=50%
GO:0050434	GO:0050434		17	0.44983393	1.12434	0.33789062	0.82098067	1.0	2545	tags=47%, list=26%, signal=64%
GO:0000791	GO:0000791		24	0.42720443	1.1240144	0.28404668	0.8214384	1.0	760	tags=13%, list=8%, signal=14%
GO:0009116	GO:0009116		91	0.33678773	1.123746	0.21428572	0.8216426	1.0	1797	tags=31%, list=19%, signal=37%
GO:0010506	GO:0010506		217	0.33104515	1.1232327	0.24404761	0.822811	1.0	1831	tags=25%, list=19%, signal=31%
GO:0015807	GO:0015807		27	0.51490104	1.1221598	0.3125	0.82603943	1.0	918	tags=19%, list=10%, signal=20%
GO:0008276	GO:0008276		52	0.41724077	1.1212413	0.25875485	0.82871246	1.0	2010	tags=37%, list=21%, signal=46%
GO:0017156	GO:0017156		36	0.5410876	1.1208813	0.33528265	0.82923543	1.0	389	tags=11%, list=4%, signal=12%
GO:0006865	GO:0006865		48	0.46263298	1.1207805	0.30566803	0.82880247	1.0	918	tags=17%, list=10%, signal=18%
GO:0031668	GO:0031668		155	0.35004917	1.1203294	0.21757323	0.8297543	1.0	1323	tags=15%, list=14%, signal=18%
GO:0034067	GO:0034067		23	0.44210094	1.1201454	0.31886792	0.82961005	1.0	3028	tags=39%, list=31%, signal=57%
GO:0046982	GO:0046982		249	0.35945612	1.1196498	0.24457593	0.83058465	1.0	1755	tags=20%, list=18%, signal=23%
GO:0002718	GO:0002718		42	0.44443056	1.1193657	0.28395063	0.83085835	1.0	1656	tags=29%, list=17%, signal=34%
GO:1903522	GO:1903522		93	0.35061553	1.1191626	0.2537037	0.8308222	1.0	2041	tags=26%, list=21%, signal=32%
GO:0019212	GO:0019212		28	0.46990266	1.118978	0.29601517	0.83076346	1.0	874	tags=18%, list=9%, signal=20%
GO:1903322	GO:1903322		84	0.38045976	1.1184921	0.23917526	0.83186114	1.0	1656	tags=21%, list=17%, signal=26%
GO:0045862	GO:0045862		212	0.32089052	1.1184587	0.23493975	0.83116543	1.0	1693	tags=18%, list=18%, signal=22%
GO:0046883	GO:0046883		105	0.36927435	1.1178674	0.24366471	0.8327031	1.0	1755	tags=26%, list=18%, signal=31%
GO:0034249	GO:0034249		106	0.38406152	1.1177723	0.26452905	0.83224577	1.0	1561	tags=24%, list=16%, signal=28%
GO:0006487	GO:0006487		56	0.41170326	1.1175635	0.28861788	0.8322318	1.0	1771	tags=36%, list=18%, signal=44%
GO:0055092	GO:0055092		43	0.4703282	1.1174681	0.29058117	0.83175755	1.0	660	tags=14%, list=7%, signal=15%
GO:0016765	GO:0016765		45	0.42455107	1.1174028	0.32	0.83120936	1.0	2488	tags=40%, list=26%, signal=54%
GO:0030425	GO:0030425		299	0.30893058	1.1171005	0.20037453	0.8316253	1.0	2032	tags=22%, list=21%, signal=28%
GO:0097447	GO:0097447		299	0.30893058	1.1171005	0.20037453	0.83081865	1.0	2032	tags=22%, list=21%, signal=28%
GO:0018023	GO:0018023		15	0.4569851	1.1169063	0.3117409	0.83076817	1.0	1484	tags=33%, list=15%, signal=39%
GO:0003401	GO:0003401		17	0.61824006	1.116826	0.35188866	0.83027816	1.0	2700	tags=53%, list=28%, signal=73%
GO:0002824	GO:0002824		45	0.45019296	1.1166494	0.36603773	0.8301525	1.0	2204	tags=36%, list=23%, signal=46%
GO:0032652	GO:0032652		34	0.53840655	1.115735	0.3288719	0.83279973	1.0	674	tags=21%, list=7%, signal=22%
GO:0031076	GO:0031076		19	0.50128454	1.1154377	0.31325302	0.83317983	1.0	2424	tags=21%, list=25%, signal=28%
GO:0035136	GO:0035136		15	0.5437103	1.1153008	0.35420743	0.83291453	1.0	760	tags=20%, list=8%, signal=22%
GO:0016363	GO:0016363		82	0.36767155	1.1152765	0.30902112	0.83220416	1.0	2523	tags=41%, list=26%, signal=56%
GO:0006325	GO:0006325		451	0.3600673	1.1145144	0.23412699	0.8343308	1.0	2045	tags=27%, list=21%, signal=33%
GO:0034508	GO:0034508		30	0.5424104	1.1142641	0.33396584	0.8344669	1.0	1572	tags=23%, list=16%, signal=28%
GO:2000679	GO:2000679		15	0.50340545	1.1140674	0.3395445	0.8344054	1.0	1014	tags=27%, list=11%, signal=30%
GO:0045668	GO:0045668		20	0.55868405	1.1140293	0.32681018	0.8337548	1.0	1970	tags=45%, list=20%, signal=56%
GO:1902106	GO:1902106		41	0.50525326	1.1140138	0.29300568	0.83299696	1.0	451	tags=20%, list=5%, signal=20%
GO:1901685	GO:1901685		18	0.5108836	1.1137624	0.34174758	0.8331549	1.0	1498	tags=39%, list=16%, signal=46%
GO:1901687	GO:1901687		18	0.5108836	1.1137624	0.34174758	0.83235765	1.0	1498	tags=39%, list=16%, signal=46%
GO:0002761	GO:0002761		58	0.40307644	1.1135885	0.22834645	0.83218527	1.0	1975	tags=31%, list=21%, signal=39%
GO:0031082	GO:0031082		16	0.46434864	1.1134967	0.30490017	0.8317294	1.0	62	tags=6%, list=1%, signal=6%
GO:0033047	GO:0033047		54	0.38227913	1.1133773	0.2934363	0.8313811	1.0	2487	tags=48%, list=26%, signal=65%
GO:0043949	GO:0043949		15	0.6478829	1.113219	0.3776908	0.8312023	1.0	1313	tags=33%, list=14%, signal=39%
GO:1990090	GO:1990090		34	0.37881336	1.1130742	0.32688588	0.83093894	1.0	1447	tags=24%, list=15%, signal=28%
GO:0045930	GO:0045930		159	0.36365348	1.1129872	0.24680851	0.8304502	1.0	1905	tags=28%, list=20%, signal=34%
GO:2000134	GO:2000134		64	0.39709333	1.1127983	0.24696356	0.83038527	1.0	1982	tags=31%, list=21%, signal=39%
GO:0050704	GO:0050704		22	0.54775274	1.1127203	0.32862905	0.8298727	1.0	544	tags=18%, list=6%, signal=19%
GO:0022408	GO:0022408		89	0.39091313	1.1125495	0.22988506	0.82967585	1.0	1309	tags=20%, list=14%, signal=23%
GO:0009896	GO:0009896		268	0.32180992	1.112212	0.2319688	0.8300982	1.0	2153	tags=25%, list=22%, signal=31%
GO:0097194	GO:0097194		29	0.47483099	1.1121491	0.36695278	0.82953244	1.0	1304	tags=24%, list=14%, signal=28%
GO:0045596	GO:0045596		289	0.32717904	1.1118352	0.15789473	0.829952	1.0	1926	tags=26%, list=20%, signal=31%
GO:0004540	GO:0004540		77	0.41347578	1.111741	0.31660232	0.8295111	1.0	1138	tags=21%, list=12%, signal=23%
GO:1903827	GO:1903827		359	0.31707734	1.1115066	0.24067163	0.8296043	1.0	1373	tags=16%, list=14%, signal=18%
GO:0045860	GO:0045860		287	0.33264515	1.1113498	0.20419848	0.8294006	1.0	1584	tags=20%, list=16%, signal=23%
GO:0007623	GO:0007623		62	0.3631994	1.1113456	0.2605364	0.82863414	1.0	1223	tags=19%, list=13%, signal=22%
GO:0045191	GO:0045191		17	0.41252717	1.1111044	0.32876712	0.828814	1.0	2204	tags=47%, list=23%, signal=61%
GO:2000106	GO:2000106		44	0.486125	1.1110909	0.3126294	0.82808924	1.0	2721	tags=41%, list=28%, signal=57%
GO:1901983	GO:1901983		48	0.36726332	1.1109965	0.2982456	0.8276951	1.0	2352	tags=40%, list=24%, signal=52%
GO:0002237	GO:0002237		160	0.3512685	1.1109475	0.22718446	0.8271076	1.0	2031	tags=26%, list=21%, signal=32%
GO:0043015	GO:0043015		16	0.42810595	1.1106968	0.30214426	0.827242	1.0	3143	tags=50%, list=33%, signal=74%
GO:0010660	GO:0010660		36	0.3930122	1.1106592	0.26768643	0.8265883	1.0	1909	tags=25%, list=20%, signal=31%
GO:0016874	GO:0016874		115	0.29545373	1.1106343	0.28230616	0.8259115	1.0	1724	tags=24%, list=18%, signal=29%
GO:0048232	GO:0048232		191	0.34030905	1.1100663	0.22862823	0.8272405	1.0	1919	tags=23%, list=20%, signal=28%
GO:0043022	GO:0043022		41	0.38004625	1.1099828	0.33072406	0.8267796	1.0	1515	tags=22%, list=16%, signal=26%
GO:0140098	GO:0140098		268	0.332254	1.1091443	0.26550388	0.82911575	1.0	2110	tags=31%, list=22%, signal=38%
GO:0005793	GO:0005793		92	0.36102685	1.1090449	0.29118773	0.82870936	1.0	2139	tags=35%, list=22%, signal=44%
GO:0008134	GO:0008134		384	0.34347367	1.1088711	0.29273084	0.8286146	1.0	1916	tags=23%, list=20%, signal=27%
GO:0000785	GO:0000785		347	0.34476948	1.1083729	0.27626458	0.8296875	1.0	2504	tags=31%, list=26%, signal=41%
GO:0051169	GO:0051169		205	0.33763644	1.1080344	0.33205375	0.8302217	1.0	2764	tags=37%, list=29%, signal=50%
GO:0010965	GO:0010965		46	0.3973449	1.1078992	0.28875968	0.8299761	1.0	2487	tags=54%, list=26%, signal=73%
GO:1905475	GO:1905475		119	0.33138588	1.1078142	0.28015563	0.8294924	1.0	1408	tags=16%, list=15%, signal=18%
GO:0008186	GO:0008186		38	0.40540314	1.1075901	0.32954547	0.8295369	1.0	2110	tags=45%, list=22%, signal=57%
GO:0030488	GO:0030488		27	0.48422894	1.1075277	0.3976834	0.82901126	1.0	1119	tags=22%, list=12%, signal=25%
GO:0032504	GO:0032504		319	0.33229372	1.1074463	0.1988417	0.8285431	1.0	1926	tags=25%, list=20%, signal=31%
GO:0050865	GO:0050865		282	0.34750012	1.1073967	0.21176471	0.8279569	1.0	1580	tags=20%, list=16%, signal=23%
GO:0036503	GO:0036503		68	0.37553868	1.1071627	0.29622266	0.82807875	1.0	2534	tags=38%, list=26%, signal=52%
GO:0098609	GO:0098609		233	0.34977707	1.1071544	0.24649298	0.8273516	1.0	1891	tags=25%, list=20%, signal=30%
GO:0045123	GO:0045123		22	0.5686954	1.1069247	0.36328125	0.82747316	1.0	890	tags=23%, list=9%, signal=25%
GO:0006360	GO:0006360		32	0.4571888	1.1069002	0.33125	0.8267879	1.0	2133	tags=34%, list=22%, signal=44%
GO:0002822	GO:0002822		67	0.43878663	1.106034	0.29814816	0.8293026	1.0	1420	tags=24%, list=15%, signal=28%
GO:0004004	GO:0004004		37	0.40801206	1.1059767	0.32633588	0.82876223	1.0	2110	tags=46%, list=22%, signal=59%
GO:0061337	GO:0061337		23	0.40339637	1.1056639	0.33462283	0.8291607	1.0	2174	tags=35%, list=23%, signal=45%
GO:0071634	GO:0071634		23	0.44850543	1.1056591	0.33267328	0.8284139	1.0	2692	tags=39%, list=28%, signal=54%
GO:0045471	GO:0045471		67	0.3496648	1.1055582	0.2753346	0.82801545	1.0	1251	tags=24%, list=13%, signal=27%
GO:0005875	GO:0005875		93	0.37428236	1.105513	0.27977315	0.827459	1.0	1274	tags=22%, list=13%, signal=25%
GO:0072395	GO:0072395		49	0.4308475	1.1053772	0.33460802	0.82722265	1.0	1982	tags=39%, list=21%, signal=49%
GO:0072401	GO:0072401		49	0.4308475	1.1053772	0.33460802	0.8264658	1.0	1982	tags=39%, list=21%, signal=49%
GO:0072422	GO:0072422		49	0.4308475	1.1053772	0.33460802	0.82571036	1.0	1982	tags=39%, list=21%, signal=49%
GO:0099537	GO:0099537		111	0.36977512	1.1051602	0.26833978	0.82568973	1.0	1078	tags=13%, list=11%, signal=14%
GO:0031400	GO:0031400		378	0.3096606	1.104908	0.19324578	0.825897	1.0	2352	tags=27%, list=24%, signal=35%
GO:0000123	GO:0000123		64	0.41987312	1.1047021	0.27833003	0.825844	1.0	1446	tags=23%, list=15%, signal=27%
GO:0045621	GO:0045621		46	0.43123102	1.1045939	0.29693487	0.825489	1.0	1656	tags=35%, list=17%, signal=42%
GO:0019900	GO:0019900		457	0.31452605	1.104539	0.21135029	0.8249287	1.0	1655	tags=21%, list=17%, signal=24%
GO:0050839	GO:0050839		369	0.29192984	1.1045171	0.28947368	0.82427144	1.0	2267	tags=30%, list=24%, signal=37%
GO:0071333	GO:0071333		41	0.3753078	1.1044878	0.28975266	0.8236266	1.0	1591	tags=24%, list=17%, signal=29%
GO:0006970	GO:0006970		52	0.419147	1.104442	0.3169165	0.8230326	1.0	1375	tags=19%, list=14%, signal=22%
GO:0046939	GO:0046939		42	0.338105	1.104324	0.294347	0.8227023	1.0	2727	tags=52%, list=28%, signal=73%
GO:0000307	GO:0000307		26	0.40626714	1.1043094	0.31491712	0.8220094	1.0	2671	tags=38%, list=28%, signal=53%
GO:0071901	GO:0071901		82	0.34179202	1.1039099	0.2446602	0.8227975	1.0	1927	tags=23%, list=20%, signal=29%
GO:0030261	GO:0030261		30	0.38666233	1.1037353	0.30339321	0.8226864	1.0	1918	tags=37%, list=20%, signal=46%
GO:0043043	GO:0043043		326	0.31192502	1.1034238	0.31477928	0.82306117	1.0	2683	tags=37%, list=28%, signal=50%
GO:0051058	GO:0051058		32	0.40619487	1.1033087	0.30402932	0.8227532	1.0	1117	tags=22%, list=12%, signal=25%
GO:0042379	GO:0042379		15	0.5471482	1.1030792	0.3828125	0.82284844	1.0	2910	tags=40%, list=30%, signal=57%
GO:0052742	GO:0052742		25	0.48995918	1.1027391	0.3153527	0.82334584	1.0	2833	tags=52%, list=29%, signal=74%
GO:0006109	GO:0006109		92	0.4133403	1.1023655	0.30241936	0.82391125	1.0	1014	tags=15%, list=11%, signal=17%
GO:0071383	GO:0071383		98	0.3451156	1.1021758	0.27289718	0.8238332	1.0	1975	tags=26%, list=21%, signal=32%
GO:0010942	GO:0010942		412	0.32173866	1.1019971	0.21560575	0.8237362	1.0	1917	tags=24%, list=20%, signal=29%
GO:0051384	GO:0051384		76	0.36167935	1.1018633	0.27	0.8234745	1.0	1304	tags=22%, list=14%, signal=26%
GO:0030427	GO:0030427		103	0.38045242	1.1016726	0.28867924	0.8234006	1.0	2355	tags=35%, list=24%, signal=46%
GO:0043620	GO:0043620		44	0.48658565	1.1016076	0.39959016	0.8229009	1.0	2236	tags=36%, list=23%, signal=47%
GO:0003724	GO:0003724		43	0.40189737	1.1015303	0.3448276	0.82243156	1.0	2110	tags=42%, list=22%, signal=53%
GO:0000794	GO:0000794		53	0.4284088	1.1013982	0.33333334	0.82215416	1.0	1870	tags=38%, list=19%, signal=47%
GO:0008173	GO:0008173		43	0.44046998	1.1003164	0.36758894	0.8251579	1.0	1519	tags=28%, list=16%, signal=33%
GO:0042542	GO:0042542		82	0.33328876	1.1000237	0.27115384	0.825514	1.0	1531	tags=26%, list=16%, signal=30%
GO:1903362	GO:1903362		164	0.32128716	1.0997174	0.26112187	0.82586265	1.0	1945	tags=26%, list=20%, signal=32%
GO:0001817	GO:0001817		344	0.33805612	1.0994328	0.21818182	0.8261809	1.0	1527	tags=19%, list=16%, signal=22%
GO:0018205	GO:0018205		182	0.3480396	1.0991336	0.25343812	0.82657194	1.0	2045	tags=30%, list=21%, signal=37%
GO:0044703	GO:0044703		379	0.31578046	1.0989076	0.21606119	0.82662225	1.0	1711	tags=20%, list=18%, signal=23%
GO:1901532	GO:1901532		24	0.54436404	1.098674	0.35378322	0.82668555	1.0	286	tags=21%, list=3%, signal=21%
GO:0051879	GO:0051879		27	0.3566517	1.0983655	0.30769232	0.82702696	1.0	2901	tags=41%, list=30%, signal=58%
GO:0010574	GO:0010574		16	0.5525174	1.0983224	0.3767535	0.82643753	1.0	1483	tags=31%, list=15%, signal=37%
GO:0035456	GO:0035456		16	0.5679846	1.0982429	0.4858871	0.8259977	1.0	968	tags=19%, list=10%, signal=21%
GO:0030426	GO:0030426		102	0.3809097	1.0976281	0.30113637	0.827425	1.0	2355	tags=35%, list=24%, signal=46%
GO:0043021	GO:0043021		103	0.3283978	1.0976245	0.326572	0.8267019	1.0	3090	tags=44%, list=32%, signal=64%
GO:0006338	GO:0006338		108	0.41246754	1.0976024	0.33595285	0.8260344	1.0	2609	tags=36%, list=27%, signal=49%
GO:0002521	GO:0002521		155	0.4124006	1.0973026	0.27383366	0.8263945	1.0	1351	tags=22%, list=14%, signal=25%
GO:0032727	GO:0032727		15	0.5286832	1.097242	0.42063493	0.82587606	1.0	1871	tags=47%, list=19%, signal=58%
GO:1903578	GO:1903578		51	0.41987208	1.097208	0.32329318	0.8252725	1.0	677	tags=16%, list=7%, signal=17%
GO:0014068	GO:0014068		31	0.50183684	1.097074	0.33992094	0.82508934	1.0	1812	tags=19%, list=19%, signal=24%
GO:0031960	GO:0031960		87	0.34096965	1.0967989	0.26335877	0.8254195	1.0	1304	tags=20%, list=14%, signal=22%
GO:0034212	GO:0034212		52	0.4016063	1.0966477	0.3253493	0.82521516	1.0	1325	tags=21%, list=14%, signal=24%
GO:0000154	GO:0000154		23	0.40519765	1.0965083	0.2935606	0.82498336	1.0	1413	tags=30%, list=15%, signal=36%
GO:0016485	GO:0016485		98	0.3569972	1.0960486	0.27938342	0.8258916	1.0	1453	tags=21%, list=15%, signal=25%
GO:0021549	GO:0021549		45	0.38135326	1.0959886	0.28320312	0.8254109	1.0	801	tags=18%, list=8%, signal=19%
GO:2001234	GO:2001234		135	0.33696422	1.0958246	0.27911645	0.82526726	1.0	2032	tags=26%, list=21%, signal=32%
GO:0070830	GO:0070830		25	0.3708368	1.0956961	0.32325143	0.82502615	1.0	1881	tags=32%, list=20%, signal=40%
GO:0016893	GO:0016893		29	0.48137945	1.0956293	0.33791748	0.824563	1.0	1221	tags=24%, list=13%, signal=28%
GO:0071549	GO:0071549		19	0.46623713	1.094971	0.3553398	0.8262203	1.0	1090	tags=32%, list=11%, signal=36%
GO:0042306	GO:0042306		46	0.36882496	1.0948968	0.31215972	0.8257864	1.0	1160	tags=11%, list=12%, signal=12%
GO:0006220	GO:0006220		49	0.35661522	1.0947785	0.29423076	0.8254936	1.0	2250	tags=35%, list=23%, signal=45%
GO:0043433	GO:0043433		79	0.3898562	1.0945851	0.3218391	0.8254411	1.0	1926	tags=25%, list=20%, signal=31%
GO:0002698	GO:0002698		62	0.38422447	1.0944831	0.27941176	0.82508194	1.0	189	tags=8%, list=2%, signal=8%
GO:0002714	GO:0002714		18	0.4206554	1.0943707	0.35829958	0.82479876	1.0	2844	tags=56%, list=30%, signal=79%
GO:0002891	GO:0002891		18	0.4206554	1.0943707	0.35829958	0.8240816	1.0	2844	tags=56%, list=30%, signal=79%
GO:0006165	GO:0006165		40	0.34264067	1.0938712	0.3188119	0.825064	1.0	1733	tags=33%, list=18%, signal=39%
GO:0032205	GO:0032205		24	0.46625865	1.0929152	0.37869823	0.8278297	1.0	2356	tags=33%, list=24%, signal=44%
GO:0000288	GO:0000288		51	0.43773818	1.0929085	0.38206628	0.82713276	1.0	1468	tags=25%, list=15%, signal=30%
GO:1902803	GO:1902803		30	0.40818617	1.0927947	0.33657587	0.8267961	1.0	936	tags=13%, list=10%, signal=15%
GO:0046777	GO:0046777		119	0.36034405	1.092754	0.26853707	0.8262182	1.0	2561	tags=34%, list=27%, signal=45%
GO:1903532	GO:1903532		182	0.33335862	1.0927106	0.22834645	0.8256415	1.0	1369	tags=21%, list=14%, signal=24%
GO:1990782	GO:1990782		44	0.45653784	1.0926822	0.33791748	0.8250292	1.0	1094	tags=20%, list=11%, signal=23%
GO:0036477	GO:0036477		398	0.2914475	1.092586	0.22306238	0.8246952	1.0	1834	tags=21%, list=19%, signal=25%
GO:0000819	GO:0000819		102	0.34304222	1.0923678	0.2857143	0.8247591	1.0	1932	tags=30%, list=20%, signal=38%
GO:0048857	GO:0048857		33	0.46939942	1.0923326	0.46943232	0.8241716	1.0	675	tags=12%, list=7%, signal=13%
GO:0019054	GO:0019054		19	0.48705608	1.0922533	0.3811395	0.82373714	1.0	2276	tags=47%, list=24%, signal=62%
GO:0003690	GO:0003690		409	0.35087776	1.0919609	0.2917505	0.8240182	1.0	2281	tags=26%, list=24%, signal=33%
GO:0019200	GO:0019200		17	0.58502746	1.0917969	0.38	0.82392734	1.0	907	tags=41%, list=9%, signal=45%
GO:0005635	GO:0005635		311	0.30011567	1.0916725	0.24489796	0.8236536	1.0	2245	tags=25%, list=23%, signal=32%
GO:0043549	GO:0043549		484	0.31047642	1.0916632	0.21401516	0.8229765	1.0	1656	tags=19%, list=17%, signal=22%
GO:0006379	GO:0006379		18	0.47325864	1.0916429	0.41287878	0.82233167	1.0	1993	tags=39%, list=21%, signal=49%
GO:0001944	GO:0001944		264	0.34327635	1.0916042	0.22244897	0.8217604	1.0	1440	tags=19%, list=15%, signal=21%
GO:0019221	GO:0019221		293	0.31650633	1.0905561	0.22672065	0.82484156	1.0	1306	tags=16%, list=14%, signal=18%
GO:1901990	GO:1901990		247	0.33450317	1.0903597	0.29554656	0.82483083	1.0	2175	tags=31%, list=23%, signal=39%
GO:0051194	GO:0051194		16	0.6174952	1.0902886	0.37291667	0.82440925	1.0	492	tags=19%, list=5%, signal=20%
GO:0046782	GO:0046782		32	0.37595692	1.0899937	0.3627639	0.8247071	1.0	2545	tags=34%, list=26%, signal=47%
GO:0070603	GO:0070603		59	0.40318435	1.089906	0.35361215	0.8242809	1.0	2609	tags=44%, list=27%, signal=60%
GO:0009220	GO:0009220		19	0.4357215	1.0897481	0.328125	0.8241881	1.0	2203	tags=47%, list=23%, signal=61%
GO:0046132	GO:0046132		19	0.4357215	1.0897481	0.328125	0.82348615	1.0	2203	tags=47%, list=23%, signal=61%
GO:0033674	GO:0033674		310	0.31874302	1.0892015	0.24474187	0.82480645	1.0	1584	tags=19%, list=16%, signal=22%
GO:0009152	GO:0009152		113	0.29296464	1.0883414	0.30769232	0.8271894	1.0	2729	tags=42%, list=28%, signal=59%
GO:0006412	GO:0006412		311	0.3173313	1.0882058	0.34050882	0.82692754	1.0	2683	tags=39%, list=28%, signal=52%
GO:0017056	GO:0017056		20	0.46005797	1.0880305	0.42572463	0.8268162	1.0	2741	tags=40%, list=29%, signal=56%
GO:0042475	GO:0042475		29	0.4700266	1.087778	0.36758894	0.827028	1.0	1994	tags=31%, list=21%, signal=39%
GO:0060998	GO:0060998		36	0.42277125	1.0877371	0.35809523	0.8264706	1.0	1369	tags=22%, list=14%, signal=26%
GO:0031670	GO:0031670		29	0.44482377	1.0877268	0.32921812	0.8258075	1.0	1994	tags=38%, list=21%, signal=48%
GO:0031349	GO:0031349		213	0.34429902	1.0875098	0.27032137	0.82583565	1.0	2228	tags=27%, list=23%, signal=35%
GO:0031227	GO:0031227		108	0.3570833	1.0871108	0.28820115	0.8265524	1.0	2189	tags=37%, list=23%, signal=47%
GO:0030176	GO:0030176		105	0.3587068	1.086626	0.29457363	0.82770634	1.0	2189	tags=37%, list=23%, signal=48%
GO:0071013	GO:0071013		80	0.41987196	1.0864685	0.404	0.8275636	1.0	2946	tags=48%, list=31%, signal=68%
GO:0048771	GO:0048771		49	0.42442468	1.086458	0.2964427	0.82690465	1.0	1014	tags=22%, list=11%, signal=25%
GO:0045859	GO:0045859		444	0.3145209	1.0860822	0.22179732	0.82757413	1.0	1656	tags=19%, list=17%, signal=22%
GO:0000139	GO:0000139		445	0.3214443	1.0860126	0.2754491	0.8271186	1.0	1285	tags=14%, list=13%, signal=16%
GO:0099513	GO:0099513		426	0.30927062	1.0857964	0.19771864	0.82713884	1.0	1375	tags=19%, list=14%, signal=21%
GO:0071354	GO:0071354		17	0.4424835	1.0857719	0.3509804	0.82651424	1.0	1974	tags=35%, list=21%, signal=44%
GO:0007015	GO:0007015		155	0.32138583	1.0857383	0.29943502	0.82594246	1.0	1714	tags=21%, list=18%, signal=25%
GO:0001701	GO:0001701		184	0.36211517	1.0850149	0.29980275	0.82778764	1.0	2270	tags=32%, list=24%, signal=41%
GO:1902305	GO:1902305		35	0.44404382	1.0849239	0.33675563	0.82741195	1.0	962	tags=14%, list=10%, signal=16%
GO:0050866	GO:0050866		87	0.40917268	1.0847915	0.30232558	0.82718086	1.0	540	tags=13%, list=6%, signal=13%
GO:0002573	GO:0002573		56	0.45892814	1.0844605	0.32793522	0.8277057	1.0	1351	tags=25%, list=14%, signal=29%
GO:0007254	GO:0007254		48	0.445826	1.0844319	0.3678161	0.8271195	1.0	1464	tags=17%, list=15%, signal=20%
GO:0034260	GO:0034260		30	0.35236755	1.0843357	0.34469697	0.826754	1.0	2095	tags=23%, list=22%, signal=30%
GO:0003018	GO:0003018		59	0.40300477	1.0840505	0.3500967	0.8270948	1.0	1295	tags=19%, list=13%, signal=21%
GO:0002820	GO:0002820		18	0.6055925	1.0839112	0.35603112	0.82687783	1.0	189	tags=28%, list=2%, signal=28%
GO:0002700	GO:0002700		69	0.3722413	1.0837803	0.31755424	0.82666373	1.0	1656	tags=26%, list=17%, signal=31%
GO:0045445	GO:0045445		20	0.56084025	1.0836972	0.4054581	0.8262487	1.0	2693	tags=40%, list=28%, signal=55%
GO:0000956	GO:0000956		165	0.35253745	1.0833203	0.35826772	0.82689184	1.0	1800	tags=25%, list=19%, signal=30%
GO:0061001	GO:0061001		21	0.44160414	1.0831939	0.38157895	0.82661945	1.0	2093	tags=38%, list=22%, signal=49%
GO:0009218	GO:0009218		21	0.4248218	1.0831555	0.33984375	0.8260556	1.0	2203	tags=43%, list=23%, signal=55%
GO:0051427	GO:0051427		114	0.35609072	1.0830652	0.31311154	0.8257058	1.0	1916	tags=21%, list=20%, signal=26%
GO:0097035	GO:0097035		20	0.47285733	1.0829146	0.34046692	0.82559973	1.0	2686	tags=45%, list=28%, signal=62%
GO:0072358	GO:0072358		269	0.3387342	1.0826166	0.24646464	0.8259219	1.0	1440	tags=18%, list=15%, signal=21%
GO:0055117	GO:0055117		34	0.40405348	1.0825976	0.3598485	0.8253025	1.0	1590	tags=24%, list=17%, signal=28%
GO:0002697	GO:0002697		224	0.32442567	1.0825624	0.2778865	0.8247491	1.0	1656	tags=19%, list=17%, signal=23%
GO:0006921	GO:0006921		16	0.4027027	1.0824702	0.3409091	0.824389	1.0	1883	tags=31%, list=20%, signal=39%
GO:0030262	GO:0030262		16	0.4027027	1.0824702	0.3409091	0.8237083	1.0	1883	tags=31%, list=20%, signal=39%
GO:0070161	GO:0070161		448	0.28503516	1.0822057	0.3072519	0.8239934	1.0	2299	tags=29%, list=24%, signal=36%
GO:0044380	GO:0044380		22	0.446656	1.0821235	0.3747495	0.82359046	1.0	2660	tags=45%, list=28%, signal=63%
GO:0046365	GO:0046365		43	0.34619218	1.0819026	0.33730158	0.82370746	1.0	1733	tags=35%, list=18%, signal=42%
GO:0033628	GO:0033628		35	0.47197682	1.0817281	0.40313113	0.8236346	1.0	1978	tags=29%, list=21%, signal=36%
GO:0071156	GO:0071156		69	0.37857544	1.0812854	0.3151515	0.8245192	1.0	1982	tags=33%, list=21%, signal=42%
GO:0006612	GO:0006612		112	0.36064562	1.0810907	0.37475345	0.8245032	1.0	2637	tags=35%, list=27%, signal=47%
GO:0006281	GO:0006281		323	0.3237381	1.081034	0.31746033	0.824047	1.0	2487	tags=33%, list=26%, signal=43%
GO:0072331	GO:0072331		83	0.4356498	1.0810232	0.37096775	0.823414	1.0	1982	tags=33%, list=21%, signal=41%
GO:0045619	GO:0045619		78	0.42074993	1.0809779	0.31474105	0.82290244	1.0	1408	tags=26%, list=15%, signal=30%
GO:2000104	GO:2000104		17	0.47123724	1.0808856	0.37354085	0.82255006	1.0	2702	tags=35%, list=28%, signal=49%
GO:0071482	GO:0071482		62	0.38755995	1.0808802	0.30961537	0.8218902	1.0	2232	tags=42%, list=23%, signal=54%
GO:0004181	GO:0004181		17	0.51752305	1.080742	0.3522505	0.8217542	1.0	924	tags=18%, list=10%, signal=19%
GO:0031347	GO:0031347		356	0.31422326	1.0803239	0.24904943	0.82256526	1.0	1580	tags=17%, list=16%, signal=19%
GO:0000226	GO:0000226		269	0.3129195	1.0803156	0.25097275	0.8219225	1.0	1698	tags=25%, list=18%, signal=29%
GO:0032496	GO:0032496		153	0.34427348	1.0801208	0.28994083	0.8219354	1.0	2031	tags=25%, list=21%, signal=31%
GO:0044448	GO:0044448		107	0.31380865	1.0794135	0.31102362	0.82373494	1.0	2345	tags=32%, list=24%, signal=42%
GO:0045600	GO:0045600		27	0.49547705	1.0792105	0.34146342	0.8237435	1.0	1170	tags=19%, list=12%, signal=21%
GO:0005342	GO:0005342		62	0.45712486	1.0790976	0.35576922	0.8234831	1.0	1241	tags=18%, list=13%, signal=20%
GO:0046943	GO:0046943		62	0.45712486	1.0790976	0.35576922	0.8228136	1.0	1241	tags=18%, list=13%, signal=20%
GO:0009119	GO:0009119		74	0.3381818	1.0788718	0.28600824	0.8230087	1.0	2009	tags=35%, list=21%, signal=44%
GO:0046823	GO:0046823		17	0.39400843	1.07883	0.35571688	0.82248557	1.0	2186	tags=35%, list=23%, signal=46%
GO:0000422	GO:0000422		30	0.43298233	1.0788212	0.32023576	0.8218549	1.0	1376	tags=20%, list=14%, signal=23%
GO:0061726	GO:0061726		30	0.43298233	1.0788212	0.32023576	0.82118887	1.0	1376	tags=20%, list=14%, signal=23%
GO:0007283	GO:0007283		186	0.32703194	1.0787827	0.28598848	0.82066643	1.0	1919	tags=23%, list=20%, signal=28%
GO:0033267	GO:0033267		198	0.3171802	1.078548	0.29834256	0.82084143	1.0	1335	tags=22%, list=14%, signal=25%
GO:0140013	GO:0140013		57	0.37540764	1.0784425	0.3167939	0.82054037	1.0	1909	tags=32%, list=20%, signal=39%
GO:0002764	GO:0002764		258	0.3540676	1.078148	0.2765531	0.820915	1.0	1834	tags=23%, list=19%, signal=27%
GO:0018024	GO:0018024		27	0.4262469	1.0779443	0.35740742	0.8209195	1.0	1926	tags=37%, list=20%, signal=46%
GO:0043547	GO:0043547		239	0.30747828	1.0778701	0.23925234	0.8205396	1.0	1143	tags=16%, list=12%, signal=18%
GO:0050863	GO:0050863		165	0.38874018	1.0778692	0.34468937	0.81988215	1.0	1014	tags=16%, list=11%, signal=18%
GO:0051347	GO:0051347		368	0.3065806	1.077421	0.27095518	0.82080895	1.0	1834	tags=21%, list=19%, signal=26%
GO:1900181	GO:1900181		19	0.4595671	1.0773238	0.3859649	0.8204793	1.0	1710	tags=26%, list=18%, signal=32%
GO:0002823	GO:0002823		16	0.6158645	1.0770799	0.36821705	0.82062274	1.0	189	tags=31%, list=2%, signal=32%
GO:0009165	GO:0009165		181	0.29761142	1.076475	0.3195021	0.82203186	1.0	2729	tags=41%, list=28%, signal=57%
GO:0005876	GO:0005876		44	0.3958935	1.0763924	0.34081632	0.82164645	1.0	1698	tags=34%, list=18%, signal=41%
GO:0030071	GO:0030071		42	0.3965344	1.0762748	0.33976835	0.82139814	1.0	2487	tags=55%, list=26%, signal=74%
GO:1902099	GO:1902099		42	0.3965344	1.0762748	0.33976835	0.82074	1.0	2487	tags=55%, list=26%, signal=74%
GO:0097366	GO:0097366		19	0.46348786	1.0761695	0.38610038	0.82045645	1.0	2930	tags=58%, list=30%, signal=83%
GO:0061630	GO:0061630		121	0.36062688	1.0761681	0.31509435	0.8198017	1.0	1771	tags=21%, list=18%, signal=25%
GO:0031331	GO:0031331		234	0.31754893	1.0758791	0.30739298	0.8200926	1.0	1909	tags=21%, list=20%, signal=25%
GO:0016605	GO:0016605		61	0.41624117	1.0758708	0.3444227	0.8194657	1.0	1062	tags=21%, list=11%, signal=24%
GO:0006401	GO:0006401		195	0.33914998	1.0758073	0.36614174	0.81900454	1.0	1985	tags=26%, list=21%, signal=32%
GO:0050779	GO:0050779		21	0.58291614	1.0755616	0.392	0.81913245	1.0	681	tags=24%, list=7%, signal=26%
GO:0061157	GO:0061157		21	0.58291614	1.0755616	0.392	0.8184797	1.0	681	tags=24%, list=7%, signal=26%
GO:0043297	GO:0043297		32	0.35270822	1.0755163	0.3467433	0.8180008	1.0	2062	tags=34%, list=21%, signal=44%
GO:0034399	GO:0034399		105	0.3505592	1.0754769	0.3809524	0.81749684	1.0	2523	tags=37%, list=26%, signal=50%
GO:0042287	GO:0042287		17	0.5181759	1.0754216	0.37654322	0.81701535	1.0	1969	tags=29%, list=20%, signal=37%
GO:0048814	GO:0048814		49	0.39593035	1.075334	0.37764934	0.8166809	1.0	2480	tags=35%, list=26%, signal=47%
GO:0043388	GO:0043388		31	0.4381712	1.0751358	0.37044534	0.8167164	1.0	1152	tags=23%, list=12%, signal=26%
GO:0098797	GO:0098797		239	0.33018515	1.0747759	0.28857717	0.817284	1.0	1580	tags=20%, list=16%, signal=23%
GO:0031461	GO:0031461		93	0.3503592	1.074522	0.30501932	0.81753606	1.0	2413	tags=35%, list=25%, signal=47%
GO:0019320	GO:0019320		35	0.34821278	1.0744754	0.35812134	0.81704044	1.0	2727	tags=57%, list=28%, signal=79%
GO:0045087	GO:0045087		371	0.31719148	1.0742253	0.28174603	0.81725454	1.0	1883	tags=19%, list=20%, signal=23%
GO:0001098	GO:0001098		44	0.43858343	1.0741564	0.40792078	0.81686443	1.0	2306	tags=32%, list=24%, signal=42%
GO:0001099	GO:0001099		44	0.43858343	1.0741564	0.40792078	0.8162192	1.0	2306	tags=32%, list=24%, signal=42%
GO:0120192	GO:0120192		26	0.36204606	1.0741228	0.3666027	0.8156725	1.0	1881	tags=31%, list=20%, signal=38%
GO:0120193	GO:0120193		26	0.36204606	1.0741228	0.3666027	0.81502926	1.0	1881	tags=31%, list=20%, signal=38%
GO:0007568	GO:0007568		178	0.29467636	1.0740448	0.28323698	0.8146497	1.0	2182	tags=29%, list=23%, signal=37%
GO:0002066	GO:0002066		20	0.57278275	1.0739384	0.38818565	0.814382	1.0	2093	tags=35%, list=22%, signal=45%
GO:0032922	GO:0032922		29	0.41691664	1.0739329	0.3299595	0.8137669	1.0	479	tags=21%, list=5%, signal=22%
GO:0018107	GO:0018107		43	0.39830682	1.0738348	0.32821497	0.813496	1.0	1539	tags=26%, list=16%, signal=30%
GO:1902532	GO:1902532		309	0.32169512	1.0733883	0.2826087	0.8144422	1.0	1251	tags=16%, list=13%, signal=17%
GO:0043065	GO:0043065		379	0.31731206	1.0728495	0.29218107	0.81558657	1.0	1917	tags=25%, list=20%, signal=30%
GO:0051604	GO:0051604		144	0.30928588	1.0724149	0.30170777	0.81643516	1.0	1453	tags=18%, list=15%, signal=21%
GO:0043068	GO:0043068		380	0.31693816	1.0722193	0.30041152	0.81648797	1.0	1917	tags=25%, list=20%, signal=30%
GO:0043486	GO:0043486		31	0.48539048	1.0714333	0.4015444	0.8185366	1.0	1572	tags=19%, list=16%, signal=23%
GO:0035065	GO:0035065		36	0.36643592	1.0712557	0.34600762	0.8185383	1.0	2352	tags=44%, list=24%, signal=59%
GO:0030204	GO:0030204		21	0.49378908	1.071163	0.36821705	0.818214	1.0	906	tags=29%, list=9%, signal=31%
GO:0050777	GO:0050777		68	0.35482374	1.0710307	0.29944548	0.8180138	1.0	451	tags=10%, list=5%, signal=11%
GO:0031099	GO:0031099		90	0.36059332	1.0706587	0.3320158	0.818633	1.0	2013	tags=34%, list=21%, signal=43%
GO:0043470	GO:0043470		32	0.45739836	1.0703061	0.39387757	0.8191981	1.0	492	tags=13%, list=5%, signal=13%
GO:0071236	GO:0071236		73	0.3602783	1.0701658	0.33460802	0.819083	1.0	1715	tags=27%, list=18%, signal=33%
GO:0009132	GO:0009132		60	0.3771556	1.0697874	0.36619717	0.81974906	1.0	997	tags=20%, list=10%, signal=22%
GO:0031112	GO:0031112		21	0.39736313	1.0696162	0.36627907	0.81966674	1.0	1834	tags=33%, list=19%, signal=41%
GO:0006289	GO:0006289		87	0.34309545	1.0687354	0.3503937	0.82208014	1.0	2315	tags=32%, list=24%, signal=42%
GO:0030155	GO:0030155		393	0.32275298	1.0686064	0.2848837	0.82187104	1.0	1440	tags=19%, list=15%, signal=22%
GO:0007272	GO:0007272		52	0.38170937	1.068148	0.3655706	0.8228014	1.0	1815	tags=25%, list=19%, signal=31%
GO:0008366	GO:0008366		52	0.38170937	1.068148	0.3655706	0.82216305	1.0	1815	tags=25%, list=19%, signal=31%
GO:0042552	GO:0042552		52	0.38170937	1.068148	0.3655706	0.82152575	1.0	1815	tags=25%, list=19%, signal=31%
GO:0000165	GO:0000165		169	0.3379024	1.0679777	0.3225191	0.82145983	1.0	1464	tags=19%, list=15%, signal=22%
GO:0045843	GO:0045843		20	0.45570198	1.0678031	0.37804878	0.82143366	1.0	2859	tags=35%, list=30%, signal=50%
GO:0048635	GO:0048635		21	0.455671	1.0677663	0.37804878	0.8209208	1.0	2859	tags=33%, list=30%, signal=47%
GO:0030336	GO:0030336		142	0.30949324	1.0673702	0.28827038	0.82164556	1.0	1917	tags=24%, list=20%, signal=29%
GO:0099568	GO:0099568		276	0.27665147	1.066891	0.27075812	0.8225913	1.0	1829	tags=20%, list=19%, signal=24%
GO:0016241	GO:0016241		126	0.32068196	1.066744	0.33203125	0.8224533	1.0	1805	tags=24%, list=19%, signal=29%
GO:0046474	GO:0046474		140	0.3333352	1.0664318	0.29263565	0.8228975	1.0	1914	tags=27%, list=20%, signal=33%
GO:0033993	GO:0033993		421	0.2895885	1.0662547	0.25143954	0.82279974	1.0	2031	tags=24%, list=21%, signal=29%
GO:0016226	GO:0016226		17	0.42542598	1.0662522	0.3707415	0.82217443	1.0	1049	tags=18%, list=11%, signal=20%
GO:0031163	GO:0031163		17	0.42542598	1.0662522	0.3707415	0.82154197	1.0	1049	tags=18%, list=11%, signal=20%
GO:0030282	GO:0030282		20	0.49157062	1.0660745	0.3939394	0.8214799	1.0	137	tags=5%, list=1%, signal=5%
GO:0009986	GO:0009986		374	0.31802484	1.0654609	0.2811245	0.8229741	1.0	1014	tags=13%, list=11%, signal=14%
GO:0004715	GO:0004715		34	0.46655333	1.0653975	0.3719626	0.8225779	1.0	2561	tags=44%, list=27%, signal=60%
GO:0045815	GO:0045815		48	0.36670795	1.0652152	0.38252428	0.8226301	1.0	1918	tags=33%, list=20%, signal=41%
GO:0044068	GO:0044068		23	0.440963	1.0651997	0.41516966	0.8220425	1.0	2426	tags=43%, list=25%, signal=58%
GO:0097581	GO:0097581		33	0.43566036	1.0648192	0.37254903	0.82272834	1.0	149	tags=6%, list=2%, signal=6%
GO:0043604	GO:0043604		392	0.28646952	1.0645473	0.3690476	0.82302445	1.0	2683	tags=36%, list=28%, signal=49%
GO:0048027	GO:0048027		21	0.3953466	1.0642614	0.40159047	0.82338595	1.0	3713	tags=62%, list=39%, signal=101%
GO:0015276	GO:0015276		25	0.57409096	1.0639348	0.3745247	0.8238181	1.0	790	tags=24%, list=8%, signal=26%
GO:0022834	GO:0022834		25	0.57409096	1.0639348	0.3745247	0.82318926	1.0	790	tags=24%, list=8%, signal=26%
GO:0032388	GO:0032388		142	0.31280863	1.0635669	0.3651376	0.8238258	1.0	2793	tags=40%, list=29%, signal=56%
GO:0060711	GO:0060711		23	0.45799527	1.0632517	0.397541	0.824268	1.0	1718	tags=26%, list=18%, signal=32%
GO:2001242	GO:2001242		103	0.32445925	1.0627106	0.34024897	0.8254649	1.0	1965	tags=24%, list=20%, signal=30%
GO:0034593	GO:0034593		19	0.4198108	1.0624211	0.39658445	0.82582015	1.0	1861	tags=42%, list=19%, signal=52%
GO:0031330	GO:0031330		169	0.31154394	1.0623707	0.3223301	0.8253929	1.0	1930	tags=26%, list=20%, signal=32%
GO:0090329	GO:0090329		37	0.4569049	1.0621567	0.38934427	0.8254596	1.0	2162	tags=30%, list=22%, signal=38%
GO:0070301	GO:0070301		46	0.38352972	1.0621512	0.37832698	0.82484746	1.0	1655	tags=30%, list=17%, signal=37%
GO:0006213	GO:0006213		34	0.3491584	1.0618578	0.31730768	0.8251586	1.0	1665	tags=29%, list=17%, signal=35%
GO:0005887	GO:0005887		447	0.32705483	1.061348	0.28	0.82616854	1.0	1179	tags=15%, list=12%, signal=16%
GO:0007276	GO:0007276		256	0.32037047	1.0611627	0.26666668	0.82621753	1.0	1919	tags=23%, list=20%, signal=29%
GO:0050710	GO:0050710		24	0.54234207	1.0611475	0.42857143	0.8256323	1.0	544	tags=17%, list=6%, signal=18%
GO:0030260	GO:0030260		65	0.33348626	1.0606565	0.3488372	0.82668185	1.0	1937	tags=31%, list=20%, signal=38%
GO:0044409	GO:0044409		65	0.33348626	1.0606565	0.3488372	0.82605696	1.0	1937	tags=31%, list=20%, signal=38%
GO:0051806	GO:0051806		65	0.33348626	1.0606565	0.3488372	0.8254331	1.0	1937	tags=31%, list=20%, signal=38%
GO:0051828	GO:0051828		65	0.33348626	1.0606565	0.3488372	0.8248101	1.0	1937	tags=31%, list=20%, signal=38%
GO:0007062	GO:0007062		26	0.42954886	1.0606139	0.4124294	0.82432437	1.0	1839	tags=31%, list=19%, signal=38%
GO:0001568	GO:0001568		253	0.3312574	1.0601182	0.305499	0.82536596	1.0	1014	tags=14%, list=11%, signal=15%
GO:0031941	GO:0031941		17	0.58027864	1.06007	0.45914397	0.8249308	1.0	50	tags=6%, list=1%, signal=6%
GO:0009408	GO:0009408		74	0.32544285	1.0596583	0.36811024	0.82569283	1.0	2026	tags=26%, list=21%, signal=32%
GO:0048592	GO:0048592		59	0.38111445	1.0595491	0.32485324	0.82545036	1.0	920	tags=15%, list=10%, signal=17%
GO:0070373	GO:0070373		43	0.40179196	1.0585245	0.3706004	0.82825524	1.0	1974	tags=30%, list=21%, signal=38%
GO:0006814	GO:0006814		42	0.4411581	1.0582216	0.39770555	0.8286997	1.0	1608	tags=19%, list=17%, signal=23%
GO:0051047	GO:0051047		196	0.32837725	1.0580889	0.30417496	0.8285331	1.0	1033	tags=17%, list=11%, signal=18%
GO:0072698	GO:0072698		19	0.46413872	1.0579889	0.39489195	0.82826	1.0	2660	tags=47%, list=28%, signal=65%
GO:0007269	GO:0007269		38	0.49763665	1.0576184	0.39803922	0.8288453	1.0	389	tags=8%, list=4%, signal=8%
GO:0099643	GO:0099643		38	0.49763665	1.0576184	0.39803922	0.8282249	1.0	389	tags=8%, list=4%, signal=8%
GO:1902175	GO:1902175		21	0.3859237	1.057444	0.37747034	0.82820237	1.0	1084	tags=14%, list=11%, signal=16%
GO:0022037	GO:0022037		50	0.36423263	1.0574232	0.3493014	0.82764703	1.0	801	tags=16%, list=8%, signal=17%
GO:0045577	GO:0045577		20	0.51448333	1.0574054	0.3961456	0.8270992	1.0	1882	tags=40%, list=20%, signal=50%
GO:0016079	GO:0016079		28	0.5415519	1.0572304	0.44508672	0.8270825	1.0	389	tags=11%, list=4%, signal=11%
GO:0032480	GO:0032480		31	0.4006581	1.0569929	0.38579655	0.8272486	1.0	2532	tags=42%, list=26%, signal=57%
GO:0006974	GO:0006974		491	0.31884146	1.0569792	0.346	0.82668525	1.0	2281	tags=30%, list=24%, signal=37%
GO:0050685	GO:0050685		24	0.41740543	1.0563822	0.44061303	0.82797676	1.0	3220	tags=63%, list=33%, signal=94%
GO:0005791	GO:0005791		59	0.37180874	1.0563306	0.3778626	0.8275514	1.0	2159	tags=29%, list=22%, signal=37%
GO:0006884	GO:0006884		23	0.4557613	1.0561669	0.44423077	0.82745767	1.0	581	tags=13%, list=6%, signal=14%
GO:0030162	GO:0030162		436	0.29488412	1.0560772	0.3184584	0.8271696	1.0	2127	tags=24%, list=22%, signal=29%
GO:0030902	GO:0030902		64	0.35529712	1.055972	0.35887095	0.82688385	1.0	1415	tags=23%, list=15%, signal=27%
GO:0021695	GO:0021695		23	0.3976939	1.055865	0.35841584	0.82663137	1.0	1021	tags=22%, list=11%, signal=24%
GO:0015711	GO:0015711		205	0.33595142	1.0549582	0.31054688	0.8290351	1.0	1280	tags=19%, list=13%, signal=21%
GO:0042255	GO:0042255		50	0.35969946	1.0547754	0.39562625	0.8290829	1.0	2618	tags=44%, list=27%, signal=60%
GO:0030660	GO:0030660		82	0.37594512	1.0544218	0.37281552	0.82960117	1.0	660	tags=15%, list=7%, signal=16%
GO:0018210	GO:0018210		48	0.3880655	1.0543795	0.34108528	0.8291595	1.0	1539	tags=25%, list=16%, signal=30%
GO:0099173	GO:0099173		44	0.4083307	1.054063	0.42741936	0.8296338	1.0	1296	tags=16%, list=13%, signal=18%
GO:0046530	GO:0046530		15	0.5417566	1.0540346	0.38492063	0.82912123	1.0	1623	tags=33%, list=17%, signal=40%
GO:0051310	GO:0051310		44	0.40553102	1.0539707	0.38653848	0.8287429	1.0	445	tags=14%, list=5%, signal=14%
GO:0090407	GO:0090407		372	0.2777169	1.0538561	0.3222004	0.82850975	1.0	1862	tags=24%, list=19%, signal=29%
GO:0009952	GO:0009952		61	0.4132655	1.0538273	0.370019	0.82799345	1.0	2281	tags=26%, list=24%, signal=34%
GO:0031663	GO:0031663		22	0.5271893	1.0529464	0.43809524	0.830351	1.0	1656	tags=32%, list=17%, signal=38%
GO:0005913	GO:0005913		75	0.31610462	1.0529379	0.39423078	0.8297786	1.0	2097	tags=36%, list=22%, signal=46%
GO:0005643	GO:0005643		67	0.35884634	1.0527543	0.39583334	0.8298007	1.0	2741	tags=37%, list=29%, signal=52%
GO:0005849	GO:0005849		19	0.4452073	1.0524949	0.43357933	0.83007693	1.0	1993	tags=32%, list=21%, signal=40%
GO:0006639	GO:0006639		56	0.37838346	1.052457	0.36571428	0.8296067	1.0	326	tags=11%, list=3%, signal=11%
GO:0006310	GO:0006310		116	0.35267526	1.0521959	0.37917486	0.8298754	1.0	2281	tags=34%, list=24%, signal=44%
GO:0004402	GO:0004402		45	0.4148131	1.0520949	0.38709676	0.8296051	1.0	1325	tags=22%, list=14%, signal=26%
GO:0061733	GO:0061733		45	0.4148131	1.0520949	0.38709676	0.8289973	1.0	1325	tags=22%, list=14%, signal=26%
GO:1901293	GO:1901293		184	0.28883135	1.0516672	0.3677686	0.8298318	1.0	2729	tags=41%, list=28%, signal=56%
GO:0045910	GO:0045910		22	0.3914225	1.0515311	0.42156863	0.8296797	1.0	2204	tags=45%, list=23%, signal=59%
GO:0046649	GO:0046649		187	0.38782108	1.0513994	0.3593429	0.82952875	1.0	1677	tags=24%, list=17%, signal=29%
GO:0034728	GO:0034728		92	0.3849854	1.0511506	0.39848197	0.82972	1.0	2031	tags=27%, list=21%, signal=34%
GO:0004175	GO:0004175		226	0.33306685	1.051073	0.3279678	0.82936335	1.0	787	tags=9%, list=8%, signal=10%
GO:0050878	GO:0050878		283	0.32931325	1.0510526	0.33908045	0.82883126	1.0	1580	tags=19%, list=16%, signal=23%
GO:0000122	GO:0000122		431	0.33484906	1.0509284	0.33465347	0.82859725	1.0	1975	tags=23%, list=21%, signal=27%
GO:0016701	GO:0016701		19	0.58859664	1.0508965	0.38003838	0.82809716	1.0	424	tags=16%, list=4%, signal=16%
GO:0016702	GO:0016702		19	0.58859664	1.0508965	0.38003838	0.82749444	1.0	424	tags=16%, list=4%, signal=16%
GO:1902115	GO:1902115		116	0.33892113	1.0507262	0.3685259	0.8274955	1.0	1932	tags=27%, list=20%, signal=33%
GO:0043407	GO:0043407		44	0.37207824	1.0506625	0.39513108	0.82710546	1.0	202	tags=7%, list=2%, signal=7%
GO:0060969	GO:0060969		21	0.5182111	1.0502387	0.42561984	0.82789415	1.0	2073	tags=48%, list=22%, signal=61%
GO:0051403	GO:0051403		68	0.371816	1.0500946	0.3640082	0.8278021	1.0	1464	tags=16%, list=15%, signal=19%
GO:0051301	GO:0051301		343	0.29136252	1.0492543	0.3301887	0.8299979	1.0	2487	tags=34%, list=26%, signal=45%
GO:1902555	GO:1902555		24	0.39877835	1.0491945	0.4069098	0.82960147	1.0	2639	tags=42%, list=27%, signal=57%
GO:1905348	GO:1905348		24	0.39877835	1.0491945	0.4069098	0.82900083	1.0	2639	tags=42%, list=27%, signal=57%
GO:0005719	GO:0005719		17	0.43551132	1.0490161	0.41749504	0.82899743	1.0	760	tags=12%, list=8%, signal=13%
GO:0014015	GO:0014015		31	0.40196723	1.0488179	0.36767676	0.82902265	1.0	1917	tags=35%, list=20%, signal=44%
GO:0045666	GO:0045666		174	0.33972707	1.0486386	0.3529412	0.8289896	1.0	1375	tags=21%, list=14%, signal=24%
GO:0009612	GO:0009612		105	0.36299202	1.048288	0.3458498	0.8295501	1.0	1632	tags=24%, list=17%, signal=28%
GO:0031344	GO:0031344		357	0.31145635	1.0481576	0.3275862	0.82936394	1.0	1882	tags=25%, list=20%, signal=30%
GO:0048167	GO:0048167		75	0.37440586	1.0481175	0.36639675	0.8289159	1.0	951	tags=15%, list=10%, signal=16%
GO:0000980	GO:0000980		46	0.44688827	1.0480952	0.41420117	0.8283994	1.0	2218	tags=26%, list=23%, signal=34%
GO:0019953	GO:0019953		299	0.3067017	1.0476804	0.306163	0.8291189	1.0	1919	tags=22%, list=20%, signal=26%
GO:0001047	GO:0001047		28	0.43579018	1.0475085	0.40316206	0.8290952	1.0	2218	tags=39%, list=23%, signal=51%
GO:0042572	GO:0042572		18	0.39845806	1.0474894	0.40438247	0.8285718	1.0	1370	tags=22%, list=14%, signal=26%
GO:0010001	GO:0010001		76	0.3417466	1.0470204	0.34285715	0.82958794	1.0	1946	tags=29%, list=20%, signal=36%
GO:0016829	GO:0016829		112	0.31827545	1.0469693	0.3574297	0.82915807	1.0	735	tags=14%, list=8%, signal=15%
GO:0042440	GO:0042440		35	0.34512427	1.046929	0.38372093	0.82869613	1.0	1503	tags=26%, list=16%, signal=30%
GO:0030001	GO:0030001		230	0.33777484	1.0464618	0.3507014	0.82962596	1.0	1844	tags=23%, list=19%, signal=28%
GO:0021762	GO:0021762		28	0.474172	1.0460798	0.5426195	0.8302398	1.0	1	tags=4%, list=0%, signal=4%
GO:0002757	GO:0002757		239	0.3426124	1.045757	0.35387674	0.830677	1.0	1834	tags=22%, list=19%, signal=27%
GO:0007094	GO:0007094		20	0.46930695	1.0456878	0.3926499	0.8303122	1.0	1839	tags=55%, list=19%, signal=68%
GO:0031577	GO:0031577		20	0.46930695	1.0456878	0.3926499	0.8297187	1.0	1839	tags=55%, list=19%, signal=68%
GO:0071173	GO:0071173		20	0.46930695	1.0456878	0.3926499	0.82912606	1.0	1839	tags=55%, list=19%, signal=68%
GO:0071174	GO:0071174		20	0.46930695	1.0456878	0.3926499	0.82853425	1.0	1839	tags=55%, list=19%, signal=68%
GO:0042611	GO:0042611		20	0.49943432	1.0455898	0.38086304	0.8282562	1.0	451	tags=15%, list=5%, signal=16%
GO:0035295	GO:0035295		421	0.3132845	1.0452148	0.3253493	0.8288653	1.0	1117	tags=17%, list=12%, signal=19%
GO:0046856	GO:0046856		16	0.4100206	1.0440372	0.40515652	0.8321253	1.0	2357	tags=38%, list=25%, signal=50%
GO:2000756	GO:2000756		41	0.34803462	1.0439684	0.3643264	0.8317633	1.0	2352	tags=39%, list=24%, signal=51%
GO:2000146	GO:2000146		151	0.29573593	1.043899	0.3553398	0.8314087	1.0	1917	tags=25%, list=20%, signal=30%
GO:0002696	GO:0002696		172	0.34113598	1.0437531	0.37992126	0.8312851	1.0	1580	tags=21%, list=16%, signal=25%
GO:0050851	GO:0050851		108	0.3922301	1.043714	0.36673346	0.83080894	1.0	540	tags=10%, list=6%, signal=11%
GO:0070232	GO:0070232		16	0.5527173	1.0432822	0.4074074	0.8316328	1.0	513	tags=13%, list=5%, signal=13%
GO:0006749	GO:0006749		37	0.36093774	1.0430801	0.38821137	0.831715	1.0	1240	tags=22%, list=13%, signal=25%
GO:0120035	GO:0120035		352	0.3105102	1.042902	0.3465909	0.8317171	1.0	1882	tags=25%, list=20%, signal=30%
GO:0043408	GO:0043408		367	0.304239	1.0428432	0.32	0.83131325	1.0	1093	tags=13%, list=11%, signal=14%
GO:0009048	GO:0009048		16	0.49512038	1.0422256	0.47001934	0.832717	1.0	1973	tags=31%, list=21%, signal=39%
GO:0061659	GO:0061659		124	0.3488372	1.0420418	0.38301888	0.83274096	1.0	1771	tags=20%, list=18%, signal=24%
GO:0045841	GO:0045841		21	0.46310124	1.0419513	0.3957529	0.83244073	1.0	2487	tags=67%, list=26%, signal=90%
GO:1902100	GO:1902100		21	0.46310124	1.0419513	0.3957529	0.83185285	1.0	2487	tags=67%, list=26%, signal=90%
GO:0006914	GO:0006914		185	0.2917484	1.0416973	0.36416185	0.83209544	1.0	1961	tags=24%, list=20%, signal=30%
GO:0061919	GO:0061919		185	0.2917484	1.0416973	0.36416185	0.83150864	1.0	1961	tags=24%, list=20%, signal=30%
GO:0033138	GO:0033138		51	0.37930802	1.0416062	0.3611111	0.8312011	1.0	1331	tags=24%, list=14%, signal=27%
GO:0006816	GO:0006816		88	0.3760179	1.0413722	0.34131736	0.83138394	1.0	2041	tags=28%, list=21%, signal=36%
GO:1905819	GO:1905819		22	0.44757956	1.041345	0.4185606	0.83087367	1.0	2487	tags=64%, list=26%, signal=86%
GO:2000816	GO:2000816		22	0.44757956	1.041345	0.4185606	0.83028936	1.0	2487	tags=64%, list=26%, signal=86%
GO:0099055	GO:0099055		17	0.5522248	1.0409353	0.41338584	0.83103085	1.0	2401	tags=41%, list=25%, signal=55%
GO:0006047	GO:0006047		16	0.39998114	1.0408489	0.41666666	0.8307431	1.0	2016	tags=38%, list=21%, signal=47%
GO:0043628	GO:0043628		26	0.47457775	1.0408365	0.4834308	0.83020097	1.0	1867	tags=31%, list=19%, signal=38%
GO:0005912	GO:0005912		435	0.27661517	1.040605	0.37087378	0.83037484	1.0	2299	tags=29%, list=24%, signal=36%
GO:0008347	GO:0008347		22	0.4901606	1.0405117	0.53816044	0.830092	1.0	2093	tags=50%, list=22%, signal=64%
GO:0018995	GO:0018995		22	0.4456551	1.0405031	0.43970317	0.829537	1.0	3631	tags=64%, list=38%, signal=102%
GO:0043657	GO:0043657		22	0.4456551	1.0405031	0.43970317	0.8289565	1.0	3631	tags=64%, list=38%, signal=102%
GO:0071900	GO:0071900		280	0.3076053	1.040482	0.35867447	0.828445	1.0	1654	tags=18%, list=17%, signal=21%
GO:0006890	GO:0006890		72	0.33157218	1.0402042	0.38476953	0.82874435	1.0	2280	tags=31%, list=24%, signal=40%
GO:0043921	GO:0043921		20	0.4219046	1.0400349	0.4392157	0.82871497	1.0	2498	tags=35%, list=26%, signal=47%
GO:0052312	GO:0052312		20	0.4219046	1.0400349	0.4392157	0.8281367	1.0	2498	tags=35%, list=26%, signal=47%
GO:0052472	GO:0052472		20	0.4219046	1.0400349	0.4392157	0.8275592	1.0	2498	tags=35%, list=26%, signal=47%
GO:0033116	GO:0033116		48	0.3751345	1.0399349	0.40726578	0.8272852	1.0	457	tags=13%, list=5%, signal=13%
GO:0042277	GO:0042277		149	0.29247573	1.0399144	0.37304688	0.8267873	1.0	1240	tags=16%, list=13%, signal=18%
GO:0032647	GO:0032647		17	0.48674345	1.0391202	0.47648263	0.82884574	1.0	1871	tags=41%, list=19%, signal=51%
GO:0048489	GO:0048489		50	0.4274297	1.0390297	0.41153845	0.82854944	1.0	1578	tags=20%, list=16%, signal=24%
GO:0097479	GO:0097479		50	0.4274297	1.0390297	0.41153845	0.82797366	1.0	1578	tags=20%, list=16%, signal=24%
GO:0097480	GO:0097480		50	0.4274297	1.0390297	0.41153845	0.82739866	1.0	1578	tags=20%, list=16%, signal=24%
GO:0007093	GO:0007093		106	0.33861056	1.0388532	0.3528265	0.8274333	1.0	2294	tags=39%, list=24%, signal=50%
GO:0015238	GO:0015238		50	0.4293939	1.0386705	0.42144176	0.82746667	1.0	1105	tags=16%, list=11%, signal=18%
GO:0005547	GO:0005547		27	0.42663014	1.0384697	0.40963855	0.82751817	1.0	1782	tags=26%, list=19%, signal=32%
GO:0001158	GO:0001158		53	0.4288332	1.0378684	0.4138614	0.8288845	1.0	2218	tags=28%, list=23%, signal=37%
GO:0061136	GO:0061136		122	0.31809837	1.0377893	0.38610038	0.8285603	1.0	1945	tags=24%, list=20%, signal=29%
GO:0032784	GO:0032784		39	0.3875549	1.0376091	0.394636	0.82856095	1.0	2071	tags=31%, list=22%, signal=39%
GO:0048786	GO:0048786		25	0.46680477	1.0375103	0.5092251	0.82829934	1.0	1987	tags=32%, list=21%, signal=40%
GO:0098655	GO:0098655		197	0.35243228	1.037471	0.35882354	0.82783246	1.0	1773	tags=22%, list=18%, signal=26%
GO:0045648	GO:0045648		17	0.55112934	1.037309	0.4749499	0.82778186	1.0	1883	tags=47%, list=20%, signal=58%
GO:0019898	GO:0019898		180	0.3122857	1.0372599	0.3528302	0.827378	1.0	1974	tags=24%, list=21%, signal=29%
GO:0010564	GO:0010564		449	0.29031503	1.0369649	0.34068137	0.8277695	1.0	2175	tags=27%, list=23%, signal=34%
GO:0070273	GO:0070273		22	0.42387915	1.0369253	0.4213483	0.8273253	1.0	1285	tags=23%, list=13%, signal=26%
GO:0001558	GO:0001558		218	0.34155673	1.0367308	0.35420743	0.8273984	1.0	1337	tags=18%, list=14%, signal=20%
GO:0008514	GO:0008514		87	0.41278505	1.0365037	0.412	0.8275898	1.0	1241	tags=21%, list=13%, signal=24%
GO:0019903	GO:0019903		102	0.32197642	1.0363708	0.400818	0.8274626	1.0	1985	tags=27%, list=21%, signal=34%
GO:0031226	GO:0031226		485	0.31695783	1.0363543	0.33266532	0.82694817	1.0	1179	tags=14%, list=12%, signal=16%
GO:0043410	GO:0043410		248	0.32136002	1.0355902	0.36862746	0.8288702	1.0	1313	tags=15%, list=14%, signal=17%
GO:0061028	GO:0061028		20	0.38459003	1.0345659	0.41153082	0.8316254	1.0	2095	tags=35%, list=22%, signal=45%
GO:0006820	GO:0006820		248	0.32668912	1.0344354	0.39121756	0.8315189	1.0	1157	tags=18%, list=12%, signal=20%
GO:0004519	GO:0004519		77	0.39246565	1.0342735	0.40836653	0.8315503	1.0	2420	tags=35%, list=25%, signal=46%
GO:0070897	GO:0070897		26	0.49144462	1.0339799	0.43153527	0.8319445	1.0	2007	tags=27%, list=21%, signal=34%
GO:0017157	GO:0017157		99	0.30194443	1.0339509	0.39363816	0.83147466	1.0	2103	tags=27%, list=22%, signal=35%
GO:0032651	GO:0032651		28	0.5267079	1.0338589	0.46124762	0.83118325	1.0	674	tags=18%, list=7%, signal=19%
GO:0016773	GO:0016773		447	0.3199064	1.0336503	0.36842105	0.8312634	1.0	1914	tags=24%, list=20%, signal=29%
GO:2000058	GO:2000058		98	0.33749658	1.0336115	0.41935483	0.8308231	1.0	2177	tags=30%, list=23%, signal=38%
GO:0035637	GO:0035637		30	0.39462268	1.0335358	0.4427481	0.8304953	1.0	2174	tags=33%, list=23%, signal=43%
GO:1903037	GO:1903037		155	0.36774406	1.0331151	0.40524194	0.83127356	1.0	1090	tags=17%, list=11%, signal=19%
GO:0045582	GO:0045582		39	0.41150987	1.0329975	0.41346154	0.831114	1.0	1201	tags=26%, list=12%, signal=29%
GO:1990837	GO:1990837		347	0.33901107	1.0328556	0.38114753	0.8310174	1.0	2275	tags=23%, list=24%, signal=29%
GO:0030286	GO:0030286		18	0.46442097	1.0323547	0.49717513	0.83206373	1.0	3336	tags=50%, list=35%, signal=76%
GO:1902107	GO:1902107		69	0.39343306	1.0322728	0.4063745	0.8317469	1.0	1510	tags=28%, list=16%, signal=32%
GO:0001671	GO:0001671		22	0.37832272	1.0320754	0.432	0.831818	1.0	2772	tags=45%, list=29%, signal=64%
GO:0090568	GO:0090568		24	0.4181823	1.0320555	0.45557657	0.8313183	1.0	1572	tags=17%, list=16%, signal=20%
GO:0042733	GO:0042733		30	0.50229603	1.0317774	0.4317719	0.83165574	1.0	194	tags=7%, list=2%, signal=7%
GO:0016573	GO:0016573		80	0.3790182	1.0313507	0.409901	0.8324691	1.0	1446	tags=23%, list=15%, signal=26%
GO:0031965	GO:0031965		203	0.31141883	1.0306157	0.38403043	0.83422184	1.0	2276	tags=26%, list=24%, signal=33%
GO:0005604	GO:0005604		63	0.45352525	1.0305817	0.4517544	0.8337678	1.0	1044	tags=19%, list=11%, signal=21%
GO:0010906	GO:0010906		64	0.38855663	1.0304841	0.42495126	0.83349556	1.0	997	tags=16%, list=10%, signal=17%
GO:0032259	GO:0032259		173	0.31772605	1.030473	0.3550864	0.83296543	1.0	2015	tags=29%, list=21%, signal=36%
GO:0006402	GO:0006402		176	0.33235493	1.0304705	0.4274354	0.8324121	1.0	1800	tags=23%, list=19%, signal=28%
GO:0002102	GO:0002102		26	0.3800009	1.0304205	0.4324853	0.83201313	1.0	1528	tags=23%, list=16%, signal=27%
GO:0071453	GO:0071453		94	0.33558962	1.0303695	0.37751004	0.83163595	1.0	1917	tags=31%, list=20%, signal=38%
GO:0035064	GO:0035064		47	0.37720895	1.0303559	0.40503877	0.83112484	1.0	3231	tags=51%, list=34%, signal=77%
GO:0140034	GO:0140034		47	0.37720895	1.0303559	0.40503877	0.8305648	1.0	3231	tags=51%, list=34%, signal=77%
GO:0000175	GO:0000175		27	0.41217205	1.0303096	0.4208494	0.83016914	1.0	2940	tags=48%, list=31%, signal=69%
GO:0008654	GO:0008654		170	0.3126817	1.0302693	0.35658914	0.82974243	1.0	1914	tags=26%, list=20%, signal=32%
GO:0051965	GO:0051965		18	0.54818165	1.0301931	0.44291338	0.8294298	1.0	864	tags=17%, list=9%, signal=18%
GO:0043543	GO:0043543		117	0.3638136	1.0301096	0.3846154	0.8291333	1.0	488	tags=10%, list=5%, signal=11%
GO:0006691	GO:0006691		15	0.5753184	1.0297506	0.5551257	0.82965696	1.0	1444	tags=27%, list=15%, signal=31%
GO:1904357	GO:1904357		15	0.48796266	1.0296404	0.46080306	0.8294433	1.0	972	tags=20%, list=10%, signal=22%
GO:0044215	GO:0044215		27	0.40704358	1.0296017	0.41589648	0.8290157	1.0	3631	tags=63%, list=38%, signal=101%
GO:0044216	GO:0044216		27	0.40704358	1.0296017	0.41589648	0.82846004	1.0	3631	tags=63%, list=38%, signal=101%
GO:0044217	GO:0044217		27	0.40704358	1.0296017	0.41589648	0.8279051	1.0	3631	tags=63%, list=38%, signal=101%
GO:0016741	GO:0016741		133	0.31336978	1.0292695	0.36520076	0.82842046	1.0	2015	tags=29%, list=21%, signal=37%
GO:0042176	GO:0042176		244	0.2981188	1.0292667	0.3935743	0.8278744	1.0	2139	tags=28%, list=22%, signal=35%
GO:0042826	GO:0042826		71	0.33985355	1.0290389	0.4035433	0.828037	1.0	2227	tags=30%, list=23%, signal=38%
GO:0050867	GO:0050867		176	0.33380643	1.027941	0.4137255	0.8310207	1.0	1580	tags=21%, list=16%, signal=25%
GO:1903055	GO:1903055		15	0.44235894	1.0273972	0.4157088	0.8321729	1.0	1623	tags=47%, list=17%, signal=56%
GO:0034391	GO:0034391		15	0.46559435	1.0273571	0.45303866	0.8317364	1.0	1371	tags=27%, list=14%, signal=31%
GO:0044183	GO:0044183		18	0.43591237	1.0273373	0.45011085	0.8312452	1.0	1106	tags=22%, list=12%, signal=25%
GO:0031365	GO:0031365		21	0.46073496	1.0271587	0.4604743	0.83125573	1.0	1677	tags=24%, list=17%, signal=29%
GO:0030593	GO:0030593		29	0.53852546	1.0271379	0.43992248	0.8307704	1.0	1264	tags=24%, list=13%, signal=28%
GO:0016836	GO:0016836		39	0.34994707	1.0264807	0.42429906	0.83230275	1.0	735	tags=15%, list=8%, signal=17%
GO:0035198	GO:0035198		17	0.49289072	1.0263312	0.47188756	0.8322762	1.0	584	tags=18%, list=6%, signal=19%
GO:0001952	GO:0001952		83	0.34324294	1.0261856	0.40595904	0.832191	1.0	915	tags=13%, list=10%, signal=15%
GO:0051196	GO:0051196		39	0.41398853	1.0258261	0.40120968	0.83279103	1.0	492	tags=10%, list=5%, signal=11%
GO:0048285	GO:0048285		186	0.2909464	1.0256333	0.38282648	0.8328472	1.0	2487	tags=35%, list=26%, signal=47%
GO:0032774	GO:0032774		398	0.32564625	1.0254908	0.38747555	0.83277494	1.0	2071	tags=24%, list=22%, signal=29%
GO:0044770	GO:0044770		199	0.30264452	1.0254699	0.40227705	0.8322934	1.0	2684	tags=35%, list=28%, signal=48%
GO:0051087	GO:0051087		76	0.3122559	1.0253757	0.3960396	0.8320345	1.0	1300	tags=21%, list=14%, signal=24%
GO:0006835	GO:0006835		36	0.38325736	1.0250229	0.38641188	0.8325884	1.0	896	tags=19%, list=9%, signal=21%
GO:0031100	GO:0031100		53	0.35784736	1.0248737	0.40613025	0.8325361	1.0	2101	tags=40%, list=22%, signal=50%
GO:0008233	GO:0008233		351	0.30023986	1.0246263	0.37351778	0.8327761	1.0	1511	tags=15%, list=16%, signal=17%
GO:0060089	GO:0060089		300	0.3263472	1.0243697	0.36417323	0.8330156	1.0	1231	tags=14%, list=13%, signal=16%
GO:0030658	GO:0030658		117	0.33440712	1.0242633	0.4021739	0.8328182	1.0	951	tags=15%, list=10%, signal=16%
GO:0043010	GO:0043010		137	0.35239816	1.0241828	0.41814595	0.8325406	1.0	1438	tags=20%, list=15%, signal=24%
GO:0046394	GO:0046394		215	0.28545257	1.0241067	0.39530334	0.8322278	1.0	1228	tags=18%, list=13%, signal=20%
GO:0033137	GO:0033137		17	0.46390083	1.024094	0.44291338	0.83172005	1.0	555	tags=12%, list=6%, signal=12%
GO:2000300	GO:2000300		28	0.38751405	1.0237294	0.4485437	0.8322981	1.0	172	tags=7%, list=2%, signal=7%
GO:0019674	GO:0019674		49	0.37934735	1.0236608	0.4386318	0.8319421	1.0	907	tags=22%, list=9%, signal=25%
GO:0051279	GO:0051279		38	0.42164207	1.0234886	0.39763778	0.83193856	1.0	2174	tags=29%, list=23%, signal=37%
GO:0006826	GO:0006826		45	0.35191098	1.023483	0.4329502	0.8314031	1.0	2844	tags=38%, list=30%, signal=53%
GO:0045669	GO:0045669		29	0.48388797	1.023373	0.41916168	0.8312027	1.0	760	tags=10%, list=8%, signal=11%
GO:0002250	GO:0002250		146	0.33090514	1.0233316	0.4092742	0.8307911	1.0	2232	tags=23%, list=23%, signal=30%
GO:0035272	GO:0035272		25	0.4713011	1.0229335	0.4640657	0.83156663	1.0	2136	tags=40%, list=22%, signal=51%
GO:0030027	GO:0030027		161	0.31836995	1.0227411	0.39963168	0.8316554	1.0	1834	tags=20%, list=19%, signal=25%
GO:0006351	GO:0006351		389	0.32447633	1.022581	0.4	0.83165824	1.0	2071	tags=24%, list=22%, signal=29%
GO:0097659	GO:0097659		389	0.32447633	1.022581	0.4	0.83111393	1.0	2071	tags=24%, list=22%, signal=29%
GO:0043242	GO:0043242		44	0.3456059	1.0224003	0.4208494	0.8310876	1.0	1375	tags=27%, list=14%, signal=32%
GO:2000377	GO:2000377		115	0.2918351	1.0214527	0.39478958	0.83357674	1.0	1090	tags=13%, list=11%, signal=15%
GO:1902622	GO:1902622		16	0.49195254	1.0209448	0.4576923	0.8345639	1.0	911	tags=19%, list=9%, signal=21%
GO:0031593	GO:0031593		31	0.36130932	1.0205421	0.41266796	0.83527017	1.0	1250	tags=19%, list=13%, signal=22%
GO:0051101	GO:0051101		67	0.39301342	1.0204738	0.44969198	0.8349575	1.0	2227	tags=28%, list=23%, signal=37%
GO:0070059	GO:0070059		18	0.40433428	1.0201931	0.41923076	0.8352721	1.0	963	tags=28%, list=10%, signal=31%
GO:0043014	GO:0043014		17	0.459672	1.0197595	0.44573644	0.83616036	1.0	1353	tags=29%, list=14%, signal=34%
GO:0006541	GO:0006541		22	0.38249058	1.0195726	0.444206	0.83619386	1.0	908	tags=27%, list=9%, signal=30%
GO:0071902	GO:0071902		178	0.3184379	1.0190603	0.37322515	0.8373587	1.0	1584	tags=19%, list=16%, signal=22%
GO:0043094	GO:0043094		29	0.32382655	1.0189369	0.3960396	0.83721405	1.0	3001	tags=41%, list=31%, signal=60%
GO:0050680	GO:0050680		72	0.37064162	1.0183904	0.4311377	0.83841485	1.0	1926	tags=33%, list=20%, signal=41%
GO:0015931	GO:0015931		180	0.2995533	1.0180253	0.43155894	0.8390366	1.0	1993	tags=27%, list=21%, signal=33%
GO:0005215	GO:0005215		494	0.29965374	1.0173788	0.40118578	0.84056556	1.0	1248	tags=16%, list=13%, signal=17%
GO:1905952	GO:1905952		68	0.36282942	1.0172845	0.4038055	0.84032375	1.0	1002	tags=13%, list=10%, signal=15%
GO:2001022	GO:2001022		54	0.3854777	1.0170761	0.44375	0.8404719	1.0	2227	tags=30%, list=23%, signal=38%
GO:0007167	GO:0007167		390	0.28357136	1.0170606	0.39736345	0.8399767	1.0	1834	tags=20%, list=19%, signal=23%
GO:0045786	GO:0045786		339	0.3121338	1.0168858	0.39726028	0.84002614	1.0	1952	tags=25%, list=20%, signal=30%
GO:0051260	GO:0051260		190	0.29399043	1.0167545	0.41520467	0.83991575	1.0	895	tags=13%, list=9%, signal=14%
GO:0016896	GO:0016896		28	0.40141416	1.0165143	0.43269232	0.8401721	1.0	2940	tags=46%, list=31%, signal=67%
GO:1903311	GO:1903311		204	0.3343764	1.0163676	0.45186642	0.84009284	1.0	1909	tags=25%, list=20%, signal=31%
GO:0046785	GO:0046785		25	0.40081623	1.0163053	0.4361905	0.8397668	1.0	3143	tags=52%, list=33%, signal=77%
GO:0000278	GO:0000278		489	0.28006122	1.0158435	0.4086629	0.8406559	1.0	1934	tags=26%, list=20%, signal=31%
GO:0018393	GO:0018393		82	0.3668596	1.0156643	0.4328063	0.8406642	1.0	1446	tags=22%, list=15%, signal=26%
GO:0006275	GO:0006275		68	0.38825455	1.0153753	0.42471042	0.8409777	1.0	2182	tags=34%, list=23%, signal=43%
GO:0044297	GO:0044297		276	0.28743398	1.0152001	0.41060904	0.8409913	1.0	1375	tags=16%, list=14%, signal=18%
GO:0099699	GO:0099699		26	0.5100855	1.0150537	0.44291338	0.84092265	1.0	2489	tags=42%, list=26%, signal=57%
GO:0031146	GO:0031146		23	0.41115084	1.0148073	0.44249514	0.8411216	1.0	2398	tags=35%, list=25%, signal=46%
GO:0043066	GO:0043066		494	0.27150828	1.0147227	0.39458415	0.8408297	1.0	1656	tags=20%, list=17%, signal=23%
GO:1902036	GO:1902036		17	0.5284254	1.0146918	0.45679012	0.840408	1.0	154	tags=18%, list=2%, signal=18%
GO:0070011	GO:0070011		337	0.29994562	1.0146266	0.418	0.840058	1.0	1251	tags=12%, list=13%, signal=14%
GO:0016053	GO:0016053		216	0.28291318	1.0145102	0.41568628	0.83986616	1.0	1228	tags=18%, list=13%, signal=20%
GO:1901567	GO:1901567		21	0.3880334	1.0144614	0.4673077	0.83949804	1.0	687	tags=24%, list=7%, signal=26%
GO:0030534	GO:0030534		50	0.35445455	1.014372	0.43253967	0.8392511	1.0	378	tags=8%, list=4%, signal=8%
GO:0004518	GO:0004518		129	0.33719322	1.014311	0.42074364	0.8388835	1.0	1870	tags=24%, list=19%, signal=29%
GO:0044440	GO:0044440		343	0.27050635	1.0142298	0.39278936	0.83860624	1.0	840	tags=9%, list=9%, signal=10%
GO:0019213	GO:0019213		50	0.37659958	1.0142263	0.4446565	0.838082	1.0	1753	tags=24%, list=18%, signal=29%
GO:2001244	GO:2001244		34	0.39697278	1.0138019	0.42771083	0.8390152	1.0	997	tags=21%, list=10%, signal=23%
GO:1902254	GO:1902254		16	0.53823537	1.0137165	0.4654088	0.83876956	1.0	404	tags=13%, list=4%, signal=13%
GO:0071621	GO:0071621		31	0.5247033	1.01312	0.45559844	0.8400909	1.0	1264	tags=23%, list=13%, signal=26%
GO:0044772	GO:0044772		191	0.30135742	1.0127597	0.4353612	0.84066665	1.0	2684	tags=36%, list=28%, signal=48%
GO:0033561	GO:0033561		16	0.51326394	1.0126195	0.46252677	0.8406021	1.0	1319	tags=31%, list=14%, signal=36%
GO:0007346	GO:0007346		385	0.28696543	1.0125817	0.40202022	0.8401894	1.0	2175	tags=27%, list=23%, signal=34%
GO:0071359	GO:0071359		18	0.47823808	1.0125015	0.530572	0.8399081	1.0	522	tags=11%, list=5%, signal=12%
GO:0070229	GO:0070229		18	0.47508213	1.0123656	0.44507575	0.8397771	1.0	2702	tags=44%, list=28%, signal=62%
GO:1903047	GO:1903047		432	0.28245598	1.0122949	0.4169884	0.8394783	1.0	1905	tags=26%, list=20%, signal=31%
GO:0006361	GO:0006361		30	0.42889786	1.0122259	0.4578059	0.8391511	1.0	2133	tags=33%, list=22%, signal=43%
GO:0001953	GO:0001953		24	0.41582227	1.0117524	0.44280443	0.84008837	1.0	915	tags=17%, list=10%, signal=18%
GO:1903313	GO:1903313		56	0.38891575	1.0117252	0.44134077	0.8396346	1.0	2031	tags=30%, list=21%, signal=38%
GO:0050778	GO:0050778		396	0.30203545	1.0116235	0.40576923	0.83940667	1.0	2232	tags=26%, list=23%, signal=32%
GO:0030864	GO:0030864		54	0.32021445	1.0113013	0.44359463	0.83988	1.0	2095	tags=28%, list=22%, signal=35%
GO:0032418	GO:0032418		25	0.43110102	1.0110738	0.4308617	0.8400718	1.0	1094	tags=24%, list=11%, signal=27%
GO:0000075	GO:0000075		134	0.31975478	1.0109954	0.40655106	0.83977985	1.0	2294	tags=37%, list=24%, signal=47%
GO:0033048	GO:0033048		24	0.42546827	1.010491	0.4524715	0.84078616	1.0	2487	tags=58%, list=26%, signal=78%
GO:0033046	GO:0033046		25	0.42544135	1.0104668	0.4524715	0.8403303	1.0	2487	tags=56%, list=26%, signal=75%
GO:0051985	GO:0051985		25	0.42544135	1.0104668	0.4524715	0.83979946	1.0	2487	tags=56%, list=26%, signal=75%
GO:0032729	GO:0032729		21	0.5411617	1.010454	0.48434237	0.8393023	1.0	558	tags=10%, list=6%, signal=10%
GO:0006641	GO:0006641		42	0.3854753	1.0103582	0.41762453	0.839066	1.0	212	tags=10%, list=2%, signal=10%
GO:0070717	GO:0070717		21	0.39336595	1.0101699	0.46577945	0.83912456	1.0	732	tags=14%, list=8%, signal=15%
GO:0045047	GO:0045047		95	0.35422397	1.0101508	0.46628132	0.83865654	1.0	1699	tags=25%, list=18%, signal=30%
GO:0033572	GO:0033572		25	0.35109666	1.0098319	0.44337812	0.8391751	1.0	1669	tags=24%, list=17%, signal=29%
GO:0032103	GO:0032103		145	0.34622556	1.0097986	0.444227	0.83876234	1.0	1014	tags=16%, list=11%, signal=17%
GO:0031904	GO:0031904		18	0.43291137	1.0096976	0.46747968	0.8385724	1.0	1550	tags=22%, list=16%, signal=26%
GO:0048806	GO:0048806		17	0.57105035	1.0096501	0.55172414	0.83819115	1.0	760	tags=29%, list=8%, signal=32%
GO:0051052	GO:0051052		260	0.3040301	1.0095193	0.42632613	0.83807105	1.0	2227	tags=28%, list=23%, signal=35%
GO:0048471	GO:0048471		463	0.2658794	1.0094608	0.4264151	0.8377229	1.0	1704	tags=19%, list=18%, signal=22%
GO:0097346	GO:0097346		20	0.45669535	1.0094157	0.4800759	0.8373533	1.0	2448	tags=55%, list=25%, signal=74%
GO:0060147	GO:0060147		37	0.4400482	1.0093634	0.47188756	0.8370094	1.0	2073	tags=30%, list=22%, signal=38%
GO:0060966	GO:0060966		37	0.4400482	1.0093634	0.47188756	0.83648497	1.0	2073	tags=30%, list=22%, signal=38%
GO:0046835	GO:0046835		20	0.5072978	1.0093243	0.47609562	0.83608913	1.0	812	tags=25%, list=8%, signal=27%
GO:0050670	GO:0050670		109	0.36175478	1.0089658	0.42771083	0.8367209	1.0	1580	tags=18%, list=16%, signal=22%
GO:0007155	GO:0007155		473	0.30351192	1.0089611	0.4	0.83621055	1.0	1829	tags=21%, list=19%, signal=25%
GO:0022411	GO:0022411		286	0.27423692	1.0085052	0.41566265	0.8370908	1.0	2164	tags=26%, list=23%, signal=32%
GO:1902850	GO:1902850		74	0.33249253	1.0082066	0.43856332	0.8374599	1.0	2259	tags=36%, list=23%, signal=47%
GO:0007017	GO:0007017		378	0.28785026	1.0077747	0.41996235	0.8382334	1.0	1823	tags=23%, list=19%, signal=27%
GO:0050810	GO:0050810		49	0.33740816	1.00775	0.46911198	0.8377859	1.0	1054	tags=14%, list=11%, signal=16%
GO:1903825	GO:1903825		60	0.4003844	1.0077492	0.46796116	0.8372661	1.0	1241	tags=18%, list=13%, signal=21%
GO:1905039	GO:1905039		60	0.4003844	1.0077492	0.46796116	0.83674437	1.0	1241	tags=18%, list=13%, signal=21%
GO:0005686	GO:0005686		16	0.39344138	1.0075995	0.45490983	0.836694	1.0	1919	tags=31%, list=20%, signal=39%
GO:2001020	GO:2001020		125	0.31465018	1.0075494	0.40954274	0.83631927	1.0	2303	tags=28%, list=24%, signal=36%
GO:0022610	GO:0022610		478	0.30329663	1.0067722	0.40567952	0.83817947	1.0	1829	tags=21%, list=19%, signal=25%
GO:2000379	GO:2000379		62	0.32724577	1.0067637	0.43451142	0.8376904	1.0	1090	tags=15%, list=11%, signal=16%
GO:0071214	GO:0071214		188	0.29531494	1.0066091	0.43849206	0.8376129	1.0	2232	tags=30%, list=23%, signal=39%
GO:0104004	GO:0104004		188	0.29531494	1.0066091	0.43849206	0.837093	1.0	2232	tags=30%, list=23%, signal=39%
GO:0051251	GO:0051251		156	0.34082687	1.006579	0.4765784	0.836663	1.0	1580	tags=22%, list=16%, signal=26%
GO:0030888	GO:0030888		33	0.4047944	1.0065385	0.4328063	0.8362687	1.0	1580	tags=18%, list=16%, signal=22%
GO:0034605	GO:0034605		48	0.31369358	1.0065057	0.44163424	0.83583885	1.0	1909	tags=23%, list=20%, signal=28%
GO:0010485	GO:0010485		17	0.49157012	1.006502	0.4487705	0.83533466	1.0	1083	tags=24%, list=11%, signal=26%
GO:0051054	GO:0051054		148	0.31244907	1.0063857	0.42166343	0.8351515	1.0	2844	tags=38%, list=30%, signal=53%
GO:0006812	GO:0006812		303	0.31037915	1.0062839	0.43002027	0.834947	1.0	1847	tags=22%, list=19%, signal=27%
GO:0050808	GO:0050808		118	0.3247821	1.0060791	0.43110237	0.835052	1.0	1731	tags=21%, list=18%, signal=26%
GO:0035050	GO:0035050		26	0.54210764	1.0058856	0.4622824	0.8351392	1.0	760	tags=15%, list=8%, signal=17%
GO:0009266	GO:0009266		101	0.29180545	1.0054506	0.43452382	0.8359474	1.0	1909	tags=22%, list=20%, signal=27%
GO:0043405	GO:0043405		184	0.29618618	1.0053678	0.4342857	0.8356555	1.0	1580	tags=16%, list=16%, signal=18%
GO:0051924	GO:0051924		100	0.36074024	1.0051438	0.4471058	0.83580816	1.0	1580	tags=19%, list=16%, signal=22%
GO:0098662	GO:0098662		181	0.34764403	1.0049953	0.421875	0.8357408	1.0	1773	tags=22%, list=18%, signal=27%
GO:0005930	GO:0005930		30	0.4355985	1.0047587	0.48349515	0.8359312	1.0	2228	tags=23%, list=23%, signal=30%
GO:0022412	GO:0022412		122	0.35629985	1.0046145	0.4396887	0.8358653	1.0	1909	tags=29%, list=20%, signal=35%
GO:0006661	GO:0006661		84	0.33955744	1.0045477	0.43700787	0.83555967	1.0	2228	tags=30%, list=23%, signal=38%
GO:1900542	GO:1900542		59	0.38741136	1.0043094	0.44834712	0.8357526	1.0	677	tags=14%, list=7%, signal=14%
GO:0044295	GO:0044295		16	0.54368913	1.0040606	0.53992397	0.8360412	1.0	1634	tags=38%, list=17%, signal=45%
GO:0003300	GO:0003300		18	0.46584085	1.0040568	0.520354	0.8355393	1.0	1591	tags=17%, list=17%, signal=20%
GO:0014897	GO:0014897		18	0.46584085	1.0040568	0.520354	0.8350267	1.0	1591	tags=17%, list=17%, signal=20%
GO:0030098	GO:0030098		109	0.41464284	1.0039655	0.43243244	0.83480716	1.0	1343	tags=22%, list=14%, signal=25%
GO:0097014	GO:0097014		31	0.43002686	1.003938	0.47582206	0.83437574	1.0	2228	tags=23%, list=23%, signal=29%
GO:0051168	GO:0051168		132	0.33102983	1.0039239	0.48549324	0.8338917	1.0	1993	tags=28%, list=21%, signal=35%
GO:0016830	GO:0016830		33	0.34443352	1.0038694	0.43145162	0.83353496	1.0	1851	tags=33%, list=19%, signal=41%
GO:0045580	GO:0045580		61	0.41767436	1.0037951	0.45703125	0.8332607	1.0	1201	tags=25%, list=12%, signal=28%
GO:0010810	GO:0010810		141	0.31108624	1.0036974	0.45210728	0.8330433	1.0	776	tags=11%, list=8%, signal=12%
GO:0030099	GO:0030099		117	0.34562045	1.0035692	0.43149284	0.8329072	1.0	1351	tags=21%, list=14%, signal=24%
GO:0009267	GO:0009267		99	0.34509647	1.0033609	0.44016227	0.8330855	1.0	1323	tags=15%, list=14%, signal=17%
GO:0045017	GO:0045017		149	0.31746438	1.0031892	0.43289226	0.83309186	1.0	1914	tags=27%, list=20%, signal=33%
GO:0051701	GO:0051701		110	0.28355244	1.0028144	0.44894028	0.8337741	1.0	2276	tags=31%, list=24%, signal=40%
GO:0006888	GO:0006888		158	0.2849859	1.002678	0.4265873	0.8336747	1.0	2429	tags=25%, list=25%, signal=33%
GO:0043087	GO:0043087		291	0.2798484	1.0026668	0.43680298	0.83320034	1.0	1143	tags=14%, list=12%, signal=16%
GO:0043632	GO:0043632		341	0.29085362	1.0021714	0.4386318	0.8341727	1.0	2418	tags=28%, list=25%, signal=36%
GO:0033135	GO:0033135		72	0.36713293	1.0021645	0.4393638	0.8336859	1.0	1331	tags=19%, list=14%, signal=22%
GO:2000736	GO:2000736		37	0.42333898	1.0021561	0.4556213	0.8332	1.0	1724	tags=30%, list=18%, signal=36%
GO:0023014	GO:0023014		184	0.30915564	1.0019403	0.43945312	0.83338296	1.0	1464	tags=18%, list=15%, signal=21%
GO:0005868	GO:0005868		16	0.48196456	1.0015149	0.50870407	0.8341919	1.0	3279	tags=50%, list=34%, signal=76%
GO:0016757	GO:0016757		134	0.35559228	1.0014884	0.44583333	0.8337674	1.0	1114	tags=18%, list=12%, signal=20%
GO:0051603	GO:0051603		379	0.28328425	1.0014108	0.44016227	0.8334876	1.0	2579	tags=30%, list=27%, signal=40%
GO:0006986	GO:0006986		107	0.31308556	1.0012195	0.43843284	0.8335422	1.0	1952	tags=24%, list=20%, signal=30%
GO:0042391	GO:0042391		138	0.2791841	1.001099	0.44508672	0.83340913	1.0	1093	tags=14%, list=11%, signal=16%
GO:2000757	GO:2000757		15	0.4406492	1.0008316	0.48879838	0.8337391	1.0	38	tags=7%, list=0%, signal=7%
GO:0042035	GO:0042035		47	0.47826117	1.0007287	0.47854078	0.83351755	1.0	1527	tags=30%, list=16%, signal=35%
GO:0001505	GO:0001505		161	0.325818	1.0006577	0.43564355	0.83322626	1.0	1090	tags=12%, list=11%, signal=14%
GO:0004629	GO:0004629		15	0.6049015	1.0005858	0.5654762	0.83296716	1.0	2584	tags=53%, list=27%, signal=73%
GO:0031901	GO:0031901		90	0.31878948	1.0004555	0.47600767	0.8328744	1.0	1270	tags=18%, list=13%, signal=20%
GO:0098813	GO:0098813		122	0.30820695	1.0004135	0.44444445	0.8325007	1.0	1932	tags=28%, list=20%, signal=34%
GO:0019941	GO:0019941		333	0.29321665	1.0003783	0.45546558	0.8321074	1.0	2418	tags=28%, list=25%, signal=36%
GO:0051962	GO:0051962		238	0.3259493	1.0001084	0.41682974	0.8324008	1.0	1834	tags=25%, list=19%, signal=30%
GO:0016301	GO:0016301		493	0.30066717	0.999926	0.4470339	0.83243144	1.0	1914	tags=23%, list=20%, signal=28%
GO:0072359	GO:0072359		425	0.30210635	0.9998198	0.4616896	0.83224005	1.0	1943	tags=23%, list=20%, signal=27%
GO:0006511	GO:0006511		327	0.2950482	0.9997112	0.44040403	0.83204776	1.0	2553	tags=30%, list=27%, signal=39%
GO:1902230	GO:1902230		21	0.43220633	0.9995226	0.49604744	0.8321258	1.0	38	tags=5%, list=0%, signal=5%
GO:0000469	GO:0000469		18	0.3857526	0.99943435	0.44990176	0.831905	1.0	1962	tags=33%, list=20%, signal=42%
GO:0062012	GO:0062012		200	0.30834743	0.99924743	0.43410853	0.83197135	1.0	1054	tags=13%, list=11%, signal=14%
GO:0006638	GO:0006638		57	0.36479294	0.99890304	0.47619048	0.8325165	1.0	326	tags=11%, list=3%, signal=11%
GO:0072599	GO:0072599		98	0.34932107	0.9988526	0.4682081	0.8321767	1.0	1699	tags=24%, list=18%, signal=29%
GO:0000976	GO:0000976		312	0.33045393	0.99821585	0.44558522	0.8336349	1.0	2275	tags=22%, list=24%, signal=28%
GO:0006493	GO:0006493		48	0.48953247	0.9981597	0.4959514	0.8333009	1.0	724	tags=17%, list=8%, signal=18%
GO:0006475	GO:0006475		87	0.35372856	0.99806905	0.44970414	0.8330683	1.0	1446	tags=21%, list=15%, signal=24%
GO:0031333	GO:0031333		77	0.29442218	0.9979798	0.45898438	0.83286595	1.0	1685	tags=21%, list=18%, signal=25%
GO:0019217	GO:0019217		51	0.33621886	0.9979413	0.45708582	0.8324864	1.0	974	tags=12%, list=10%, signal=13%
GO:0022857	GO:0022857		367	0.3283872	0.99780613	0.46442688	0.83239317	1.0	1248	tags=17%, list=13%, signal=19%
GO:0045732	GO:0045732		126	0.28351068	0.9974039	0.4621514	0.83313197	1.0	2502	tags=29%, list=26%, signal=39%
GO:0000790	GO:0000790		226	0.32811835	0.99671525	0.4675835	0.8347192	1.0	2218	tags=28%, list=23%, signal=35%
GO:1901216	GO:1901216		56	0.34001413	0.9964139	0.47316104	0.83509386	1.0	1304	tags=16%, list=14%, signal=18%
GO:0004674	GO:0004674		274	0.3069576	0.99625283	0.4527163	0.8350929	1.0	1584	tags=20%, list=16%, signal=23%
GO:0031312	GO:0031312		34	0.3287313	0.99603766	0.4786642	0.8352778	1.0	1974	tags=29%, list=21%, signal=37%
GO:0004549	GO:0004549		16	0.4440602	0.99574095	0.46551725	0.8356996	1.0	2639	tags=50%, list=27%, signal=69%
GO:0035023	GO:0035023		78	0.33200476	0.995593	0.47474748	0.83566415	1.0	617	tags=9%, list=6%, signal=10%
GO:0004407	GO:0004407		39	0.38511226	0.995574	0.45904762	0.835219	1.0	1753	tags=26%, list=18%, signal=31%
GO:0006403	GO:0006403		178	0.31273273	0.9954874	0.4526112	0.8349789	1.0	2764	tags=37%, list=29%, signal=50%
GO:0009163	GO:0009163		36	0.31696457	0.9954681	0.4952199	0.8345427	1.0	2694	tags=42%, list=28%, signal=58%
GO:0038095	GO:0038095		52	0.3652725	0.9949257	0.45020747	0.83567625	1.0	1656	tags=25%, list=17%, signal=30%
GO:0030424	GO:0030424		303	0.27806678	0.99482554	0.46124762	0.83545125	1.0	1369	tags=19%, list=14%, signal=22%
GO:0051647	GO:0051647		17	0.363512	0.9946122	0.45692885	0.8355984	1.0	2351	tags=41%, list=24%, signal=54%
GO:0045071	GO:0045071		37	0.38722074	0.99456453	0.45849058	0.8352495	1.0	1489	tags=22%, list=15%, signal=25%
GO:0055037	GO:0055037		110	0.29256752	0.99453384	0.45904762	0.83484125	1.0	1354	tags=17%, list=14%, signal=20%
GO:0007268	GO:0007268		106	0.33825484	0.9944381	0.45792565	0.83461785	1.0	1078	tags=11%, list=11%, signal=13%
GO:0098916	GO:0098916		106	0.33825484	0.9944381	0.45792565	0.8341239	1.0	1078	tags=11%, list=11%, signal=13%
GO:0022407	GO:0022407		208	0.322119	0.9943084	0.48490945	0.8340259	1.0	1353	tags=18%, list=14%, signal=20%
GO:0000049	GO:0000049		50	0.3374289	0.9940699	0.46379647	0.8342716	1.0	2425	tags=42%, list=25%, signal=56%
GO:0018195	GO:0018195		17	0.50735754	0.9940082	0.4703633	0.833948	1.0	1810	tags=41%, list=19%, signal=51%
GO:0002712	GO:0002712		24	0.34064078	0.9938948	0.47093022	0.83377415	1.0	2204	tags=38%, list=23%, signal=49%
GO:0002889	GO:0002889		24	0.34064078	0.9938948	0.47093022	0.8332822	1.0	2204	tags=38%, list=23%, signal=49%
GO:0009411	GO:0009411		98	0.33219394	0.9935071	0.46558705	0.8340031	1.0	2232	tags=40%, list=23%, signal=51%
GO:0006473	GO:0006473		98	0.35117316	0.9934879	0.46666667	0.83356535	1.0	1446	tags=20%, list=15%, signal=24%
GO:0032786	GO:0032786		27	0.39873603	0.9933236	0.46615088	0.8335406	1.0	2071	tags=37%, list=22%, signal=47%
GO:0045296	GO:0045296		272	0.2676167	0.9931726	0.45596868	0.8334483	1.0	2258	tags=30%, list=23%, signal=38%
GO:0098900	GO:0098900		25	0.34664035	0.99286085	0.43939394	0.83390814	1.0	1590	tags=24%, list=17%, signal=29%
GO:0051963	GO:0051963		36	0.43928912	0.99268895	0.46169356	0.8339598	1.0	498	tags=11%, list=5%, signal=12%
GO:0001819	GO:0001819		209	0.3224376	0.99268854	0.45208332	0.8334699	1.0	1503	tags=19%, list=16%, signal=22%
GO:0001067	GO:0001067		381	0.31683198	0.9925562	0.44488978	0.8333562	1.0	2275	tags=23%, list=24%, signal=29%
GO:0007169	GO:0007169		302	0.2751621	0.992542	0.44506517	0.8329053	1.0	1834	tags=21%, list=19%, signal=25%
GO:0006333	GO:0006333		98	0.368323	0.9920952	0.48664123	0.8337371	1.0	2031	tags=28%, list=21%, signal=35%
GO:0014896	GO:0014896		20	0.46580634	0.99193203	0.5046904	0.8337365	1.0	1591	tags=15%, list=17%, signal=18%
GO:0015672	GO:0015672		121	0.31545845	0.9916633	0.49520153	0.83409345	1.0	1773	tags=21%, list=18%, signal=25%
GO:0003682	GO:0003682		334	0.31719765	0.9914612	0.4699029	0.83421636	1.0	2504	tags=31%, list=26%, signal=41%
GO:0000977	GO:0000977		289	0.3284564	0.99128294	0.43712574	0.8342511	1.0	2260	tags=22%, list=24%, signal=29%
GO:0033233	GO:0033233		15	0.45122623	0.991032	0.477842	0.8345072	1.0	1306	tags=33%, list=14%, signal=39%
GO:0031369	GO:0031369		22	0.402191	0.99098325	0.5131579	0.8341556	1.0	43	tags=5%, list=0%, signal=5%
GO:0006305	GO:0006305		25	0.4796848	0.9908508	0.5137255	0.83403146	1.0	1323	tags=24%, list=14%, signal=28%
GO:0006306	GO:0006306		25	0.4796848	0.9908508	0.5137255	0.8335446	1.0	1323	tags=24%, list=14%, signal=28%
GO:0038023	GO:0038023		260	0.3277395	0.99067503	0.4765784	0.8336023	1.0	987	tags=12%, list=10%, signal=13%
GO:0001649	GO:0001649		69	0.3243819	0.99026066	0.47953215	0.8343839	1.0	2038	tags=29%, list=21%, signal=37%
GO:0006836	GO:0006836		70	0.37370467	0.99022055	0.46525097	0.83400196	1.0	1384	tags=14%, list=14%, signal=17%
GO:1903214	GO:1903214		30	0.40632454	0.99012774	0.51520914	0.8337966	1.0	1831	tags=33%, list=19%, signal=41%
GO:0001012	GO:0001012		295	0.32713294	0.99000925	0.44959676	0.8336808	1.0	2260	tags=22%, list=24%, signal=28%
GO:0043330	GO:0043330		24	0.4463202	0.98970807	0.54048586	0.83408564	1.0	672	tags=17%, list=7%, signal=18%
GO:0031346	GO:0031346		215	0.30883783	0.9890048	0.47297296	0.83569026	1.0	2348	tags=33%, list=24%, signal=42%
GO:0070534	GO:0070534		23	0.34316313	0.9888228	0.4775281	0.8357548	1.0	1724	tags=30%, list=18%, signal=37%
GO:0030031	GO:0030031		222	0.31072152	0.98862755	0.48242188	0.8358646	1.0	2271	tags=24%, list=24%, signal=31%
GO:0044456	GO:0044456		440	0.26345792	0.98840547	0.47731397	0.8360594	1.0	1739	tags=19%, list=18%, signal=22%
GO:0016323	GO:0016323		113	0.32661086	0.9881303	0.46978557	0.8363913	1.0	1569	tags=23%, list=16%, signal=27%
GO:0097435	GO:0097435		301	0.27973744	0.98811764	0.46019417	0.83595127	1.0	1741	tags=20%, list=18%, signal=24%
GO:0050769	GO:0050769		219	0.31665647	0.9881057	0.47117296	0.8354942	1.0	1375	tags=20%, list=14%, signal=23%
GO:0044212	GO:0044212		379	0.31596985	0.98789245	0.46247464	0.83563685	1.0	2275	tags=23%, list=24%, signal=29%
GO:0016236	GO:0016236		112	0.27642214	0.98769206	0.45588234	0.83573014	1.0	1961	tags=24%, list=20%, signal=30%
GO:1901137	GO:1901137		374	0.2733355	0.98732275	0.49612403	0.836348	1.0	1771	tags=22%, list=18%, signal=26%
GO:0001756	GO:0001756		26	0.39659438	0.98722106	0.48990825	0.83614683	1.0	2281	tags=27%, list=24%, signal=35%
GO:0015078	GO:0015078		62	0.38806635	0.98703367	0.4826923	0.8362	1.0	1773	tags=21%, list=18%, signal=26%
GO:0071168	GO:0071168		17	0.5155055	0.9869183	0.61569417	0.8360827	1.0	2487	tags=47%, list=26%, signal=63%
GO:0042303	GO:0042303		46	0.39192542	0.98685086	0.47227535	0.83580005	1.0	2133	tags=35%, list=22%, signal=44%
GO:0042633	GO:0042633		46	0.39192542	0.98685086	0.47227535	0.835318	1.0	2133	tags=35%, list=22%, signal=44%
GO:0071398	GO:0071398		30	0.41589764	0.98668563	0.47686118	0.8353394	1.0	439	tags=13%, list=5%, signal=14%
GO:0071356	GO:0071356		87	0.32850206	0.9865946	0.48427674	0.83510715	1.0	1882	tags=22%, list=20%, signal=27%
GO:0000082	GO:0000082		80	0.3320568	0.98648125	0.47093022	0.8349486	1.0	1655	tags=21%, list=17%, signal=25%
GO:0043679	GO:0043679		46	0.36468205	0.98606795	0.48054475	0.8356979	1.0	1150	tags=22%, list=12%, signal=25%
GO:0006140	GO:0006140		62	0.37069985	0.9860387	0.47454175	0.83531624	1.0	677	tags=13%, list=7%, signal=14%
GO:0034612	GO:0034612		105	0.31476903	0.9855952	0.48535565	0.83618706	1.0	1501	tags=18%, list=16%, signal=21%
GO:0031646	GO:0031646		19	0.44809142	0.98534167	0.54016066	0.83641267	1.0	2027	tags=42%, list=21%, signal=53%
GO:1901028	GO:1901028		30	0.34339026	0.98470753	0.4770459	0.8378334	1.0	1349	tags=27%, list=14%, signal=31%
GO:0035966	GO:0035966		123	0.29966816	0.9843101	0.48473284	0.8385146	1.0	2684	tags=34%, list=28%, signal=47%
GO:1903076	GO:1903076		66	0.34477982	0.9839991	0.484375	0.83898354	1.0	24	tags=3%, list=0%, signal=3%
GO:0033218	GO:0033218		187	0.2632965	0.9839121	0.498062	0.8387411	1.0	1245	tags=16%, list=13%, signal=18%
GO:0051781	GO:0051781		37	0.43082327	0.9837341	0.4864341	0.8388389	1.0	1698	tags=24%, list=18%, signal=29%
GO:0030182	GO:0030182		452	0.29333416	0.983574	0.481409	0.83881855	1.0	1663	tags=20%, list=17%, signal=23%
GO:0048487	GO:0048487		27	0.34715426	0.98352426	0.48467433	0.8384974	1.0	214	tags=7%, list=2%, signal=8%
GO:0043618	GO:0043618		39	0.44651386	0.98281515	0.5445344	0.8401474	1.0	2236	tags=33%, list=23%, signal=43%
GO:1902893	GO:1902893		17	0.52913064	0.9826975	0.5409182	0.84003043	1.0	1623	tags=35%, list=17%, signal=42%
GO:0031497	GO:0031497		82	0.3790497	0.98246336	0.50570345	0.8402536	1.0	2031	tags=28%, list=21%, signal=35%
GO:0031252	GO:0031252		286	0.28902698	0.98210233	0.48015124	0.84083694	1.0	1901	tags=22%, list=20%, signal=27%
GO:0043966	GO:0043966		30	0.48814556	0.98176134	0.46921444	0.84135944	1.0	716	tags=23%, list=7%, signal=25%
GO:0070372	GO:0070372		131	0.30803692	0.9810276	0.476	0.84308547	1.0	1070	tags=15%, list=11%, signal=16%
GO:0016324	GO:0016324		151	0.31494468	0.98077494	0.49224806	0.8433503	1.0	1664	tags=24%, list=17%, signal=28%
GO:0017004	GO:0017004		24	0.39646813	0.9806625	0.47912526	0.8432078	1.0	2074	tags=33%, list=22%, signal=42%
GO:0042769	GO:0042769		34	0.35065258	0.98062897	0.46934867	0.8428286	1.0	2315	tags=44%, list=24%, signal=58%
GO:0010507	GO:0010507		53	0.33559996	0.98047966	0.48155737	0.84276694	1.0	725	tags=15%, list=8%, signal=16%
GO:0051289	GO:0051289		55	0.35693732	0.98030776	0.50384617	0.8427994	1.0	808	tags=22%, list=8%, signal=24%
GO:0009161	GO:0009161		169	0.26930082	0.9799156	0.4710579	0.8434979	1.0	2727	tags=36%, list=28%, signal=49%
GO:0001085	GO:0001085		76	0.37789345	0.9798759	0.5	0.8431423	1.0	2692	tags=32%, list=28%, signal=44%
GO:0099003	GO:0099003		76	0.35452166	0.9798099	0.5065913	0.8428702	1.0	1578	tags=18%, list=16%, signal=22%
GO:0042162	GO:0042162		29	0.3789261	0.9796013	0.5029821	0.84301007	1.0	2916	tags=45%, list=30%, signal=64%
GO:0016578	GO:0016578		17	0.5521174	0.9792304	0.52400833	0.84368813	1.0	1250	tags=29%, list=13%, signal=34%
GO:0033194	GO:0033194		15	0.415216	0.97914475	0.49115914	0.8434474	1.0	75	tags=7%, list=1%, signal=7%
GO:0030659	GO:0030659		470	0.26982918	0.9790229	0.5047985	0.8433284	1.0	1033	tags=12%, list=11%, signal=13%
GO:0045913	GO:0045913		38	0.42761022	0.9787387	0.48686868	0.843714	1.0	2153	tags=32%, list=22%, signal=41%
GO:1901984	GO:1901984		17	0.39845556	0.97870433	0.5218254	0.84334373	1.0	38	tags=6%, list=0%, signal=6%
GO:0051926	GO:0051926		23	0.42506984	0.9785946	0.4832347	0.84318227	1.0	1498	tags=26%, list=16%, signal=31%
GO:0051960	GO:0051960		402	0.2945543	0.9782617	0.5009709	0.84370136	1.0	1834	tags=25%, list=19%, signal=29%
GO:0016763	GO:0016763		25	0.38393447	0.9782256	0.50784314	0.84332156	1.0	2930	tags=44%, list=30%, signal=63%
GO:0015701	GO:0015701		21	0.44133365	0.97816217	0.4755639	0.84303844	1.0	896	tags=24%, list=9%, signal=26%
GO:0001934	GO:0001934		485	0.28448063	0.97810924	0.5169173	0.8426993	1.0	1982	tags=21%, list=21%, signal=25%
GO:0005096	GO:0005096		176	0.28515303	0.97800344	0.53409094	0.84252733	1.0	1389	tags=17%, list=14%, signal=20%
GO:0010862	GO:0010862		18	0.5141465	0.9778603	0.492	0.842471	1.0	1970	tags=33%, list=20%, signal=42%
GO:0120162	GO:0120162		50	0.36211652	0.9775725	0.49414062	0.84286827	1.0	1909	tags=24%, list=20%, signal=30%
GO:2000779	GO:2000779		39	0.35422927	0.97724265	0.48737863	0.8433686	1.0	1973	tags=26%, list=21%, signal=32%
GO:0009404	GO:0009404		15	0.49820533	0.976858	0.52149534	0.84401745	1.0	1505	tags=20%, list=16%, signal=24%
GO:0030901	GO:0030901		47	0.4328248	0.9767795	0.54042554	0.84378165	1.0	760	tags=11%, list=8%, signal=11%
GO:0042130	GO:0042130		30	0.38213664	0.9767339	0.48697394	0.8434411	1.0	2469	tags=37%, list=26%, signal=49%
GO:0032838	GO:0032838		92	0.3241291	0.9765165	0.5430862	0.8436429	1.0	2228	tags=27%, list=23%, signal=35%
GO:1900117	GO:1900117		17	0.46823707	0.97586256	0.50300604	0.8451249	1.0	121	tags=12%, list=1%, signal=12%
GO:1901988	GO:1901988		119	0.32437468	0.9754594	0.48466256	0.8457939	1.0	2169	tags=33%, list=23%, signal=42%
GO:0051156	GO:0051156		17	0.39715666	0.9748447	0.46008402	0.8471085	1.0	812	tags=24%, list=8%, signal=26%
GO:0050691	GO:0050691		21	0.43021336	0.9748174	0.50980395	0.84670347	1.0	412	tags=14%, list=4%, signal=15%
GO:0034655	GO:0034655		302	0.29112536	0.9744442	0.5030426	0.8473103	1.0	1800	tags=23%, list=19%, signal=27%
GO:0007549	GO:0007549		18	0.45467067	0.9742945	0.54720616	0.8472871	1.0	1973	tags=28%, list=21%, signal=35%
GO:0010743	GO:0010743		16	0.46021092	0.97416097	0.50583655	0.8472235	1.0	672	tags=19%, list=7%, signal=20%
GO:0007018	GO:0007018		144	0.30233553	0.9741533	0.4924812	0.8467728	1.0	1274	tags=17%, list=13%, signal=20%
GO:0070085	GO:0070085		133	0.36110705	0.974122	0.50409836	0.8463983	1.0	1015	tags=19%, list=11%, signal=21%
GO:0007292	GO:0007292		51	0.38220719	0.97356313	0.5047801	0.8476068	1.0	1654	tags=31%, list=17%, signal=38%
GO:2000209	GO:2000209		18	0.39269835	0.97341585	0.4935065	0.8475796	1.0	2059	tags=39%, list=21%, signal=49%
GO:0048738	GO:0048738		76	0.3207792	0.973412	0.49112427	0.8471163	1.0	1160	tags=20%, list=12%, signal=22%
GO:0019904	GO:0019904		457	0.26595995	0.9728265	0.5029014	0.84833825	1.0	1982	tags=23%, list=21%, signal=27%
GO:0030307	GO:0030307		94	0.32291463	0.97247577	0.5217391	0.84891385	1.0	1408	tags=21%, list=15%, signal=25%
GO:0048568	GO:0048568		169	0.3249807	0.9724313	0.50992066	0.8485762	1.0	1635	tags=20%, list=17%, signal=23%
GO:0000187	GO:0000187		82	0.3386197	0.97203714	0.49490836	0.84924024	1.0	1483	tags=13%, list=15%, signal=16%
GO:0046638	GO:0046638		23	0.4108087	0.9720261	0.49807692	0.84880114	1.0	1201	tags=26%, list=12%, signal=30%
GO:1901214	GO:1901214		166	0.27005285	0.97186303	0.51055664	0.848809	1.0	1367	tags=16%, list=14%, signal=18%
GO:0019207	GO:0019207		122	0.3074002	0.97186166	0.5102804	0.8483395	1.0	1656	tags=23%, list=17%, signal=27%
GO:0055085	GO:0055085		465	0.29561472	0.9715687	0.51434034	0.848754	1.0	1265	tags=16%, list=13%, signal=17%
GO:0043331	GO:0043331		29	0.40749785	0.9713562	0.5511022	0.8489021	1.0	672	tags=14%, list=7%, signal=15%
GO:0003013	GO:0003013		157	0.31803784	0.97120446	0.518797	0.8488644	1.0	638	tags=10%, list=7%, signal=11%
GO:0003841	GO:0003841		15	0.38629672	0.97111195	0.49607843	0.848663	1.0	696	tags=20%, list=7%, signal=22%
GO:0042171	GO:0042171		15	0.38629672	0.97111195	0.49607843	0.8481929	1.0	696	tags=20%, list=7%, signal=22%
GO:0071617	GO:0071617		15	0.38629672	0.97111195	0.49607843	0.8477232	1.0	696	tags=20%, list=7%, signal=22%
GO:1903955	GO:1903955		24	0.42880064	0.9708947	0.5679245	0.84790474	1.0	1831	tags=33%, list=19%, signal=41%
GO:0033558	GO:0033558		40	0.36692622	0.9704965	0.49158877	0.84856623	1.0	1753	tags=25%, list=18%, signal=30%
GO:0006399	GO:0006399		153	0.30359605	0.9704475	0.5058824	0.84823227	1.0	2185	tags=26%, list=23%, signal=33%
GO:0050767	GO:0050767		364	0.28908595	0.97041297	0.51167315	0.8478653	1.0	1834	tags=25%, list=19%, signal=30%
GO:0050821	GO:0050821		121	0.29344645	0.9703705	0.46969697	0.84750897	1.0	3022	tags=42%, list=31%, signal=61%
GO:0005938	GO:0005938		187	0.26883972	0.9698641	0.50187266	0.8484652	1.0	1829	tags=21%, list=19%, signal=25%
GO:0007097	GO:0007097		16	0.373145	0.96946645	0.4718045	0.849171	1.0	2351	tags=44%, list=24%, signal=58%
GO:0019433	GO:0019433		16	0.4372375	0.96946424	0.51619047	0.84871054	1.0	212	tags=13%, list=2%, signal=13%
GO:0070848	GO:0070848		283	0.28574884	0.96913713	0.5105162	0.8492316	1.0	2401	tags=30%, list=25%, signal=38%
GO:0008757	GO:0008757		97	0.30824533	0.9690538	0.50282484	0.8490069	1.0	2010	tags=30%, list=21%, signal=37%
GO:0010522	GO:0010522		47	0.39699778	0.9690348	0.507722	0.84860086	1.0	2174	tags=28%, list=23%, signal=36%
GO:0005790	GO:0005790		24	0.4064374	0.96903133	0.55212355	0.8481422	1.0	2191	tags=42%, list=23%, signal=54%
GO:0022618	GO:0022618		185	0.29322788	0.9684819	0.48349515	0.84930664	1.0	2918	tags=40%, list=30%, signal=56%
GO:0015291	GO:0015291		77	0.38837898	0.9683984	0.5261122	0.8490922	1.0	1416	tags=17%, list=15%, signal=20%
GO:0050877	GO:0050877		287	0.27986413	0.9680794	0.52683896	0.84952676	1.0	2093	tags=22%, list=22%, signal=28%
GO:0002790	GO:0002790		73	0.36188293	0.96786505	0.50840336	0.84968203	1.0	1300	tags=22%, list=14%, signal=25%
GO:0051303	GO:0051303		52	0.36773545	0.96745306	0.5188119	0.85040355	1.0	1274	tags=17%, list=13%, signal=20%
GO:0000314	GO:0000314		28	0.38519108	0.9674097	0.51821864	0.8500617	1.0	1794	tags=36%, list=19%, signal=44%
GO:0005763	GO:0005763		28	0.38519108	0.9674097	0.51821864	0.84959596	1.0	1794	tags=36%, list=19%, signal=44%
GO:1904031	GO:1904031		15	0.49748132	0.9670636	0.5281125	0.8501108	1.0	2365	tags=33%, list=25%, signal=44%
GO:0009100	GO:0009100		193	0.33089092	0.96660614	0.5439673	0.8510043	1.0	1015	tags=18%, list=11%, signal=19%
GO:0044843	GO:0044843		81	0.3278917	0.96613324	0.49717513	0.8519305	1.0	1901	tags=23%, list=20%, signal=29%
GO:0022404	GO:0022404		39	0.3917538	0.9660592	0.51945525	0.85166997	1.0	2133	tags=38%, list=22%, signal=49%
GO:0022405	GO:0022405		39	0.3917538	0.9660592	0.51945525	0.8512046	1.0	2133	tags=38%, list=22%, signal=49%
GO:0050000	GO:0050000		53	0.36526668	0.9654949	0.5246548	0.8524263	1.0	1274	tags=17%, list=13%, signal=19%
GO:0016758	GO:0016758		103	0.35983476	0.965391	0.50416666	0.8522731	1.0	1015	tags=18%, list=11%, signal=20%
GO:0140101	GO:0140101		100	0.30444282	0.96523935	0.49795082	0.8522358	1.0	1920	tags=27%, list=20%, signal=33%
GO:0006613	GO:0006613		85	0.3520937	0.9650575	0.5259117	0.8522866	1.0	1699	tags=25%, list=18%, signal=30%
GO:1903317	GO:1903317		36	0.40009212	0.96459454	0.50687623	0.85322404	1.0	924	tags=17%, list=10%, signal=18%
GO:0035296	GO:0035296		43	0.3535248	0.96453947	0.5346939	0.85293376	1.0	1503	tags=21%, list=16%, signal=25%
GO:0097746	GO:0097746		43	0.3535248	0.96453947	0.5346939	0.8524695	1.0	1503	tags=21%, list=16%, signal=25%
GO:0016242	GO:0016242		26	0.36764205	0.96448964	0.5191919	0.85215914	1.0	3392	tags=58%, list=35%, signal=89%
GO:0046849	GO:0046849		20	0.50570947	0.9642621	0.5982906	0.8523051	1.0	1014	tags=20%, list=11%, signal=22%
GO:0017158	GO:0017158		32	0.35789007	0.96425724	0.515873	0.8518573	1.0	172	tags=6%, list=2%, signal=6%
GO:0010008	GO:0010008		320	0.25778222	0.9640745	0.54174757	0.8519419	1.0	840	tags=9%, list=9%, signal=10%
GO:0012506	GO:0012506		486	0.26479796	0.96402806	0.55125725	0.8516055	1.0	1270	tags=14%, list=13%, signal=15%
GO:0036092	GO:0036092		27	0.41444603	0.96385926	0.52129817	0.8516246	1.0	1295	tags=26%, list=13%, signal=30%
GO:0006111	GO:0006111		22	0.51993793	0.9637128	0.5685885	0.85158837	1.0	414	tags=18%, list=4%, signal=19%
GO:0002832	GO:0002832		29	0.44016445	0.96370316	0.5387674	0.8511567	1.0	2532	tags=24%, list=26%, signal=33%
GO:0070972	GO:0070972		114	0.32304817	0.9634093	0.5114943	0.85153407	1.0	1699	tags=24%, list=18%, signal=28%
GO:0043565	GO:0043565		442	0.30938086	0.9633572	0.50701404	0.85121894	1.0	2403	tags=24%, list=25%, signal=31%
GO:0031123	GO:0031123		95	0.31317997	0.9632529	0.5096525	0.85103965	1.0	2349	tags=32%, list=24%, signal=41%
GO:0006611	GO:0006611		123	0.31674716	0.96308327	0.53846157	0.85104066	1.0	1993	tags=28%, list=21%, signal=34%
GO:0009199	GO:0009199		157	0.27097696	0.9620794	0.4969819	0.85344106	1.0	1320	tags=19%, list=14%, signal=22%
GO:0035872	GO:0035872		19	0.39063993	0.96195143	0.5093633	0.8533498	1.0	1724	tags=26%, list=18%, signal=32%
GO:0032007	GO:0032007		30	0.47960797	0.96172297	0.53252035	0.8535942	1.0	1183	tags=20%, list=12%, signal=23%
GO:0060589	GO:0060589		231	0.27778274	0.9614772	0.53667957	0.8538686	1.0	1476	tags=17%, list=15%, signal=20%
GO:0016477	GO:0016477		459	0.2847162	0.9612941	0.5502846	0.85391396	1.0	1685	tags=20%, list=18%, signal=23%
GO:0045920	GO:0045920		19	0.42467895	0.96128863	0.5179283	0.8534699	1.0	189	tags=11%, list=2%, signal=11%
GO:0005681	GO:0005681		158	0.32873702	0.9612839	0.5029354	0.85302275	1.0	2693	tags=37%, list=28%, signal=50%
GO:0016788	GO:0016788		444	0.26345026	0.9611273	0.65497077	0.85302615	1.0	1870	tags=21%, list=19%, signal=25%
GO:0004520	GO:0004520		22	0.45446122	0.9610971	0.54527557	0.85263246	1.0	1796	tags=36%, list=19%, signal=45%
GO:0060193	GO:0060193		29	0.4638229	0.96104825	0.5187377	0.85229707	1.0	840	tags=21%, list=9%, signal=23%
GO:0050905	GO:0050905		41	0.34740597	0.960999	0.5223577	0.85197634	1.0	666	tags=10%, list=7%, signal=10%
GO:0035336	GO:0035336		15	0.39918298	0.9609933	0.51102203	0.85154694	1.0	2861	tags=53%, list=30%, signal=76%
GO:0004693	GO:0004693		23	0.42457253	0.960645	0.5322896	0.85209316	1.0	1160	tags=22%, list=12%, signal=25%
GO:0070034	GO:0070034		17	0.40575135	0.96051806	0.5173077	0.8519735	1.0	2217	tags=41%, list=23%, signal=53%
GO:0002062	GO:0002062		38	0.41939646	0.96030873	0.5379877	0.8521346	1.0	1744	tags=26%, list=18%, signal=32%
GO:0045921	GO:0045921		51	0.3161186	0.95961803	0.54653466	0.8536144	1.0	2092	tags=35%, list=22%, signal=45%
GO:1900744	GO:1900744		18	0.4697627	0.9595731	0.5409524	0.85326767	1.0	790	tags=28%, list=8%, signal=30%
GO:0051537	GO:0051537		16	0.38089272	0.95955527	0.5183752	0.85286266	1.0	384	tags=13%, list=4%, signal=13%
GO:0090150	GO:0090150		168	0.29097542	0.95850563	0.5108481	0.85539734	1.0	2760	tags=33%, list=29%, signal=46%
GO:0008535	GO:0008535		18	0.44142592	0.9584481	0.5251938	0.85508937	1.0	2074	tags=39%, list=22%, signal=49%
GO:0009101	GO:0009101		158	0.3444534	0.9583594	0.5737374	0.8548589	1.0	1015	tags=18%, list=11%, signal=19%
GO:0030522	GO:0030522		95	0.30767187	0.9581646	0.5257143	0.8549763	1.0	1975	tags=24%, list=21%, signal=30%
GO:0000981	GO:0000981		441	0.32347542	0.9575777	0.556213	0.85621804	1.0	1990	tags=21%, list=21%, signal=25%
GO:0070613	GO:0070613		35	0.40010214	0.9574471	0.513834	0.85612214	1.0	924	tags=17%, list=10%, signal=19%
GO:0008168	GO:0008168		123	0.30192965	0.95730424	0.56007755	0.8560585	1.0	2015	tags=28%, list=21%, signal=36%
GO:0061351	GO:0061351		31	0.40375966	0.9571634	0.54989815	0.8560075	1.0	1490	tags=29%, list=15%, signal=34%
GO:0045861	GO:0045861		221	0.29410976	0.95665485	0.5324165	0.85699123	1.0	1527	tags=19%, list=16%, signal=22%
GO:0071827	GO:0071827		27	0.42858854	0.9566205	0.55144036	0.8566263	1.0	615	tags=15%, list=6%, signal=16%
GO:0019902	GO:0019902		132	0.28647608	0.9565083	0.52662724	0.8564853	1.0	1985	tags=27%, list=21%, signal=33%
GO:0001676	GO:0001676		65	0.3729322	0.95644337	0.53386456	0.85622823	1.0	763	tags=14%, list=8%, signal=15%
GO:0006486	GO:0006486		130	0.35766664	0.9564181	0.548583	0.8558508	1.0	1015	tags=18%, list=11%, signal=20%
GO:0043413	GO:0043413		130	0.35766664	0.9564181	0.548583	0.85539585	1.0	1015	tags=18%, list=11%, signal=20%
GO:1901991	GO:1901991		111	0.3219355	0.95639384	0.5315682	0.8550174	1.0	2169	tags=33%, list=23%, signal=43%
GO:0072332	GO:0072332		32	0.38803568	0.9560001	0.5421687	0.8556799	1.0	1905	tags=31%, list=20%, signal=39%
GO:0016180	GO:0016180		19	0.3853963	0.95599765	0.51544404	0.8552322	1.0	1008	tags=21%, list=10%, signal=23%
GO:0003774	GO:0003774		78	0.33389696	0.95575154	0.5105162	0.85549635	1.0	2142	tags=32%, list=22%, signal=41%
GO:0009410	GO:0009410		141	0.26964584	0.955422	0.5752688	0.8559973	1.0	1909	tags=24%, list=20%, signal=30%
GO:0031985	GO:0031985		59	0.35122865	0.95540446	0.5233463	0.8555941	1.0	1023	tags=15%, list=11%, signal=17%
GO:0042770	GO:0042770		72	0.38717481	0.9552975	0.5278884	0.85544044	1.0	2303	tags=36%, list=24%, signal=47%
GO:0035459	GO:0035459		15	0.38368374	0.9552914	0.53061223	0.85500824	1.0	2472	tags=27%, list=26%, signal=36%
GO:0120031	GO:0120031		213	0.30178168	0.9550382	0.55731225	0.8552264	1.0	2255	tags=24%, list=23%, signal=31%
GO:0045111	GO:0045111		116	0.33049056	0.95498693	0.56497175	0.854917	1.0	723	tags=13%, list=8%, signal=14%
GO:0032944	GO:0032944		110	0.34262508	0.954346	0.5449219	0.85630035	1.0	1143	tags=15%, list=12%, signal=16%
GO:0071774	GO:0071774		63	0.35243967	0.9540184	0.5155642	0.85677576	1.0	2275	tags=32%, list=24%, signal=41%
GO:1901361	GO:1901361		353	0.26990253	0.95372653	0.55918366	0.8571707	1.0	1800	tags=22%, list=19%, signal=26%
GO:0007281	GO:0007281		77	0.32759005	0.95367646	0.5390476	0.8568647	1.0	2093	tags=30%, list=22%, signal=38%
GO:0035036	GO:0035036		16	0.4408857	0.9535263	0.583878	0.85687274	1.0	895	tags=13%, list=9%, signal=14%
GO:0046839	GO:0046839		17	0.3656793	0.95325774	0.5424354	0.8571943	1.0	1861	tags=29%, list=19%, signal=36%
GO:0050891	GO:0050891		34	0.46167198	0.95316476	0.53752536	0.8569988	1.0	1573	tags=26%, list=16%, signal=32%
GO:0009306	GO:0009306		70	0.35291976	0.9530304	0.55122954	0.8569412	1.0	2093	tags=33%, list=22%, signal=42%
GO:0010948	GO:0010948		185	0.30925155	0.9529175	0.5482546	0.8568058	1.0	2169	tags=28%, list=23%, signal=35%
GO:0006006	GO:0006006		85	0.26384825	0.95248896	0.52469134	0.8575605	1.0	997	tags=14%, list=10%, signal=16%
GO:0048878	GO:0048878		491	0.28252357	0.95229465	0.558	0.85766613	1.0	1270	tags=15%, list=13%, signal=17%
GO:0055088	GO:0055088		69	0.3721095	0.9519604	0.53974897	0.85816896	1.0	836	tags=10%, list=9%, signal=11%
GO:0040013	GO:0040013		174	0.26197878	0.951874	0.5813953	0.85797846	1.0	1917	tags=24%, list=20%, signal=29%
GO:0002495	GO:0002495		79	0.31193343	0.9512576	0.54291415	0.8592316	1.0	1254	tags=16%, list=13%, signal=19%
GO:0002504	GO:0002504		79	0.31193343	0.9512576	0.54291415	0.85878074	1.0	1254	tags=16%, list=13%, signal=19%
GO:0019886	GO:0019886		79	0.31193343	0.9512576	0.54291415	0.8583305	1.0	1254	tags=16%, list=13%, signal=19%
GO:0070063	GO:0070063		46	0.3604111	0.95115465	0.57520324	0.85815036	1.0	2116	tags=28%, list=22%, signal=36%
GO:0048870	GO:0048870		488	0.2776042	0.95073164	0.60910815	0.8588657	1.0	1685	tags=20%, list=18%, signal=23%
GO:0051674	GO:0051674		488	0.2776042	0.95073164	0.60910815	0.858416	1.0	1685	tags=20%, list=18%, signal=23%
GO:0055086	GO:0055086		459	0.24587785	0.95053375	0.6	0.8585026	1.0	1825	tags=21%, list=19%, signal=25%
GO:0034762	GO:0034762		198	0.289005	0.9504005	0.5861386	0.85842067	1.0	1081	tags=13%, list=11%, signal=14%
GO:0002702	GO:0002702		48	0.33297002	0.95030874	0.5884692	0.8582735	1.0	2204	tags=40%, list=23%, signal=51%
GO:0071825	GO:0071825		30	0.41315433	0.95028186	0.5696721	0.8579077	1.0	615	tags=13%, list=6%, signal=14%
GO:0045177	GO:0045177		188	0.29707375	0.95023054	0.5533597	0.85760957	1.0	1664	tags=23%, list=17%, signal=28%
GO:1901655	GO:1901655		61	0.32580182	0.9501991	0.546748	0.8572472	1.0	1397	tags=15%, list=15%, signal=17%
GO:0001541	GO:0001541		30	0.4662075	0.95008546	0.518591	0.85711837	1.0	1494	tags=30%, list=16%, signal=35%
GO:0042476	GO:0042476		45	0.38457695	0.9492445	0.55705994	0.8591331	1.0	1994	tags=24%, list=21%, signal=31%
GO:0060964	GO:0060964		36	0.41707343	0.94904107	0.5582329	0.8592848	1.0	2073	tags=28%, list=22%, signal=35%
GO:0000186	GO:0000186		26	0.37635916	0.9488239	0.53346455	0.8594606	1.0	1489	tags=23%, list=15%, signal=27%
GO:0051282	GO:0051282		57	0.37857768	0.9486406	0.57088125	0.85954446	1.0	2174	tags=28%, list=23%, signal=36%
GO:1904062	GO:1904062		128	0.3218543	0.9485957	0.5531062	0.85922086	1.0	1159	tags=15%, list=12%, signal=17%
GO:0019048	GO:0019048		28	0.3920758	0.9484808	0.53281856	0.8590869	1.0	2276	tags=39%, list=24%, signal=51%
GO:0051259	GO:0051259		317	0.2638212	0.9483313	0.6219512	0.85905635	1.0	1505	tags=18%, list=16%, signal=20%
GO:0099094	GO:0099094		19	0.5533421	0.9481069	0.5674157	0.8592679	1.0	788	tags=16%, list=8%, signal=17%
GO:0032993	GO:0032993		98	0.3673474	0.94797266	0.5237113	0.8591899	1.0	1918	tags=24%, list=20%, signal=30%
GO:0048646	GO:0048646		444	0.27619573	0.9477308	0.6048689	0.8594227	1.0	1170	tags=14%, list=12%, signal=16%
GO:0010821	GO:0010821		123	0.27605268	0.9473058	0.5689655	0.8601193	1.0	2032	tags=26%, list=21%, signal=33%
GO:0060759	GO:0060759		98	0.30978286	0.9472666	0.53346455	0.8597887	1.0	674	tags=12%, list=7%, signal=13%
GO:0000151	GO:0000151		180	0.3043204	0.9472246	0.5650485	0.85946274	1.0	2413	tags=30%, list=25%, signal=39%
GO:0044706	GO:0044706		98	0.305501	0.94682187	0.59238094	0.86014986	1.0	2039	tags=24%, list=21%, signal=31%
GO:0008584	GO:0008584		68	0.36847764	0.9466858	0.5668016	0.8601014	1.0	1883	tags=29%, list=20%, signal=36%
GO:0046546	GO:0046546		68	0.36847764	0.9466858	0.5668016	0.85965645	1.0	1883	tags=29%, list=20%, signal=36%
GO:0051213	GO:0051213		63	0.3784927	0.94657815	0.55490196	0.85951793	1.0	638	tags=13%, list=7%, signal=14%
GO:0016303	GO:0016303		20	0.45885503	0.9465119	0.5525773	0.8592553	1.0	2228	tags=35%, list=23%, signal=45%
GO:0033273	GO:0033273		49	0.37404856	0.946434	0.5694444	0.8590329	1.0	1447	tags=29%, list=15%, signal=33%
GO:0002688	GO:0002688		50	0.3547847	0.94568235	0.58733207	0.8606286	1.0	580	tags=14%, list=6%, signal=15%
GO:0031055	GO:0031055		26	0.5052211	0.94567955	0.5875486	0.8601915	1.0	1572	tags=19%, list=16%, signal=23%
GO:0010675	GO:0010675		72	0.35090286	0.9454832	0.5344828	0.86030114	1.0	414	tags=10%, list=4%, signal=10%
GO:1990391	GO:1990391		29	0.3686573	0.9454575	0.52307695	0.8599306	1.0	2904	tags=48%, list=30%, signal=69%
GO:0030097	GO:0030097		273	0.30937356	0.9454397	0.6300813	0.8595389	1.0	1693	tags=23%, list=18%, signal=27%
GO:0097191	GO:0097191		61	0.35224506	0.94527894	0.5414258	0.85955054	1.0	1304	tags=20%, list=14%, signal=23%
GO:0019897	GO:0019897		99	0.28925717	0.9450353	0.57715434	0.8597686	1.0	1974	tags=22%, list=21%, signal=28%
GO:0010518	GO:0010518		22	0.49894866	0.9450019	0.54296875	0.85941255	1.0	840	tags=23%, list=9%, signal=25%
GO:0048193	GO:0048193		275	0.26091358	0.9445174	0.566	0.8603383	1.0	2385	tags=25%, list=25%, signal=32%
GO:0004180	GO:0004180		26	0.39030463	0.9443438	0.548583	0.8603643	1.0	924	tags=12%, list=10%, signal=13%
GO:0032153	GO:0032153		49	0.3173835	0.9442793	0.55836576	0.86009735	1.0	414	tags=6%, list=4%, signal=6%
GO:0008015	GO:0008015		153	0.30527678	0.9441723	0.59309024	0.8599551	1.0	638	tags=10%, list=7%, signal=10%
GO:0042578	GO:0042578		221	0.2894689	0.94404346	0.6283367	0.8598614	1.0	1797	tags=21%, list=19%, signal=25%
GO:0015935	GO:0015935		64	0.31134593	0.94399995	0.5188119	0.8595389	1.0	1913	tags=22%, list=20%, signal=27%
GO:0051236	GO:0051236		160	0.29852536	0.9439668	0.53612167	0.85918295	1.0	2764	tags=37%, list=29%, signal=51%
GO:0098984	GO:0098984		174	0.27356455	0.9435304	0.55684006	0.859955	1.0	1731	tags=25%, list=18%, signal=30%
GO:0010677	GO:0010677		22	0.42448243	0.94332224	0.56626505	0.86008304	1.0	414	tags=14%, list=4%, signal=14%
GO:0009620	GO:0009620		27	0.408396	0.942951	0.58446604	0.8606999	1.0	1014	tags=22%, list=11%, signal=25%
GO:1905037	GO:1905037		46	0.33604085	0.9429426	0.58113205	0.86028886	1.0	1961	tags=35%, list=20%, signal=43%
GO:0016278	GO:0016278		32	0.38100368	0.94284713	0.5449331	0.8601482	1.0	2010	tags=34%, list=21%, signal=43%
GO:0016279	GO:0016279		32	0.38100368	0.94284713	0.5449331	0.8597087	1.0	2010	tags=34%, list=21%, signal=43%
GO:0071108	GO:0071108		22	0.48184666	0.94258195	0.59772295	0.8599573	1.0	661	tags=9%, list=7%, signal=10%
GO:0004672	GO:0004672		359	0.2869313	0.9422275	0.62655604	0.8605098	1.0	1905	tags=22%, list=20%, signal=27%
GO:0035869	GO:0035869		21	0.46285737	0.94218135	0.5632653	0.8601942	1.0	296	tags=14%, list=3%, signal=15%
GO:0016779	GO:0016779		95	0.32095218	0.9421603	0.5523256	0.85981023	1.0	2279	tags=31%, list=24%, signal=40%
GO:0070663	GO:0070663		115	0.33699352	0.9421036	0.56692916	0.85952854	1.0	1014	tags=14%, list=11%, signal=15%
GO:0051961	GO:0051961		130	0.29607254	0.94209003	0.6363636	0.85912156	1.0	1812	tags=27%, list=19%, signal=33%
GO:0031334	GO:0031334		167	0.29246432	0.94196725	0.55836576	0.85904	1.0	2336	tags=30%, list=24%, signal=39%
GO:0046718	GO:0046718		57	0.31428355	0.9418806	0.53606236	0.8588515	1.0	1724	tags=25%, list=18%, signal=30%
GO:0045926	GO:0045926		127	0.3362334	0.9415955	0.58914727	0.859176	1.0	1183	tags=17%, list=12%, signal=19%
GO:0050657	GO:0050657		158	0.29838234	0.9415309	0.5363985	0.85888857	1.0	2764	tags=37%, list=29%, signal=51%
GO:0050658	GO:0050658		158	0.29838234	0.9415309	0.5363985	0.8584522	1.0	2764	tags=37%, list=29%, signal=51%
GO:0044089	GO:0044089		322	0.27618587	0.9411664	0.57392997	0.85903037	1.0	2508	tags=30%, list=26%, signal=39%
GO:0030666	GO:0030666		109	0.2827391	0.9409863	0.58870965	0.8590683	1.0	1270	tags=14%, list=13%, signal=16%
GO:0007417	GO:0007417		432	0.27066353	0.9407765	0.6171875	0.8592047	1.0	1926	tags=23%, list=20%, signal=27%
GO:0019362	GO:0019362		80	0.3016026	0.940736	0.54989815	0.85888237	1.0	907	tags=16%, list=9%, signal=18%
GO:0046496	GO:0046496		80	0.3016026	0.940736	0.54989815	0.8584471	1.0	907	tags=16%, list=9%, signal=18%
GO:0001836	GO:0001836		15	0.3577877	0.9405816	0.5415861	0.8584268	1.0	1319	tags=33%, list=14%, signal=39%
GO:0006753	GO:0006753		395	0.24548207	0.9404377	0.5971074	0.8584	1.0	938	tags=12%, list=10%, signal=13%
GO:0001228	GO:0001228		59	0.3696092	0.94041926	0.54664177	0.8580142	1.0	2564	tags=36%, list=27%, signal=48%
GO:0033013	GO:0033013		39	0.35322332	0.9400987	0.5326923	0.8584742	1.0	799	tags=15%, list=8%, signal=17%
GO:0050900	GO:0050900		165	0.32028276	0.9400692	0.58301157	0.85813093	1.0	1290	tags=18%, list=13%, signal=21%
GO:0099572	GO:0099572		170	0.271572	0.93985856	0.58733207	0.85828835	1.0	1731	tags=25%, list=18%, signal=30%
GO:0014823	GO:0014823		38	0.3422234	0.93966293	0.53688526	0.8584199	1.0	1198	tags=21%, list=12%, signal=24%
GO:0032370	GO:0032370		22	0.47037402	0.93928146	0.53586495	0.8590476	1.0	836	tags=18%, list=9%, signal=20%
GO:0043044	GO:0043044		52	0.37377247	0.93926644	0.52140075	0.8586594	1.0	2609	tags=31%, list=27%, signal=42%
GO:0043624	GO:0043624		120	0.29062942	0.9392363	0.5403226	0.8583044	1.0	1794	tags=22%, list=19%, signal=26%
GO:0042803	GO:0042803		497	0.23802309	0.939215	0.74444443	0.85792994	1.0	1905	tags=20%, list=20%, signal=24%
GO:0060284	GO:0060284		427	0.2709093	0.9390248	0.61220473	0.8580514	1.0	1834	tags=23%, list=19%, signal=27%
GO:0005844	GO:0005844		61	0.3064348	0.93886065	0.5469388	0.8580503	1.0	1586	tags=18%, list=16%, signal=21%
GO:0008565	GO:0008565		65	0.2938233	0.93871534	0.54174757	0.8580204	1.0	2536	tags=29%, list=26%, signal=39%
GO:2000142	GO:2000142		22	0.46569785	0.93871534	0.5955285	0.8575888	1.0	1420	tags=23%, list=15%, signal=27%
GO:0140097	GO:0140097		125	0.30695704	0.9387105	0.56435645	0.85716844	1.0	2938	tags=41%, list=31%, signal=58%
GO:0007006	GO:0007006		78	0.2819805	0.9385351	0.57961786	0.8572358	1.0	1349	tags=19%, list=14%, signal=22%
GO:0046635	GO:0046635		30	0.3660407	0.93826896	0.5648855	0.85752827	1.0	2721	tags=50%, list=28%, signal=70%
GO:0032984	GO:0032984		188	0.27230337	0.9380335	0.5591182	0.85773015	1.0	2533	tags=31%, list=26%, signal=41%
GO:1902554	GO:1902554		57	0.3912231	0.9379994	0.5929019	0.8573845	1.0	2460	tags=33%, list=26%, signal=45%
GO:0040008	GO:0040008		358	0.28127983	0.9378749	0.68235296	0.857314	1.0	1918	tags=22%, list=20%, signal=27%
GO:0008509	GO:0008509		133	0.3495073	0.9374476	0.54752064	0.8580491	1.0	1241	tags=20%, list=13%, signal=22%
GO:0001824	GO:0001824		38	0.34384844	0.937398	0.56959313	0.8577605	1.0	1484	tags=21%, list=15%, signal=25%
GO:0032451	GO:0032451		25	0.46365768	0.9371038	0.609901	0.85812944	1.0	1873	tags=32%, list=19%, signal=40%
GO:0007420	GO:0007420		334	0.2704669	0.93664414	0.658	0.8589772	1.0	1946	tags=23%, list=20%, signal=28%
GO:0007041	GO:0007041		77	0.27850428	0.936399	0.54770994	0.8592464	1.0	2379	tags=30%, list=25%, signal=39%
[truncated: 1,078 more rows]
