# Supplementary material for: PIGNON: a protein–protein interaction-guided functional enrichment analysis for quantitative proteomics
Source: BMC Bioinformatics. 2021 Jun 4;22:302. doi: 10.1186/s12859-021-04042-6 (PMC8178832; doi:10.1186/s12859-021-04042-6)
Supplement: Supplementary file 19 — Additional File 19: File S4. GSEA results on Tyanova et al.’s dataset [file 12859_2021_4042_MOESM19_ESM.zip › Additional File 19, Supplementary File S4/gsea_report_for_HER2_HER2vHRcomparaison_1608234160608.tsv]

NAME	GS<br> follow link to MSigDB	GS DETAILS	SIZE	ES	NES	NOM p-val	FDR q-val	FWER p-val	RANK AT MAX	LEADING EDGE
GO:0001533	GO:0001533	Details ...	33	0.68887496	1.7353376	0.005905512	1.0	0.615	2075	tags=61%, list=22%, signal=77%
GO:0016101	GO:0016101	Details ...	52	0.6698325	1.7318865	0.001980198	0.9416871	0.639	1152	tags=35%, list=12%, signal=39%
GO:0031225	GO:0031225	Details ...	60	0.65428907	1.7164226	0.0	0.81470746	0.712	1048	tags=28%, list=11%, signal=32%
GO:0033344	GO:0033344	Details ...	15	0.8490355	1.7151759	0.0	0.6245153	0.716	673	tags=40%, list=7%, signal=43%
GO:0034361	GO:0034361	Details ...	17	0.8149457	1.7096534	0.0019011407	0.545655	0.747	508	tags=35%, list=5%, signal=37%
GO:0034385	GO:0034385	Details ...	17	0.8149457	1.7096534	0.0019011407	0.45471248	0.747	508	tags=35%, list=5%, signal=37%
GO:0071675	GO:0071675	Details ...	21	0.6983166	1.6907731	0.0	0.5196851	0.82	1245	tags=24%, list=13%, signal=27%
GO:0046658	GO:0046658	Details ...	23	0.7397308	1.6854191	0.001968504	0.49286106	0.837	1048	tags=35%, list=11%, signal=39%
GO:0005581	GO:0005581	Details ...	41	0.7133063	1.6835299	0.0020661156	0.45259464	0.841	1940	tags=49%, list=20%, signal=61%
GO:0006721	GO:0006721	Details ...	58	0.6274292	1.6757134	0.001996008	0.46023875	0.865	1157	tags=33%, list=12%, signal=37%
GO:0002027	GO:0002027	Details ...	29	0.6045323	1.6698016	0.003944773	0.46190426	0.881	2409	tags=59%, list=25%, signal=78%
GO:0045834	GO:0045834	Details ...	69	0.5503346	1.658194	0.0062761507	0.4969777	0.905	1186	tags=25%, list=12%, signal=28%
GO:0001523	GO:0001523	Details ...	49	0.648045	1.6558858	0.0039525693	0.473506	0.91	1152	tags=33%, list=12%, signal=37%
GO:0070232	GO:0070232	Details ...	16	0.7494024	1.6268287	0.008196721	0.6696073	0.963	1245	tags=38%, list=13%, signal=43%
GO:1905953	GO:1905953	Details ...	21	0.6614716	1.6264478	0.009560229	0.6277183	0.963	362	tags=19%, list=4%, signal=20%
GO:0009081	GO:0009081	Details ...	19	0.6805314	1.6186649	0.022088353	0.65073556	0.97	1310	tags=53%, list=14%, signal=61%
GO:0060047	GO:0060047	Details ...	39	0.5942342	1.6163414	0.007736944	0.6323362	0.972	2136	tags=41%, list=22%, signal=53%
GO:2000404	GO:2000404	Details ...	23	0.6709572	1.611093	0.01968504	0.6393755	0.977	1303	tags=43%, list=14%, signal=50%
GO:0070228	GO:0070228	Details ...	30	0.5952941	1.608961	0.01010101	0.62152016	0.977	1245	tags=27%, list=13%, signal=31%
GO:0044420	GO:0044420	Details ...	37	0.66574347	1.6073744	0.011952192	0.6032381	0.977	2002	tags=57%, list=21%, signal=71%
GO:0009083	GO:0009083		17	0.68316764	1.6055031	0.02004008	0.58726096	0.978	1310	tags=53%, list=14%, signal=61%
GO:2000401	GO:2000401		30	0.5803398	1.5978311	0.015151516	0.61805415	0.983	1303	tags=37%, list=14%, signal=42%
GO:0006195	GO:0006195		29	0.60667455	1.5960215	0.021868788	0.60585546	0.984	1348	tags=38%, list=14%, signal=44%
GO:0034358	GO:0034358		31	0.68057644	1.5866573	0.005952381	0.65326464	0.989	516	tags=29%, list=5%, signal=31%
GO:1990777	GO:1990777		31	0.68057644	1.5866573	0.005952381	0.627134	0.989	516	tags=29%, list=5%, signal=31%
GO:0030020	GO:0030020		26	0.7662971	1.5845807	0.004158004	0.6195553	0.992	1926	tags=65%, list=20%, signal=82%
GO:0050918	GO:0050918		16	0.7354594	1.5839685	0.00407332	0.60148925	0.992	1449	tags=44%, list=15%, signal=51%
GO:0045923	GO:0045923		17	0.6542161	1.573579	0.016064256	0.6608164	0.996	831	tags=29%, list=9%, signal=32%
GO:0015696	GO:0015696		22	0.7541039	1.5681428	0.0	0.68068284	0.997	1135	tags=32%, list=12%, signal=36%
GO:0030216	GO:0030216		118	0.5249515	1.562128	0.0058027077	0.7047538	0.998	1635	tags=36%, list=17%, signal=42%
GO:0031063	GO:0031063		16	0.64417446	1.5594147	0.011131725	0.7057265	0.998	1172	tags=25%, list=12%, signal=28%
GO:0042383	GO:0042383		74	0.5985787	1.5580077	0.0020533882	0.69427806	0.998	1621	tags=31%, list=17%, signal=37%
GO:0032994	GO:0032994		33	0.6570038	1.5571959	0.007920792	0.6804886	0.998	720	tags=30%, list=7%, signal=33%
GO:0008200	GO:0008200		20	0.6121554	1.5553815	0.03422053	0.6738916	0.998	2580	tags=65%, list=27%, signal=89%
GO:0010470	GO:0010470		19	0.63688266	1.5491989	0.0234375	0.70311457	0.999	2298	tags=42%, list=24%, signal=55%
GO:0051187	GO:0051187		41	0.5603473	1.5478483	0.030549899	0.69436055	0.999	1545	tags=39%, list=16%, signal=46%
GO:0010288	GO:0010288		19	0.60897684	1.5452685	0.023210831	0.6949694	0.999	753	tags=37%, list=8%, signal=40%
GO:0072523	GO:0072523		33	0.65159726	1.5445422	0.012121212	0.6819239	0.999	1462	tags=42%, list=15%, signal=50%
GO:0009620	GO:0009620		27	0.63523406	1.5436463	0.028571429	0.6712036	0.999	1577	tags=33%, list=16%, signal=40%
GO:0090311	GO:0090311		25	0.6101094	1.5398878	0.020754717	0.68393195	1.0	1172	tags=24%, list=12%, signal=27%
GO:0050921	GO:0050921		65	0.61393595	1.5336103	0.009560229	0.7172618	1.0	1303	tags=31%, list=14%, signal=35%
GO:0015893	GO:0015893		78	0.5890505	1.5295013	0.0061601643	0.73105156	1.0	963	tags=29%, list=10%, signal=33%
GO:2000403	GO:2000403		20	0.6394784	1.5238073	0.036217302	0.761095	1.0	1303	tags=45%, list=14%, signal=52%
GO:0072337	GO:0072337		15	0.69968635	1.5227234	0.030864198	0.75285906	1.0	1472	tags=40%, list=15%, signal=47%
GO:2000406	GO:2000406		19	0.66125166	1.5223817	0.038383838	0.73893446	1.0	1303	tags=47%, list=14%, signal=55%
GO:0007601	GO:0007601		56	0.6081911	1.5217683	0.0116731515	0.7280895	1.0	253	tags=13%, list=3%, signal=13%
GO:0072562	GO:0072562		107	0.5264624	1.5194939	0.021956088	0.73132974	1.0	1783	tags=45%, list=19%, signal=54%
GO:0070405	GO:0070405		20	0.6247988	1.5132278	0.048543688	0.7682099	1.0	202	tags=10%, list=2%, signal=10%
GO:0016248	GO:0016248		21	0.6272087	1.5103658	0.04696673	0.7762546	1.0	2580	tags=67%, list=27%, signal=91%
GO:0046461	GO:0046461		22	0.6007767	1.5090705	0.040462427	0.77142674	1.0	551	tags=18%, list=6%, signal=19%
GO:0046464	GO:0046464		22	0.6007767	1.5090705	0.040462427	0.7563007	1.0	551	tags=18%, list=6%, signal=19%
GO:2001023	GO:2001023		33	0.5606257	1.5088304	0.013671875	0.7436151	1.0	754	tags=27%, list=8%, signal=29%
GO:0032469	GO:0032469		17	0.58218735	1.5083182	0.02173913	0.7338116	1.0	816	tags=24%, list=8%, signal=26%
GO:0001961	GO:0001961		25	0.5473221	1.5074149	0.025742574	0.7277222	1.0	665	tags=20%, list=7%, signal=21%
GO:0015850	GO:0015850		76	0.5507745	1.5069052	0.008510638	0.7187387	1.0	905	tags=22%, list=9%, signal=24%
GO:0061041	GO:0061041		79	0.54464024	1.502924	0.012024048	0.737722	1.0	1019	tags=24%, list=11%, signal=27%
GO:0009154	GO:0009154		18	0.65654445	1.4993936	0.053784862	0.7527709	1.0	1319	tags=39%, list=14%, signal=45%
GO:0009261	GO:0009261		19	0.6545092	1.4990917	0.053784862	0.74222344	1.0	1319	tags=37%, list=14%, signal=43%
GO:0042471	GO:0042471		41	0.68122345	1.4980128	0.0186722	0.73791444	1.0	176	tags=17%, list=2%, signal=17%
GO:0060612	GO:0060612		17	0.73538125	1.4962597	0.01004016	0.73986137	1.0	1146	tags=29%, list=12%, signal=33%
GO:0006835	GO:0006835		36	0.6174342	1.4949523	0.026923077	0.7380838	1.0	821	tags=33%, list=9%, signal=36%
GO:0031210	GO:0031210		16	0.6250162	1.4943858	0.058708414	0.7307098	1.0	202	tags=13%, list=2%, signal=13%
GO:0050997	GO:0050997		16	0.6250162	1.4943858	0.058708414	0.71911126	1.0	202	tags=13%, list=2%, signal=13%
GO:0060048	GO:0060048		32	0.5904463	1.494347	0.032258064	0.70807856	1.0	2136	tags=44%, list=22%, signal=56%
GO:0019217	GO:0019217		51	0.5393678	1.4943	0.010224949	0.6975775	1.0	831	tags=27%, list=9%, signal=30%
GO:0033238	GO:0033238		15	0.6586094	1.4907233	0.017021276	0.71308637	1.0	1352	tags=40%, list=14%, signal=46%
GO:0030901	GO:0030901		47	0.53693336	1.4875182	0.037924152	0.7258009	1.0	1518	tags=36%, list=16%, signal=43%
GO:1903428	GO:1903428		31	0.5386477	1.4875135	0.04206501	0.71518505	1.0	2010	tags=42%, list=21%, signal=53%
GO:0040018	GO:0040018		15	0.6673736	1.481859	0.04296875	0.747439	1.0	781	tags=33%, list=8%, signal=36%
GO:0070268	GO:0070268		74	0.5689473	1.4817756	0.023715414	0.73751	1.0	1578	tags=42%, list=16%, signal=50%
GO:0046889	GO:0046889		34	0.52276343	1.4793231	0.028225806	0.7459737	1.0	765	tags=24%, list=8%, signal=25%
GO:0019682	GO:0019682		15	0.5786497	1.4782261	0.08108108	0.74335194	1.0	1698	tags=53%, list=18%, signal=65%
GO:0002063	GO:0002063		26	0.70526284	1.4762173	0.012345679	0.7485732	1.0	514	tags=27%, list=5%, signal=28%
GO:2001026	GO:2001026		15	0.7348737	1.4758583	0.023529412	0.7412138	1.0	998	tags=33%, list=10%, signal=37%
GO:0010524	GO:0010524		21	0.74399555	1.473548	0.025641026	0.7485285	1.0	816	tags=29%, list=8%, signal=31%
GO:0048873	GO:0048873		19	0.725641	1.4709526	0.016528925	0.7579804	1.0	1065	tags=37%, list=11%, signal=41%
GO:0034364	GO:0034364		21	0.7059329	1.4665039	0.021359224	0.7823555	1.0	516	tags=33%, list=5%, signal=35%
GO:0006940	GO:0006940		17	0.7055585	1.4636381	0.026	0.795289	1.0	1061	tags=35%, list=11%, signal=40%
GO:0009913	GO:0009913		136	0.49231648	1.4632231	0.017857144	0.7884206	1.0	1635	tags=34%, list=17%, signal=40%
GO:0030838	GO:0030838		60	0.5258915	1.4592402	0.0227704	0.81031287	1.0	720	tags=20%, list=7%, signal=21%
GO:0005839	GO:0005839		19	0.54924715	1.4583538	0.10769231	0.8074012	1.0	1839	tags=58%, list=19%, signal=71%
GO:0005201	GO:0005201		111	0.52885544	1.4571737	0.07474747	0.8069421	1.0	2002	tags=41%, list=21%, signal=51%
GO:0050715	GO:0050715		58	0.551499	1.4564062	0.021696253	0.8034414	1.0	602	tags=17%, list=6%, signal=18%
GO:0001891	GO:0001891		15	0.67598784	1.4563603	0.051587302	0.7943695	1.0	1584	tags=47%, list=16%, signal=56%
GO:0048678	GO:0048678		30	0.5479108	1.4561918	0.056603774	0.7864938	1.0	816	tags=33%, list=8%, signal=36%
GO:0098901	GO:0098901		19	0.56651413	1.454652	0.046875	0.7887625	1.0	720	tags=26%, list=7%, signal=28%
GO:0034109	GO:0034109		37	0.5221469	1.4525068	0.10139165	0.79572874	1.0	2226	tags=54%, list=23%, signal=70%
GO:0010565	GO:0010565		65	0.5203898	1.4523783	0.018828452	0.7876702	1.0	831	tags=25%, list=9%, signal=27%
GO:0018958	GO:0018958		21	0.6765673	1.4519428	0.030674847	0.7820334	1.0	1754	tags=57%, list=18%, signal=70%
GO:0005158	GO:0005158		19	0.57045144	1.4498982	0.05210421	0.7879917	1.0	1248	tags=37%, list=13%, signal=42%
GO:0006081	GO:0006081		49	0.4478533	1.4484072	0.06534653	0.7907466	1.0	1698	tags=41%, list=18%, signal=49%
GO:0051963	GO:0051963		36	0.6451316	1.4477766	0.013916501	0.7869956	1.0	377	tags=19%, list=4%, signal=20%
GO:0031424	GO:0031424		91	0.53734136	1.4468961	0.030303031	0.785145	1.0	2075	tags=44%, list=22%, signal=56%
GO:0042827	GO:0042827		17	0.54115105	1.4447987	0.056363635	0.79268974	1.0	2622	tags=59%, list=27%, signal=81%
GO:0004298	GO:0004298		18	0.57759356	1.4407948	0.124282986	0.8145039	1.0	1839	tags=61%, list=19%, signal=75%
GO:0070003	GO:0070003		18	0.57759356	1.4407948	0.124282986	0.8060195	1.0	1839	tags=61%, list=19%, signal=75%
GO:0042472	GO:0042472		34	0.69790316	1.440285	0.01871102	0.8011314	1.0	161	tags=18%, list=2%, signal=18%
GO:0042743	GO:0042743		28	0.59563273	1.436961	0.06530612	0.8175143	1.0	1545	tags=39%, list=16%, signal=47%
GO:0021591	GO:0021591		20	0.69297934	1.4341708	0.02173913	0.83115745	1.0	787	tags=25%, list=8%, signal=27%
GO:0044275	GO:0044275		20	0.6164468	1.4262047	0.042471044	0.884691	1.0	1572	tags=50%, list=16%, signal=60%
GO:0031016	GO:0031016		22	0.7263959	1.4257528	0.03757829	0.8794486	1.0	746	tags=27%, list=8%, signal=29%
GO:0031674	GO:0031674		84	0.52905405	1.4246023	0.03305785	0.879781	1.0	1656	tags=38%, list=17%, signal=46%
GO:0051281	GO:0051281		16	0.74381334	1.420743	0.05108055	0.9012132	1.0	816	tags=31%, list=8%, signal=34%
GO:0010499	GO:0010499		19	0.536195	1.4200835	0.13243762	0.897753	1.0	1839	tags=58%, list=19%, signal=71%
GO:0051180	GO:0051180		22	0.632448	1.4197254	0.05870021	0.8924277	1.0	466	tags=23%, list=5%, signal=24%
GO:0030100	GO:0030100		170	0.38727713	1.41818	0.0056926	0.8963313	1.0	1577	tags=27%, list=16%, signal=32%
GO:0048562	GO:0048562		100	0.52034044	1.4145722	0.014084507	0.9169722	1.0	628	tags=11%, list=7%, signal=12%
GO:0031076	GO:0031076		19	0.7569852	1.414552	0.036809817	0.90866184	1.0	70	tags=11%, list=1%, signal=11%
GO:0005977	GO:0005977		33	0.46662784	1.4140568	0.06720977	0.9039134	1.0	2166	tags=55%, list=23%, signal=70%
GO:0006073	GO:0006073		33	0.46662784	1.4140568	0.06720977	0.89569604	1.0	2166	tags=55%, list=23%, signal=70%
GO:0044042	GO:0044042		33	0.46662784	1.4140568	0.06720977	0.88762665	1.0	2166	tags=55%, list=23%, signal=70%
GO:0040014	GO:0040014		37	0.5034326	1.4138356	0.046	0.8812997	1.0	1949	tags=43%, list=20%, signal=54%
GO:0060760	GO:0060760		30	0.4715229	1.4133705	0.026923077	0.87730455	1.0	665	tags=17%, list=7%, signal=18%
GO:0072376	GO:0072376		21	0.67674875	1.4121885	0.072265625	0.8785185	1.0	1277	tags=33%, list=13%, signal=38%
GO:0072378	GO:0072378		21	0.67674875	1.4121885	0.072265625	0.87087923	1.0	1277	tags=33%, list=13%, signal=38%
GO:0034367	GO:0034367		22	0.6619924	1.4109919	0.072407044	0.8728581	1.0	481	tags=32%, list=5%, signal=33%
GO:0015238	GO:0015238		50	0.5546786	1.4105064	0.053608246	0.8691572	1.0	963	tags=24%, list=10%, signal=27%
GO:0051279	GO:0051279		38	0.5998084	1.410141	0.06680162	0.86424196	1.0	522	tags=16%, list=5%, signal=17%
GO:1904377	GO:1904377		42	0.47816113	1.4089917	0.083333336	0.8659029	1.0	2138	tags=36%, list=22%, signal=46%
GO:0035270	GO:0035270		36	0.5954742	1.4088401	0.05498982	0.8596884	1.0	746	tags=19%, list=8%, signal=21%
GO:0050832	GO:0050832		18	0.6905501	1.4087521	0.13060428	0.8531971	1.0	1307	tags=33%, list=14%, signal=39%
GO:0032946	GO:0032946		66	0.62182313	1.4077406	0.029126214	0.85383385	1.0	783	tags=23%, list=8%, signal=25%
GO:0034377	GO:0034377		16	0.6684621	1.4077319	0.06704981	0.8469793	1.0	362	tags=25%, list=4%, signal=26%
GO:0065005	GO:0065005		19	0.64243925	1.4073471	0.07633588	0.8426573	1.0	720	tags=26%, list=7%, signal=28%
GO:0042102	GO:0042102		51	0.66797566	1.4061354	0.028957529	0.8441745	1.0	783	tags=22%, list=8%, signal=23%
GO:0050818	GO:0050818		54	0.553579	1.4048675	0.034	0.8463344	1.0	1019	tags=22%, list=11%, signal=25%
GO:0006720	GO:0006720		71	0.5038748	1.4035529	0.052427184	0.84966934	1.0	1157	tags=27%, list=12%, signal=30%
GO:0032589	GO:0032589		17	0.6431655	1.4029971	0.054545455	0.84693027	1.0	1118	tags=41%, list=12%, signal=47%
GO:0051287	GO:0051287		50	0.57032174	1.4002064	0.062240664	0.8603924	1.0	1927	tags=42%, list=20%, signal=52%
GO:0030057	GO:0030057		21	0.534122	1.3989902	0.10778443	0.86256284	1.0	1191	tags=38%, list=12%, signal=43%
GO:0042632	GO:0042632		42	0.5681884	1.3986253	0.03883495	0.8586001	1.0	481	tags=24%, list=5%, signal=25%
GO:0090049	GO:0090049		21	0.61419356	1.3972057	0.08969466	0.8622297	1.0	1609	tags=38%, list=17%, signal=46%
GO:0002065	GO:0002065		38	0.6140533	1.3971376	0.053435113	0.8562136	1.0	1449	tags=21%, list=15%, signal=25%
GO:0035315	GO:0035315		16	0.7159962	1.3962595	0.075329565	0.85578126	1.0	605	tags=19%, list=6%, signal=20%
GO:0060191	GO:0060191		44	0.60054463	1.395317	0.0483559	0.85657537	1.0	1110	tags=30%, list=12%, signal=33%
GO:0048515	GO:0048515		48	0.47246018	1.3927921	0.05108055	0.86828727	1.0	880	tags=21%, list=9%, signal=23%
GO:0046006	GO:0046006		20	0.7073019	1.392277	0.08064516	0.8655112	1.0	653	tags=35%, list=7%, signal=37%
GO:0030301	GO:0030301		39	0.5661397	1.3915856	0.059760958	0.86473477	1.0	905	tags=31%, list=9%, signal=34%
GO:0050777	GO:0050777		68	0.47525525	1.3912733	0.05668016	0.8605479	1.0	1961	tags=35%, list=20%, signal=44%
GO:0030193	GO:0030193		52	0.5560933	1.3897213	0.0498008	0.86607164	1.0	1019	tags=23%, list=11%, signal=26%
GO:1900046	GO:1900046		52	0.5560933	1.3897213	0.0498008	0.85992926	1.0	1019	tags=23%, list=11%, signal=26%
GO:0010543	GO:0010543		19	0.71156627	1.3886522	0.04989154	0.86152434	1.0	587	tags=26%, list=6%, signal=28%
GO:0034368	GO:0034368		20	0.67701906	1.3880447	0.07364341	0.8599118	1.0	481	tags=35%, list=5%, signal=37%
GO:0034369	GO:0034369		20	0.67701906	1.3880447	0.07364341	0.8539402	1.0	481	tags=35%, list=5%, signal=37%
GO:0061337	GO:0061337		23	0.53389204	1.3872315	0.09448819	0.85379344	1.0	1189	tags=30%, list=12%, signal=35%
GO:0030018	GO:0030018		77	0.5199776	1.3871533	0.043841336	0.8484455	1.0	981	tags=27%, list=10%, signal=30%
GO:0031214	GO:0031214		34	0.60268116	1.3865948	0.07505071	0.84688765	1.0	658	tags=18%, list=7%, signal=19%
GO:0090596	GO:0090596		94	0.51190364	1.3848099	0.020746889	0.85334855	1.0	328	tags=11%, list=3%, signal=11%
GO:0030835	GO:0030835		25	0.5927556	1.3843771	0.09815951	0.85057086	1.0	1795	tags=44%, list=19%, signal=54%
GO:0030449	GO:0030449		47	0.52090645	1.382944	0.092	0.8554014	1.0	1961	tags=38%, list=20%, signal=48%
GO:0045429	GO:0045429		26	0.51546943	1.3822236	0.07421875	0.8549838	1.0	1982	tags=42%, list=21%, signal=53%
GO:1904407	GO:1904407		26	0.51546943	1.3822236	0.07421875	0.84935886	1.0	1982	tags=42%, list=21%, signal=53%
GO:0032273	GO:0032273		81	0.48151708	1.3813622	0.032945737	0.8498835	1.0	787	tags=21%, list=8%, signal=23%
GO:0051181	GO:0051181		34	0.55738515	1.3811637	0.08158996	0.8455926	1.0	661	tags=18%, list=7%, signal=19%
GO:0002690	GO:0002690		41	0.5869271	1.3805739	0.077071294	0.8441376	1.0	1303	tags=29%, list=14%, signal=34%
GO:0015695	GO:0015695		15	0.62586766	1.3796974	0.0734127	0.84476817	1.0	1135	tags=33%, list=12%, signal=38%
GO:0070665	GO:0070665		68	0.59325695	1.3795681	0.028957529	0.8403243	1.0	783	tags=22%, list=8%, signal=24%
GO:0060338	GO:0060338		19	0.5841616	1.379263	0.10307018	0.83710724	1.0	980	tags=21%, list=10%, signal=23%
GO:0031102	GO:0031102		18	0.5662815	1.378372	0.07723577	0.8382059	1.0	512	tags=28%, list=5%, signal=29%
GO:0002718	GO:0002718		42	0.5301362	1.3775465	0.07602339	0.838316	1.0	499	tags=14%, list=5%, signal=15%
GO:0051480	GO:0051480		83	0.54540753	1.3762028	0.03950104	0.84222436	1.0	1327	tags=28%, list=14%, signal=32%
GO:0070821	GO:0070821		43	0.48253074	1.3756969	0.067073174	0.84046865	1.0	1217	tags=28%, list=13%, signal=32%
GO:0051693	GO:0051693		23	0.6077347	1.3737528	0.098790325	0.8488679	1.0	1795	tags=48%, list=19%, signal=59%
GO:0032757	GO:0032757		27	0.61499697	1.3724605	0.1027668	0.8522432	1.0	1028	tags=22%, list=11%, signal=25%
GO:0001819	GO:0001819		209	0.4189176	1.3721787	0.020637898	0.84913796	1.0	1083	tags=17%, list=11%, signal=18%
GO:0050707	GO:0050707		84	0.5160896	1.3721755	0.050485436	0.8440361	1.0	602	tags=15%, list=6%, signal=16%
GO:0051282	GO:0051282		57	0.54977745	1.371603	0.063872255	0.8424844	1.0	816	tags=16%, list=8%, signal=17%
GO:0061045	GO:0061045		49	0.5575715	1.3703837	0.062374245	0.84540546	1.0	1019	tags=27%, list=11%, signal=30%
GO:0006941	GO:0006941		48	0.5051708	1.3700249	0.05742574	0.8428122	1.0	2136	tags=38%, list=22%, signal=48%
GO:0002062	GO:0002062		38	0.60880154	1.3693293	0.05144033	0.8422635	1.0	658	tags=24%, list=7%, signal=25%
GO:0055092	GO:0055092		43	0.556414	1.3684201	0.056530215	0.84362245	1.0	481	tags=23%, list=5%, signal=24%
GO:0050716	GO:0050716		15	0.60154855	1.3669072	0.10615711	0.8484914	1.0	1764	tags=47%, list=18%, signal=57%
GO:0002720	GO:0002720		25	0.47639054	1.3657051	0.08851224	0.85128295	1.0	905	tags=20%, list=9%, signal=22%
GO:0070527	GO:0070527		30	0.52533597	1.3648993	0.1497006	0.8519004	1.0	1557	tags=40%, list=16%, signal=48%
GO:0001776	GO:0001776		34	0.66431564	1.3597834	0.06703911	0.88203615	1.0	1187	tags=29%, list=12%, signal=33%
GO:0034764	GO:0034764		85	0.45588514	1.3565404	0.03877551	0.90050507	1.0	1621	tags=27%, list=17%, signal=32%
GO:0098936	GO:0098936		20	0.628996	1.3559394	0.043032788	0.8995663	1.0	789	tags=25%, list=8%, signal=27%
GO:0032409	GO:0032409		105	0.44072264	1.355722	0.027139874	0.8960232	1.0	1650	tags=30%, list=17%, signal=36%
GO:0030833	GO:0030833		104	0.46124068	1.3553091	0.058252428	0.8938987	1.0	1795	tags=32%, list=19%, signal=39%
GO:0032768	GO:0032768		32	0.5697818	1.3526059	0.0996016	0.90710306	1.0	931	tags=28%, list=10%, signal=31%
GO:0016903	GO:0016903		37	0.57220685	1.351172	0.08924949	0.9121345	1.0	1821	tags=35%, list=19%, signal=43%
GO:0071813	GO:0071813		18	0.6629376	1.3509058	0.11377245	0.90895665	1.0	1501	tags=39%, list=16%, signal=46%
GO:0071814	GO:0071814		18	0.6629376	1.3509058	0.11377245	0.9039897	1.0	1501	tags=39%, list=16%, signal=46%
GO:0044319	GO:0044319		15	0.58494925	1.3508843	0.13654618	0.8991837	1.0	1734	tags=40%, list=18%, signal=49%
GO:0090504	GO:0090504		15	0.58494925	1.3508843	0.13654618	0.8943233	1.0	1734	tags=40%, list=18%, signal=49%
GO:0090505	GO:0090505		15	0.58494925	1.3508843	0.13654618	0.88951504	1.0	1734	tags=40%, list=18%, signal=49%
GO:0050671	GO:0050671		65	0.5973205	1.3502032	0.04474708	0.8892506	1.0	783	tags=22%, list=8%, signal=23%
GO:0002066	GO:0002066		20	0.6922569	1.3500832	0.11023622	0.8854239	1.0	746	tags=25%, list=8%, signal=27%
GO:0015485	GO:0015485		33	0.5356862	1.3470473	0.09657948	0.90146595	1.0	658	tags=15%, list=7%, signal=16%
GO:0005834	GO:0005834		17	0.61307704	1.3466623	0.121996306	0.8993338	1.0	1602	tags=53%, list=17%, signal=63%
GO:1905360	GO:1905360		17	0.61307704	1.3466623	0.121996306	0.89462525	1.0	1602	tags=53%, list=17%, signal=63%
GO:0030017	GO:0030017		116	0.4903717	1.3458725	0.071428575	0.8953414	1.0	1682	tags=34%, list=17%, signal=41%
GO:0030904	GO:0030904		17	0.48376173	1.343089	0.14624506	0.9098144	1.0	1862	tags=41%, list=19%, signal=51%
GO:0061448	GO:0061448		95	0.47947663	1.341955	0.030487806	0.91276515	1.0	1215	tags=22%, list=13%, signal=25%
GO:1904646	GO:1904646		18	0.5500925	1.3415629	0.11614173	0.9107432	1.0	1150	tags=44%, list=12%, signal=50%
GO:2000379	GO:2000379		62	0.44499955	1.340041	0.06225681	0.9167293	1.0	1772	tags=34%, list=18%, signal=41%
GO:0002793	GO:0002793		127	0.40665182	1.3389666	0.040567953	0.9192932	1.0	633	tags=13%, list=7%, signal=14%
GO:0046164	GO:0046164		29	0.5148612	1.3387902	0.08030593	0.9159584	1.0	1322	tags=41%, list=14%, signal=48%
GO:0071622	GO:0071622		23	0.6316408	1.3370816	0.06909789	0.92309284	1.0	499	tags=17%, list=5%, signal=18%
GO:0034381	GO:0034381		34	0.5371515	1.3368937	0.11468813	0.9197328	1.0	905	tags=24%, list=9%, signal=26%
GO:0005544	GO:0005544		23	0.5513194	1.3368057	0.1252372	0.91573954	1.0	688	tags=30%, list=7%, signal=33%
GO:1904427	GO:1904427		30	0.6106259	1.3365937	0.09037328	0.91260177	1.0	1621	tags=37%, list=17%, signal=44%
GO:0045744	GO:0045744		19	0.5981863	1.3358274	0.110887095	0.913298	1.0	977	tags=32%, list=10%, signal=35%
GO:0010830	GO:0010830		20	0.5321238	1.335456	0.115079366	0.9112302	1.0	356	tags=20%, list=4%, signal=21%
GO:1903078	GO:1903078		37	0.4771468	1.3342849	0.1295938	0.9146814	1.0	2138	tags=35%, list=22%, signal=45%
GO:0005326	GO:0005326		17	0.72375935	1.3319838	0.06369427	0.925886	1.0	113	tags=18%, list=1%, signal=18%
GO:0010466	GO:0010466		153	0.45850718	1.3315995	0.043933053	0.92410046	1.0	1763	tags=33%, list=18%, signal=39%
GO:0050819	GO:0050819		38	0.5764248	1.3311344	0.077689245	0.9229775	1.0	751	tags=21%, list=8%, signal=23%
GO:0070059	GO:0070059		18	0.49576035	1.3309393	0.05858586	0.9198126	1.0	990	tags=28%, list=10%, signal=31%
GO:0001508	GO:0001508		23	0.5594243	1.3303524	0.14634146	0.91946	1.0	2404	tags=61%, list=25%, signal=81%
GO:1902905	GO:1902905		132	0.41693908	1.3302876	0.05222437	0.915462	1.0	1769	tags=31%, list=18%, signal=38%
GO:0030834	GO:0030834		34	0.5107596	1.3298568	0.13508065	0.9140047	1.0	1795	tags=44%, list=19%, signal=54%
GO:0061134	GO:0061134		130	0.43321872	1.3298551	0.03909465	0.9097135	1.0	1763	tags=32%, list=18%, signal=39%
GO:0010951	GO:0010951		150	0.45904565	1.3276532	0.044025157	0.9201701	1.0	1763	tags=33%, list=18%, signal=39%
GO:0019932	GO:0019932		98	0.48338252	1.3272676	0.089770354	0.918382	1.0	1627	tags=28%, list=17%, signal=33%
GO:1903670	GO:1903670		34	0.5206945	1.3269635	0.14229248	0.91613114	1.0	2218	tags=41%, list=23%, signal=53%
GO:0046688	GO:0046688		25	0.6440448	1.3262651	0.11368421	0.91652375	1.0	924	tags=32%, list=10%, signal=35%
GO:0010522	GO:0010522		47	0.56559396	1.3262626	0.09381663	0.9123231	1.0	522	tags=19%, list=5%, signal=20%
GO:0046386	GO:0046386		16	0.5935703	1.3260022	0.12361623	0.9099526	1.0	1400	tags=38%, list=15%, signal=44%
GO:0046174	GO:0046174		16	0.6120978	1.3255645	0.11472275	0.90865993	1.0	1022	tags=38%, list=11%, signal=42%
GO:0002431	GO:0002431		70	0.44303647	1.3237972	0.0797546	0.91651624	1.0	1477	tags=30%, list=15%, signal=35%
GO:0038094	GO:0038094		70	0.44303647	1.3237972	0.0797546	0.9123878	1.0	1477	tags=30%, list=15%, signal=35%
GO:0002433	GO:0002433		69	0.44305244	1.3237848	0.0797546	0.90834993	1.0	1477	tags=30%, list=15%, signal=36%
GO:0038096	GO:0038096		69	0.44305244	1.3237848	0.0797546	0.9042948	1.0	1477	tags=30%, list=15%, signal=36%
GO:0002260	GO:0002260		31	0.67420715	1.3234681	0.096045196	0.9022498	1.0	1187	tags=29%, list=12%, signal=33%
GO:0042304	GO:0042304		29	0.5575174	1.3233616	0.08617234	0.898967	1.0	765	tags=31%, list=8%, signal=34%
GO:0051047	GO:0051047		196	0.3806953	1.3223983	0.021645023	0.90165424	1.0	1369	tags=18%, list=14%, signal=21%
GO:0070820	GO:0070820		123	0.42767453	1.3220025	0.074285716	0.90019804	1.0	1589	tags=31%, list=17%, signal=37%
GO:0042562	GO:0042562		34	0.5412917	1.321814	0.11741683	0.897463	1.0	750	tags=18%, list=8%, signal=19%
GO:0030315	GO:0030315		26	0.651346	1.321697	0.10085837	0.89428383	1.0	1621	tags=35%, list=17%, signal=42%
GO:0035869	GO:0035869		21	0.631583	1.3216913	0.1037182	0.89045227	1.0	595	tags=19%, list=6%, signal=20%
GO:0030195	GO:0030195		37	0.5773153	1.3188059	0.082	0.9045947	1.0	751	tags=22%, list=8%, signal=23%
GO:1900047	GO:1900047		37	0.5773153	1.3188059	0.082	0.9007123	1.0	751	tags=22%, list=8%, signal=23%
GO:0050920	GO:0050920		94	0.47845697	1.3184091	0.0707457	0.899271	1.0	1303	tags=23%, list=14%, signal=27%
GO:0071621	GO:0071621		31	0.6342738	1.318164	0.07476635	0.89696115	1.0	1245	tags=19%, list=13%, signal=22%
GO:0005901	GO:0005901		45	0.5420603	1.3166263	0.13736264	0.9027486	1.0	1501	tags=33%, list=16%, signal=39%
GO:0051898	GO:0051898		25	0.6440765	1.3161236	0.08865979	0.90224063	1.0	899	tags=12%, list=9%, signal=13%
GO:0051155	GO:0051155		23	0.58661175	1.3158529	0.12927757	0.9000612	1.0	356	tags=17%, list=4%, signal=18%
GO:0061135	GO:0061135		111	0.44709286	1.3155086	0.051759835	0.89862573	1.0	1763	tags=33%, list=18%, signal=40%
GO:0044057	GO:0044057		212	0.4088989	1.3143269	0.030737706	0.90217507	1.0	880	tags=16%, list=9%, signal=17%
GO:0060563	GO:0060563		17	0.72828406	1.3140304	0.12897196	0.9001971	1.0	1449	tags=24%, list=15%, signal=28%
GO:0042136	GO:0042136		18	0.60511225	1.312702	0.0627451	0.90476847	1.0	1590	tags=44%, list=17%, signal=53%
GO:0007178	GO:0007178		92	0.44340578	1.3118039	0.04950495	0.906728	1.0	1919	tags=27%, list=20%, signal=34%
GO:0072348	GO:0072348		24	0.56426185	1.3116837	0.09437751	0.9038455	1.0	821	tags=25%, list=9%, signal=27%
GO:0032944	GO:0032944		110	0.49629343	1.3116342	0.07797271	0.9005362	1.0	783	tags=17%, list=8%, signal=19%
GO:0055088	GO:0055088		69	0.48041597	1.3115113	0.06949807	0.89760315	1.0	529	tags=17%, list=6%, signal=18%
GO:0006909	GO:0006909		149	0.40257797	1.3111264	0.042944785	0.8963604	1.0	1493	tags=28%, list=16%, signal=32%
GO:0034767	GO:0034767		62	0.4763821	1.3101276	0.08267716	0.8989974	1.0	1621	tags=27%, list=17%, signal=33%
GO:0030101	GO:0030101		18	0.48348004	1.3088388	0.14979757	0.90337527	1.0	990	tags=17%, list=10%, signal=19%
GO:0062023	GO:0062023		237	0.43743038	1.3077295	0.12727273	0.9067513	1.0	2129	tags=42%, list=22%, signal=52%
GO:1904064	GO:1904064		58	0.4884873	1.3073335	0.08984375	0.9055791	1.0	1621	tags=29%, list=17%, signal=35%
GO:0051965	GO:0051965		18	0.71325	1.3060024	0.15267175	0.91056734	1.0	295	tags=17%, list=3%, signal=17%
GO:0090342	GO:0090342		24	0.656736	1.3058574	0.1539961	0.90790474	1.0	746	tags=21%, list=8%, signal=23%
GO:0030866	GO:0030866		37	0.52035815	1.3056835	0.1392157	0.905434	1.0	969	tags=19%, list=10%, signal=21%
GO:2000772	GO:2000772		21	0.6996328	1.3046408	0.1409002	0.90841264	1.0	201	tags=14%, list=2%, signal=15%
GO:0032271	GO:0032271		140	0.42207912	1.3041629	0.07480315	0.9077789	1.0	1119	tags=21%, list=12%, signal=23%
GO:0048638	GO:0048638		153	0.4220526	1.304025	0.05078125	0.90512985	1.0	1396	tags=22%, list=15%, signal=25%
GO:0009986	GO:0009986		374	0.39710417	1.3036752	0.05263158	0.9036604	1.0	1308	tags=20%, list=14%, signal=22%
GO:0002088	GO:0002088		27	0.64745754	1.3027632	0.12252964	0.9058269	1.0	1025	tags=26%, list=11%, signal=29%
GO:0061180	GO:0061180		30	0.6607293	1.3000555	0.118320614	0.91908526	1.0	221	tags=20%, list=2%, signal=20%
GO:0050714	GO:0050714		122	0.39989576	1.2993817	0.067073174	0.9195958	1.0	633	tags=13%, list=7%, signal=14%
GO:0006836	GO:0006836		70	0.48091853	1.2990124	0.06485356	0.918371	1.0	1198	tags=20%, list=12%, signal=23%
GO:0048048	GO:0048048		16	0.6995225	1.2988522	0.12190083	0.9158928	1.0	70	tags=13%, list=1%, signal=13%
GO:0002687	GO:0002687		60	0.48273835	1.2984242	0.107750475	0.91504246	1.0	1303	tags=27%, list=14%, signal=31%
GO:0009166	GO:0009166		70	0.41586277	1.2981428	0.11706349	0.91329205	1.0	1400	tags=30%, list=15%, signal=35%
GO:0004867	GO:0004867		55	0.5069785	1.2980479	0.11867704	0.91039646	1.0	1763	tags=38%, list=18%, signal=46%
GO:1901019	GO:1901019		36	0.5293582	1.2957728	0.1300813	0.92102957	1.0	1650	tags=36%, list=17%, signal=43%
GO:1903672	GO:1903672		20	0.53829604	1.295643	0.14393939	0.9184978	1.0	2218	tags=55%, list=23%, signal=71%
GO:0006112	GO:0006112		39	0.41119617	1.29517	0.12941177	0.9179201	1.0	2166	tags=51%, list=23%, signal=66%
GO:0051353	GO:0051353		27	0.56387717	1.2948753	0.15631263	0.91633755	1.0	752	tags=22%, list=8%, signal=24%
GO:0071827	GO:0071827		27	0.57016504	1.2937688	0.13035019	0.9196388	1.0	481	tags=26%, list=5%, signal=27%
GO:1901379	GO:1901379		31	0.4842107	1.2937099	0.11787819	0.9166213	1.0	1347	tags=39%, list=14%, signal=45%
GO:0110053	GO:0110053		172	0.40324277	1.2925792	0.08935361	0.9198753	1.0	1795	tags=32%, list=19%, signal=39%
GO:0015918	GO:0015918		49	0.50171345	1.2924227	0.1053719	0.9174299	1.0	905	tags=24%, list=9%, signal=27%
GO:0042129	GO:0042129		84	0.5240366	1.292234	0.09248555	0.91521806	1.0	1274	tags=24%, list=13%, signal=27%
GO:0002698	GO:0002698		62	0.48376167	1.2915027	0.11022044	0.9163169	1.0	1277	tags=23%, list=13%, signal=26%
GO:0016504	GO:0016504		25	0.4481106	1.2910552	0.16023166	0.9155933	1.0	1140	tags=28%, list=12%, signal=32%
GO:0071825	GO:0071825		30	0.5546836	1.2892247	0.12840466	0.9231898	1.0	720	tags=27%, list=7%, signal=29%
GO:1901616	GO:1901616		37	0.54310167	1.2880226	0.1124031	0.92726094	1.0	1322	tags=41%, list=14%, signal=47%
GO:0044264	GO:0044264		42	0.4610209	1.2866354	0.11478599	0.9323809	1.0	2166	tags=50%, list=23%, signal=64%
GO:0043171	GO:0043171		19	0.5446232	1.2864109	0.19628099	0.9303619	1.0	1212	tags=37%, list=13%, signal=42%
GO:0050679	GO:0050679		89	0.47277102	1.286275	0.09920635	0.9279489	1.0	1303	tags=24%, list=14%, signal=27%
GO:0005903	GO:0005903		56	0.47711152	1.2861573	0.12215321	0.92535543	1.0	954	tags=25%, list=10%, signal=28%
GO:0044449	GO:0044449		131	0.4601636	1.2858518	0.091836736	0.92409813	1.0	1682	tags=34%, list=17%, signal=41%
GO:0006954	GO:0006954		212	0.3770802	1.2847791	0.034951456	0.9272664	1.0	1827	tags=24%, list=19%, signal=28%
GO:0070663	GO:0070663		115	0.4768822	1.2838961	0.0882353	0.929304	1.0	783	tags=17%, list=8%, signal=18%
GO:0030016	GO:0030016		133	0.45788726	1.2830971	0.111788616	0.9308815	1.0	1682	tags=35%, list=17%, signal=41%
GO:0030832	GO:0030832		119	0.4210313	1.2822497	0.10331384	0.93266267	1.0	1795	tags=33%, list=19%, signal=40%
GO:0050860	GO:0050860		15	0.5306446	1.2819724	0.16789667	0.93114024	1.0	1245	tags=33%, list=13%, signal=38%
GO:0006956	GO:0006956		51	0.47274253	1.2819682	0.148	0.9279406	1.0	1493	tags=31%, list=16%, signal=37%
GO:0030545	GO:0030545		111	0.46686104	1.2815413	0.051587302	0.9274062	1.0	1376	tags=23%, list=14%, signal=26%
GO:0008630	GO:0008630		45	0.53106946	1.2813503	0.14933838	0.92534965	1.0	1616	tags=33%, list=17%, signal=40%
GO:0043292	GO:0043292		141	0.45186675	1.2803481	0.09815951	0.928173	1.0	1682	tags=34%, list=17%, signal=41%
GO:0051341	GO:0051341		51	0.48205972	1.2803187	0.12007874	0.92517865	1.0	931	tags=22%, list=10%, signal=24%
GO:0010574	GO:0010574		16	0.5608607	1.2797256	0.13740458	0.92559105	1.0	531	tags=13%, list=6%, signal=13%
GO:1903169	GO:1903169		63	0.49348783	1.2796987	0.11895161	0.92261034	1.0	1650	tags=35%, list=17%, signal=42%
GO:0000786	GO:0000786		31	0.56447494	1.2785506	0.15655577	0.92616105	1.0	1767	tags=52%, list=18%, signal=63%
GO:0048857	GO:0048857		33	0.4096985	1.2782804	0.14341846	0.92468756	1.0	1463	tags=36%, list=15%, signal=43%
GO:0043535	GO:0043535		52	0.48091295	1.2776712	0.13610587	0.9251801	1.0	1616	tags=27%, list=17%, signal=32%
GO:0030414	GO:0030414		106	0.4409335	1.2775321	0.07910751	0.9229047	1.0	1763	tags=33%, list=18%, signal=40%
GO:1902903	GO:1902903		224	0.37182018	1.2768801	0.09596929	0.9237254	1.0	1795	tags=29%, list=19%, signal=35%
GO:0030282	GO:0030282		20	0.629164	1.276567	0.14777328	0.92239386	1.0	328	tags=15%, list=3%, signal=15%
GO:0045778	GO:0045778		40	0.5186685	1.2763057	0.11238095	0.92093074	1.0	1307	tags=20%, list=14%, signal=23%
GO:0043034	GO:0043034		18	0.56570154	1.2757314	0.17690875	0.9213388	1.0	2389	tags=50%, list=25%, signal=66%
GO:0006778	GO:0006778		27	0.45401123	1.2753623	0.13833992	0.92058957	1.0	1861	tags=33%, list=19%, signal=41%
GO:0032103	GO:0032103		145	0.41865528	1.2742156	0.0665362	0.92419434	1.0	1032	tags=20%, list=11%, signal=22%
GO:0008064	GO:0008064		118	0.4186505	1.2737068	0.114119925	0.9241011	1.0	1795	tags=32%, list=19%, signal=39%
GO:0031012	GO:0031012		293	0.42306653	1.2736377	0.12175649	0.921535	1.0	2058	tags=37%, list=21%, signal=45%
GO:0006739	GO:0006739		22	0.4968811	1.27308	0.1845238	0.9220371	1.0	1698	tags=45%, list=18%, signal=55%
GO:0090303	GO:0090303		27	0.49158344	1.2728266	0.111801244	0.92049307	1.0	905	tags=22%, list=9%, signal=24%
GO:0048844	GO:0048844		31	0.57956564	1.2725673	0.09670782	0.919016	1.0	1076	tags=26%, list=11%, signal=29%
GO:0001938	GO:0001938		48	0.5129912	1.272533	0.14201184	0.9163016	1.0	1501	tags=27%, list=16%, signal=32%
GO:0006884	GO:0006884		23	0.60655725	1.2721282	0.2037037	0.91573715	1.0	1065	tags=26%, list=11%, signal=29%
GO:0007268	GO:0007268		106	0.42222944	1.2717259	0.099378884	0.91530323	1.0	809	tags=14%, list=8%, signal=15%
GO:0098916	GO:0098916		106	0.42222944	1.2717259	0.099378884	0.9123976	1.0	809	tags=14%, list=8%, signal=15%
GO:0007187	GO:0007187		35	0.5003867	1.2707934	0.1523046	0.9149802	1.0	1557	tags=29%, list=16%, signal=34%
GO:0032677	GO:0032677		38	0.49591398	1.2692603	0.1375969	0.921024	1.0	1028	tags=18%, list=11%, signal=21%
GO:0046326	GO:0046326		18	0.5313038	1.2687151	0.15843621	0.92122024	1.0	831	tags=22%, list=9%, signal=24%
GO:0051785	GO:0051785		37	0.42640114	1.2685958	0.1482966	0.9190708	1.0	2490	tags=38%, list=26%, signal=51%
GO:0032934	GO:0032934		36	0.48545977	1.2685044	0.15430862	0.9166645	1.0	658	tags=14%, list=7%, signal=15%
GO:0042572	GO:0042572		18	0.55544853	1.2682016	0.24746451	0.9155087	1.0	1112	tags=22%, list=12%, signal=25%
GO:0001664	GO:0001664		92	0.39472154	1.2673097	0.10169491	0.9178952	1.0	1280	tags=24%, list=13%, signal=27%
GO:0099537	GO:0099537		111	0.41556656	1.266895	0.08588957	0.9174357	1.0	809	tags=14%, list=8%, signal=15%
GO:0004866	GO:0004866		105	0.43697175	1.2665291	0.08906882	0.9166704	1.0	1763	tags=32%, list=18%, signal=39%
GO:0034308	GO:0034308		43	0.48197764	1.2654859	0.144	0.91983503	1.0	1550	tags=44%, list=16%, signal=52%
GO:0002688	GO:0002688		50	0.49532053	1.2651962	0.12601626	0.9186792	1.0	1303	tags=26%, list=14%, signal=30%
GO:0003015	GO:0003015		46	0.4622615	1.2647598	0.12623274	0.9182961	1.0	2136	tags=41%, list=22%, signal=53%
GO:0051153	GO:0051153		39	0.48007652	1.263899	0.14419475	0.9203707	1.0	356	tags=13%, list=4%, signal=13%
GO:0006959	GO:0006959		114	0.47885954	1.262771	0.13899614	0.92386335	1.0	1493	tags=25%, list=16%, signal=29%
GO:0097164	GO:0097164		95	0.4088544	1.2625186	0.08282828	0.9225447	1.0	903	tags=23%, list=9%, signal=25%
GO:0016601	GO:0016601		18	0.48109725	1.2618222	0.16731517	0.92356503	1.0	1938	tags=33%, list=20%, signal=42%
GO:0016620	GO:0016620		30	0.47085553	1.261468	0.22379032	0.92270404	1.0	1550	tags=33%, list=16%, signal=40%
GO:0051952	GO:0051952		22	0.5865287	1.2602973	0.17159763	0.9269754	1.0	754	tags=27%, list=8%, signal=30%
GO:0016064	GO:0016064		63	0.3966249	1.2596606	0.1741683	0.92774236	1.0	2178	tags=37%, list=23%, signal=47%
GO:0019724	GO:0019724		63	0.3966249	1.2596606	0.1741683	0.92497295	1.0	2178	tags=37%, list=23%, signal=47%
GO:1903532	GO:1903532		182	0.36380598	1.2593906	0.08450704	0.9237322	1.0	1350	tags=18%, list=14%, signal=21%
GO:0001936	GO:0001936		66	0.46110305	1.258759	0.14257812	0.924623	1.0	1501	tags=23%, list=16%, signal=27%
GO:0005788	GO:0005788		199	0.39444944	1.2587167	0.114285715	0.92210126	1.0	1161	tags=19%, list=12%, signal=21%
GO:1902230	GO:1902230		21	0.6622032	1.2587018	0.20710059	0.91945726	1.0	499	tags=19%, list=5%, signal=20%
GO:0031091	GO:0031091		75	0.43113148	1.2584118	0.15352698	0.9182865	1.0	1955	tags=35%, list=20%, signal=43%
GO:0019731	GO:0019731		18	0.7301585	1.2576947	0.18849206	0.91966975	1.0	1736	tags=39%, list=18%, signal=47%
GO:0061162	GO:0061162		16	0.48220372	1.2573783	0.21956088	0.9188531	1.0	1783	tags=38%, list=19%, signal=46%
GO:0061339	GO:0061339		16	0.48220372	1.2573783	0.21956088	0.91617423	1.0	1783	tags=38%, list=19%, signal=46%
GO:0045745	GO:0045745		15	0.59837806	1.2573637	0.17706238	0.91358036	1.0	956	tags=33%, list=10%, signal=37%
GO:0001756	GO:0001756		26	0.567178	1.2558452	0.16935484	0.91956776	1.0	1280	tags=27%, list=13%, signal=31%
GO:0045669	GO:0045669		29	0.56566775	1.2552488	0.14393939	0.92027926	1.0	2008	tags=34%, list=21%, signal=43%
GO:0030593	GO:0030593		29	0.61179215	1.2546952	0.14071295	0.92072093	1.0	1245	tags=17%, list=13%, signal=20%
GO:0034694	GO:0034694		17	0.56079274	1.253465	0.14343435	0.9250688	1.0	1550	tags=29%, list=16%, signal=35%
GO:1901021	GO:1901021		19	0.61905617	1.2528334	0.18489066	0.92606133	1.0	1608	tags=37%, list=17%, signal=44%
GO:0009897	GO:0009897		130	0.44087553	1.2525897	0.12033195	0.9249028	1.0	905	tags=15%, list=9%, signal=17%
GO:0010828	GO:0010828		21	0.4991843	1.2523243	0.1628866	0.9237775	1.0	831	tags=24%, list=9%, signal=26%
GO:0048598	GO:0048598		250	0.38087085	1.2521946	0.052525252	0.9218773	1.0	709	tags=10%, list=7%, signal=11%
GO:0006855	GO:0006855		43	0.5669559	1.2520378	0.16322315	0.9201682	1.0	963	tags=26%, list=10%, signal=28%
GO:0050892	GO:0050892		16	0.635435	1.2518915	0.2685185	0.9183107	1.0	1906	tags=44%, list=20%, signal=54%
GO:0050670	GO:0050670		109	0.47153446	1.2517229	0.12548262	0.91666704	1.0	783	tags=17%, list=8%, signal=18%
GO:0072593	GO:0072593		66	0.43567517	1.2516919	0.14478764	0.91427475	1.0	1590	tags=36%, list=17%, signal=43%
GO:0006874	GO:0006874		135	0.43690655	1.2516841	0.06138614	0.911751	1.0	905	tags=19%, list=9%, signal=20%
GO:0048708	GO:0048708		23	0.67203474	1.2513646	0.19450317	0.91088235	1.0	753	tags=26%, list=8%, signal=28%
GO:0072503	GO:0072503		149	0.42694995	1.2512914	0.053892214	0.9087344	1.0	1019	tags=19%, list=11%, signal=21%
GO:0099003	GO:0099003		76	0.4464962	1.2501496	0.13654618	0.91253877	1.0	2078	tags=36%, list=22%, signal=45%
GO:0018995	GO:0018995		22	0.57476324	1.2500012	0.19870411	0.91089463	1.0	96	tags=9%, list=1%, signal=9%
GO:0043657	GO:0043657		22	0.57476324	1.2500012	0.19870411	0.90837836	1.0	96	tags=9%, list=1%, signal=9%
GO:1902229	GO:1902229		27	0.6214127	1.2497079	0.19758065	0.90741795	1.0	524	tags=19%, list=5%, signal=20%
GO:0052547	GO:0052547		262	0.37254936	1.2486616	0.066390045	0.91058177	1.0	1211	tags=20%, list=13%, signal=23%
GO:0099106	GO:0099106		39	0.45642132	1.2485882	0.15606937	0.9084917	1.0	1654	tags=36%, list=17%, signal=43%
GO:0000271	GO:0000271		22	0.565424	1.2478352	0.16091955	0.9101709	1.0	2119	tags=50%, list=22%, signal=64%
GO:0033692	GO:0033692		22	0.565424	1.2478352	0.16091955	0.9076908	1.0	2119	tags=50%, list=22%, signal=64%
GO:0048736	GO:0048736		78	0.4941563	1.2473483	0.106299214	0.9078791	1.0	414	tags=8%, list=4%, signal=8%
GO:0060173	GO:0060173		78	0.4941563	1.2473483	0.106299214	0.9054188	1.0	414	tags=8%, list=4%, signal=8%
GO:0032371	GO:0032371		28	0.5401994	1.245179	0.15458015	0.91483104	1.0	737	tags=25%, list=8%, signal=27%
GO:0032374	GO:0032374		28	0.5401994	1.245179	0.15458015	0.9123652	1.0	737	tags=25%, list=8%, signal=27%
GO:0007416	GO:0007416		30	0.5879546	1.245032	0.16129032	0.91073865	1.0	836	tags=27%, list=9%, signal=29%
GO:0043029	GO:0043029		22	0.71226805	1.2444586	0.16699411	0.9113871	1.0	1187	tags=32%, list=12%, signal=36%
GO:0015459	GO:0015459		19	0.52366096	1.2435356	0.20676692	0.91403925	1.0	1347	tags=32%, list=14%, signal=37%
GO:0045861	GO:0045861		221	0.38059345	1.2430333	0.07444668	0.91452247	1.0	1962	tags=33%, list=20%, signal=40%
GO:0070325	GO:0070325		20	0.5175273	1.2430124	0.21470019	0.9122112	1.0	875	tags=25%, list=9%, signal=27%
GO:0072507	GO:0072507		158	0.4183308	1.2427549	0.06395349	0.91122466	1.0	1019	tags=18%, list=11%, signal=20%
GO:0002685	GO:0002685		86	0.41700318	1.2423437	0.107569724	0.91111374	1.0	1303	tags=23%, list=14%, signal=27%
GO:2000106	GO:2000106		44	0.4242889	1.2420475	0.0970297	0.91034675	1.0	1303	tags=23%, list=14%, signal=26%
GO:0098552	GO:0098552		266	0.35384387	1.240333	0.06508876	0.91693664	1.0	1603	tags=24%, list=17%, signal=28%
GO:0010595	GO:0010595		60	0.4473481	1.2402284	0.1278626	0.91508245	1.0	1303	tags=23%, list=14%, signal=27%
GO:1903409	GO:1903409		16	0.60850346	1.2398573	0.19483101	0.91468155	1.0	605	tags=31%, list=6%, signal=33%
GO:0048639	GO:0048639		80	0.41993514	1.2394396	0.1311787	0.91437256	1.0	1396	tags=20%, list=15%, signal=23%
GO:1902254	GO:1902254		16	0.68694866	1.2389581	0.21689059	0.91445965	1.0	499	tags=19%, list=5%, signal=20%
GO:0007586	GO:0007586		38	0.64332426	1.23771	0.14760914	0.9189398	1.0	905	tags=24%, list=9%, signal=26%
GO:0016614	GO:0016614		94	0.3908431	1.2370995	0.15717092	0.91973	1.0	1927	tags=31%, list=20%, signal=38%
GO:0001505	GO:0001505		161	0.3732001	1.2368692	0.08382066	0.91864353	1.0	1590	tags=25%, list=17%, signal=30%
GO:0080025	GO:0080025		20	0.6238204	1.2367456	0.12896825	0.91692483	1.0	781	tags=30%, list=8%, signal=33%
GO:0045807	GO:0045807		92	0.37900382	1.2353927	0.106589146	0.9216616	1.0	1006	tags=17%, list=10%, signal=19%
GO:1902253	GO:1902253		20	0.6416516	1.234915	0.2594697	0.92185456	1.0	499	tags=15%, list=5%, signal=16%
GO:0052548	GO:0052548		245	0.3747656	1.2344812	0.06625259	0.9217901	1.0	1211	tags=20%, list=13%, signal=22%
GO:0005310	GO:0005310		19	0.59727955	1.2342718	0.19961977	0.9205765	1.0	803	tags=21%, list=8%, signal=23%
GO:0046686	GO:0046686		44	0.44491726	1.2339412	0.18072289	0.9200497	1.0	1550	tags=34%, list=16%, signal=40%
GO:0032663	GO:0032663		34	0.53984135	1.233924	0.19109462	0.91780365	1.0	653	tags=21%, list=7%, signal=22%
GO:0007204	GO:0007204		69	0.51436037	1.2325374	0.15932915	0.9226935	1.0	1150	tags=23%, list=12%, signal=26%
GO:0030048	GO:0030048		64	0.43504125	1.2319523	0.12698413	0.9234497	1.0	2089	tags=44%, list=22%, signal=56%
GO:0072332	GO:0072332		32	0.5637383	1.2315224	0.19767442	0.9233247	1.0	990	tags=22%, list=10%, signal=24%
GO:0008198	GO:0008198		16	0.61868924	1.2306707	0.14229248	0.92562044	1.0	883	tags=38%, list=9%, signal=41%
GO:0002443	GO:0002443		491	0.32479766	1.2304459	0.09741551	0.92449856	1.0	1816	tags=30%, list=19%, signal=36%
GO:2000641	GO:2000641		17	0.4363188	1.2303854	0.20039682	0.9224627	1.0	2374	tags=59%, list=25%, signal=78%
GO:0042744	GO:0042744		20	0.5593282	1.2300142	0.22774327	0.9221901	1.0	1545	tags=40%, list=16%, signal=48%
GO:0019730	GO:0019730		48	0.60312504	1.2298908	0.19845857	0.92053604	1.0	522	tags=13%, list=5%, signal=13%
GO:0035107	GO:0035107		66	0.5080409	1.2297595	0.13772455	0.91893643	1.0	414	tags=8%, list=4%, signal=8%
GO:0035108	GO:0035108		66	0.5080409	1.2297595	0.13772455	0.9166618	1.0	414	tags=8%, list=4%, signal=8%
GO:0002576	GO:0002576		107	0.39918777	1.229416	0.1764706	0.9161798	1.0	2227	tags=36%, list=23%, signal=46%
GO:0044215	GO:0044215		27	0.5198068	1.2290263	0.20697168	0.9160803	1.0	96	tags=7%, list=1%, signal=7%
GO:0044216	GO:0044216		27	0.5198068	1.2290263	0.20697168	0.91382945	1.0	96	tags=7%, list=1%, signal=7%
GO:0044217	GO:0044217		27	0.5198068	1.2290263	0.20697168	0.9115897	1.0	96	tags=7%, list=1%, signal=7%
GO:0019722	GO:0019722		56	0.477063	1.2287247	0.15959597	0.9109517	1.0	981	tags=16%, list=10%, signal=18%
GO:2000757	GO:2000757		15	0.5371193	1.2286274	0.23752496	0.90929633	1.0	1835	tags=40%, list=19%, signal=49%
GO:0001817	GO:0001817		344	0.35803375	1.2285599	0.0455408	0.90747464	1.0	1307	tags=17%, list=14%, signal=19%
GO:0016247	GO:0016247		52	0.41280317	1.2282046	0.1539924	0.9070206	1.0	2098	tags=38%, list=22%, signal=49%
GO:1901682	GO:1901682		18	0.6132336	1.2273477	0.1971831	0.9092592	1.0	765	tags=22%, list=8%, signal=24%
GO:0007179	GO:0007179		61	0.46623024	1.2270592	0.13294798	0.9085435	1.0	1919	tags=26%, list=20%, signal=33%
GO:0060603	GO:0060603		18	0.72106105	1.2270162	0.13872832	0.9065809	1.0	221	tags=22%, list=2%, signal=23%
GO:0031338	GO:0031338		16	0.458289	1.2263963	0.21721311	0.9077452	1.0	1998	tags=56%, list=21%, signal=71%
GO:0008284	GO:0008284		445	0.3711823	1.2263296	0.046692606	0.90597206	1.0	852	tags=13%, list=9%, signal=14%
GO:0048546	GO:0048546		17	0.5422184	1.2255472	0.16602316	0.9079022	1.0	628	tags=24%, list=7%, signal=25%
GO:0035329	GO:0035329		19	0.59389746	1.2248911	0.16929133	0.90929186	1.0	1916	tags=42%, list=20%, signal=52%
GO:0048854	GO:0048854		17	0.5587114	1.2245281	0.17584746	0.9089863	1.0	97	tags=12%, list=1%, signal=12%
GO:0051495	GO:0051495		141	0.378005	1.2239197	0.13584906	0.91008824	1.0	1061	tags=20%, list=11%, signal=22%
GO:0015026	GO:0015026		15	0.78145397	1.2235698	0.16244726	0.90978456	1.0	1048	tags=20%, list=11%, signal=22%
GO:1902495	GO:1902495		68	0.4502427	1.2235312	0.14457831	0.9078583	1.0	1150	tags=25%, list=12%, signal=28%
GO:0040008	GO:0040008		358	0.36043707	1.2229426	0.06412826	0.9086423	1.0	1162	tags=17%, list=12%, signal=19%
GO:0045471	GO:0045471		67	0.3720119	1.2222142	0.13060428	0.91027427	1.0	1214	tags=21%, list=13%, signal=24%
GO:1903825	GO:1903825		60	0.46637595	1.2218522	0.19161677	0.9099751	1.0	963	tags=23%, list=10%, signal=26%
GO:1905039	GO:1905039		60	0.46637595	1.2218522	0.19161677	0.90784407	1.0	963	tags=23%, list=10%, signal=26%
GO:1901615	GO:1901615		248	0.37564486	1.2208217	0.08179959	0.91092205	1.0	1697	tags=30%, list=18%, signal=35%
GO:0034704	GO:0034704		16	0.66341347	1.2206407	0.2099792	0.9096486	1.0	1318	tags=50%, list=14%, signal=58%
GO:0033017	GO:0033017		21	0.6730717	1.2204727	0.2309322	0.9084068	1.0	479	tags=19%, list=5%, signal=20%
GO:0010812	GO:0010812		38	0.41411534	1.2204403	0.16735537	0.9064918	1.0	1163	tags=21%, list=12%, signal=24%
GO:0035637	GO:0035637		30	0.48641625	1.2203096	0.21792261	0.9049967	1.0	1189	tags=33%, list=12%, signal=38%
GO:0001953	GO:0001953		24	0.4598659	1.2193277	0.17382413	0.9078052	1.0	1163	tags=25%, list=12%, signal=28%
GO:0015800	GO:0015800		22	0.50177836	1.2179667	0.22527473	0.9124936	1.0	821	tags=27%, list=9%, signal=30%
GO:0010959	GO:0010959		154	0.39594567	1.2162737	0.09090909	0.9190753	1.0	1650	tags=29%, list=17%, signal=34%
GO:0032102	GO:0032102		152	0.39368537	1.2159584	0.12266112	0.91854393	1.0	1307	tags=23%, list=14%, signal=26%
GO:0042133	GO:0042133		44	0.4589983	1.2159411	0.18965517	0.91651744	1.0	903	tags=25%, list=9%, signal=27%
GO:0032732	GO:0032732		20	0.602298	1.21558	0.1992032	0.9161493	1.0	1764	tags=50%, list=18%, signal=61%
GO:0034391	GO:0034391		15	0.5675922	1.2155468	0.19681908	0.9142239	1.0	523	tags=13%, list=5%, signal=14%
GO:0035567	GO:0035567		48	0.5057552	1.2138414	0.17857143	0.92096895	1.0	1713	tags=40%, list=18%, signal=48%
GO:0032731	GO:0032731		17	0.62461805	1.2136835	0.224	0.91967285	1.0	1764	tags=53%, list=18%, signal=65%
GO:0015711	GO:0015711		205	0.36510754	1.213633	0.06903353	0.91786265	1.0	905	tags=18%, list=9%, signal=19%
GO:0021879	GO:0021879		15	0.6272722	1.2128904	0.20907298	0.9193138	1.0	221	tags=13%, list=2%, signal=14%
GO:0050953	GO:0050953		57	0.50773716	1.2128307	0.16535433	0.9175649	1.0	253	tags=12%, list=3%, signal=13%
GO:0022898	GO:0022898		98	0.39725348	1.2122694	0.14016737	0.91828066	1.0	1766	tags=32%, list=18%, signal=38%
GO:0019835	GO:0019835		18	0.52804345	1.2120721	0.23732251	0.9171799	1.0	1943	tags=33%, list=20%, signal=42%
GO:0032890	GO:0032890		22	0.501039	1.2120008	0.2020202	0.9154892	1.0	1198	tags=32%, list=12%, signal=36%
GO:0006875	GO:0006875		207	0.39458045	1.2118578	0.08249497	0.9142269	1.0	1327	tags=23%, list=14%, signal=26%
GO:0002449	GO:0002449		93	0.37043843	1.2116132	0.15674603	0.913316	1.0	2085	tags=31%, list=22%, signal=39%
GO:0031348	GO:0031348		92	0.39202088	1.2113397	0.18367347	0.9125979	1.0	1492	tags=27%, list=16%, signal=32%
GO:0042733	GO:0042733		30	0.56829786	1.2108535	0.22244489	0.91302526	1.0	414	tags=13%, list=4%, signal=14%
GO:0006862	GO:0006862		16	0.5439773	1.2108073	0.20939335	0.91125727	1.0	884	tags=38%, list=9%, signal=41%
GO:1904375	GO:1904375		80	0.3758969	1.2108063	0.19361277	0.9092475	1.0	2138	tags=33%, list=22%, signal=41%
GO:0015215	GO:0015215		15	0.54398686	1.2107872	0.20939335	0.90733665	1.0	884	tags=40%, list=9%, signal=44%
GO:0042771	GO:0042771		19	0.6632687	1.2107599	0.36190477	0.90549636	1.0	990	tags=16%, list=10%, signal=18%
GO:0005080	GO:0005080		31	0.3909745	1.2106441	0.1908397	0.9040624	1.0	1665	tags=35%, list=17%, signal=43%
GO:1901136	GO:1901136		114	0.38142502	1.2097077	0.15039062	0.906693	1.0	1878	tags=36%, list=20%, signal=44%
GO:0071248	GO:0071248		92	0.4091812	1.2091212	0.13944224	0.9075816	1.0	924	tags=20%, list=10%, signal=21%
GO:1990776	GO:1990776		18	0.4670508	1.2084793	0.20250522	0.9086819	1.0	1533	tags=33%, list=16%, signal=40%
GO:0060021	GO:0060021		35	0.59972733	1.2076344	0.22012578	0.91086113	1.0	153	tags=9%, list=2%, signal=9%
GO:1901985	GO:1901985		27	0.4938402	1.2074051	0.20647773	0.9100516	1.0	1316	tags=19%, list=14%, signal=21%
GO:0001782	GO:0001782		15	0.7570926	1.2067178	0.2164751	0.9114927	1.0	1102	tags=40%, list=11%, signal=45%
GO:0042476	GO:0042476		45	0.51579475	1.2066567	0.18813907	0.9098154	1.0	1102	tags=22%, list=11%, signal=25%
GO:0016616	GO:0016616		88	0.38608077	1.2063615	0.19178082	0.9093259	1.0	1927	tags=31%, list=20%, signal=38%
GO:1903034	GO:1903034		91	0.4259285	1.2061132	0.13469388	0.90853006	1.0	1019	tags=21%, list=11%, signal=23%
GO:0042391	GO:0042391		138	0.35228366	1.2057079	0.1254902	0.90872705	1.0	1189	tags=25%, list=12%, signal=29%
GO:0043030	GO:0043030		21	0.5177781	1.2055014	0.22222222	0.90786314	1.0	539	tags=24%, list=6%, signal=25%
GO:0002455	GO:0002455		43	0.4424021	1.2045689	0.22465208	0.91052943	1.0	2178	tags=40%, list=23%, signal=51%
GO:1903036	GO:1903036		30	0.4437695	1.2042226	0.15913557	0.91029084	1.0	905	tags=20%, list=9%, signal=22%
GO:0002274	GO:0002274		439	0.31836066	1.20343	0.11328125	0.9121647	1.0	1816	tags=31%, list=19%, signal=36%
GO:0018149	GO:0018149		27	0.4802233	1.203197	0.27058825	0.9114179	1.0	2353	tags=48%, list=24%, signal=64%
GO:0004857	GO:0004857		219	0.35550484	1.2031472	0.11089494	0.9097434	1.0	1766	tags=29%, list=18%, signal=34%
GO:0046470	GO:0046470		42	0.4792618	1.2010734	0.20610687	0.91841084	1.0	787	tags=21%, list=8%, signal=23%
GO:0071222	GO:0071222		89	0.40225604	1.2010158	0.12525253	0.9167688	1.0	1172	tags=21%, list=12%, signal=24%
GO:0070252	GO:0070252		45	0.45725477	1.2008764	0.17884615	0.91554385	1.0	2089	tags=49%, list=22%, signal=62%
GO:0071216	GO:0071216		105	0.38844687	1.2008134	0.13373253	0.9139079	1.0	1172	tags=20%, list=12%, signal=23%
GO:0035578	GO:0035578		81	0.3614067	1.2007579	0.1765873	0.9122651	1.0	1893	tags=40%, list=20%, signal=49%
GO:0099240	GO:0099240		32	0.5048427	1.1997205	0.16064256	0.91537017	1.0	295	tags=13%, list=3%, signal=13%
GO:0010038	GO:0010038		200	0.33766106	1.1994277	0.09922179	0.91492784	1.0	1578	tags=27%, list=16%, signal=32%
GO:0045785	GO:0045785		238	0.37450773	1.1988902	0.09356725	0.915654	1.0	1300	tags=21%, list=14%, signal=24%
GO:0002011	GO:0002011		28	0.5020852	1.1982586	0.22862823	0.9168668	1.0	1734	tags=39%, list=18%, signal=48%
GO:0009055	GO:0009055		80	0.42475906	1.1981202	0.20321931	0.9156721	1.0	1531	tags=24%, list=16%, signal=28%
GO:0044815	GO:0044815		39	0.4827261	1.197877	0.2159533	0.915008	1.0	1767	tags=44%, list=18%, signal=53%
GO:0030865	GO:0030865		40	0.5102857	1.1976271	0.24260356	0.9143931	1.0	969	tags=18%, list=10%, signal=19%
GO:0048806	GO:0048806		17	0.7476631	1.1976182	0.23106796	0.9125618	1.0	357	tags=24%, list=4%, signal=24%
GO:0045927	GO:0045927		139	0.36531508	1.1973128	0.123844735	0.9121091	1.0	1318	tags=22%, list=14%, signal=25%
GO:0002275	GO:0002275		411	0.3213257	1.1972915	0.14174758	0.91034317	1.0	1831	tags=31%, list=19%, signal=36%
GO:0035282	GO:0035282		35	0.51961297	1.1966106	0.21255061	0.91177857	1.0	1280	tags=26%, list=13%, signal=30%
GO:0005976	GO:0005976		43	0.4609975	1.1957333	0.20866142	0.9141087	1.0	2166	tags=49%, list=23%, signal=63%
GO:0002444	GO:0002444		412	0.31977224	1.1954921	0.14424951	0.91341615	1.0	1831	tags=31%, list=19%, signal=37%
GO:0048706	GO:0048706		48	0.5033817	1.1951554	0.16734694	0.9132158	1.0	1192	tags=13%, list=12%, signal=14%
GO:0071772	GO:0071772		34	0.5272398	1.1945446	0.18503119	0.9141518	1.0	807	tags=18%, list=8%, signal=19%
GO:0071773	GO:0071773		34	0.5272398	1.1945446	0.18503119	0.91229755	1.0	807	tags=18%, list=8%, signal=19%
GO:0005200	GO:0005200		84	0.35576466	1.1943629	0.18882467	0.9113223	1.0	2170	tags=42%, list=23%, signal=53%
GO:0055074	GO:0055074		140	0.41331553	1.1940794	0.1425819	0.9107988	1.0	905	tags=17%, list=9%, signal=19%
GO:0015085	GO:0015085		43	0.4978482	1.1937621	0.1904762	0.9106561	1.0	1318	tags=28%, list=14%, signal=32%
GO:0045095	GO:0045095		36	0.5557206	1.1932895	0.21893491	0.91109157	1.0	1943	tags=47%, list=20%, signal=59%
GO:0010634	GO:0010634		91	0.40390176	1.1926711	0.16666667	0.91217804	1.0	1886	tags=34%, list=20%, signal=42%
GO:0005496	GO:0005496		51	0.5022931	1.1924775	0.23255815	0.91126066	1.0	368	tags=10%, list=4%, signal=10%
GO:0035066	GO:0035066		19	0.4688638	1.1920167	0.22093023	0.9116299	1.0	1316	tags=21%, list=14%, signal=24%
GO:0002446	GO:0002446		403	0.3197797	1.1910325	0.15429688	0.91454804	1.0	1831	tags=31%, list=19%, signal=37%
GO:0032496	GO:0032496		153	0.37696263	1.1903932	0.11222445	0.9158079	1.0	1172	tags=20%, list=12%, signal=22%
GO:0032411	GO:0032411		47	0.45868817	1.1903235	0.19875777	0.9143237	1.0	1608	tags=30%, list=17%, signal=36%
GO:0044306	GO:0044306		54	0.38818052	1.1900635	0.18309858	0.9138581	1.0	1740	tags=31%, list=18%, signal=38%
GO:0001843	GO:0001843		61	0.41359136	1.1900452	0.18287937	0.91215795	1.0	1570	tags=28%, list=16%, signal=33%
GO:0060606	GO:0060606		61	0.41359136	1.1900452	0.18287937	0.91035527	1.0	1570	tags=28%, list=16%, signal=33%
GO:0010811	GO:0010811		86	0.37982005	1.189332	0.16496944	0.9120605	1.0	1280	tags=24%, list=13%, signal=28%
GO:0051283	GO:0051283		23	0.6245872	1.1892251	0.24236253	0.910781	1.0	658	tags=17%, list=7%, signal=19%
GO:0033013	GO:0033013		39	0.49706167	1.1891611	0.21782178	0.9092493	1.0	960	tags=21%, list=10%, signal=23%
GO:0005882	GO:0005882		89	0.42547214	1.1889933	0.184	0.90826356	1.0	2209	tags=44%, list=23%, signal=56%
GO:0071219	GO:0071219		91	0.3974372	1.1887796	0.13995942	0.90756714	1.0	1172	tags=21%, list=12%, signal=24%
GO:0051222	GO:0051222		227	0.3225048	1.1883038	0.11306043	0.9081235	1.0	1189	tags=17%, list=12%, signal=19%
GO:0090207	GO:0090207		19	0.52959526	1.188272	0.20670392	0.90650904	1.0	531	tags=26%, list=6%, signal=28%
GO:0042119	GO:0042119		400	0.3197171	1.1880944	0.1509804	0.90560335	1.0	1831	tags=31%, list=19%, signal=37%
GO:0034703	GO:0034703		35	0.5294966	1.1876779	0.2238193	0.9058818	1.0	1318	tags=26%, list=14%, signal=30%
GO:2000117	GO:2000117		60	0.5107152	1.1873463	0.2107438	0.9057105	1.0	1605	tags=35%, list=17%, signal=42%
GO:0090101	GO:0090101		61	0.43643478	1.1870847	0.16833667	0.90520877	1.0	1303	tags=21%, list=14%, signal=24%
GO:0035065	GO:0035065		36	0.41081482	1.1870774	0.20477137	0.9034923	1.0	1914	tags=28%, list=20%, signal=35%
GO:0045428	GO:0045428		40	0.40667862	1.1870754	0.19186047	0.9017628	1.0	1743	tags=33%, list=18%, signal=40%
GO:0007223	GO:0007223		16	0.7254642	1.1867836	0.2616034	0.90141225	1.0	59	tags=19%, list=1%, signal=19%
GO:0051346	GO:0051346		275	0.35142463	1.1867332	0.097363085	0.8999463	1.0	1763	tags=28%, list=18%, signal=33%
GO:0071478	GO:0071478		109	0.37513137	1.1861619	0.18315789	0.90082335	1.0	1510	tags=24%, list=16%, signal=28%
GO:0043312	GO:0043312		397	0.31924796	1.1859088	0.15594542	0.9003045	1.0	1831	tags=31%, list=19%, signal=37%
GO:0036230	GO:0036230		403	0.31882676	1.1857482	0.15728155	0.8993547	1.0	1831	tags=31%, list=19%, signal=37%
GO:0043299	GO:0043299		406	0.31802344	1.1856574	0.15564202	0.89809966	1.0	1831	tags=31%, list=19%, signal=36%
GO:0002283	GO:0002283		398	0.31911442	1.1851146	0.16015625	0.8988561	1.0	1831	tags=31%, list=19%, signal=37%
GO:0032355	GO:0032355		68	0.44341847	1.1845279	0.1992263	0.8999165	1.0	1280	tags=25%, list=13%, signal=29%
GO:0071402	GO:0071402		16	0.4564044	1.1839446	0.27198365	0.9009482	1.0	1939	tags=38%, list=20%, signal=47%
GO:0070509	GO:0070509		18	0.47015652	1.1836387	0.25651303	0.9007089	1.0	1150	tags=28%, list=12%, signal=31%
GO:0019395	GO:0019395		64	0.3962404	1.1827763	0.1826742	0.902952	1.0	1959	tags=45%, list=20%, signal=57%
GO:0034440	GO:0034440		64	0.3962404	1.1827763	0.1826742	0.90125155	1.0	1959	tags=45%, list=20%, signal=57%
GO:0001954	GO:0001954		40	0.4458349	1.1824449	0.2122449	0.90112215	1.0	1501	tags=38%, list=16%, signal=44%
GO:0006779	GO:0006779		18	0.46365324	1.1822205	0.24539877	0.90045494	1.0	960	tags=22%, list=10%, signal=25%
GO:0071560	GO:0071560		89	0.40208486	1.1814001	0.14949495	0.9024978	1.0	1970	tags=33%, list=20%, signal=41%
GO:2001021	GO:2001021		49	0.44531897	1.1809788	0.21755725	0.90285206	1.0	499	tags=10%, list=5%, signal=11%
GO:1903076	GO:1903076		66	0.37342426	1.1807294	0.22928709	0.9023048	1.0	1654	tags=23%, list=17%, signal=27%
GO:0051924	GO:0051924		100	0.42434984	1.1800805	0.18562874	0.9035633	1.0	1650	tags=32%, list=17%, signal=38%
GO:0005775	GO:0005775		140	0.33543387	1.1800311	0.21980198	0.90211207	1.0	1920	tags=36%, list=20%, signal=45%
GO:0007029	GO:0007029		31	0.4359587	1.179841	0.2644135	0.9012617	1.0	78	tags=6%, list=1%, signal=6%
GO:0032410	GO:0032410		34	0.45772636	1.1797496	0.20850202	0.90002245	1.0	360	tags=12%, list=4%, signal=12%
GO:0001540	GO:0001540		33	0.5111461	1.178808	0.25409836	0.9028044	1.0	1492	tags=33%, list=16%, signal=39%
GO:0051216	GO:0051216		70	0.46868777	1.1784276	0.17635271	0.9029585	1.0	658	tags=17%, list=7%, signal=18%
GO:0045684	GO:0045684		19	0.46806148	1.1782078	0.22851562	0.9023211	1.0	1615	tags=42%, list=17%, signal=51%
GO:0043536	GO:0043536		33	0.52438515	1.1768514	0.23597679	0.9069235	1.0	2228	tags=39%, list=23%, signal=51%
GO:0045766	GO:0045766		89	0.39576146	1.1767038	0.17322835	0.9059374	1.0	1265	tags=22%, list=13%, signal=26%
GO:0032743	GO:0032743		21	0.5763003	1.1762793	0.29961833	0.90623474	1.0	998	tags=29%, list=10%, signal=32%
GO:0051588	GO:0051588		50	0.3664825	1.1744738	0.22680412	0.9130643	1.0	1998	tags=30%, list=21%, signal=38%
GO:0007267	GO:0007267		356	0.34384146	1.17444	0.10040161	0.9115668	1.0	1569	tags=20%, list=16%, signal=23%
GO:0043154	GO:0043154		54	0.51632535	1.1735623	0.21920668	0.9140346	1.0	1605	tags=35%, list=17%, signal=42%
GO:0001707	GO:0001707		29	0.4640189	1.1731564	0.24375	0.9142526	1.0	1075	tags=17%, list=11%, signal=19%
GO:0046717	GO:0046717		23	0.45327336	1.1731412	0.25097275	0.912679	1.0	409	tags=9%, list=4%, signal=9%
GO:0006937	GO:0006937		65	0.43403745	1.1730562	0.21330725	0.9114729	1.0	720	tags=20%, list=7%, signal=21%
GO:0006970	GO:0006970		52	0.40675938	1.1728717	0.20675105	0.91068757	1.0	821	tags=17%, list=9%, signal=19%
GO:0009411	GO:0009411		98	0.38296106	1.1726348	0.186722	0.9101389	1.0	1746	tags=28%, list=18%, signal=33%
GO:0006801	GO:0006801		22	0.5585891	1.1718123	0.2651072	0.912189	1.0	1144	tags=36%, list=12%, signal=41%
GO:0001909	GO:0001909		25	0.50754786	1.1709898	0.29296875	0.91438425	1.0	2010	tags=28%, list=21%, signal=35%
GO:1904018	GO:1904018		99	0.3993836	1.1705651	0.17038539	0.9147738	1.0	1922	tags=32%, list=20%, signal=40%
GO:1903426	GO:1903426		53	0.3999828	1.1705482	0.20729366	0.91320646	1.0	1545	tags=30%, list=16%, signal=36%
GO:0007188	GO:0007188		31	0.47550583	1.1702896	0.26147705	0.9127989	1.0	1557	tags=29%, list=16%, signal=35%
GO:0050807	GO:0050807		95	0.42331064	1.1690062	0.17821783	0.9171749	1.0	502	tags=13%, list=5%, signal=13%
GO:0071241	GO:0071241		106	0.38565066	1.1687981	0.2016632	0.91646373	1.0	973	tags=19%, list=10%, signal=21%
GO:0097529	GO:0097529		50	0.5168687	1.168732	0.23076923	0.9151345	1.0	1245	tags=20%, list=13%, signal=23%
GO:1901983	GO:1901983		48	0.39954227	1.1684906	0.22244897	0.9145902	1.0	787	tags=15%, list=8%, signal=16%
GO:0030276	GO:0030276		36	0.41786632	1.168116	0.218	0.9146177	1.0	1651	tags=33%, list=17%, signal=40%
GO:0034702	GO:0034702		59	0.4494421	1.1675924	0.22040816	0.91549563	1.0	1489	tags=29%, list=15%, signal=34%
GO:0001952	GO:0001952		83	0.3729778	1.1675048	0.15690376	0.91431516	1.0	1280	tags=28%, list=13%, signal=32%
GO:0046620	GO:0046620		47	0.40710196	1.1659229	0.207767	0.919938	1.0	1336	tags=21%, list=14%, signal=25%
GO:0006066	GO:0006066		193	0.35741705	1.1658374	0.17206478	0.9186637	1.0	1655	tags=30%, list=17%, signal=35%
GO:0007498	GO:0007498		48	0.4045571	1.1658349	0.20792079	0.91706556	1.0	701	tags=13%, list=7%, signal=13%
GO:0035295	GO:0035295		421	0.33188438	1.165672	0.06563707	0.91617733	1.0	1581	tags=20%, list=16%, signal=23%
GO:0009264	GO:0009264		15	0.5286815	1.1654711	0.27889907	0.91550255	1.0	1400	tags=33%, list=15%, signal=39%
GO:0046677	GO:0046677		182	0.3066721	1.1653596	0.103238866	0.914438	1.0	1282	tags=19%, list=13%, signal=22%
GO:0032535	GO:0032535		232	0.36052427	1.165293	0.16827853	0.9131605	1.0	1131	tags=17%, list=12%, signal=19%
GO:2000027	GO:2000027		94	0.44517964	1.1646186	0.17919075	0.91465056	1.0	1713	tags=27%, list=18%, signal=32%
GO:0005547	GO:0005547		27	0.5408646	1.164618	0.26666668	0.91306275	1.0	1603	tags=37%, list=17%, signal=44%
GO:0009611	GO:0009611		340	0.3285837	1.1645949	0.1388889	0.9116066	1.0	1605	tags=27%, list=17%, signal=31%
GO:0099536	GO:0099536		116	0.37749648	1.1645721	0.17382413	0.9101436	1.0	809	tags=13%, list=8%, signal=14%
GO:2000758	GO:2000758		22	0.46625447	1.1644822	0.24524716	0.9089698	1.0	1316	tags=18%, list=14%, signal=21%
GO:0021915	GO:0021915		93	0.3748691	1.1641923	0.18181819	0.90874636	1.0	1714	tags=25%, list=18%, signal=30%
GO:0010765	GO:0010765		22	0.42770606	1.1632943	0.268714	0.9112632	1.0	2019	tags=32%, list=21%, signal=40%
GO:0050999	GO:0050999		27	0.52173144	1.1631625	0.24271844	0.91029316	1.0	1743	tags=37%, list=18%, signal=45%
GO:0036465	GO:0036465		32	0.48295066	1.1626359	0.24414062	0.91104776	1.0	1871	tags=38%, list=19%, signal=46%
GO:0048018	GO:0048018		98	0.43454158	1.1625704	0.1871345	0.9097663	1.0	1376	tags=21%, list=14%, signal=25%
GO:0034774	GO:0034774		270	0.31792468	1.1623739	0.20898438	0.9090689	1.0	2227	tags=37%, list=23%, signal=47%
GO:0006767	GO:0006767		65	0.48292682	1.1622151	0.26693228	0.9082999	1.0	537	tags=14%, list=6%, signal=15%
GO:0031670	GO:0031670		29	0.47433376	1.1622077	0.26052105	0.9067812	1.0	1600	tags=38%, list=17%, signal=45%
GO:0035580	GO:0035580		49	0.41985816	1.1622046	0.2689243	0.9052468	1.0	2164	tags=41%, list=23%, signal=52%
GO:0008289	GO:0008289		410	0.33667973	1.1612461	0.11176471	0.9079621	1.0	906	tags=15%, list=9%, signal=16%
GO:0002244	GO:0002244		42	0.43277255	1.1608241	0.23137255	0.9082343	1.0	1334	tags=21%, list=14%, signal=25%
GO:0050856	GO:0050856		26	0.4509393	1.1606363	0.26492536	0.9075934	1.0	1245	tags=27%, list=13%, signal=31%
GO:0045806	GO:0045806		35	0.38057896	1.160421	0.20522387	0.90697616	1.0	1577	tags=34%, list=16%, signal=41%
GO:0034762	GO:0034762		198	0.35069916	1.1603581	0.17975207	0.90574974	1.0	1650	tags=27%, list=17%, signal=32%
GO:0043524	GO:0043524		73	0.38194844	1.1586207	0.18333334	0.91176844	1.0	1500	tags=30%, list=16%, signal=35%
GO:0030888	GO:0030888		33	0.5255644	1.1582922	0.26436782	0.91173804	1.0	499	tags=18%, list=5%, signal=19%
GO:0008016	GO:0008016		78	0.43457794	1.1578369	0.1969112	0.9121486	1.0	1682	tags=32%, list=17%, signal=39%
GO:2000273	GO:2000273		16	0.54246813	1.1577308	0.2992278	0.9111046	1.0	579	tags=19%, list=6%, signal=20%
GO:0010810	GO:0010810		141	0.34457415	1.1575598	0.17184265	0.9103094	1.0	1280	tags=22%, list=13%, signal=25%
GO:0015914	GO:0015914		43	0.41387758	1.1562413	0.2055336	0.91449684	1.0	466	tags=14%, list=5%, signal=15%
GO:0042130	GO:0042130		30	0.48323157	1.1552414	0.26102942	0.9175135	1.0	1274	tags=27%, list=13%, signal=31%
GO:0070670	GO:0070670		20	0.44767007	1.1551956	0.27102804	0.9161929	1.0	1034	tags=35%, list=11%, signal=39%
GO:0032148	GO:0032148		21	0.48922524	1.1550645	0.2994129	0.91526264	1.0	2138	tags=38%, list=22%, signal=49%
GO:0014020	GO:0014020		63	0.3967077	1.1547862	0.22986248	0.91499877	1.0	1570	tags=27%, list=16%, signal=32%
GO:0050678	GO:0050678		166	0.37379876	1.1547824	0.15697674	0.9134953	1.0	1336	tags=19%, list=14%, signal=22%
GO:0043266	GO:0043266		34	0.45967948	1.1543281	0.27128714	0.91397595	1.0	1347	tags=35%, list=14%, signal=41%
GO:0001848	GO:0001848		16	0.48173732	1.1541564	0.2826923	0.9132692	1.0	2046	tags=44%, list=21%, signal=55%
GO:0070588	GO:0070588		66	0.4230677	1.154073	0.21	0.91213924	1.0	1318	tags=21%, list=14%, signal=24%
GO:0032956	GO:0032956		209	0.34161997	1.1540489	0.16856061	0.91074854	1.0	1795	tags=29%, list=19%, signal=35%
GO:0010676	GO:0010676		27	0.48185936	1.1540116	0.27218935	0.90943635	1.0	1494	tags=33%, list=16%, signal=39%
GO:0045178	GO:0045178		33	0.4774978	1.1539413	0.29661018	0.908269	1.0	1579	tags=30%, list=16%, signal=36%
GO:0010955	GO:0010955		17	0.6379496	1.1537873	0.2826087	0.9074971	1.0	502	tags=12%, list=5%, signal=12%
GO:1903318	GO:1903318		17	0.6379496	1.1537873	0.2826087	0.9060118	1.0	502	tags=12%, list=5%, signal=12%
GO:0032101	GO:0032101		360	0.33908534	1.15295	0.11228813	0.9081664	1.0	1053	tags=18%, list=11%, signal=20%
GO:0050808	GO:0050808		118	0.3786601	1.1528114	0.19832985	0.90725785	1.0	1032	tags=19%, list=11%, signal=22%
GO:0060840	GO:0060840		47	0.45185447	1.1519006	0.2195122	0.90982366	1.0	1076	tags=19%, list=11%, signal=21%
GO:0032272	GO:0032272		44	0.47463015	1.1516402	0.28849903	0.90952885	1.0	1795	tags=34%, list=19%, signal=42%
GO:0097237	GO:0097237		133	0.34621972	1.1509972	0.18255578	0.91088605	1.0	1545	tags=25%, list=16%, signal=29%
GO:0097006	GO:0097006		52	0.42388868	1.1508172	0.24574669	0.9101766	1.0	1651	tags=33%, list=17%, signal=39%
GO:0042108	GO:0042108		30	0.5529382	1.1505324	0.33205375	0.90992934	1.0	653	tags=13%, list=7%, signal=14%
GO:1900543	GO:1900543		16	0.5390918	1.1504552	0.3149284	0.90880823	1.0	1396	tags=31%, list=15%, signal=36%
GO:1903579	GO:1903579		16	0.5390918	1.1504552	0.3149284	0.90734243	1.0	1396	tags=31%, list=15%, signal=36%
GO:0033630	GO:0033630		17	0.63478255	1.1499602	0.3560606	0.9081588	1.0	822	tags=18%, list=9%, signal=19%
GO:0002460	GO:0002460		96	0.34213337	1.1495123	0.22928709	0.9086465	1.0	2085	tags=30%, list=22%, signal=38%
GO:0090175	GO:0090175		38	0.47282824	1.1493084	0.24031007	0.90807134	1.0	2073	tags=50%, list=22%, signal=63%
GO:1904724	GO:1904724		48	0.47530967	1.1490796	0.28712872	0.907627	1.0	1589	tags=35%, list=17%, signal=42%
GO:0034765	GO:0034765		158	0.36384875	1.1488235	0.20041323	0.90727526	1.0	1650	tags=27%, list=17%, signal=32%
GO:0043281	GO:0043281		129	0.39782548	1.1487113	0.22338204	0.90629864	1.0	1189	tags=20%, list=12%, signal=23%
GO:0060071	GO:0060071		33	0.47886112	1.1486614	0.243083	0.9050499	1.0	2073	tags=55%, list=22%, signal=69%
GO:0010743	GO:0010743		16	0.5072772	1.147863	0.29113925	0.9070537	1.0	905	tags=19%, list=9%, signal=21%
GO:0098739	GO:0098739		36	0.486906	1.1475378	0.29182878	0.9070289	1.0	1150	tags=25%, list=12%, signal=28%
GO:0006873	GO:0006873		244	0.36321893	1.145982	0.14872798	0.91248566	1.0	1327	tags=21%, list=14%, signal=24%
GO:0030326	GO:0030326		54	0.45467803	1.1459097	0.22664016	0.91140485	1.0	414	tags=7%, list=4%, signal=8%
GO:0035113	GO:0035113		54	0.45467803	1.1459097	0.22664016	0.9099627	1.0	414	tags=7%, list=4%, signal=8%
GO:0050870	GO:0050870		111	0.41376844	1.1456927	0.2104247	0.90945977	1.0	1163	tags=18%, list=12%, signal=20%
GO:0006958	GO:0006958		40	0.42803526	1.1454904	0.284	0.9088928	1.0	2178	tags=40%, list=23%, signal=51%
GO:0002704	GO:0002704		23	0.4539692	1.1450763	0.2781955	0.9091997	1.0	1961	tags=35%, list=20%, signal=44%
GO:0070229	GO:0070229		18	0.47477508	1.1449342	0.2771318	0.9083683	1.0	2085	tags=39%, list=22%, signal=50%
GO:0006766	GO:0006766		85	0.45784527	1.1444995	0.25984251	0.9088243	1.0	796	tags=14%, list=8%, signal=15%
GO:0010922	GO:0010922		17	0.6233852	1.1437945	0.3197556	0.91040933	1.0	1001	tags=24%, list=10%, signal=26%
GO:0009636	GO:0009636		274	0.3009757	1.143779	0.14653465	0.90906495	1.0	1282	tags=20%, list=13%, signal=22%
GO:0030003	GO:0030003		240	0.36534303	1.1435667	0.15294118	0.90856737	1.0	1327	tags=21%, list=14%, signal=24%
GO:0050806	GO:0050806		54	0.46783757	1.1426435	0.25158563	0.91116536	1.0	955	tags=19%, list=10%, signal=20%
GO:0001841	GO:0001841		69	0.38683084	1.1421593	0.238921	0.9117576	1.0	1570	tags=25%, list=16%, signal=29%
GO:0006027	GO:0006027		39	0.36711138	1.1416074	0.2579365	0.9128408	1.0	1864	tags=38%, list=19%, signal=48%
GO:0021762	GO:0021762		28	0.4021887	1.1414528	0.32108316	0.9120847	1.0	1463	tags=36%, list=15%, signal=42%
GO:0006820	GO:0006820		248	0.33855107	1.1410961	0.13292433	0.91217023	1.0	963	tags=16%, list=10%, signal=17%
GO:0003014	GO:0003014		49	0.5198237	1.1409132	0.28772637	0.9115577	1.0	1550	tags=22%, list=16%, signal=27%
GO:1903530	GO:1903530		324	0.31990123	1.1405646	0.18532819	0.9115287	1.0	1352	tags=18%, list=14%, signal=20%
GO:0048488	GO:0048488		26	0.5134273	1.1405277	0.2778865	0.9102841	1.0	1476	tags=31%, list=15%, signal=36%
GO:0140238	GO:0140238		26	0.5134273	1.1405277	0.2778865	0.9088815	1.0	1476	tags=31%, list=15%, signal=36%
GO:1904951	GO:1904951		254	0.30800945	1.1399684	0.1770428	0.9098626	1.0	1189	tags=16%, list=12%, signal=18%
GO:0090092	GO:0090092		109	0.35601228	1.1398764	0.1783567	0.9088725	1.0	1702	tags=24%, list=18%, signal=29%
GO:1901984	GO:1901984		17	0.47881696	1.1393845	0.3151515	0.9095304	1.0	1835	tags=41%, list=19%, signal=51%
GO:0016836	GO:0016836		39	0.3694586	1.1391364	0.25378788	0.9091524	1.0	1814	tags=36%, list=19%, signal=44%
GO:0060395	GO:0060395		22	0.5365292	1.139005	0.32135728	0.9083348	1.0	628	tags=9%, list=7%, signal=10%
GO:0015370	GO:0015370		15	0.60591394	1.1383979	0.2694497	0.90957916	1.0	116	tags=13%, list=1%, signal=13%
GO:0032451	GO:0032451		25	0.50456876	1.1382289	0.2763713	0.90892446	1.0	465	tags=12%, list=5%, signal=13%
GO:1990351	GO:1990351		76	0.40364757	1.1367881	0.22664016	0.9138234	1.0	1180	tags=24%, list=12%, signal=27%
GO:0042060	GO:0042060		293	0.3267652	1.1367607	0.18637274	0.9125704	1.0	1734	tags=29%, list=18%, signal=35%
GO:0019902	GO:0019902		132	0.352982	1.1352113	0.2542373	0.9178631	1.0	1608	tags=20%, list=17%, signal=24%
GO:0044291	GO:0044291		41	0.37846756	1.1348982	0.2398374	0.9177759	1.0	794	tags=22%, list=8%, signal=24%
GO:0050867	GO:0050867		176	0.35645574	1.1340457	0.19216418	0.92012525	1.0	1198	tags=18%, list=12%, signal=20%
GO:0099094	GO:0099094		19	0.7065972	1.1338588	0.3263158	0.9194964	1.0	147	tags=11%, list=2%, signal=11%
GO:0002366	GO:0002366		454	0.30482545	1.1338265	0.20750988	0.9182238	1.0	1816	tags=30%, list=19%, signal=35%
GO:0030199	GO:0030199		34	0.48244724	1.1338245	0.30204082	0.91684204	1.0	1143	tags=24%, list=12%, signal=27%
GO:0033273	GO:0033273		49	0.4501264	1.1335919	0.29651162	0.91646427	1.0	1280	tags=29%, list=13%, signal=33%
GO:0000729	GO:0000729		16	0.5005774	1.1335269	0.29674795	0.91535914	1.0	1412	tags=25%, list=15%, signal=29%
GO:0022409	GO:0022409		132	0.38186175	1.1333555	0.21497121	0.9147064	1.0	1163	tags=16%, list=12%, signal=18%
GO:0007600	GO:0007600		142	0.38380384	1.1333135	0.20669292	0.91353434	1.0	905	tags=15%, list=9%, signal=16%
GO:0051150	GO:0051150		16	0.5023597	1.1326014	0.2634855	0.91517794	1.0	787	tags=19%, list=8%, signal=20%
GO:0002263	GO:0002263		457	0.30461484	1.1325213	0.20833333	0.914135	1.0	1816	tags=30%, list=19%, signal=35%
GO:1905475	GO:1905475		119	0.32562613	1.1323314	0.24423076	0.91359264	1.0	1665	tags=25%, list=17%, signal=30%
GO:0019935	GO:0019935		33	0.52036417	1.1320764	0.28104576	0.91324896	1.0	1564	tags=33%, list=16%, signal=40%
GO:0032368	GO:0032368		50	0.4135371	1.1303889	0.27131784	0.91904384	1.0	831	tags=16%, list=9%, signal=17%
GO:0071479	GO:0071479		51	0.37720463	1.130129	0.25838265	0.9187779	1.0	654	tags=14%, list=7%, signal=15%
GO:0002237	GO:0002237		160	0.35981292	1.1300751	0.1764706	0.91764146	1.0	1172	tags=19%, list=12%, signal=22%
GO:0032970	GO:0032970		231	0.329583	1.1291293	0.21320754	0.920208	1.0	1152	tags=20%, list=12%, signal=23%
GO:0030514	GO:0030514		22	0.51991916	1.1287605	0.2636917	0.9204513	1.0	701	tags=23%, list=7%, signal=24%
GO:1904062	GO:1904062		128	0.36407378	1.1285192	0.218107	0.920053	1.0	1650	tags=28%, list=17%, signal=33%
GO:1902904	GO:1902904		81	0.37758029	1.1284175	0.270428	0.91914713	1.0	1795	tags=28%, list=19%, signal=35%
GO:1905952	GO:1905952		68	0.38276565	1.1282133	0.24040404	0.9186865	1.0	905	tags=19%, list=9%, signal=21%
GO:0099055	GO:0099055		17	0.52620316	1.1275078	0.25518674	0.92037404	1.0	295	tags=18%, list=3%, signal=18%
GO:1903039	GO:1903039		116	0.4040878	1.1272525	0.22957198	0.9200762	1.0	1163	tags=17%, list=12%, signal=19%
GO:0030674	GO:0030674		116	0.35558993	1.1271075	0.22772278	0.9193436	1.0	2075	tags=34%, list=22%, signal=43%
GO:0030029	GO:0030029		360	0.31590065	1.1270868	0.17519686	0.91809076	1.0	1163	tags=18%, list=12%, signal=19%
GO:0031648	GO:0031648		28	0.51507485	1.1268128	0.3306288	0.9178937	1.0	585	tags=14%, list=6%, signal=15%
GO:0006091	GO:0006091		266	0.32932737	1.1263257	0.27593362	0.91864926	1.0	1690	tags=26%, list=18%, signal=31%
GO:0005640	GO:0005640		17	0.45964387	1.1261959	0.31083843	0.91792095	1.0	254	tags=12%, list=3%, signal=12%
GO:0003413	GO:0003413		17	0.555136	1.1252985	0.36820924	0.9203739	1.0	658	tags=29%, list=7%, signal=32%
GO:0023023	GO:0023023		15	0.4495199	1.1247717	0.30919766	0.92122394	1.0	1737	tags=33%, list=18%, signal=41%
GO:0110110	GO:0110110		34	0.5332743	1.124191	0.2802303	0.92234695	1.0	1133	tags=18%, list=12%, signal=20%
GO:0060205	GO:0060205		281	0.30614668	1.1239152	0.2407045	0.92220396	1.0	2227	tags=37%, list=23%, signal=47%
GO:2000036	GO:2000036		16	0.6529286	1.1234372	0.35341364	0.9229275	1.0	240	tags=19%, list=2%, signal=19%
GO:0045995	GO:0045995		67	0.41499162	1.1234316	0.2751423	0.92161995	1.0	414	tags=9%, list=4%, signal=9%
GO:0032414	GO:0032414		43	0.44292474	1.1234031	0.2753623	0.92040986	1.0	1608	tags=28%, list=17%, signal=33%
GO:0048489	GO:0048489		50	0.4480285	1.1229923	0.29568788	0.9208346	1.0	174	tags=8%, list=2%, signal=8%
GO:0097479	GO:0097479		50	0.4480285	1.1229923	0.29568788	0.91951156	1.0	174	tags=8%, list=2%, signal=8%
GO:0097480	GO:0097480		50	0.4480285	1.1229923	0.29568788	0.9181923	1.0	174	tags=8%, list=2%, signal=8%
GO:0060627	GO:0060627		298	0.28500736	1.122868	0.17286246	0.91737884	1.0	1587	tags=22%, list=17%, signal=26%
GO:1905268	GO:1905268		46	0.381902	1.1223135	0.29681274	0.918447	1.0	1835	tags=26%, list=19%, signal=32%
GO:0031983	GO:0031983		282	0.30608287	1.1217163	0.24361493	0.919612	1.0	2227	tags=37%, list=23%, signal=47%
GO:0042035	GO:0042035		47	0.47453895	1.1215824	0.325	0.9188689	1.0	732	tags=13%, list=8%, signal=14%
GO:0097755	GO:0097755		22	0.55328953	1.1213796	0.33663365	0.9184309	1.0	1577	tags=32%, list=16%, signal=38%
GO:0031072	GO:0031072		88	0.35172087	1.1208327	0.26574802	0.91937727	1.0	85	tags=5%, list=1%, signal=5%
GO:0045920	GO:0045920		19	0.5342168	1.1202085	0.34848484	0.9207456	1.0	1500	tags=32%, list=16%, signal=37%
GO:0010517	GO:0010517		28	0.5351256	1.1201392	0.35756385	0.91977054	1.0	1001	tags=25%, list=10%, signal=28%
GO:0002526	GO:0002526		44	0.39217108	1.1201268	0.25708884	0.9185238	1.0	526	tags=11%, list=5%, signal=12%
GO:0090090	GO:0090090		61	0.43405828	1.1195753	0.2473573	0.9194575	1.0	478	tags=15%, list=5%, signal=15%
GO:0031253	GO:0031253		165	0.32594848	1.1193606	0.196	0.91905206	1.0	1327	tags=19%, list=14%, signal=22%
GO:0071709	GO:0071709		15	0.46762177	1.118742	0.32857144	0.92032015	1.0	956	tags=33%, list=10%, signal=37%
GO:0032965	GO:0032965		19	0.4989097	1.1185732	0.32038835	0.9196713	1.0	1922	tags=37%, list=20%, signal=46%
GO:0060078	GO:0060078		15	0.5587574	1.1184957	0.33684212	0.9186838	1.0	981	tags=27%, list=10%, signal=30%
GO:0001786	GO:0001786		30	0.46381083	1.1184161	0.29681274	0.9177268	1.0	658	tags=17%, list=7%, signal=18%
GO:0007417	GO:0007417		432	0.30470333	1.1179763	0.15531915	0.9182641	1.0	1192	tags=17%, list=12%, signal=18%
GO:0030595	GO:0030595		51	0.460554	1.1177533	0.29182157	0.9178887	1.0	1245	tags=16%, list=13%, signal=18%
GO:0071470	GO:0071470		27	0.4735998	1.1175382	0.35908142	0.9175113	1.0	808	tags=15%, list=8%, signal=16%
GO:0051046	GO:0051046		350	0.30881977	1.1170062	0.18989898	0.9185056	1.0	1369	tags=17%, list=14%, signal=19%
GO:0043269	GO:0043269		232	0.34098473	1.1165503	0.19675456	0.91905266	1.0	1377	tags=23%, list=14%, signal=27%
GO:0010712	GO:0010712		23	0.46758068	1.1164914	0.31213874	0.9179823	1.0	1922	tags=35%, list=20%, signal=43%
GO:0043679	GO:0043679		46	0.38201284	1.116022	0.28230616	0.91864896	1.0	1740	tags=30%, list=18%, signal=37%
GO:0030162	GO:0030162		436	0.2971232	1.1157969	0.15643564	0.9183754	1.0	1768	tags=27%, list=18%, signal=31%
GO:0003151	GO:0003151		35	0.5327539	1.1157653	0.29227558	0.91723	1.0	414	tags=14%, list=4%, signal=15%
GO:0048880	GO:0048880		157	0.36290053	1.1156968	0.2319688	0.9162553	1.0	1076	tags=14%, list=11%, signal=16%
GO:0007420	GO:0007420		334	0.29897255	1.1156335	0.1902834	0.91528505	1.0	1189	tags=18%, list=12%, signal=20%
GO:0048146	GO:0048146		33	0.54595757	1.1156018	0.32862905	0.9141566	1.0	1207	tags=21%, list=13%, signal=24%
GO:0015932	GO:0015932		22	0.46494442	1.1153076	0.30938125	0.9141785	1.0	884	tags=27%, list=9%, signal=30%
GO:0002707	GO:0002707		17	0.47729227	1.1150424	0.29831144	0.91401124	1.0	1961	tags=41%, list=20%, signal=52%
GO:0055065	GO:0055065		244	0.3638027	1.114864	0.21317829	0.9134941	1.0	1500	tags=23%, list=16%, signal=26%
GO:0030278	GO:0030278		87	0.40639162	1.1146505	0.2407767	0.91312253	1.0	1307	tags=18%, list=14%, signal=21%
GO:0002696	GO:0002696		172	0.3501961	1.1144103	0.23388582	0.91287833	1.0	1198	tags=17%, list=12%, signal=19%
GO:0098900	GO:0098900		25	0.3987747	1.1141924	0.3	0.9125354	1.0	2300	tags=44%, list=24%, signal=58%
GO:0016835	GO:0016835		50	0.39470363	1.1139766	0.29553902	0.9121757	1.0	790	tags=20%, list=8%, signal=22%
GO:0015849	GO:0015849		124	0.3641198	1.1137702	0.2559524	0.911814	1.0	963	tags=19%, list=10%, signal=20%
GO:0046942	GO:0046942		124	0.3641198	1.1137702	0.2559524	0.91057	1.0	963	tags=19%, list=10%, signal=20%
GO:0031526	GO:0031526		26	0.54765505	1.1129034	0.31589958	0.91300076	1.0	905	tags=31%, list=9%, signal=34%
GO:0051209	GO:0051209		21	0.610355	1.1122919	0.35772356	0.9142662	1.0	147	tags=10%, list=2%, signal=10%
GO:0050994	GO:0050994		30	0.5126038	1.1120143	0.30384615	0.9142276	1.0	831	tags=33%, list=9%, signal=36%
GO:0060443	GO:0060443		27	0.60842806	1.1118649	0.3365949	0.9135874	1.0	410	tags=22%, list=4%, signal=23%
GO:0060322	GO:0060322		365	0.31118822	1.111038	0.19624217	0.9155948	1.0	1189	tags=18%, list=12%, signal=20%
GO:0071889	GO:0071889		20	0.49625397	1.11102	0.31683168	0.91445124	1.0	1459	tags=35%, list=15%, signal=41%
GO:1990266	GO:1990266		36	0.50534815	1.1104739	0.3128599	0.91545665	1.0	1245	tags=17%, list=13%, signal=19%
GO:0050803	GO:0050803		99	0.41183344	1.1102716	0.24703558	0.9150513	1.0	502	tags=12%, list=5%, signal=13%
GO:0097530	GO:0097530		39	0.49776238	1.110104	0.32190475	0.9144627	1.0	1245	tags=18%, list=13%, signal=21%
GO:0030021	GO:0030021		17	0.5654251	1.1100885	0.3403846	0.9132852	1.0	1864	tags=35%, list=19%, signal=44%
GO:0003002	GO:0003002		93	0.41026434	1.1096635	0.26638478	0.9138482	1.0	1280	tags=17%, list=13%, signal=20%
GO:1905276	GO:1905276		15	0.57127386	1.1094812	0.29718876	0.9133203	1.0	414	tags=27%, list=4%, signal=28%
GO:1903393	GO:1903393		25	0.43796945	1.1086683	0.31657356	0.9152793	1.0	2084	tags=52%, list=22%, signal=66%
GO:0042157	GO:0042157		64	0.4013726	1.107199	0.24654832	0.91997516	1.0	789	tags=14%, list=8%, signal=15%
GO:0030855	GO:0030855		313	0.3393824	1.1070591	0.23679061	0.91930425	1.0	1582	tags=26%, list=16%, signal=30%
GO:0071868	GO:0071868		19	0.5008478	1.1069169	0.31434184	0.9186387	1.0	1608	tags=26%, list=17%, signal=32%
GO:0071870	GO:0071870		19	0.5008478	1.1069169	0.31434184	0.91741383	1.0	1608	tags=26%, list=17%, signal=32%
GO:0090066	GO:0090066		275	0.33673817	1.1067762	0.22509961	0.9167692	1.0	1795	tags=25%, list=19%, signal=30%
GO:0005543	GO:0005543		260	0.335541	1.105677	0.20889749	0.9199553	1.0	906	tags=16%, list=9%, signal=17%
GO:0003333	GO:0003333		36	0.46468517	1.105207	0.32386363	0.92069054	1.0	963	tags=28%, list=10%, signal=31%
GO:0001836	GO:0001836		15	0.43276107	1.1051846	0.34545454	0.91955566	1.0	1527	tags=40%, list=16%, signal=47%
GO:0071867	GO:0071867		20	0.4841274	1.1050833	0.3195266	0.9187383	1.0	176	tags=10%, list=2%, signal=10%
GO:0071869	GO:0071869		20	0.4841274	1.1050833	0.3195266	0.917523	1.0	176	tags=10%, list=2%, signal=10%
GO:0030165	GO:0030165		48	0.39560795	1.1046417	0.27613413	0.9180829	1.0	680	tags=13%, list=7%, signal=13%
GO:0002028	GO:0002028		48	0.4271711	1.1042653	0.3064182	0.9183156	1.0	1347	tags=19%, list=14%, signal=22%
GO:0032945	GO:0032945		38	0.43419126	1.1041683	0.3352381	0.9174988	1.0	1274	tags=21%, list=13%, signal=24%
GO:0050672	GO:0050672		38	0.43419126	1.1041683	0.3352381	0.9162916	1.0	1274	tags=21%, list=13%, signal=24%
GO:0048145	GO:0048145		54	0.4521996	1.1041139	0.28893444	0.9152955	1.0	1950	tags=30%, list=20%, signal=37%
GO:0090257	GO:0090257		105	0.36439928	1.103872	0.26242545	0.9150361	1.0	783	tags=16%, list=8%, signal=17%
GO:0022600	GO:0022600		32	0.5813877	1.1037351	0.3219616	0.9143809	1.0	905	tags=25%, list=9%, signal=28%
GO:0030072	GO:0030072		16	0.43644547	1.1035954	0.3123772	0.9137559	1.0	1353	tags=38%, list=14%, signal=44%
GO:0031904	GO:0031904		18	0.40423533	1.1034738	0.32156134	0.9130827	1.0	1482	tags=33%, list=15%, signal=39%
GO:0043062	GO:0043062		229	0.36673194	1.1034178	0.26771653	0.9121271	1.0	1181	tags=19%, list=12%, signal=21%
GO:0090218	GO:0090218		21	0.43030298	1.1033409	0.30879346	0.9112216	1.0	1743	tags=33%, list=18%, signal=41%
GO:0030890	GO:0030890		19	0.5924599	1.1027473	0.35470942	0.9124451	1.0	499	tags=26%, list=5%, signal=28%
GO:0002700	GO:0002700		69	0.37805077	1.1023443	0.32136106	0.912859	1.0	499	tags=10%, list=5%, signal=11%
GO:1990782	GO:1990782		44	0.49537393	1.1019297	0.375	0.913273	1.0	987	tags=20%, list=10%, signal=23%
GO:0110111	GO:0110111		19	0.52099586	1.1009226	0.33333334	0.91599154	1.0	1075	tags=21%, list=11%, signal=24%
GO:1905477	GO:1905477		76	0.33202094	1.0999385	0.2851485	0.91868764	1.0	1938	tags=33%, list=20%, signal=41%
GO:0030837	GO:0030837		33	0.5126985	1.0996226	0.394	0.9188012	1.0	1795	tags=39%, list=19%, signal=48%
GO:0022407	GO:0022407		208	0.33304927	1.0992576	0.19094488	0.91903746	1.0	1300	tags=20%, list=14%, signal=23%
GO:0005747	GO:0005747		37	0.4139311	1.0990139	0.31656185	0.9188393	1.0	2037	tags=38%, list=21%, signal=48%
GO:0030964	GO:0030964		37	0.4139311	1.0990139	0.31656185	0.91765517	1.0	2037	tags=38%, list=21%, signal=48%
GO:0045271	GO:0045271		37	0.4139311	1.0990139	0.31656185	0.91647416	1.0	2037	tags=38%, list=21%, signal=48%
GO:0002791	GO:0002791		219	0.3325935	1.0989949	0.2725451	0.91538084	1.0	1350	tags=19%, list=14%, signal=21%
GO:0098657	GO:0098657		399	0.29975826	1.0987042	0.204	0.9153126	1.0	1623	tags=25%, list=17%, signal=29%
GO:0010035	GO:0010035		300	0.28613582	1.0984322	0.20342205	0.9152528	1.0	1600	tags=25%, list=17%, signal=29%
GO:0017157	GO:0017157		99	0.33292264	1.0984077	0.31368822	0.914183	1.0	2222	tags=34%, list=23%, signal=44%
GO:0030178	GO:0030178		78	0.40124694	1.0982398	0.26229507	0.9136492	1.0	1561	tags=27%, list=16%, signal=32%
GO:0031226	GO:0031226		485	0.3348045	1.0982168	0.224	0.91257596	1.0	1076	tags=15%, list=11%, signal=16%
GO:1901879	GO:1901879		53	0.37204725	1.0981083	0.3244898	0.91181135	1.0	1795	tags=34%, list=19%, signal=42%
GO:0060562	GO:0060562		151	0.35782087	1.0978655	0.25146198	0.91161144	1.0	1735	tags=25%, list=18%, signal=29%
GO:0007286	GO:0007286		42	0.36244908	1.0977026	0.29554656	0.91110075	1.0	880	tags=17%, list=9%, signal=18%
GO:0002763	GO:0002763		26	0.47582892	1.0968634	0.3234127	0.913168	1.0	499	tags=12%, list=5%, signal=12%
GO:0071559	GO:0071559		96	0.37081483	1.0957052	0.25775194	0.9165857	1.0	1970	tags=31%, list=20%, signal=39%
GO:0033014	GO:0033014		21	0.41788617	1.0955962	0.35329342	0.9158128	1.0	960	tags=19%, list=10%, signal=21%
GO:0050766	GO:0050766		33	0.4614406	1.0954757	0.32061067	0.9150888	1.0	1006	tags=24%, list=10%, signal=27%
GO:0009887	GO:0009887		399	0.34304282	1.0948368	0.21011673	0.9164416	1.0	1617	tags=21%, list=17%, signal=25%
GO:0042440	GO:0042440		35	0.34646213	1.0947809	0.33802816	0.91553736	1.0	2061	tags=34%, list=21%, signal=43%
GO:0030335	GO:0030335		273	0.3127739	1.0946823	0.21984436	0.9147748	1.0	1303	tags=20%, list=14%, signal=22%
GO:0097435	GO:0097435		301	0.3134564	1.0946195	0.2407045	0.913845	1.0	1202	tags=17%, list=12%, signal=19%
GO:0070664	GO:0070664		42	0.42368343	1.0936674	0.33846155	0.91646075	1.0	1274	tags=19%, list=13%, signal=22%
GO:1901797	GO:1901797		20	0.62347364	1.0935012	0.41291586	0.91596013	1.0	813	tags=20%, list=8%, signal=22%
GO:0030155	GO:0030155		393	0.31158915	1.093159	0.16996047	0.9161563	1.0	1300	tags=20%, list=14%, signal=23%
GO:0071805	GO:0071805		28	0.5668474	1.0929009	0.37238494	0.915987	1.0	106	tags=7%, list=1%, signal=7%
GO:0045599	GO:0045599		19	0.5128744	1.0927013	0.31736526	0.91561264	1.0	1512	tags=32%, list=16%, signal=37%
GO:0030665	GO:0030665		72	0.3586052	1.0926968	0.29661018	0.91448337	1.0	988	tags=19%, list=10%, signal=22%
GO:1904705	GO:1904705		31	0.45970055	1.0924459	0.34851485	0.9143496	1.0	918	tags=19%, list=10%, signal=21%
GO:0015248	GO:0015248		25	0.4837162	1.0924054	0.3987854	0.9133738	1.0	16	tags=4%, list=0%, signal=4%
GO:1903725	GO:1903725		44	0.3627071	1.0921496	0.326	0.9132724	1.0	472	tags=14%, list=5%, signal=14%
GO:0030307	GO:0030307		94	0.35560036	1.0920724	0.26579925	0.9124616	1.0	1303	tags=22%, list=14%, signal=26%
GO:0032652	GO:0032652		34	0.48995656	1.091465	0.32358673	0.913634	1.0	1825	tags=41%, list=19%, signal=51%
GO:0035518	GO:0035518		16	0.5716235	1.0912235	0.3821138	0.9135028	1.0	1288	tags=25%, list=13%, signal=29%
GO:0022900	GO:0022900		126	0.3535651	1.0900254	0.32719836	0.91694635	1.0	1747	tags=24%, list=18%, signal=29%
GO:0098771	GO:0098771		285	0.34783435	1.0898176	0.2519685	0.91668457	1.0	1547	tags=23%, list=16%, signal=26%
GO:2000756	GO:2000756		41	0.38078034	1.0895731	0.3131313	0.91650826	1.0	1914	tags=24%, list=20%, signal=30%
GO:0048365	GO:0048365		49	0.37738422	1.089272	0.32586557	0.9166262	1.0	1131	tags=18%, list=12%, signal=21%
GO:0005509	GO:0005509		327	0.33429828	1.0880547	0.23346303	0.92012674	1.0	1627	tags=25%, list=17%, signal=30%
GO:0097193	GO:0097193		98	0.34294152	1.0880034	0.33716476	0.91919696	1.0	1627	tags=26%, list=17%, signal=30%
GO:0016684	GO:0016684		41	0.40375543	1.087707	0.3286004	0.9192455	1.0	1843	tags=39%, list=19%, signal=48%
GO:0070613	GO:0070613		35	0.4943391	1.0870377	0.34592447	0.92071843	1.0	1723	tags=31%, list=18%, signal=38%
GO:1903317	GO:1903317		36	0.49432045	1.087022	0.34592447	0.91964775	1.0	1723	tags=31%, list=18%, signal=37%
GO:0048066	GO:0048066		21	0.43572366	1.086999	0.31474105	0.9186081	1.0	1102	tags=38%, list=11%, signal=43%
GO:1903522	GO:1903522		93	0.39171585	1.0869468	0.2947977	0.91768265	1.0	1274	tags=23%, list=13%, signal=26%
GO:0042581	GO:0042581		114	0.3334884	1.0867959	0.31	0.9171262	1.0	2220	tags=39%, list=23%, signal=50%
GO:0005262	GO:0005262		33	0.4970599	1.0865823	0.30357143	0.91682297	1.0	1318	tags=27%, list=14%, signal=31%
GO:0030036	GO:0030036		324	0.3056002	1.0863754	0.22957198	0.91653854	1.0	1065	tags=16%, list=11%, signal=18%
GO:0099504	GO:0099504		58	0.41011482	1.0863537	0.3530572	0.91551363	1.0	2078	tags=31%, list=22%, signal=39%
GO:0043086	GO:0043086		469	0.28838786	1.0857201	0.21730383	0.9168832	1.0	1316	tags=18%, list=14%, signal=20%
GO:0090288	GO:0090288		78	0.36453202	1.085641	0.26857144	0.9160746	1.0	1303	tags=18%, list=14%, signal=21%
GO:0015267	GO:0015267		102	0.4119498	1.0853018	0.27037773	0.9162744	1.0	1318	tags=20%, list=14%, signal=22%
GO:0022803	GO:0022803		102	0.4119498	1.0853018	0.27037773	0.9151638	1.0	1318	tags=20%, list=14%, signal=22%
GO:2000147	GO:2000147		276	0.30883124	1.0846399	0.24470136	0.91670257	1.0	1303	tags=20%, list=14%, signal=22%
GO:0004252	GO:0004252		97	0.4484756	1.0844369	0.3220676	0.91632146	1.0	865	tags=16%, list=9%, signal=18%
GO:0050919	GO:0050919		16	0.6517111	1.0840048	0.3708087	0.91689515	1.0	1061	tags=19%, list=11%, signal=21%
GO:0072524	GO:0072524		85	0.38902494	1.0838368	0.37881875	0.9164305	1.0	1434	tags=25%, list=15%, signal=29%
GO:0001959	GO:0001959		90	0.35920933	1.0831231	0.311245	0.9181908	1.0	1053	tags=16%, list=11%, signal=17%
GO:0031623	GO:0031623		31	0.40819824	1.0830647	0.36590436	0.91733295	1.0	1825	tags=35%, list=19%, signal=44%
GO:0002697	GO:0002697		224	0.31941906	1.0827754	0.27272728	0.91733634	1.0	1277	tags=18%, list=13%, signal=20%
GO:0050865	GO:0050865		282	0.32678652	1.0825232	0.22846442	0.91721654	1.0	1280	tags=18%, list=13%, signal=21%
GO:0035924	GO:0035924		22	0.43333635	1.0819541	0.3874046	0.91826385	1.0	1075	tags=27%, list=11%, signal=31%
GO:0035239	GO:0035239		330	0.32075623	1.0810269	0.23461539	0.92072517	1.0	1616	tags=21%, list=17%, signal=25%
GO:0001570	GO:0001570		31	0.43582126	1.0809342	0.36242884	0.9199453	1.0	598	tags=16%, list=6%, signal=17%
GO:0048593	GO:0048593		46	0.45098144	1.0805535	0.32	0.9202633	1.0	1076	tags=15%, list=11%, signal=17%
GO:0008514	GO:0008514		87	0.3931287	1.0802974	0.29038462	0.92011327	1.0	963	tags=18%, list=10%, signal=20%
GO:0032412	GO:0032412		94	0.3470222	1.0796344	0.3251029	0.92157793	1.0	1766	tags=29%, list=18%, signal=35%
GO:0043627	GO:0043627		39	0.44185787	1.0792212	0.38846153	0.9221343	1.0	1707	tags=33%, list=18%, signal=40%
GO:0032091	GO:0032091		71	0.3834075	1.0791873	0.33130082	0.92115134	1.0	1053	tags=15%, list=11%, signal=17%
GO:0008544	GO:0008544		188	0.35068315	1.0791056	0.28737864	0.92035335	1.0	1635	tags=28%, list=17%, signal=33%
GO:0031528	GO:0031528		15	0.4323208	1.0783913	0.32518798	0.9220269	1.0	466	tags=13%, list=5%, signal=14%
GO:0022612	GO:0022612		60	0.454319	1.0777954	0.35387674	0.92325634	1.0	410	tags=12%, list=4%, signal=12%
GO:0072341	GO:0072341		52	0.37733787	1.0776308	0.3236994	0.92277783	1.0	2078	tags=35%, list=22%, signal=44%
GO:0023061	GO:0023061		62	0.3964228	1.0770631	0.32780084	0.923882	1.0	1552	tags=23%, list=16%, signal=27%
GO:0006656	GO:0006656		21	0.5062056	1.0769966	0.38963532	0.92307633	1.0	551	tags=24%, list=6%, signal=25%
GO:0030971	GO:0030971		34	0.50593936	1.0768917	0.3935743	0.9223895	1.0	640	tags=18%, list=7%, signal=19%
GO:0015079	GO:0015079		27	0.56818277	1.0768825	0.40083507	0.9213438	1.0	106	tags=7%, list=1%, signal=7%
GO:0051272	GO:0051272		282	0.30587232	1.0765334	0.2594697	0.92156863	1.0	1303	tags=20%, list=14%, signal=22%
GO:0007599	GO:0007599		192	0.32568845	1.0764616	0.28456914	0.92078185	1.0	1627	tags=30%, list=17%, signal=35%
GO:0001894	GO:0001894		100	0.4210124	1.0757091	0.31983805	0.92249084	1.0	1182	tags=24%, list=12%, signal=27%
GO:0060402	GO:0060402		23	0.5669131	1.0755471	0.39337474	0.92198354	1.0	147	tags=9%, list=2%, signal=9%
GO:0097553	GO:0097553		23	0.5669131	1.0755471	0.39337474	0.9209039	1.0	147	tags=9%, list=2%, signal=9%
GO:0055094	GO:0055094		15	0.4187412	1.0750186	0.38818565	0.9218025	1.0	1939	tags=33%, list=20%, signal=42%
GO:0061053	GO:0061053		34	0.4661772	1.074719	0.36268345	0.9219103	1.0	1280	tags=21%, list=13%, signal=24%
GO:0051149	GO:0051149		43	0.410743	1.0746796	0.32871288	0.92099124	1.0	356	tags=14%, list=4%, signal=14%
GO:0007596	GO:0007596		188	0.3251104	1.0744843	0.2917505	0.9206126	1.0	1627	tags=30%, list=17%, signal=35%
GO:0050817	GO:0050817		188	0.3251104	1.0744843	0.2917505	0.9195408	1.0	1627	tags=30%, list=17%, signal=35%
GO:0048259	GO:0048259		62	0.32033682	1.0739717	0.28514057	0.9204313	1.0	1561	tags=23%, list=16%, signal=27%
GO:0019216	GO:0019216		223	0.30436724	1.073927	0.26692456	0.9195327	1.0	765	tags=13%, list=8%, signal=14%
GO:0051536	GO:0051536		48	0.40943652	1.0738076	0.38247013	0.91888565	1.0	1611	tags=25%, list=17%, signal=30%
GO:0051540	GO:0051540		48	0.40943652	1.0738076	0.38247013	0.9178209	1.0	1611	tags=25%, list=17%, signal=30%
GO:0072175	GO:0072175		78	0.36528262	1.0735911	0.30390143	0.9175653	1.0	1570	tags=23%, list=16%, signal=27%
GO:0006813	GO:0006813		35	0.4976733	1.0735888	0.38900203	0.9165135	1.0	106	tags=6%, list=1%, signal=6%
GO:0045980	GO:0045980		17	0.48546928	1.0730757	0.40890688	0.9174257	1.0	1396	tags=29%, list=15%, signal=34%
GO:0009266	GO:0009266		101	0.32863748	1.072353	0.3145631	0.91913825	1.0	1227	tags=18%, list=13%, signal=20%
GO:0042026	GO:0042026		19	0.52650946	1.0721467	0.502	0.91886044	1.0	443	tags=16%, list=5%, signal=17%
GO:0098982	GO:0098982		16	0.4709315	1.0721172	0.36514524	0.91791123	1.0	1927	tags=38%, list=20%, signal=47%
GO:0007265	GO:0007265		171	0.32488057	1.0719236	0.33932135	0.91754436	1.0	2152	tags=30%, list=22%, signal=38%
GO:0042490	GO:0042490		23	0.50398386	1.0718188	0.4049904	0.91687745	1.0	113	tags=9%, list=1%, signal=9%
GO:0030136	GO:0030136		124	0.3202945	1.0716243	0.28336754	0.9165666	1.0	2017	tags=40%, list=21%, signal=50%
GO:0006144	GO:0006144		19	0.5783307	1.0715339	0.4762846	0.9158691	1.0	729	tags=21%, list=8%, signal=23%
GO:0031333	GO:0031333		77	0.36149392	1.0713595	0.36614174	0.915509	1.0	1294	tags=23%, list=13%, signal=27%
GO:0051048	GO:0051048		91	0.32980022	1.0710579	0.33592233	0.9156196	1.0	1352	tags=19%, list=14%, signal=22%
GO:0055080	GO:0055080		278	0.3451395	1.0710509	0.29051384	0.91460663	1.0	1547	tags=23%, list=16%, signal=26%
GO:0030139	GO:0030139		206	0.30399337	1.071041	0.3065539	0.9136008	1.0	2107	tags=37%, list=22%, signal=47%
GO:0008015	GO:0008015		153	0.3654125	1.0702776	0.33211678	0.9154063	1.0	1608	tags=26%, list=17%, signal=31%
GO:0030203	GO:0030203		79	0.35573334	1.0689008	0.30864197	0.91954494	1.0	1935	tags=33%, list=20%, signal=41%
GO:0007264	GO:0007264		210	0.3085906	1.0688591	0.2997988	0.9186629	1.0	1501	tags=20%, list=16%, signal=24%
GO:0002009	GO:0002009		220	0.32940388	1.068719	0.29083666	0.9181707	1.0	2028	tags=27%, list=21%, signal=34%
GO:0001654	GO:0001654		155	0.3480458	1.0684742	0.31153846	0.91809464	1.0	1076	tags=14%, list=11%, signal=15%
GO:0045824	GO:0045824		27	0.38609597	1.0678704	0.34714004	0.9192279	1.0	1955	tags=37%, list=20%, signal=46%
GO:0050708	GO:0050708		211	0.32649714	1.0673836	0.34063745	0.9200644	1.0	1350	tags=18%, list=14%, signal=21%
GO:0006897	GO:0006897		362	0.29178736	1.0667231	0.26587301	0.921457	1.0	1584	tags=25%, list=16%, signal=28%
GO:0048568	GO:0048568		169	0.33672616	1.0666264	0.282	0.9207592	1.0	176	tags=5%, list=2%, signal=5%
GO:0009914	GO:0009914		30	0.42066774	1.0663946	0.3484252	0.9205288	1.0	1353	tags=23%, list=14%, signal=27%
GO:0017171	GO:0017171		112	0.41935146	1.0662282	0.33996025	0.92013633	1.0	1482	tags=22%, list=15%, signal=26%
GO:0099518	GO:0099518		39	0.3813457	1.0656189	0.36605316	0.92134833	1.0	533	tags=10%, list=6%, signal=11%
GO:0002832	GO:0002832		29	0.50160646	1.0652869	0.39366516	0.921557	1.0	1307	tags=28%, list=14%, signal=32%
GO:0033138	GO:0033138		51	0.39952874	1.0650468	0.34577602	0.9213996	1.0	579	tags=18%, list=6%, signal=19%
GO:0005125	GO:0005125		43	0.4076562	1.0648744	0.34141415	0.9209796	1.0	332	tags=7%, list=3%, signal=7%
GO:0016627	GO:0016627		51	0.37462574	1.0647584	0.35928145	0.92039204	1.0	1959	tags=41%, list=20%, signal=51%
GO:0040017	GO:0040017		295	0.30383778	1.064311	0.26768643	0.9210661	1.0	1303	tags=19%, list=14%, signal=21%
GO:0043010	GO:0043010		137	0.3557754	1.0639619	0.32827324	0.9213956	1.0	1076	tags=13%, list=11%, signal=15%
GO:0043486	GO:0043486		31	0.48389742	1.0639132	0.38814533	0.9205293	1.0	762	tags=13%, list=8%, signal=14%
GO:0014704	GO:0014704		31	0.37877575	1.0634906	0.3346856	0.9210136	1.0	740	tags=19%, list=8%, signal=21%
GO:0006904	GO:0006904		34	0.37100783	1.0634668	0.38565892	0.92006946	1.0	2150	tags=41%, list=22%, signal=53%
GO:1901880	GO:1901880		41	0.3873704	1.0634543	0.38539553	0.91907847	1.0	1242	tags=24%, list=13%, signal=28%
GO:0045121	GO:0045121		189	0.32418403	1.0634077	0.30592734	0.91823035	1.0	1181	tags=23%, list=12%, signal=25%
GO:0150063	GO:0150063		156	0.34593278	1.0633515	0.3128599	0.9174344	1.0	1076	tags=13%, list=11%, signal=15%
GO:0008180	GO:0008180		28	0.48710972	1.0633457	0.42504743	0.91642994	1.0	1133	tags=32%, list=12%, signal=36%
GO:0031099	GO:0031099		90	0.335734	1.0632979	0.34410647	0.9156024	1.0	512	tags=11%, list=5%, signal=12%
GO:0016811	GO:0016811		62	0.3759584	1.0632695	0.3846154	0.9147147	1.0	1589	tags=24%, list=17%, signal=29%
GO:0098857	GO:0098857		190	0.3217394	1.0629416	0.30740038	0.9149502	1.0	1181	tags=23%, list=12%, signal=25%
GO:0043550	GO:0043550		34	0.3633511	1.0614482	0.33988214	0.91956264	1.0	1743	tags=26%, list=18%, signal=32%
GO:0030509	GO:0030509		28	0.48900226	1.0613502	0.38747555	0.91894555	1.0	807	tags=18%, list=8%, signal=19%
GO:1902305	GO:1902305		35	0.4104695	1.0611995	0.3611111	0.91846657	1.0	1608	tags=26%, list=17%, signal=31%
GO:0046879	GO:0046879		25	0.42125952	1.0611478	0.3577075	0.91763973	1.0	1353	tags=28%, list=14%, signal=32%
GO:0043198	GO:0043198		17	0.39167324	1.06086	0.40039062	0.91769177	1.0	2389	tags=41%, list=25%, signal=55%
GO:0044766	GO:0044766		25	0.38603318	1.0607693	0.36095765	0.91702133	1.0	360	tags=12%, list=4%, signal=12%
GO:1902579	GO:1902579		25	0.38603318	1.0607693	0.36095765	0.91601586	1.0	360	tags=12%, list=4%, signal=12%
GO:1903035	GO:1903035		54	0.42503062	1.0606581	0.3495935	0.9154019	1.0	1019	tags=24%, list=11%, signal=27%
GO:0008236	GO:0008236		111	0.42070696	1.0604268	0.34607646	0.9152431	1.0	1183	tags=18%, list=12%, signal=20%
GO:0031082	GO:0031082		16	0.42647266	1.0603672	0.39278558	0.9144713	1.0	1675	tags=38%, list=17%, signal=45%
GO:0030902	GO:0030902		64	0.36050966	1.0603561	0.32135728	0.9135199	1.0	1075	tags=19%, list=11%, signal=21%
GO:1903531	GO:1903531		83	0.3409739	1.0601097	0.37159532	0.9134368	1.0	1352	tags=19%, list=14%, signal=22%
GO:0046622	GO:0046622		21	0.47438332	1.0587133	0.41231343	0.9175147	1.0	1318	tags=24%, list=14%, signal=28%
GO:0050863	GO:0050863		165	0.3601364	1.0576538	0.31156716	0.9204144	1.0	1274	tags=20%, list=13%, signal=23%
GO:0090102	GO:0090102		18	0.5629307	1.0573878	0.36746988	0.9204119	1.0	59	tags=11%, list=1%, signal=11%
GO:0048332	GO:0048332		31	0.40505823	1.0572842	0.38235295	0.919777	1.0	1075	tags=16%, list=11%, signal=18%
GO:0005539	GO:0005539		116	0.39469022	1.0569599	0.37979797	0.91993093	1.0	1970	tags=37%, list=20%, signal=46%
GO:0030879	GO:0030879		69	0.4428576	1.0568422	0.3706721	0.9193343	1.0	1214	tags=23%, list=13%, signal=26%
GO:0008201	GO:0008201		87	0.4114725	1.0567362	0.39034206	0.9187489	1.0	1751	tags=36%, list=18%, signal=43%
GO:1990748	GO:1990748		67	0.37298024	1.0562253	0.35465115	0.9195955	1.0	1855	tags=36%, list=19%, signal=44%
GO:0050801	GO:0050801		319	0.33315894	1.0545161	0.32270917	0.92490804	1.0	1547	tags=23%, list=16%, signal=26%
GO:0006732	GO:0006732		230	0.30291238	1.0543944	0.34607646	0.92437017	1.0	1712	tags=26%, list=18%, signal=31%
GO:2000116	GO:2000116		142	0.34971756	1.0541049	0.33739838	0.9244009	1.0	1189	tags=19%, list=12%, signal=21%
GO:0060324	GO:0060324		30	0.45370197	1.0539111	0.41046277	0.92408574	1.0	176	tags=10%, list=2%, signal=10%
GO:0031122	GO:0031122		38	0.42465192	1.0538592	0.39918533	0.9232591	1.0	961	tags=13%, list=10%, signal=15%
GO:0048871	GO:0048871		158	0.39751264	1.0528955	0.32991803	0.9259666	1.0	1182	tags=22%, list=12%, signal=25%
GO:0035148	GO:0035148		86	0.34360597	1.0521414	0.35756385	0.92767185	1.0	1570	tags=22%, list=16%, signal=26%
GO:0098562	GO:0098562		116	0.30839866	1.0518394	0.32301742	0.9278165	1.0	2031	tags=35%, list=21%, signal=44%
GO:0071353	GO:0071353		19	0.40785816	1.0517849	0.38218924	0.927044	1.0	1034	tags=32%, list=11%, signal=35%
GO:0051251	GO:0051251		156	0.34273702	1.0517567	0.35249043	0.9261324	1.0	1183	tags=17%, list=12%, signal=19%
GO:0006658	GO:0006658		19	0.47025594	1.0512806	0.44234404	0.92687285	1.0	675	tags=11%, list=7%, signal=11%
GO:0043280	GO:0043280		77	0.33524212	1.0511318	0.34307992	0.9263977	1.0	1157	tags=19%, list=12%, signal=22%
GO:0042116	GO:0042116		23	0.542879	1.0507791	0.39121756	0.92676187	1.0	783	tags=26%, list=8%, signal=28%
GO:0009607	GO:0009607		459	0.2988876	1.0504135	0.3046875	0.9270654	1.0	1183	tags=16%, list=12%, signal=18%
GO:0001558	GO:0001558		218	0.31846267	1.0503755	0.30769232	0.92621064	1.0	1381	tags=20%, list=14%, signal=23%
GO:0002683	GO:0002683		208	0.30864754	1.0498308	0.30961537	0.92725945	1.0	1307	tags=21%, list=14%, signal=24%
GO:1903649	GO:1903649		19	0.3489954	1.0491775	0.37957612	0.92868453	1.0	2374	tags=53%, list=25%, signal=70%
GO:0007338	GO:0007338		39	0.42927206	1.0487607	0.38518518	0.9291813	1.0	579	tags=13%, list=6%, signal=14%
GO:0016324	GO:0016324		151	0.34473652	1.0486671	0.34307992	0.9285266	1.0	1608	tags=26%, list=17%, signal=31%
GO:0042168	GO:0042168		21	0.35470688	1.0480566	0.40319362	0.9297959	1.0	1861	tags=29%, list=19%, signal=35%
GO:0008285	GO:0008285		361	0.3043085	1.0479218	0.33333334	0.9293091	1.0	1347	tags=17%, list=14%, signal=19%
GO:0010714	GO:0010714		15	0.46925116	1.0478642	0.40079364	0.9285336	1.0	1825	tags=33%, list=19%, signal=41%
GO:0032967	GO:0032967		15	0.46925116	1.0478642	0.40079364	0.92755413	1.0	1825	tags=33%, list=19%, signal=41%
GO:0090287	GO:0090287		134	0.32967174	1.0473504	0.34146342	0.92850983	1.0	1456	tags=21%, list=15%, signal=24%
GO:0019789	GO:0019789		17	0.49310952	1.0471886	0.43168318	0.928137	1.0	856	tags=18%, list=9%, signal=19%
GO:0051051	GO:0051051		230	0.28819746	1.0466518	0.3078394	0.9290495	1.0	1577	tags=25%, list=16%, signal=29%
GO:2001237	GO:2001237		66	0.40787083	1.0464455	0.38358778	0.92882794	1.0	1500	tags=26%, list=16%, signal=30%
GO:0001655	GO:0001655		156	0.34228963	1.0464269	0.3483366	0.92792857	1.0	1280	tags=17%, list=13%, signal=20%
GO:0042558	GO:0042558		27	0.38696593	1.0460418	0.41700405	0.92831224	1.0	537	tags=22%, list=6%, signal=23%
GO:0050662	GO:0050662		211	0.31258282	1.0453287	0.3699187	0.9299206	1.0	1469	tags=23%, list=15%, signal=26%
GO:0050704	GO:0050704		22	0.47337237	1.0449525	0.4259635	0.9302871	1.0	1083	tags=27%, list=11%, signal=31%
GO:0043551	GO:0043551		25	0.38399377	1.0430645	0.39147288	0.9361338	1.0	1163	tags=20%, list=12%, signal=23%
GO:0045177	GO:0045177		188	0.32200474	1.0428126	0.36328125	0.936079	1.0	1608	tags=24%, list=17%, signal=29%
GO:0032651	GO:0032651		28	0.48860845	1.0424787	0.4015748	0.9363232	1.0	1825	tags=43%, list=19%, signal=53%
GO:0098589	GO:0098589		196	0.31052408	1.0421071	0.34404537	0.9367629	1.0	1181	tags=22%, list=12%, signal=25%
GO:0034979	GO:0034979		15	0.44334114	1.041971	0.42094016	0.93627715	1.0	1294	tags=27%, list=13%, signal=31%
GO:0043207	GO:0043207		447	0.2995535	1.0415778	0.33398822	0.93677926	1.0	1183	tags=16%, list=12%, signal=18%
GO:0051707	GO:0051707		447	0.2995535	1.0415778	0.33398822	0.93580645	1.0	1183	tags=16%, list=12%, signal=18%
GO:0019692	GO:0019692		25	0.4005399	1.0415492	0.4026975	0.9349246	1.0	1400	tags=32%, list=15%, signal=37%
GO:2001236	GO:2001236		106	0.35864735	1.0415437	0.38356164	0.93398875	1.0	1500	tags=22%, list=16%, signal=25%
GO:1904813	GO:1904813		118	0.27645928	1.0412717	0.37649402	0.93405247	1.0	1809	tags=32%, list=19%, signal=39%
GO:0001667	GO:0001667		94	0.34867427	1.0412123	0.38114753	0.9332853	1.0	1609	tags=18%, list=17%, signal=22%
GO:0031902	GO:0031902		95	0.34527344	1.0404907	0.36382115	0.9348782	1.0	2010	tags=28%, list=21%, signal=36%
GO:0010876	GO:0010876		168	0.3023209	1.0399524	0.34901962	0.93583333	1.0	1094	tags=15%, list=11%, signal=16%
GO:0101002	GO:0101002		163	0.2719161	1.0395395	0.3841584	0.93631864	1.0	1809	tags=29%, list=19%, signal=36%
GO:0038023	GO:0038023		260	0.33222088	1.0395315	0.35059762	0.9353778	1.0	1110	tags=17%, list=12%, signal=19%
GO:0051018	GO:0051018		30	0.46069947	1.0394537	0.47140038	0.93467724	1.0	1360	tags=23%, list=14%, signal=27%
GO:0072521	GO:0072521		313	0.28115776	1.0394348	0.36746988	0.93377495	1.0	1712	tags=24%, list=18%, signal=29%
GO:1902652	GO:1902652		78	0.3567341	1.0392648	0.41764706	0.9334471	1.0	957	tags=13%, list=10%, signal=14%
GO:0008203	GO:0008203		76	0.35675493	1.0392449	0.41764706	0.9325754	1.0	957	tags=13%, list=10%, signal=14%
GO:1903779	GO:1903779		27	0.5144234	1.0390372	0.45286885	0.9324145	1.0	360	tags=11%, list=4%, signal=12%
GO:0022843	GO:0022843		21	0.57341367	1.0388787	0.41257367	0.93204737	1.0	1318	tags=29%, list=14%, signal=33%
GO:0003755	GO:0003755		28	0.379798	1.0387741	0.42175573	0.9314869	1.0	25	tags=4%, list=0%, signal=4%
GO:0031234	GO:0031234		57	0.3607609	1.0387148	0.39215687	0.9307477	1.0	2168	tags=42%, list=23%, signal=54%
GO:0045736	GO:0045736		16	0.46705455	1.0383542	0.3879668	0.9311219	1.0	1204	tags=19%, list=13%, signal=21%
GO:1904030	GO:1904030		16	0.46705455	1.0383542	0.3879668	0.93017274	1.0	1204	tags=19%, list=13%, signal=21%
GO:0051147	GO:0051147		71	0.34854522	1.037836	0.38206628	0.93100387	1.0	523	tags=11%, list=5%, signal=12%
GO:0031057	GO:0031057		33	0.37988904	1.0361164	0.38142294	0.93612283	1.0	1577	tags=21%, list=16%, signal=25%
GO:0009617	GO:0009617		280	0.3241735	1.0357772	0.3493014	0.93631864	1.0	1183	tags=18%, list=12%, signal=20%
GO:0045933	GO:0045933		16	0.44456458	1.0357292	0.42540324	0.9355252	1.0	479	tags=19%, list=5%, signal=20%
GO:0060828	GO:0060828		118	0.34128374	1.0355834	0.38114753	0.93511397	1.0	677	tags=13%, list=7%, signal=14%
GO:0034383	GO:0034383		22	0.37862	1.0355572	0.44646466	0.9342516	1.0	1651	tags=36%, list=17%, signal=44%
GO:0015980	GO:0015980		161	0.30781347	1.0354842	0.39641434	0.93354875	1.0	1735	tags=27%, list=18%, signal=32%
GO:0050931	GO:0050931		18	0.43458226	1.0353079	0.4060606	0.9333077	1.0	1024	tags=33%, list=11%, signal=37%
GO:0022839	GO:0022839		65	0.4300056	1.0341545	0.38900635	0.93654823	1.0	1318	tags=20%, list=14%, signal=23%
GO:0016209	GO:0016209		60	0.35761514	1.03344	0.4028056	0.93812805	1.0	1855	tags=35%, list=19%, signal=43%
GO:0040019	GO:0040019		18	0.577026	1.0333818	0.47013488	0.93739784	1.0	211	tags=11%, list=2%, signal=11%
GO:0051590	GO:0051590		16	0.46237153	1.0331241	0.4375	0.9373375	1.0	85	tags=6%, list=1%, signal=6%
GO:0031468	GO:0031468		15	0.39523494	1.0330392	0.4396887	0.9366832	1.0	2713	tags=47%, list=28%, signal=65%
GO:0001818	GO:0001818		130	0.31565455	1.032985	0.35166994	0.93593466	1.0	765	tags=10%, list=8%, signal=11%
GO:0060688	GO:0060688		23	0.59920174	1.0325294	0.43222004	0.93657124	1.0	59	tags=9%, list=1%, signal=9%
GO:0031113	GO:0031113		32	0.3924181	1.0325224	0.41666666	0.9356582	1.0	1028	tags=22%, list=11%, signal=24%
GO:0060538	GO:0060538		53	0.42259425	1.0324832	0.40681362	0.9348637	1.0	1133	tags=23%, list=12%, signal=26%
GO:0031116	GO:0031116		18	0.43017828	1.0324777	0.43217054	0.93394196	1.0	1028	tags=28%, list=11%, signal=31%
GO:0031638	GO:0031638		29	0.45262316	1.0320283	0.48033127	0.9345056	1.0	796	tags=17%, list=8%, signal=19%
GO:0046890	GO:0046890		103	0.31462324	1.0319265	0.37601626	0.93394625	1.0	765	tags=17%, list=8%, signal=18%
GO:0009880	GO:0009880		18	0.4454465	1.0315812	0.42061856	0.93419653	1.0	1134	tags=22%, list=12%, signal=25%
GO:0050866	GO:0050866		87	0.3655649	1.031081	0.38613862	0.93509597	1.0	1500	tags=26%, list=16%, signal=31%
GO:0019915	GO:0019915		16	0.42244256	1.0309744	0.41566265	0.9345414	1.0	1067	tags=25%, list=11%, signal=28%
GO:0001530	GO:0001530		16	0.5971017	1.0309644	0.45490983	0.93364793	1.0	589	tags=31%, list=6%, signal=33%
GO:0016125	GO:0016125		82	0.34903523	1.0307044	0.4269006	0.9336518	1.0	957	tags=13%, list=10%, signal=15%
GO:2001259	GO:2001259		24	0.4980702	1.0299988	0.41434264	0.93524474	1.0	1482	tags=29%, list=15%, signal=34%
GO:0016810	GO:0016810		95	0.31683394	1.0299753	0.40042374	0.9344063	1.0	1589	tags=26%, list=17%, signal=31%
GO:0007423	GO:0007423		218	0.3345731	1.0299399	0.3562753	0.9335938	1.0	1152	tags=15%, list=12%, signal=16%
GO:0044818	GO:0044818		20	0.45336726	1.0293396	0.44752476	0.9347618	1.0	1096	tags=20%, list=11%, signal=23%
GO:0009566	GO:0009566		49	0.3903856	1.0290798	0.41436464	0.93479514	1.0	313	tags=8%, list=3%, signal=8%
GO:0015748	GO:0015748		62	0.37957633	1.0287625	0.40229884	0.93495697	1.0	884	tags=21%, list=9%, signal=23%
GO:1903037	GO:1903037		155	0.34493315	1.0285681	0.3923077	0.93476444	1.0	1274	tags=20%, list=13%, signal=23%
GO:0099173	GO:0099173		44	0.34747642	1.0285473	0.38932806	0.93392	1.0	1153	tags=25%, list=12%, signal=28%
GO:0060326	GO:0060326		75	0.36830026	1.0276588	0.40555555	0.93610686	1.0	1249	tags=15%, list=13%, signal=17%
GO:0048646	GO:0048646		444	0.28984374	1.0270146	0.35329342	0.93742937	1.0	761	tags=10%, list=8%, signal=10%
GO:1902475	GO:1902475		22	0.4843075	1.0267909	0.41633466	0.9373202	1.0	817	tags=27%, list=8%, signal=30%
GO:0035306	GO:0035306		31	0.41619167	1.0264437	0.45850623	0.9375394	1.0	1001	tags=16%, list=10%, signal=18%
GO:0016859	GO:0016859		29	0.36955738	1.0259583	0.4318182	0.9383626	1.0	25	tags=3%, list=0%, signal=3%
GO:0050729	GO:0050729		57	0.3827142	1.0254477	0.40524194	0.9392352	1.0	653	tags=16%, list=7%, signal=17%
GO:0006869	GO:0006869		158	0.30103204	1.0253118	0.37572256	0.93875057	1.0	1094	tags=15%, list=11%, signal=16%
GO:0062014	GO:0062014		52	0.34641734	1.0248982	0.41633466	0.93929696	1.0	1550	tags=29%, list=16%, signal=34%
GO:0009898	GO:0009898		102	0.30326578	1.0246078	0.4	0.9394596	1.0	2168	tags=37%, list=23%, signal=48%
GO:0016323	GO:0016323		113	0.3214752	1.0244904	0.41525424	0.93893194	1.0	1608	tags=23%, list=17%, signal=27%
GO:0030510	GO:0030510		39	0.41002032	1.0242398	0.41020408	0.9389181	1.0	701	tags=15%, list=7%, signal=17%
GO:0009063	GO:0009063		82	0.3733763	1.0239989	0.38613862	0.9388261	1.0	1312	tags=35%, list=14%, signal=41%
GO:0006638	GO:0006638		57	0.42690066	1.0234351	0.42911878	0.9398921	1.0	551	tags=21%, list=6%, signal=22%
GO:0055123	GO:0055123		58	0.35774097	1.0233331	0.40425533	0.9393128	1.0	1336	tags=17%, list=14%, signal=20%
GO:0034605	GO:0034605		48	0.362507	1.0231848	0.46705428	0.93897325	1.0	1189	tags=21%, list=12%, signal=24%
GO:0002694	GO:0002694		261	0.3076511	1.0229352	0.35867447	0.93894243	1.0	1280	tags=17%, list=13%, signal=19%
GO:0007519	GO:0007519		50	0.42511502	1.0227677	0.41716567	0.9386124	1.0	1061	tags=22%, list=11%, signal=25%
GO:0005719	GO:0005719		17	0.55653733	1.0226817	0.49803922	0.9379994	1.0	1899	tags=35%, list=20%, signal=44%
GO:0007159	GO:0007159		34	0.42617577	1.0222614	0.50595236	0.938571	1.0	2563	tags=35%, list=27%, signal=48%
GO:0043523	GO:0043523		107	0.30845383	1.0220195	0.40618557	0.9384634	1.0	816	tags=16%, list=8%, signal=17%
GO:0005261	GO:0005261		58	0.43424556	1.0220153	0.40451744	0.9375737	1.0	1318	tags=19%, list=14%, signal=22%
GO:0009925	GO:0009925		21	0.5095261	1.0213718	0.51304346	0.93900716	1.0	889	tags=24%, list=9%, signal=26%
GO:0042287	GO:0042287		17	0.5476983	1.0212227	0.5654886	0.9386281	1.0	941	tags=18%, list=10%, signal=20%
GO:0051156	GO:0051156		17	0.36710447	1.020683	0.42226487	0.93960655	1.0	1698	tags=41%, list=18%, signal=50%
GO:0006163	GO:0006163		292	0.26686957	1.0200508	0.38142294	0.9409362	1.0	1939	tags=27%, list=20%, signal=33%
GO:0048016	GO:0048016		16	0.50180936	1.0200174	0.42998028	0.94014764	1.0	981	tags=25%, list=10%, signal=28%
GO:0002082	GO:0002082		17	0.4465701	1.0197769	0.48178136	0.9400826	1.0	1531	tags=41%, list=16%, signal=49%
GO:0090087	GO:0090087		392	0.27473477	1.019038	0.402	0.9417552	1.0	1577	tags=20%, list=16%, signal=23%
GO:0044304	GO:0044304		28	0.4463033	1.0188243	0.41317365	0.9415968	1.0	1294	tags=29%, list=13%, signal=33%
GO:0043502	GO:0043502		49	0.3870572	1.0187205	0.42801556	0.9410634	1.0	1396	tags=20%, list=15%, signal=24%
GO:0051781	GO:0051781		37	0.42093617	1.0182228	0.40417457	0.9419174	1.0	544	tags=16%, list=6%, signal=17%
GO:0060759	GO:0060759		98	0.3268372	1.0178312	0.38832998	0.9423858	1.0	1053	tags=14%, list=11%, signal=16%
GO:0001838	GO:0001838		76	0.34678954	1.0175304	0.4215886	0.9425443	1.0	1570	tags=22%, list=16%, signal=27%
GO:0043583	GO:0043583		84	0.42032412	1.017519	0.434238	0.9416784	1.0	605	tags=12%, list=6%, signal=13%
GO:0031519	GO:0031519		37	0.48498598	1.0171769	0.43222004	0.9418997	1.0	555	tags=11%, list=6%, signal=11%
GO:0032963	GO:0032963		36	0.43732947	1.0170872	0.43584523	0.9413109	1.0	543	tags=14%, list=6%, signal=15%
GO:0032400	GO:0032400		16	0.43710968	1.016874	0.44693878	0.941152	1.0	377	tags=19%, list=4%, signal=19%
GO:0051875	GO:0051875		16	0.43710968	1.016874	0.44693878	0.9402574	1.0	377	tags=19%, list=4%, signal=19%
GO:0043066	GO:0043066		494	0.2700342	1.0166101	0.37869823	0.9403309	1.0	1316	tags=17%, list=14%, signal=19%
GO:0048839	GO:0048839		71	0.44169086	1.016486	0.44161358	0.93987024	1.0	161	tags=8%, list=2%, signal=9%
GO:0051186	GO:0051186		362	0.29531246	1.0164787	0.3884462	0.9390008	1.0	1663	tags=26%, list=17%, signal=30%
GO:0051928	GO:0051928		48	0.4360135	1.0161033	0.43495145	0.93944466	1.0	1621	tags=29%, list=17%, signal=35%
GO:0051539	GO:0051539		32	0.34478626	1.0160419	0.42307693	0.9387668	1.0	1611	tags=28%, list=17%, signal=34%
GO:0030212	GO:0030212		18	0.42410198	1.0156415	0.4621359	0.93924797	1.0	2227	tags=39%, list=23%, signal=51%
GO:0008360	GO:0008360		107	0.35200834	1.0154815	0.43762377	0.9388851	1.0	933	tags=21%, list=10%, signal=23%
GO:0042542	GO:0042542		82	0.2998746	1.0146389	0.4257642	0.9409074	1.0	1600	tags=26%, list=17%, signal=30%
GO:0010952	GO:0010952		116	0.28970155	1.0144356	0.38771594	0.9407026	1.0	1157	tags=19%, list=12%, signal=21%
GO:0005770	GO:0005770		168	0.3092749	1.0144105	0.4211577	0.9398942	1.0	1217	tags=17%, list=13%, signal=19%
GO:0051494	GO:0051494		87	0.34648997	1.0143542	0.434	0.93921506	1.0	1065	tags=16%, list=11%, signal=18%
GO:0046928	GO:0046928		38	0.34251246	1.0139872	0.41035858	0.93960524	1.0	1998	tags=32%, list=21%, signal=40%
GO:2000649	GO:2000649		29	0.38376987	1.0137798	0.4497992	0.93940926	1.0	1608	tags=24%, list=17%, signal=29%
GO:0010039	GO:0010039		22	0.41401827	1.0133781	0.4624506	0.9398547	1.0	1500	tags=32%, list=16%, signal=38%
GO:0071624	GO:0071624		15	0.5516813	1.0132586	0.5466926	0.93937975	1.0	499	tags=13%, list=5%, signal=14%
GO:0048878	GO:0048878		491	0.30332386	1.0127246	0.402	0.9403541	1.0	1500	tags=20%, list=16%, signal=23%
GO:0050878	GO:0050878		283	0.30922735	1.0126694	0.42094457	0.9396853	1.0	1600	tags=25%, list=17%, signal=30%
GO:1903955	GO:1903955		24	0.45393124	1.0126004	0.496139	0.9390419	1.0	215	tags=8%, list=2%, signal=9%
GO:0006692	GO:0006692		24	0.4547519	1.0125636	0.43074003	0.9383053	1.0	870	tags=17%, list=9%, signal=18%
GO:0006693	GO:0006693		24	0.4547519	1.0125636	0.43074003	0.93743	1.0	870	tags=17%, list=9%, signal=18%
GO:0033993	GO:0033993		421	0.29581004	1.0125046	0.41568628	0.9367494	1.0	1214	tags=16%, list=13%, signal=18%
GO:0071482	GO:0071482		62	0.36510175	1.0124431	0.46861926	0.9360844	1.0	1391	tags=24%, list=14%, signal=28%
GO:0006935	GO:0006935		230	0.32434475	1.0120912	0.43554688	0.93647796	1.0	1249	tags=17%, list=13%, signal=19%
GO:0042330	GO:0042330		230	0.32434475	1.0120912	0.43554688	0.9356076	1.0	1249	tags=17%, list=13%, signal=19%
GO:0034614	GO:0034614		90	0.34352612	1.0116364	0.43636364	0.9362743	1.0	1861	tags=28%, list=19%, signal=34%
GO:0006022	GO:0006022		81	0.3539843	1.0113105	0.45962733	0.9365164	1.0	1935	tags=32%, list=20%, signal=40%
GO:0050850	GO:0050850		22	0.5032794	1.0109637	0.5607287	0.93679583	1.0	1608	tags=32%, list=17%, signal=38%
GO:0051188	GO:0051188		171	0.2938727	1.0096977	0.44153225	0.9402573	1.0	1425	tags=20%, list=15%, signal=23%
GO:0030177	GO:0030177		67	0.36712167	1.0084934	0.433526	0.94357187	1.0	677	tags=16%, list=7%, signal=18%
GO:0010907	GO:0010907		20	0.42646196	1.0079112	0.46346155	0.9446178	1.0	1494	tags=35%, list=16%, signal=41%
GO:0008277	GO:0008277		62	0.39288905	1.0076365	0.43167028	0.9446985	1.0	977	tags=21%, list=10%, signal=23%
GO:0046324	GO:0046324		30	0.36610803	1.0069861	0.46019417	0.9460398	1.0	1248	tags=23%, list=13%, signal=27%
GO:0046456	GO:0046456		27	0.45348895	1.0065501	0.452	0.9466473	1.0	853	tags=15%, list=9%, signal=16%
GO:0005887	GO:0005887		447	0.30951637	1.0064187	0.42655936	0.94622254	1.0	1076	tags=14%, list=11%, signal=15%
GO:0000413	GO:0000413		29	0.36194006	1.0051041	0.45540798	0.94980717	1.0	25	tags=3%, list=0%, signal=3%
GO:0003013	GO:0003013		157	0.34341234	1.0042677	0.4491682	0.95181227	1.0	1608	tags=26%, list=17%, signal=31%
GO:0010594	GO:0010594		90	0.33359638	1.0034996	0.46502835	0.95361227	1.0	1173	tags=18%, list=12%, signal=20%
GO:0006953	GO:0006953		23	0.39052674	1.003169	0.46458334	0.9538626	1.0	1750	tags=35%, list=18%, signal=42%
GO:0030334	GO:0030334		449	0.2811641	1.0030545	0.44668007	0.95337754	1.0	1308	tags=19%, list=14%, signal=21%
GO:0006334	GO:0006334		70	0.37834933	1.0019965	0.43846154	0.95608085	1.0	1767	tags=29%, list=18%, signal=35%
GO:0022836	GO:0022836		68	0.41085002	1.001492	0.44186047	0.9569548	1.0	1318	tags=19%, list=14%, signal=22%
GO:0033865	GO:0033865		89	0.31111357	1.0011039	0.4317719	0.9573776	1.0	2297	tags=37%, list=24%, signal=48%
GO:0033875	GO:0033875		89	0.31111357	1.0011039	0.4317719	0.9565033	1.0	2297	tags=37%, list=24%, signal=48%
GO:0034032	GO:0034032		89	0.31111357	1.0011039	0.4317719	0.95563054	1.0	2297	tags=37%, list=24%, signal=48%
GO:0060090	GO:0060090		133	0.30970445	1.0006363	0.43444228	0.95632076	1.0	2099	tags=34%, list=22%, signal=43%
GO:0051602	GO:0051602		20	0.3514859	0.99956995	0.44204322	0.95917785	1.0	1740	tags=40%, list=18%, signal=49%
GO:0009408	GO:0009408		74	0.32287598	0.9995254	0.43813387	0.95845366	1.0	1189	tags=18%, list=12%, signal=20%
GO:0016052	GO:0016052		73	0.30300635	0.99934536	0.45614034	0.95817375	1.0	1400	tags=26%, list=15%, signal=30%
GO:0035264	GO:0035264		46	0.43384305	0.99933726	0.5114943	0.95733273	1.0	313	tags=7%, list=3%, signal=7%
GO:0097305	GO:0097305		128	0.29889262	0.9987883	0.46257198	0.9582954	1.0	1327	tags=16%, list=14%, signal=18%
GO:0043209	GO:0043209		128	0.29221946	0.99877805	0.4527559	0.9574702	1.0	1821	tags=30%, list=19%, signal=37%
GO:0051223	GO:0051223		382	0.2714335	0.9983963	0.4437751	0.95790154	1.0	1350	tags=17%, list=14%, signal=19%
GO:0034220	GO:0034220		315	0.30567268	0.998166	0.44246033	0.9578532	1.0	821	tags=12%, list=9%, signal=12%
GO:0043065	GO:0043065		379	0.28274626	0.9977461	0.45510203	0.95834637	1.0	1189	tags=16%, list=12%, signal=17%
GO:0098869	GO:0098869		63	0.36099893	0.9976149	0.44357976	0.9579473	1.0	1855	tags=35%, list=19%, signal=43%
GO:0090022	GO:0090022		15	0.5433264	0.99758184	0.55876684	0.9572109	1.0	499	tags=13%, list=5%, signal=14%
GO:0071363	GO:0071363		265	0.285477	0.9975377	0.45383105	0.95649797	1.0	1173	tags=15%, list=12%, signal=17%
GO:0032989	GO:0032989		425	0.28687027	0.9972298	0.4337568	0.95671576	1.0	1256	tags=16%, list=13%, signal=17%
GO:0002920	GO:0002920		55	0.39563444	0.9972059	0.4681275	0.9559339	1.0	1475	tags=29%, list=15%, signal=34%
GO:1905521	GO:1905521		15	0.4440129	0.9970598	0.48033127	0.9556085	1.0	640	tags=20%, list=7%, signal=21%
GO:0005796	GO:0005796		50	0.42790768	0.9966369	0.4594096	0.956234	1.0	2129	tags=32%, list=22%, signal=41%
GO:0015662	GO:0015662		19	0.36141345	0.99659324	0.46862745	0.95551944	1.0	1232	tags=21%, list=13%, signal=24%
GO:0034599	GO:0034599		161	0.2857213	0.9965336	0.44509804	0.9548641	1.0	1500	tags=24%, list=16%, signal=27%
GO:0005637	GO:0005637		36	0.43559244	0.9963989	0.5009488	0.9544114	1.0	959	tags=11%, list=10%, signal=12%
GO:0045211	GO:0045211		101	0.3195747	0.996308	0.45824847	0.95386297	1.0	551	tags=10%, list=6%, signal=10%
GO:0043537	GO:0043537		17	0.41731632	0.9961291	0.47686118	0.95362467	1.0	1609	tags=24%, list=17%, signal=28%
GO:0022408	GO:0022408		89	0.32942516	0.9954034	0.48692152	0.95520496	1.0	1274	tags=25%, list=13%, signal=28%
GO:0050706	GO:0050706		19	0.45687225	0.99517626	0.50101835	0.95513916	1.0	1083	tags=26%, list=11%, signal=30%
GO:0035861	GO:0035861		36	0.3550257	0.99515	0.4529058	0.95438486	1.0	1510	tags=19%, list=16%, signal=23%
GO:0015077	GO:0015077		103	0.34381557	0.99457663	0.45415777	0.9554317	1.0	638	tags=8%, list=7%, signal=8%
GO:0034728	GO:0034728		92	0.3495845	0.99410975	0.4653846	0.95612705	1.0	1767	tags=25%, list=18%, signal=30%
GO:0045652	GO:0045652		29	0.41701776	0.99392974	0.53571427	0.95583564	1.0	822	tags=10%, list=9%, signal=11%
GO:0099699	GO:0099699		26	0.42237765	0.9938653	0.46625766	0.95518994	1.0	295	tags=12%, list=3%, signal=12%
GO:0015179	GO:0015179		24	0.46954915	0.99382937	0.5029586	0.9544718	1.0	817	tags=17%, list=8%, signal=18%
GO:1904707	GO:1904707		19	0.49982047	0.99378043	0.48373982	0.953774	1.0	95	tags=11%, list=1%, signal=11%
GO:0048704	GO:0048704		33	0.44265482	0.99360895	0.4757085	0.9534625	1.0	1192	tags=12%, list=12%, signal=14%
GO:2000177	GO:2000177		29	0.39302903	0.99351585	0.47727272	0.95292664	1.0	357	tags=10%, list=4%, signal=11%
GO:0043068	GO:0043068		380	0.28111702	0.99350333	0.46938777	0.9521314	1.0	1189	tags=16%, list=12%, signal=17%
GO:0050728	GO:0050728		53	0.3513082	0.99323875	0.46379647	0.9522149	1.0	853	tags=21%, list=9%, signal=23%
GO:0009409	GO:0009409		26	0.41005072	0.9927044	0.4781746	0.9532041	1.0	813	tags=19%, list=8%, signal=21%
GO:0010675	GO:0010675		72	0.32640183	0.9922927	0.4550898	0.9537687	1.0	1494	tags=28%, list=16%, signal=33%
GO:0045165	GO:0045165		65	0.3670604	0.99199784	0.46868688	0.95390683	1.0	356	tags=9%, list=4%, signal=10%
GO:0098793	GO:0098793		218	0.27397853	0.9905774	0.4622824	0.95786935	1.0	1198	tags=19%, list=12%, signal=21%
GO:0045639	GO:0045639		47	0.40279526	0.9902795	0.47509578	0.9579928	1.0	67	tags=6%, list=1%, signal=6%
GO:0021545	GO:0021545		17	0.5238413	0.9897348	0.51346153	0.9589276	1.0	9	tags=6%, list=0%, signal=6%
GO:0000302	GO:0000302		128	0.29468232	0.9892073	0.45995894	0.9598333	1.0	1861	tags=30%, list=19%, signal=36%
GO:0030308	GO:0030308		89	0.3581792	0.98908925	0.46666667	0.9593919	1.0	1131	tags=17%, list=12%, signal=19%
GO:0060119	GO:0060119		18	0.46643695	0.98904496	0.46911198	0.9587117	1.0	9	tags=6%, list=0%, signal=6%
GO:0098803	GO:0098803		55	0.3438306	0.98895514	0.45325205	0.958152	1.0	2443	tags=40%, list=25%, signal=53%
GO:0006919	GO:0006919		53	0.33263487	0.9886152	0.46277666	0.9584507	1.0	816	tags=15%, list=8%, signal=16%
GO:0005216	GO:0005216		90	0.37957785	0.9878996	0.44855967	0.9600174	1.0	1627	tags=23%, list=17%, signal=28%
GO:0022838	GO:0022838		92	0.3795424	0.9878663	0.44855967	0.95929396	1.0	1627	tags=23%, list=17%, signal=27%
GO:0051787	GO:0051787		19	0.4532267	0.9873917	0.57251906	0.960032	1.0	1256	tags=32%, list=13%, signal=36%
GO:0051493	GO:0051493		331	0.2671703	0.9868672	0.45454547	0.960992	1.0	1152	tags=17%, list=12%, signal=18%
GO:0045926	GO:0045926		127	0.3326535	0.98682505	0.47325101	0.9602833	1.0	1144	tags=17%, list=12%, signal=19%
GO:0050764	GO:0050764		50	0.36484373	0.98674875	0.47269303	0.95966905	1.0	1006	tags=18%, list=10%, signal=20%
GO:0009790	GO:0009790		446	0.28306273	0.986692	0.4814815	0.9590172	1.0	709	tags=8%, list=7%, signal=9%
GO:0007606	GO:0007606		17	0.53840196	0.9865268	0.53174603	0.9587236	1.0	1445	tags=41%, list=15%, signal=48%
GO:0009952	GO:0009952		61	0.38759467	0.98649454	0.4834025	0.9580149	1.0	1280	tags=18%, list=13%, signal=21%
GO:0090482	GO:0090482		16	0.48885414	0.9862499	0.48686868	0.9580141	1.0	435	tags=13%, list=5%, signal=13%
GO:0051148	GO:0051148		23	0.39561197	0.9862034	0.48031497	0.95733345	1.0	787	tags=13%, list=8%, signal=14%
GO:0006635	GO:0006635		51	0.3598214	0.9859398	0.487524	0.9573745	1.0	1959	tags=47%, list=20%, signal=59%
GO:0006026	GO:0006026		41	0.36296895	0.9853992	0.52988046	0.9583383	1.0	1864	tags=37%, list=19%, signal=45%
GO:0097110	GO:0097110		37	0.3572359	0.98486257	0.52455795	0.9592626	1.0	1827	tags=35%, list=19%, signal=43%
GO:0001934	GO:0001934		485	0.27550995	0.98456764	0.49407116	0.95941395	1.0	1323	tags=18%, list=14%, signal=20%
GO:0045104	GO:0045104		37	0.33320808	0.98404294	0.5	0.9603818	1.0	2170	tags=41%, list=23%, signal=52%
GO:0001960	GO:0001960		30	0.47269854	0.98334813	0.48447204	0.9618572	1.0	1053	tags=23%, list=11%, signal=26%
GO:0004601	GO:0004601		37	0.37474054	0.9828691	0.45918366	0.9626149	1.0	1843	tags=38%, list=19%, signal=47%
GO:0070988	GO:0070988		34	0.3967047	0.98254746	0.49044585	0.962842	1.0	892	tags=15%, list=9%, signal=16%
GO:0031093	GO:0031093		55	0.33009404	0.98244095	0.46875	0.9623786	1.0	2186	tags=35%, list=23%, signal=44%
GO:0021675	GO:0021675		31	0.4632211	0.98187757	0.49501	0.96340066	1.0	9	tags=3%, list=0%, signal=3%
GO:1905114	GO:1905114		167	0.30865058	0.9815495	0.50870407	0.9636896	1.0	1603	tags=22%, list=17%, signal=26%
GO:1902476	GO:1902476		32	0.40617695	0.98148423	0.52953154	0.96305937	1.0	508	tags=13%, list=5%, signal=13%
GO:0005746	GO:0005746		61	0.33345097	0.9811961	0.4661191	0.96319336	1.0	2623	tags=44%, list=27%, signal=60%
GO:0070301	GO:0070301		46	0.33983004	0.981162	0.53747326	0.9624815	1.0	1411	tags=17%, list=15%, signal=20%
GO:0007517	GO:0007517		128	0.35325658	0.98083943	0.49385247	0.9626611	1.0	1301	tags=21%, list=14%, signal=24%
GO:0009308	GO:0009308		33	0.42344818	0.9805676	0.50898206	0.96272135	1.0	791	tags=27%, list=8%, signal=30%
GO:0000305	GO:0000305		15	0.50639516	0.97991246	0.56177604	0.96405476	1.0	1144	tags=33%, list=12%, signal=38%
GO:0005546	GO:0005546		41	0.42252588	0.9796677	0.52115387	0.96404976	1.0	2078	tags=44%, list=22%, signal=56%
GO:0051537	GO:0051537		16	0.5284403	0.9795625	0.50676984	0.96354413	1.0	13	tags=6%, list=0%, signal=6%
GO:2001233	GO:2001233		254	0.28332293	0.97938365	0.4827586	0.9633069	1.0	1323	tags=17%, list=14%, signal=19%
GO:0098656	GO:0098656		112	0.34396163	0.97925484	0.5040816	0.9628932	1.0	963	tags=18%, list=10%, signal=20%
GO:0060089	GO:0060089		300	0.3053562	0.9792451	0.5364891	0.9621002	1.0	1110	tags=17%, list=12%, signal=18%
GO:0048592	GO:0048592		59	0.374375	0.97891617	0.4969574	0.962402	1.0	328	tags=8%, list=3%, signal=9%
GO:0009150	GO:0009150		276	0.25597203	0.97885007	0.45507812	0.961818	1.0	1712	tags=23%, list=18%, signal=27%
GO:0035307	GO:0035307		24	0.41687638	0.9787115	0.5610766	0.96150225	1.0	394	tags=8%, list=4%, signal=9%
GO:1905330	GO:1905330		68	0.41389215	0.97868073	0.503937	0.9607914	1.0	1916	tags=31%, list=20%, signal=38%
GO:0099024	GO:0099024		42	0.3582966	0.97802866	0.49705306	0.962164	1.0	1493	tags=29%, list=16%, signal=34%
GO:0070469	GO:0070469		67	0.32775408	0.9778311	0.47058824	0.9619844	1.0	2623	tags=43%, list=27%, signal=59%
GO:2001242	GO:2001242		103	0.30433124	0.9776091	0.50291264	0.9619145	1.0	1256	tags=19%, list=13%, signal=22%
GO:0051184	GO:0051184		17	0.4818296	0.97754705	0.48654243	0.9613134	1.0	963	tags=18%, list=10%, signal=20%
GO:0010631	GO:0010631		60	0.37189135	0.9755854	0.49591836	0.9668741	1.0	1743	tags=20%, list=18%, signal=24%
GO:0016790	GO:0016790		26	0.3388759	0.9748847	0.48076922	0.96843725	1.0	2159	tags=31%, list=22%, signal=40%
GO:0043588	GO:0043588		180	0.32698756	0.9748733	0.498062	0.96766585	1.0	1635	tags=29%, list=17%, signal=34%
GO:0061844	GO:0061844		23	0.5509404	0.9747137	0.5469062	0.9673543	1.0	2187	tags=35%, list=23%, signal=45%
GO:0019362	GO:0019362		80	0.31615904	0.9746565	0.46341464	0.9667051	1.0	1434	tags=24%, list=15%, signal=28%
GO:0046496	GO:0046496		80	0.31615904	0.9746565	0.46341464	0.96589196	1.0	1434	tags=24%, list=15%, signal=28%
GO:0043178	GO:0043178		51	0.38236392	0.9738093	0.48861283	0.967903	1.0	823	tags=16%, list=9%, signal=17%
GO:0042803	GO:0042803		497	0.27084866	0.973703	0.534413	0.9674313	1.0	972	tags=13%, list=10%, signal=14%
GO:0046930	GO:0046930		18	0.40434435	0.97364616	0.5112782	0.96682614	1.0	816	tags=17%, list=8%, signal=18%
GO:0043254	GO:0043254		292	0.2686024	0.9729723	0.4952381	0.9682538	1.0	1316	tags=16%, list=14%, signal=18%
GO:0015035	GO:0015035		17	0.51034915	0.9725943	0.5942029	0.96869814	1.0	5	tags=6%, list=0%, signal=6%
GO:0042626	GO:0042626		61	0.3729275	0.9725006	0.5112016	0.968209	1.0	877	tags=18%, list=9%, signal=20%
GO:0048729	GO:0048729		287	0.29102102	0.9715757	0.5106383	0.97035325	1.0	2028	tags=27%, list=21%, signal=33%
GO:0045087	GO:0045087		371	0.26909006	0.97150034	0.5020492	0.969792	1.0	1737	tags=22%, list=18%, signal=26%
GO:0000902	GO:0000902		364	0.2868334	0.9714171	0.51660514	0.9692424	1.0	1301	tags=16%, list=14%, signal=17%
GO:0001501	GO:0001501		224	0.32516342	0.97129923	0.52191234	0.9688018	1.0	1640	tags=20%, list=17%, signal=24%
GO:0070848	GO:0070848		283	0.27829337	0.97050077	0.5253906	0.9706213	1.0	1173	tags=14%, list=12%, signal=16%
GO:0018105	GO:0018105		105	0.31458402	0.97029626	0.49713194	0.97046304	1.0	654	tags=10%, list=7%, signal=11%
GO:0002823	GO:0002823		16	0.47248167	0.97021353	0.51171875	0.9698812	1.0	410	tags=19%, list=4%, signal=20%
GO:0032231	GO:0032231		66	0.3255242	0.96990466	0.4945055	0.97011906	1.0	1713	tags=30%, list=18%, signal=37%
GO:0006821	GO:0006821		36	0.38409868	0.9698401	0.55487806	0.9695346	1.0	508	tags=11%, list=5%, signal=12%
GO:0015108	GO:0015108		32	0.396471	0.96956056	0.55419225	0.9696237	1.0	508	tags=13%, list=5%, signal=13%
GO:0031098	GO:0031098		92	0.30974922	0.9693085	0.48418972	0.9696825	1.0	1238	tags=16%, list=13%, signal=19%
GO:0015276	GO:0015276		25	0.53879476	0.96929246	0.5226782	0.9689292	1.0	658	tags=12%, list=7%, signal=13%
GO:0022834	GO:0022834		25	0.53879476	0.96929246	0.5226782	0.96812713	1.0	658	tags=12%, list=7%, signal=13%
GO:0004175	GO:0004175		226	0.31667235	0.96920466	0.4990177	0.9676066	1.0	1329	tags=19%, list=14%, signal=22%
GO:0001708	GO:0001708		16	0.4925135	0.96919745	0.5120482	0.9668228	1.0	60	tags=6%, list=1%, signal=6%
GO:0016706	GO:0016706		33	0.3981891	0.96919394	0.4990138	0.96603113	1.0	465	tags=9%, list=5%, signal=10%
GO:0042775	GO:0042775		56	0.33008772	0.9687252	0.48502994	0.9667427	1.0	2037	tags=30%, list=21%, signal=38%
GO:0050680	GO:0050680		72	0.3783656	0.96841824	0.5252525	0.96690637	1.0	961	tags=15%, list=10%, signal=17%
GO:0017048	GO:0017048		124	0.30715576	0.96826655	0.4969574	0.9666078	1.0	683	tags=15%, list=7%, signal=15%
GO:0015807	GO:0015807		27	0.43866152	0.9680767	0.5058824	0.96641934	1.0	817	tags=22%, list=8%, signal=24%
GO:1901681	GO:1901681		145	0.3211666	0.96732503	0.50793654	0.9679821	1.0	1992	tags=32%, list=21%, signal=40%
GO:0043410	GO:0043410		248	0.27240726	0.96707654	0.5235405	0.9679962	1.0	1081	tags=15%, list=11%, signal=16%
GO:0016331	GO:0016331		87	0.31702778	0.966902	0.53578734	0.9677781	1.0	2085	tags=29%, list=22%, signal=36%
GO:0055038	GO:0055038		52	0.3402929	0.9663417	0.52446187	0.9687218	1.0	789	tags=19%, list=8%, signal=21%
GO:0022617	GO:0022617		35	0.43779582	0.9663242	0.50992066	0.96797884	1.0	1032	tags=29%, list=11%, signal=32%
GO:0031032	GO:0031032		69	0.3317797	0.9658693	0.52	0.96860135	1.0	1200	tags=25%, list=12%, signal=28%
GO:0060761	GO:0060761		33	0.4606174	0.9657189	0.52462524	0.9683195	1.0	1541	tags=27%, list=16%, signal=32%
GO:0050848	GO:0050848		54	0.3602304	0.96488094	0.55368423	0.97024226	1.0	1743	tags=31%, list=18%, signal=38%
GO:0043270	GO:0043270		105	0.32226223	0.9648715	0.5409182	0.96948004	1.0	1245	tags=18%, list=13%, signal=21%
GO:0044089	GO:0044089		322	0.27583522	0.9645578	0.54613936	0.96966755	1.0	1163	tags=16%, list=12%, signal=17%
GO:0004930	GO:0004930		33	0.4967193	0.9642735	0.48007968	0.9697962	1.0	1099	tags=21%, list=11%, signal=24%
GO:0006576	GO:0006576		28	0.43685704	0.96367675	0.5598377	0.9710113	1.0	791	tags=32%, list=8%, signal=35%
GO:0044106	GO:0044106		28	0.43685704	0.96367675	0.5598377	0.97022057	1.0	791	tags=32%, list=8%, signal=35%
GO:0032008	GO:0032008		29	0.38732645	0.9634865	0.5073069	0.9699994	1.0	1831	tags=28%, list=19%, signal=34%
GO:0010469	GO:0010469		136	0.32428208	0.96310955	0.51968503	0.9704341	1.0	1376	tags=18%, list=14%, signal=21%
GO:0007224	GO:0007224		26	0.4893221	0.9629124	0.54474705	0.9702879	1.0	961	tags=15%, list=10%, signal=17%
GO:0010324	GO:0010324		48	0.33391005	0.9627371	0.52380955	0.970086	1.0	1516	tags=27%, list=16%, signal=32%
GO:0055017	GO:0055017		15	0.4017025	0.9624768	0.5047985	0.9701257	1.0	2649	tags=33%, list=28%, signal=46%
GO:0060419	GO:0060419		15	0.4017025	0.9624768	0.5047985	0.96933943	1.0	2649	tags=33%, list=28%, signal=46%
GO:0048754	GO:0048754		65	0.37310725	0.96239007	0.5488281	0.96882373	1.0	683	tags=14%, list=7%, signal=15%
GO:0045111	GO:0045111		116	0.31790367	0.9619829	0.5346535	0.9693114	1.0	1578	tags=27%, list=16%, signal=32%
GO:0009416	GO:0009416		153	0.28304866	0.9614408	0.513347	0.97022605	1.0	1391	tags=18%, list=14%, signal=20%
GO:0030239	GO:0030239		34	0.4260312	0.9613558	0.5070422	0.96972245	1.0	1682	tags=38%, list=17%, signal=46%
GO:0070201	GO:0070201		414	0.258971	0.9609717	0.5212355	0.97013235	1.0	1209	tags=15%, list=13%, signal=17%
GO:0061900	GO:0061900		15	0.49157953	0.9609479	0.53166986	0.96941954	1.0	1256	tags=33%, list=13%, signal=38%
GO:0150076	GO:0150076		15	0.49157953	0.9609479	0.53166986	0.9686384	1.0	1256	tags=33%, list=13%, signal=38%
GO:0070372	GO:0070372		131	0.28300032	0.9605719	0.55375254	0.9689822	1.0	2106	tags=29%, list=22%, signal=37%
GO:0043242	GO:0043242		44	0.3308303	0.9599402	0.5191147	0.9702033	1.0	1242	tags=23%, list=13%, signal=26%
GO:0097346	GO:0097346		20	0.41911286	0.9595061	0.49115914	0.97078925	1.0	766	tags=20%, list=8%, signal=22%
GO:0032266	GO:0032266		28	0.44155723	0.95899004	0.52868855	0.97161067	1.0	428	tags=14%, list=4%, signal=15%
GO:0019903	GO:0019903		102	0.31080994	0.9589645	0.51789075	0.9709083	1.0	1080	tags=12%, list=11%, signal=13%
GO:0060113	GO:0060113		22	0.4477985	0.9586087	0.5121951	0.9712049	1.0	9	tags=5%, list=0%, signal=5%
GO:0055082	GO:0055082		295	0.29993564	0.95846516	0.58349705	0.9708842	1.0	1327	tags=18%, list=14%, signal=21%
GO:0038024	GO:0038024		50	0.37541512	0.95845187	0.5135659	0.97014433	1.0	1651	tags=30%, list=17%, signal=36%
GO:0043202	GO:0043202		73	0.29275924	0.957837	0.47206166	0.97129476	1.0	2129	tags=38%, list=22%, signal=49%
GO:0010827	GO:0010827		38	0.33079755	0.95773613	0.5173745	0.9708222	1.0	1248	tags=24%, list=13%, signal=27%
GO:0042773	GO:0042773		57	0.32660165	0.95767355	0.497006	0.97022885	1.0	2037	tags=30%, list=21%, signal=38%
GO:0048514	GO:0048514		210	0.290906	0.95683044	0.586	0.972198	1.0	1616	tags=20%, list=17%, signal=24%
GO:0002820	GO:0002820		18	0.45616704	0.9563853	0.5253906	0.9728962	1.0	410	tags=17%, list=4%, signal=17%
GO:0030669	GO:0030669		32	0.38191128	0.95583314	0.572327	0.97384465	1.0	952	tags=22%, list=10%, signal=24%
GO:0042149	GO:0042149		31	0.4010762	0.9556985	0.506986	0.9734858	1.0	1483	tags=26%, list=15%, signal=30%
GO:0055002	GO:0055002		68	0.3666117	0.95547074	0.5389344	0.97349834	1.0	1731	tags=32%, list=18%, signal=39%
GO:0032506	GO:0032506		32	0.4153843	0.95528144	0.55353534	0.97328115	1.0	1423	tags=25%, list=15%, signal=29%
GO:0031056	GO:0031056		98	0.27695644	0.9549199	0.52884614	0.9735906	1.0	1351	tags=14%, list=14%, signal=16%
GO:0051894	GO:0051894		19	0.4299486	0.9548233	0.53370786	0.97313493	1.0	2084	tags=47%, list=22%, signal=60%
GO:0047496	GO:0047496		34	0.36087257	0.9548054	0.5081633	0.9724308	1.0	174	tags=6%, list=2%, signal=6%
GO:0019433	GO:0019433		16	0.39835688	0.9543775	0.53386456	0.9730286	1.0	2096	tags=38%, list=22%, signal=48%
GO:0008083	GO:0008083		43	0.3639213	0.95434254	0.5267327	0.9723821	1.0	1376	tags=21%, list=14%, signal=24%
GO:0034644	GO:0034644		58	0.35043624	0.9541328	0.54037267	0.9722934	1.0	1391	tags=22%, list=14%, signal=26%
GO:0048872	GO:0048872		110	0.3468055	0.9540493	0.5229885	0.97178835	1.0	1187	tags=16%, list=12%, signal=18%
GO:0021953	GO:0021953		61	0.340096	0.95390296	0.53672314	0.97149634	1.0	961	tags=13%, list=10%, signal=14%
GO:0003779	GO:0003779		294	0.27291563	0.9535245	0.5777778	0.97194433	1.0	1065	tags=17%, list=11%, signal=18%
GO:0035036	GO:0035036		16	0.52673125	0.9533989	0.5968992	0.97156805	1.0	167	tags=13%, list=2%, signal=13%
GO:1901292	GO:1901292		76	0.32698897	0.9533695	0.519305	0.97089535	1.0	1400	tags=29%, list=15%, signal=34%
GO:0015701	GO:0015701		21	0.46022773	0.953343	0.5978947	0.97021705	1.0	1545	tags=33%, list=16%, signal=40%
GO:0001906	GO:0001906		42	0.38238713	0.9531773	0.56496066	0.969978	1.0	2187	tags=31%, list=23%, signal=40%
GO:0008361	GO:0008361		106	0.3306577	0.95313966	0.5813953	0.96934104	1.0	1230	tags=15%, list=13%, signal=17%
GO:0043394	GO:0043394		24	0.4366092	0.9530565	0.58925146	0.96884304	1.0	737	tags=17%, list=8%, signal=18%
GO:0010632	GO:0010632		136	0.31202173	0.9528009	0.54043394	0.9688384	1.0	1886	tags=29%, list=20%, signal=35%
GO:0031293	GO:0031293		15	0.53013605	0.95255554	0.6016771	0.96886003	1.0	1303	tags=27%, list=14%, signal=31%
GO:0090162	GO:0090162		22	0.40844136	0.9522738	0.5257937	0.9689918	1.0	577	tags=14%, list=6%, signal=14%
GO:0014902	GO:0014902		22	0.50291234	0.9512861	0.5879917	0.9714287	1.0	1110	tags=27%, list=12%, signal=31%
GO:0045103	GO:0045103		38	0.33050355	0.9511981	0.53564155	0.9709691	1.0	2170	tags=39%, list=23%, signal=51%
GO:0004033	GO:0004033		20	0.43419197	0.95114976	0.52871287	0.970366	1.0	1747	tags=30%, list=18%, signal=37%
GO:0015672	GO:0015672		121	0.28401342	0.95114625	0.58232933	0.96961874	1.0	638	tags=7%, list=7%, signal=7%
GO:0006639	GO:0006639		56	0.39555043	0.9507783	0.55791503	0.96997565	1.0	551	tags=20%, list=6%, signal=21%
GO:0031647	GO:0031647		188	0.26829115	0.95049846	0.52409637	0.97010016	1.0	1256	tags=15%, list=13%, signal=17%
GO:1901215	GO:1901215		107	0.28661975	0.9504374	0.5728953	0.9695315	1.0	816	tags=15%, list=8%, signal=16%
GO:0098889	GO:0098889		18	0.4309212	0.9494113	0.54583335	0.97194815	1.0	63	tags=6%, list=1%, signal=6%
GO:0044183	GO:0044183		18	0.45226833	0.94918644	0.5800781	0.97184944	1.0	1078	tags=33%, list=11%, signal=37%
GO:0007186	GO:0007186		191	0.31440958	0.9491117	0.5855513	0.97136384	1.0	1163	tags=21%, list=12%, signal=23%
GO:1902107	GO:1902107		69	0.3546391	0.9488596	0.56981134	0.97136533	1.0	653	tags=12%, list=7%, signal=12%
GO:0030198	GO:0030198		202	0.31389105	0.9481187	0.5613682	0.9728847	1.0	1181	tags=17%, list=12%, signal=19%
GO:1905207	GO:1905207		20	0.41390288	0.9477562	0.54844964	0.9732895	1.0	95	tags=5%, list=1%, signal=5%
GO:0006979	GO:0006979		258	0.2550982	0.9476225	0.59266406	0.9729251	1.0	1550	tags=24%, list=16%, signal=28%
GO:0009435	GO:0009435		37	0.36504334	0.947576	0.546371	0.9723118	1.0	1350	tags=27%, list=14%, signal=31%
GO:0060249	GO:0060249		189	0.30715647	0.9474536	0.55	0.9719301	1.0	1762	tags=25%, list=18%, signal=30%
GO:0043325	GO:0043325		18	0.53871816	0.9471739	0.61646587	0.9720409	1.0	1176	tags=39%, list=12%, signal=44%
GO:0002714	GO:0002714		18	0.3491647	0.9470788	0.52837574	0.97158873	1.0	1096	tags=17%, list=11%, signal=19%
GO:0002891	GO:0002891		18	0.3491647	0.9470788	0.52837574	0.9708385	1.0	1096	tags=17%, list=11%, signal=19%
GO:0050900	GO:0050900		165	0.34056708	0.9468817	0.579798	0.97070676	1.0	1245	tags=15%, list=13%, signal=17%
GO:0072001	GO:0072001		134	0.313112	0.94637656	0.5955285	0.97155493	1.0	1193	tags=17%, list=12%, signal=19%
GO:0000118	GO:0000118		46	0.32690412	0.94598746	0.52112675	0.9720047	1.0	1853	tags=33%, list=19%, signal=40%
GO:0006911	GO:0006911		35	0.36928612	0.9452753	0.53815264	0.9735271	1.0	1493	tags=29%, list=16%, signal=34%
GO:0010942	GO:0010942		412	0.2609877	0.94524175	0.62474644	0.9728771	1.0	1189	tags=16%, list=12%, signal=17%
GO:0019079	GO:0019079		20	0.33770725	0.94494575	0.545809	0.97305506	1.0	2173	tags=40%, list=23%, signal=52%
GO:0010862	GO:0010862		18	0.4367541	0.9446636	0.55757576	0.973163	1.0	701	tags=17%, list=7%, signal=18%
GO:0090132	GO:0090132		61	0.35666853	0.94460833	0.537037	0.9725912	1.0	1609	tags=18%, list=17%, signal=22%
GO:0098862	GO:0098862		72	0.35631856	0.9439454	0.5781893	0.973946	1.0	954	tags=21%, list=10%, signal=23%
GO:0061564	GO:0061564		206	0.29642412	0.9431161	0.60408163	0.9758034	1.0	755	tags=11%, list=8%, signal=11%
GO:0061980	GO:0061980		22	0.37090567	0.9431158	0.5365854	0.9750562	1.0	787	tags=27%, list=8%, signal=30%
GO:0051100	GO:0051100		99	0.32546976	0.9431098	0.537037	0.9743321	1.0	1928	tags=26%, list=20%, signal=33%
GO:0006641	GO:0006641		42	0.43319377	0.9423096	0.5529412	0.9759944	1.0	551	tags=26%, list=6%, signal=28%
GO:2000145	GO:2000145		472	0.26127395	0.94224995	0.64796907	0.97542715	1.0	1308	tags=19%, list=14%, signal=21%
GO:0070076	GO:0070076		16	0.47571763	0.9407827	0.57228917	0.97922474	1.0	70	tags=6%, list=1%, signal=6%
GO:0005764	GO:0005764		482	0.25149086	0.9407812	0.64033264	0.97847974	1.0	1893	tags=28%, list=20%, signal=34%
GO:0034620	GO:0034620		79	0.3675538	0.94074184	0.560241	0.9778455	1.0	1078	tags=18%, list=11%, signal=20%
GO:0055001	GO:0055001		75	0.35189646	0.94067353	0.56421053	0.9773028	1.0	1731	tags=31%, list=18%, signal=37%
GO:0048010	GO:0048010		53	0.32528248	0.9405816	0.5636008	0.9768309	1.0	1249	tags=21%, list=13%, signal=24%
GO:0031334	GO:0031334		167	0.2834268	0.9397123	0.5762082	0.97885066	1.0	1163	tags=16%, list=12%, signal=18%
GO:0019838	GO:0019838		76	0.36479512	0.93950045	0.5450902	0.9787929	1.0	1381	tags=24%, list=14%, signal=27%
GO:0120162	GO:0120162		50	0.35383317	0.9385744	0.5729614	0.9808837	1.0	1770	tags=32%, list=18%, signal=39%
GO:2001244	GO:2001244		34	0.34282428	0.9383614	0.5313131	0.98085016	1.0	1102	tags=24%, list=11%, signal=26%
GO:0000323	GO:0000323		483	0.25024223	0.93824023	0.6474227	0.98048216	1.0	1893	tags=28%, list=20%, signal=34%
GO:0050877	GO:0050877		287	0.28189173	0.9377884	0.66	0.98113865	1.0	905	tags=11%, list=9%, signal=12%
GO:0030316	GO:0030316		23	0.41600087	0.93683106	0.53358924	0.9833208	1.0	1873	tags=30%, list=19%, signal=38%
GO:2000514	GO:2000514		23	0.4881247	0.9367765	0.56448597	0.98273873	1.0	701	tags=22%, list=7%, signal=23%
GO:0062013	GO:0062013		60	0.35274005	0.9367154	0.5540275	0.982175	1.0	1494	tags=25%, list=16%, signal=29%
GO:0097502	GO:0097502		18	0.5122229	0.9363911	0.6039216	0.98244435	1.0	22	tags=6%, list=0%, signal=6%
GO:0000030	GO:0000030		15	0.5122236	0.9363532	0.6039216	0.98181725	1.0	22	tags=7%, list=0%, signal=7%
GO:0008037	GO:0008037		73	0.36450568	0.936178	0.55942625	0.98160756	1.0	1183	tags=18%, list=12%, signal=20%
GO:0070382	GO:0070382		98	0.3065261	0.9360435	0.575	0.9812648	1.0	1156	tags=21%, list=12%, signal=24%
GO:0010762	GO:0010762		20	0.48086432	0.9354607	0.556213	0.9823365	1.0	1152	tags=25%, list=12%, signal=28%
GO:1902936	GO:1902936		64	0.36407945	0.9348632	0.60038984	0.98348665	1.0	781	tags=16%, list=8%, signal=17%
GO:0016782	GO:0016782		28	0.3905724	0.9347629	0.56287426	0.98305935	1.0	271	tags=11%, list=3%, signal=11%
GO:0016655	GO:0016655		44	0.3390802	0.93443376	0.51124746	0.98331755	1.0	2037	tags=39%, list=21%, signal=49%
GO:0090130	GO:0090130		65	0.34273148	0.93439424	0.5752577	0.98269457	1.0	1609	tags=18%, list=17%, signal=22%
GO:0021782	GO:0021782		48	0.31794962	0.93432236	0.59090906	0.9821543	1.0	1294	tags=23%, list=13%, signal=26%
GO:0043296	GO:0043296		92	0.30540505	0.93367696	0.609127	0.9834081	1.0	1214	tags=18%, list=13%, signal=21%
GO:1901028	GO:1901028		30	0.33397406	0.93332213	0.5387524	0.9837675	1.0	1665	tags=33%, list=17%, signal=40%
GO:0031965	GO:0031965		203	0.27924612	0.9333151	0.58116233	0.98304987	1.0	1243	tags=13%, list=13%, signal=14%
GO:2001234	GO:2001234		135	0.315553	0.93318945	0.5923077	0.9827338	1.0	1256	tags=18%, list=13%, signal=20%
GO:0016999	GO:0016999		97	0.33171958	0.93309975	0.5553279	0.9822439	1.0	1594	tags=34%, list=17%, signal=40%
GO:0060348	GO:0060348		97	0.38005626	0.93265504	0.5671937	0.98288214	1.0	1163	tags=20%, list=12%, signal=22%
GO:1901570	GO:1901570		56	0.33467653	0.93229896	0.5424063	0.98327804	1.0	1550	tags=21%, list=16%, signal=25%
GO:0017144	GO:0017144		408	0.28106153	0.93177193	0.5796813	0.9841201	1.0	1594	tags=24%, list=17%, signal=28%
GO:0007131	GO:0007131		21	0.3670439	0.9308491	0.59023356	0.9862606	1.0	264	tags=10%, list=3%, signal=10%
GO:0035825	GO:0035825		21	0.3670439	0.9308491	0.59023356	0.98552626	1.0	264	tags=10%, list=3%, signal=10%
GO:0016477	GO:0016477		459	0.2686425	0.9306122	0.68880457	0.98549896	1.0	1342	tags=15%, list=14%, signal=16%
GO:0006637	GO:0006637		66	0.31149167	0.93049306	0.51473475	0.98512775	1.0	1939	tags=32%, list=20%, signal=40%
GO:0035383	GO:0035383		66	0.31149167	0.93049306	0.51473475	0.9843958	1.0	1939	tags=32%, list=20%, signal=40%
GO:0008509	GO:0008509		133	0.31992075	0.92976785	0.60588235	0.9859633	1.0	963	tags=17%, list=10%, signal=18%
GO:0043271	GO:0043271		64	0.33843434	0.9295326	0.65756303	0.98592246	1.0	1474	tags=30%, list=15%, signal=35%
GO:0044853	GO:0044853		62	0.37246272	0.9295244	0.55218214	0.9852174	1.0	1281	tags=26%, list=13%, signal=30%
GO:0051085	GO:0051085		23	0.40879714	0.92939216	0.59063137	0.98488766	1.0	1078	tags=22%, list=11%, signal=24%
GO:0009988	GO:0009988		26	0.4580213	0.92935973	0.6019608	0.98424006	1.0	760	tags=15%, list=8%, signal=17%
GO:0072525	GO:0072525		51	0.33307585	0.92935413	0.5836735	0.983526	1.0	1350	tags=24%, list=14%, signal=27%
GO:0048278	GO:0048278		49	0.34038278	0.92915344	0.5878661	0.9833995	1.0	2150	tags=43%, list=22%, signal=55%
GO:0042180	GO:0042180		44	0.3640491	0.9286235	0.5627451	0.9842979	1.0	1747	tags=30%, list=18%, signal=36%
GO:0050778	GO:0050778		396	0.26194823	0.9285852	0.6622391	0.98365384	1.0	1493	tags=19%, list=16%, signal=22%
GO:0071901	GO:0071901		82	0.26821464	0.9284735	0.5852713	0.9832853	1.0	1772	tags=28%, list=18%, signal=34%
GO:0007389	GO:0007389		126	0.33044413	0.9281414	0.6552419	0.98356575	1.0	1280	tags=15%, list=13%, signal=17%
GO:0030666	GO:0030666		109	0.2814941	0.9264702	0.6438632	0.9878961	1.0	1024	tags=17%, list=11%, signal=18%
GO:0008233	GO:0008233		351	0.2862125	0.92584324	0.65362036	0.98901916	1.0	1329	tags=19%, list=14%, signal=22%
GO:0060421	GO:0060421		17	0.44953775	0.92570347	0.60305345	0.9887141	1.0	310	tags=12%, list=3%, signal=12%
GO:0048870	GO:0048870		488	0.26501963	0.9254175	0.6812977	0.98887765	1.0	1342	tags=15%, list=14%, signal=16%
GO:0051674	GO:0051674		488	0.26501963	0.9254175	0.6812977	0.98815155	1.0	1342	tags=15%, list=14%, signal=16%
GO:0010638	GO:0010638		407	0.2539899	0.92467606	0.59386975	0.9896439	1.0	1189	tags=16%, list=12%, signal=18%
GO:0035091	GO:0035091		165	0.28953728	0.9241722	0.6680412	0.9904332	1.0	1722	tags=24%, list=18%, signal=28%
GO:0035722	GO:0035722		34	0.30320343	0.92382056	0.5416667	0.9907805	1.0	1910	tags=38%, list=20%, signal=48%
GO:0009612	GO:0009612		105	0.31974378	0.92346245	0.60488796	0.9911156	1.0	1163	tags=13%, list=12%, signal=15%
GO:0019725	GO:0019725		406	0.26773232	0.92330045	0.69582504	0.9908965	1.0	1239	tags=16%, list=13%, signal=17%
GO:0014911	GO:0014911		21	0.38570043	0.92328155	0.597561	0.9902241	1.0	1163	tags=33%, list=12%, signal=38%
GO:0010817	GO:0010817		223	0.2746676	0.9230197	0.6476578	0.99032855	1.0	1659	tags=23%, list=17%, signal=27%
GO:0045670	GO:0045670		25	0.3613201	0.9227768	0.5692308	0.9903316	1.0	1970	tags=40%, list=20%, signal=50%
GO:0051592	GO:0051592		73	0.32707548	0.9222749	0.5927419	0.9911601	1.0	1305	tags=22%, list=14%, signal=25%
GO:0009117	GO:0009117		389	0.24396406	0.9221083	0.5955734	0.9908997	1.0	1712	tags=23%, list=18%, signal=27%
GO:0033059	GO:0033059		34	0.35003242	0.92198384	0.57261413	0.99055034	1.0	1675	tags=32%, list=17%, signal=39%
GO:0033218	GO:0033218		187	0.25889185	0.92165226	0.63273454	0.9907822	1.0	1341	tags=19%, list=14%, signal=22%
GO:0043370	GO:0043370		19	0.5011232	0.9216236	0.59659094	0.99015117	1.0	447	tags=21%, list=5%, signal=22%
GO:0007548	GO:0007548		120	0.3477231	0.9214291	0.6055777	0.99001956	1.0	1348	tags=18%, list=14%, signal=21%
GO:0010613	GO:0010613		20	0.37507105	0.92141086	0.61078995	0.989363	1.0	2084	tags=35%, list=22%, signal=45%
GO:0014742	GO:0014742		20	0.37507105	0.92141086	0.61078995	0.988645	1.0	2084	tags=35%, list=22%, signal=45%
GO:0016628	GO:0016628		23	0.38324475	0.9213178	0.5942308	0.98821735	1.0	1826	tags=35%, list=19%, signal=43%
GO:0006029	GO:0006029		43	0.3954139	0.92088646	0.61027837	0.98879653	1.0	1405	tags=23%, list=15%, signal=27%
GO:0040007	GO:0040007		204	0.3088453	0.9205414	0.64272213	0.98911095	1.0	1301	tags=17%, list=14%, signal=19%
GO:0044456	GO:0044456		440	0.24257827	0.9204317	0.65637064	0.98870283	1.0	1169	tags=16%, list=12%, signal=17%
GO:0033617	GO:0033617		15	0.42857015	0.9197849	0.6064257	0.98999894	1.0	72	tags=7%, list=1%, signal=7%
GO:0071276	GO:0071276		23	0.38065952	0.91950524	0.5607477	0.9901442	1.0	1550	tags=30%, list=16%, signal=36%
GO:0048589	GO:0048589		202	0.30925268	0.9189844	0.6439394	0.9909614	1.0	1090	tags=14%, list=11%, signal=16%
GO:0045109	GO:0045109		16	0.34036317	0.91868913	0.58964145	0.99112266	1.0	2075	tags=44%, list=22%, signal=56%
GO:0034754	GO:0034754		55	0.37776512	0.91844666	0.5800781	0.9911733	1.0	1800	tags=25%, list=19%, signal=31%
GO:0004888	GO:0004888		162	0.31758535	0.91814715	0.74517375	0.99136794	1.0	627	tags=12%, list=7%, signal=13%
GO:0007167	GO:0007167		390	0.25835398	0.91786325	0.67261904	0.9914711	1.0	1249	tags=15%, list=13%, signal=16%
GO:0098797	GO:0098797		239	0.26617238	0.91758543	0.7056604	0.991599	1.0	1866	tags=26%, list=19%, signal=31%
GO:0071902	GO:0071902		178	0.26146108	0.9175352	0.6096154	0.9910248	1.0	1351	tags=17%, list=14%, signal=19%
GO:0009792	GO:0009792		308	0.27827808	0.91736066	0.6752988	0.99082875	1.0	709	tags=8%, list=7%, signal=8%
GO:0008021	GO:0008021		87	0.30289823	0.9173554	0.6369427	0.9901372	1.0	1156	tags=23%, list=12%, signal=26%
GO:0046632	GO:0046632		23	0.486655	0.917195	0.6143411	0.98989767	1.0	1061	tags=22%, list=11%, signal=24%
GO:0015075	GO:0015075		303	0.29463816	0.9170666	0.6659794	0.9895325	1.0	1037	tags=14%, list=11%, signal=15%
GO:0051249	GO:0051249		229	0.2885301	0.9169385	0.7151277	0.9892044	1.0	1280	tags=17%, list=13%, signal=20%
GO:0044440	GO:0044440		343	0.2511247	0.9151982	0.7027559	0.993767	1.0	1151	tags=17%, list=12%, signal=19%
GO:0019693	GO:0019693		308	0.24242637	0.91513014	0.60692465	0.993272	1.0	1712	tags=24%, list=18%, signal=28%
GO:0003091	GO:0003091		17	0.57234764	0.915105	0.6056338	0.9926283	1.0	554	tags=12%, list=6%, signal=12%
GO:0032642	GO:0032642		32	0.39256087	0.91503745	0.61478597	0.9921071	1.0	602	tags=19%, list=6%, signal=20%
GO:0001772	GO:0001772		23	0.44938502	0.914284	0.6227545	0.99364114	1.0	2377	tags=43%, list=25%, signal=58%
GO:0072529	GO:0072529		19	0.38478428	0.91421807	0.60680526	0.9931368	1.0	1462	tags=32%, list=15%, signal=37%
GO:0051259	GO:0051259		317	0.24007705	0.9141522	0.70485437	0.99262995	1.0	1500	tags=22%, list=16%, signal=25%
GO:0032729	GO:0032729		21	0.39666077	0.9135314	0.621673	0.9937613	1.0	941	tags=19%, list=10%, signal=21%
GO:2000725	GO:2000725		16	0.4427698	0.91351753	0.6108949	0.99309856	1.0	95	tags=6%, list=1%, signal=6%
GO:0006816	GO:0006816		88	0.31185895	0.9129618	0.642	0.9940073	1.0	1318	tags=18%, list=14%, signal=21%
GO:0061138	GO:0061138		77	0.3368546	0.91291857	0.64705884	0.99343294	1.0	683	tags=12%, list=7%, signal=12%
GO:2001239	GO:2001239		26	0.42288014	0.9124659	0.6095041	0.99406326	1.0	1157	tags=27%, list=12%, signal=31%
GO:0002064	GO:0002064		102	0.3331879	0.9123508	0.61141807	0.9936856	1.0	746	tags=12%, list=8%, signal=13%
GO:0042277	GO:0042277		149	0.26460457	0.91197556	0.68163264	0.9941513	1.0	1392	tags=20%, list=14%, signal=23%
GO:0045833	GO:0045833		36	0.4068179	0.91172045	0.61290324	0.99423975	1.0	655	tags=25%, list=7%, signal=27%
GO:1901655	GO:1901655		61	0.3636634	0.91162276	0.6221766	0.99385387	1.0	579	tags=8%, list=6%, signal=9%
GO:0030574	GO:0030574		22	0.46352363	0.91148865	0.6284501	0.99354804	1.0	543	tags=14%, list=6%, signal=14%
GO:0007626	GO:0007626		71	0.34630862	0.9114548	0.6047794	0.99294263	1.0	787	tags=15%, list=8%, signal=17%
GO:0030111	GO:0030111		158	0.30200714	0.91084796	0.6731898	0.9940148	1.0	737	tags=12%, list=8%, signal=13%
GO:0048565	GO:0048565		52	0.32601753	0.9107052	0.61821705	0.9937452	1.0	1336	tags=17%, list=14%, signal=20%
GO:1901342	GO:1901342		175	0.2904288	0.9105337	0.7007722	0.9935427	1.0	1280	tags=18%, list=13%, signal=21%
GO:0050922	GO:0050922		24	0.39786083	0.9089974	0.5851703	0.99734604	1.0	783	tags=13%, list=8%, signal=14%
GO:0032350	GO:0032350		15	0.4184433	0.9080885	0.60117877	0.99925965	1.0	1550	tags=27%, list=16%, signal=32%
GO:1900034	GO:1900034		41	0.329367	0.90736777	0.62896824	1.0	1.0	1189	tags=17%, list=12%, signal=19%
GO:0043492	GO:0043492		70	0.32289898	0.90701073	0.6348884	1.0	1.0	877	tags=16%, list=9%, signal=17%
GO:0050727	GO:0050727		146	0.29382044	0.9070105	0.65637064	1.0	1.0	853	tags=16%, list=9%, signal=17%
GO:1901214	GO:1901214		166	0.25681424	0.9061699	0.68154156	1.0	1.0	816	tags=13%, list=8%, signal=14%
GO:1904353	GO:1904353		21	0.36210698	0.90595233	0.58655804	1.0	1.0	973	tags=19%, list=10%, signal=21%
GO:0035064	GO:0035064		47	0.3340247	0.9056837	0.62007874	1.0	1.0	511	tags=11%, list=5%, signal=11%
GO:0140034	GO:0140034		47	0.3340247	0.9056837	0.62007874	1.0	1.0	511	tags=11%, list=5%, signal=11%
GO:0048661	GO:0048661		50	0.32475656	0.90539056	0.63	1.0	1.0	95	tags=4%, list=1%, signal=4%
GO:0031663	GO:0031663		22	0.41883916	0.90511405	0.63838387	1.0	1.0	466	tags=14%, list=5%, signal=14%
GO:0005342	GO:0005342		62	0.3615425	0.90464705	0.629771	1.0	1.0	963	tags=13%, list=10%, signal=14%
GO:0046943	GO:0046943		62	0.3615425	0.90464705	0.629771	1.0	1.0	963	tags=13%, list=10%, signal=14%
GO:0045637	GO:0045637		120	0.29105237	0.9044486	0.67286247	1.0	1.0	1810	tags=24%, list=19%, signal=29%
GO:0002712	GO:0002712		24	0.30901963	0.9042691	0.5810811	1.0	1.0	1209	tags=17%, list=13%, signal=19%
GO:0002889	GO:0002889		24	0.30901963	0.9042691	0.5810811	1.0	1.0	1209	tags=17%, list=13%, signal=19%
GO:0071349	GO:0071349		36	0.3047736	0.9040897	0.59582543	1.0	1.0	1910	tags=39%, list=20%, signal=48%
GO:0004869	GO:0004869		35	0.38694927	0.9039236	0.607362	1.0	1.0	1763	tags=34%, list=18%, signal=42%
GO:0033522	GO:0033522		20	0.455713	0.9038195	0.6205534	1.0	1.0	1288	tags=20%, list=13%, signal=23%
GO:0031175	GO:0031175		342	0.25324687	0.9037634	0.7768924	0.99959284	1.0	787	tags=9%, list=8%, signal=10%
GO:0050710	GO:0050710		24	0.43617594	0.9037481	0.61904764	0.9989528	1.0	409	tags=8%, list=4%, signal=9%
GO:0031256	GO:0031256		97	0.254905	0.90373224	0.66863906	0.99830586	1.0	2264	tags=34%, list=24%, signal=44%
GO:0044706	GO:0044706		98	0.33876738	0.90306824	0.6356589	0.9995576	1.0	853	tags=16%, list=9%, signal=18%
GO:0060976	GO:0060976		21	0.3096605	0.90296036	0.640873	0.99916226	1.0	2344	tags=38%, list=24%, signal=50%
GO:0050687	GO:0050687		17	0.45965576	0.9026972	0.67096776	0.9991915	1.0	2058	tags=35%, list=21%, signal=45%
GO:0019897	GO:0019897		99	0.2656335	0.9025065	0.6786469	0.9990335	1.0	1603	tags=24%, list=17%, signal=29%
GO:1902410	GO:1902410		18	0.48021296	0.9021739	0.6770833	0.9993145	1.0	1122	tags=22%, list=12%, signal=25%
GO:0048660	GO:0048660		77	0.307915	0.90199393	0.63457763	0.99914676	1.0	1772	tags=22%, list=18%, signal=27%
GO:0097060	GO:0097060		148	0.2851266	0.90188134	0.6948454	0.99877733	1.0	621	tags=10%, list=6%, signal=11%
GO:0042623	GO:0042623		240	0.25748408	0.9015703	0.6788462	0.9989657	1.0	1118	tags=14%, list=12%, signal=15%
GO:0014070	GO:0014070		449	0.24608125	0.9008176	0.80761904	1.0	1.0	705	tags=10%, list=7%, signal=10%
GO:0035967	GO:0035967		93	0.33168858	0.90019345	0.62650603	1.0	1.0	1078	tags=16%, list=11%, signal=18%
GO:0001763	GO:0001763		79	0.33255216	0.9000446	0.69061875	1.0	1.0	683	tags=11%, list=7%, signal=12%
GO:1903827	GO:1903827		359	0.25311038	0.8998211	0.6597353	1.0	1.0	1189	tags=15%, list=12%, signal=17%
GO:0019898	GO:0019898		180	0.2648272	0.89980984	0.7025948	1.0	1.0	1603	tags=22%, list=17%, signal=26%
GO:0006733	GO:0006733		93	0.28835046	0.89941424	0.5944334	1.0	1.0	1712	tags=26%, list=18%, signal=31%
GO:0019359	GO:0019359		48	0.32605624	0.8993544	0.6194332	1.0	1.0	1350	tags=23%, list=14%, signal=27%
GO:0019363	GO:0019363		48	0.32605624	0.8993544	0.6194332	0.9999372	1.0	1350	tags=23%, list=14%, signal=27%
GO:1903829	GO:1903829		221	0.26480883	0.8989306	0.61764705	1.0	1.0	1262	tags=16%, list=13%, signal=18%
GO:0070011	GO:0070011		337	0.28009573	0.8988186	0.71206224	1.0	1.0	1329	tags=19%, list=14%, signal=21%
GO:0099132	GO:0099132		29	0.40321156	0.89825547	0.641189	1.0	1.0	638	tags=14%, list=7%, signal=15%
GO:0070851	GO:0070851		59	0.30917683	0.89796054	0.6007533	1.0	1.0	1324	tags=22%, list=14%, signal=25%
GO:1901606	GO:1901606		66	0.34727603	0.8978086	0.6264822	1.0	1.0	1312	tags=36%, list=14%, signal=42%
GO:0051125	GO:0051125		22	0.3951758	0.8976697	0.6049896	1.0	1.0	668	tags=14%, list=7%, signal=15%
GO:1903749	GO:1903749		43	0.34477893	0.89743495	0.59732825	1.0	1.0	1665	tags=23%, list=17%, signal=28%
GO:0050871	GO:0050871		53	0.3606176	0.89740205	0.6526946	1.0	1.0	1183	tags=21%, list=12%, signal=24%
GO:1902275	GO:1902275		127	0.25798228	0.89707434	0.6442308	1.0	1.0	1351	tags=15%, list=14%, signal=17%
GO:0016529	GO:0016529		43	0.3846128	0.8969076	0.59879035	1.0	1.0	1650	tags=26%, list=17%, signal=31%
GO:0017025	GO:0017025		17	0.49551165	0.8965107	0.6756238	1.0	1.0	75	tags=6%, list=1%, signal=6%
GO:0002702	GO:0002702		48	0.3084408	0.89647466	0.6282528	1.0	1.0	1096	tags=17%, list=11%, signal=19%
GO:0002761	GO:0002761		58	0.31715584	0.89625424	0.6795367	1.0	1.0	1655	tags=24%, list=17%, signal=29%
GO:1904645	GO:1904645		20	0.37427804	0.89618915	0.6015625	0.9995258	1.0	1150	tags=40%, list=12%, signal=45%
GO:0014910	GO:0014910		35	0.33666945	0.8960854	0.63617885	0.99914485	1.0	1163	tags=26%, list=12%, signal=29%
GO:0033293	GO:0033293		35	0.3307313	0.8957919	0.625	0.999313	1.0	1840	tags=31%, list=19%, signal=39%
GO:0032233	GO:0032233		47	0.32478106	0.89559895	0.6436782	0.999169	1.0	1713	tags=32%, list=18%, signal=39%
GO:0016577	GO:0016577		18	0.44003525	0.8954921	0.6593186	0.9987894	1.0	70	tags=6%, list=1%, signal=6%
GO:0032452	GO:0032452		16	0.44003677	0.89545286	0.6593186	0.998237	1.0	70	tags=6%, list=1%, signal=6%
GO:0022857	GO:0022857		367	0.2831995	0.8954451	0.7713098	0.99758106	1.0	1037	tags=13%, list=11%, signal=14%
GO:0005791	GO:0005791		59	0.35425672	0.8953576	0.6343874	0.99715525	1.0	603	tags=8%, list=6%, signal=9%
GO:0046661	GO:0046661		74	0.35756737	0.895184	0.66468257	0.9969763	1.0	414	tags=11%, list=4%, signal=11%
GO:0005215	GO:0005215		494	0.25791126	0.89509094	0.80737704	0.99657	1.0	901	tags=11%, list=9%, signal=11%
GO:0000904	GO:0000904		282	0.27389184	0.8947557	0.7528958	0.99685454	1.0	778	tags=11%, list=8%, signal=11%
GO:0006119	GO:0006119		64	0.29660115	0.8939295	0.5777778	0.9985326	1.0	2284	tags=33%, list=24%, signal=43%
GO:0045010	GO:0045010		19	0.39018	0.8938374	0.61988306	0.9981074	1.0	566	tags=16%, list=6%, signal=17%
GO:0070542	GO:0070542		49	0.29680368	0.89370745	0.6955684	0.99781775	1.0	1550	tags=31%, list=16%, signal=36%
GO:0051851	GO:0051851		50	0.35466036	0.8936401	0.63692945	0.99733	1.0	1006	tags=16%, list=10%, signal=18%
GO:0009314	GO:0009314		245	0.24967523	0.89360327	0.7211155	0.99677235	1.0	1899	tags=22%, list=20%, signal=27%
GO:0030705	GO:0030705		125	0.28144625	0.8932808	0.66064256	0.997044	1.0	1762	tags=22%, list=18%, signal=27%
GO:0031111	GO:0031111		25	0.36833546	0.89323723	0.61054766	0.99650335	1.0	239	tags=12%, list=2%, signal=12%
GO:0071949	GO:0071949		24	0.4210257	0.8931775	0.66464645	0.99598753	1.0	13	tags=4%, list=0%, signal=4%
GO:0031491	GO:0031491		54	0.312879	0.8917038	0.5902256	0.9994489	1.0	1835	tags=31%, list=19%, signal=39%
GO:1904063	GO:1904063		33	0.3429255	0.8913062	0.6546185	0.99987584	1.0	1621	tags=33%, list=17%, signal=40%
GO:0015171	GO:0015171		31	0.40523434	0.89090973	0.6385542	1.0	1.0	963	tags=16%, list=10%, signal=18%
GO:0007409	GO:0007409		183	0.29039606	0.8908386	0.73913044	0.99983567	1.0	525	tags=8%, list=5%, signal=9%
GO:0120039	GO:0120039		246	0.26898226	0.8904715	0.8080614	1.0	1.0	573	tags=8%, list=6%, signal=8%
GO:0061952	GO:0061952		17	0.48297155	0.8903386	0.6834382	0.99986315	1.0	17	tags=6%, list=0%, signal=6%
GO:0045682	GO:0045682		45	0.29891557	0.89020294	0.6883117	0.99956775	1.0	1615	tags=27%, list=17%, signal=32%
GO:0051015	GO:0051015		144	0.27583757	0.8898886	0.6632017	0.9997905	1.0	1682	tags=26%, list=17%, signal=32%
GO:0051403	GO:0051403		68	0.29584113	0.88933873	0.6712871	1.0	1.0	1081	tags=13%, list=11%, signal=15%
GO:0044297	GO:0044297		276	0.25316495	0.8891183	0.76685935	1.0	1.0	1032	tags=14%, list=11%, signal=15%
GO:0010008	GO:0010008		320	0.2459015	0.889103	0.76785713	0.9999531	1.0	1151	tags=17%, list=12%, signal=19%
GO:0051084	GO:0051084		27	0.3619415	0.8890159	0.61507934	0.9995509	1.0	1078	tags=19%, list=11%, signal=21%
GO:0031058	GO:0031058		61	0.2700276	0.888829	0.6178108	0.99941564	1.0	1351	tags=20%, list=14%, signal=23%
GO:0043408	GO:0043408		367	0.24426256	0.88796765	0.7928994	1.0	1.0	1045	tags=13%, list=11%, signal=14%
GO:0051250	GO:0051250		66	0.32968807	0.8872477	0.6954023	1.0	1.0	1280	tags=23%, list=13%, signal=26%
GO:0001503	GO:0001503		142	0.2960052	0.88715684	0.7061144	1.0	1.0	1143	tags=18%, list=12%, signal=20%
GO:0042445	GO:0042445		90	0.32697746	0.88699734	0.6816406	1.0	1.0	1225	tags=20%, list=13%, signal=23%
GO:0045746	GO:0045746		18	0.44564295	0.8867693	0.6572008	1.0	1.0	40	tags=6%, list=0%, signal=6%
GO:0048705	GO:0048705		102	0.3468467	0.8867055	0.7131313	1.0	1.0	781	tags=14%, list=8%, signal=15%
GO:0098754	GO:0098754		74	0.30503914	0.88660026	0.66019416	1.0	1.0	1623	tags=30%, list=17%, signal=35%
GO:0060349	GO:0060349		52	0.40135223	0.8860125	0.6640625	1.0	1.0	658	tags=21%, list=7%, signal=23%
GO:0015399	GO:0015399		66	0.3332854	0.88576585	0.638	1.0	1.0	877	tags=18%, list=9%, signal=20%
GO:0015405	GO:0015405		66	0.3332854	0.88576585	0.638	1.0	1.0	877	tags=18%, list=9%, signal=20%
GO:0001822	GO:0001822		127	0.29649097	0.88556224	0.72064775	1.0	1.0	1193	tags=17%, list=12%, signal=20%
GO:0048732	GO:0048732		221	0.26393774	0.8854742	0.7407407	1.0	1.0	1215	tags=15%, list=13%, signal=17%
GO:0016667	GO:0016667		49	0.32429692	0.88543814	0.6712871	1.0	1.0	1499	tags=24%, list=16%, signal=29%
GO:0098794	GO:0098794		290	0.23768704	0.8852108	0.7209302	1.0	1.0	1198	tags=14%, list=12%, signal=15%
GO:0048306	GO:0048306		39	0.33471373	0.88495374	0.6770833	1.0	1.0	1955	tags=36%, list=20%, signal=45%
GO:1903510	GO:1903510		57	0.32406124	0.8849302	0.6638298	0.99966234	1.0	1935	tags=30%, list=20%, signal=37%
GO:0048858	GO:0048858		247	0.26677665	0.88483536	0.82884616	0.9992892	1.0	573	tags=8%, list=6%, signal=8%
GO:0022853	GO:0022853		33	0.3735917	0.88403004	0.6694915	1.0	1.0	638	tags=12%, list=7%, signal=13%
GO:0042625	GO:0042625		33	0.3735917	0.88403004	0.6694915	1.0	1.0	638	tags=12%, list=7%, signal=13%
GO:0048536	GO:0048536		21	0.50435114	0.88394016	0.6539235	0.99974024	1.0	1303	tags=19%, list=14%, signal=22%
GO:0043506	GO:0043506		50	0.3353755	0.8834635	0.6666667	1.0	1.0	1081	tags=18%, list=11%, signal=20%
GO:0071236	GO:0071236		73	0.29475674	0.88311213	0.68650794	1.0	1.0	1282	tags=15%, list=13%, signal=17%
GO:0031112	GO:0031112		21	0.34791008	0.883072	0.6226415	1.0	1.0	1423	tags=29%, list=15%, signal=33%
GO:0003954	GO:0003954		33	0.34231195	0.882465	0.5841785	1.0	1.0	2037	tags=39%, list=21%, signal=50%
GO:0044091	GO:0044091		19	0.3551579	0.882435	0.59143966	1.0	1.0	956	tags=26%, list=10%, signal=29%
GO:0051560	GO:0051560		15	0.353816	0.88236165	0.6152263	1.0	1.0	658	tags=20%, list=7%, signal=21%
GO:0048667	GO:0048667		207	0.2741828	0.882264	0.8241966	0.9997828	1.0	778	tags=10%, list=8%, signal=11%
GO:0071634	GO:0071634		23	0.35278508	0.88215923	0.625	0.9994043	1.0	628	tags=9%, list=7%, signal=9%
GO:0001704	GO:0001704		61	0.27060542	0.88207483	0.69753087	0.99896145	1.0	701	tags=11%, list=7%, signal=12%
GO:0032990	GO:0032990		266	0.25844628	0.88206255	0.8368522	0.99834335	1.0	1473	tags=17%, list=15%, signal=19%
GO:0051260	GO:0051260		190	0.25240076	0.8812609	0.7407407	0.9998808	1.0	980	tags=16%, list=10%, signal=18%
GO:0008324	GO:0008324		198	0.30410028	0.8811233	0.73251027	0.9995735	1.0	661	tags=10%, list=7%, signal=10%
GO:0008406	GO:0008406		104	0.34003338	0.88093495	0.69548136	0.9994491	1.0	1348	tags=20%, list=14%, signal=23%
GO:0045137	GO:0045137		105	0.3400187	0.88092273	0.69548136	0.99883056	1.0	1348	tags=20%, list=14%, signal=23%
GO:0043473	GO:0043473		53	0.30703965	0.8808478	0.6843137	0.9983832	1.0	1484	tags=30%, list=15%, signal=36%
GO:2000243	GO:2000243		21	0.4863555	0.88054144	0.64426875	0.9985686	1.0	1294	tags=38%, list=13%, signal=44%
GO:0007266	GO:0007266		53	0.31008422	0.8799678	0.6509804	0.9995381	1.0	1181	tags=17%, list=12%, signal=19%
GO:0097485	GO:0097485		118	0.30734432	0.8795416	0.76125246	1.0	1.0	755	tags=13%, list=8%, signal=14%
GO:0007411	GO:0007411		117	0.3073525	0.8795359	0.76125246	0.99941367	1.0	755	tags=13%, list=8%, signal=14%
GO:0016079	GO:0016079		28	0.42145893	0.8792417	0.6926148	0.9995812	1.0	2024	tags=29%, list=21%, signal=36%
GO:0043507	GO:0043507		42	0.34857485	0.8791841	0.6454918	0.99906516	1.0	1081	tags=17%, list=11%, signal=19%
GO:0043542	GO:0043542		46	0.37475547	0.87903076	0.67484665	0.99883837	1.0	1743	tags=17%, list=18%, signal=21%
GO:0003254	GO:0003254		21	0.43077058	0.8788884	0.634	0.998578	1.0	2300	tags=43%, list=24%, signal=56%
GO:0007605	GO:0007605		54	0.37494105	0.8785977	0.666	0.9986737	1.0	808	tags=13%, list=8%, signal=14%
GO:0045667	GO:0045667		55	0.35592774	0.87841827	0.7126654	0.99850416	1.0	1570	tags=24%, list=16%, signal=28%
GO:0070374	GO:0070374		84	0.27676433	0.8783931	0.70576924	0.997919	1.0	2106	tags=33%, list=22%, signal=42%
GO:0005902	GO:0005902		50	0.25493988	0.87836295	0.726	0.997354	1.0	2245	tags=30%, list=23%, signal=39%
GO:0045921	GO:0045921		51	0.28383458	0.8781834	0.6666667	0.9971753	1.0	2294	tags=35%, list=24%, signal=46%
GO:0006342	GO:0006342		36	0.3024806	0.877629	0.6743295	0.9980271	1.0	1320	tags=28%, list=14%, signal=32%
GO:0097549	GO:0097549		36	0.3024806	0.877629	0.6743295	0.99738324	1.0	1320	tags=28%, list=14%, signal=32%
GO:0019829	GO:0019829		32	0.37992337	0.8774815	0.6487069	0.99712676	1.0	638	tags=13%, list=7%, signal=13%
GO:0018209	GO:0018209		117	0.27763602	0.87727016	0.7253385	0.9970716	1.0	654	tags=9%, list=7%, signal=10%
GO:0007589	GO:0007589		37	0.3695406	0.87682164	0.6410788	0.99763143	1.0	719	tags=14%, list=7%, signal=15%
GO:0090263	GO:0090263		53	0.33396956	0.87673604	0.65839696	0.9972138	1.0	677	tags=17%, list=7%, signal=18%
GO:0046329	GO:0046329		24	0.35046166	0.8765901	0.6207585	0.9969473	1.0	1969	tags=46%, list=20%, signal=57%
GO:0032873	GO:0032873		30	0.32715055	0.8761775	0.6388889	0.9974086	1.0	1772	tags=37%, list=18%, signal=45%
GO:0070303	GO:0070303		30	0.32715055	0.8761775	0.6388889	0.99676806	1.0	1772	tags=37%, list=18%, signal=45%
GO:0003785	GO:0003785		15	0.48690304	0.8757833	0.6693387	0.99715984	1.0	87	tags=7%, list=1%, signal=7%
GO:0046434	GO:0046434		113	0.28334117	0.87558764	0.6590476	0.9970165	1.0	1400	tags=27%, list=15%, signal=31%
GO:1901099	GO:1901099		15	0.4887208	0.8754514	0.67983365	0.9967354	1.0	500	tags=27%, list=5%, signal=28%
GO:2001240	GO:2001240		15	0.4887208	0.8754514	0.67983365	0.9960969	1.0	500	tags=27%, list=5%, signal=28%
GO:0002228	GO:0002228		15	0.3654006	0.8753739	0.6111111	0.9956766	1.0	2010	tags=20%, list=21%, signal=25%
GO:0042267	GO:0042267		15	0.3654006	0.8753739	0.6111111	0.9950396	1.0	2010	tags=20%, list=21%, signal=25%
GO:0007565	GO:0007565		90	0.34221664	0.8752995	0.6812144	0.9946041	1.0	853	tags=17%, list=9%, signal=18%
GO:0043009	GO:0043009		300	0.2671687	0.87511134	0.78642714	0.99445474	1.0	709	tags=8%, list=7%, signal=8%
GO:0050868	GO:0050868		50	0.35672536	0.8749823	0.693032	0.9941738	1.0	1274	tags=28%, list=13%, signal=32%
GO:0005154	GO:0005154		23	0.31133518	0.874595	0.61121494	0.9945804	1.0	2372	tags=39%, list=25%, signal=52%
GO:0007292	GO:0007292		51	0.3449783	0.8745737	0.7104723	0.99400884	1.0	519	tags=10%, list=5%, signal=10%
GO:0002695	GO:0002695		73	0.31416318	0.87444556	0.73422563	0.99372745	1.0	1280	tags=21%, list=13%, signal=24%
GO:0060070	GO:0060070		33	0.37195492	0.8741944	0.6673428	0.9937868	1.0	478	tags=18%, list=5%, signal=19%
GO:0006633	GO:0006633		74	0.31327054	0.8726449	0.72025055	0.99722147	1.0	1550	tags=26%, list=16%, signal=30%
GO:0010972	GO:0010972		31	0.37172687	0.8718299	0.6855469	0.9987717	1.0	1096	tags=16%, list=11%, signal=18%
GO:0051702	GO:0051702		54	0.33345464	0.8715962	0.6659751	0.99879336	1.0	1006	tags=15%, list=10%, signal=16%
GO:0071900	GO:0071900		280	0.23818849	0.87132436	0.7823529	0.99884725	1.0	1351	tags=17%, list=14%, signal=19%
GO:0072132	GO:0072132		21	0.44670507	0.86971635	0.67901236	1.0	1.0	1200	tags=19%, list=12%, signal=22%
GO:0008217	GO:0008217		64	0.37377226	0.86895686	0.6850095	1.0	1.0	1547	tags=28%, list=16%, signal=33%
GO:0010212	GO:0010212		110	0.2575964	0.8688214	0.78515625	1.0	1.0	1578	tags=19%, list=16%, signal=23%
GO:0070206	GO:0070206		37	0.2784833	0.86872923	0.6705653	1.0	1.0	1715	tags=24%, list=18%, signal=29%
GO:0002090	GO:0002090		27	0.31917906	0.8685524	0.6900212	1.0	1.0	986	tags=15%, list=10%, signal=16%
GO:0043028	GO:0043028		25	0.38536593	0.86847895	0.6666667	1.0	1.0	1599	tags=28%, list=17%, signal=33%
GO:0016055	GO:0016055		155	0.27424887	0.868346	0.8034682	1.0	1.0	1735	tags=23%, list=18%, signal=28%
GO:0198738	GO:0198738		155	0.27424887	0.868346	0.8034682	1.0	1.0	1735	tags=23%, list=18%, signal=28%
GO:0042446	GO:0042446		23	0.44473037	0.8682631	0.64257026	1.0	1.0	466	tags=13%, list=5%, signal=14%
GO:0034405	GO:0034405		18	0.47657436	0.8678456	0.6891892	1.0	1.0	1743	tags=22%, list=18%, signal=27%
GO:0008344	GO:0008344		31	0.38560492	0.86776	0.6793587	1.0	1.0	787	tags=19%, list=8%, signal=21%
GO:0031349	GO:0031349		213	0.25929022	0.8675658	0.7823529	1.0	1.0	717	tags=10%, list=7%, signal=10%
GO:0062012	GO:0062012		200	0.24703428	0.866807	0.85328186	1.0	1.0	1550	tags=23%, list=16%, signal=27%
GO:0031941	GO:0031941		17	0.39884424	0.86654884	0.62909836	1.0	1.0	325	tags=12%, list=3%, signal=12%
GO:0035821	GO:0035821		93	0.2819845	0.86599845	0.70672095	1.0	1.0	2269	tags=33%, list=24%, signal=43%
GO:0055024	GO:0055024		36	0.3342136	0.8657927	0.7043651	1.0	1.0	147	tags=6%, list=2%, signal=6%
GO:0016878	GO:0016878		21	0.36892575	0.8657669	0.6860707	1.0	1.0	1684	tags=33%, list=18%, signal=40%
GO:0030667	GO:0030667		202	0.25471762	0.8651316	0.7592593	1.0	1.0	1322	tags=20%, list=14%, signal=23%
GO:1902622	GO:1902622		16	0.4673424	0.86511093	0.711575	1.0	1.0	499	tags=13%, list=5%, signal=13%
GO:0002792	GO:0002792		54	0.3023834	0.86492985	0.69076306	1.0	1.0	1299	tags=19%, list=14%, signal=21%
GO:0007043	GO:0007043		63	0.27521113	0.8646352	0.6948454	1.0	1.0	745	tags=14%, list=8%, signal=15%
GO:0014031	GO:0014031		33	0.38231882	0.8644978	0.66322315	1.0	1.0	1240	tags=30%, list=13%, signal=35%
GO:0005758	GO:0005758		57	0.27004617	0.8643987	0.6559356	1.0	1.0	1291	tags=19%, list=13%, signal=22%
GO:0048640	GO:0048640		43	0.33532557	0.8643127	0.6736641	1.0	1.0	1336	tags=16%, list=14%, signal=19%
GO:0032722	GO:0032722		23	0.39504677	0.8640966	0.68503934	1.0	1.0	602	tags=22%, list=6%, signal=23%
GO:0006753	GO:0006753		395	0.23185973	0.86386573	0.7289157	1.0	1.0	1434	tags=19%, list=15%, signal=22%
GO:0098586	GO:0098586		17	0.34756428	0.86363125	0.6714579	1.0	1.0	48	tags=6%, list=0%, signal=6%
GO:0048812	GO:0048812		242	0.2623019	0.8636224	0.87140113	1.0	1.0	533	tags=7%, list=6%, signal=8%
GO:0046873	GO:0046873		117	0.32072356	0.8636155	0.80230325	1.0	1.0	1318	tags=17%, list=14%, signal=20%
GO:0045582	GO:0045582		39	0.36669827	0.8627486	0.6946565	1.0	1.0	653	tags=15%, list=7%, signal=16%
GO:0006458	GO:0006458		30	0.33571982	0.8620154	0.6500994	1.0	1.0	499	tags=10%, list=5%, signal=11%
GO:0008088	GO:0008088		49	0.31634793	0.8613188	0.66799206	1.0	1.0	753	tags=12%, list=8%, signal=13%
GO:0051010	GO:0051010		16	0.37978458	0.86095506	0.6753247	1.0	1.0	650	tags=19%, list=7%, signal=20%
GO:0006892	GO:0006892		75	0.26025116	0.86023307	0.7202381	1.0	1.0	2586	tags=40%, list=27%, signal=54%
GO:0021872	GO:0021872		23	0.39409834	0.8601936	0.6923077	1.0	1.0	221	tags=9%, list=2%, signal=9%
GO:0050869	GO:0050869		18	0.3792273	0.8599971	0.6500994	1.0	1.0	1655	tags=22%, list=17%, signal=27%
GO:0034766	GO:0034766		42	0.31143743	0.8597444	0.70987654	1.0	1.0	1621	tags=31%, list=17%, signal=37%
GO:0008089	GO:0008089		34	0.35247016	0.85940313	0.6432866	1.0	1.0	617	tags=12%, list=6%, signal=13%
GO:0051224	GO:0051224		90	0.27000535	0.857623	0.7364185	1.0	1.0	1299	tags=19%, list=14%, signal=22%
GO:0031497	GO:0031497		82	0.30833462	0.8574756	0.72871286	1.0	1.0	1835	tags=26%, list=19%, signal=31%
GO:0101003	GO:0101003		45	0.30273032	0.85743505	0.7037773	1.0	1.0	1245	tags=20%, list=13%, signal=23%
GO:0072359	GO:0072359		425	0.24396034	0.85736454	0.9551657	1.0	1.0	1656	tags=20%, list=17%, signal=23%
GO:0038093	GO:0038093		105	0.2898545	0.857338	0.74698794	1.0	1.0	1477	tags=23%, list=15%, signal=27%
GO:0045814	GO:0045814		50	0.29572302	0.8573107	0.70522386	1.0	1.0	1615	tags=28%, list=17%, signal=33%
GO:0051385	GO:0051385		16	0.3501659	0.8566386	0.68138194	1.0	1.0	1214	tags=25%, list=13%, signal=29%
GO:0050853	GO:0050853		37	0.38995644	0.85648686	0.6854369	1.0	1.0	820	tags=16%, list=9%, signal=18%
GO:0006541	GO:0006541		22	0.30002764	0.85638654	0.6561886	1.0	1.0	1830	tags=36%, list=19%, signal=45%
GO:1903727	GO:1903727		26	0.31575835	0.8558292	0.67465067	1.0	1.0	2115	tags=31%, list=22%, signal=39%
GO:0015908	GO:0015908		35	0.29041183	0.8557024	0.6713427	1.0	1.0	905	tags=17%, list=9%, signal=19%
GO:0003009	GO:0003009		17	0.39529848	0.8556724	0.6786427	1.0	1.0	1827	tags=29%, list=19%, signal=36%
GO:0048662	GO:0048662		27	0.37472436	0.85550565	0.6572008	1.0	1.0	1882	tags=41%, list=20%, signal=51%
GO:0006942	GO:0006942		41	0.35734147	0.85502	0.6673228	1.0	1.0	720	tags=17%, list=7%, signal=18%
GO:1901016	GO:1901016		22	0.34029752	0.85433203	0.67760617	1.0	1.0	1189	tags=32%, list=12%, signal=36%
GO:0045216	GO:0045216		82	0.26271382	0.8540086	0.7326923	1.0	1.0	745	tags=13%, list=8%, signal=14%
GO:0006509	GO:0006509		15	0.37497845	0.8529283	0.6785714	1.0	1.0	1303	tags=27%, list=14%, signal=31%
GO:0048037	GO:0048037		336	0.2529391	0.85278326	0.8145161	1.0	1.0	1469	tags=21%, list=15%, signal=24%
GO:0009394	GO:0009394		23	0.33090377	0.85256	0.7029126	1.0	1.0	1348	tags=26%, list=14%, signal=30%
GO:0060401	GO:0060401		30	0.39793465	0.8522108	0.7068607	1.0	1.0	147	tags=7%, list=2%, signal=7%
GO:0010464	GO:0010464		16	0.45060945	0.85215247	0.69008267	1.0	1.0	590	tags=19%, list=6%, signal=20%
GO:0061061	GO:0061061		223	0.2694497	0.8520169	0.8205645	1.0	1.0	1731	tags=23%, list=18%, signal=28%
GO:0071300	GO:0071300		28	0.42345977	0.851934	0.6611227	1.0	1.0	258	tags=11%, list=3%, signal=11%
GO:1901888	GO:1901888		63	0.28008553	0.8518676	0.7773585	1.0	1.0	1280	tags=25%, list=13%, signal=29%
GO:0006790	GO:0006790		228	0.25443807	0.8512924	0.74745417	1.0	1.0	1960	tags=31%, list=20%, signal=38%
GO:0006109	GO:0006109		92	0.2750001	0.8505249	0.81640625	1.0	1.0	1494	tags=25%, list=16%, signal=29%
GO:0006865	GO:0006865		48	0.33185995	0.85041934	0.7695238	1.0	1.0	963	tags=21%, list=10%, signal=23%
GO:0046328	GO:0046328		101	0.28790748	0.8502402	0.7636719	1.0	1.0	1081	tags=18%, list=11%, signal=20%
GO:0045597	GO:0045597		470	0.23999825	0.85003245	0.9584121	1.0	1.0	1336	tags=15%, list=14%, signal=16%
GO:0031143	GO:0031143		15	0.37555352	0.8495916	0.6712329	1.0	1.0	1869	tags=40%, list=19%, signal=50%
GO:0034763	GO:0034763		52	0.30117625	0.8493286	0.7281947	1.0	1.0	1474	tags=29%, list=15%, signal=34%
GO:0007163	GO:0007163		118	0.27062276	0.8492981	0.74378586	1.0	1.0	777	tags=9%, list=8%, signal=10%
GO:0032872	GO:0032872		130	0.27483025	0.84864664	0.81225294	1.0	1.0	1081	tags=16%, list=11%, signal=18%
GO:0046660	GO:0046660		55	0.3705525	0.8483776	0.71960783	1.0	1.0	1280	tags=20%, list=13%, signal=23%
GO:0005776	GO:0005776		66	0.26659894	0.84804	0.7525151	1.0	1.0	1587	tags=27%, list=17%, signal=32%
GO:0043393	GO:0043393		150	0.26060644	0.84783924	0.7763975	1.0	1.0	1245	tags=16%, list=13%, signal=18%
GO:0045840	GO:0045840		33	0.2792448	0.8474465	0.6725838	1.0	1.0	2591	tags=39%, list=27%, signal=54%
GO:0045171	GO:0045171		37	0.31501785	0.8474308	0.78644764	1.0	1.0	248	tags=11%, list=3%, signal=11%
GO:0002699	GO:0002699		111	0.24591641	0.84714025	0.8065134	1.0	1.0	1198	tags=14%, list=12%, signal=15%
GO:0098930	GO:0098930		40	0.32820624	0.84656304	0.68110234	1.0	1.0	1762	tags=28%, list=18%, signal=34%
GO:0015103	GO:0015103		60	0.31263217	0.8463618	0.7606491	1.0	1.0	1489	tags=25%, list=15%, signal=29%
GO:0010043	GO:0010043		28	0.37835032	0.8461245	0.7746479	1.0	1.0	572	tags=14%, list=6%, signal=15%
GO:0032715	GO:0032715		15	0.47897884	0.8459559	0.73540854	1.0	1.0	33	tags=7%, list=0%, signal=7%
GO:0019842	GO:0019842		85	0.27484325	0.8456493	0.7582846	1.0	1.0	556	tags=13%, list=6%, signal=14%
GO:0098655	GO:0098655		197	0.27061763	0.8454324	0.8297456	1.0	1.0	658	tags=9%, list=7%, signal=9%
GO:0005604	GO:0005604		63	0.33126792	0.84539837	0.7337278	1.0	1.0	761	tags=14%, list=8%, signal=15%
GO:0031347	GO:0031347		356	0.23222253	0.8452938	0.95501024	1.0	1.0	1492	tags=18%, list=16%, signal=20%
GO:2000573	GO:2000573		57	0.29554173	0.84529376	0.694291	1.0	1.0	1371	tags=19%, list=14%, signal=22%
GO:0045913	GO:0045913		38	0.34744185	0.8441305	0.73592234	1.0	1.0	1494	tags=26%, list=16%, signal=31%
GO:0019751	GO:0019751		71	0.31768999	0.8435132	0.72908366	1.0	1.0	1022	tags=23%, list=11%, signal=25%
GO:0099738	GO:0099738		26	0.29241627	0.8432037	0.69138277	1.0	1.0	1109	tags=19%, list=12%, signal=22%
GO:0071556	GO:0071556		24	0.3664161	0.84316546	0.724	1.0	1.0	952	tags=21%, list=10%, signal=23%
GO:0098553	GO:0098553		24	0.3664161	0.84316546	0.724	1.0	1.0	952	tags=21%, list=10%, signal=23%
GO:1901981	GO:1901981		102	0.29223877	0.8430654	0.8455446	1.0	1.0	1764	tags=28%, list=18%, signal=34%
GO:0051492	GO:0051492		57	0.28716335	0.8429661	0.75739646	1.0	1.0	1280	tags=25%, list=13%, signal=28%
GO:0016528	GO:0016528		49	0.3630722	0.8426467	0.6969697	1.0	1.0	1650	tags=22%, list=17%, signal=27%
GO:0019239	GO:0019239		16	0.36846963	0.8421514	0.6923077	1.0	1.0	1466	tags=38%, list=15%, signal=44%
GO:0099175	GO:0099175		45	0.33164188	0.8419143	0.73663366	1.0	1.0	1032	tags=16%, list=11%, signal=17%
GO:0022604	GO:0022604		276	0.25047955	0.84104407	0.8730469	1.0	1.0	1325	tags=19%, list=14%, signal=21%
GO:0043687	GO:0043687		239	0.22803974	0.84098387	0.86538464	1.0	1.0	1872	tags=26%, list=19%, signal=31%
GO:0002253	GO:0002253		288	0.24873784	0.8408202	0.92785573	1.0	1.0	1493	tags=20%, list=16%, signal=23%
GO:0016651	GO:0016651		73	0.28020215	0.8405826	0.6817289	1.0	1.0	1932	tags=34%, list=20%, signal=43%
GO:0003678	GO:0003678		40	0.31564194	0.8399839	0.723658	1.0	1.0	452	tags=10%, list=5%, signal=10%
GO:0070302	GO:0070302		132	0.26953453	0.83971053	0.82642996	1.0	1.0	1081	tags=16%, list=11%, signal=18%
GO:0009112	GO:0009112		32	0.36307517	0.83963525	0.7077535	1.0	1.0	395	tags=9%, list=4%, signal=10%
GO:0061014	GO:0061014		33	0.35905266	0.8394512	0.7262136	1.0	1.0	224	tags=9%, list=2%, signal=9%
GO:0009074	GO:0009074		17	0.46772552	0.8387932	0.71686745	1.0	1.0	630	tags=41%, list=7%, signal=44%
GO:0006359	GO:0006359		18	0.41835034	0.8385846	0.6962264	1.0	1.0	1187	tags=22%, list=12%, signal=25%
GO:0005253	GO:0005253		30	0.34160775	0.8384764	0.71161824	1.0	1.0	1489	tags=27%, list=15%, signal=31%
GO:0055085	GO:0055085		465	0.25087443	0.8384019	0.95482546	1.0	1.0	1189	tags=14%, list=12%, signal=16%
GO:0060291	GO:0060291		19	0.47277495	0.83832306	0.7023061	1.0	1.0	787	tags=21%, list=8%, signal=23%
GO:0017124	GO:0017124		91	0.25885135	0.83814037	0.8326848	1.0	1.0	1303	tags=18%, list=14%, signal=20%
GO:0006936	GO:0006936		119	0.29261324	0.8381229	0.7739307	1.0	1.0	1701	tags=26%, list=18%, signal=31%
GO:0002250	GO:0002250		146	0.26906925	0.83747244	0.78957915	1.0	1.0	1754	tags=24%, list=18%, signal=29%
GO:0055086	GO:0055086		459	0.22647232	0.8373818	0.8043912	1.0	1.0	1712	tags=23%, list=18%, signal=27%
GO:0072073	GO:0072073		55	0.3430246	0.83732605	0.7735471	1.0	1.0	1280	tags=25%, list=13%, signal=29%
GO:0003018	GO:0003018		59	0.30015782	0.8369653	0.7951128	1.0	1.0	1577	tags=29%, list=16%, signal=34%
GO:0007155	GO:0007155		473	0.2398946	0.8365495	0.9159836	1.0	1.0	1616	tags=19%, list=17%, signal=22%
GO:0098839	GO:0098839		17	0.4258146	0.83630073	0.71581197	1.0	1.0	789	tags=18%, list=8%, signal=19%
GO:2001020	GO:2001020		125	0.25851372	0.83611286	0.81395346	1.0	1.0	1664	tags=17%, list=17%, signal=20%
GO:0006120	GO:0006120		33	0.32368577	0.835761	0.6354379	1.0	1.0	2037	tags=39%, list=21%, signal=50%
GO:0021537	GO:0021537		112	0.26941854	0.8357049	0.803719	1.0	1.0	1061	tags=13%, list=11%, signal=14%
GO:0045765	GO:0045765		161	0.26703003	0.83568466	0.877712	1.0	1.0	1280	tags=18%, list=13%, signal=20%
GO:0001091	GO:0001091		18	0.51058966	0.8355815	0.72988504	1.0	1.0	37	tags=6%, list=0%, signal=6%
GO:0030900	GO:0030900		158	0.25602618	0.83543855	0.8647541	1.0	1.0	1163	tags=15%, list=12%, signal=16%
GO:0016051	GO:0016051		79	0.27684557	0.8354338	0.726	1.0	1.0	1525	tags=27%, list=16%, signal=31%
GO:0044764	GO:0044764		16	0.36414972	0.83489805	0.6849315	1.0	1.0	1943	tags=31%, list=20%, signal=39%
GO:0016645	GO:0016645		19	0.383843	0.83466065	0.6956522	1.0	1.0	1228	tags=37%, list=13%, signal=42%
GO:0033674	GO:0033674		310	0.24438679	0.8343178	0.8666667	1.0	1.0	1351	tags=17%, list=14%, signal=20%
GO:0035265	GO:0035265		46	0.38681132	0.8341142	0.75525814	1.0	1.0	1075	tags=20%, list=11%, signal=22%
GO:0060351	GO:0060351		25	0.4238738	0.83384573	0.74455446	1.0	1.0	658	tags=24%, list=7%, signal=26%
GO:1990204	GO:1990204		80	0.27681407	0.83350044	0.65833336	1.0	1.0	2287	tags=34%, list=24%, signal=44%
GO:0014015	GO:0014015		31	0.3189192	0.8324717	0.69512194	1.0	1.0	720	tags=10%, list=7%, signal=10%
GO:0050771	GO:0050771		26	0.38112321	0.832448	0.7064579	1.0	1.0	1131	tags=15%, list=12%, signal=17%
GO:1905898	GO:1905898		24	0.28248733	0.8321983	0.70428014	1.0	1.0	1471	tags=25%, list=15%, signal=29%
GO:0021954	GO:0021954		39	0.31654823	0.8314699	0.754717	1.0	1.0	1345	tags=15%, list=14%, signal=18%
GO:0072330	GO:0072330		140	0.2603605	0.8313463	0.80737704	1.0	1.0	1582	tags=21%, list=16%, signal=25%
GO:0045598	GO:0045598		52	0.3125786	0.83125484	0.7964427	1.0	1.0	1336	tags=23%, list=14%, signal=27%
GO:0071396	GO:0071396		252	0.26227763	0.83117574	0.8841699	1.0	1.0	1192	tags=14%, list=12%, signal=16%
GO:0015804	GO:0015804		15	0.4276116	0.8305366	0.70520234	1.0	1.0	817	tags=13%, list=8%, signal=15%
GO:0032675	GO:0032675		55	0.32082242	0.8291729	0.8403042	1.0	1.0	993	tags=13%, list=10%, signal=14%
GO:0008137	GO:0008137		32	0.32444528	0.82899576	0.63872254	1.0	1.0	2037	tags=38%, list=21%, signal=47%
GO:0050136	GO:0050136		32	0.32444528	0.82899576	0.63872254	1.0	1.0	2037	tags=38%, list=21%, signal=47%
GO:2001243	GO:2001243		62	0.2909845	0.82892156	0.7205323	1.0	1.0	1256	tags=19%, list=13%, signal=22%
GO:1901890	GO:1901890		25	0.37257585	0.8288191	0.719697	1.0	1.0	1473	tags=36%, list=15%, signal=42%
GO:0015318	GO:0015318		272	0.274613	0.82854855	0.8919492	1.0	1.0	1037	tags=12%, list=11%, signal=13%
GO:0048666	GO:0048666		394	0.234118	0.82832384	0.967433	1.0	1.0	787	tags=9%, list=8%, signal=10%
GO:0044262	GO:0044262		109	0.279531	0.828317	0.7836257	1.0	1.0	1445	tags=28%, list=15%, signal=32%
GO:0022412	GO:0022412		122	0.26730004	0.82803124	0.82194614	1.0	1.0	1163	tags=14%, list=12%, signal=16%
GO:2001257	GO:2001257		53	0.32394278	0.8279253	0.76859504	1.0	1.0	1766	tags=28%, list=18%, signal=34%
GO:0030104	GO:0030104		36	0.41416073	0.8278801	0.72131145	1.0	1.0	1177	tags=25%, list=12%, signal=28%
GO:0009259	GO:0009259		291	0.22190909	0.8275288	0.8164948	1.0	1.0	1712	tags=22%, list=18%, signal=26%
GO:0005507	GO:0005507		39	0.35336685	0.8271216	0.7509804	1.0	1.0	1325	tags=31%, list=14%, signal=36%
GO:0060485	GO:0060485		91	0.29090202	0.8267798	0.8172888	1.0	1.0	1554	tags=23%, list=16%, signal=27%
GO:0015294	GO:0015294		33	0.38575327	0.826417	0.7642276	1.0	1.0	116	tags=6%, list=1%, signal=6%
GO:0009108	GO:0009108		129	0.24635643	0.8263662	0.76008064	1.0	1.0	1712	tags=22%, list=18%, signal=26%
GO:0097581	GO:0097581		33	0.29873115	0.82591593	0.749004	1.0	1.0	573	tags=12%, list=6%, signal=13%
GO:0032838	GO:0032838		92	0.25953272	0.82590103	0.84362936	1.0	1.0	753	tags=10%, list=8%, signal=11%
GO:0022610	GO:0022610		478	0.23685098	0.825838	0.9512195	1.0	1.0	1616	tags=19%, list=17%, signal=22%
GO:0043409	GO:0043409		109	0.25391105	0.82581896	0.80914515	1.0	1.0	1772	tags=21%, list=18%, signal=26%
GO:0003006	GO:0003006		279	0.26047492	0.82559663	0.8797595	1.0	1.0	1215	tags=14%, list=13%, signal=16%
GO:0042475	GO:0042475		29	0.36838633	0.8255016	0.73733586	1.0	1.0	1102	tags=17%, list=11%, signal=19%
GO:1901216	GO:1901216		56	0.28773493	0.8251368	0.8216433	1.0	1.0	1256	tags=18%, list=13%, signal=20%
GO:0110020	GO:0110020		60	0.27439222	0.8251158	0.77649325	1.0	1.0	1280	tags=23%, list=13%, signal=27%
GO:0045335	GO:0045335		101	0.25302404	0.8249364	0.8	1.0	1.0	2107	tags=33%, list=22%, signal=41%
GO:0048168	GO:0048168		21	0.45128205	0.8248754	0.74485594	1.0	1.0	300	tags=10%, list=3%, signal=10%
GO:0048545	GO:0048545		173	0.28235108	0.82468957	0.85714287	1.0	1.0	611	tags=10%, list=6%, signal=10%
GO:0010611	GO:0010611		34	0.3040358	0.82449716	0.76346153	1.0	1.0	2084	tags=26%, list=22%, signal=34%
GO:0010771	GO:0010771		44	0.30646342	0.824301	0.8053435	1.0	1.0	1131	tags=16%, list=12%, signal=18%
GO:0002020	GO:0002020		92	0.26544896	0.8239571	0.7861507	1.0	1.0	2206	tags=33%, list=23%, signal=42%
GO:0048762	GO:0048762		64	0.31339023	0.82335216	0.7713098	1.0	1.0	1554	tags=25%, list=16%, signal=30%
GO:2000242	GO:2000242		18	0.3902408	0.8231809	0.7229862	1.0	1.0	59	tags=6%, list=1%, signal=6%
GO:0044437	GO:0044437		418	0.2225254	0.8229278	0.8995984	1.0	1.0	1893	tags=27%, list=20%, signal=32%
GO:0021510	GO:0021510		34	0.30144292	0.82287484	0.78210115	1.0	1.0	1301	tags=18%, list=14%, signal=20%
GO:1990868	GO:1990868		18	0.37010634	0.8226662	0.73767257	1.0	1.0	1174	tags=28%, list=12%, signal=32%
GO:1990869	GO:1990869		18	0.37010634	0.8226662	0.73767257	1.0	1.0	1174	tags=28%, list=12%, signal=32%
GO:0006575	GO:0006575		127	0.25767142	0.82186896	0.8083004	1.0	1.0	2036	tags=31%, list=21%, signal=38%
GO:0043195	GO:0043195		21	0.34928432	0.8215223	0.7334669	1.0	1.0	988	tags=19%, list=10%, signal=21%
GO:0035195	GO:0035195		36	0.3050128	0.82144916	0.7924901	1.0	1.0	628	tags=8%, list=7%, signal=9%
GO:0001568	GO:0001568		253	0.23942603	0.8208077	0.95922333	1.0	1.0	1616	tags=19%, list=17%, signal=22%
GO:0015698	GO:0015698		67	0.291376	0.8208021	0.81	1.0	1.0	1489	tags=22%, list=15%, signal=26%
GO:0032279	GO:0032279		167	0.23728274	0.82068443	0.8594705	1.0	1.0	621	tags=9%, list=6%, signal=9%
GO:0042063	GO:0042063		100	0.25054958	0.81996447	0.8877551	1.0	1.0	831	tags=14%, list=9%, signal=15%
GO:0003012	GO:0003012		144	0.28454253	0.81993085	0.8478702	1.0	1.0	1701	tags=26%, list=18%, signal=32%
GO:0014069	GO:0014069		166	0.23789461	0.8196829	0.8618557	1.0	1.0	621	tags=9%, list=6%, signal=9%
GO:0017080	GO:0017080		15	0.3522372	0.8194433	0.70321363	1.0	1.0	2089	tags=33%, list=22%, signal=43%
GO:1904115	GO:1904115		43	0.31092027	0.81888425	0.7570281	1.0	1.0	753	tags=12%, list=8%, signal=13%
GO:0022904	GO:0022904		72	0.2699717	0.81875455	0.68346775	1.0	1.0	1932	tags=26%, list=20%, signal=33%
GO:0007169	GO:0007169		302	0.23864017	0.81841034	0.88645416	1.0	1.0	1173	tags=14%, list=12%, signal=16%
GO:0008376	GO:0008376		18	0.432033	0.8176983	0.7596899	1.0	1.0	1876	tags=33%, list=20%, signal=41%
GO:0000791	GO:0000791		24	0.40344414	0.8175982	0.7642436	1.0	1.0	1899	tags=29%, list=20%, signal=36%
GO:0008584	GO:0008584		68	0.3278681	0.81758404	0.7923077	1.0	1.0	414	tags=10%, list=4%, signal=11%
GO:0046546	GO:0046546		68	0.3278681	0.81758404	0.7923077	1.0	1.0	414	tags=10%, list=4%, signal=11%
GO:0060420	GO:0060420		30	0.31936178	0.81756496	0.7681992	1.0	1.0	310	tags=7%, list=3%, signal=7%
GO:0007276	GO:0007276		256	0.25183865	0.8170676	0.8886719	1.0	1.0	1102	tags=11%, list=11%, signal=12%
GO:0006812	GO:0006812		303	0.24054915	0.81686044	0.9918699	1.0	1.0	1318	tags=15%, list=14%, signal=16%
GO:0002039	GO:0002039		48	0.34224126	0.8167058	0.75722545	1.0	1.0	0	tags=2%, list=0%, signal=2%
GO:0006636	GO:0006636		28	0.36745945	0.8165958	0.7302905	1.0	1.0	853	tags=14%, list=9%, signal=16%
GO:0032680	GO:0032680		67	0.2883732	0.8162545	0.801636	1.0	1.0	1307	tags=21%, list=14%, signal=24%
GO:1903555	GO:1903555		68	0.288359	0.8162453	0.801636	1.0	1.0	1307	tags=21%, list=14%, signal=24%
GO:0017134	GO:0017134		16	0.342615	0.816185	0.70955163	1.0	1.0	1371	tags=25%, list=14%, signal=29%
GO:0032760	GO:0032760		43	0.30686328	0.81486464	0.74404764	1.0	1.0	1256	tags=21%, list=13%, signal=24%
GO:1903557	GO:1903557		43	0.30686328	0.81486464	0.74404764	1.0	1.0	1256	tags=21%, list=13%, signal=24%
GO:0060412	GO:0060412		22	0.4564057	0.8147658	0.7724551	1.0	1.0	153	tags=9%, list=2%, signal=9%
GO:0031970	GO:0031970		64	0.24764693	0.81472456	0.7519841	1.0	1.0	2348	tags=36%, list=24%, signal=47%
GO:0072089	GO:0072089		28	0.31288844	0.8146943	0.8222656	1.0	1.0	643	tags=14%, list=7%, signal=15%
GO:0043001	GO:0043001		21	0.29428613	0.8146821	0.7285429	1.0	1.0	1321	tags=19%, list=14%, signal=22%
GO:0007015	GO:0007015		155	0.23902729	0.8145601	0.9092702	1.0	1.0	1235	tags=17%, list=13%, signal=20%
GO:0071407	GO:0071407		249	0.24062721	0.8143924	0.93973637	1.0	1.0	1327	tags=16%, list=14%, signal=18%
GO:0017156	GO:0017156		36	0.3618392	0.81435376	0.7364185	1.0	1.0	2024	tags=25%, list=21%, signal=32%
GO:0006910	GO:0006910		20	0.3880321	0.8142872	0.7245763	1.0	1.0	1493	tags=35%, list=16%, signal=41%
GO:0045197	GO:0045197		26	0.29166663	0.8135926	0.7662835	1.0	1.0	1061	tags=15%, list=11%, signal=17%
GO:0071214	GO:0071214		188	0.24534106	0.8134642	0.8854806	1.0	1.0	1769	tags=23%, list=18%, signal=27%
GO:0104004	GO:0104004		188	0.24534106	0.8134642	0.8854806	1.0	1.0	1769	tags=23%, list=18%, signal=27%
GO:0070129	GO:0070129		20	0.3494983	0.8133764	0.74903476	1.0	1.0	227	tags=10%, list=2%, signal=10%
GO:0050660	GO:0050660		61	0.31690785	0.8128139	0.7887324	1.0	1.0	1959	tags=33%, list=20%, signal=41%
GO:0019953	GO:0019953		299	0.24301234	0.81269383	0.9242718	1.0	1.0	1102	tags=11%, list=11%, signal=12%
GO:0015036	GO:0015036		33	0.3578242	0.8123134	0.74343437	1.0	1.0	5	tags=3%, list=0%, signal=3%
GO:0140029	GO:0140029		49	0.2931989	0.81123215	0.7542017	1.0	1.0	2150	tags=33%, list=22%, signal=42%
GO:0071229	GO:0071229		108	0.26686323	0.8110888	0.888412	1.0	1.0	1604	tags=25%, list=17%, signal=30%
GO:0098984	GO:0098984		174	0.23338366	0.81092805	0.8854806	1.0	1.0	621	tags=9%, list=6%, signal=9%
GO:0008535	GO:0008535		18	0.3743617	0.8105715	0.7536842	1.0	1.0	1231	tags=17%, list=13%, signal=19%
GO:0022037	GO:0022037		50	0.27889594	0.8098714	0.81225294	1.0	1.0	1075	tags=18%, list=11%, signal=20%
GO:0042826	GO:0042826		71	0.26138958	0.8095451	0.827451	1.0	1.0	1294	tags=15%, list=13%, signal=18%
GO:0001944	GO:0001944		264	0.23956835	0.80952555	0.9722222	1.0	1.0	1616	tags=19%, list=17%, signal=22%
GO:0015081	GO:0015081		31	0.36075264	0.80911	0.7653061	1.0	1.0	116	tags=6%, list=1%, signal=7%
GO:0050954	GO:0050954		59	0.33945355	0.8089612	0.80737704	1.0	1.0	808	tags=12%, list=8%, signal=13%
GO:0042246	GO:0042246		25	0.33691195	0.808945	0.7509804	1.0	1.0	1090	tags=24%, list=11%, signal=27%
GO:0016405	GO:0016405		17	0.3594914	0.8087	0.7933884	1.0	1.0	455	tags=12%, list=5%, signal=12%
GO:0036442	GO:0036442		21	0.28613058	0.8084806	0.70947367	1.0	1.0	2275	tags=38%, list=24%, signal=50%
GO:0070671	GO:0070671		37	0.26741815	0.8075925	0.7037037	1.0	1.0	1910	tags=38%, list=20%, signal=47%
GO:0033144	GO:0033144		25	0.31597412	0.80694973	0.766129	1.0	1.0	1845	tags=32%, list=19%, signal=39%
GO:0005884	GO:0005884		78	0.2524844	0.8069424	0.8414873	1.0	1.0	1473	tags=21%, list=15%, signal=24%
GO:0051146	GO:0051146		96	0.27936503	0.80682385	0.8373494	1.0	1.0	1731	tags=27%, list=18%, signal=33%
GO:0070373	GO:0070373		43	0.29073307	0.8064254	0.7826962	1.0	1.0	46	tags=2%, list=0%, signal=2%
GO:0031100	GO:0031100		53	0.27691826	0.80639684	0.7798507	1.0	1.0	16	tags=2%, list=0%, signal=2%
GO:0042219	GO:0042219		17	0.37837058	0.8062181	0.75096524	1.0	1.0	1178	tags=35%, list=12%, signal=40%
GO:1905897	GO:1905897		52	0.26801395	0.8061465	0.7485605	1.0	1.0	1256	tags=21%, list=13%, signal=24%
GO:0000422	GO:0000422		30	0.37129164	0.8061239	0.741483	1.0	1.0	288	tags=10%, list=3%, signal=10%
GO:0061726	GO:0061726		30	0.37129164	0.8061239	0.741483	1.0	1.0	288	tags=10%, list=3%, signal=10%
GO:0009953	GO:0009953		22	0.38218153	0.8056119	0.744	1.0	1.0	2527	tags=36%, list=26%, signal=49%
GO:0045580	GO:0045580		61	0.32651892	0.80545145	0.8279773	1.0	1.0	653	tags=15%, list=7%, signal=16%
GO:0046823	GO:0046823		17	0.3128745	0.80536383	0.7196819	1.0	1.0	905	tags=18%, list=9%, signal=19%
GO:0051271	GO:0051271		165	0.2584076	0.8049874	0.8333333	1.0	1.0	1301	tags=18%, list=14%, signal=21%
GO:0032459	GO:0032459		23	0.273342	0.80482477	0.7749511	1.0	1.0	1256	tags=22%, list=13%, signal=25%
GO:0050699	GO:0050699		15	0.42353803	0.8047442	0.71597636	1.0	1.0	2065	tags=40%, list=21%, signal=51%
GO:0050820	GO:0050820		16	0.3363026	0.80401176	0.7802419	1.0	1.0	905	tags=19%, list=9%, signal=21%
GO:0035145	GO:0035145		17	0.3615381	0.80324614	0.7263158	1.0	1.0	246	tags=12%, list=3%, signal=12%
GO:0000910	GO:0000910		70	0.27426937	0.8027736	0.7955912	1.0	1.0	1262	tags=16%, list=13%, signal=18%
GO:0051650	GO:0051650		153	0.24134035	0.8027215	0.8705179	1.0	1.0	536	tags=8%, list=6%, signal=8%
GO:0051235	GO:0051235		111	0.2270705	0.80245185	0.8673684	1.0	1.0	1239	tags=15%, list=13%, signal=17%
GO:0008202	GO:0008202		140	0.2681341	0.8024483	0.90215266	1.0	1.0	1684	tags=21%, list=18%, signal=26%
GO:0009072	GO:0009072		22	0.4273175	0.8023966	0.76506025	1.0	1.0	630	tags=32%, list=7%, signal=34%
GO:0030279	GO:0030279		31	0.3781233	0.8022228	0.8044807	1.0	1.0	1750	tags=32%, list=18%, signal=39%
GO:0032147	GO:0032147		180	0.24721311	0.8017484	0.8992095	1.0	1.0	1351	tags=16%, list=14%, signal=18%
GO:0097014	GO:0097014		31	0.30560517	0.80170816	0.8003914	1.0	1.0	243	tags=10%, list=3%, signal=10%
GO:0018198	GO:0018198		18	0.29082036	0.8016217	0.74302787	1.0	1.0	852	tags=17%, list=9%, signal=18%
GO:0060411	GO:0060411		34	0.37945202	0.8013603	0.8403846	1.0	1.0	357	tags=9%, list=4%, signal=9%
GO:0090734	GO:0090734		45	0.27442	0.80111325	0.78356713	1.0	1.0	980	tags=11%, list=10%, signal=12%
GO:0050864	GO:0050864		77	0.29763174	0.8010897	0.8426295	1.0	1.0	1280	tags=18%, list=13%, signal=21%
GO:0072358	GO:0072358		269	0.2364761	0.80038726	0.98613864	1.0	1.0	1616	tags=18%, list=17%, signal=21%
GO:0042698	GO:0042698		32	0.45594713	0.7994119	0.76953906	1.0	1.0	1163	tags=16%, list=12%, signal=18%
GO:0140030	GO:0140030		98	0.25696066	0.7993667	0.82907665	1.0	1.0	511	tags=8%, list=5%, signal=9%
GO:0050709	GO:0050709		52	0.28367445	0.79831547	0.8190855	1.0	1.0	1299	tags=17%, list=14%, signal=20%
GO:0006023	GO:0006023		50	0.2956473	0.7980505	0.8390342	1.0	1.0	1876	tags=30%, list=20%, signal=37%
GO:0006024	GO:0006024		50	0.2956473	0.7980505	0.8390342	1.0	1.0	1876	tags=30%, list=20%, signal=37%
GO:0030049	GO:0030049		29	0.3387835	0.79770285	0.76693225	1.0	1.0	1701	tags=38%, list=18%, signal=46%
GO:0033275	GO:0033275		29	0.3387835	0.79770285	0.76693225	1.0	1.0	1701	tags=38%, list=18%, signal=46%
GO:0060359	GO:0060359		58	0.27730152	0.7976309	0.792233	1.0	1.0	1411	tags=21%, list=15%, signal=24%
GO:0007257	GO:0007257		26	0.32386985	0.79715294	0.8032787	1.0	1.0	1081	tags=15%, list=11%, signal=17%
GO:0043197	GO:0043197		89	0.2252598	0.796679	0.87884617	1.0	1.0	1117	tags=16%, list=12%, signal=18%
GO:0022890	GO:0022890		177	0.2792468	0.7966135	0.94285715	1.0	1.0	1037	tags=11%, list=11%, signal=12%
GO:0060393	GO:0060393		23	0.38536912	0.7965796	0.77546775	1.0	1.0	701	tags=13%, list=7%, signal=14%
GO:0072347	GO:0072347		35	0.306099	0.79654866	0.78488374	1.0	1.0	783	tags=14%, list=8%, signal=15%
GO:0051651	GO:0051651		71	0.2362416	0.79647374	0.8130081	1.0	1.0	700	tags=11%, list=7%, signal=12%
GO:0015909	GO:0015909		29	0.27202392	0.795978	0.75514406	1.0	1.0	905	tags=17%, list=9%, signal=19%
GO:0019905	GO:0019905		43	0.27964163	0.79585814	0.8574219	1.0	1.0	2144	tags=33%, list=22%, signal=42%
GO:0000724	GO:0000724		53	0.2874105	0.7955915	0.85880077	1.0	1.0	452	tags=9%, list=5%, signal=10%
GO:0000725	GO:0000725		53	0.2874105	0.7955915	0.85880077	1.0	1.0	452	tags=9%, list=5%, signal=10%
GO:0014033	GO:0014033		35	0.3481259	0.7955676	0.7525773	1.0	1.0	1280	tags=29%, list=13%, signal=33%
GO:0051648	GO:0051648		156	0.23838405	0.795181	0.882	1.0	1.0	536	tags=8%, list=6%, signal=8%
GO:0032504	GO:0032504		319	0.2487857	0.7933697	0.9373777	1.0	1.0	1102	tags=13%, list=11%, signal=14%
GO:0019209	GO:0019209		49	0.27879372	0.79311514	0.78610605	1.0	1.0	1741	tags=22%, list=18%, signal=27%
GO:0014013	GO:0014013		50	0.26569337	0.7926396	0.80753136	1.0	1.0	720	tags=10%, list=7%, signal=11%
GO:0097366	GO:0097366		19	0.38126683	0.7924426	0.7978495	1.0	1.0	981	tags=26%, list=10%, signal=29%
GO:1901654	GO:1901654		115	0.26581347	0.79239255	0.9185336	1.0	1.0	611	tags=10%, list=6%, signal=10%
GO:0034453	GO:0034453		18	0.35403588	0.7922832	0.7599244	1.0	1.0	222	tags=11%, list=2%, signal=11%
GO:1902750	GO:1902750		37	0.3161639	0.7922332	0.7915058	1.0	1.0	1096	tags=14%, list=11%, signal=15%
GO:0019218	GO:0019218		69	0.28300142	0.7914396	0.8179959	1.0	1.0	1550	tags=22%, list=16%, signal=26%
GO:0004683	GO:0004683		17	0.36281678	0.79115427	0.73427993	1.0	1.0	1743	tags=29%, list=18%, signal=36%
GO:0010717	GO:0010717		50	0.303139	0.79110366	0.87216496	1.0	1.0	1870	tags=30%, list=19%, signal=37%
GO:0034401	GO:0034401		42	0.26445147	0.7910903	0.8660194	1.0	1.0	1320	tags=24%, list=14%, signal=27%
GO:0017001	GO:0017001		36	0.35266927	0.79092467	0.7881874	1.0	1.0	1550	tags=47%, list=16%, signal=56%
GO:0046631	GO:0046631		26	0.39967012	0.79078925	0.78805393	1.0	1.0	1061	tags=19%, list=11%, signal=22%
GO:0019955	GO:0019955		45	0.34433457	0.7900651	0.79518074	1.0	1.0	925	tags=16%, list=10%, signal=17%
GO:0030850	GO:0030850		24	0.45673043	0.78944224	0.8072289	1.0	1.0	409	tags=8%, list=4%, signal=9%
GO:0060350	GO:0060350		38	0.36790842	0.78936064	0.82191783	1.0	1.0	658	tags=21%, list=7%, signal=23%
GO:0043113	GO:0043113		24	0.29941127	0.7889049	0.7799607	1.0	1.0	1449	tags=17%, list=15%, signal=20%
GO:0090316	GO:0090316		105	0.24471745	0.78885096	0.8596154	1.0	1.0	1189	tags=15%, list=12%, signal=17%
GO:0048863	GO:0048863		65	0.31483844	0.7886381	0.83040935	1.0	1.0	1280	tags=17%, list=13%, signal=19%
GO:0035088	GO:0035088		28	0.27928978	0.78857124	0.815534	1.0	1.0	1061	tags=14%, list=11%, signal=16%
GO:0061245	GO:0061245		28	0.27928978	0.78857124	0.815534	1.0	1.0	1061	tags=14%, list=11%, signal=16%
GO:0005244	GO:0005244		37	0.35648826	0.788278	0.8242424	1.0	1.0	1318	tags=22%, list=14%, signal=25%
GO:0022832	GO:0022832		37	0.35648826	0.788278	0.8242424	1.0	1.0	1318	tags=22%, list=14%, signal=25%
GO:0030194	GO:0030194		15	0.34208578	0.78801066	0.7838384	1.0	1.0	905	tags=20%, list=9%, signal=22%
GO:1900048	GO:1900048		15	0.34208578	0.78801066	0.7838384	1.0	1.0	905	tags=20%, list=9%, signal=22%
GO:0003143	GO:0003143		21	0.39727652	0.78747547	0.78793776	1.0	1.0	961	tags=19%, list=10%, signal=21%
GO:0008625	GO:0008625		23	0.30192238	0.7867603	0.77079105	1.0	1.0	1479	tags=26%, list=15%, signal=31%
GO:0006986	GO:0006986		107	0.28186712	0.7858459	0.83960396	1.0	1.0	1214	tags=16%, list=13%, signal=18%
GO:0032418	GO:0032418		25	0.2759679	0.7854576	0.8181818	1.0	1.0	1675	tags=28%, list=17%, signal=34%
GO:0018208	GO:0018208		40	0.28152463	0.7850718	0.72709924	1.0	1.0	25	tags=3%, list=0%, signal=2%
GO:0010332	GO:0010332		44	0.26234806	0.7850397	0.8473581	1.0	1.0	1729	tags=23%, list=18%, signal=28%
GO:0033574	GO:0033574		24	0.3271343	0.78455347	0.75232774	1.0	1.0	37	tags=4%, list=0%, signal=4%
GO:0055023	GO:0055023		15	0.4152675	0.78425235	0.7398844	1.0	1.0	95	tags=7%, list=1%, signal=7%
GO:0044309	GO:0044309		91	0.22260717	0.7839072	0.8962818	1.0	1.0	1117	tags=15%, list=12%, signal=17%
GO:0005777	GO:0005777		104	0.28636464	0.7838785	0.82186234	1.0	1.0	911	tags=14%, list=9%, signal=16%
GO:0042579	GO:0042579		104	0.28636464	0.7838785	0.82186234	1.0	1.0	911	tags=14%, list=9%, signal=16%
GO:0001947	GO:0001947		19	0.40459222	0.7836015	0.79330707	1.0	1.0	961	tags=21%, list=10%, signal=23%
GO:0061371	GO:0061371		19	0.40459222	0.7836015	0.79330707	1.0	1.0	961	tags=21%, list=10%, signal=23%
GO:0046638	GO:0046638		23	0.39159605	0.78346837	0.80657643	1.0	1.0	447	tags=13%, list=5%, signal=14%
GO:0046330	GO:0046330		71	0.28864178	0.78312945	0.88235295	1.0	1.0	925	tags=14%, list=10%, signal=15%
GO:0042470	GO:0042470		87	0.21958901	0.7828962	0.8440546	1.0	1.0	1189	tags=21%, list=12%, signal=23%
GO:0048770	GO:0048770		87	0.21958901	0.7828962	0.8440546	1.0	1.0	1189	tags=21%, list=12%, signal=23%
GO:0001525	GO:0001525		165	0.24838912	0.78246444	0.9672447	1.0	1.0	1616	tags=21%, list=17%, signal=24%
GO:1901796	GO:1901796		85	0.29928997	0.78231066	0.8376238	1.0	1.0	557	tags=7%, list=6%, signal=7%
GO:0014032	GO:0014032		31	0.3480505	0.7820414	0.7713098	1.0	1.0	1240	tags=29%, list=13%, signal=33%
GO:0002822	GO:0002822		67	0.2836785	0.7818353	0.83693516	1.0	1.0	1209	tags=15%, list=13%, signal=17%
GO:0051570	GO:0051570		17	0.29271173	0.7817553	0.78063244	1.0	1.0	1316	tags=18%, list=14%, signal=20%
GO:0034329	GO:0034329		114	0.22484447	0.78170025	0.894027	1.0	1.0	2218	tags=32%, list=23%, signal=42%
GO:0008094	GO:0008094		70	0.25165495	0.78084993	0.8307985	1.0	1.0	578	tags=10%, list=6%, signal=11%
GO:0015605	GO:0015605		20	0.38174504	0.7803966	0.81925344	1.0	1.0	884	tags=35%, list=9%, signal=38%
GO:0061640	GO:0061640		68	0.26828668	0.77994925	0.82071716	1.0	1.0	1262	tags=15%, list=13%, signal=17%
GO:0043027	GO:0043027		16	0.40012786	0.7793187	0.78775513	1.0	1.0	1599	tags=31%, list=17%, signal=37%
GO:0003281	GO:0003281		34	0.36754718	0.77898735	0.82666665	1.0	1.0	357	tags=9%, list=4%, signal=9%
GO:0006302	GO:0006302		106	0.23297489	0.7784304	0.92911875	1.0	1.0	1421	tags=16%, list=15%, signal=19%
GO:0043044	GO:0043044		52	0.2977952	0.7782701	0.77449167	1.0	1.0	1002	tags=13%, list=10%, signal=15%
GO:0033146	GO:0033146		31	0.40886956	0.77817965	0.8034351	1.0	1.0	560	tags=19%, list=6%, signal=20%
GO:0006482	GO:0006482		20	0.36546654	0.77765805	0.8336714	1.0	1.0	70	tags=5%, list=1%, signal=5%
GO:0008214	GO:0008214		20	0.36546654	0.77765805	0.8336714	1.0	1.0	70	tags=5%, list=1%, signal=5%
GO:0034341	GO:0034341		114	0.25000295	0.7775733	0.9402391	1.0	1.0	1407	tags=18%, list=15%, signal=20%
GO:0034113	GO:0034113		23	0.3279101	0.7771871	0.7861635	1.0	1.0	2226	tags=39%, list=23%, signal=51%
GO:0045646	GO:0045646		27	0.3364369	0.77709776	0.80414313	1.0	1.0	1028	tags=19%, list=11%, signal=21%
GO:0032755	GO:0032755		36	0.31980547	0.77701473	0.914	1.0	1.0	925	tags=14%, list=10%, signal=15%
GO:0043277	GO:0043277		18	0.33451778	0.77661026	0.76008064	1.0	1.0	905	tags=17%, list=9%, signal=18%
GO:1900117	GO:1900117		17	0.36772513	0.77659595	0.8151094	1.0	1.0	1467	tags=35%, list=15%, signal=42%
GO:0048511	GO:0048511		117	0.28345278	0.7761902	0.8562874	1.0	1.0	328	tags=4%, list=3%, signal=4%
GO:0031061	GO:0031061		19	0.34123865	0.7761707	0.78389	1.0	1.0	1543	tags=21%, list=16%, signal=25%
GO:0002819	GO:0002819		75	0.2763647	0.7758433	0.87323946	1.0	1.0	1209	tags=15%, list=13%, signal=17%
GO:0007369	GO:0007369		83	0.23049045	0.77405006	0.94779116	1.0	1.0	701	tags=10%, list=7%, signal=10%
GO:0003206	GO:0003206		56	0.30879474	0.77395576	0.91423005	1.0	1.0	1682	tags=21%, list=17%, signal=26%
GO:0043552	GO:0043552		17	0.32460564	0.7729167	0.7576375	1.0	1.0	2115	tags=29%, list=22%, signal=38%
GO:0005635	GO:0005635		311	0.20959634	0.7727268	0.9823529	1.0	1.0	1243	tags=13%, list=13%, signal=14%
GO:0032508	GO:0032508		50	0.28545362	0.77246124	0.8267717	1.0	1.0	452	tags=10%, list=5%, signal=10%
GO:0048609	GO:0048609		316	0.2425756	0.7724126	0.9590643	1.0	1.0	1102	tags=12%, list=11%, signal=13%
GO:0010259	GO:0010259		17	0.2859044	0.7719995	0.78099173	1.0	1.0	2037	tags=29%, list=21%, signal=37%
GO:0010660	GO:0010660		36	0.2740025	0.7717369	0.87110186	1.0	1.0	523	tags=11%, list=5%, signal=12%
GO:0030516	GO:0030516		45	0.2995674	0.7713724	0.8986083	1.0	1.0	804	tags=11%, list=8%, signal=12%
GO:0044273	GO:0044273		39	0.28250477	0.77077764	0.85546875	1.0	1.0	1946	tags=33%, list=20%, signal=42%
GO:0120111	GO:0120111		60	0.26643074	0.7707401	0.85971946	1.0	1.0	753	tags=10%, list=8%, signal=11%
GO:0072384	GO:0072384		57	0.24424829	0.77055264	0.89316237	1.0	1.0	1748	tags=23%, list=18%, signal=28%
GO:0003007	GO:0003007		109	0.292319	0.7700256	0.9288703	1.0	1.0	1734	tags=23%, list=18%, signal=28%
GO:0030517	GO:0030517		15	0.41163108	0.76967084	0.8	1.0	1.0	59	tags=7%, list=1%, signal=7%
GO:0002286	GO:0002286		23	0.36122158	0.76963145	0.8364662	1.0	1.0	1016	tags=22%, list=11%, signal=24%
GO:0000122	GO:0000122		431	0.2284565	0.7691035	0.99236643	1.0	1.0	1294	tags=13%, list=13%, signal=14%
GO:0045444	GO:0045444		52	0.28158778	0.76827437	0.9503817	1.0	1.0	1489	tags=19%, list=15%, signal=23%
GO:0010927	GO:0010927		54	0.30438218	0.7680741	0.88316834	1.0	1.0	755	tags=13%, list=8%, signal=14%
GO:0061387	GO:0061387		49	0.29863185	0.7679213	0.90138066	1.0	1.0	1230	tags=14%, list=13%, signal=16%
GO:0036296	GO:0036296		21	0.30052504	0.76751316	0.7924528	1.0	1.0	431	tags=14%, list=4%, signal=15%
GO:0035579	GO:0035579		58	0.2586812	0.7673984	0.83433133	1.0	1.0	1322	tags=22%, list=14%, signal=26%
GO:0007254	GO:0007254		48	0.30381772	0.76726526	0.8628692	1.0	1.0	1081	tags=15%, list=11%, signal=16%
GO:0005814	GO:0005814		61	0.2995542	0.7668322	0.8339921	1.0	1.0	1126	tags=15%, list=12%, signal=17%
GO:0047485	GO:0047485		77	0.24543922	0.7660222	0.8861004	1.0	1.0	1198	tags=18%, list=12%, signal=21%
GO:0046637	GO:0046637		30	0.37961075	0.76546186	0.86011344	1.0	1.0	447	tags=13%, list=5%, signal=14%
GO:0051091	GO:0051091		144	0.23709467	0.76529664	0.9609665	1.0	1.0	1053	tags=13%, list=11%, signal=14%
GO:0002706	GO:0002706		71	0.26384133	0.76504225	0.90786946	1.0	1.0	1209	tags=14%, list=13%, signal=16%
GO:1903391	GO:1903391		52	0.25912574	0.7649817	0.9161677	1.0	1.0	1476	tags=29%, list=15%, signal=34%
GO:0000217	GO:0000217		18	0.3751216	0.76414144	0.8333333	1.0	1.0	1421	tags=22%, list=15%, signal=26%
GO:0035194	GO:0035194		42	0.27629238	0.76407874	0.87246966	1.0	1.0	628	tags=7%, list=7%, signal=8%
GO:0071260	GO:0071260		51	0.31557468	0.7640396	0.8636364	1.0	1.0	176	tags=4%, list=2%, signal=4%
GO:0046579	GO:0046579		20	0.30336124	0.7639608	0.8047809	1.0	1.0	67	tags=5%, list=1%, signal=5%
GO:0098876	GO:0098876		54	0.23795167	0.7634422	0.8697395	1.0	1.0	2025	tags=28%, list=21%, signal=35%
GO:0045601	GO:0045601		15	0.43831918	0.7633355	0.8011583	1.0	1.0	2229	tags=27%, list=23%, signal=35%
GO:0015293	GO:0015293		45	0.32290187	0.7625894	0.8796844	1.0	1.0	284	tags=7%, list=3%, signal=7%
GO:0007507	GO:0007507		245	0.23315108	0.76257825	0.9940594	1.0	1.0	1734	tags=20%, list=18%, signal=24%
GO:0034330	GO:0034330		142	0.21961378	0.7624073	0.94962686	1.0	1.0	1616	tags=20%, list=17%, signal=24%
GO:0007035	GO:0007035		17	0.35460436	0.7623578	0.812749	1.0	1.0	638	tags=18%, list=7%, signal=19%
GO:0045088	GO:0045088		219	0.2231068	0.7622632	0.9723866	1.0	1.0	1483	tags=16%, list=15%, signal=19%
GO:0032835	GO:0032835		25	0.35986796	0.7618791	0.7854251	1.0	1.0	1512	tags=36%, list=16%, signal=43%
GO:0048608	GO:0048608		205	0.25216228	0.7617181	0.95472443	1.0	1.0	1215	tags=14%, list=13%, signal=15%
GO:0005516	GO:0005516		109	0.25539735	0.76101094	0.8869048	1.0	1.0	1608	tags=26%, list=17%, signal=30%
GO:0016441	GO:0016441		43	0.27342674	0.7609131	0.88032454	1.0	1.0	628	tags=7%, list=7%, signal=7%
GO:0051258	GO:0051258		66	0.25533265	0.7607919	0.92745095	1.0	1.0	1202	tags=17%, list=12%, signal=19%
GO:0010661	GO:0010661		16	0.3430317	0.7604519	0.83505154	1.0	1.0	523	tags=13%, list=5%, signal=13%
GO:0007368	GO:0007368		31	0.36963075	0.7603622	0.8607843	1.0	1.0	961	tags=16%, list=10%, signal=18%
GO:0021549	GO:0021549		45	0.26419798	0.76035976	0.91382766	1.0	1.0	1075	tags=18%, list=11%, signal=20%
GO:0009799	GO:0009799		33	0.36960992	0.7603513	0.8607843	1.0	1.0	961	tags=15%, list=10%, signal=17%
GO:0009855	GO:0009855		33	0.36960992	0.7603513	0.8607843	1.0	1.0	961	tags=15%, list=10%, signal=17%
GO:0050673	GO:0050673		41	0.33505332	0.7601778	0.86206895	1.0	1.0	1616	tags=24%, list=17%, signal=29%
GO:0071383	GO:0071383		98	0.275475	0.7601657	0.90804595	1.0	1.0	37	tags=3%, list=0%, signal=3%
GO:0048821	GO:0048821		19	0.39195052	0.76012653	0.80834913	1.0	1.0	33	tags=5%, list=0%, signal=5%
GO:0048864	GO:0048864		34	0.32264543	0.7600921	0.8176101	1.0	1.0	1240	tags=26%, list=13%, signal=30%
GO:0035561	GO:0035561		17	0.3730589	0.75938547	0.8043912	1.0	1.0	1124	tags=24%, list=12%, signal=27%
GO:0043496	GO:0043496		15	0.3204725	0.7588031	0.8356436	1.0	1.0	1245	tags=33%, list=13%, signal=38%
GO:0046148	GO:0046148		27	0.22956222	0.75872016	0.8352941	1.0	1.0	2061	tags=30%, list=21%, signal=38%
GO:0017158	GO:0017158		32	0.2554358	0.75787646	0.8212181	1.0	1.0	1998	tags=34%, list=21%, signal=43%
GO:0030500	GO:0030500		29	0.35000858	0.75784117	0.8484252	1.0	1.0	628	tags=7%, list=7%, signal=7%
GO:0003714	GO:0003714		129	0.23047498	0.75780964	0.9199219	1.0	1.0	1931	tags=22%, list=20%, signal=28%
GO:0031901	GO:0031901		90	0.23420918	0.75745827	0.8944223	1.0	1.0	1040	tags=19%, list=11%, signal=21%
GO:0001541	GO:0001541		30	0.3367512	0.7571803	0.82669324	1.0	1.0	1163	tags=23%, list=12%, signal=26%
GO:0048538	GO:0048538		26	0.33783266	0.75690305	0.8777555	1.0	1.0	1102	tags=15%, list=11%, signal=17%
GO:0050431	GO:0050431		17	0.40613598	0.75596124	0.8213592	1.0	1.0	1353	tags=24%, list=14%, signal=27%
GO:0016925	GO:0016925		27	0.35769248	0.75580704	0.82285714	1.0	1.0	856	tags=11%, list=9%, signal=12%
GO:0051302	GO:0051302		83	0.25883532	0.7557628	0.95669293	1.0	1.0	1527	tags=17%, list=16%, signal=20%
GO:0005923	GO:0005923		79	0.26254687	0.755751	0.90818363	1.0	1.0	1214	tags=15%, list=13%, signal=17%
GO:0061458	GO:0061458		208	0.2486275	0.7549178	0.96844184	1.0	1.0	1215	tags=13%, list=13%, signal=15%
GO:0010165	GO:0010165		24	0.2663293	0.75469536	0.8171206	1.0	1.0	1280	tags=21%, list=13%, signal=24%
GO:0060135	GO:0060135		33	0.3875713	0.7546	0.8457031	1.0	1.0	957	tags=21%, list=10%, signal=23%
GO:0090184	GO:0090184		15	0.40272665	0.75440353	0.862423	1.0	1.0	1133	tags=20%, list=12%, signal=23%
GO:0035050	GO:0035050		26	0.35341808	0.7541295	0.8541267	1.0	1.0	1075	tags=19%, list=11%, signal=22%
GO:0007585	GO:0007585		20	0.2961675	0.75402766	0.8169935	1.0	1.0	2526	tags=50%, list=26%, signal=68%
GO:1902562	GO:1902562		33	0.30144238	0.75343317	0.86821705	1.0	1.0	1002	tags=12%, list=10%, signal=13%
GO:0001937	GO:0001937		19	0.33134395	0.7534063	0.78373015	1.0	1.0	956	tags=16%, list=10%, signal=17%
GO:0004177	GO:0004177		30	0.26943693	0.7526286	0.8041825	1.0	1.0	1431	tags=27%, list=15%, signal=31%
GO:0007098	GO:0007098		55	0.28503317	0.7526133	0.9003906	1.0	1.0	641	tags=7%, list=7%, signal=8%
GO:0032387	GO:0032387		45	0.2642879	0.7523045	0.8333333	1.0	1.0	1936	tags=31%, list=20%, signal=39%
GO:0006775	GO:0006775		18	0.42482513	0.75227606	0.72275335	1.0	1.0	2049	tags=28%, list=21%, signal=35%
GO:0051098	GO:0051098		244	0.21599635	0.75215876	0.988	1.0	1.0	1193	tags=14%, list=12%, signal=15%
[truncated: 314 more rows]
