# Supplementary material for: PIGNON: a protein–protein interaction-guided functional enrichment analysis for quantitative proteomics
Source: BMC Bioinformatics. 2021 Jun 4;22:302. doi: 10.1186/s12859-021-04042-6 (PMC8178832; doi:10.1186/s12859-021-04042-6)
Supplement: Supplementary file 19 — Additional File 19: File S4. GSEA results on Tyanova et al.’s dataset [file 12859_2021_4042_MOESM19_ESM.zip › Additional File 19, Supplementary File S4/gsea_report_for_HR_HER2vHRcomparaison_1608234160608.tsv]

NAME	GS<br> follow link to MSigDB	GS DETAILS	SIZE	ES	NES	NOM p-val	FDR q-val	FWER p-val	RANK AT MAX	LEADING EDGE
GO:0005801	GO:0005801	Details ...	34	-0.6536912	-1.8587164	0.0019157088	0.22778954	0.139	2373	tags=59%, list=25%, signal=78%
GO:0008135	GO:0008135	Details ...	66	-0.6052703	-1.8190281	0.0	0.24582453	0.257	2385	tags=50%, list=25%, signal=66%
GO:0038128	GO:0038128	Details ...	19	-0.62746596	-1.8021349	0.0018796993	0.22457485	0.318	2219	tags=42%, list=23%, signal=55%
GO:0003743	GO:0003743	Details ...	43	-0.59673935	-1.7488036	0.011061947	0.41439185	0.593	2385	tags=56%, list=25%, signal=74%
GO:0045324	GO:0045324	Details ...	16	-0.6910524	-1.7426574	0.004048583	0.3651935	0.619	1135	tags=38%, list=12%, signal=42%
GO:0042273	GO:0042273	Details ...	60	-0.56914556	-1.7375531	0.018218623	0.3299066	0.647	2868	tags=65%, list=30%, signal=92%
GO:0006890	GO:0006890	Details ...	72	-0.56741214	-1.7228925	0.0060362173	0.3557962	0.71	1889	tags=49%, list=20%, signal=60%
GO:0006536	GO:0006536	Details ...	26	-0.7041896	-1.7129778	0.002057613	0.3631003	0.756	681	tags=27%, list=7%, signal=29%
GO:0034661	GO:0034661	Details ...	19	-0.5487658	-1.7084396	0.008695652	0.34712085	0.776	3246	tags=63%, list=34%, signal=95%
GO:0000027	GO:0000027	Details ...	26	-0.5835078	-1.7028297	0.018404908	0.33781677	0.796	2786	tags=65%, list=29%, signal=92%
GO:0008139	GO:0008139	Details ...	19	-0.64215815	-1.6980516	0.004032258	0.33009666	0.815	2748	tags=53%, list=29%, signal=74%
GO:0009295	GO:0009295	Details ...	34	-0.63137555	-1.6956522	0.0059288535	0.3154177	0.826	1591	tags=50%, list=17%, signal=60%
GO:0042645	GO:0042645	Details ...	34	-0.63137555	-1.6956522	0.0059288535	0.2911548	0.826	1591	tags=50%, list=17%, signal=60%
GO:0006379	GO:0006379	Details ...	18	-0.72833246	-1.6813998	0.0	0.336987	0.869	2310	tags=72%, list=24%, signal=95%
GO:0042254	GO:0042254	Details ...	229	-0.47832075	-1.675815	0.006263048	0.3406089	0.881	3010	tags=56%, list=31%, signal=79%
GO:0006412	GO:0006412	Details ...	311	-0.5079287	-1.6721472	0.012793177	0.33606327	0.892	2688	tags=49%, list=28%, signal=66%
GO:0030515	GO:0030515	Details ...	27	-0.6096638	-1.6657726	0.018789144	0.3451781	0.906	2560	tags=67%, list=27%, signal=91%
GO:0006487	GO:0006487	Details ...	56	-0.6045213	-1.6629279	0.00203666	0.33975273	0.914	1377	tags=43%, list=14%, signal=50%
GO:0043043	GO:0043043	Details ...	326	-0.49641144	-1.6507082	0.015053763	0.38470054	0.936	2542	tags=46%, list=26%, signal=60%
GO:0043604	GO:0043604	Details ...	392	-0.4755812	-1.6449088	0.006329114	0.39719135	0.944	2542	tags=44%, list=26%, signal=57%
GO:1901998	GO:1901998		28	-0.605515	-1.6439196	0.01632653	0.383713	0.946	3140	tags=68%, list=33%, signal=100%
GO:0043022	GO:0043022		41	-0.5755731	-1.6437591	0.00625	0.36707726	0.946	2578	tags=56%, list=27%, signal=76%
GO:0043175	GO:0043175		33	-0.6163138	-1.6184343	0.027139874	0.49231452	0.977	2695	tags=64%, list=28%, signal=88%
GO:0001510	GO:0001510		52	-0.58207154	-1.6164036	0.005882353	0.48491424	0.977	1979	tags=33%, list=21%, signal=41%
GO:0030894	GO:0030894		25	-0.56361145	-1.6145891	0.025316456	0.47675836	0.977	3115	tags=60%, list=32%, signal=89%
GO:0031440	GO:0031440		24	-0.5811771	-1.6122568	0.01863354	0.4719357	0.978	2310	tags=50%, list=24%, signal=66%
GO:0042255	GO:0042255		50	-0.53836745	-1.6117216	0.03601695	0.45768383	0.978	2786	tags=60%, list=29%, signal=84%
GO:0043601	GO:0043601		23	-0.57421005	-1.6079768	0.021505376	0.46288463	0.98	3115	tags=65%, list=32%, signal=96%
GO:0008353	GO:0008353		16	-0.70359504	-1.604478	0.00589391	0.4668472	0.983	798	tags=38%, list=8%, signal=41%
GO:0022613	GO:0022613		359	-0.44153112	-1.5949928	0.008438818	0.50629115	0.989	3301	tags=57%, list=34%, signal=83%
GO:0034660	GO:0034660		400	-0.43292168	-1.586002	0.004210526	0.5478154	0.993	2786	tags=43%, list=29%, signal=58%
GO:0060148	GO:0060148		16	-0.6350424	-1.5832415	0.032719836	0.54735595	0.994	1247	tags=31%, list=13%, signal=36%
GO:0032201	GO:0032201		21	-0.5685125	-1.583174	0.028806584	0.5314102	0.994	2633	tags=52%, list=27%, signal=72%
GO:0043596	GO:0043596		36	-0.5472073	-1.5821494	0.008583691	0.52204263	0.994	3115	tags=58%, list=32%, signal=86%
GO:0032806	GO:0032806		16	-0.68916065	-1.5804541	0.005952381	0.5176971	0.994	2483	tags=63%, list=26%, signal=84%
GO:0030488	GO:0030488		27	-0.6112412	-1.580108	0.022222223	0.50551426	0.994	1979	tags=30%, list=21%, signal=37%
GO:0072091	GO:0072091		28	-0.64183456	-1.5765151	0.014861995	0.5139075	0.994	2658	tags=46%, list=28%, signal=64%
GO:0044003	GO:0044003		34	-0.5133263	-1.5729481	0.006048387	0.52121633	0.995	1729	tags=32%, list=18%, signal=39%
GO:0005048	GO:0005048		33	-0.6348579	-1.5714236	0.015118791	0.51709324	0.995	2748	tags=48%, list=29%, signal=68%
GO:0006414	GO:0006414		102	-0.5284667	-1.5714054	0.037401576	0.504377	0.995	2127	tags=42%, list=22%, signal=54%
GO:0140101	GO:0140101		100	-0.51019627	-1.5711328	0.01048218	0.49331376	0.995	2595	tags=42%, list=27%, signal=57%
GO:0005847	GO:0005847		15	-0.6824917	-1.5704824	0.009765625	0.48549175	0.995	2310	tags=47%, list=24%, signal=61%
GO:0014065	GO:0014065		18	-0.5778998	-1.5691133	0.031380754	0.4818723	0.995	1440	tags=33%, list=15%, signal=39%
GO:0008173	GO:0008173		43	-0.5991937	-1.5689318	0.0116959065	0.47181723	0.995	1979	tags=33%, list=21%, signal=41%
GO:0044068	GO:0044068		23	-0.5764182	-1.5646771	0.012269938	0.48495996	0.995	1729	tags=39%, list=18%, signal=48%
GO:0043414	GO:0043414		144	-0.48669535	-1.5646484	0.0058708414	0.4744531	0.995	3114	tags=43%, list=32%, signal=63%
GO:0060590	GO:0060590		34	-0.50887245	-1.5645844	0.01171875	0.46486327	0.995	1197	tags=29%, list=12%, signal=33%
GO:0006364	GO:0006364		168	-0.45210466	-1.5634637	0.0125	0.46144477	0.995	3010	tags=54%, list=31%, signal=77%
GO:0044232	GO:0044232		16	-0.69059515	-1.5585749	0.020449897	0.47901234	0.996	1386	tags=38%, list=14%, signal=44%
GO:0006518	GO:0006518		411	-0.439897	-1.5577834	0.016842104	0.4734901	0.996	2542	tags=42%, list=26%, signal=54%
GO:0002474	GO:0002474		39	-0.48698875	-1.5542036	0.033333335	0.48374152	0.996	2830	tags=54%, list=29%, signal=76%
GO:0016072	GO:0016072		186	-0.4407229	-1.5520401	0.016771488	0.4861673	0.996	3010	tags=53%, list=31%, signal=76%
GO:0006378	GO:0006378		25	-0.59534174	-1.5499853	0.025742574	0.4886147	0.997	2310	tags=56%, list=24%, signal=74%
GO:0043631	GO:0043631		25	-0.59534174	-1.5499853	0.025742574	0.47956628	0.997	2310	tags=56%, list=24%, signal=74%
GO:0042590	GO:0042590		26	-0.53517514	-1.5486656	0.041753653	0.47798634	0.997	2830	tags=58%, list=29%, signal=82%
GO:0006399	GO:0006399		153	-0.46551678	-1.5463514	0.014675053	0.48223606	0.999	2595	tags=38%, list=27%, signal=51%
GO:0008334	GO:0008334		19	-0.59994173	-1.544794	0.026052104	0.4826976	0.999	3473	tags=74%, list=36%, signal=115%
GO:0006103	GO:0006103		17	-0.7355115	-1.5446976	0.01178782	0.47482753	0.999	256	tags=18%, list=3%, signal=18%
GO:0043038	GO:0043038		44	-0.52750015	-1.5400655	0.04761905	0.49150297	0.999	2595	tags=50%, list=27%, signal=68%
GO:0043039	GO:0043039		43	-0.52752817	-1.5400196	0.04761905	0.48349157	0.999	2595	tags=51%, list=27%, signal=70%
GO:0000993	GO:0000993		27	-0.5804218	-1.5397158	0.052738335	0.47719905	0.999	2695	tags=59%, list=28%, signal=82%
GO:0004812	GO:0004812		38	-0.54259086	-1.5385002	0.05672269	0.475476	0.999	2595	tags=55%, list=27%, signal=75%
GO:0016875	GO:0016875		38	-0.54259086	-1.5385002	0.05672269	0.46792874	0.999	2595	tags=55%, list=27%, signal=75%
GO:0042274	GO:0042274		56	-0.49421182	-1.535368	0.035940804	0.47700432	1.0	3668	tags=63%, list=38%, signal=100%
GO:0031369	GO:0031369		22	-0.5435317	-1.5316298	0.042105265	0.48939255	1.0	3126	tags=64%, list=33%, signal=94%
GO:0031461	GO:0031461		93	-0.50044143	-1.5313087	0.012987013	0.4838032	1.0	2737	tags=45%, list=28%, signal=63%
GO:0019054	GO:0019054		19	-0.6262039	-1.5310266	0.030487806	0.4781204	1.0	1729	tags=47%, list=18%, signal=58%
GO:0060674	GO:0060674		16	-0.6404839	-1.5272964	0.037698414	0.4903827	1.0	79	tags=13%, list=1%, signal=13%
GO:0030490	GO:0030490		39	-0.51115644	-1.5266807	0.029350106	0.48645955	1.0	3668	tags=64%, list=38%, signal=103%
GO:0002181	GO:0002181		56	-0.50735956	-1.525758	0.060215052	0.48429093	1.0	3269	tags=64%, list=34%, signal=97%
GO:0032968	GO:0032968		16	-0.6438302	-1.5253664	0.022540983	0.47934923	1.0	2636	tags=63%, list=27%, signal=86%
GO:0000470	GO:0000470		17	-0.64190793	-1.5231048	0.03869654	0.48446503	1.0	2868	tags=82%, list=30%, signal=117%
GO:0006413	GO:0006413		123	-0.5040256	-1.523051	0.07017544	0.4781776	1.0	3269	tags=63%, list=34%, signal=95%
GO:0002753	GO:0002753		23	-0.6038649	-1.5228115	0.03292181	0.4728349	1.0	568	tags=26%, list=6%, signal=28%
GO:0070717	GO:0070717		21	-0.52470934	-1.5221758	0.042769857	0.46975332	1.0	2600	tags=52%, list=27%, signal=72%
GO:0019048	GO:0019048		28	-0.5714262	-1.5212137	0.040567953	0.46809813	1.0	1729	tags=39%, list=18%, signal=48%
GO:0050775	GO:0050775		22	-0.637762	-1.5198667	0.025742574	0.46880943	1.0	1793	tags=32%, list=19%, signal=39%
GO:0008168	GO:0008168		123	-0.48982364	-1.5133792	0.0019646366	0.4964429	1.0	2247	tags=29%, list=23%, signal=38%
GO:0017145	GO:0017145		18	-0.6805771	-1.5130363	0.028634362	0.4921147	1.0	708	tags=28%, list=7%, signal=30%
GO:0008565	GO:0008565		65	-0.44718385	-1.5081421	0.023305085	0.5124323	1.0	3121	tags=51%, list=32%, signal=75%
GO:0140053	GO:0140053		122	-0.48979872	-1.5070401	0.05511811	0.51182526	1.0	2523	tags=44%, list=26%, signal=59%
GO:0006297	GO:0006297		21	-0.5168402	-1.5043762	0.034412954	0.5201108	1.0	3115	tags=57%, list=32%, signal=84%
GO:0002183	GO:0002183		23	-0.55037063	-1.5035503	0.076271184	0.5180629	1.0	3269	tags=65%, list=34%, signal=99%
GO:0044452	GO:0044452		136	-0.46264535	-1.5022103	0.02020202	0.5192081	1.0	2665	tags=42%, list=28%, signal=57%
GO:0006296	GO:0006296		34	-0.52487314	-1.5021892	0.026476579	0.513194	1.0	2633	tags=53%, list=27%, signal=73%
GO:0033683	GO:0033683		34	-0.52487314	-1.5021892	0.026476579	0.50722665	1.0	2633	tags=53%, list=27%, signal=73%
GO:0034470	GO:0034470		289	-0.41446602	-1.5016916	0.010683761	0.5037233	1.0	3010	tags=46%, list=31%, signal=65%
GO:0006418	GO:0006418		41	-0.5342391	-1.4991181	0.06465517	0.51205117	1.0	2595	tags=54%, list=27%, signal=73%
GO:0006450	GO:0006450		15	-0.62663215	-1.4989073	0.038617887	0.5074465	1.0	3189	tags=73%, list=33%, signal=110%
GO:0031985	GO:0031985		59	-0.50242573	-1.4973464	0.03359684	0.5103206	1.0	2061	tags=39%, list=21%, signal=49%
GO:0008305	GO:0008305		25	-0.5773964	-1.4950618	0.03047619	0.5163154	1.0	25	tags=4%, list=0%, signal=4%
GO:0098636	GO:0098636		25	-0.5773964	-1.4950618	0.03047619	0.51070327	1.0	25	tags=4%, list=0%, signal=4%
GO:0005849	GO:0005849		19	-0.6140322	-1.4944112	0.06883365	0.509053	1.0	2310	tags=47%, list=24%, signal=62%
GO:2000648	GO:2000648		16	-0.7427067	-1.4924581	0.018218623	0.51326513	1.0	1594	tags=38%, list=17%, signal=45%
GO:0046856	GO:0046856		16	-0.67614764	-1.4923263	0.032258064	0.5085235	1.0	508	tags=19%, list=5%, signal=20%
GO:0043021	GO:0043021		103	-0.44257978	-1.4912081	0.018556701	0.50881	1.0	1866	tags=36%, list=19%, signal=44%
GO:0007030	GO:0007030		93	-0.46468878	-1.4901339	0.039014373	0.5093574	1.0	1920	tags=39%, list=20%, signal=48%
GO:0008143	GO:0008143		16	-0.5165028	-1.4891728	0.049356222	0.5090164	1.0	2600	tags=56%, list=27%, signal=77%
GO:0000178	GO:0000178		22	-0.4989403	-1.4888638	0.05364807	0.50563467	1.0	2735	tags=45%, list=28%, signal=63%
GO:1905354	GO:1905354		22	-0.4989403	-1.4888638	0.05364807	0.50057834	1.0	2735	tags=45%, list=28%, signal=63%
GO:0048286	GO:0048286		18	-0.69405943	-1.4876043	0.029166667	0.50221425	1.0	1018	tags=28%, list=11%, signal=31%
GO:0010508	GO:0010508		77	-0.5461652	-1.4869453	0.027027028	0.5003681	1.0	1315	tags=30%, list=14%, signal=34%
GO:0042379	GO:0042379		15	-0.64426595	-1.4829162	0.06333973	0.516342	1.0	2468	tags=40%, list=26%, signal=54%
GO:0000314	GO:0000314		28	-0.59181	-1.4824355	0.053359684	0.51392287	1.0	2217	tags=57%, list=23%, signal=74%
GO:0005763	GO:0005763		28	-0.59181	-1.4824355	0.053359684	0.5090284	1.0	2217	tags=57%, list=23%, signal=74%
GO:0032259	GO:0032259		173	-0.46141675	-1.4823692	0.014084507	0.5046743	1.0	2405	tags=31%, list=25%, signal=40%
GO:0016239	GO:0016239		48	-0.49694642	-1.4767016	0.026052104	0.5295034	1.0	1862	tags=33%, list=19%, signal=41%
GO:1990823	GO:1990823		58	-0.5197875	-1.4762086	0.021696253	0.52728	1.0	2547	tags=41%, list=26%, signal=56%
GO:1990830	GO:1990830		58	-0.5197875	-1.4762086	0.021696253	0.5224425	1.0	2547	tags=41%, list=26%, signal=56%
GO:0031145	GO:0031145		28	-0.58971447	-1.475579	0.024590164	0.5208081	1.0	1896	tags=43%, list=20%, signal=53%
GO:0032480	GO:0032480		31	-0.51316875	-1.4753283	0.05882353	0.51733685	1.0	2468	tags=42%, list=26%, signal=56%
GO:0005793	GO:0005793		92	-0.4671831	-1.4746097	0.05394191	0.5167766	1.0	2708	tags=55%, list=28%, signal=76%
GO:0070993	GO:0070993		16	-0.59860367	-1.4715489	0.0877551	0.5280005	1.0	3187	tags=69%, list=33%, signal=103%
GO:0044391	GO:0044391		165	-0.4733661	-1.4706624	0.09147609	0.5280476	1.0	3269	tags=59%, list=34%, signal=88%
GO:0006261	GO:0006261		88	-0.45744273	-1.4703976	0.016427105	0.5247716	1.0	2505	tags=35%, list=26%, signal=47%
GO:0006369	GO:0006369		32	-0.5434952	-1.4696877	0.07212476	0.52391434	1.0	2386	tags=53%, list=25%, signal=70%
GO:0009064	GO:0009064		53	-0.5203893	-1.4693555	0.01268499	0.52111524	1.0	844	tags=26%, list=9%, signal=29%
GO:0000462	GO:0000462		29	-0.5061537	-1.4693165	0.07098121	0.5168834	1.0	3668	tags=62%, list=38%, signal=100%
GO:0005795	GO:0005795		86	-0.5071531	-1.4687996	0.01934236	0.51538503	1.0	2418	tags=41%, list=25%, signal=54%
GO:1904666	GO:1904666		15	-0.5742014	-1.4686586	0.0770878	0.51186204	1.0	2942	tags=60%, list=31%, signal=86%
GO:1901989	GO:1901989		60	-0.49700722	-1.466535	0.036659878	0.5177358	1.0	2452	tags=42%, list=25%, signal=56%
GO:0006515	GO:0006515		22	-0.51897615	-1.4662836	0.05533597	0.5149297	1.0	3395	tags=73%, list=35%, signal=112%
GO:0016741	GO:0016741		133	-0.46204525	-1.46572	0.0059405942	0.51341116	1.0	2640	tags=35%, list=27%, signal=47%
GO:0045071	GO:0045071		37	-0.50666636	-1.4653871	0.07805907	0.510907	1.0	979	tags=30%, list=10%, signal=33%
GO:2000637	GO:2000637		15	-0.6007569	-1.465146	0.07484408	0.50808066	1.0	1247	tags=27%, list=13%, signal=31%
GO:0046839	GO:0046839		17	-0.65249354	-1.4650712	0.04048583	0.5044581	1.0	508	tags=18%, list=5%, signal=19%
GO:0035459	GO:0035459		15	-0.6211323	-1.4647268	0.08595388	0.50209206	1.0	3052	tags=67%, list=32%, signal=98%
GO:0003735	GO:0003735		139	-0.48896027	-1.462653	0.09832636	0.5078732	1.0	3256	tags=59%, list=34%, signal=88%
GO:1903077	GO:1903077		17	-0.50517845	-1.4616748	0.044	0.50859547	1.0	2121	tags=35%, list=22%, signal=45%
GO:0043015	GO:0043015		16	-0.5893684	-1.4609271	0.035639413	0.50846034	1.0	2849	tags=56%, list=30%, signal=80%
GO:0000460	GO:0000460		22	-0.53560805	-1.456297	0.075664625	0.5275321	1.0	4182	tags=82%, list=43%, signal=144%
GO:0002479	GO:0002479		23	-0.5240209	-1.4553553	0.05882353	0.52848125	1.0	1775	tags=43%, list=18%, signal=53%
GO:0043330	GO:0043330		24	-0.5115442	-1.4552029	0.06410257	0.52516377	1.0	1568	tags=42%, list=16%, signal=50%
GO:0034340	GO:0034340		43	-0.5134732	-1.4540181	0.061601643	0.5270902	1.0	2860	tags=53%, list=30%, signal=76%
GO:0007143	GO:0007143		16	-0.6399395	-1.4530268	0.0373444	0.5282472	1.0	410	tags=19%, list=4%, signal=20%
GO:0005657	GO:0005657		53	-0.45875758	-1.4520247	0.03797468	0.52919537	1.0	3115	tags=53%, list=32%, signal=78%
GO:0043624	GO:0043624		120	-0.4760167	-1.4518273	0.073267326	0.5262435	1.0	2416	tags=42%, list=25%, signal=55%
GO:0045839	GO:0045839		30	-0.5740486	-1.4506902	0.036734693	0.5280616	1.0	3330	tags=67%, list=35%, signal=102%
GO:0000466	GO:0000466		18	-0.54132265	-1.4506007	0.078470826	0.52467555	1.0	3648	tags=61%, list=38%, signal=98%
GO:0019080	GO:0019080		17	-0.63433325	-1.4498465	0.08658009	0.5245802	1.0	3269	tags=71%, list=34%, signal=107%
GO:0043331	GO:0043331		29	-0.47846088	-1.449402	0.042918455	0.5230727	1.0	1568	tags=34%, list=16%, signal=41%
GO:0032580	GO:0032580		42	-0.51707447	-1.4492887	0.05533597	0.52000344	1.0	1944	tags=40%, list=20%, signal=51%
GO:0051784	GO:0051784		32	-0.563936	-1.4483385	0.039014373	0.5211079	1.0	3330	tags=63%, list=35%, signal=95%
GO:0070423	GO:0070423		18	-0.6231563	-1.4483043	0.05327869	0.51766527	1.0	1670	tags=39%, list=17%, signal=47%
GO:0019827	GO:0019827		68	-0.4990392	-1.4452616	0.033932135	0.52918416	1.0	2640	tags=40%, list=27%, signal=54%
GO:0007612	GO:0007612		60	-0.52387965	-1.4450314	0.032	0.5266923	1.0	1319	tags=22%, list=14%, signal=25%
GO:0006270	GO:0006270		20	-0.6958836	-1.4449568	0.0295858	0.5234875	1.0	860	tags=35%, list=9%, signal=38%
GO:1902554	GO:1902554		57	-0.49121463	-1.44481	0.025793651	0.5205529	1.0	2483	tags=39%, list=26%, signal=52%
GO:0048469	GO:0048469		50	-0.5669344	-1.4433165	0.048	0.5244351	1.0	1628	tags=28%, list=17%, signal=34%
GO:0070126	GO:0070126		84	-0.51623356	-1.4431583	0.09664694	0.521786	1.0	2302	tags=45%, list=24%, signal=59%
GO:0070125	GO:0070125		83	-0.5178693	-1.4424626	0.09448819	0.521822	1.0	2302	tags=46%, list=24%, signal=60%
GO:0016282	GO:0016282		15	-0.587874	-1.4414105	0.10927835	0.5231929	1.0	3187	tags=67%, list=33%, signal=100%
GO:0014075	GO:0014075		18	-0.509957	-1.4408554	0.042918455	0.5224471	1.0	1320	tags=33%, list=14%, signal=39%
GO:0098727	GO:0098727		70	-0.49944165	-1.440625	0.03187251	0.5201215	1.0	2879	tags=43%, list=30%, signal=61%
GO:0006415	GO:0006415		89	-0.5124084	-1.4402506	0.096	0.51872313	1.0	2302	tags=44%, list=24%, signal=57%
GO:0015935	GO:0015935		64	-0.46966037	-1.4392302	0.10294118	0.5201699	1.0	3020	tags=58%, list=31%, signal=84%
GO:0090200	GO:0090200		16	-0.63721097	-1.4384705	0.054545455	0.52044475	1.0	1029	tags=31%, list=11%, signal=35%
GO:0017091	GO:0017091		18	-0.6023279	-1.4383038	0.069767445	0.51797456	1.0	2310	tags=50%, list=24%, signal=66%
GO:0016241	GO:0016241		126	-0.44526663	-1.4377867	0.026262626	0.517159	1.0	2692	tags=38%, list=28%, signal=52%
GO:0048015	GO:0048015		38	-0.5191467	-1.4368784	0.020618556	0.51805085	1.0	1440	tags=26%, list=15%, signal=31%
GO:0009452	GO:0009452		27	-0.5418037	-1.4367752	0.06464647	0.51533264	1.0	3967	tags=74%, list=41%, signal=126%
GO:0036260	GO:0036260		27	-0.5418037	-1.4367752	0.06464647	0.51215154	1.0	3967	tags=74%, list=41%, signal=126%
GO:0015934	GO:0015934		103	-0.488477	-1.4334975	0.10950413	0.52381957	1.0	3256	tags=57%, list=34%, signal=86%
GO:0033048	GO:0033048		24	-0.58444583	-1.4327829	0.046277665	0.52424467	1.0	3330	tags=75%, list=35%, signal=114%
GO:0033046	GO:0033046		25	-0.58440983	-1.4327532	0.046277665	0.5211863	1.0	3330	tags=72%, list=35%, signal=110%
GO:0051985	GO:0051985		25	-0.58440983	-1.4327532	0.046277665	0.5180466	1.0	3330	tags=72%, list=35%, signal=110%
GO:0007632	GO:0007632		22	-0.54887384	-1.4324594	0.05645161	0.51650417	1.0	1319	tags=23%, list=14%, signal=26%
GO:0008542	GO:0008542		21	-0.5488881	-1.4324307	0.05645161	0.5135166	1.0	1319	tags=24%, list=14%, signal=28%
GO:0032239	GO:0032239		15	-0.60654664	-1.4288963	0.09146342	0.5268415	1.0	3071	tags=67%, list=32%, signal=98%
GO:0032543	GO:0032543		103	-0.4799137	-1.4284439	0.09626719	0.5257642	1.0	3134	tags=53%, list=33%, signal=78%
GO:0000313	GO:0000313		79	-0.5122063	-1.427122	0.10546875	0.52884555	1.0	2302	tags=44%, list=24%, signal=58%
GO:0005761	GO:0005761		79	-0.5122063	-1.427122	0.10546875	0.52577084	1.0	2302	tags=44%, list=24%, signal=58%
GO:0038127	GO:0038127		53	-0.52114123	-1.4248962	0.051896207	0.53316647	1.0	2219	tags=32%, list=23%, signal=41%
GO:0006368	GO:0006368		61	-0.48378137	-1.4246733	0.061571125	0.5310168	1.0	3848	tags=70%, list=40%, signal=117%
GO:0140098	GO:0140098		268	-0.4106274	-1.4227225	0.0375	0.53741217	1.0	2656	tags=41%, list=28%, signal=55%
GO:0001892	GO:0001892		40	-0.5299714	-1.4225475	0.049407113	0.53523254	1.0	2839	tags=40%, list=30%, signal=57%
GO:0060337	GO:0060337		39	-0.51536787	-1.4220291	0.08695652	0.53453207	1.0	2860	tags=51%, list=30%, signal=73%
GO:0071357	GO:0071357		39	-0.51536787	-1.4220291	0.08695652	0.53152907	1.0	2860	tags=51%, list=30%, signal=73%
GO:0006891	GO:0006891		29	-0.54558843	-1.4207585	0.0831643	0.5342876	1.0	2061	tags=52%, list=21%, signal=66%
GO:0008175	GO:0008175		24	-0.64531064	-1.4204	0.03976143	0.5329094	1.0	1979	tags=33%, list=21%, signal=42%
GO:0071826	GO:0071826		196	-0.42134777	-1.4200099	0.06837607	0.5317645	1.0	3301	tags=56%, list=34%, signal=84%
GO:0019843	GO:0019843		53	-0.45676598	-1.4145097	0.08438819	0.5546706	1.0	3252	tags=66%, list=34%, signal=99%
GO:0032069	GO:0032069		19	-0.56604975	-1.4134979	0.072289154	0.556798	1.0	2248	tags=42%, list=23%, signal=55%
GO:0000956	GO:0000956		165	-0.40746027	-1.4116889	0.07066381	0.5623055	1.0	3261	tags=56%, list=34%, signal=84%
GO:0070063	GO:0070063		46	-0.48601177	-1.4110701	0.08552632	0.5621738	1.0	2695	tags=52%, list=28%, signal=72%
GO:0030684	GO:0030684		65	-0.5042039	-1.4087859	0.08946322	0.5708856	1.0	3006	tags=57%, list=31%, signal=82%
GO:0000966	GO:0000966		18	-0.5789015	-1.4076747	0.075510204	0.57367706	1.0	3648	tags=67%, list=38%, signal=107%
GO:0006370	GO:0006370		26	-0.53999263	-1.4075156	0.07474747	0.57143784	1.0	3967	tags=73%, list=41%, signal=124%
GO:0035872	GO:0035872		19	-0.5727514	-1.4068348	0.0513834	0.57183635	1.0	1670	tags=37%, list=17%, signal=44%
GO:0033627	GO:0033627		19	-0.5798885	-1.4058735	0.064453125	0.57349706	1.0	25	tags=5%, list=0%, signal=5%
GO:0061351	GO:0061351		31	-0.48753914	-1.4051383	0.043933053	0.5740973	1.0	1277	tags=29%, list=13%, signal=33%
GO:0009404	GO:0009404		15	-0.69241154	-1.4034741	0.074	0.5797366	1.0	1733	tags=33%, list=18%, signal=41%
GO:1903146	GO:1903146		28	-0.5418518	-1.4029627	0.08097166	0.5795052	1.0	312	tags=14%, list=3%, signal=15%
GO:1902751	GO:1902751		21	-0.5911032	-1.4027905	0.04183267	0.57733804	1.0	955	tags=29%, list=10%, signal=32%
GO:0009048	GO:0009048		16	-0.5876603	-1.4017999	0.08387097	0.5793554	1.0	2987	tags=44%, list=31%, signal=63%
GO:0035914	GO:0035914		20	-0.6191347	-1.4008807	0.1092437	0.5809139	1.0	1050	tags=20%, list=11%, signal=22%
GO:0090307	GO:0090307		31	-0.4870613	-1.4004765	0.05605381	0.57992154	1.0	2203	tags=45%, list=23%, signal=58%
GO:0033116	GO:0033116		48	-0.46125466	-1.3995026	0.06882591	0.58161575	1.0	2682	tags=58%, list=28%, signal=80%
GO:0090199	GO:0090199		29	-0.48083484	-1.3986349	0.06275304	0.58321404	1.0	1173	tags=24%, list=12%, signal=27%
GO:0043484	GO:0043484		99	-0.43899614	-1.3985032	0.08368201	0.58096343	1.0	3313	tags=55%, list=34%, signal=82%
GO:1905515	GO:1905515		16	-0.6445299	-1.3982943	0.10403397	0.57918847	1.0	1351	tags=31%, list=14%, signal=36%
GO:0001671	GO:0001671		22	-0.4825172	-1.3965002	0.09072581	0.5844924	1.0	1197	tags=27%, list=12%, signal=31%
GO:0005840	GO:0005840		199	-0.42793643	-1.39524	0.11885246	0.5876549	1.0	3269	tags=59%, list=34%, signal=87%
GO:0021987	GO:0021987		59	-0.45267388	-1.3933566	0.06680585	0.59385735	1.0	1642	tags=25%, list=17%, signal=30%
GO:0048017	GO:0048017		40	-0.49754694	-1.3922789	0.032989692	0.5962369	1.0	1440	tags=25%, list=15%, signal=29%
GO:0005689	GO:0005689		22	-0.5614671	-1.3921053	0.091649696	0.5943153	1.0	2225	tags=45%, list=23%, signal=59%
GO:0022618	GO:0022618		185	-0.41616562	-1.3899838	0.077922076	0.6015279	1.0	3301	tags=56%, list=34%, signal=83%
GO:0005844	GO:0005844		61	-0.43313533	-1.3892084	0.104444444	0.6025603	1.0	2073	tags=44%, list=22%, signal=56%
GO:0048814	GO:0048814		49	-0.50680184	-1.3887204	0.060851928	0.60215646	1.0	1793	tags=29%, list=19%, signal=35%
GO:0001650	GO:0001650		96	-0.44732827	-1.3887036	0.06896552	0.5993998	1.0	3352	tags=49%, list=35%, signal=74%
GO:0008033	GO:0008033		100	-0.45406994	-1.3879988	0.050607286	0.5999397	1.0	2052	tags=29%, list=21%, signal=36%
GO:0006403	GO:0006403		178	-0.4093925	-1.3875666	0.05394191	0.5992784	1.0	3081	tags=49%, list=32%, signal=71%
GO:0005686	GO:0005686		16	-0.5059722	-1.3866149	0.12916666	0.6010596	1.0	2798	tags=50%, list=29%, signal=70%
GO:0000784	GO:0000784		84	-0.4757115	-1.3862162	0.091295116	0.6001494	1.0	2398	tags=42%, list=25%, signal=55%
GO:1905819	GO:1905819		22	-0.57544583	-1.3847867	0.07936508	0.6044407	1.0	3330	tags=73%, list=35%, signal=111%
GO:2000816	GO:2000816		22	-0.57544583	-1.3847867	0.07936508	0.6016424	1.0	3330	tags=73%, list=35%, signal=111%
GO:0008023	GO:0008023		37	-0.5010515	-1.3823858	0.07723577	0.61106175	1.0	1285	tags=32%, list=13%, signal=37%
GO:0048255	GO:0048255		22	-0.55690104	-1.3804902	0.13842975	0.61734605	1.0	2367	tags=50%, list=25%, signal=66%
GO:0097386	GO:0097386		15	-0.6472687	-1.3803447	0.048	0.6152455	1.0	690	tags=27%, list=7%, signal=29%
GO:0071459	GO:0071459		16	-0.7055372	-1.3801342	0.08547009	0.6134903	1.0	1896	tags=56%, list=20%, signal=70%
GO:0034471	GO:0034471		17	-0.5743546	-1.3781306	0.1026694	0.62042505	1.0	3648	tags=65%, list=38%, signal=104%
GO:0006664	GO:0006664		54	-0.4737359	-1.3779323	0.04918033	0.61874044	1.0	2486	tags=39%, list=26%, signal=52%
GO:1903509	GO:1903509		54	-0.4737359	-1.3779323	0.04918033	0.61596584	1.0	2486	tags=39%, list=26%, signal=52%
GO:0004527	GO:0004527		56	-0.46589094	-1.3777564	0.06972112	0.6141322	1.0	2850	tags=50%, list=30%, signal=71%
GO:0061695	GO:0061695		184	-0.3966046	-1.3763381	0.03773585	0.6182924	1.0	2345	tags=32%, list=24%, signal=41%
GO:0010971	GO:0010971		19	-0.59348035	-1.3761853	0.045725647	0.61636996	1.0	955	tags=32%, list=10%, signal=35%
GO:0000151	GO:0000151		180	-0.43431523	-1.3760324	0.032183908	0.6144421	1.0	2476	tags=38%, list=26%, signal=51%
GO:0043548	GO:0043548		19	-0.6382746	-1.3750374	0.08835341	0.61688006	1.0	93	tags=11%, list=1%, signal=11%
GO:0033047	GO:0033047		54	-0.43647736	-1.3719381	0.06595745	0.63020134	1.0	3435	tags=61%, list=36%, signal=95%
GO:0034243	GO:0034243		25	-0.53413904	-1.3714136	0.1090535	0.6299554	1.0	2874	tags=52%, list=30%, signal=74%
GO:0000307	GO:0000307		26	-0.55717146	-1.3712827	0.08350305	0.62790847	1.0	2345	tags=42%, list=24%, signal=56%
GO:0006888	GO:0006888		158	-0.38886204	-1.3706499	0.050209206	0.62830794	1.0	2682	tags=44%, list=28%, signal=60%
GO:0051236	GO:0051236		160	-0.41180328	-1.369894	0.07186858	0.6295807	1.0	3081	tags=50%, list=32%, signal=72%
GO:0043516	GO:0043516		15	-0.5385603	-1.3692732	0.1045082	0.6297852	1.0	1694	tags=47%, list=18%, signal=57%
GO:0032040	GO:0032040		31	-0.587619	-1.3682873	0.114285715	0.6323435	1.0	3006	tags=68%, list=31%, signal=98%
GO:0006354	GO:0006354		63	-0.46710697	-1.3681614	0.09453782	0.63023597	1.0	3033	tags=49%, list=32%, signal=71%
GO:0033260	GO:0033260		33	-0.51633257	-1.368012	0.09710744	0.6282763	1.0	3115	tags=45%, list=32%, signal=67%
GO:0044786	GO:0044786		33	-0.51633257	-1.368012	0.09710744	0.6256365	1.0	3115	tags=45%, list=32%, signal=67%
GO:0032813	GO:0032813		18	-0.5444994	-1.3676924	0.11201629	0.62459105	1.0	2642	tags=44%, list=27%, signal=61%
GO:0016592	GO:0016592		30	-0.59179354	-1.3665364	0.045738045	0.6276579	1.0	1131	tags=30%, list=12%, signal=34%
GO:0048194	GO:0048194		65	-0.42201194	-1.3663993	0.10805501	0.6257167	1.0	3052	tags=54%, list=32%, signal=78%
GO:0052866	GO:0052866		22	-0.5753616	-1.3654531	0.078	0.6278787	1.0	702	tags=23%, list=7%, signal=24%
GO:0000049	GO:0000049		50	-0.4654112	-1.364245	0.12200436	0.63096005	1.0	2595	tags=48%, list=27%, signal=65%
GO:0009201	GO:0009201		51	-0.5093311	-1.3635993	0.08880309	0.6316687	1.0	1974	tags=37%, list=21%, signal=47%
GO:0018279	GO:0018279		22	-0.5390955	-1.3635765	0.113168724	0.6291887	1.0	2616	tags=64%, list=27%, signal=87%
GO:1903201	GO:1903201		41	-0.46246985	-1.3629702	0.08064516	0.62929505	1.0	1966	tags=39%, list=20%, signal=49%
GO:0045665	GO:0045665		95	-0.49607563	-1.3611038	0.032520324	0.63584363	1.0	1383	tags=24%, list=14%, signal=28%
GO:1905818	GO:1905818		48	-0.4398621	-1.3603538	0.07068607	0.6368757	1.0	3435	tags=63%, list=36%, signal=97%
GO:0010965	GO:0010965		46	-0.4494082	-1.3592619	0.067226894	0.6398025	1.0	3370	tags=63%, list=35%, signal=97%
GO:0008536	GO:0008536		30	-0.47065565	-1.3592477	0.1257485	0.6373214	1.0	2788	tags=47%, list=29%, signal=66%
GO:1901607	GO:1901607		51	-0.3998871	-1.359197	0.07707911	0.63500524	1.0	1397	tags=24%, list=15%, signal=27%
GO:0070972	GO:0070972		114	-0.44171533	-1.358811	0.17409766	0.6343392	1.0	3345	tags=57%, list=35%, signal=86%
GO:0050684	GO:0050684		106	-0.4597175	-1.357683	0.1670103	0.6375677	1.0	3315	tags=57%, list=34%, signal=85%
GO:0008757	GO:0008757		97	-0.4168065	-1.3575593	0.031189084	0.63562435	1.0	2994	tags=39%, list=31%, signal=56%
GO:0008080	GO:0008080		57	-0.4589606	-1.3569462	0.035051547	0.63622046	1.0	2282	tags=35%, list=24%, signal=46%
GO:0006402	GO:0006402		176	-0.39211032	-1.3565663	0.10722101	0.6355756	1.0	3261	tags=54%, list=34%, signal=80%
GO:0000380	GO:0000380		15	-0.6153252	-1.3561671	0.15767635	0.6349304	1.0	2828	tags=73%, list=29%, signal=104%
GO:0016572	GO:0016572		20	-0.6259386	-1.3551494	0.0945674	0.63747174	1.0	3201	tags=55%, list=33%, signal=82%
GO:0050657	GO:0050657		158	-0.40816084	-1.3539505	0.09670782	0.6408485	1.0	3081	tags=49%, list=32%, signal=71%
GO:0050658	GO:0050658		158	-0.40816084	-1.3539505	0.09670782	0.6383837	1.0	3081	tags=49%, list=32%, signal=71%
GO:0140142	GO:0140142		17	-0.63967067	-1.3530344	0.083333336	0.64015937	1.0	3386	tags=71%, list=35%, signal=109%
GO:0071007	GO:0071007		28	-0.5193051	-1.3525966	0.17473684	0.64000803	1.0	3225	tags=61%, list=34%, signal=91%
GO:0005548	GO:0005548		30	-0.5180431	-1.3525584	0.060194176	0.6377643	1.0	494	tags=17%, list=5%, signal=18%
GO:0006607	GO:0006607		18	-0.57221305	-1.3524235	0.09650924	0.6359289	1.0	2122	tags=39%, list=22%, signal=50%
GO:0006939	GO:0006939		17	-0.6039114	-1.3522643	0.12	0.63419974	1.0	2023	tags=24%, list=21%, signal=30%
GO:0060711	GO:0060711		23	-0.5654534	-1.3507966	0.08097166	0.63855594	1.0	2839	tags=52%, list=30%, signal=74%
GO:0032984	GO:0032984		188	-0.40509304	-1.3507917	0.08704454	0.63618857	1.0	2416	tags=38%, list=25%, signal=50%
GO:0051607	GO:0051607		115	-0.43930164	-1.3496747	0.040650405	0.63902086	1.0	1727	tags=29%, list=18%, signal=35%
GO:0045841	GO:0045841		21	-0.5694269	-1.3496294	0.09484536	0.6368886	1.0	3330	tags=71%, list=35%, signal=109%
GO:1902100	GO:1902100		21	-0.5694269	-1.3496294	0.09484536	0.63452977	1.0	3330	tags=71%, list=35%, signal=109%
GO:0006488	GO:0006488		16	-0.66614544	-1.3490505	0.1026694	0.6350374	1.0	1377	tags=44%, list=14%, signal=51%
GO:0003727	GO:0003727		65	-0.49519524	-1.3488163	0.11354582	0.63380086	1.0	2427	tags=46%, list=25%, signal=61%
GO:1902116	GO:1902116		25	-0.5748115	-1.348579	0.09552845	0.6325717	1.0	927	tags=20%, list=10%, signal=22%
GO:0055007	GO:0055007		39	-0.4756226	-1.3462565	0.07692308	0.6412605	1.0	1319	tags=31%, list=14%, signal=36%
GO:0007249	GO:0007249		46	-0.5058231	-1.3447572	0.047528517	0.6461321	1.0	1926	tags=30%, list=20%, signal=38%
GO:0061842	GO:0061842		22	-0.5249769	-1.3434491	0.13709678	0.65009683	1.0	2877	tags=45%, list=30%, signal=65%
GO:0033045	GO:0033045		61	-0.44290182	-1.3430661	0.087318085	0.64968437	1.0	2763	tags=48%, list=29%, signal=66%
GO:0099091	GO:0099091		16	-0.604739	-1.342567	0.12350598	0.6497776	1.0	2556	tags=56%, list=27%, signal=76%
GO:0006007	GO:0006007		22	-0.49138775	-1.3422986	0.15503876	0.6488008	1.0	1706	tags=45%, list=18%, signal=55%
GO:1901992	GO:1901992		52	-0.46705532	-1.3421243	0.086419754	0.6473404	1.0	2452	tags=38%, list=25%, signal=51%
GO:0030120	GO:0030120		50	-0.5202819	-1.3421154	0.13786009	0.64508885	1.0	1732	tags=36%, list=18%, signal=44%
GO:1900006	GO:1900006		43	-0.5162076	-1.3419596	0.093418255	0.64355314	1.0	1793	tags=30%, list=19%, signal=37%
GO:2000104	GO:2000104		17	-0.56691325	-1.3415133	0.11089494	0.6433019	1.0	2312	tags=41%, list=24%, signal=54%
GO:0006490	GO:0006490		17	-0.6661306	-1.3412108	0.079166666	0.6425382	1.0	1377	tags=41%, list=14%, signal=48%
GO:0006294	GO:0006294		26	-0.52146566	-1.3408233	0.10144927	0.64220446	1.0	2602	tags=46%, list=27%, signal=63%
GO:0043243	GO:0043243		23	-0.52215594	-1.3403091	0.10227273	0.6424271	1.0	1905	tags=43%, list=20%, signal=54%
GO:0009451	GO:0009451		114	-0.41705135	-1.3401837	0.07438017	0.64087915	1.0	2640	tags=37%, list=27%, signal=50%
GO:0071158	GO:0071158		54	-0.4902132	-1.3386482	0.09832636	0.64603394	1.0	3007	tags=43%, list=31%, signal=62%
GO:1902808	GO:1902808		28	-0.5472746	-1.3386121	0.13071896	0.64402026	1.0	2452	tags=54%, list=25%, signal=72%
GO:0031123	GO:0031123		95	-0.43149874	-1.3382269	0.1300813	0.64357275	1.0	2405	tags=44%, list=25%, signal=58%
GO:0007051	GO:0007051		97	-0.40681624	-1.3375739	0.045454547	0.6444266	1.0	2777	tags=44%, list=29%, signal=62%
GO:0043462	GO:0043462		55	-0.40341455	-1.3373452	0.07453416	0.6433235	1.0	3093	tags=45%, list=32%, signal=67%
GO:0004693	GO:0004693		23	-0.56508374	-1.3359436	0.10699589	0.64767295	1.0	715	tags=26%, list=7%, signal=28%
GO:0042788	GO:0042788		27	-0.5071334	-1.3351291	0.17857143	0.6493585	1.0	3256	tags=78%, list=34%, signal=117%
GO:0000315	GO:0000315		50	-0.5118293	-1.3346578	0.1891348	0.64947903	1.0	3134	tags=56%, list=33%, signal=83%
GO:0005762	GO:0005762		50	-0.5118293	-1.3346578	0.1891348	0.6472848	1.0	3134	tags=56%, list=33%, signal=83%
GO:0000779	GO:0000779		90	-0.43712315	-1.3342947	0.065539114	0.6467331	1.0	3343	tags=41%, list=35%, signal=62%
GO:0004553	GO:0004553		48	-0.4754443	-1.332821	0.086	0.6513795	1.0	1018	tags=25%, list=11%, signal=28%
GO:0018196	GO:0018196		23	-0.5217322	-1.3328028	0.12295082	0.6492643	1.0	2616	tags=61%, list=27%, signal=83%
GO:0030330	GO:0030330		57	-0.51145375	-1.3321491	0.10359408	0.6502699	1.0	2555	tags=37%, list=27%, signal=50%
GO:0051642	GO:0051642		21	-0.53521603	-1.3307893	0.14574899	0.6545005	1.0	2877	tags=48%, list=30%, signal=68%
GO:0021543	GO:0021543		82	-0.41099685	-1.330305	0.11618257	0.6546723	1.0	2978	tags=41%, list=31%, signal=60%
GO:1901532	GO:1901532		24	-0.5270535	-1.3301517	0.08595388	0.6532515	1.0	2468	tags=38%, list=26%, signal=50%
GO:0070085	GO:0070085		133	-0.47675803	-1.3296793	0.041036718	0.65323377	1.0	1522	tags=35%, list=16%, signal=41%
GO:2000378	GO:2000378		39	-0.50081164	-1.3296738	0.11491936	0.65110046	1.0	217	tags=13%, list=2%, signal=13%
GO:0048477	GO:0048477		24	-0.52282894	-1.328942	0.10597303	0.6525179	1.0	340	tags=17%, list=4%, signal=17%
GO:0007007	GO:0007007		19	-0.52841955	-1.3288951	0.1628866	0.650607	1.0	3121	tags=58%, list=32%, signal=86%
GO:0008306	GO:0008306		32	-0.4739315	-1.3281403	0.11546392	0.65221137	1.0	1319	tags=19%, list=14%, signal=22%
GO:0006400	GO:0006400		66	-0.44893634	-1.3271052	0.09815951	0.65498596	1.0	2052	tags=30%, list=21%, signal=38%
GO:0048813	GO:0048813		30	-0.519087	-1.3256208	0.108	0.6598248	1.0	1296	tags=20%, list=13%, signal=23%
GO:0050885	GO:0050885		23	-0.6792474	-1.3242787	0.11042945	0.6640155	1.0	912	tags=17%, list=9%, signal=19%
GO:0030159	GO:0030159		17	-0.7471292	-1.3237938	0.078470826	0.6641562	1.0	1204	tags=35%, list=13%, signal=40%
GO:0007094	GO:0007094		20	-0.5658326	-1.3236667	0.112474434	0.6626343	1.0	3330	tags=70%, list=35%, signal=107%
GO:0031577	GO:0031577		20	-0.5658326	-1.3236667	0.112474434	0.660524	1.0	3330	tags=70%, list=35%, signal=107%
GO:0071173	GO:0071173		20	-0.5658326	-1.3236667	0.112474434	0.6584271	1.0	3330	tags=70%, list=35%, signal=107%
GO:0071174	GO:0071174		20	-0.5658326	-1.3236667	0.112474434	0.6563435	1.0	3330	tags=70%, list=35%, signal=107%
GO:0009142	GO:0009142		59	-0.4663695	-1.3235332	0.12403101	0.6549316	1.0	1974	tags=36%, list=21%, signal=45%
GO:0008299	GO:0008299		22	-0.61802083	-1.3230903	0.13552362	0.6549511	1.0	2278	tags=41%, list=24%, signal=53%
GO:0048525	GO:0048525		61	-0.4197427	-1.3217094	0.08179959	0.6592511	1.0	1135	tags=21%, list=12%, signal=24%
GO:0031396	GO:0031396		134	-0.40423623	-1.3203274	0.05907173	0.66367686	1.0	2299	tags=36%, list=24%, signal=46%
GO:0048285	GO:0048285		186	-0.37947863	-1.3194584	0.03941909	0.66558427	1.0	1905	tags=29%, list=20%, signal=36%
GO:0005680	GO:0005680		18	-0.5788818	-1.3191795	0.08179959	0.66489244	1.0	2233	tags=50%, list=23%, signal=65%
GO:0007050	GO:0007050		89	-0.41582704	-1.3189111	0.060344826	0.66405445	1.0	2872	tags=36%, list=30%, signal=51%
GO:0050000	GO:0050000		53	-0.49775168	-1.3183417	0.08249497	0.66462994	1.0	2246	tags=32%, list=23%, signal=42%
GO:0009119	GO:0009119		74	-0.44975632	-1.3175707	0.07587548	0.66616887	1.0	2049	tags=31%, list=21%, signal=39%
GO:0006687	GO:0006687		30	-0.53356516	-1.3175427	0.12731007	0.664242	1.0	2445	tags=43%, list=25%, signal=58%
GO:0018126	GO:0018126		19	-0.5525848	-1.3174845	0.18958333	0.6624212	1.0	3413	tags=58%, list=35%, signal=90%
GO:0006479	GO:0006479		76	-0.43133405	-1.3174022	0.10093458	0.660783	1.0	3210	tags=43%, list=33%, signal=65%
GO:0008213	GO:0008213		76	-0.43133405	-1.3174022	0.10093458	0.65877455	1.0	3210	tags=43%, list=33%, signal=65%
GO:0043628	GO:0043628		26	-0.52604854	-1.3171699	0.13211381	0.6579806	1.0	1185	tags=31%, list=12%, signal=35%
GO:0030686	GO:0030686		25	-0.50908995	-1.3168231	0.18163265	0.6575817	1.0	2557	tags=56%, list=27%, signal=76%
GO:0006929	GO:0006929		18	-0.5536217	-1.316489	0.15109344	0.65706253	1.0	1107	tags=17%, list=12%, signal=19%
GO:0046112	GO:0046112		19	-0.43663064	-1.3148966	0.15932915	0.6622898	1.0	2679	tags=63%, list=28%, signal=87%
GO:0097223	GO:0097223		62	-0.3955153	-1.3136015	0.07910751	0.6664489	1.0	2947	tags=42%, list=31%, signal=60%
GO:0006614	GO:0006614		83	-0.46007192	-1.3129511	0.21621622	0.66732806	1.0	3256	tags=60%, list=34%, signal=90%
GO:0006612	GO:0006612		112	-0.41835698	-1.3121774	0.18281938	0.6689017	1.0	3256	tags=54%, list=34%, signal=81%
GO:0006486	GO:0006486		130	-0.47415426	-1.3112257	0.05054945	0.6712565	1.0	1522	tags=35%, list=16%, signal=41%
GO:0043413	GO:0043413		130	-0.47415426	-1.3112257	0.05054945	0.6692705	1.0	1522	tags=35%, list=16%, signal=41%
GO:0010506	GO:0010506		217	-0.41526306	-1.3109376	0.090361446	0.6685948	1.0	1319	tags=23%, list=14%, signal=26%
GO:0071218	GO:0071218		17	-0.499467	-1.3104873	0.14830509	0.6685796	1.0	3661	tags=76%, list=38%, signal=123%
GO:0005643	GO:0005643		67	-0.43125764	-1.310282	0.16232465	0.66748035	1.0	2886	tags=42%, list=30%, signal=59%
GO:0032869	GO:0032869		107	-0.45109537	-1.3100688	0.119760476	0.6665194	1.0	1122	tags=14%, list=12%, signal=16%
GO:0006643	GO:0006643		108	-0.41880175	-1.3081206	0.04761905	0.67350817	1.0	2486	tags=35%, list=26%, signal=47%
GO:0000776	GO:0000776		107	-0.43819278	-1.3081088	0.07186858	0.67159814	1.0	3343	tags=41%, list=35%, signal=62%
GO:0006613	GO:0006613		85	-0.45841527	-1.3074197	0.21621622	0.6727924	1.0	3256	tags=60%, list=34%, signal=90%
GO:0003841	GO:0003841		15	-0.5611897	-1.3072807	0.13052632	0.6714658	1.0	939	tags=27%, list=10%, signal=30%
GO:0042171	GO:0042171		15	-0.5611897	-1.3072807	0.13052632	0.66953075	1.0	939	tags=27%, list=10%, signal=30%
GO:0071617	GO:0071617		15	-0.5611897	-1.3072807	0.13052632	0.66760683	1.0	939	tags=27%, list=10%, signal=30%
GO:0042278	GO:0042278		59	-0.41565192	-1.3065525	0.08032128	0.6689354	1.0	1974	tags=25%, list=21%, signal=32%
GO:0016409	GO:0016409		17	-0.6267619	-1.3061887	0.15756303	0.6687506	1.0	1284	tags=24%, list=13%, signal=27%
GO:0090305	GO:0090305		192	-0.372119	-1.3059012	0.06185567	0.6681518	1.0	2656	tags=42%, list=28%, signal=57%
GO:1990542	GO:1990542		52	-0.45117143	-1.3057956	0.14861996	0.66672987	1.0	2360	tags=40%, list=25%, signal=53%
GO:0032509	GO:0032509		21	-0.50495577	-1.3055055	0.12830958	0.66610545	1.0	1135	tags=33%, list=12%, signal=38%
GO:0000280	GO:0000280		168	-0.38402262	-1.3053066	0.069767445	0.66511905	1.0	2330	tags=33%, list=24%, signal=43%
GO:0009247	GO:0009247		25	-0.5203494	-1.3050777	0.1194332	0.66422856	1.0	2979	tags=40%, list=31%, signal=58%
GO:0045296	GO:0045296		272	-0.32290396	-1.3049538	0.12396694	0.66300297	1.0	2490	tags=33%, list=26%, signal=43%
GO:0051303	GO:0051303		52	-0.49795482	-1.3045924	0.08282828	0.6629457	1.0	2246	tags=33%, list=23%, signal=42%
GO:0051168	GO:0051168		132	-0.39417416	-1.3032105	0.14345114	0.667495	1.0	3386	tags=56%, list=35%, signal=85%
GO:0071897	GO:0071897		67	-0.46420822	-1.3030914	0.11201629	0.66618675	1.0	3175	tags=51%, list=33%, signal=75%
GO:0019318	GO:0019318		112	-0.40448827	-1.3030536	0.09475806	0.66448754	1.0	1789	tags=26%, list=19%, signal=31%
GO:0050768	GO:0050768		119	-0.43545774	-1.3030045	0.06967213	0.6628317	1.0	1770	tags=25%, list=18%, signal=31%
GO:0006401	GO:0006401		195	-0.3627383	-1.3029479	0.12958963	0.6612549	1.0	3261	tags=53%, list=34%, signal=79%
GO:0009225	GO:0009225		34	-0.47282436	-1.3025506	0.13465346	0.6613169	1.0	2430	tags=53%, list=25%, signal=71%
GO:0032868	GO:0032868		143	-0.4163187	-1.3018149	0.11089109	0.66255945	1.0	1787	tags=20%, list=19%, signal=25%
GO:0090502	GO:0090502		54	-0.48277512	-1.3014678	0.104950495	0.66235656	1.0	2063	tags=33%, list=21%, signal=42%
GO:0004629	GO:0004629		15	-0.7532385	-1.3002397	0.09	0.6660614	1.0	1647	tags=47%, list=17%, signal=56%
GO:0009101	GO:0009101		158	-0.4493421	-1.2993056	0.043568466	0.66843575	1.0	1522	tags=32%, list=16%, signal=37%
GO:0140014	GO:0140014		122	-0.38598448	-1.2993047	0.071274295	0.66663	1.0	2330	tags=34%, list=24%, signal=45%
GO:0021766	GO:0021766		33	-0.49305204	-1.2989621	0.14470842	0.6662307	1.0	2970	tags=55%, list=31%, signal=79%
GO:1903901	GO:1903901		53	-0.41761184	-1.2982802	0.09896907	0.66756725	1.0	1135	tags=23%, list=12%, signal=26%
GO:0000083	GO:0000083		15	-0.669715	-1.2981642	0.16260162	0.66624355	1.0	2431	tags=47%, list=25%, signal=62%
GO:0016235	GO:0016235		23	-0.51749545	-1.2968465	0.13877551	0.6702575	1.0	2337	tags=35%, list=24%, signal=46%
GO:0043489	GO:0043489		26	-0.50509465	-1.2967539	0.19238901	0.6688451	1.0	2367	tags=46%, list=25%, signal=61%
GO:0036092	GO:0036092		27	-0.48949337	-1.2964488	0.13682093	0.66844785	1.0	2325	tags=41%, list=24%, signal=54%
GO:1902369	GO:1902369		35	-0.4942194	-1.2960972	0.16155419	0.6681791	1.0	3809	tags=69%, list=40%, signal=113%
GO:0004521	GO:0004521		45	-0.5265008	-1.2957183	0.104417674	0.66820496	1.0	2063	tags=40%, list=21%, signal=51%
GO:1903321	GO:1903321		59	-0.4379621	-1.2951295	0.13278009	0.66885114	1.0	2142	tags=42%, list=22%, signal=54%
GO:0044783	GO:0044783		45	-0.47979572	-1.2944841	0.13865547	0.6698894	1.0	994	tags=22%, list=10%, signal=25%
GO:0071695	GO:0071695		63	-0.50874174	-1.2940097	0.07797271	0.6701068	1.0	1628	tags=22%, list=17%, signal=27%
GO:1902850	GO:1902850		74	-0.3930234	-1.292124	0.07439825	0.6768606	1.0	2330	tags=38%, list=24%, signal=50%
GO:0007006	GO:0007006		78	-0.37932768	-1.2912623	0.101626016	0.6787448	1.0	2761	tags=40%, list=29%, signal=55%
GO:0016763	GO:0016763		25	-0.43775582	-1.2902076	0.1446281	0.68164337	1.0	3060	tags=40%, list=32%, signal=59%
GO:0044088	GO:0044088		32	-0.56334317	-1.2897282	0.13987474	0.68191004	1.0	1334	tags=28%, list=14%, signal=33%
GO:0006661	GO:0006661		84	-0.40480888	-1.2873592	0.086105675	0.6907204	1.0	2546	tags=32%, list=26%, signal=43%
GO:0052689	GO:0052689		76	-0.42866609	-1.2869645	0.14693877	0.6907156	1.0	1076	tags=16%, list=11%, signal=18%
GO:0034061	GO:0034061		20	-0.5821605	-1.2867787	0.1625	0.68974996	1.0	2314	tags=50%, list=24%, signal=66%
GO:0007611	GO:0007611		99	-0.41428605	-1.2863448	0.067073174	0.69001544	1.0	1319	tags=17%, list=14%, signal=20%
GO:0043648	GO:0043648		81	-0.45133972	-1.2852225	0.122	0.6931752	1.0	716	tags=15%, list=7%, signal=16%
GO:0030374	GO:0030374		40	-0.44952288	-1.2844414	0.082105264	0.69487137	1.0	1691	tags=25%, list=18%, signal=30%
GO:0000731	GO:0000731		33	-0.5404084	-1.2837869	0.14979757	0.69619304	1.0	3115	tags=52%, list=32%, signal=76%
GO:0016242	GO:0016242		26	-0.5063709	-1.2833289	0.1237525	0.69657993	1.0	1319	tags=27%, list=14%, signal=31%
GO:0009135	GO:0009135		45	-0.46090558	-1.2832916	0.15384616	0.6949386	1.0	1709	tags=27%, list=18%, signal=32%
GO:0009179	GO:0009179		45	-0.46090558	-1.2832916	0.15384616	0.6931703	1.0	1709	tags=27%, list=18%, signal=32%
GO:0007059	GO:0007059		165	-0.3819842	-1.2830412	0.05487805	0.69250363	1.0	1905	tags=27%, list=20%, signal=33%
GO:1902373	GO:1902373		29	-0.5251029	-1.2826226	0.184	0.69272256	1.0	2406	tags=45%, list=25%, signal=60%
GO:0006839	GO:0006839		135	-0.36427796	-1.2817718	0.12943633	0.69462734	1.0	2360	tags=31%, list=25%, signal=41%
GO:0046128	GO:0046128		56	-0.4091872	-1.2817494	0.08230453	0.693008	1.0	1974	tags=25%, list=21%, signal=31%
GO:1904376	GO:1904376		18	-0.43001664	-1.2816678	0.11984283	0.6916159	1.0	2121	tags=33%, list=22%, signal=43%
GO:0000139	GO:0000139		445	-0.36523217	-1.2814348	0.044088177	0.69093144	1.0	2214	tags=31%, list=23%, signal=39%
GO:0016556	GO:0016556		15	-0.59119767	-1.2814264	0.16701461	0.68924147	1.0	2640	tags=60%, list=27%, signal=83%
GO:0006047	GO:0006047		16	-0.5195019	-1.2795163	0.17525773	0.69646615	1.0	2391	tags=63%, list=25%, signal=83%
GO:0048199	GO:0048199		58	-0.39871413	-1.2781259	0.13359529	0.7009576	1.0	3052	tags=53%, list=32%, signal=78%
GO:0051438	GO:0051438		36	-0.4963005	-1.2774625	0.14084508	0.70225996	1.0	1791	tags=31%, list=19%, signal=37%
GO:0022625	GO:0022625		52	-0.48048785	-1.2766111	0.24835165	0.7043636	1.0	3256	tags=60%, list=34%, signal=90%
GO:0006900	GO:0006900		79	-0.38603756	-1.2763606	0.15953307	0.7037248	1.0	3052	tags=51%, list=32%, signal=74%
GO:1903320	GO:1903320		155	-0.38332433	-1.2763554	0.08805031	0.702017	1.0	2479	tags=37%, list=26%, signal=49%
GO:0007080	GO:0007080		38	-0.5172555	-1.2760292	0.11787819	0.7016923	1.0	1676	tags=32%, list=17%, signal=38%
GO:0051087	GO:0051087		76	-0.37721437	-1.2757442	0.0952381	0.7012403	1.0	1258	tags=26%, list=13%, signal=30%
GO:0016779	GO:0016779		95	-0.3963945	-1.274519	0.14915967	0.7052174	1.0	3175	tags=48%, list=33%, signal=72%
GO:0031124	GO:0031124		69	-0.42753354	-1.2739486	0.20445344	0.70601594	1.0	2346	tags=48%, list=24%, signal=63%
GO:0030071	GO:0030071		42	-0.4295936	-1.2736155	0.11563169	0.7057342	1.0	3331	tags=60%, list=35%, signal=91%
GO:1902099	GO:1902099		42	-0.4295936	-1.2736155	0.11563169	0.7040213	1.0	3331	tags=60%, list=35%, signal=91%
GO:0044770	GO:0044770		199	-0.37414512	-1.2729642	0.10799136	0.7052015	1.0	2732	tags=36%, list=28%, signal=49%
GO:1902036	GO:1902036		17	-0.5417747	-1.2728425	0.13406594	0.7040437	1.0	2468	tags=35%, list=26%, signal=47%
GO:0000176	GO:0000176		15	-0.46485916	-1.2724619	0.20618556	0.70402	1.0	4161	tags=80%, list=43%, signal=141%
GO:0008187	GO:0008187		24	-0.4908281	-1.2705103	0.19745223	0.7110779	1.0	3042	tags=58%, list=32%, signal=85%
GO:0050773	GO:0050773		83	-0.4270409	-1.2696064	0.100823045	0.7135611	1.0	1793	tags=28%, list=19%, signal=34%
GO:0000777	GO:0000777		81	-0.437969	-1.269428	0.10084034	0.71260613	1.0	2816	tags=32%, list=29%, signal=45%
GO:0035254	GO:0035254		25	-0.5060478	-1.2688706	0.17206478	0.7133505	1.0	2559	tags=40%, list=27%, signal=54%
GO:0015931	GO:0015931		180	-0.3645138	-1.2687197	0.11752577	0.71237296	1.0	2886	tags=43%, list=30%, signal=61%
GO:0098687	GO:0098687		252	-0.38586724	-1.267629	0.12474438	0.7155642	1.0	3357	tags=44%, list=35%, signal=66%
GO:0009185	GO:0009185		47	-0.45308596	-1.2675685	0.16527197	0.7141477	1.0	1709	tags=26%, list=18%, signal=31%
GO:0010608	GO:0010608		332	-0.33358625	-1.267178	0.074235804	0.71424687	1.0	2428	tags=35%, list=25%, signal=45%
GO:0021575	GO:0021575		17	-0.6147569	-1.2667025	0.14285715	0.7146191	1.0	3050	tags=59%, list=32%, signal=86%
GO:0021587	GO:0021587		17	-0.6147569	-1.2667025	0.14285715	0.7129376	1.0	3050	tags=59%, list=32%, signal=86%
GO:1903312	GO:1903312		55	-0.4556405	-1.266521	0.2231405	0.71210766	1.0	3107	tags=45%, list=32%, signal=67%
GO:0071359	GO:0071359		18	-0.48106515	-1.2660124	0.17446809	0.71266013	1.0	1247	tags=28%, list=13%, signal=32%
GO:0006611	GO:0006611		123	-0.382036	-1.2659571	0.16872428	0.7112576	1.0	3386	tags=56%, list=35%, signal=85%
GO:0016303	GO:0016303		20	-0.53194755	-1.2656949	0.1827112	0.7107852	1.0	2002	tags=30%, list=21%, signal=38%
GO:0051310	GO:0051310		44	-0.50180525	-1.2655528	0.12277228	0.7097434	1.0	1676	tags=30%, list=17%, signal=36%
GO:2000785	GO:2000785		29	-0.5711436	-1.2650168	0.18312757	0.7102796	1.0	1315	tags=28%, list=14%, signal=32%
GO:0006901	GO:0006901		56	-0.39260045	-1.2644463	0.14980544	0.7109862	1.0	3052	tags=54%, list=32%, signal=78%
GO:0010507	GO:0010507		53	-0.43792224	-1.2634977	0.120792076	0.71359026	1.0	1480	tags=34%, list=15%, signal=40%
GO:0000980	GO:0000980		46	-0.47815567	-1.2634032	0.19153225	0.7123346	1.0	2361	tags=35%, list=25%, signal=46%
GO:1901068	GO:1901068		39	-0.41490442	-1.262973	0.12474849	0.7124398	1.0	1974	tags=26%, list=21%, signal=32%
GO:1904872	GO:1904872		17	-0.5662314	-1.2628341	0.26963907	0.7114358	1.0	3140	tags=71%, list=33%, signal=105%
GO:0004715	GO:0004715		34	-0.57857835	-1.2626431	0.16359918	0.7106105	1.0	853	tags=18%, list=9%, signal=19%
GO:0050685	GO:0050685		24	-0.4858325	-1.2622315	0.22792608	0.7107445	1.0	3773	tags=67%, list=39%, signal=109%
GO:0007088	GO:0007088		120	-0.38126972	-1.2619952	0.09072165	0.7101658	1.0	2763	tags=34%, list=29%, signal=47%
GO:0007422	GO:0007422		31	-0.5043582	-1.2614269	0.15674603	0.7109675	1.0	643	tags=23%, list=7%, signal=24%
GO:0016226	GO:0016226		17	-0.47863436	-1.2611885	0.19839679	0.7103873	1.0	2702	tags=59%, list=28%, signal=82%
GO:0031163	GO:0031163		17	-0.47863436	-1.2611885	0.19839679	0.7087801	1.0	2702	tags=59%, list=28%, signal=82%
GO:0009615	GO:0009615		167	-0.37255865	-1.2602612	0.09494949	0.7112867	1.0	2499	tags=35%, list=26%, signal=46%
GO:0050732	GO:0050732		37	-0.56607676	-1.2602048	0.15	0.709924	1.0	78	tags=11%, list=1%, signal=11%
GO:0030149	GO:0030149		16	-0.51314616	-1.2589772	0.17988394	0.7137559	1.0	2750	tags=63%, list=29%, signal=87%
GO:0005070	GO:0005070		33	-0.4978269	-1.2580864	0.137577	0.7158828	1.0	1453	tags=21%, list=15%, signal=25%
GO:0032786	GO:0032786		27	-0.4800985	-1.257814	0.1814346	0.7154924	1.0	1595	tags=41%, list=17%, signal=49%
GO:0071356	GO:0071356		87	-0.4284386	-1.2575495	0.111561865	0.71510035	1.0	1320	tags=20%, list=14%, signal=22%
GO:0036126	GO:0036126		22	-0.4309745	-1.2563561	0.18995634	0.7185911	1.0	3793	tags=64%, list=39%, signal=105%
GO:0097729	GO:0097729		22	-0.4309745	-1.2563561	0.18995634	0.7169942	1.0	3793	tags=64%, list=39%, signal=105%
GO:0032370	GO:0032370		22	-0.622466	-1.2543119	0.18287937	0.7242566	1.0	1918	tags=36%, list=20%, signal=45%
GO:0007173	GO:0007173		40	-0.5182623	-1.2542737	0.1838843	0.72278565	1.0	2109	tags=30%, list=22%, signal=38%
GO:0000780	GO:0000780		17	-0.63455707	-1.254258	0.18125	0.72125846	1.0	2555	tags=47%, list=27%, signal=64%
GO:0072599	GO:0072599		98	-0.4346094	-1.2539667	0.2349138	0.7209362	1.0	3256	tags=57%, list=34%, signal=86%
GO:0032153	GO:0032153		49	-0.44021827	-1.2525333	0.13333334	0.72556573	1.0	2718	tags=31%, list=28%, signal=42%
GO:0031258	GO:0031258		19	-0.44632667	-1.2517439	0.12765957	0.72743803	1.0	1369	tags=26%, list=14%, signal=31%
GO:0031397	GO:0031397		53	-0.42570353	-1.2510315	0.15082644	0.7290404	1.0	2142	tags=42%, list=22%, signal=53%
GO:0009226	GO:0009226		22	-0.44681743	-1.2503595	0.20124482	0.7303922	1.0	2717	tags=55%, list=28%, signal=76%
GO:0006977	GO:0006977		39	-0.4883858	-1.2499855	0.18257262	0.73046756	1.0	2555	tags=38%, list=27%, signal=52%
GO:0044445	GO:0044445		190	-0.34607518	-1.2491901	0.1875	0.732394	1.0	3280	tags=49%, list=34%, signal=74%
GO:1904837	GO:1904837		18	-0.5097444	-1.2487332	0.20773931	0.7329625	1.0	2869	tags=50%, list=30%, signal=71%
GO:0009067	GO:0009067		19	-0.42104355	-1.2486566	0.15163934	0.7317405	1.0	1397	tags=21%, list=15%, signal=25%
GO:0051443	GO:0051443		21	-0.5425803	-1.2485586	0.16129032	0.73056316	1.0	1791	tags=33%, list=19%, signal=41%
GO:0048193	GO:0048193		275	-0.3268936	-1.2485102	0.102970295	0.72921467	1.0	2467	tags=35%, list=26%, signal=46%
GO:0034212	GO:0034212		52	-0.43764478	-1.2476904	0.1167002	0.731291	1.0	1362	tags=25%, list=14%, signal=29%
GO:0048024	GO:0048024		74	-0.43721196	-1.2475758	0.26875	0.73023224	1.0	3306	tags=57%, list=34%, signal=86%
GO:0090114	GO:0090114		57	-0.3924962	-1.2475729	0.16432866	0.7286954	1.0	3052	tags=53%, list=32%, signal=77%
GO:0000082	GO:0000082		80	-0.42061865	-1.2475501	0.1388889	0.72724307	1.0	2732	tags=35%, list=28%, signal=48%
GO:0051788	GO:0051788		19	-0.45041317	-1.2472845	0.19313304	0.72689766	1.0	3661	tags=74%, list=38%, signal=119%
GO:0010721	GO:0010721		141	-0.39729205	-1.2451264	0.118	0.73461926	1.0	1770	tags=23%, list=18%, signal=28%
GO:0006754	GO:0006754		36	-0.41348243	-1.2450145	0.19178082	0.733546	1.0	1811	tags=31%, list=19%, signal=38%
GO:0006417	GO:0006417		243	-0.33240318	-1.2448326	0.08225108	0.73282385	1.0	2062	tags=31%, list=21%, signal=39%
GO:0021695	GO:0021695		23	-0.51817054	-1.2440878	0.17760618	0.73445034	1.0	2189	tags=35%, list=23%, signal=45%
GO:0051983	GO:0051983		78	-0.39167503	-1.243883	0.12184874	0.73375356	1.0	3493	tags=56%, list=36%, signal=88%
GO:1903311	GO:1903311		204	-0.3660934	-1.2435396	0.1891892	0.73369896	1.0	3315	tags=50%, list=34%, signal=75%
GO:0072413	GO:0072413		40	-0.4809493	-1.2434019	0.18619247	0.7326794	1.0	994	tags=23%, list=10%, signal=25%
GO:0072431	GO:0072431		40	-0.4809493	-1.2434019	0.18619247	0.7311434	1.0	994	tags=23%, list=10%, signal=25%
GO:1902400	GO:1902400		40	-0.4809493	-1.2434019	0.18619247	0.72961384	1.0	994	tags=23%, list=10%, signal=25%
GO:1902402	GO:1902402		40	-0.4809493	-1.2434019	0.18619247	0.7280906	1.0	994	tags=23%, list=10%, signal=25%
GO:1902403	GO:1902403		40	-0.4809493	-1.2434019	0.18619247	0.72657377	1.0	994	tags=23%, list=10%, signal=25%
GO:0008408	GO:0008408		41	-0.4398486	-1.2433498	0.20576131	0.7253112	1.0	2850	tags=49%, list=30%, signal=69%
GO:0009148	GO:0009148		16	-0.64549834	-1.2428843	0.13948919	0.7258081	1.0	810	tags=31%, list=8%, signal=34%
GO:0006735	GO:0006735		20	-0.47616902	-1.2428288	0.21484375	0.7245874	1.0	1706	tags=45%, list=18%, signal=55%
GO:0061621	GO:0061621		20	-0.47616902	-1.2428288	0.21484375	0.7230903	1.0	1706	tags=45%, list=18%, signal=55%
GO:0061718	GO:0061718		20	-0.47616902	-1.2428288	0.21484375	0.7215994	1.0	1706	tags=45%, list=18%, signal=55%
GO:0006305	GO:0006305		25	-0.5268292	-1.2425362	0.18884121	0.7214165	1.0	2874	tags=44%, list=30%, signal=63%
GO:0006306	GO:0006306		25	-0.5268292	-1.2425362	0.18884121	0.7199352	1.0	2874	tags=44%, list=30%, signal=63%
GO:0000381	GO:0000381		45	-0.47048748	-1.2419753	0.25	0.720847	1.0	3306	tags=64%, list=34%, signal=98%
GO:0009116	GO:0009116		91	-0.39700416	-1.2418227	0.12670565	0.71999174	1.0	2049	tags=30%, list=21%, signal=37%
GO:0120033	GO:0120033		18	-0.5320656	-1.241586	0.19844358	0.7194686	1.0	815	tags=22%, list=8%, signal=24%
GO:0009206	GO:0009206		45	-0.41452283	-1.2413988	0.18762887	0.7188211	1.0	1974	tags=33%, list=21%, signal=42%
GO:0006293	GO:0006293		20	-0.51869273	-1.2403865	0.18181819	0.7214282	1.0	2602	tags=55%, list=27%, signal=75%
GO:0006405	GO:0006405		113	-0.38281643	-1.2396383	0.19672132	0.72312856	1.0	3346	tags=57%, list=35%, signal=86%
GO:0051028	GO:0051028		124	-0.39386413	-1.2387303	0.18562874	0.72543806	1.0	3212	tags=52%, list=33%, signal=78%
GO:0043200	GO:0043200		72	-0.4182372	-1.2385001	0.11895161	0.72490126	1.0	1865	tags=29%, list=19%, signal=36%
GO:0044242	GO:0044242		132	-0.43431473	-1.238219	0.10788382	0.7245835	1.0	714	tags=14%, list=7%, signal=15%
GO:0044772	GO:0044772		191	-0.3713263	-1.2376715	0.13157895	0.7255771	1.0	2732	tags=36%, list=28%, signal=49%
GO:0045047	GO:0045047		95	-0.4290344	-1.2361261	0.25646552	0.7307841	1.0	3256	tags=57%, list=34%, signal=85%
GO:0046902	GO:0046902		49	-0.3900218	-1.2358824	0.1779661	0.73041534	1.0	1029	tags=18%, list=11%, signal=20%
GO:0009069	GO:0009069		33	-0.39573285	-1.2353458	0.15756303	0.7311279	1.0	634	tags=12%, list=7%, signal=13%
GO:0051225	GO:0051225		59	-0.41932565	-1.2353163	0.116740085	0.72977996	1.0	2718	tags=46%, list=28%, signal=63%
GO:0004620	GO:0004620		51	-0.48227835	-1.2351705	0.1325536	0.728965	1.0	788	tags=14%, list=8%, signal=15%
GO:0050681	GO:0050681		31	-0.4753189	-1.2346436	0.15863454	0.7297585	1.0	2487	tags=45%, list=26%, signal=61%
GO:0018022	GO:0018022		48	-0.4327137	-1.2346163	0.16730037	0.72842294	1.0	3210	tags=46%, list=33%, signal=68%
GO:0043161	GO:0043161		207	-0.36405686	-1.2338961	0.10878661	0.73011154	1.0	2299	tags=29%, list=24%, signal=37%
GO:0048008	GO:0048008		20	-0.4710849	-1.2336818	0.16194332	0.7295648	1.0	1122	tags=20%, list=12%, signal=23%
GO:0043531	GO:0043531		30	-0.4002724	-1.2334107	0.1748401	0.7292446	1.0	2412	tags=43%, list=25%, signal=58%
GO:0042169	GO:0042169		22	-0.5224658	-1.232734	0.20496894	0.73060924	1.0	840	tags=14%, list=9%, signal=15%
GO:0016769	GO:0016769		15	-0.5567489	-1.2326117	0.23459245	0.72965956	1.0	557	tags=20%, list=6%, signal=21%
GO:0097472	GO:0097472		24	-0.56507605	-1.2317114	0.182	0.73208654	1.0	715	tags=25%, list=7%, signal=27%
GO:0004529	GO:0004529		17	-0.5320264	-1.2316656	0.22874494	0.7308276	1.0	2333	tags=59%, list=24%, signal=78%
GO:0007272	GO:0007272		52	-0.43279797	-1.2309992	0.13827655	0.7321775	1.0	1760	tags=27%, list=18%, signal=33%
GO:0008366	GO:0008366		52	-0.43279797	-1.2309992	0.13827655	0.7307502	1.0	1760	tags=27%, list=18%, signal=33%
GO:0042552	GO:0042552		52	-0.43279797	-1.2309992	0.13827655	0.7293285	1.0	1760	tags=27%, list=18%, signal=33%
GO:1902911	GO:1902911		71	-0.40143707	-1.2308438	0.1497006	0.72851163	1.0	2493	tags=35%, list=26%, signal=47%
GO:0033137	GO:0033137		17	-0.61595994	-1.2301832	0.21703854	0.7298367	1.0	73	tags=12%, list=1%, signal=12%
GO:0009268	GO:0009268		18	-0.6543471	-1.2301005	0.26347306	0.72877836	1.0	475	tags=22%, list=5%, signal=23%
GO:0071156	GO:0071156		69	-0.415234	-1.2296032	0.15789473	0.7295126	1.0	3007	tags=39%, list=31%, signal=57%
GO:0006505	GO:0006505		18	-0.5245007	-1.229142	0.19144602	0.7300009	1.0	2979	tags=50%, list=31%, signal=72%
GO:0006506	GO:0006506		18	-0.5245007	-1.229142	0.19144602	0.7285971	1.0	2979	tags=50%, list=31%, signal=72%
GO:0090501	GO:0090501		112	-0.3872761	-1.2284101	0.13765182	0.7301551	1.0	2310	tags=38%, list=24%, signal=49%
GO:0035326	GO:0035326		61	-0.46567127	-1.2283807	0.1660079	0.72887063	1.0	2477	tags=34%, list=26%, signal=46%
GO:0019985	GO:0019985		27	-0.55499417	-1.2282025	0.20491803	0.7282612	1.0	2633	tags=48%, list=27%, signal=66%
GO:1901137	GO:1901137		374	-0.3371937	-1.2277039	0.07157464	0.7288635	1.0	2112	tags=30%, list=22%, signal=37%
GO:0000154	GO:0000154		23	-0.48128077	-1.2271923	0.20396039	0.7295351	1.0	2621	tags=48%, list=27%, signal=66%
GO:0035577	GO:0035577		48	-0.46944007	-1.2268043	0.2193676	0.72978944	1.0	1932	tags=27%, list=20%, signal=34%
GO:0045445	GO:0045445		20	-0.5475874	-1.2264553	0.20512821	0.72988284	1.0	1199	tags=25%, list=12%, signal=29%
GO:0051301	GO:0051301		343	-0.34014526	-1.2263316	0.06889353	0.7290502	1.0	2330	tags=31%, list=24%, signal=39%
GO:0071322	GO:0071322		49	-0.4892719	-1.2258662	0.18164062	0.7296294	1.0	1320	tags=18%, list=14%, signal=21%
GO:0002440	GO:0002440		41	-0.45311522	-1.2245977	0.15478615	0.7334766	1.0	1258	tags=20%, list=13%, signal=22%
GO:1904892	GO:1904892		50	-0.48908794	-1.22416	0.20123203	0.7338858	1.0	1895	tags=26%, list=20%, signal=32%
GO:0046425	GO:0046425		49	-0.4902903	-1.2239426	0.20366599	0.7334021	1.0	1895	tags=27%, list=20%, signal=33%
GO:0060416	GO:0060416		15	-0.53296375	-1.223673	0.20081136	0.73320425	1.0	2285	tags=40%, list=24%, signal=52%
GO:0035456	GO:0035456		16	-0.5403258	-1.2232717	0.21588595	0.7335425	1.0	961	tags=31%, list=10%, signal=35%
GO:0008266	GO:0008266		21	-0.47733176	-1.2226844	0.2451193	0.7345909	1.0	3042	tags=57%, list=32%, signal=83%
GO:0001669	GO:0001669		40	-0.41944548	-1.2224866	0.18461539	0.7340185	1.0	1667	tags=28%, list=17%, signal=33%
GO:0072329	GO:0072329		91	-0.46512553	-1.2224624	0.16527197	0.73275244	1.0	714	tags=12%, list=7%, signal=13%
GO:0031571	GO:0031571		44	-0.45296922	-1.2222971	0.20123203	0.7320807	1.0	994	tags=20%, list=10%, signal=23%
GO:0044819	GO:0044819		44	-0.45296922	-1.2222971	0.20123203	0.7307225	1.0	994	tags=20%, list=10%, signal=23%
GO:0080008	GO:0080008		23	-0.4601723	-1.2222375	0.21341464	0.72957826	1.0	3185	tags=61%, list=33%, signal=91%
GO:0035004	GO:0035004		33	-0.55409455	-1.2215064	0.19959678	0.73114866	1.0	2002	tags=30%, list=21%, signal=38%
GO:0071166	GO:0071166		111	-0.37876612	-1.2211257	0.21721311	0.7314241	1.0	3346	tags=57%, list=35%, signal=86%
GO:0016891	GO:0016891		25	-0.5852863	-1.2209855	0.19153225	0.7306614	1.0	2764	tags=52%, list=29%, signal=73%
GO:0044380	GO:0044380		22	-0.43428862	-1.2192876	0.2037422	0.73640305	1.0	2682	tags=41%, list=28%, signal=57%
GO:0061099	GO:0061099		23	-0.55909586	-1.2191579	0.14959016	0.7355875	1.0	628	tags=17%, list=7%, signal=19%
GO:0009147	GO:0009147		19	-0.58245325	-1.2186085	0.18773946	0.73658305	1.0	810	tags=26%, list=8%, signal=29%
GO:0003713	GO:0003713		202	-0.37719187	-1.2185591	0.109913796	0.73541963	1.0	2532	tags=30%, list=26%, signal=40%
GO:0017056	GO:0017056		20	-0.4616012	-1.2178081	0.2734531	0.7371435	1.0	3195	tags=50%, list=33%, signal=75%
GO:0046332	GO:0046332		48	-0.42885908	-1.2168635	0.18309858	0.73974144	1.0	2241	tags=25%, list=23%, signal=32%
GO:0001678	GO:0001678		48	-0.4731672	-1.216531	0.17575757	0.7397812	1.0	867	tags=13%, list=9%, signal=14%
GO:0051961	GO:0051961		130	-0.40660703	-1.216417	0.13097712	0.73888797	1.0	1770	tags=25%, list=18%, signal=30%
GO:0034968	GO:0034968		44	-0.41730142	-1.2159144	0.198	0.7396643	1.0	3114	tags=45%, list=32%, signal=67%
GO:1904680	GO:1904680		18	-0.535232	-1.2154113	0.2173913	0.7404948	1.0	1577	tags=33%, list=16%, signal=40%
GO:0000184	GO:0000184		102	-0.38593036	-1.2146474	0.26793247	0.7422559	1.0	3256	tags=58%, list=34%, signal=87%
GO:0071426	GO:0071426		110	-0.37550884	-1.2138176	0.2208589	0.74443626	1.0	3346	tags=56%, list=35%, signal=85%
GO:0002221	GO:0002221		70	-0.36156586	-1.2133518	0.13772455	0.7450392	1.0	1827	tags=23%, list=19%, signal=28%
GO:0044743	GO:0044743		31	-0.54147017	-1.2119557	0.20920502	0.7494023	1.0	1258	tags=26%, list=13%, signal=30%
GO:0051393	GO:0051393		15	-0.63337713	-1.21185	0.21084337	0.74853545	1.0	290	tags=20%, list=3%, signal=21%
GO:0005838	GO:0005838		20	-0.471657	-1.211832	0.28884462	0.74726975	1.0	2529	tags=40%, list=26%, signal=54%
GO:0046466	GO:0046466		19	-0.4758968	-1.211072	0.24266145	0.74900365	1.0	2750	tags=63%, list=29%, signal=88%
GO:1904031	GO:1904031		15	-0.52593535	-1.2106242	0.2494577	0.74947375	1.0	2686	tags=47%, list=28%, signal=65%
GO:0045664	GO:0045664		302	-0.36464596	-1.2106037	0.07368421	0.74821514	1.0	1383	tags=20%, list=14%, signal=23%
GO:0016791	GO:0016791		170	-0.36443114	-1.2100811	0.0989899	0.7490262	1.0	849	tags=10%, list=9%, signal=11%
GO:0016358	GO:0016358		54	-0.39562044	-1.2100472	0.14549181	0.7478373	1.0	2109	tags=24%, list=22%, signal=31%
GO:0000041	GO:0000041		76	-0.43202826	-1.2099472	0.17954071	0.7469592	1.0	2781	tags=34%, list=29%, signal=48%
GO:0006353	GO:0006353		62	-0.43882102	-1.2097051	0.22420634	0.7466469	1.0	2483	tags=40%, list=26%, signal=54%
GO:0033032	GO:0033032		16	-0.554192	-1.2095529	0.20576131	0.7459697	1.0	211	tags=19%, list=2%, signal=19%
GO:1905476	GO:1905476		21	-0.40360352	-1.2092623	0.18637274	0.7458969	1.0	2121	tags=29%, list=22%, signal=37%
GO:0097066	GO:0097066		15	-0.5454468	-1.2088648	0.28880158	0.7463024	1.0	1334	tags=33%, list=14%, signal=39%
GO:1903580	GO:1903580		24	-0.5366786	-1.2086116	0.22055675	0.74607825	1.0	671	tags=17%, list=7%, signal=18%
GO:1901657	GO:1901657		109	-0.37048823	-1.20832	0.14	0.7459747	1.0	2049	tags=28%, list=21%, signal=36%
GO:0045740	GO:0045740		21	-0.55012834	-1.2079532	0.232	0.74619	1.0	1247	tags=19%, list=13%, signal=22%
GO:0051304	GO:0051304		16	-0.49150765	-1.2078727	0.22494887	0.7451956	1.0	3056	tags=44%, list=32%, signal=64%
GO:0000421	GO:0000421		22	-0.47197488	-1.2076311	0.19578947	0.7448596	1.0	2383	tags=41%, list=25%, signal=54%
GO:0090329	GO:0090329		37	-0.47312388	-1.2073843	0.21289062	0.7445663	1.0	2374	tags=38%, list=25%, signal=50%
GO:0042455	GO:0042455		31	-0.52286845	-1.2060796	0.22285715	0.74840075	1.0	2162	tags=42%, list=22%, signal=54%
GO:0042578	GO:0042578		221	-0.37485507	-1.2060344	0.09311741	0.747279	1.0	849	tags=10%, list=9%, signal=11%
GO:0004709	GO:0004709		15	-0.5170778	-1.2046108	0.212	0.751991	1.0	2420	tags=40%, list=25%, signal=53%
GO:0072595	GO:0072595		31	-0.43487245	-1.204306	0.214	0.7518766	1.0	3072	tags=45%, list=32%, signal=66%
GO:0010498	GO:0010498		229	-0.34905165	-1.2036628	0.14553015	0.75314224	1.0	2594	tags=32%, list=27%, signal=43%
GO:0060998	GO:0060998		36	-0.44613084	-1.2036616	0.22129436	0.7518505	1.0	1770	tags=31%, list=18%, signal=37%
GO:0006672	GO:0006672		45	-0.47610876	-1.2036078	0.20440882	0.7507908	1.0	1475	tags=27%, list=15%, signal=31%
GO:0001522	GO:0001522		16	-0.5522064	-1.2032335	0.2535497	0.75106704	1.0	2560	tags=63%, list=27%, signal=85%
GO:0097035	GO:0097035		20	-0.5255152	-1.2028925	0.17281553	0.75110924	1.0	2245	tags=40%, list=23%, signal=52%
GO:0001158	GO:0001158		53	-0.47087187	-1.2025764	0.20881227	0.75112367	1.0	2477	tags=36%, list=26%, signal=48%
GO:0043632	GO:0043632		341	-0.33357957	-1.2017379	0.11340206	0.753267	1.0	2615	tags=33%, list=27%, signal=44%
GO:0050434	GO:0050434		17	-0.4594204	-1.2012726	0.24453281	0.75378656	1.0	3773	tags=53%, list=39%, signal=87%
GO:0017038	GO:0017038		114	-0.37659195	-1.2012603	0.17336152	0.75255746	1.0	2753	tags=36%, list=29%, signal=50%
GO:0072583	GO:0072583		21	-0.6102594	-1.2009885	0.22553192	0.75233585	1.0	16	tags=10%, list=0%, signal=10%
GO:0005732	GO:0005732		21	-0.5488795	-1.2004448	0.27218935	0.7531736	1.0	2560	tags=57%, list=27%, signal=78%
GO:0019208	GO:0019208		59	-0.41885605	-1.2000885	0.18548387	0.7533274	1.0	2480	tags=34%, list=26%, signal=45%
GO:0032092	GO:0032092		68	-0.39595246	-1.1983588	0.20481928	0.7589193	1.0	1764	tags=26%, list=18%, signal=32%
GO:0016591	GO:0016591		66	-0.4328683	-1.1981072	0.21666667	0.75867903	1.0	3265	tags=45%, list=34%, signal=68%
GO:0021761	GO:0021761		42	-0.43244013	-1.198096	0.22294372	0.7574431	1.0	3110	tags=48%, list=32%, signal=70%
GO:0006090	GO:0006090		49	-0.4532426	-1.197085	0.21497121	0.7602933	1.0	1346	tags=18%, list=14%, signal=21%
GO:0008276	GO:0008276		52	-0.42168108	-1.1960763	0.2084942	0.762927	1.0	2994	tags=37%, list=31%, signal=53%
GO:0007052	GO:0007052		57	-0.36000252	-1.1958271	0.15470852	0.762706	1.0	3395	tags=56%, list=35%, signal=86%
GO:0015297	GO:0015297		30	-0.5788576	-1.1956892	0.2027833	0.76197314	1.0	1699	tags=30%, list=18%, signal=36%
GO:0006903	GO:0006903		73	-0.35688806	-1.1950967	0.20238096	0.7631076	1.0	3052	tags=47%, list=32%, signal=68%
GO:0006283	GO:0006283		66	-0.38276523	-1.194258	0.21598272	0.765201	1.0	3169	tags=50%, list=33%, signal=74%
GO:0051017	GO:0051017		39	-0.41516313	-1.1941878	0.20833333	0.76419616	1.0	57	tags=5%, list=1%, signal=5%
GO:0061572	GO:0061572		39	-0.41516313	-1.1941878	0.20833333	0.7629267	1.0	57	tags=5%, list=1%, signal=5%
GO:0034250	GO:0034250		96	-0.3482742	-1.1939867	0.17805383	0.7624998	1.0	3096	tags=43%, list=32%, signal=62%
GO:0048709	GO:0048709		30	-0.5217715	-1.1938952	0.23764259	0.7616116	1.0	1153	tags=20%, list=12%, signal=23%
GO:0042594	GO:0042594		118	-0.3925068	-1.1933708	0.16255145	0.7626122	1.0	2289	tags=31%, list=24%, signal=40%
GO:0001103	GO:0001103		22	-0.6602174	-1.1929986	0.310559	0.76280713	1.0	1921	tags=36%, list=20%, signal=45%
GO:0051099	GO:0051099		126	-0.34032506	-1.1929562	0.12989691	0.76171327	1.0	1806	tags=25%, list=19%, signal=31%
GO:0045948	GO:0045948		20	-0.5599924	-1.1928393	0.24151696	0.7609443	1.0	3096	tags=65%, list=32%, signal=96%
GO:0050767	GO:0050767		364	-0.34959185	-1.1923904	0.09224319	0.7614399	1.0	1793	tags=24%, list=19%, signal=28%
GO:0097194	GO:0097194		29	-0.4219782	-1.1915976	0.252505	0.7633572	1.0	3098	tags=52%, list=32%, signal=76%
GO:0016538	GO:0016538		25	-0.53135896	-1.1911076	0.222	0.76416636	1.0	2686	tags=44%, list=28%, signal=61%
GO:0030663	GO:0030663		16	-0.53854036	-1.1910839	0.2822086	0.7629956	1.0	2382	tags=75%, list=25%, signal=100%
GO:0046627	GO:0046627		21	-0.50230056	-1.1901541	0.25050917	0.7655285	1.0	2760	tags=52%, list=29%, signal=73%
GO:1900077	GO:1900077		21	-0.50230056	-1.1901541	0.25050917	0.7642817	1.0	2760	tags=52%, list=29%, signal=73%
GO:0061615	GO:0061615		21	-0.4431143	-1.1900164	0.25244617	0.7635689	1.0	1706	tags=43%, list=18%, signal=52%
GO:0061620	GO:0061620		21	-0.4431143	-1.1900164	0.25244617	0.7623293	1.0	1706	tags=43%, list=18%, signal=52%
GO:0016042	GO:0016042		174	-0.3958999	-1.189853	0.15546219	0.7617233	1.0	1076	tags=17%, list=11%, signal=18%
GO:0007405	GO:0007405		15	-0.5045228	-1.189335	0.25053534	0.7626513	1.0	2160	tags=40%, list=22%, signal=52%
GO:0061001	GO:0061001		21	-0.46080127	-1.1892759	0.25420168	0.7616569	1.0	3948	tags=62%, list=41%, signal=105%
GO:0030134	GO:0030134		71	-0.3830568	-1.1889547	0.19750519	0.76170886	1.0	2662	tags=42%, list=28%, signal=58%
GO:0000775	GO:0000775		153	-0.38076195	-1.1888278	0.16458334	0.76100737	1.0	2816	tags=32%, list=29%, signal=45%
GO:0055013	GO:0055013		31	-0.45593277	-1.1883243	0.19587629	0.7617137	1.0	1319	tags=29%, list=14%, signal=34%
GO:0045661	GO:0045661		18	-0.56034523	-1.187334	0.30980393	0.7644387	1.0	1132	tags=22%, list=12%, signal=25%
GO:0032781	GO:0032781		43	-0.36277297	-1.1867883	0.247505	0.765404	1.0	3093	tags=44%, list=32%, signal=65%
GO:0008380	GO:0008380		322	-0.3677387	-1.1866511	0.25840336	0.7647772	1.0	3313	tags=52%, list=34%, signal=77%
GO:0031345	GO:0031345		90	-0.43780372	-1.1860894	0.21001926	0.7658286	1.0	1383	tags=19%, list=14%, signal=22%
GO:1902806	GO:1902806		101	-0.4039025	-1.1859729	0.16737288	0.7650475	1.0	2555	tags=36%, list=27%, signal=48%
GO:0016311	GO:0016311		192	-0.35702533	-1.1856471	0.14435147	0.765077	1.0	889	tags=10%, list=9%, signal=11%
GO:1900408	GO:1900408		28	-0.4361852	-1.1846898	0.1904762	0.7676801	1.0	1966	tags=39%, list=20%, signal=49%
GO:1903202	GO:1903202		28	-0.4361852	-1.1846898	0.1904762	0.76646155	1.0	1966	tags=39%, list=20%, signal=49%
GO:1902883	GO:1902883		29	-0.43616396	-1.1846826	0.1904762	0.7652847	1.0	1966	tags=38%, list=20%, signal=48%
GO:0005996	GO:0005996		133	-0.35934937	-1.1837248	0.17907445	0.7678871	1.0	1789	tags=23%, list=19%, signal=28%
GO:0002755	GO:0002755		17	-0.5271504	-1.183617	0.19056603	0.7671607	1.0	1258	tags=24%, list=13%, signal=27%
GO:0016073	GO:0016073		70	-0.40490264	-1.1831503	0.22886598	0.76780254	1.0	2773	tags=36%, list=29%, signal=50%
GO:0022884	GO:0022884		15	-0.56282866	-1.1830943	0.22037423	0.76679856	1.0	165	tags=13%, list=2%, signal=14%
GO:0019888	GO:0019888		49	-0.42968214	-1.1829972	0.19681908	0.76597005	1.0	2480	tags=37%, list=26%, signal=49%
GO:0045738	GO:0045738		16	-0.55904406	-1.1828812	0.2882353	0.7651561	1.0	3229	tags=56%, list=34%, signal=85%
GO:0000781	GO:0000781		108	-0.3875211	-1.1816679	0.25050917	0.7687983	1.0	2398	tags=36%, list=25%, signal=48%
GO:0044843	GO:0044843		81	-0.4205889	-1.1813294	0.19313304	0.7690297	1.0	2732	tags=35%, list=28%, signal=48%
GO:0034502	GO:0034502		45	-0.49827963	-1.18082	0.2457265	0.7697721	1.0	2654	tags=40%, list=28%, signal=55%
GO:0006473	GO:0006473		98	-0.41865405	-1.1802176	0.19018404	0.7710069	1.0	1362	tags=22%, list=14%, signal=26%
GO:0016571	GO:0016571		55	-0.40273857	-1.1802053	0.21807465	0.7698559	1.0	3114	tags=44%, list=32%, signal=64%
GO:0030670	GO:0030670		59	-0.36645615	-1.1801565	0.19126819	0.76881045	1.0	2754	tags=39%, list=29%, signal=54%
GO:0071806	GO:0071806		52	-0.43720952	-1.1798533	0.21472393	0.7687843	1.0	1258	tags=19%, list=13%, signal=22%
GO:0030183	GO:0030183		48	-0.46690744	-1.1798332	0.22661123	0.767673	1.0	628	tags=8%, list=7%, signal=9%
GO:0009062	GO:0009062		76	-0.46794993	-1.1797696	0.20210527	0.7667378	1.0	714	tags=13%, list=7%, signal=14%
GO:0090559	GO:0090559		53	-0.36322826	-1.1790686	0.2319149	0.76836675	1.0	1029	tags=17%, list=11%, signal=19%
GO:0000288	GO:0000288		51	-0.42852625	-1.1789223	0.22699386	0.7677091	1.0	1079	tags=24%, list=11%, signal=26%
GO:0000070	GO:0000070		88	-0.37953413	-1.1783972	0.20121951	0.7686089	1.0	2330	tags=32%, list=24%, signal=42%
GO:0046467	GO:0046467		60	-0.42853788	-1.1782036	0.17924528	0.7682636	1.0	2486	tags=32%, list=26%, signal=42%
GO:0000132	GO:0000132		16	-0.5489849	-1.1780372	0.29583332	0.76774263	1.0	2160	tags=38%, list=22%, signal=48%
GO:0071364	GO:0071364		34	-0.47690207	-1.1779871	0.18972331	0.76678485	1.0	1785	tags=41%, list=19%, signal=50%
GO:0019941	GO:0019941		333	-0.32886124	-1.1777123	0.12981744	0.7666852	1.0	2615	tags=33%, list=27%, signal=43%
GO:0009163	GO:0009163		36	-0.48806405	-1.177434	0.25849056	0.7665867	1.0	2162	tags=42%, list=22%, signal=54%
GO:0006511	GO:0006511		327	-0.3315554	-1.1773717	0.13061224	0.7656865	1.0	2615	tags=32%, list=27%, signal=43%
GO:0021700	GO:0021700		95	-0.41998065	-1.1773012	0.19253439	0.76479614	1.0	1710	tags=24%, list=18%, signal=29%
GO:0032928	GO:0032928		17	-0.543298	-1.1768639	0.29141715	0.7652585	1.0	21	tags=6%, list=0%, signal=6%
GO:1901186	GO:1901186		19	-0.45943424	-1.1768322	0.20987654	0.7642167	1.0	1871	tags=26%, list=19%, signal=33%
GO:0042509	GO:0042509		30	-0.55081934	-1.1764647	0.28600407	0.7645192	1.0	93	tags=10%, list=1%, signal=10%
GO:0071782	GO:0071782		15	-0.46965986	-1.1764262	0.2882353	0.7634756	1.0	2045	tags=27%, list=21%, signal=34%
GO:0016798	GO:0016798		64	-0.41827935	-1.1761842	0.17610063	0.7632503	1.0	1018	tags=20%, list=11%, signal=23%
GO:0003725	GO:0003725		63	-0.35590625	-1.1761527	0.20382166	0.76223683	1.0	3099	tags=51%, list=32%, signal=74%
GO:1902115	GO:1902115		116	-0.3831437	-1.176096	0.17364016	0.7613439	1.0	1391	tags=20%, list=14%, signal=23%
GO:0070979	GO:0070979		21	-0.53257924	-1.1758965	0.23203285	0.7610056	1.0	1793	tags=43%, list=19%, signal=53%
GO:0048207	GO:0048207		52	-0.37050727	-1.1757003	0.24497992	0.7606174	1.0	3052	tags=52%, list=32%, signal=76%
GO:0048208	GO:0048208		52	-0.37050727	-1.1757003	0.24497992	0.75947535	1.0	3052	tags=52%, list=32%, signal=76%
GO:0071326	GO:0071326		43	-0.47730127	-1.1742345	0.2430279	0.763939	1.0	1320	tags=16%, list=14%, signal=19%
GO:0071331	GO:0071331		42	-0.47731557	-1.1742293	0.2430279	0.76282287	1.0	1320	tags=17%, list=14%, signal=19%
GO:0065002	GO:0065002		45	-0.46014756	-1.1738715	0.22727273	0.7631373	1.0	1258	tags=20%, list=13%, signal=23%
GO:0070888	GO:0070888		17	-0.5828581	-1.173805	0.27892563	0.7623069	1.0	2567	tags=35%, list=27%, signal=48%
GO:0070585	GO:0070585		55	-0.3899459	-1.1733339	0.2662474	0.76305187	1.0	2794	tags=36%, list=29%, signal=51%
GO:0045742	GO:0045742		17	-0.46988463	-1.1729409	0.21713148	0.7634467	1.0	1871	tags=29%, list=19%, signal=36%
GO:0072698	GO:0072698		19	-0.44372043	-1.1727489	0.2901879	0.76312435	1.0	2682	tags=42%, list=28%, signal=58%
GO:0006397	GO:0006397		365	-0.3581379	-1.1726459	0.26180258	0.76235956	1.0	3315	tags=52%, list=34%, signal=76%
GO:0019005	GO:0019005		31	-0.45958936	-1.1721934	0.24122807	0.7629185	1.0	2893	tags=39%, list=30%, signal=55%
GO:0046580	GO:0046580		27	-0.4351832	-1.1720957	0.24307036	0.7621546	1.0	1326	tags=19%, list=14%, signal=21%
GO:0043388	GO:0043388		31	-0.40890673	-1.1720494	0.21505377	0.76117605	1.0	1594	tags=23%, list=17%, signal=27%
GO:0000209	GO:0000209		149	-0.4103924	-1.1716982	0.19415449	0.7613999	1.0	2476	tags=35%, list=26%, signal=46%
GO:0030175	GO:0030175		72	-0.34649935	-1.1715773	0.20041323	0.76075006	1.0	1181	tags=17%, list=12%, signal=19%
GO:0002377	GO:0002377		29	-0.41133955	-1.1711421	0.22845691	0.76126856	1.0	2054	tags=24%, list=21%, signal=31%
GO:0090150	GO:0090150		168	-0.34428307	-1.1710823	0.2544643	0.7603789	1.0	3256	tags=49%, list=34%, signal=73%
GO:0006665	GO:0006665		81	-0.40579215	-1.1705766	0.17988394	0.7611697	1.0	1755	tags=26%, list=18%, signal=31%
GO:1904874	GO:1904874		15	-0.55047756	-1.170205	0.36344087	0.76144564	1.0	3140	tags=67%, list=33%, signal=99%
GO:0019748	GO:0019748		26	-0.5564518	-1.1699297	0.2521739	0.7612599	1.0	1733	tags=31%, list=18%, signal=37%
GO:0061097	GO:0061097		52	-0.41897956	-1.1697527	0.20474137	0.7608658	1.0	643	tags=12%, list=7%, signal=12%
GO:0045727	GO:0045727		85	-0.34915647	-1.169674	0.21544716	0.7600514	1.0	1866	tags=26%, list=19%, signal=32%
GO:0016567	GO:0016567		349	-0.35756975	-1.1694769	0.14075631	0.7597588	1.0	2288	tags=28%, list=24%, signal=36%
GO:0016180	GO:0016180		19	-0.41941553	-1.1691471	0.25833333	0.75989884	1.0	918	tags=21%, list=10%, signal=23%
GO:0007549	GO:0007549		18	-0.47093558	-1.1690996	0.2783726	0.7589755	1.0	1005	tags=22%, list=10%, signal=25%
GO:0009145	GO:0009145		46	-0.38827977	-1.168987	0.252588	0.75829977	1.0	1974	tags=33%, list=21%, signal=41%
GO:0016788	GO:0016788		444	-0.3189836	-1.168672	0.08588957	0.7584414	1.0	1774	tags=20%, list=18%, signal=23%
GO:0030098	GO:0030098		109	-0.42104134	-1.168627	0.1884058	0.7575012	1.0	1630	tags=19%, list=17%, signal=23%
GO:0035136	GO:0035136		15	-0.6465042	-1.167777	0.25661916	0.7595091	1.0	2363	tags=40%, list=25%, signal=53%
GO:0051348	GO:0051348		172	-0.32814515	-1.1677095	0.10691824	0.758687	1.0	646	tags=9%, list=7%, signal=9%
GO:0051169	GO:0051169		205	-0.32945126	-1.1675595	0.22016461	0.7582191	1.0	3346	tags=48%, list=35%, signal=72%
GO:0043123	GO:0043123		121	-0.36623424	-1.1665913	0.14699793	0.760732	1.0	1670	tags=21%, list=17%, signal=26%
GO:0006913	GO:0006913		202	-0.32979673	-1.1665604	0.22016461	0.7597433	1.0	2401	tags=35%, list=25%, signal=45%
GO:1901659	GO:1901659		39	-0.47476882	-1.16652	0.28195488	0.758817	1.0	2162	tags=38%, list=22%, signal=49%
GO:0043434	GO:0043434		219	-0.3413262	-1.1661965	0.18762887	0.75886905	1.0	1670	tags=18%, list=17%, signal=22%
GO:0006921	GO:0006921		16	-0.4628558	-1.1657819	0.286	0.7593564	1.0	2769	tags=50%, list=29%, signal=70%
GO:0030262	GO:0030262		16	-0.4628558	-1.1657819	0.286	0.7582732	1.0	2769	tags=50%, list=29%, signal=70%
GO:0043094	GO:0043094		29	-0.49371886	-1.164974	0.2813102	0.76020074	1.0	1071	tags=17%, list=11%, signal=19%
GO:0120035	GO:0120035		352	-0.33286926	-1.1647952	0.11521739	0.75982577	1.0	1392	tags=18%, list=14%, signal=21%
GO:0071333	GO:0071333		41	-0.4780667	-1.1645808	0.24696356	0.7595326	1.0	867	tags=12%, list=9%, signal=13%
GO:0000793	GO:0000793		148	-0.3514639	-1.1644089	0.17276423	0.7590786	1.0	3357	tags=44%, list=35%, signal=66%
GO:0002478	GO:0002478		103	-0.3431329	-1.1642991	0.21526419	0.75844216	1.0	2830	tags=42%, list=29%, signal=59%
GO:0032288	GO:0032288		16	-0.566014	-1.1637008	0.2549801	0.75958365	1.0	2925	tags=56%, list=30%, signal=81%
GO:0006406	GO:0006406		93	-0.38493934	-1.1635479	0.28455284	0.7590903	1.0	3212	tags=55%, list=33%, signal=82%
GO:0071427	GO:0071427		93	-0.38493934	-1.1635479	0.28455284	0.7580197	1.0	3212	tags=55%, list=33%, signal=82%
GO:0035019	GO:0035019		23	-0.5347022	-1.1634989	0.27037773	0.75712144	1.0	1635	tags=22%, list=17%, signal=26%
GO:0032527	GO:0032527		18	-0.5002712	-1.1633968	0.31790745	0.75637615	1.0	3030	tags=61%, list=32%, signal=89%
GO:0005913	GO:0005913		75	-0.344488	-1.1631182	0.24550898	0.75632817	1.0	1695	tags=27%, list=18%, signal=32%
GO:0006376	GO:0006376		25	-0.4438565	-1.1624357	0.3153527	0.7577829	1.0	2446	tags=48%, list=25%, signal=64%
GO:0006096	GO:0006096		28	-0.40880543	-1.162098	0.28248587	0.758055	1.0	1706	tags=32%, list=18%, signal=39%
GO:0006757	GO:0006757		28	-0.40880543	-1.162098	0.28248587	0.7569947	1.0	1706	tags=32%, list=18%, signal=39%
GO:0043488	GO:0043488		93	-0.35339865	-1.1620328	0.24353448	0.7561915	1.0	2367	tags=32%, list=25%, signal=42%
GO:0002224	GO:0002224		55	-0.36463696	-1.1614182	0.19335938	0.7574411	1.0	1481	tags=22%, list=15%, signal=26%
GO:0002312	GO:0002312		25	-0.52544177	-1.1611439	0.2901879	0.7574073	1.0	17	tags=4%, list=0%, signal=4%
GO:0034612	GO:0034612		105	-0.3735888	-1.160317	0.18647541	0.75956774	1.0	1320	tags=17%, list=14%, signal=20%
GO:0022411	GO:0022411		286	-0.32537088	-1.1595397	0.19681908	0.7614012	1.0	2132	tags=31%, list=22%, signal=39%
GO:0050839	GO:0050839		369	-0.2767974	-1.1577747	0.21205822	0.7669703	1.0	2620	tags=29%, list=27%, signal=39%
GO:0101031	GO:0101031		18	-0.48371652	-1.1573025	0.32553193	0.7676712	1.0	3402	tags=67%, list=35%, signal=103%
GO:0072594	GO:0072594		323	-0.30474576	-1.1570907	0.20851064	0.76736337	1.0	3256	tags=41%, list=34%, signal=60%
GO:0120032	GO:0120032		110	-0.35451075	-1.15681	0.17444219	0.7672954	1.0	1392	tags=19%, list=14%, signal=22%
GO:0033194	GO:0033194		15	-0.54794306	-1.1564586	0.30947775	0.76752335	1.0	261	tags=13%, list=3%, signal=14%
GO:0031344	GO:0031344		357	-0.32885596	-1.1563569	0.116228074	0.76684076	1.0	1392	tags=18%, list=14%, signal=20%
GO:0006734	GO:0006734		28	-0.3887848	-1.1559556	0.2716763	0.7672461	1.0	1706	tags=32%, list=18%, signal=39%
GO:0031572	GO:0031572		18	-0.4051069	-1.1556569	0.25940594	0.7673192	1.0	3631	tags=50%, list=38%, signal=80%
GO:1900407	GO:1900407		49	-0.36550307	-1.1551385	0.19076306	0.7681625	1.0	1966	tags=33%, list=20%, signal=41%
GO:0035255	GO:0035255		17	-0.4665268	-1.1550534	0.28915662	0.7674264	1.0	2882	tags=41%, list=30%, signal=59%
GO:0035051	GO:0035051		55	-0.38046858	-1.1540155	0.21353066	0.7702338	1.0	1334	tags=24%, list=14%, signal=27%
GO:0009220	GO:0009220		19	-0.5804525	-1.1537474	0.27992278	0.77018464	1.0	2162	tags=53%, list=22%, signal=68%
GO:0046132	GO:0046132		19	-0.5804525	-1.1537474	0.27992278	0.76913387	1.0	2162	tags=53%, list=22%, signal=68%
GO:0072395	GO:0072395		49	-0.41898635	-1.1528116	0.2625	0.77152234	1.0	1103	tags=20%, list=11%, signal=23%
GO:0072401	GO:0072401		49	-0.41898635	-1.1528116	0.2625	0.77047265	1.0	1103	tags=20%, list=11%, signal=23%
GO:0072422	GO:0072422		49	-0.41898635	-1.1528116	0.2625	0.7694258	1.0	1103	tags=20%, list=11%, signal=23%
GO:1901222	GO:1901222		55	-0.37794003	-1.1527929	0.19162996	0.76845986	1.0	1299	tags=22%, list=14%, signal=25%
GO:0070741	GO:0070741		19	-0.5934074	-1.1520003	0.43	0.7704184	1.0	1785	tags=26%, list=19%, signal=32%
GO:0022627	GO:0022627		36	-0.40159297	-1.151839	0.32842106	0.7699756	1.0	3269	tags=61%, list=34%, signal=92%
GO:0009132	GO:0009132		60	-0.38957134	-1.1518327	0.26970956	0.76895463	1.0	1974	tags=25%, list=21%, signal=31%
GO:0031463	GO:0031463		20	-0.51216024	-1.1503353	0.27380952	0.7733798	1.0	1878	tags=30%, list=20%, signal=37%
GO:0042887	GO:0042887		25	-0.4803043	-1.1501204	0.25316456	0.7731476	1.0	1577	tags=24%, list=16%, signal=29%
GO:0006260	GO:0006260		158	-0.36413053	-1.149877	0.2407809	0.773025	1.0	2505	tags=32%, list=26%, signal=42%
GO:0007631	GO:0007631		22	-0.5920822	-1.1498091	0.2628205	0.77224404	1.0	236	tags=18%, list=2%, signal=19%
GO:0051603	GO:0051603		379	-0.31752017	-1.148831	0.16216215	0.7749551	1.0	2615	tags=32%, list=27%, signal=43%
GO:0035176	GO:0035176		18	-0.47864166	-1.1486595	0.25779626	0.77457243	1.0	2604	tags=44%, list=27%, signal=61%
GO:0051703	GO:0051703		18	-0.47864166	-1.1486595	0.25779626	0.7735355	1.0	2604	tags=44%, list=27%, signal=61%
GO:0035327	GO:0035327		19	-0.54418683	-1.1478163	0.36842105	0.7757469	1.0	2735	tags=53%, list=28%, signal=73%
GO:0048029	GO:0048029		45	-0.38460737	-1.1476723	0.28309572	0.7752391	1.0	1706	tags=31%, list=18%, signal=38%
GO:0060999	GO:0060999		22	-0.51827455	-1.1471944	0.32271764	0.7759886	1.0	1571	tags=32%, list=16%, signal=38%
GO:0019884	GO:0019884		106	-0.3373387	-1.1469895	0.2312253	0.7757651	1.0	2830	tags=42%, list=29%, signal=58%
GO:1901652	GO:1901652		259	-0.3225591	-1.1465855	0.17827868	0.7762355	1.0	1670	tags=18%, list=17%, signal=21%
GO:0051721	GO:0051721		23	-0.42579448	-1.1464878	0.26977688	0.77559257	1.0	2475	tags=43%, list=26%, signal=58%
GO:0009267	GO:0009267		99	-0.40269813	-1.146237	0.22154471	0.77548534	1.0	1319	tags=17%, list=14%, signal=20%
GO:0032774	GO:0032774		398	-0.34750393	-1.1448274	0.19789474	0.7796725	1.0	1777	tags=23%, list=18%, signal=27%
GO:0060491	GO:0060491		111	-0.35005376	-1.1445954	0.18442623	0.7795095	1.0	1392	tags=19%, list=14%, signal=22%
GO:0106027	GO:0106027		24	-0.40710455	-1.1442901	0.24590164	0.7795918	1.0	454	tags=13%, list=5%, signal=13%
GO:0006826	GO:0006826		45	-0.4151688	-1.1442643	0.2784553	0.77865684	1.0	3255	tags=44%, list=34%, signal=67%
GO:0016445	GO:0016445		20	-0.40290654	-1.1435195	0.26705652	0.78033704	1.0	1258	tags=20%, list=13%, signal=23%
GO:0016407	GO:0016407		73	-0.369224	-1.1434518	0.21369295	0.7795656	1.0	1996	tags=29%, list=21%, signal=36%
GO:0050890	GO:0050890		114	-0.35609463	-1.1433891	0.19301848	0.77876985	1.0	1319	tags=16%, list=14%, signal=18%
GO:0004842	GO:0004842		231	-0.3555054	-1.1433003	0.20041753	0.7780778	1.0	2277	tags=28%, list=24%, signal=36%
GO:1990841	GO:1990841		31	-0.43970352	-1.1432073	0.28600407	0.7774031	1.0	3283	tags=55%, list=34%, signal=83%
GO:1900087	GO:1900087		21	-0.51513207	-1.1428195	0.3130252	0.77784073	1.0	2452	tags=48%, list=25%, signal=64%
GO:0043500	GO:0043500		17	-0.59181386	-1.1424358	0.28601253	0.778183	1.0	16	tags=6%, list=0%, signal=6%
GO:0034067	GO:0034067		23	-0.52071416	-1.1422465	0.3072165	0.77784365	1.0	1419	tags=22%, list=15%, signal=25%
GO:0070997	GO:0070997		39	-0.348262	-1.1421592	0.2003891	0.7771669	1.0	1037	tags=18%, list=11%, signal=20%
GO:0000803	GO:0000803		23	-0.44659954	-1.1420525	0.29622266	0.7765499	1.0	3065	tags=48%, list=32%, signal=70%
GO:0006351	GO:0006351		389	-0.34824058	-1.1414979	0.20210527	0.7775509	1.0	1807	tags=23%, list=19%, signal=27%
GO:0097659	GO:0097659		389	-0.34824058	-1.1414979	0.20210527	0.7765411	1.0	1807	tags=23%, list=19%, signal=27%
GO:0043487	GO:0043487		98	-0.3444648	-1.140729	0.26539278	0.77833533	1.0	2367	tags=33%, list=25%, signal=43%
GO:0016796	GO:0016796		42	-0.4016887	-1.1406592	0.2760736	0.77755713	1.0	2850	tags=48%, list=30%, signal=67%
GO:0004549	GO:0004549		16	-0.5360147	-1.1401784	0.3167702	0.7782995	1.0	2993	tags=44%, list=31%, signal=63%
GO:0034260	GO:0034260		30	-0.37267628	-1.1387166	0.2804878	0.7828417	1.0	931	tags=17%, list=10%, signal=18%
GO:0030125	GO:0030125		25	-0.5169385	-1.1384227	0.32769555	0.78294975	1.0	501	tags=12%, list=5%, signal=13%
GO:1904357	GO:1904357		15	-0.60801363	-1.1380063	0.324	0.78344274	1.0	2471	tags=53%, list=26%, signal=72%
GO:0060041	GO:0060041		52	-0.40400407	-1.1378133	0.25198412	0.7831576	1.0	1917	tags=27%, list=20%, signal=33%
GO:0042866	GO:0042866		30	-0.395035	-1.137718	0.2895238	0.78249204	1.0	1706	tags=30%, list=18%, signal=36%
GO:0007033	GO:0007033		93	-0.40219444	-1.1366553	0.23387097	0.78537726	1.0	1480	tags=23%, list=15%, signal=26%
GO:1902555	GO:1902555		24	-0.46874434	-1.1366357	0.2936345	0.78444517	1.0	2647	tags=46%, list=28%, signal=63%
GO:1905348	GO:1905348		24	-0.46874434	-1.1366357	0.2936345	0.7834407	1.0	2647	tags=46%, list=28%, signal=63%
GO:0019210	GO:0019210		42	-0.38834497	-1.1350529	0.26283368	0.7883214	1.0	398	tags=10%, list=4%, signal=10%
GO:0034204	GO:0034204		17	-0.51770747	-1.1345686	0.27027026	0.78903335	1.0	1820	tags=35%, list=19%, signal=43%
GO:0022626	GO:0022626		94	-0.3882015	-1.1343132	0.35053763	0.7889839	1.0	3269	tags=60%, list=34%, signal=89%
GO:0006605	GO:0006605		259	-0.31652144	-1.1340722	0.27118644	0.7889045	1.0	3256	tags=42%, list=34%, signal=62%
GO:0008652	GO:0008652		56	-0.34162974	-1.1331437	0.2632653	0.79128915	1.0	1397	tags=21%, list=15%, signal=25%
GO:0006040	GO:0006040		25	-0.54117936	-1.1328646	0.28680688	0.79134655	1.0	1466	tags=40%, list=15%, signal=47%
GO:0045981	GO:0045981		25	-0.5366714	-1.1319392	0.3031579	0.7936394	1.0	671	tags=16%, list=7%, signal=17%
GO:1900544	GO:1900544		25	-0.5366714	-1.1319392	0.3031579	0.79263353	1.0	671	tags=16%, list=7%, signal=17%
GO:0000377	GO:0000377		250	-0.36591718	-1.1316407	0.3255814	0.7927737	1.0	3302	tags=53%, list=34%, signal=79%
GO:0000398	GO:0000398		250	-0.36591718	-1.1316407	0.3255814	0.7917715	1.0	3302	tags=53%, list=34%, signal=79%
GO:0000375	GO:0000375		253	-0.36575553	-1.131558	0.32271764	0.7910707	1.0	3302	tags=53%, list=34%, signal=79%
GO:0031929	GO:0031929		22	-0.44331896	-1.1313123	0.33684212	0.7909637	1.0	2242	tags=36%, list=23%, signal=47%
GO:0000959	GO:0000959		28	-0.42608166	-1.1306739	0.30382293	0.79228806	1.0	2523	tags=39%, list=26%, signal=53%
GO:0034248	GO:0034248		286	-0.29550633	-1.130584	0.19829424	0.79162794	1.0	2447	tags=34%, list=25%, signal=44%
GO:0009156	GO:0009156		72	-0.37988576	-1.1305594	0.28515625	0.7907424	1.0	2049	tags=32%, list=21%, signal=40%
GO:0034458	GO:0034458		18	-0.42295218	-1.130537	0.32142857	0.7898252	1.0	2022	tags=33%, list=21%, signal=42%
GO:0016298	GO:0016298		63	-0.4244839	-1.130448	0.2334004	0.78917426	1.0	788	tags=13%, list=8%, signal=14%
GO:0033209	GO:0033209		31	-0.43904305	-1.1302708	0.2857143	0.78885347	1.0	1229	tags=26%, list=13%, signal=29%
GO:0060589	GO:0060589		231	-0.33832628	-1.1298041	0.19753087	0.7894853	1.0	2094	tags=27%, list=22%, signal=33%
GO:0043543	GO:0043543		117	-0.39462554	-1.1293406	0.26639345	0.79018426	1.0	1362	tags=21%, list=14%, signal=24%
GO:0034459	GO:0034459		17	-0.42530134	-1.1287363	0.31712472	0.7913885	1.0	2022	tags=35%, list=21%, signal=45%
GO:0048002	GO:0048002		109	-0.3320904	-1.1286566	0.23446894	0.7907311	1.0	2830	tags=40%, list=29%, signal=57%
GO:0000289	GO:0000289		17	-0.51333773	-1.1276377	0.33908045	0.79360324	1.0	1941	tags=35%, list=20%, signal=44%
GO:0070925	GO:0070925		413	-0.307428	-1.1275296	0.16772823	0.79303265	1.0	1940	tags=25%, list=20%, signal=30%
GO:0072528	GO:0072528		45	-0.4368847	-1.1273754	0.28514057	0.7926299	1.0	3048	tags=58%, list=32%, signal=84%
GO:0060996	GO:0060996		17	-0.4214396	-1.1273665	0.30125523	0.79168755	1.0	2866	tags=35%, list=30%, signal=50%
GO:0070461	GO:0070461		22	-0.49787235	-1.1272945	0.27176222	0.7909907	1.0	1219	tags=27%, list=13%, signal=31%
GO:0010948	GO:0010948		185	-0.35574678	-1.1272807	0.23240939	0.790062	1.0	2654	tags=31%, list=28%, signal=42%
GO:0018023	GO:0018023		15	-0.438258	-1.1272354	0.31906614	0.78928137	1.0	3114	tags=47%, list=32%, signal=69%
GO:0046649	GO:0046649		187	-0.35276538	-1.1271877	0.21829522	0.788467	1.0	1630	tags=18%, list=17%, signal=21%
GO:0097718	GO:0097718		22	-0.44972473	-1.1270064	0.35928145	0.78817534	1.0	2219	tags=36%, list=23%, signal=47%
GO:0051783	GO:0051783		126	-0.33972812	-1.1269779	0.23236515	0.7872897	1.0	2763	tags=33%, list=29%, signal=46%
GO:0030131	GO:0030131		28	-0.47121423	-1.1266984	0.36401674	0.7872756	1.0	2209	tags=32%, list=23%, signal=42%
GO:0051653	GO:0051653		30	-0.42610347	-1.1263076	0.30638298	0.78770876	1.0	2246	tags=33%, list=23%, signal=43%
GO:0005819	GO:0005819		246	-0.32712567	-1.1262504	0.18376069	0.7869733	1.0	2032	tags=25%, list=21%, signal=31%
GO:0031248	GO:0031248		73	-0.38524586	-1.1261129	0.25050506	0.78650725	1.0	1916	tags=30%, list=20%, signal=37%
GO:1902493	GO:1902493		73	-0.38524586	-1.1261129	0.25050506	0.78554577	1.0	1916	tags=30%, list=20%, signal=37%
GO:0001750	GO:0001750		21	-0.59332156	-1.1252162	0.346	0.78784496	1.0	563	tags=14%, list=6%, signal=15%
GO:0060284	GO:0060284		427	-0.315069	-1.1249164	0.15513627	0.7879526	1.0	1838	tags=22%, list=19%, signal=26%
GO:0090503	GO:0090503		33	-0.3990047	-1.1230123	0.29958677	0.7940283	1.0	950	tags=21%, list=10%, signal=23%
GO:0051445	GO:0051445		20	-0.45822814	-1.1228521	0.26209676	0.79361045	1.0	320	tags=15%, list=3%, signal=15%
GO:2000779	GO:2000779		39	-0.4273511	-1.1216785	0.30241936	0.7969102	1.0	3850	tags=49%, list=40%, signal=81%
GO:0000387	GO:0000387		33	-0.38859272	-1.121382	0.34261242	0.79700506	1.0	4020	tags=64%, list=42%, signal=109%
GO:0046039	GO:0046039		27	-0.4032966	-1.1211224	0.27789474	0.79701954	1.0	1974	tags=30%, list=21%, signal=37%
GO:1990752	GO:1990752		24	-0.46926504	-1.1209332	0.30508474	0.79675305	1.0	1308	tags=29%, list=14%, signal=34%
GO:0015949	GO:0015949		19	-0.38777736	-1.1206062	0.31526104	0.79693604	1.0	3206	tags=58%, list=33%, signal=87%
GO:0030286	GO:0030286		18	-0.489705	-1.1204458	0.33263597	0.79658896	1.0	1988	tags=39%, list=21%, signal=49%
GO:0032943	GO:0032943		36	-0.49171305	-1.1204327	0.3192771	0.79567385	1.0	1928	tags=31%, list=20%, signal=38%
GO:0006006	GO:0006006		85	-0.36930656	-1.1202923	0.286	0.79525477	1.0	1470	tags=20%, list=15%, signal=23%
GO:0000428	GO:0000428		89	-0.380145	-1.1197857	0.28270042	0.79619724	1.0	3521	tags=47%, list=37%, signal=74%
GO:0055006	GO:0055006		35	-0.41580224	-1.1195124	0.27104723	0.79627436	1.0	1012	tags=23%, list=11%, signal=25%
GO:0042339	GO:0042339		18	-0.47004253	-1.1190952	0.30309278	0.79682463	1.0	992	tags=22%, list=10%, signal=25%
GO:0000287	GO:0000287		139	-0.3552182	-1.1188068	0.26464647	0.7969152	1.0	1450	tags=19%, list=15%, signal=22%
GO:0046134	GO:0046134		24	-0.5285939	-1.118806	0.33333334	0.7959627	1.0	2162	tags=50%, list=22%, signal=64%
GO:0030117	GO:0030117		86	-0.3554145	-1.1184332	0.2804878	0.7963241	1.0	2568	tags=40%, list=27%, signal=53%
GO:0048475	GO:0048475		86	-0.3554145	-1.1184332	0.2804878	0.79537266	1.0	2568	tags=40%, list=27%, signal=53%
GO:1901264	GO:1901264		34	-0.47801554	-1.1183704	0.3097166	0.79464406	1.0	1994	tags=32%, list=21%, signal=41%
GO:0019205	GO:0019205		38	-0.44849917	-1.1183671	0.2742857	0.79370826	1.0	660	tags=16%, list=7%, signal=17%
GO:0051491	GO:0051491		21	-0.48771358	-1.1177678	0.32397407	0.79486865	1.0	482	tags=14%, list=5%, signal=15%
GO:0043967	GO:0043967		39	-0.4287251	-1.1177516	0.2965932	0.7939809	1.0	2488	tags=31%, list=26%, signal=41%
GO:0019212	GO:0019212		28	-0.4533317	-1.1177388	0.3	0.7930976	1.0	936	tags=14%, list=10%, signal=16%
GO:0071375	GO:0071375		154	-0.35527292	-1.1173122	0.30125523	0.79375154	1.0	1122	tags=12%, list=12%, signal=13%
GO:0043921	GO:0043921		20	-0.43041798	-1.1173047	0.34081632	0.79284406	1.0	3773	tags=50%, list=39%, signal=82%
GO:0052312	GO:0052312		20	-0.43041798	-1.1173047	0.34081632	0.7919058	1.0	3773	tags=50%, list=39%, signal=82%
GO:0052472	GO:0052472		20	-0.43041798	-1.1173047	0.34081632	0.7909697	1.0	3773	tags=50%, list=39%, signal=82%
GO:0042770	GO:0042770		72	-0.40009803	-1.1170887	0.2937365	0.7908377	1.0	2555	tags=31%, list=27%, signal=41%
GO:0010975	GO:0010975		250	-0.33760503	-1.1165199	0.18655097	0.79200494	1.0	1383	tags=18%, list=14%, signal=21%
GO:0035735	GO:0035735		31	-0.4566782	-1.116183	0.2936345	0.7921916	1.0	1747	tags=32%, list=18%, signal=39%
GO:0030880	GO:0030880		90	-0.37790966	-1.1160383	0.28481013	0.79171824	1.0	3521	tags=47%, list=37%, signal=73%
GO:0006475	GO:0006475		87	-0.4130995	-1.1159292	0.26530612	0.7911268	1.0	1362	tags=22%, list=14%, signal=25%
GO:0070911	GO:0070911		21	-0.45426965	-1.1155525	0.3197556	0.791472	1.0	2502	tags=38%, list=26%, signal=51%
GO:0032479	GO:0032479		80	-0.33993146	-1.1149698	0.28320312	0.7925696	1.0	2468	tags=38%, list=26%, signal=50%
GO:0031312	GO:0031312		34	-0.3656103	-1.1149415	0.24532224	0.7917545	1.0	1545	tags=32%, list=16%, signal=38%
GO:0120163	GO:0120163		29	-0.523691	-1.1149377	0.28305784	0.7908421	1.0	1734	tags=28%, list=18%, signal=34%
GO:0001885	GO:0001885		32	-0.4424892	-1.1146169	0.30327868	0.7910909	1.0	1594	tags=25%, list=17%, signal=30%
GO:0005874	GO:0005874		263	-0.32682502	-1.1145451	0.20215054	0.79042876	1.0	2992	tags=40%, list=31%, signal=56%
GO:0042054	GO:0042054		36	-0.4041192	-1.1144294	0.34368932	0.78988874	1.0	2994	tags=42%, list=31%, signal=60%
GO:0003697	GO:0003697		78	-0.35579258	-1.1142542	0.31223628	0.7895519	1.0	2897	tags=40%, list=30%, signal=56%
GO:0004386	GO:0004386		124	-0.31970957	-1.114112	0.2836439	0.7891522	1.0	2828	tags=44%, list=29%, signal=62%
GO:0033572	GO:0033572		25	-0.44807875	-1.1139859	0.36489153	0.78868365	1.0	614	tags=12%, list=6%, signal=13%
GO:1903707	GO:1903707		61	-0.36424905	-1.1131705	0.2637131	0.7905953	1.0	1635	tags=25%, list=17%, signal=29%
GO:0006221	GO:0006221		37	-0.45654052	-1.1125242	0.3043478	0.7920657	1.0	2849	tags=54%, list=30%, signal=77%
GO:0044788	GO:0044788		20	-0.40936702	-1.112502	0.30991736	0.7912372	1.0	1497	tags=30%, list=16%, signal=35%
GO:0006695	GO:0006695		34	-0.36074236	-1.112485	0.32142857	0.79037136	1.0	1817	tags=26%, list=19%, signal=33%
GO:1902653	GO:1902653		34	-0.36074236	-1.112485	0.32142857	0.7894587	1.0	1817	tags=26%, list=19%, signal=33%
GO:0032446	GO:0032446		386	-0.34390122	-1.1119436	0.23717949	0.7905019	1.0	2300	tags=28%, list=24%, signal=35%
GO:0032784	GO:0032784		39	-0.38839123	-1.111276	0.3006263	0.7919746	1.0	1285	tags=26%, list=13%, signal=29%
GO:0046939	GO:0046939		42	-0.3612874	-1.1100345	0.31589538	0.7954657	1.0	1974	tags=31%, list=21%, signal=39%
GO:0042303	GO:0042303		46	-0.44021702	-1.1098988	0.3244898	0.79504615	1.0	1921	tags=28%, list=20%, signal=35%
GO:0042633	GO:0042633		46	-0.44021702	-1.1098988	0.3244898	0.79413337	1.0	1921	tags=28%, list=20%, signal=35%
GO:0098742	GO:0098742		85	-0.44127595	-1.1097056	0.25204918	0.793911	1.0	1320	tags=14%, list=14%, signal=16%
GO:2000279	GO:2000279		19	-0.5772914	-1.1092434	0.34552845	0.7946271	1.0	2471	tags=37%, list=26%, signal=49%
GO:0003729	GO:0003729		175	-0.33153751	-1.1091013	0.29237288	0.7941839	1.0	3161	tags=48%, list=33%, signal=70%
GO:0016054	GO:0016054		188	-0.35886475	-1.1080002	0.22222222	0.7972348	1.0	714	tags=11%, list=7%, signal=11%
GO:0046395	GO:0046395		188	-0.35886475	-1.1080002	0.22222222	0.79632473	1.0	714	tags=11%, list=7%, signal=11%
GO:0031503	GO:0031503		183	-0.33711606	-1.1078566	0.30346233	0.7959256	1.0	2666	tags=40%, list=28%, signal=54%
GO:0008170	GO:0008170		56	-0.37495032	-1.1074804	0.30113637	0.79631513	1.0	2994	tags=36%, list=31%, signal=52%
GO:0017137	GO:0017137		125	-0.32910246	-1.1071742	0.25714287	0.7965305	1.0	2209	tags=27%, list=23%, signal=35%
GO:0055029	GO:0055029		88	-0.37867695	-1.1071614	0.29700854	0.79568243	1.0	3265	tags=42%, list=34%, signal=63%
GO:0045332	GO:0045332		16	-0.52207804	-1.1069947	0.29069766	0.7953415	1.0	494	tags=19%, list=5%, signal=20%
GO:0008283	GO:0008283		376	-0.31815478	-1.106032	0.22222222	0.7978371	1.0	1355	tags=17%, list=14%, signal=19%
GO:0030970	GO:0030970		16	-0.48681733	-1.1057993	0.37601626	0.7977397	1.0	3030	tags=63%, list=32%, signal=91%
GO:1903513	GO:1903513		16	-0.48681733	-1.1057993	0.37601626	0.7968373	1.0	3030	tags=63%, list=32%, signal=91%
GO:0070491	GO:0070491		45	-0.45072147	-1.1054162	0.39959016	0.7972822	1.0	1921	tags=29%, list=20%, signal=36%
GO:0015631	GO:0015631		203	-0.3542701	-1.104894	0.26774848	0.79833484	1.0	2247	tags=32%, list=23%, signal=40%
GO:0030427	GO:0030427		103	-0.35352662	-1.1047766	0.23958333	0.79782534	1.0	1964	tags=26%, list=20%, signal=33%
GO:0030148	GO:0030148		38	-0.46607947	-1.1046836	0.29545453	0.79727036	1.0	1240	tags=21%, list=13%, signal=24%
GO:0030426	GO:0030426		102	-0.35486308	-1.1042781	0.2400835	0.79775196	1.0	1964	tags=26%, list=20%, signal=33%
GO:0031228	GO:0031228		29	-0.4653973	-1.104159	0.31728664	0.7972797	1.0	1994	tags=31%, list=21%, signal=39%
GO:0097542	GO:0097542		31	-0.45582122	-1.1035683	0.31666666	0.7983999	1.0	1747	tags=32%, list=18%, signal=39%
GO:0009124	GO:0009124		81	-0.35437936	-1.1033503	0.3151751	0.79826605	1.0	2049	tags=31%, list=21%, signal=39%
GO:0004864	GO:0004864		26	-0.46524075	-1.1029565	0.30339321	0.79875547	1.0	936	tags=15%, list=10%, signal=17%
GO:0048738	GO:0048738		76	-0.34157553	-1.1028764	0.26824456	0.798157	1.0	1319	tags=21%, list=14%, signal=24%
GO:1902017	GO:1902017		26	-0.46414965	-1.1025683	0.30816326	0.7983318	1.0	547	tags=19%, list=6%, signal=20%
GO:0046651	GO:0046651		34	-0.4968879	-1.1024398	0.3212121	0.7979076	1.0	1928	tags=32%, list=20%, signal=40%
GO:0071985	GO:0071985		28	-0.40574744	-1.1008842	0.31771895	0.8025067	1.0	2124	tags=39%, list=22%, signal=50%
GO:0032886	GO:0032886		124	-0.3371184	-1.1007344	0.2651072	0.80211174	1.0	2367	tags=29%, list=25%, signal=38%
GO:0005798	GO:0005798		127	-0.33397064	-1.1006613	0.2808081	0.80144924	1.0	1965	tags=33%, list=20%, signal=41%
GO:0034655	GO:0034655		302	-0.28117305	-1.1000932	0.25612473	0.80246496	1.0	2735	tags=37%, list=28%, signal=51%
GO:0019787	GO:0019787		250	-0.33527285	-1.0996675	0.2768595	0.8030349	1.0	2300	tags=28%, list=24%, signal=36%
GO:0032007	GO:0032007		30	-0.5168079	-1.0996479	0.33333334	0.80221134	1.0	597	tags=13%, list=6%, signal=14%
GO:0046934	GO:0046934		26	-0.55530363	-1.0989501	0.36820924	0.80372584	1.0	643	tags=15%, list=7%, signal=16%
GO:0030145	GO:0030145		37	-0.4687225	-1.0986922	0.34246576	0.80380684	1.0	816	tags=16%, list=8%, signal=18%
GO:0045454	GO:0045454		48	-0.4144949	-1.0985175	0.34533897	0.80353236	1.0	2708	tags=50%, list=28%, signal=69%
GO:0042551	GO:0042551		15	-0.5525314	-1.0982373	0.36772984	0.80361485	1.0	1037	tags=33%, list=11%, signal=37%
GO:0044257	GO:0044257		406	-0.30789438	-1.0968536	0.24058577	0.80752885	1.0	2615	tags=33%, list=27%, signal=43%
GO:0010569	GO:0010569		21	-0.5488187	-1.0967104	0.36770427	0.8071574	1.0	3850	tags=57%, list=40%, signal=95%
GO:1905037	GO:1905037		46	-0.38844693	-1.0965575	0.30522087	0.80685323	1.0	1923	tags=33%, list=20%, signal=41%
GO:0000469	GO:0000469		18	-0.40047216	-1.0961679	0.3312369	0.8072872	1.0	4161	tags=61%, list=43%, signal=108%
GO:1990391	GO:1990391		29	-0.41525498	-1.0958176	0.35343036	0.80763227	1.0	3850	tags=55%, list=40%, signal=92%
GO:0090068	GO:0090068		171	-0.32434133	-1.0956957	0.27586207	0.80717653	1.0	2567	tags=32%, list=27%, signal=42%
GO:0016126	GO:0016126		37	-0.3499839	-1.0953008	0.31732777	0.80770934	1.0	3320	tags=43%, list=35%, signal=66%
GO:0015037	GO:0015037		15	-0.4522789	-1.0952779	0.36192468	0.80690837	1.0	3337	tags=60%, list=35%, signal=92%
GO:0009260	GO:0009260		126	-0.3269479	-1.0952162	0.3184466	0.80625236	1.0	2357	tags=33%, list=25%, signal=44%
GO:1901653	GO:1901653		183	-0.3302882	-1.094943	0.31416836	0.8063702	1.0	1184	tags=12%, list=12%, signal=13%
GO:0002521	GO:0002521		155	-0.37235013	-1.0948678	0.26415095	0.80572367	1.0	1355	tags=17%, list=14%, signal=20%
GO:0033673	GO:0033673		155	-0.31006333	-1.094867	0.21413276	0.8048468	1.0	628	tags=8%, list=7%, signal=8%
GO:2001171	GO:2001171		19	-0.5398483	-1.094595	0.39045554	0.80486804	1.0	42	tags=5%, list=0%, signal=5%
GO:0007156	GO:0007156		50	-0.49141514	-1.0941701	0.31557378	0.8054665	1.0	1023	tags=12%, list=11%, signal=13%
GO:0002200	GO:0002200		21	-0.383267	-1.0939151	0.33200794	0.8054635	1.0	2248	tags=29%, list=23%, signal=37%
GO:0005684	GO:0005684		69	-0.3981401	-1.0935537	0.39082968	0.80588883	1.0	3361	tags=52%, list=35%, signal=80%
GO:0031331	GO:0031331		234	-0.31909993	-1.0924141	0.26122448	0.80890185	1.0	1240	tags=17%, list=13%, signal=19%
GO:0060043	GO:0060043		18	-0.4836422	-1.092332	0.33624455	0.8083282	1.0	671	tags=11%, list=7%, signal=12%
GO:0010256	GO:0010256		259	-0.30240062	-1.0922855	0.26771653	0.80761695	1.0	1949	tags=26%, list=20%, signal=32%
GO:0016032	GO:0016032		468	-0.27491808	-1.0921813	0.23593074	0.80712426	1.0	2900	tags=34%, list=30%, signal=47%
GO:0140013	GO:0140013		57	-0.39667127	-1.0921355	0.3204868	0.80640453	1.0	1896	tags=30%, list=20%, signal=37%
GO:0009100	GO:0009100		193	-0.36055985	-1.0917025	0.21666667	0.80707973	1.0	1522	tags=29%, list=16%, signal=34%
GO:0006446	GO:0006446		62	-0.3674544	-1.0908098	0.33679834	0.8092539	1.0	3126	tags=55%, list=33%, signal=81%
GO:0050690	GO:0050690		26	-0.44875482	-1.0905899	0.35860655	0.8091539	1.0	1997	tags=31%, list=21%, signal=39%
GO:0034333	GO:0034333		27	-0.41015118	-1.0900526	0.34394905	0.810222	1.0	931	tags=15%, list=10%, signal=16%
GO:0016236	GO:0016236		112	-0.31748137	-1.0888143	0.24007936	0.81366736	1.0	1949	tags=29%, list=20%, signal=37%
GO:0098813	GO:0098813		122	-0.32862318	-1.0884343	0.26283368	0.81408924	1.0	2330	tags=30%, list=24%, signal=40%
GO:0031306	GO:0031306		17	-0.53730226	-1.088021	0.36875	0.8145863	1.0	528	tags=18%, list=5%, signal=19%
GO:0000228	GO:0000228		380	-0.33102432	-1.0876229	0.32391304	0.8150583	1.0	2738	tags=38%, list=28%, signal=51%
GO:0010494	GO:0010494		48	-0.39134392	-1.0861248	0.34126985	0.8194356	1.0	2404	tags=42%, list=25%, signal=55%
GO:0010770	GO:0010770		92	-0.35003766	-1.085639	0.29979035	0.8201839	1.0	2011	tags=22%, list=21%, signal=27%
GO:1905954	GO:1905954		34	-0.46263146	-1.0845848	0.35236222	0.8229747	1.0	1334	tags=24%, list=14%, signal=27%
GO:0005759	GO:0005759		367	-0.3090078	-1.0842916	0.334	0.82314813	1.0	2447	tags=32%, list=25%, signal=42%
GO:0031398	GO:0031398		69	-0.37211514	-1.0842192	0.322	0.82252353	1.0	2546	tags=33%, list=26%, signal=45%
GO:0006825	GO:0006825		17	-0.5473825	-1.0840423	0.36210525	0.8222625	1.0	2669	tags=47%, list=28%, signal=65%
GO:0001942	GO:0001942		36	-0.45157012	-1.0839835	0.3767535	0.82159084	1.0	1921	tags=33%, list=20%, signal=41%
GO:0098773	GO:0098773		36	-0.45157012	-1.0839835	0.3767535	0.82071954	1.0	1921	tags=33%, list=20%, signal=41%
GO:0045596	GO:0045596		289	-0.32867834	-1.0839703	0.28189301	0.81988156	1.0	1771	tags=20%, list=18%, signal=24%
GO:0090398	GO:0090398		24	-0.39630467	-1.0835481	0.3510848	0.82048815	1.0	3065	tags=42%, list=32%, signal=61%
GO:0009395	GO:0009395		20	-0.51678586	-1.0835475	0.32386363	0.8196246	1.0	343	tags=20%, list=4%, signal=21%
GO:0004540	GO:0004540		77	-0.3826306	-1.0835253	0.30784708	0.8188546	1.0	2063	tags=35%, list=21%, signal=44%
GO:0045069	GO:0045069		67	-0.33144316	-1.0834275	0.29249012	0.8183337	1.0	1231	tags=21%, list=13%, signal=24%
GO:0098858	GO:0098858		122	-0.32873714	-1.082845	0.32443532	0.81945485	1.0	1277	tags=13%, list=13%, signal=15%
GO:0006338	GO:0006338		108	-0.39379382	-1.0828114	0.3256785	0.81872797	1.0	2636	tags=38%, list=27%, signal=52%
GO:1901184	GO:1901184		63	-0.31061664	-1.0827043	0.2993763	0.8182479	1.0	1895	tags=19%, list=20%, signal=24%
GO:0016874	GO:0016874		115	-0.2892142	-1.0822153	0.308	0.81901276	1.0	2731	tags=40%, list=28%, signal=55%
GO:0019068	GO:0019068		32	-0.42151505	-1.0819811	0.4096154	0.8189724	1.0	2124	tags=34%, list=22%, signal=44%
GO:0034332	GO:0034332		50	-0.37596753	-1.0816134	0.31223628	0.8193646	1.0	1628	tags=22%, list=17%, signal=26%
GO:0007045	GO:0007045		21	-0.42339876	-1.0814066	0.3410042	0.81923205	1.0	931	tags=14%, list=10%, signal=16%
GO:0048041	GO:0048041		21	-0.42339876	-1.0814066	0.3410042	0.8183751	1.0	931	tags=14%, list=10%, signal=16%
GO:0032204	GO:0032204		63	-0.37456283	-1.0812454	0.33054394	0.81808275	1.0	3246	tags=54%, list=34%, signal=81%
GO:0031307	GO:0031307		16	-0.5436065	-1.081084	0.37526205	0.81776816	1.0	528	tags=19%, list=5%, signal=20%
GO:0000175	GO:0000175		27	-0.40764895	-1.0806966	0.38445807	0.8182942	1.0	2735	tags=44%, list=28%, signal=62%
GO:0046513	GO:0046513		20	-0.5572307	-1.0799037	0.37121212	0.82033926	1.0	1240	tags=25%, list=13%, signal=29%
GO:0016605	GO:0016605		61	-0.38852748	-1.0798064	0.30227745	0.8197935	1.0	2363	tags=31%, list=25%, signal=41%
GO:0001968	GO:0001968		21	-0.47402003	-1.0795561	0.3529412	0.81985545	1.0	114	tags=10%, list=1%, signal=10%
GO:0051170	GO:0051170		89	-0.33403522	-1.0795299	0.34419551	0.819081	1.0	2388	tags=29%, list=25%, signal=39%
GO:0006606	GO:0006606		72	-0.3528373	-1.0791847	0.37274548	0.8193543	1.0	2362	tags=31%, list=25%, signal=40%
GO:0097061	GO:0097061		19	-0.43206656	-1.0790749	0.37218815	0.81890434	1.0	162	tags=11%, list=2%, signal=11%
GO:1901987	GO:1901987		262	-0.3192815	-1.078593	0.28070176	0.8197162	1.0	2763	tags=34%, list=29%, signal=47%
GO:0030132	GO:0030132		17	-0.5263738	-1.0785677	0.53404254	0.81894344	1.0	508	tags=12%, list=5%, signal=12%
GO:0060425	GO:0060425		23	-0.48129237	-1.0783751	0.3972332	0.8187031	1.0	1594	tags=35%, list=17%, signal=42%
GO:0032155	GO:0032155		47	-0.37521738	-1.0782584	0.35463917	0.8182516	1.0	2718	tags=30%, list=28%, signal=41%
GO:0070566	GO:0070566		17	-0.4152212	-1.0782232	0.35728952	0.8175518	1.0	3079	tags=53%, list=32%, signal=78%
GO:0098781	GO:0098781		71	-0.38082296	-1.0781039	0.34038055	0.81712115	1.0	2773	tags=35%, list=29%, signal=49%
GO:0005669	GO:0005669		30	-0.4971557	-1.0779992	0.39876032	0.8166566	1.0	3595	tags=57%, list=37%, signal=90%
GO:0005811	GO:0005811		57	-0.33429837	-1.0772046	0.326	0.81853735	1.0	1456	tags=23%, list=15%, signal=27%
GO:0060333	GO:0060333		51	-0.40256336	-1.0771692	0.3294347	0.8178197	1.0	2860	tags=47%, list=30%, signal=67%
GO:1902882	GO:1902882		55	-0.34795803	-1.0768381	0.3326572	0.818086	1.0	1966	tags=29%, list=20%, signal=36%
GO:0005697	GO:0005697		18	-0.47433153	-1.0764145	0.408	0.81870675	1.0	2560	tags=61%, list=27%, signal=83%
GO:0050792	GO:0050792		131	-0.2976397	-1.0761487	0.3102767	0.81878775	1.0	2047	tags=24%, list=21%, signal=31%
GO:0006517	GO:0006517		22	-0.43467474	-1.0757631	0.3640082	0.8192533	1.0	1098	tags=32%, list=11%, signal=36%
GO:0044389	GO:0044389		215	-0.28240135	-1.0755278	0.30578512	0.81913954	1.0	2642	tags=34%, list=27%, signal=46%
GO:0051293	GO:0051293		26	-0.4193802	-1.0750285	0.36919832	0.8199818	1.0	2160	tags=31%, list=22%, signal=40%
GO:0022404	GO:0022404		39	-0.43842345	-1.0748869	0.37903225	0.8196176	1.0	1921	tags=31%, list=20%, signal=38%
GO:0022405	GO:0022405		39	-0.43842345	-1.0748869	0.37903225	0.818783	1.0	1921	tags=31%, list=20%, signal=38%
GO:0003712	GO:0003712		339	-0.3106124	-1.0747756	0.28969958	0.8183465	1.0	2587	tags=28%, list=27%, signal=37%
GO:0019200	GO:0019200		17	-0.5483704	-1.074543	0.41364604	0.81834644	1.0	1170	tags=35%, list=12%, signal=40%
GO:2001056	GO:2001056		85	-0.32094884	-1.0741814	0.26294822	0.81871295	1.0	1029	tags=15%, list=11%, signal=17%
GO:0034508	GO:0034508		30	-0.49823642	-1.0741813	0.33797216	0.8178826	1.0	1329	tags=17%, list=14%, signal=19%
GO:0097730	GO:0097730		36	-0.47691303	-1.0741606	0.37475345	0.8171159	1.0	563	tags=11%, list=6%, signal=12%
GO:0033119	GO:0033119		21	-0.456975	-1.073421	0.43380857	0.8188457	1.0	3107	tags=48%, list=32%, signal=70%
GO:0014044	GO:0014044		16	-0.44059688	-1.0731986	0.39539346	0.81881714	1.0	460	tags=13%, list=5%, signal=13%
GO:0046503	GO:0046503		33	-0.4213124	-1.0724825	0.3326886	0.8204115	1.0	392	tags=12%, list=4%, signal=13%
GO:0009218	GO:0009218		21	-0.5286798	-1.0719596	0.40038684	0.8213075	1.0	2162	tags=48%, list=22%, signal=61%
GO:1903793	GO:1903793		16	-0.55065846	-1.0714405	0.4208494	0.8222553	1.0	862	tags=19%, list=9%, signal=21%
GO:0010977	GO:0010977		70	-0.40835842	-1.0704819	0.3391473	0.8246431	1.0	1383	tags=17%, list=14%, signal=20%
GO:0016278	GO:0016278		32	-0.3997756	-1.070376	0.37832698	0.8241713	1.0	3210	tags=41%, list=33%, signal=61%
GO:0016279	GO:0016279		32	-0.3997756	-1.070376	0.37832698	0.82334304	1.0	3210	tags=41%, list=33%, signal=61%
GO:0008307	GO:0008307		33	-0.40862778	-1.0701647	0.31150794	0.8232875	1.0	290	tags=12%, list=3%, signal=12%
GO:0030118	GO:0030118		42	-0.40182227	-1.0695456	0.3900415	0.82454497	1.0	2209	tags=29%, list=23%, signal=37%
GO:0051082	GO:0051082		99	-0.3186049	-1.0694882	0.34249473	0.823913	1.0	1760	tags=29%, list=18%, signal=35%
GO:0090313	GO:0090313		21	-0.3637446	-1.0692223	0.36750484	0.82401246	1.0	132	tags=10%, list=1%, signal=10%
GO:0090575	GO:0090575		94	-0.3750179	-1.068888	0.32150313	0.8243116	1.0	2561	tags=33%, list=27%, signal=45%
GO:0051402	GO:0051402		31	-0.36423108	-1.0685713	0.32938856	0.82455534	1.0	1037	tags=19%, list=11%, signal=22%
GO:0043087	GO:0043087		291	-0.30627447	-1.0680256	0.266	0.82553834	1.0	1943	tags=23%, list=20%, signal=28%
GO:0031667	GO:0031667		271	-0.29505748	-1.0674133	0.28784648	0.8267804	1.0	1481	tags=17%, list=15%, signal=19%
GO:0016570	GO:0016570		256	-0.33123115	-1.0671448	0.34419551	0.82685614	1.0	2555	tags=32%, list=27%, signal=43%
GO:0019320	GO:0019320		35	-0.3309711	-1.0670348	0.36007828	0.8263823	1.0	1782	tags=37%, list=19%, signal=45%
GO:0031669	GO:0031669		137	-0.33625832	-1.0669434	0.2936345	0.8258381	1.0	1320	tags=16%, list=14%, signal=18%
GO:0070849	GO:0070849		37	-0.41442323	-1.0665911	0.33595285	0.8261583	1.0	2475	tags=49%, list=26%, signal=65%
GO:0052745	GO:0052745		18	-0.47666857	-1.0665019	0.4028056	0.8256754	1.0	508	tags=17%, list=5%, signal=18%
GO:0006997	GO:0006997		90	-0.3253571	-1.0664378	0.30628803	0.8250602	1.0	3514	tags=49%, list=37%, signal=76%
GO:0007568	GO:0007568		178	-0.29463854	-1.0660796	0.2859922	0.8254595	1.0	1694	tags=20%, list=18%, signal=23%
GO:0007569	GO:0007569		52	-0.3209352	-1.0658435	0.29025844	0.8254137	1.0	1918	tags=29%, list=20%, signal=36%
GO:0006301	GO:0006301		37	-0.43670213	-1.0657386	0.40495867	0.8249749	1.0	3115	tags=49%, list=32%, signal=72%
GO:0007346	GO:0007346		385	-0.29523358	-1.0654994	0.29978585	0.8249522	1.0	2710	tags=31%, list=28%, signal=42%
GO:2000765	GO:2000765		18	-0.41169474	-1.0643933	0.37193763	0.827853	1.0	3880	tags=67%, list=40%, signal=112%
GO:0051701	GO:0051701		110	-0.29866302	-1.0642551	0.33127573	0.8275122	1.0	1841	tags=25%, list=19%, signal=30%
GO:2000045	GO:2000045		93	-0.37340802	-1.0634181	0.3438155	0.8295172	1.0	2555	tags=33%, list=27%, signal=45%
GO:0046390	GO:0046390		131	-0.3109386	-1.063032	0.35328186	0.82995594	1.0	2357	tags=33%, list=25%, signal=43%
GO:0051101	GO:0051101		67	-0.37673557	-1.063026	0.37931034	0.82916445	1.0	3306	tags=40%, list=34%, signal=61%
GO:0046165	GO:0046165		69	-0.3702751	-1.0626314	0.35817805	0.82960546	1.0	1470	tags=20%, list=15%, signal=24%
GO:0016765	GO:0016765		45	-0.44465145	-1.062265	0.37979797	0.8299786	1.0	3063	tags=44%, list=32%, signal=65%
GO:0038061	GO:0038061		24	-0.40283147	-1.0622165	0.3739496	0.8293214	1.0	1670	tags=21%, list=17%, signal=25%
GO:0090224	GO:0090224		29	-0.432222	-1.0611829	0.39250493	0.8319554	1.0	2367	tags=38%, list=25%, signal=50%
GO:0016895	GO:0016895		15	-0.4835512	-1.060839	0.45299146	0.83227897	1.0	2333	tags=53%, list=24%, signal=70%
GO:0006278	GO:0006278		22	-0.48531988	-1.0603625	0.41463414	0.8330206	1.0	2560	tags=50%, list=27%, signal=68%
GO:0016569	GO:0016569		261	-0.32863036	-1.0597417	0.3578732	0.83430934	1.0	2555	tags=33%, list=27%, signal=43%
GO:0043244	GO:0043244		73	-0.3152431	-1.0589156	0.33932135	0.8362091	1.0	1911	tags=27%, list=20%, signal=34%
GO:0018210	GO:0018210		48	-0.3897647	-1.0586714	0.33262712	0.8362052	1.0	1319	tags=23%, list=14%, signal=26%
GO:0016896	GO:0016896		28	-0.3935667	-1.0584507	0.3942505	0.83610016	1.0	2735	tags=43%, list=28%, signal=60%
GO:0043903	GO:0043903		150	-0.28565547	-1.0583078	0.31782946	0.8357609	1.0	2047	tags=25%, list=21%, signal=31%
GO:0072655	GO:0072655		52	-0.35482743	-1.0577658	0.3742072	0.83677924	1.0	2794	tags=35%, list=29%, signal=49%
GO:0004713	GO:0004713		95	-0.3692435	-1.0570295	0.3294347	0.83841354	1.0	872	tags=13%, list=9%, signal=14%
GO:0016866	GO:0016866		23	-0.41397133	-1.0569237	0.3795309	0.83795846	1.0	2613	tags=57%, list=27%, signal=77%
GO:0045638	GO:0045638		42	-0.33702567	-1.0568981	0.34497815	0.8372367	1.0	1635	tags=26%, list=17%, signal=31%
GO:0046835	GO:0046835		20	-0.4982211	-1.056684	0.41983122	0.83718437	1.0	267	tags=15%, list=3%, signal=15%
GO:0001890	GO:0001890		73	-0.37764597	-1.0557352	0.4028056	0.8394611	1.0	1354	tags=15%, list=14%, signal=17%
GO:0045930	GO:0045930		159	-0.32748356	-1.0557286	0.3255814	0.83867615	1.0	2901	tags=34%, list=30%, signal=48%
GO:0042162	GO:0042162		29	-0.4622753	-1.0554636	0.4	0.8387931	1.0	2398	tags=41%, list=25%, signal=55%
GO:0052813	GO:0052813		28	-0.5496693	-1.0554183	0.4151329	0.83811927	1.0	643	tags=14%, list=7%, signal=15%
GO:0046875	GO:0046875		20	-0.46779293	-1.0547189	0.3831967	0.83967984	1.0	854	tags=15%, list=9%, signal=16%
GO:0006165	GO:0006165		40	-0.35225683	-1.054499	0.38554215	0.83962846	1.0	1974	tags=30%, list=21%, signal=38%
GO:0052742	GO:0052742		25	-0.41056156	-1.0536996	0.37044534	0.8414507	1.0	2002	tags=24%, list=21%, signal=30%
GO:0031966	GO:0031966		470	-0.28990352	-1.0527722	0.36831683	0.84373367	1.0	2510	tags=30%, list=26%, signal=38%
GO:0009991	GO:0009991		289	-0.28887853	-1.0526123	0.33193278	0.8434128	1.0	2289	tags=25%, list=24%, signal=32%
GO:0035094	GO:0035094		15	-0.4272356	-1.0522379	0.38641188	0.8438535	1.0	1770	tags=27%, list=18%, signal=33%
GO:0010564	GO:0010564		449	-0.29113767	-1.0521175	0.32091096	0.84345526	1.0	2710	tags=31%, list=28%, signal=41%
GO:0045446	GO:0045446		43	-0.39412454	-1.0517548	0.36401674	0.843813	1.0	1594	tags=23%, list=17%, signal=28%
GO:0016831	GO:0016831		23	-0.49686217	-1.0512663	0.5271318	0.8446605	1.0	1377	tags=22%, list=14%, signal=25%
GO:0098798	GO:0098798		199	-0.32874045	-1.0511692	0.402834	0.84417814	1.0	3134	tags=39%, list=33%, signal=57%
GO:0098631	GO:0098631		42	-0.40512162	-1.0509704	0.41359222	0.8440485	1.0	131	tags=7%, list=1%, signal=7%
GO:0051059	GO:0051059		24	-0.38913643	-1.0509553	0.42680413	0.8432953	1.0	2429	tags=38%, list=25%, signal=50%
GO:0030687	GO:0030687		21	-0.39115056	-1.0508012	0.37625754	0.84299314	1.0	2871	tags=48%, list=30%, signal=68%
GO:0010769	GO:0010769		159	-0.3233787	-1.0506371	0.33333334	0.8427328	1.0	1369	tags=18%, list=14%, signal=21%
GO:0033135	GO:0033135		72	-0.3924613	-1.0505435	0.35559922	0.8422404	1.0	393	tags=11%, list=4%, signal=11%
GO:0018024	GO:0018024		27	-0.36774153	-1.04989	0.37125748	0.8437188	1.0	2994	tags=41%, list=31%, signal=59%
GO:0034219	GO:0034219		15	-0.560543	-1.0497922	0.400818	0.8432521	1.0	1642	tags=20%, list=17%, signal=24%
GO:0007566	GO:0007566		22	-0.4807814	-1.049486	0.41614908	0.8434823	1.0	96	tags=9%, list=1%, signal=9%
GO:0000278	GO:0000278		489	-0.2934254	-1.0469078	0.3546911	0.8512399	1.0	2777	tags=32%, list=29%, signal=42%
GO:0014896	GO:0014896		20	-0.5159867	-1.0466723	0.45702305	0.8512277	1.0	16	tags=5%, list=0%, signal=5%
GO:0003300	GO:0003300		18	-0.515987	-1.0466143	0.45702305	0.85061234	1.0	16	tags=6%, list=0%, signal=6%
GO:0014897	GO:0014897		18	-0.515987	-1.0466143	0.45702305	0.8498099	1.0	16	tags=6%, list=0%, signal=6%
GO:0051568	GO:0051568		24	-0.39760265	-1.0465351	0.4	0.8492786	1.0	1749	tags=25%, list=18%, signal=30%
GO:0048027	GO:0048027		21	-0.36004514	-1.0465279	0.40501043	0.84851074	1.0	3140	tags=57%, list=33%, signal=85%
GO:0045931	GO:0045931		101	-0.32216278	-1.0465246	0.3562753	0.8477175	1.0	2452	tags=29%, list=25%, signal=38%
GO:0046131	GO:0046131		26	-0.48147818	-1.0463401	0.4127907	0.8475265	1.0	2162	tags=46%, list=22%, signal=59%
GO:0005743	GO:0005743		321	-0.3113311	-1.0462375	0.38506877	0.8470834	1.0	2360	tags=30%, list=25%, signal=38%
GO:1900027	GO:1900027		22	-0.3746958	-1.0459213	0.40513834	0.8473096	1.0	1392	tags=27%, list=14%, signal=32%
GO:0004402	GO:0004402		45	-0.39144942	-1.0456494	0.38830897	0.84744877	1.0	1362	tags=20%, list=14%, signal=23%
GO:0061733	GO:0061733		45	-0.39144942	-1.0456494	0.38830897	0.8466553	1.0	1362	tags=20%, list=14%, signal=23%
GO:0031330	GO:0031330		169	-0.29548228	-1.045633	0.3507307	0.84591544	1.0	2528	tags=34%, list=26%, signal=45%
GO:0003887	GO:0003887		15	-0.50803673	-1.0440081	0.4336842	0.8504223	1.0	2633	tags=47%, list=27%, signal=64%
GO:0000723	GO:0000723		68	-0.36817104	-1.0439763	0.42629483	0.84972656	1.0	3175	tags=53%, list=33%, signal=78%
GO:0032200	GO:0032200		68	-0.36817104	-1.0439763	0.42629483	0.8489339	1.0	3175	tags=53%, list=33%, signal=78%
GO:0030217	GO:0030217		71	-0.41132522	-1.0436388	0.38589212	0.8492892	1.0	1917	tags=27%, list=20%, signal=33%
GO:0036002	GO:0036002		29	-0.40759772	-1.043604	0.41325536	0.84861153	1.0	2869	tags=55%, list=30%, signal=78%
GO:0004532	GO:0004532		24	-0.42020935	-1.0433545	0.42137095	0.84862816	1.0	950	tags=25%, list=10%, signal=28%
GO:0000407	GO:0000407		26	-0.42135993	-1.0428885	0.43538767	0.84939283	1.0	1949	tags=35%, list=20%, signal=43%
GO:0016757	GO:0016757		134	-0.3508429	-1.0428599	0.3634497	0.8486974	1.0	2071	tags=31%, list=22%, signal=39%
GO:2000736	GO:2000736		37	-0.4054189	-1.042625	0.37295082	0.84868705	1.0	2487	tags=38%, list=26%, signal=51%
GO:0014823	GO:0014823		38	-0.44304085	-1.0422733	0.44421905	0.84902674	1.0	1319	tags=18%, list=14%, signal=21%
GO:0072527	GO:0072527		69	-0.36377236	-1.0418073	0.37728193	0.8498821	1.0	2162	tags=33%, list=22%, signal=43%
GO:0001893	GO:0001893		17	-0.5265106	-1.041613	0.4897541	0.84973323	1.0	36	tags=6%, list=0%, signal=6%
GO:0005868	GO:0005868		16	-0.47048315	-1.0411084	0.41544884	0.8505953	1.0	1988	tags=38%, list=21%, signal=47%
GO:0010923	GO:0010923		62	-0.364688	-1.0410985	0.3979798	0.8498405	1.0	936	tags=18%, list=10%, signal=20%
GO:0042307	GO:0042307		33	-0.3570243	-1.0410242	0.39793813	0.84930205	1.0	1988	tags=24%, list=21%, signal=30%
GO:0007229	GO:0007229		64	-0.3539111	-1.040731	0.39676112	0.849531	1.0	1122	tags=9%, list=12%, signal=11%
GO:0043547	GO:0043547		239	-0.31102985	-1.0405225	0.32304525	0.8494543	1.0	1399	tags=18%, list=15%, signal=21%
GO:0099522	GO:0099522		20	-0.40390617	-1.0403408	0.41484717	0.84928566	1.0	1659	tags=25%, list=17%, signal=30%
GO:0006220	GO:0006220		49	-0.39045247	-1.0398151	0.3841584	0.85018647	1.0	2162	tags=35%, list=22%, signal=45%
GO:0004518	GO:0004518		129	-0.3234299	-1.0394326	0.34623218	0.8506244	1.0	2850	tags=42%, list=30%, signal=59%
GO:0022624	GO:0022624		24	-0.38412616	-1.0387031	0.4178218	0.8522539	1.0	2529	tags=38%, list=26%, signal=51%
GO:0046777	GO:0046777		119	-0.34460318	-1.038228	0.37218815	0.85301304	1.0	1319	tags=17%, list=14%, signal=19%
GO:0055037	GO:0055037		110	-0.32021478	-1.0379152	0.3891129	0.85326284	1.0	1775	tags=20%, list=18%, signal=24%
GO:0043949	GO:0043949		15	-0.62416935	-1.0378994	0.4691849	0.85253304	1.0	2	tags=7%, list=0%, signal=7%
GO:0030291	GO:0030291		22	-0.3795249	-1.0377222	0.42768595	0.8523022	1.0	376	tags=9%, list=4%, signal=9%
GO:0072657	GO:0072657		291	-0.27358466	-1.0375416	0.34728032	0.85217315	1.0	3256	tags=40%, list=34%, signal=59%
GO:0051960	GO:0051960		402	-0.30597875	-1.0365428	0.32298136	0.85470396	1.0	1793	tags=22%, list=19%, signal=26%
GO:0034504	GO:0034504		117	-0.31960517	-1.0362842	0.39271256	0.85476893	1.0	2823	tags=35%, list=29%, signal=49%
GO:0005905	GO:0005905		52	-0.3885078	-1.036194	0.4231579	0.85428053	1.0	597	tags=8%, list=6%, signal=8%
GO:0030163	GO:0030163		445	-0.28623727	-1.0355698	0.35234216	0.8556096	1.0	2596	tags=32%, list=27%, signal=41%
GO:0009127	GO:0009127		60	-0.30485666	-1.0354589	0.41365463	0.8552235	1.0	1928	tags=28%, list=20%, signal=35%
GO:0009168	GO:0009168		60	-0.30485666	-1.0354589	0.41365463	0.8544467	1.0	1928	tags=28%, list=20%, signal=35%
GO:0030660	GO:0030660		82	-0.3484058	-1.0347855	0.41322315	0.85581076	1.0	1732	tags=32%, list=18%, signal=38%
GO:0030173	GO:0030173		28	-0.44378778	-1.0346483	0.41703057	0.8555016	1.0	1994	tags=29%, list=21%, signal=36%
GO:0046626	GO:0046626		41	-0.40574783	-1.0344468	0.4057377	0.85544366	1.0	2760	tags=41%, list=29%, signal=58%
GO:0043928	GO:0043928		32	-0.3789333	-1.0342985	0.40456432	0.8551734	1.0	1072	tags=19%, list=11%, signal=21%
GO:0042769	GO:0042769		34	-0.34187362	-1.0340885	0.42028984	0.85508186	1.0	2633	tags=44%, list=27%, signal=61%
GO:0030810	GO:0030810		20	-0.53984785	-1.0339718	0.4863158	0.8547118	1.0	42	tags=5%, list=0%, signal=5%
GO:1900373	GO:1900373		20	-0.53984785	-1.0339718	0.4863158	0.85394037	1.0	42	tags=5%, list=0%, signal=5%
GO:0009895	GO:0009895		190	-0.308931	-1.0331568	0.3713693	0.8557296	1.0	1731	tags=24%, list=18%, signal=28%
GO:0006356	GO:0006356		26	-0.3599209	-1.0328957	0.442348	0.8558601	1.0	2454	tags=46%, list=26%, signal=62%
GO:0090314	GO:0090314		18	-0.37169117	-1.032733	0.43076923	0.855631	1.0	132	tags=11%, list=1%, signal=11%
GO:0003777	GO:0003777		43	-0.41363698	-1.0326394	0.3958763	0.85516566	1.0	1437	tags=28%, list=15%, signal=33%
GO:0032982	GO:0032982		17	-0.51881385	-1.03263	0.43269232	0.85442466	1.0	729	tags=24%, list=8%, signal=25%
GO:0016573	GO:0016573		80	-0.3502867	-1.0326062	0.3825911	0.85373414	1.0	1362	tags=21%, list=14%, signal=25%
GO:0006308	GO:0006308		18	-0.40773118	-1.0324749	0.39147288	0.8533913	1.0	2647	tags=50%, list=28%, signal=69%
GO:0043122	GO:0043122		152	-0.31401557	-1.0323918	0.36290324	0.8529036	1.0	1387	tags=17%, list=14%, signal=20%
GO:0006213	GO:0006213		34	-0.43495172	-1.0319326	0.44594595	0.8536478	1.0	2162	tags=41%, list=22%, signal=53%
GO:0120031	GO:0120031		213	-0.32003638	-1.0317812	0.34557235	0.8533513	1.0	2399	tags=25%, list=25%, signal=32%
GO:0042110	GO:0042110		114	-0.36049366	-1.0314313	0.37629938	0.8537163	1.0	1630	tags=23%, list=17%, signal=27%
GO:0009301	GO:0009301		56	-0.38004565	-1.031294	0.40248963	0.85341686	1.0	3169	tags=38%, list=33%, signal=56%
GO:0042795	GO:0042795		56	-0.38004565	-1.031294	0.40248963	0.8526556	1.0	3169	tags=38%, list=33%, signal=56%
GO:0038095	GO:0038095		52	-0.42362577	-1.0310636	0.47316104	0.8526352	1.0	1753	tags=15%, list=18%, signal=19%
GO:0001102	GO:0001102		21	-0.41098118	-1.0309843	0.4333996	0.852116	1.0	2869	tags=43%, list=30%, signal=61%
GO:0038034	GO:0038034		21	-0.4096354	-1.0307426	0.43265307	0.85209394	1.0	1029	tags=24%, list=11%, signal=27%
GO:0097192	GO:0097192		21	-0.4096354	-1.0307426	0.43265307	0.8513365	1.0	1029	tags=24%, list=11%, signal=27%
GO:0017148	GO:0017148		92	-0.32521158	-1.0305504	0.3936842	0.85121286	1.0	2035	tags=34%, list=21%, signal=42%
GO:0045620	GO:0045620		18	-0.5019612	-1.0300628	0.4176707	0.8519751	1.0	628	tags=22%, list=7%, signal=24%
GO:0055117	GO:0055117		34	-0.42714742	-1.0298101	0.3902439	0.8520128	1.0	181	tags=9%, list=2%, signal=9%
GO:0033077	GO:0033077		29	-0.46358395	-1.0291951	0.45233265	0.853221	1.0	1917	tags=34%, list=20%, signal=43%
GO:1900101	GO:1900101		17	-0.41744888	-1.0288731	0.43333334	0.85351205	1.0	2475	tags=41%, list=26%, signal=55%
GO:0031060	GO:0031060		46	-0.3483351	-1.028519	0.4217119	0.853904	1.0	2636	tags=39%, list=27%, signal=54%
GO:2000249	GO:2000249		23	-0.42562068	-1.0282843	0.42125985	0.85390806	1.0	2128	tags=26%, list=22%, signal=33%
GO:0003724	GO:0003724		43	-0.3548729	-1.0276611	0.41613588	0.8552328	1.0	2537	tags=44%, list=26%, signal=60%
GO:0032986	GO:0032986		17	-0.45126852	-1.027515	0.44855967	0.8549153	1.0	3575	tags=65%, list=37%, signal=103%
GO:0019229	GO:0019229		19	-0.47770268	-1.0274379	0.44715446	0.8544544	1.0	138	tags=11%, list=1%, signal=11%
GO:0010821	GO:0010821		123	-0.29702052	-1.027279	0.37629938	0.8542131	1.0	1480	tags=22%, list=15%, signal=26%
GO:0030433	GO:0030433		52	-0.3598175	-1.0259427	0.412731	0.8578072	1.0	3030	tags=48%, list=32%, signal=70%
GO:0051055	GO:0051055		25	-0.40116382	-1.0256783	0.38356164	0.8579541	1.0	1408	tags=24%, list=15%, signal=28%
GO:0036503	GO:0036503		68	-0.33032614	-1.0254824	0.3987854	0.85782236	1.0	2917	tags=46%, list=30%, signal=65%
GO:0050769	GO:0050769		219	-0.3063489	-1.025397	0.39175257	0.8573629	1.0	1921	tags=25%, list=20%, signal=30%
GO:0030695	GO:0030695		197	-0.32094926	-1.0246527	0.38912135	0.85905993	1.0	1943	tags=24%, list=20%, signal=30%
GO:0030285	GO:0030285		15	-0.4710318	-1.0245578	0.422449	0.8586359	1.0	1402	tags=33%, list=15%, signal=39%
GO:0004860	GO:0004860		39	-0.36378247	-1.0242982	0.41336116	0.8587029	1.0	376	tags=8%, list=4%, signal=8%
GO:0046365	GO:0046365		43	-0.30363864	-1.0239786	0.39921722	0.85897875	1.0	1782	tags=33%, list=19%, signal=40%
GO:1903047	GO:1903047		432	-0.2880168	-1.0238531	0.4	0.85863537	1.0	2777	tags=32%, list=29%, signal=43%
GO:0046755	GO:0046755		22	-0.4554961	-1.0230985	0.5390625	0.8603561	1.0	2124	tags=41%, list=22%, signal=52%
GO:0043900	GO:0043900		229	-0.28121105	-1.0227839	0.39562625	0.8606481	1.0	2069	tags=25%, list=22%, signal=31%
GO:0019319	GO:0019319		36	-0.4333587	-1.0224096	0.5352941	0.86111	1.0	1346	tags=17%, list=14%, signal=19%
GO:0042073	GO:0042073		33	-0.41131568	-1.0218494	0.4192229	0.8621843	1.0	1747	tags=30%, list=18%, signal=37%
GO:0046488	GO:0046488		125	-0.33900928	-1.0218078	0.3984221	0.86157054	1.0	1827	tags=22%, list=19%, signal=26%
GO:0006366	GO:0006366		294	-0.31994078	-1.0217105	0.39484978	0.8611648	1.0	2386	tags=28%, list=25%, signal=36%
GO:0006631	GO:0006631		204	-0.3342498	-1.0213106	0.3828452	0.86175454	1.0	714	tags=10%, list=7%, signal=11%
GO:0005740	GO:0005740		499	-0.27878147	-1.0210603	0.4248497	0.8617557	1.0	2510	tags=29%, list=26%, signal=38%
GO:0050686	GO:0050686		27	-0.39741477	-1.0210017	0.47131148	0.861212	1.0	3597	tags=48%, list=37%, signal=77%
GO:0014068	GO:0014068		31	-0.4270483	-1.0209513	0.41828793	0.86062753	1.0	872	tags=19%, list=9%, signal=21%
GO:0006094	GO:0006094		34	-0.44548678	-1.0188216	0.53438115	0.86667764	1.0	1346	tags=18%, list=14%, signal=20%
GO:0051261	GO:0051261		27	-0.37615684	-1.0187286	0.44	0.86621827	1.0	2370	tags=37%, list=25%, signal=49%
GO:0000819	GO:0000819		102	-0.32178444	-1.0187061	0.40127388	0.8655383	1.0	2330	tags=29%, list=24%, signal=38%
GO:0007004	GO:0007004		19	-0.49198517	-1.0185804	0.4908722	0.8651829	1.0	2560	tags=47%, list=27%, signal=64%
GO:0042113	GO:0042113		76	-0.37742624	-1.0184966	0.40983605	0.8647259	1.0	1258	tags=11%, list=13%, signal=12%
GO:1901990	GO:1901990		247	-0.3056941	-1.0184467	0.3995633	0.86413693	1.0	2763	tags=34%, list=29%, signal=46%
GO:0097731	GO:0097731		31	-0.4716527	-1.0180976	0.4481409	0.86450714	1.0	563	tags=10%, list=6%, signal=10%
GO:0006282	GO:0006282		69	-0.3396413	-1.018078	0.43064183	0.86382943	1.0	3850	tags=45%, list=40%, signal=74%
GO:0006281	GO:0006281		323	-0.29830545	-1.0179654	0.39655173	0.8634674	1.0	2729	tags=34%, list=28%, signal=46%
GO:0071230	GO:0071230		46	-0.3400349	-1.0177966	0.4379845	0.86325383	1.0	1865	tags=26%, list=19%, signal=32%
GO:0034593	GO:0034593		19	-0.38740656	-1.0176764	0.43866944	0.8628848	1.0	2546	tags=42%, list=26%, signal=57%
GO:0005096	GO:0005096		176	-0.31908292	-1.0171945	0.39591837	0.86371654	1.0	1943	tags=24%, list=20%, signal=29%
GO:0010665	GO:0010665		17	-0.40479225	-1.0169328	0.4509434	0.8637989	1.0	649	tags=18%, list=7%, signal=19%
GO:0010596	GO:0010596		27	-0.44639215	-1.0162828	0.44444445	0.86519974	1.0	36	tags=4%, list=0%, signal=4%
GO:0099516	GO:0099516		21	-0.5237369	-1.0157319	0.502947	0.86619776	1.0	1699	tags=33%, list=18%, signal=40%
GO:1902106	GO:1902106		41	-0.3899038	-1.0154868	0.42456895	0.86625373	1.0	628	tags=15%, list=7%, signal=16%
GO:0050852	GO:0050852		80	-0.43135184	-1.0149597	0.44698545	0.8672464	1.0	1670	tags=21%, list=17%, signal=26%
GO:1903524	GO:1903524		21	-0.38992774	-1.014937	0.44	0.8665666	1.0	138	tags=10%, list=1%, signal=10%
GO:0051897	GO:0051897		73	-0.36312756	-1.0148602	0.41700405	0.86607337	1.0	1440	tags=16%, list=15%, signal=19%
GO:1903322	GO:1903322		84	-0.33261856	-1.0144987	0.42307693	0.8664898	1.0	2299	tags=27%, list=24%, signal=36%
GO:0071320	GO:0071320		25	-0.52906513	-1.0136106	0.46292585	0.8685262	1.0	108	tags=12%, list=1%, signal=12%
GO:0042634	GO:0042634		16	-0.50463456	-1.0133721	0.4663951	0.8685185	1.0	813	tags=25%, list=8%, signal=27%
GO:0019882	GO:0019882		129	-0.28459826	-1.0127863	0.4060606	0.8696864	1.0	2830	tags=37%, list=29%, signal=52%
GO:1904591	GO:1904591		35	-0.33568314	-1.0125346	0.44190872	0.8697852	1.0	1988	tags=23%, list=21%, signal=29%
GO:0007259	GO:0007259		16	-0.40638387	-1.0121207	0.43326488	0.8704363	1.0	2136	tags=25%, list=22%, signal=32%
GO:0097696	GO:0097696		16	-0.40638387	-1.0121207	0.43326488	0.8696993	1.0	2136	tags=25%, list=22%, signal=32%
GO:0097733	GO:0097733		30	-0.47578603	-1.0115421	0.47731754	0.87078226	1.0	563	tags=10%, list=6%, signal=11%
GO:0016074	GO:0016074		16	-0.45601907	-1.0114471	0.48707753	0.8703444	1.0	3361	tags=56%, list=35%, signal=86%
GO:0035305	GO:0035305		67	-0.3442871	-1.0105458	0.44008264	0.8724682	1.0	936	tags=16%, list=10%, signal=18%
GO:0016050	GO:0016050		213	-0.27651304	-1.0103792	0.40782124	0.87222004	1.0	3280	tags=43%, list=34%, signal=64%
GO:0030201	GO:0030201		16	-0.5374477	-1.0102875	0.47740668	0.87176055	1.0	676	tags=19%, list=7%, signal=20%
GO:0031668	GO:0031668		155	-0.30918142	-1.0099561	0.43687373	0.8720616	1.0	1320	tags=15%, list=14%, signal=17%
GO:0031365	GO:0031365		21	-0.43653646	-1.0094081	0.45643154	0.8731258	1.0	1983	tags=48%, list=21%, signal=60%
GO:0044454	GO:0044454		355	-0.30813697	-1.008971	0.43225807	0.873749	1.0	2738	tags=36%, list=28%, signal=49%
GO:0007017	GO:0007017		378	-0.28553206	-1.0073602	0.44040403	0.87811565	1.0	2438	tags=30%, list=25%, signal=38%
GO:0070507	GO:0070507		115	-0.3193285	-1.0072956	0.41104296	0.8775753	1.0	2367	tags=30%, list=25%, signal=39%
GO:1902807	GO:1902807		66	-0.35537323	-1.0063778	0.45233265	0.8797438	1.0	1746	tags=23%, list=18%, signal=28%
GO:0006626	GO:0006626		45	-0.3572229	-1.0059404	0.44753748	0.8804177	1.0	2794	tags=36%, list=29%, signal=50%
GO:0043467	GO:0043467		68	-0.3368754	-1.0050664	0.47789472	0.88248616	1.0	1440	tags=19%, list=15%, signal=22%
GO:0004004	GO:0004004		37	-0.35769618	-1.0045993	0.4362851	0.8832223	1.0	2022	tags=35%, list=21%, signal=44%
GO:0030168	GO:0030168		87	-0.34204817	-1.0038023	0.486	0.88500744	1.0	93	tags=3%, list=1%, signal=3%
GO:0030135	GO:0030135		200	-0.28142604	-1.0037618	0.45548654	0.88439095	1.0	1965	tags=26%, list=20%, signal=33%
GO:0014037	GO:0014037		21	-0.39184144	-1.0034153	0.5	0.8848368	1.0	643	tags=14%, list=7%, signal=15%
GO:0018393	GO:0018393		82	-0.33718318	-1.0029794	0.42362526	0.88545996	1.0	1362	tags=21%, list=14%, signal=24%
GO:0150034	GO:0150034		142	-0.29685113	-1.002411	0.4253112	0.8865782	1.0	1964	tags=23%, list=20%, signal=29%
GO:0070603	GO:0070603		59	-0.34410822	-1.0017084	0.46137786	0.88805103	1.0	2441	tags=41%, list=25%, signal=54%
GO:1901699	GO:1901699		323	-0.27657408	-1.0016162	0.43159923	0.8876041	1.0	1886	tags=20%, list=20%, signal=24%
GO:0007040	GO:0007040		45	-0.4319902	-1.0010512	0.4437751	0.88867176	1.0	1391	tags=18%, list=14%, signal=21%
GO:0080171	GO:0080171		45	-0.4319902	-1.0010512	0.4437751	0.8879337	1.0	1391	tags=18%, list=14%, signal=21%
GO:0046949	GO:0046949		21	-0.39953277	-1.0009555	0.45918366	0.8875095	1.0	2351	tags=43%, list=24%, signal=57%
GO:0048025	GO:0048025		18	-0.44543418	-1.0009457	0.503055	0.8868034	1.0	3107	tags=50%, list=32%, signal=74%
GO:0045017	GO:0045017		149	-0.31331652	-1.0007678	0.4526316	0.8866274	1.0	939	tags=11%, list=10%, signal=12%
GO:2000060	GO:2000060		53	-0.32990855	-1.0005289	0.46502057	0.88661754	1.0	2893	tags=40%, list=30%, signal=56%
GO:0051427	GO:0051427		114	-0.31402078	-1.000318	0.4562118	0.8865714	1.0	2587	tags=32%, list=27%, signal=43%
GO:0007063	GO:0007063		16	-0.43162188	-0.9998661	0.4845996	0.8872551	1.0	2654	tags=44%, list=28%, signal=60%
GO:0010677	GO:0010677		22	-0.3876235	-0.9994775	0.42443064	0.88778186	1.0	1055	tags=18%, list=11%, signal=20%
GO:0046031	GO:0046031		35	-0.32990128	-0.99896544	0.46034816	0.88867	1.0	1346	tags=26%, list=14%, signal=30%
GO:0032436	GO:0032436		46	-0.306419	-0.99879235	0.42740285	0.88849324	1.0	2893	tags=39%, list=30%, signal=56%
GO:0032592	GO:0032592		53	-0.3501148	-0.9983901	0.4612245	0.88899714	1.0	2608	tags=34%, list=27%, signal=46%
GO:0001706	GO:0001706		33	-0.34289896	-0.9980543	0.46351084	0.8893699	1.0	2830	tags=36%, list=29%, signal=51%
GO:1903052	GO:1903052		71	-0.3319581	-0.99789536	0.4796748	0.8891481	1.0	3042	tags=42%, list=32%, signal=61%
GO:0051604	GO:0051604		144	-0.29849312	-0.9974852	0.46041667	0.88974917	1.0	1959	tags=28%, list=20%, signal=35%
GO:0018394	GO:0018394		84	-0.3326892	-0.99748325	0.44668007	0.8890209	1.0	1362	tags=20%, list=14%, signal=23%
GO:0031055	GO:0031055		26	-0.501201	-0.99718505	0.46881288	0.88925797	1.0	1329	tags=15%, list=14%, signal=18%
GO:0032648	GO:0032648		35	-0.36469984	-0.9970406	0.48073024	0.8889903	1.0	2404	tags=34%, list=25%, signal=46%
GO:0051298	GO:0051298		16	-0.48123562	-0.9965902	0.44034708	0.8897171	1.0	927	tags=25%, list=10%, signal=28%
GO:0061013	GO:0061013		109	-0.30642158	-0.99646616	0.44298247	0.88937014	1.0	2406	tags=32%, list=25%, signal=42%
GO:0051345	GO:0051345		454	-0.26938292	-0.99644303	0.4813278	0.8887244	1.0	1453	tags=17%, list=15%, signal=19%
GO:0005088	GO:0005088		131	-0.3230753	-0.99559915	0.44639376	0.8907252	1.0	912	tags=11%, list=9%, signal=12%
GO:0043235	GO:0043235		160	-0.31699747	-0.9953827	0.4612245	0.8906609	1.0	1322	tags=13%, list=14%, signal=14%
GO:0071385	GO:0071385		30	-0.4710971	-0.9953565	0.49598393	0.8900217	1.0	184	tags=10%, list=2%, signal=10%
GO:0071384	GO:0071384		33	-0.4547361	-0.9951718	0.49094567	0.8898969	1.0	184	tags=9%, list=2%, signal=9%
GO:0048588	GO:0048588		56	-0.38060433	-0.994956	0.4657258	0.8898141	1.0	3017	tags=34%, list=31%, signal=49%
GO:0061024	GO:0061024		496	-0.25070697	-0.9943797	0.44190872	0.8908542	1.0	2907	tags=34%, list=30%, signal=46%
GO:0001919	GO:0001919		17	-0.4760897	-0.9943578	0.5328032	0.8902014	1.0	16	tags=6%, list=0%, signal=6%
GO:1901361	GO:1901361		353	-0.25710043	-0.9939561	0.4415011	0.8907144	1.0	2084	tags=27%, list=22%, signal=33%
GO:2000209	GO:2000209		18	-0.38050032	-0.993749	0.45526838	0.89068043	1.0	994	tags=22%, list=10%, signal=25%
GO:1904036	GO:1904036		22	-0.41803607	-0.993217	0.46025103	0.89166254	1.0	1320	tags=18%, list=14%, signal=21%
GO:0006469	GO:0006469		145	-0.27379292	-0.9928412	0.4576613	0.8921614	1.0	628	tags=8%, list=7%, signal=8%
GO:0002562	GO:0002562		18	-0.36325037	-0.99266267	0.45983934	0.8919782	1.0	3683	tags=50%, list=38%, signal=81%
GO:0016444	GO:0016444		18	-0.36325037	-0.99266267	0.45983934	0.8912565	1.0	3683	tags=50%, list=38%, signal=81%
GO:0002218	GO:0002218		120	-0.29373693	-0.9925076	0.43346775	0.89100206	1.0	1918	tags=20%, list=20%, signal=25%
GO:0003158	GO:0003158		48	-0.35132536	-0.991955	0.46502057	0.8920473	1.0	1594	tags=21%, list=17%, signal=25%
GO:0010906	GO:0010906		64	-0.3209826	-0.99187326	0.4625984	0.89156646	1.0	1440	tags=23%, list=15%, signal=27%
GO:0098573	GO:0098573		54	-0.3469967	-0.99157923	0.45824847	0.8917832	1.0	2608	tags=33%, list=27%, signal=45%
GO:0006275	GO:0006275		68	-0.36113763	-0.9914093	0.48380566	0.8916169	1.0	2452	tags=34%, list=25%, signal=45%
GO:0016879	GO:0016879		33	-0.28452358	-0.99109006	0.4473684	0.8918991	1.0	2731	tags=39%, list=28%, signal=55%
GO:0005875	GO:0005875		93	-0.3400905	-0.99019706	0.4779874	0.8940187	1.0	2555	tags=35%, list=27%, signal=48%
GO:0032421	GO:0032421		20	-0.55067134	-0.989908	0.5668663	0.8942582	1.0	494	tags=10%, list=5%, signal=11%
GO:0032420	GO:0032420		19	-0.5506767	-0.9898997	0.5668663	0.8935701	1.0	494	tags=11%, list=5%, signal=11%
GO:0036294	GO:0036294		83	-0.35583082	-0.98977363	0.4750499	0.8932258	1.0	1371	tags=23%, list=14%, signal=26%
GO:1901800	GO:1901800		62	-0.32167622	-0.98959446	0.49411765	0.8930941	1.0	3042	tags=44%, list=32%, signal=63%
GO:1990090	GO:1990090		34	-0.33454224	-0.988638	0.52	0.8953546	1.0	2815	tags=38%, list=29%, signal=54%
GO:0044441	GO:0044441		149	-0.32243627	-0.9883825	0.45436105	0.8954665	1.0	1949	tags=20%, list=20%, signal=25%
GO:0008026	GO:0008026		62	-0.3108156	-0.98770225	0.45341614	0.89687043	1.0	1547	tags=27%, list=16%, signal=32%
GO:0070035	GO:0070035		62	-0.3108156	-0.98770225	0.45341614	0.8961535	1.0	1547	tags=27%, list=16%, signal=32%
GO:0000226	GO:0000226		269	-0.2935	-0.9870631	0.45010614	0.8975195	1.0	1905	tags=24%, list=20%, signal=29%
GO:0071496	GO:0071496		198	-0.30342045	-0.98688114	0.4618474	0.89738387	1.0	1320	tags=15%, list=14%, signal=17%
GO:0006805	GO:0006805		62	-0.4098508	-0.9866227	0.48247424	0.8974295	1.0	271	tags=6%, list=3%, signal=7%
GO:0045619	GO:0045619		78	-0.36780012	-0.9865402	0.47157896	0.8969856	1.0	1213	tags=22%, list=13%, signal=25%
GO:0090322	GO:0090322		24	-0.4118934	-0.986262	0.4860558	0.89710623	1.0	21	tags=4%, list=0%, signal=4%
GO:1904356	GO:1904356		47	-0.3642052	-0.9859146	0.4888438	0.89743	1.0	3246	tags=55%, list=34%, signal=83%
GO:0060236	GO:0060236		27	-0.40629977	-0.98582524	0.55776894	0.8969941	1.0	2367	tags=37%, list=25%, signal=49%
GO:0044282	GO:0044282		291	-0.29328963	-0.9854601	0.4875	0.8974361	1.0	1029	tags=12%, list=11%, signal=13%
GO:0006644	GO:0006644		245	-0.30179733	-0.9852637	0.48007968	0.8973206	1.0	1444	tags=18%, list=15%, signal=20%
GO:0017022	GO:0017022		40	-0.37567562	-0.9844412	0.48228347	0.8991862	1.0	892	tags=10%, list=9%, signal=11%
GO:0010833	GO:0010833		20	-0.4746041	-0.9844057	0.5210421	0.8985761	1.0	2560	tags=45%, list=27%, signal=61%
GO:2001169	GO:2001169		34	-0.41993964	-0.98437613	0.52008456	0.89796096	1.0	1362	tags=18%, list=14%, signal=20%
GO:0021885	GO:0021885		23	-0.35690862	-0.9843591	0.48393574	0.8973059	1.0	2475	tags=22%, list=26%, signal=29%
GO:0022029	GO:0022029		23	-0.35690862	-0.9843591	0.48393574	0.89659655	1.0	2475	tags=22%, list=26%, signal=29%
GO:0008610	GO:0008610		351	-0.29254436	-0.9840598	0.49	0.8968653	1.0	1827	tags=21%, list=19%, signal=25%
GO:0035770	GO:0035770		159	-0.29618883	-0.9829886	0.48051947	0.8994503	1.0	2404	tags=35%, list=25%, signal=45%
GO:0016747	GO:0016747		133	-0.3012795	-0.98276097	0.504	0.8994381	1.0	1416	tags=20%, list=15%, signal=23%
GO:0046676	GO:0046676		17	-0.3930731	-0.98241407	0.46385542	0.8997759	1.0	2661	tags=41%, list=28%, signal=57%
GO:1901605	GO:1901605		147	-0.2923409	-0.98219633	0.49796748	0.8997548	1.0	844	tags=13%, list=9%, signal=14%
GO:0042147	GO:0042147		59	-0.28357396	-0.98217034	0.48851773	0.899121	1.0	2183	tags=29%, list=23%, signal=37%
GO:0019866	GO:0019866		357	-0.279235	-0.9820048	0.4860558	0.89893246	1.0	2360	tags=28%, list=25%, signal=36%
GO:0035987	GO:0035987		32	-0.34540096	-0.9819112	0.48039216	0.89848137	1.0	2830	tags=38%, list=29%, signal=53%
GO:0008186	GO:0008186		38	-0.3469996	-0.9818128	0.4635193	0.8980678	1.0	2022	tags=34%, list=21%, signal=43%
GO:1900076	GO:1900076		43	-0.38030675	-0.98105294	0.48856547	0.89973027	1.0	2760	tags=42%, list=29%, signal=58%
GO:0004714	GO:0004714		29	-0.4185	-0.98080164	0.5289421	0.899808	1.0	872	tags=17%, list=9%, signal=19%
GO:0030397	GO:0030397		15	-0.4229778	-0.9807633	0.48547718	0.8992174	1.0	1169	tags=27%, list=12%, signal=30%
GO:0051081	GO:0051081		15	-0.4229778	-0.9807633	0.48547718	0.8985138	1.0	1169	tags=27%, list=12%, signal=30%
GO:0050851	GO:0050851		108	-0.37988308	-0.98071057	0.47942388	0.8979807	1.0	590	tags=10%, list=6%, signal=11%
GO:0046915	GO:0046915		24	-0.5042863	-0.98008716	0.56567794	0.8992226	1.0	1850	tags=25%, list=19%, signal=31%
GO:0030140	GO:0030140		26	-0.37056088	-0.97967154	0.49392712	0.8998018	1.0	2067	tags=35%, list=21%, signal=44%
GO:0051020	GO:0051020		400	-0.26860347	-0.97899795	0.4831014	0.90122396	1.0	2237	tags=26%, list=23%, signal=32%
GO:0045862	GO:0045862		212	-0.26204467	-0.9786149	0.48702595	0.90170705	1.0	1362	tags=15%, list=14%, signal=17%
GO:0009199	GO:0009199		157	-0.28034446	-0.97859293	0.49618322	0.9010698	1.0	2330	tags=25%, list=24%, signal=33%
GO:0098685	GO:0098685		41	-0.3381455	-0.9781368	0.4886598	0.9017888	1.0	3145	tags=37%, list=33%, signal=54%
GO:0001889	GO:0001889		85	-0.33394882	-0.9775355	0.512974	0.9028799	1.0	1267	tags=18%, list=13%, signal=20%
GO:0032210	GO:0032210		42	-0.37032816	-0.9773529	0.49075976	0.9027578	1.0	3246	tags=60%, list=34%, signal=89%
GO:0010976	GO:0010976		152	-0.29950547	-0.9770898	0.5206972	0.9028259	1.0	1905	tags=24%, list=20%, signal=30%
GO:0008654	GO:0008654		170	-0.2892226	-0.9770297	0.49068323	0.90231633	1.0	1827	tags=21%, list=19%, signal=26%
GO:0045786	GO:0045786		339	-0.28358883	-0.97702354	0.5106838	0.9016359	1.0	3122	tags=37%, list=32%, signal=52%
GO:0097300	GO:0097300		21	-0.42281336	-0.9769735	0.502	0.9010894	1.0	1229	tags=24%, list=13%, signal=27%
GO:0031346	GO:0031346		215	-0.28126135	-0.9769456	0.54112554	0.90047735	1.0	1905	tags=21%, list=20%, signal=26%
GO:0061418	GO:0061418		17	-0.3812738	-0.97679514	0.525641	0.90023696	1.0	433	tags=12%, list=5%, signal=12%
GO:1903900	GO:1903900		104	-0.279414	-0.9766014	0.4990099	0.9001261	1.0	2047	tags=23%, list=21%, signal=29%
GO:0061008	GO:0061008		87	-0.33140048	-0.9764919	0.516	0.89977646	1.0	1267	tags=17%, list=13%, signal=20%
GO:0046700	GO:0046700		328	-0.25262	-0.97641295	0.484375	0.8993249	1.0	2084	tags=27%, list=22%, signal=33%
GO:0042737	GO:0042737		81	-0.40170702	-0.9763161	0.50396824	0.89893	1.0	244	tags=7%, list=3%, signal=8%
GO:0007127	GO:0007127		34	-0.38207394	-0.97622657	0.49532712	0.8985127	1.0	320	tags=12%, list=3%, signal=12%
GO:0031430	GO:0031430		16	-0.47276145	-0.97619975	0.5060241	0.89789337	1.0	290	tags=19%, list=3%, signal=19%
GO:0000922	GO:0000922		110	-0.30860183	-0.976182	0.45661157	0.89725673	1.0	2813	tags=31%, list=29%, signal=43%
GO:0046888	GO:0046888		24	-0.3581987	-0.9757001	0.46666667	0.8980495	1.0	2661	tags=38%, list=28%, signal=52%
GO:0018107	GO:0018107		43	-0.37651917	-0.97555166	0.4908722	0.89781207	1.0	1319	tags=21%, list=14%, signal=24%
GO:0044070	GO:0044070		37	-0.3916434	-0.9752178	0.49011856	0.8981953	1.0	138	tags=8%, list=1%, signal=8%
GO:0045859	GO:0045859		444	-0.26774302	-0.97520626	0.50955415	0.89754015	1.0	872	tags=10%, list=9%, signal=10%
GO:0021795	GO:0021795		22	-0.3592859	-0.97505915	0.50927836	0.8973364	1.0	2475	tags=23%, list=26%, signal=31%
GO:0032947	GO:0032947		58	-0.33801913	-0.9747842	0.4889336	0.8974789	1.0	1299	tags=17%, list=14%, signal=20%
GO:0007093	GO:0007093		106	-0.32489744	-0.97346634	0.491453	0.90085334	1.0	3201	tags=39%, list=33%, signal=57%
GO:0070584	GO:0070584		19	-0.33218098	-0.9732008	0.49385247	0.90098816	1.0	867	tags=16%, list=9%, signal=17%
GO:0019887	GO:0019887		105	-0.3065358	-0.9730606	0.4894068	0.9007231	1.0	1202	tags=15%, list=12%, signal=17%
GO:0071417	GO:0071417		292	-0.2767699	-0.9730565	0.4903475	0.90004563	1.0	2301	tags=25%, list=24%, signal=32%
GO:0010950	GO:0010950		101	-0.2838508	-0.9729231	0.5345529	0.8997659	1.0	1296	tags=15%, list=13%, signal=17%
GO:2000677	GO:2000677		24	-0.3442154	-0.9728749	0.49253732	0.8992132	1.0	1594	tags=25%, list=17%, signal=30%
GO:0007162	GO:0007162		150	-0.29471785	-0.9726385	0.5383065	0.89924914	1.0	1333	tags=16%, list=14%, signal=18%
GO:0008134	GO:0008134		384	-0.28469402	-0.9724611	0.50107527	0.8991229	1.0	2587	tags=31%, list=27%, signal=41%
GO:0019900	GO:0019900		457	-0.2613515	-0.97162205	0.5373737	0.90104926	1.0	1965	tags=20%, list=20%, signal=24%
GO:0002573	GO:0002573		56	-0.35220343	-0.9715361	0.4713376	0.9006455	1.0	2017	tags=25%, list=21%, signal=31%
GO:0045787	GO:0045787		235	-0.2830897	-0.97150344	0.49676025	0.9000639	1.0	2709	tags=32%, list=28%, signal=43%
GO:0042058	GO:0042058		58	-0.28498048	-0.97133243	0.49176955	0.89993393	1.0	1895	tags=19%, list=20%, signal=23%
GO:0043368	GO:0043368		16	-0.51597065	-0.97132015	0.5731463	0.899294	1.0	1355	tags=38%, list=14%, signal=44%
GO:0019439	GO:0019439		341	-0.25450867	-0.9709274	0.49438202	0.8997679	1.0	2084	tags=27%, list=22%, signal=33%
GO:0005975	GO:0005975		274	-0.2667194	-0.97079456	0.5378323	0.8995126	1.0	1789	tags=20%, list=19%, signal=24%
GO:0071456	GO:0071456		75	-0.3590472	-0.9706481	0.52371544	0.8992811	1.0	1371	tags=24%, list=14%, signal=28%
GO:0009896	GO:0009896		268	-0.2814602	-0.96985334	0.5132383	0.9009907	1.0	1240	tags=17%, list=13%, signal=19%
GO:0002758	GO:0002758		105	-0.3034237	-0.96957856	0.49596775	0.90113443	1.0	1918	tags=19%, list=20%, signal=24%
GO:0019369	GO:0019369		28	-0.5038193	-0.9695304	0.53104925	0.900624	1.0	1253	tags=25%, list=13%, signal=29%
GO:1903427	GO:1903427		20	-0.4156517	-0.969371	0.47713718	0.90041363	1.0	181	tags=10%, list=2%, signal=10%
GO:0019199	GO:0019199		38	-0.4009523	-0.9690142	0.5049702	0.90084594	1.0	132	tags=8%, list=1%, signal=8%
GO:0090630	GO:0090630		59	-0.3311534	-0.96863896	0.5080972	0.90127534	1.0	1333	tags=24%, list=14%, signal=27%
GO:0030010	GO:0030010		73	-0.31746572	-0.96856546	0.47761193	0.9008267	1.0	2219	tags=30%, list=23%, signal=39%
GO:0033500	GO:0033500		95	-0.3455324	-0.96774256	0.51821864	0.90261054	1.0	1836	tags=20%, list=19%, signal=24%
GO:0042593	GO:0042593		95	-0.3455324	-0.96774256	0.51821864	0.90193236	1.0	1836	tags=20%, list=19%, signal=24%
GO:0045666	GO:0045666		174	-0.29312783	-0.9675668	0.5138593	0.90178657	1.0	1710	tags=21%, list=18%, signal=25%
GO:0005085	GO:0005085		178	-0.29749843	-0.9672179	0.4971537	0.9021693	1.0	1920	tags=21%, list=20%, signal=26%
GO:1902532	GO:1902532		309	-0.2866883	-0.96716493	0.56170213	0.9016692	1.0	727	tags=10%, list=8%, signal=10%
GO:0030522	GO:0030522		95	-0.32776186	-0.9665926	0.5075922	0.90278256	1.0	2828	tags=38%, list=29%, signal=53%
GO:0033762	GO:0033762		20	-0.5140476	-0.9665656	0.55859375	0.90217894	1.0	7	tags=5%, list=0%, signal=5%
GO:0007009	GO:0007009		47	-0.37168786	-0.9664731	0.5209205	0.9017905	1.0	24	tags=4%, list=0%, signal=4%
GO:0009141	GO:0009141		174	-0.2755936	-0.96495837	0.515625	0.9057609	1.0	2330	tags=25%, list=24%, signal=33%
GO:0000291	GO:0000291		34	-0.34548876	-0.96486247	0.49689442	0.90538985	1.0	1072	tags=18%, list=11%, signal=20%
GO:0046364	GO:0046364		42	-0.38890153	-0.9645471	0.6069364	0.90570396	1.0	1706	tags=19%, list=18%, signal=23%
GO:0043491	GO:0043491		21	-0.44600087	-0.9641123	0.51521295	0.9063322	1.0	3096	tags=43%, list=32%, signal=63%
GO:0046982	GO:0046982		249	-0.2778496	-0.9640935	0.54141414	0.90572566	1.0	1755	tags=20%, list=18%, signal=24%
GO:0070265	GO:0070265		22	-0.4112226	-0.96369666	0.5121951	0.90624315	1.0	1229	tags=23%, list=13%, signal=26%
GO:0017016	GO:0017016		328	-0.27136347	-0.9631197	0.5345529	0.9073141	1.0	1970	tags=22%, list=20%, signal=27%
GO:0005667	GO:0005667		183	-0.31555542	-0.9629299	0.52462524	0.90721214	1.0	2565	tags=29%, list=27%, signal=39%
GO:0034198	GO:0034198		35	-0.4080917	-0.9627959	0.533195	0.9069651	1.0	853	tags=14%, list=9%, signal=16%
GO:0043902	GO:0043902		107	-0.2778621	-0.9627301	0.51417005	0.9064716	1.0	2452	tags=29%, list=25%, signal=38%
GO:1903046	GO:1903046		68	-0.33820465	-0.9627058	0.5070422	0.90589976	1.0	1896	tags=28%, list=20%, signal=35%
GO:2000134	GO:2000134		64	-0.34572062	-0.9622088	0.51129365	0.90674084	1.0	1075	tags=17%, list=11%, signal=19%
GO:0009065	GO:0009065		19	-0.46341538	-0.96192133	0.56666666	0.90698165	1.0	681	tags=21%, list=7%, signal=23%
GO:0044769	GO:0044769		15	-0.3792374	-0.96171844	0.51238096	0.90688914	1.0	614	tags=13%, list=6%, signal=14%
GO:0046961	GO:0046961		15	-0.3792374	-0.96171844	0.51238096	0.9062184	1.0	614	tags=13%, list=6%, signal=14%
GO:0071453	GO:0071453		94	-0.33303076	-0.961651	0.5425743	0.90577036	1.0	1371	tags=22%, list=14%, signal=26%
GO:0000794	GO:0000794		53	-0.35624385	-0.96118015	0.494	0.90653	1.0	3357	tags=51%, list=35%, signal=78%
GO:0046966	GO:0046966		23	-0.34570518	-0.96101564	0.5441176	0.90632564	1.0	2244	tags=35%, list=23%, signal=45%
GO:0048026	GO:0048026		16	-0.38871303	-0.96080315	0.51966876	0.90630406	1.0	3966	tags=63%, list=41%, signal=106%
GO:0004725	GO:0004725		54	-0.33434683	-0.96066	0.55220884	0.9060757	1.0	1445	tags=19%, list=15%, signal=22%
GO:0035335	GO:0035335		54	-0.33434683	-0.96066	0.55220884	0.9054085	1.0	1445	tags=19%, list=15%, signal=22%
GO:0042181	GO:0042181		15	-0.45008546	-0.96046704	0.5179283	0.9053415	1.0	2075	tags=33%, list=22%, signal=42%
GO:0050854	GO:0050854		37	-0.39804772	-0.9597928	0.52719665	0.9066579	1.0	628	tags=11%, list=7%, signal=12%
GO:1901505	GO:1901505		20	-0.50429815	-0.95967466	0.5883534	0.90634835	1.0	163	tags=10%, list=2%, signal=10%
GO:0010662	GO:0010662		18	-0.3765423	-0.9590142	0.52998066	0.90763277	1.0	649	tags=17%, list=7%, signal=18%
GO:0045123	GO:0045123		22	-0.46921062	-0.9582027	0.6038136	0.90937245	1.0	1829	tags=18%, list=19%, signal=22%
GO:0051705	GO:0051705		24	-0.412702	-0.9580539	0.5427975	0.9091488	1.0	2714	tags=42%, list=28%, signal=58%
GO:0035023	GO:0035023		78	-0.3261622	-0.95800316	0.5234375	0.9086493	1.0	169	tags=5%, list=2%, signal=5%
GO:0061650	GO:0061650		30	-0.37762198	-0.9574517	0.5338809	0.90967256	1.0	1791	tags=30%, list=19%, signal=37%
GO:0045912	GO:0045912		26	-0.3427111	-0.9574263	0.51754385	0.9090821	1.0	1055	tags=15%, list=11%, signal=17%
GO:0005876	GO:0005876		44	-0.34330037	-0.9568345	0.521645	0.91017956	1.0	1965	tags=27%, list=20%, signal=34%
GO:2001022	GO:2001022		54	-0.33928138	-0.95644647	0.50503016	0.91068494	1.0	3251	tags=41%, list=34%, signal=61%
GO:0061982	GO:0061982		36	-0.36899188	-0.9559896	0.54064274	0.9113688	1.0	320	tags=11%, list=3%, signal=11%
GO:0000792	GO:0000792		60	-0.31219348	-0.9554682	0.51329243	0.9123089	1.0	3088	tags=40%, list=32%, signal=59%
GO:0044773	GO:0044773		62	-0.3223605	-0.955112	0.5021008	0.9126925	1.0	2555	tags=31%, list=27%, signal=41%
GO:0061631	GO:0061631		28	-0.3891704	-0.9546553	0.5362319	0.913313	1.0	1791	tags=32%, list=19%, signal=39%
GO:0050805	GO:0050805		26	-0.38874298	-0.9545775	0.51262134	0.912888	1.0	162	tags=8%, list=2%, signal=8%
GO:0000186	GO:0000186		26	-0.35222438	-0.9535604	0.55010223	0.91530365	1.0	1213	tags=19%, list=13%, signal=22%
GO:0008081	GO:0008081		48	-0.42086157	-0.9534656	0.5355731	0.9149062	1.0	317	tags=8%, list=3%, signal=9%
GO:0030031	GO:0030031		222	-0.29865518	-0.95325094	0.5237069	0.91494143	1.0	1489	tags=16%, list=15%, signal=18%
GO:0045334	GO:0045334		42	-0.36541045	-0.9526947	0.55836576	0.91593343	1.0	16	tags=5%, list=0%, signal=5%
GO:0044798	GO:0044798		116	-0.34056926	-0.9522931	0.53177965	0.91648364	1.0	2565	tags=30%, list=27%, signal=41%
GO:0045132	GO:0045132		28	-0.3943005	-0.951705	0.52079207	0.9176076	1.0	1896	tags=36%, list=20%, signal=44%
GO:0018205	GO:0018205		182	-0.2877742	-0.95151126	0.55728155	0.9175437	1.0	2551	tags=29%, list=27%, signal=39%
GO:0050821	GO:0050821		121	-0.26956195	-0.9512376	0.5212121	0.9176592	1.0	3175	tags=41%, list=33%, signal=61%
GO:0035257	GO:0035257		106	-0.3020253	-0.95103985	0.55852157	0.9175913	1.0	2587	tags=33%, list=27%, signal=45%
GO:0010883	GO:0010883		25	-0.34698883	-0.95037323	0.5568628	0.91889256	1.0	1049	tags=20%, list=11%, signal=22%
GO:1901988	GO:1901988		119	-0.31624588	-0.95029116	0.5351812	0.9184643	1.0	2874	tags=34%, list=30%, signal=49%
GO:0008637	GO:0008637		39	-0.29676306	-0.9492129	0.52755904	0.921046	1.0	217	tags=8%, list=2%, signal=8%
GO:0000123	GO:0000123		64	-0.3444762	-0.9488787	0.516129	0.92137784	1.0	1362	tags=22%, list=14%, signal=25%
GO:0030099	GO:0030099		117	-0.29282287	-0.9485325	0.54318184	0.92171353	1.0	1917	tags=23%, list=20%, signal=28%
GO:0042805	GO:0042805		21	-0.43771493	-0.9484909	0.5442765	0.921181	1.0	290	tags=14%, list=3%, signal=15%
GO:0019221	GO:0019221		293	-0.25768113	-0.94832534	0.5748988	0.9210161	1.0	1981	tags=22%, list=21%, signal=26%
GO:0016829	GO:0016829		112	-0.31283692	-0.94827133	0.5276596	0.92050964	1.0	1486	tags=19%, list=15%, signal=22%
GO:0009165	GO:0009165		181	-0.26189774	-0.94793534	0.5332031	0.92083794	1.0	3059	tags=41%, list=32%, signal=59%
GO:0046621	GO:0046621		17	-0.37646762	-0.9476207	0.54545456	0.9211051	1.0	3819	tags=53%, list=40%, signal=88%
GO:0030659	GO:0030659		470	-0.2484932	-0.9472072	0.6473988	0.921686	1.0	1868	tags=21%, list=19%, signal=25%
GO:1901293	GO:1901293		184	-0.2597275	-0.9471979	0.55728155	0.9210513	1.0	3059	tags=41%, list=32%, signal=59%
GO:0043549	GO:0043549		484	-0.26028675	-0.94661593	0.597561	0.92214346	1.0	1213	tags=12%, list=13%, signal=13%
GO:0006520	GO:0006520		218	-0.2589543	-0.9465852	0.57322174	0.92157406	1.0	1926	tags=22%, list=20%, signal=27%
GO:0012506	GO:0012506		486	-0.24800101	-0.9463738	0.64053535	0.92155224	1.0	1868	tags=21%, list=19%, signal=25%
GO:0031267	GO:0031267		336	-0.26497245	-0.94635123	0.5866935	0.9209659	1.0	1970	tags=21%, list=20%, signal=26%
GO:0072522	GO:0072522		129	-0.25402376	-0.94618225	0.518591	0.92079484	1.0	2381	tags=29%, list=25%, signal=38%
GO:0007005	GO:0007005		296	-0.2625053	-0.9449714	0.56349206	0.92370045	1.0	1966	tags=24%, list=20%, signal=29%
GO:0071354	GO:0071354		17	-0.35165036	-0.9445732	0.51983297	0.92418	1.0	1785	tags=24%, list=19%, signal=29%
GO:0016482	GO:0016482		102	-0.2783688	-0.9444999	0.5481336	0.9237305	1.0	2183	tags=25%, list=23%, signal=33%
GO:0044030	GO:0044030		15	-0.4006172	-0.94437015	0.5469388	0.9234589	1.0	1354	tags=27%, list=14%, signal=31%
GO:0000018	GO:0000018		54	-0.3279794	-0.9440756	0.5335968	0.9236838	1.0	3357	tags=41%, list=35%, signal=62%
GO:0006974	GO:0006974		491	-0.26853177	-0.9440063	0.5522388	0.9232574	1.0	2608	tags=31%, list=27%, signal=40%
GO:0097191	GO:0097191		61	-0.3220686	-0.94390285	0.5541667	0.92288744	1.0	1107	tags=15%, list=12%, signal=17%
GO:0030032	GO:0030032		26	-0.35529312	-0.943224	0.56734693	0.92424774	1.0	57	tags=4%, list=1%, signal=4%
GO:0032205	GO:0032205		24	-0.45320526	-0.9428091	0.59481037	0.9248586	1.0	2673	tags=46%, list=28%, signal=63%
GO:1902117	GO:1902117		46	-0.3170493	-0.9424865	0.52459013	0.92515886	1.0	1315	tags=22%, list=14%, signal=25%
GO:0032728	GO:0032728		23	-0.35792926	-0.9421326	0.5379877	0.9255609	1.0	2882	tags=43%, list=30%, signal=62%
GO:0045182	GO:0045182		39	-0.30471045	-0.94173807	0.51975054	0.9260792	1.0	3189	tags=49%, list=33%, signal=73%
GO:0031672	GO:0031672		22	-0.43528908	-0.9407843	0.5562249	0.9282589	1.0	290	tags=14%, list=3%, signal=14%
GO:0005802	GO:0005802		160	-0.27811384	-0.9407709	0.58486706	0.9276361	1.0	2027	tags=27%, list=21%, signal=33%
GO:0051056	GO:0051056		199	-0.28153318	-0.9407326	0.6122449	0.9270917	1.0	2237	tags=22%, list=23%, signal=28%
GO:0016447	GO:0016447		17	-0.34403476	-0.9405324	0.5420744	0.9270088	1.0	3683	tags=47%, list=38%, signal=76%
GO:0070884	GO:0070884		22	-0.35048243	-0.94043154	0.5202429	0.9266777	1.0	1319	tags=23%, list=14%, signal=26%
GO:0106056	GO:0106056		22	-0.35048243	-0.94043154	0.5202429	0.9260242	1.0	1319	tags=23%, list=14%, signal=26%
GO:0060993	GO:0060993		33	-0.4572272	-0.9403595	0.57528955	0.9255732	1.0	1594	tags=18%, list=17%, signal=22%
GO:0006284	GO:0006284		30	-0.3595602	-0.94035864	0.54366815	0.9249224	1.0	2932	tags=43%, list=30%, signal=62%
GO:0010639	GO:0010639		248	-0.26892337	-0.9403387	0.5685484	0.9243427	1.0	2794	tags=31%, list=29%, signal=43%
GO:0045943	GO:0045943		18	-0.3405053	-0.9400868	0.5460251	0.92435616	1.0	2454	tags=50%, list=26%, signal=67%
GO:0016860	GO:0016860		36	-0.32786375	-0.9399638	0.5435685	0.92407674	1.0	3235	tags=53%, list=34%, signal=79%
GO:0005929	GO:0005929		188	-0.29410598	-0.9396353	0.5761317	0.9243701	1.0	2399	tags=23%, list=25%, signal=31%
GO:0017112	GO:0017112		39	-0.36280733	-0.9391908	0.52663934	0.92502713	1.0	1920	tags=26%, list=20%, signal=32%
GO:0012507	GO:0012507		47	-0.3307035	-0.93911564	0.55928856	0.92459005	1.0	2662	tags=43%, list=28%, signal=59%
GO:0051093	GO:0051093		417	-0.27443743	-0.93898344	0.6666667	0.9243454	1.0	1470	tags=15%, list=15%, signal=17%
GO:0046782	GO:0046782		32	-0.30338767	-0.93848306	0.556213	0.9252167	1.0	3773	tags=44%, list=39%, signal=72%
GO:0099524	GO:0099524		15	-0.37939194	-0.9379651	0.5534188	0.92606634	1.0	3570	tags=53%, list=37%, signal=85%
GO:0005681	GO:0005681		158	-0.30252862	-0.9379637	0.52903223	0.9254238	1.0	3309	tags=49%, list=34%, signal=73%
GO:0046824	GO:0046824		53	-0.3109342	-0.9379385	0.5267666	0.9248448	1.0	1988	tags=25%, list=21%, signal=31%
GO:0071243	GO:0071243		15	-0.36855626	-0.9375375	0.5910931	0.9253854	1.0	181	tags=7%, list=2%, signal=7%
GO:0032787	GO:0032787		326	-0.28123015	-0.93711334	0.59166664	0.9259982	1.0	1706	tags=17%, list=18%, signal=20%
GO:0010921	GO:0010921		106	-0.29693264	-0.9368037	0.57873213	0.9262702	1.0	1186	tags=18%, list=12%, signal=20%
GO:0030027	GO:0030027		161	-0.2707402	-0.9366343	0.5931864	0.92608625	1.0	1731	tags=19%, list=18%, signal=22%
GO:0006337	GO:0006337		15	-0.4265453	-0.9364582	0.5490605	0.9259549	1.0	3575	tags=67%, list=37%, signal=106%
GO:0031498	GO:0031498		15	-0.4265453	-0.9364582	0.5490605	0.9253105	1.0	3575	tags=67%, list=37%, signal=106%
GO:0035303	GO:0035303		127	-0.28690767	-0.9363688	0.56782943	0.9249208	1.0	1186	tags=17%, list=12%, signal=19%
GO:0008286	GO:0008286		58	-0.26947117	-0.93594044	0.5524753	0.9254626	1.0	2763	tags=33%, list=29%, signal=46%
GO:0031625	GO:0031625		202	-0.25021783	-0.93580675	0.5738758	0.9252146	1.0	2814	tags=34%, list=29%, signal=47%
GO:0001046	GO:0001046		24	-0.45901814	-0.93567145	0.62090164	0.9249457	1.0	3457	tags=50%, list=36%, signal=78%
GO:0006497	GO:0006497		43	-0.37313282	-0.9354434	0.5651341	0.9249817	1.0	1923	tags=26%, list=20%, signal=32%
GO:1901617	GO:1901617		99	-0.30622035	-0.935211	0.58316636	0.92500746	1.0	1470	tags=17%, list=15%, signal=20%
GO:0090140	GO:0090140		15	-0.4429356	-0.93513304	0.5536062	0.9245812	1.0	1123	tags=27%, list=12%, signal=30%
GO:0099023	GO:0099023		56	-0.30016515	-0.9346227	0.53846157	0.9254093	1.0	3657	tags=52%, list=38%, signal=83%
GO:0031047	GO:0031047		57	-0.32056156	-0.93413985	0.5690722	0.92618775	1.0	1999	tags=32%, list=21%, signal=40%
GO:0090407	GO:0090407		372	-0.24781461	-0.9340222	0.6491935	0.9258829	1.0	2002	tags=24%, list=21%, signal=29%
GO:0032647	GO:0032647		17	-0.3886686	-0.9334985	0.5458167	0.92678237	1.0	1457	tags=47%, list=15%, signal=55%
GO:0030425	GO:0030425		299	-0.24418801	-0.932476	0.64257026	0.92908597	1.0	1206	tags=12%, list=13%, signal=13%
GO:0097447	GO:0097447		299	-0.24418801	-0.932476	0.64257026	0.9284452	1.0	1206	tags=12%, list=13%, signal=13%
GO:0019901	GO:0019901		409	-0.25588056	-0.9323839	0.6640159	0.9280545	1.0	1319	tags=13%, list=14%, signal=15%
GO:0050886	GO:0050886		23	-0.4214794	-0.93219006	0.5708419	0.92802125	1.0	1383	tags=17%, list=14%, signal=20%
GO:0015991	GO:0015991		16	-0.3579848	-0.93216866	0.53592235	0.9274521	1.0	614	tags=13%, list=6%, signal=13%
GO:0010720	GO:0010720		259	-0.2666065	-0.931798	0.6313646	0.92785376	1.0	1921	tags=22%, list=20%, signal=27%
GO:0050858	GO:0050858		18	-0.46003592	-0.9315824	0.6260504	0.9278181	1.0	628	tags=11%, list=7%, signal=12%
GO:0050849	GO:0050849		19	-0.36009228	-0.9314356	0.56875	0.92762	1.0	1886	tags=32%, list=20%, signal=39%
GO:1903008	GO:1903008		48	-0.3497123	-0.93108594	0.5467197	0.9279795	1.0	2383	tags=44%, list=25%, signal=58%
GO:0043014	GO:0043014		17	-0.5082654	-0.9309953	0.5642994	0.9276157	1.0	1731	tags=47%, list=18%, signal=57%
GO:0070482	GO:0070482		194	-0.28284872	-0.9309842	0.6498994	0.92702067	1.0	1500	tags=19%, list=16%, signal=22%
GO:0046474	GO:0046474		140	-0.2815924	-0.93090445	0.60337555	0.9266142	1.0	1827	tags=20%, list=19%, signal=24%
GO:0031646	GO:0031646		19	-0.47193435	-0.93083584	0.6333333	0.9261729	1.0	1695	tags=26%, list=18%, signal=32%
GO:0030858	GO:0030858		23	-0.4056252	-0.929496	0.5346154	0.929314	1.0	1691	tags=30%, list=18%, signal=37%
GO:1901991	GO:1901991		111	-0.31586784	-0.92792875	0.5897436	0.933124	1.0	2874	tags=35%, list=30%, signal=50%
GO:0007610	GO:0007610		208	-0.28143832	-0.92783976	0.6242424	0.9327565	1.0	1370	tags=14%, list=14%, signal=16%
GO:0000245	GO:0000245		48	-0.33171597	-0.9277664	0.552521	0.9323059	1.0	3291	tags=54%, list=34%, signal=82%
GO:1990928	GO:1990928		37	-0.38370562	-0.9277342	0.59243697	0.9317498	1.0	853	tags=14%, list=9%, signal=15%
GO:0046173	GO:0046173		31	-0.43428454	-0.9276532	0.61770624	0.931349	1.0	312	tags=10%, list=3%, signal=10%
GO:0033044	GO:0033044		243	-0.2661291	-0.92734015	0.6053215	0.93163955	1.0	2837	tags=36%, list=29%, signal=50%
GO:0030658	GO:0030658		117	-0.29280958	-0.92706716	0.58027077	0.93183947	1.0	1572	tags=21%, list=16%, signal=25%
GO:0034656	GO:0034656		33	-0.37657234	-0.92705154	0.58125	0.93124694	1.0	900	tags=9%, list=9%, signal=10%
GO:0036293	GO:0036293		177	-0.29222497	-0.9268838	0.675	0.93109614	1.0	1500	tags=19%, list=16%, signal=22%
GO:0000045	GO:0000045		44	-0.33226043	-0.9268068	0.5846774	0.9306987	1.0	1923	tags=30%, list=20%, signal=37%
GO:0019207	GO:0019207		122	-0.27496633	-0.92668974	0.6105263	0.9304195	1.0	647	tags=11%, list=7%, signal=11%
GO:0140097	GO:0140097		125	-0.29634723	-0.92661756	0.6450216	0.9300267	1.0	2673	tags=37%, list=28%, signal=50%
GO:0090662	GO:0090662		17	-0.33600706	-0.92565703	0.5461847	0.93210495	1.0	614	tags=12%, list=6%, signal=13%
GO:0099131	GO:0099131		17	-0.33600706	-0.92565703	0.5461847	0.9314735	1.0	614	tags=12%, list=6%, signal=13%
GO:0048644	GO:0048644		38	-0.34776405	-0.92563367	0.58076924	0.9309137	1.0	1131	tags=21%, list=12%, signal=24%
GO:0060415	GO:0060415		38	-0.34776405	-0.92563367	0.58076924	0.93028384	1.0	1131	tags=21%, list=12%, signal=24%
GO:0036464	GO:0036464		148	-0.28477636	-0.9255428	0.6012931	0.9299301	1.0	2404	tags=34%, list=25%, signal=44%
GO:0039702	GO:0039702		19	-0.4392933	-0.9255251	0.6343874	0.929354	1.0	2124	tags=37%, list=22%, signal=47%
GO:0043954	GO:0043954		27	-0.3645375	-0.9253793	0.57171714	0.92913365	1.0	511	tags=11%, list=5%, signal=12%
GO:0040001	GO:0040001		20	-0.38606787	-0.92535293	0.5615866	0.9285785	1.0	2160	tags=30%, list=22%, signal=39%
GO:0031406	GO:0031406		105	-0.30972546	-0.9253339	0.57258064	0.9280095	1.0	681	tags=10%, list=7%, signal=11%
GO:0009152	GO:0009152		113	-0.2526097	-0.92516106	0.5684008	0.92790693	1.0	2357	tags=30%, list=25%, signal=39%
GO:0031400	GO:0031400		378	-0.2581219	-0.92502093	0.608871	0.9276705	1.0	2796	tags=31%, list=29%, signal=42%
GO:0090169	GO:0090169		21	-0.43415332	-0.92436403	0.6351085	0.92895746	1.0	2367	tags=38%, list=25%, signal=50%
GO:0020037	GO:0020037		65	-0.3933879	-0.92421234	0.6204082	0.92879623	1.0	86	tags=6%, list=1%, signal=6%
GO:0035725	GO:0035725		19	-0.45644522	-0.92417973	0.62896824	0.92826355	1.0	1568	tags=21%, list=16%, signal=25%
GO:0006694	GO:0006694		76	-0.3331232	-0.92413527	0.563147	0.9277614	1.0	1817	tags=21%, list=19%, signal=26%
GO:0001883	GO:0001883		245	-0.2622672	-0.92387617	0.6382536	0.9278693	1.0	1906	tags=21%, list=20%, signal=26%
GO:0006650	GO:0006650		208	-0.2913619	-0.92376053	0.6728395	0.9276039	1.0	1440	tags=16%, list=15%, signal=18%
GO:0007020	GO:0007020		19	-0.35639322	-0.92324346	0.575	0.9284593	1.0	2718	tags=53%, list=28%, signal=73%
GO:0045936	GO:0045936		345	-0.25581867	-0.9229676	0.63617885	0.92861366	1.0	1173	tags=12%, list=12%, signal=13%
GO:0009303	GO:0009303		15	-0.39611238	-0.9227876	0.5539419	0.92851543	1.0	2768	tags=47%, list=29%, signal=65%
GO:0016597	GO:0016597		33	-0.38589007	-0.92249686	0.59871244	0.9287803	1.0	681	tags=18%, list=7%, signal=20%
GO:0007157	GO:0007157		19	-0.49398628	-0.9222201	0.5810277	0.9289501	1.0	1320	tags=16%, list=14%, signal=18%
GO:0070661	GO:0070661		40	-0.38943586	-0.92214155	0.5940594	0.9285491	1.0	1928	tags=28%, list=20%, signal=34%
GO:1904035	GO:1904035		43	-0.32205072	-0.9218551	0.6	0.92873335	1.0	1647	tags=21%, list=17%, signal=25%
GO:0006111	GO:0006111		22	-0.42062002	-0.9218478	0.5562372	0.9281335	1.0	1362	tags=27%, list=14%, signal=32%
GO:0031227	GO:0031227		108	-0.30818117	-0.92143947	0.58486706	0.928669	1.0	2782	tags=41%, list=29%, signal=57%
GO:2001252	GO:2001252		123	-0.27164507	-0.92080575	0.56	0.9298586	1.0	3301	tags=41%, list=34%, signal=62%
GO:0010563	GO:0010563		346	-0.25485182	-0.92006063	0.6476578	0.9313898	1.0	1173	tags=12%, list=12%, signal=13%
GO:0045022	GO:0045022		19	-0.39281198	-0.9199202	0.59840953	0.9311894	1.0	1827	tags=26%, list=19%, signal=32%
GO:0031301	GO:0031301		124	-0.3050113	-0.91961485	0.6471774	0.9314357	1.0	2491	tags=30%, list=26%, signal=40%
GO:0002931	GO:0002931		24	-0.33985	-0.91806465	0.5870021	0.9353053	1.0	1966	tags=29%, list=20%, signal=37%
GO:0010822	GO:0010822		76	-0.29470742	-0.91752404	0.595339	0.93612933	1.0	1356	tags=21%, list=14%, signal=24%
GO:0001666	GO:0001666		170	-0.29291582	-0.9175219	0.6948454	0.9355133	1.0	1500	tags=19%, list=16%, signal=23%
GO:0006690	GO:0006690		60	-0.3763167	-0.9171989	0.5802469	0.9358358	1.0	1694	tags=28%, list=18%, signal=34%
GO:0046486	GO:0046486		246	-0.2856108	-0.9168442	0.7050209	0.93620765	1.0	939	tags=11%, list=10%, signal=12%
GO:1903578	GO:1903578		51	-0.34049985	-0.916767	0.5717345	0.9358165	1.0	1362	tags=20%, list=14%, signal=23%
GO:0072686	GO:0072686		72	-0.2858703	-0.91656977	0.64837396	0.9357538	1.0	3435	tags=51%, list=36%, signal=79%
GO:0046906	GO:0046906		71	-0.3812292	-0.9163277	0.6300813	0.93582493	1.0	86	tags=6%, list=1%, signal=6%
GO:0016234	GO:0016234		52	-0.3049215	-0.9155032	0.5841996	0.9375369	1.0	2337	tags=29%, list=24%, signal=38%
GO:0090174	GO:0090174		58	-0.30045253	-0.9154973	0.62204725	0.9369366	1.0	3280	tags=43%, list=34%, signal=65%
GO:0030856	GO:0030856		65	-0.32555172	-0.91531205	0.661191	0.9368452	1.0	2299	tags=29%, list=24%, signal=38%
GO:0048471	GO:0048471		463	-0.24266914	-0.91514343	0.6817289	0.9367051	1.0	1932	tags=20%, list=20%, signal=24%
GO:0045292	GO:0045292		26	-0.43371814	-0.9149515	0.6861472	0.93662536	1.0	3294	tags=58%, list=34%, signal=88%
GO:0016197	GO:0016197		150	-0.2761949	-0.91494834	0.5866935	0.9360166	1.0	2183	tags=26%, list=23%, signal=33%
GO:0001882	GO:0001882		253	-0.25705174	-0.91455406	0.6496945	0.936468	1.0	1906	tags=21%, list=20%, signal=25%
GO:0008154	GO:0008154		38	-0.32809463	-0.9140687	0.57864076	0.93724537	1.0	2008	tags=32%, list=21%, signal=40%
GO:0048483	GO:0048483		17	-0.47562453	-0.91367364	0.6080808	0.9377279	1.0	1690	tags=24%, list=18%, signal=28%
GO:0043901	GO:0043901		105	-0.28953674	-0.9135562	0.64354527	0.9374575	1.0	2047	tags=22%, list=21%, signal=28%
GO:0032515	GO:0032515		36	-0.37797976	-0.91303724	0.62708336	0.9383086	1.0	936	tags=19%, list=10%, signal=21%
GO:0042098	GO:0042098		19	-0.42562562	-0.9128556	0.58906883	0.9382104	1.0	1355	tags=26%, list=14%, signal=31%
GO:0048284	GO:0048284		70	-0.27992576	-0.91269726	0.61490685	0.9380512	1.0	1841	tags=26%, list=19%, signal=32%
GO:0034249	GO:0034249		106	-0.27784353	-0.9124399	0.6205451	0.93817806	1.0	2035	tags=31%, list=21%, signal=39%
GO:0005881	GO:0005881		44	-0.33792642	-0.9122262	0.5691964	0.93816	1.0	1767	tags=27%, list=18%, signal=33%
GO:2001251	GO:2001251		98	-0.29211715	-0.91217554	0.60662526	0.9376985	1.0	2763	tags=38%, list=29%, signal=52%
GO:0003197	GO:0003197		18	-0.4946111	-0.91216326	0.62035227	0.9371123	1.0	990	tags=17%, list=10%, signal=19%
GO:0016773	GO:0016773		447	-0.2734278	-0.91192937	0.72073925	0.9371454	1.0	1347	tags=16%, list=14%, signal=18%
GO:1902175	GO:1902175		21	-0.3206957	-0.9109153	0.5690377	0.93941414	1.0	1966	tags=24%, list=20%, signal=30%
GO:0055008	GO:0055008		33	-0.34977	-0.91068864	0.6328125	0.93945545	1.0	1131	tags=21%, list=12%, signal=24%
GO:0046605	GO:0046605		35	-0.3745569	-0.9105498	0.63917524	0.93924814	1.0	3029	tags=34%, list=31%, signal=50%
GO:0010823	GO:0010823		37	-0.33108535	-0.909851	0.5510204	0.9406295	1.0	1480	tags=22%, list=15%, signal=25%
GO:0033233	GO:0033233		15	-0.36851746	-0.9096864	0.5676768	0.94047546	1.0	1670	tags=33%, list=17%, signal=40%
GO:0032550	GO:0032550		243	-0.25813615	-0.90963304	0.6652893	0.94001764	1.0	1906	tags=21%, list=20%, signal=26%
GO:0016830	GO:0016830		33	-0.38945776	-0.90951085	0.64299804	0.9397801	1.0	1377	tags=18%, list=14%, signal=21%
GO:1901862	GO:1901862		21	-0.45359188	-0.90914196	0.6390042	0.94019663	1.0	2571	tags=33%, list=27%, signal=45%
GO:0007018	GO:0007018		144	-0.27245873	-0.9090241	0.62035227	0.93993753	1.0	2438	tags=31%, list=25%, signal=40%
GO:0043177	GO:0043177		112	-0.2992706	-0.9088021	0.6	0.93997395	1.0	681	tags=10%, list=7%, signal=10%
GO:0008047	GO:0008047		330	-0.25481224	-0.9085687	0.6967213	0.9400051	1.0	2482	tags=29%, list=26%, signal=38%
GO:1901224	GO:1901224		36	-0.34139967	-0.9085394	0.602459	0.939491	1.0	1670	tags=22%, list=17%, signal=27%
GO:0016853	GO:0016853		111	-0.27049565	-0.9082611	0.60625	0.93970805	1.0	2447	tags=34%, list=25%, signal=45%
GO:0007492	GO:0007492		47	-0.29313564	-0.9076977	0.6131078	0.9407106	1.0	2830	tags=34%, list=29%, signal=48%
GO:0015291	GO:0015291		77	-0.3588007	-0.90761864	0.67052025	0.9403235	1.0	2253	tags=25%, list=23%, signal=32%
GO:0051640	GO:0051640		415	-0.24074139	-0.90750384	0.699793	0.9400259	1.0	2344	tags=25%, list=24%, signal=32%
GO:1903038	GO:1903038		57	-0.34911916	-0.9073957	0.6463158	0.93972176	1.0	862	tags=16%, list=9%, signal=17%
GO:0120034	GO:0120034		62	-0.29174465	-0.9065225	0.60082304	0.941482	1.0	482	tags=8%, list=5%, signal=8%
GO:0030258	GO:0030258		150	-0.3121342	-0.90643984	0.6363636	0.94109166	1.0	753	tags=11%, list=8%, signal=12%
GO:0071466	GO:0071466		91	-0.35658565	-0.90597534	0.6515151	0.94176316	1.0	271	tags=5%, list=3%, signal=6%
GO:1903706	GO:1903706		202	-0.27702025	-0.9058264	0.7212389	0.9415785	1.0	1131	tags=16%, list=12%, signal=18%
GO:0061383	GO:0061383		22	-0.36635453	-0.90555274	0.5729167	0.9417037	1.0	1753	tags=27%, list=18%, signal=33%
GO:0098542	GO:0098542		218	-0.28585923	-0.9054696	0.6493776	0.9413299	1.0	1727	tags=20%, list=18%, signal=23%
GO:2000181	GO:2000181		57	-0.3622393	-0.9050621	0.64718163	0.9418419	1.0	2	tags=2%, list=0%, signal=2%
GO:1903708	GO:1903708		93	-0.31834134	-0.90482914	0.6969697	0.94187576	1.0	1131	tags=20%, list=12%, signal=23%
GO:0045687	GO:0045687		19	-0.42357317	-0.90463257	0.60076046	0.9418146	1.0	1921	tags=32%, list=20%, signal=39%
GO:0035258	GO:0035258		61	-0.32355523	-0.90313506	0.62124246	0.945351	1.0	2537	tags=38%, list=26%, signal=51%
GO:0007160	GO:0007160		86	-0.2992989	-0.9030891	0.61829025	0.9448632	1.0	931	tags=8%, list=10%, signal=9%
GO:0016301	GO:0016301		493	-0.26616114	-0.9029335	0.7484536	0.9446813	1.0	1347	tags=16%, list=14%, signal=17%
GO:1901185	GO:1901185		36	-0.29195404	-0.9028102	0.62025315	0.94442	1.0	1895	tags=19%, list=20%, signal=24%
GO:0046822	GO:0046822		87	-0.26879567	-0.9027612	0.593047	0.94395244	1.0	3078	tags=38%, list=32%, signal=55%
GO:0005525	GO:0005525		239	-0.25661325	-0.90236634	0.68247426	0.94438994	1.0	1906	tags=21%, list=20%, signal=25%
GO:0046655	GO:0046655		17	-0.3672462	-0.9023645	0.5815324	0.943791	1.0	716	tags=24%, list=7%, signal=25%
GO:0010939	GO:0010939		18	-0.3453102	-0.90224814	0.6120332	0.9434929	1.0	3051	tags=44%, list=32%, signal=65%
GO:0006968	GO:0006968		21	-0.3659674	-0.9020112	0.58906883	0.9435902	1.0	1670	tags=29%, list=17%, signal=34%
GO:0030176	GO:0030176		105	-0.3053727	-0.9016483	0.63125	0.9439921	1.0	2782	tags=41%, list=29%, signal=57%
GO:0005774	GO:0005774		292	-0.26135075	-0.90157425	0.6597938	0.9435831	1.0	1775	tags=18%, list=18%, signal=22%
GO:0008194	GO:0008194		61	-0.3491566	-0.90098846	0.62781185	0.9445974	1.0	1723	tags=25%, list=18%, signal=30%
GO:0045124	GO:0045124		19	-0.41447198	-0.90070313	0.63039017	0.9447288	1.0	50	tags=5%, list=1%, signal=5%
GO:0048013	GO:0048013		59	-0.28444815	-0.9005918	0.60587	0.9444133	1.0	886	tags=10%, list=9%, signal=11%
GO:0050750	GO:0050750		16	-0.357387	-0.90024835	0.5918762	0.9447631	1.0	2373	tags=38%, list=25%, signal=50%
GO:0006457	GO:0006457		167	-0.2412939	-0.89943707	0.64315355	0.9464136	1.0	1605	tags=23%, list=17%, signal=28%
GO:1904949	GO:1904949		72	-0.2901354	-0.8992425	0.6085106	0.94632363	1.0	2441	tags=36%, list=25%, signal=48%
GO:0044322	GO:0044322		16	-0.41827917	-0.89921147	0.6163265	0.94580615	1.0	2071	tags=50%, list=22%, signal=64%
GO:0045058	GO:0045058		24	-0.4443266	-0.8986703	0.6597938	0.946736	1.0	1355	tags=25%, list=14%, signal=29%
GO:0015988	GO:0015988		17	-0.34309646	-0.89835465	0.577821	0.9470093	1.0	614	tags=12%, list=6%, signal=13%
GO:0060147	GO:0060147		37	-0.3669978	-0.8981577	0.63958335	0.9469474	1.0	1491	tags=22%, list=16%, signal=25%
GO:0060966	GO:0060966		37	-0.3669978	-0.8981577	0.63958335	0.9463473	1.0	1491	tags=22%, list=16%, signal=25%
GO:0014706	GO:0014706		122	-0.29571056	-0.89813167	0.68875504	0.9458282	1.0	1319	tags=20%, list=14%, signal=23%
GO:0004181	GO:0004181		17	-0.51544106	-0.8979495	0.68495935	0.9457305	1.0	138	tags=12%, list=1%, signal=12%
GO:0060537	GO:0060537		130	-0.2991085	-0.89778125	0.66342413	0.94559443	1.0	1319	tags=20%, list=14%, signal=23%
GO:0044283	GO:0044283		403	-0.25494564	-0.89750844	0.6720322	0.94573456	1.0	1709	tags=19%, list=18%, signal=22%
GO:0060271	GO:0060271		150	-0.29474622	-0.8974989	0.6386555	0.9451621	1.0	1755	tags=20%, list=18%, signal=24%
GO:0014066	GO:0014066		55	-0.3420257	-0.8974669	0.6461825	0.94464433	1.0	872	tags=15%, list=9%, signal=16%
GO:0016525	GO:0016525		56	-0.3623747	-0.8973374	0.65553236	0.9444458	1.0	2	tags=2%, list=0%, signal=2%
GO:0042326	GO:0042326		277	-0.25265715	-0.89725965	0.7357002	0.9440651	1.0	628	tags=6%, list=7%, signal=7%
GO:0036477	GO:0036477		398	-0.23543942	-0.89718664	0.79471546	0.94369256	1.0	2713	tags=28%, list=28%, signal=37%
GO:0000165	GO:0000165		169	-0.27884105	-0.89642787	0.6732673	0.9451769	1.0	1786	tags=20%, list=19%, signal=24%
GO:0046685	GO:0046685		25	-0.30040154	-0.8960688	0.6363636	0.9455756	1.0	2773	tags=28%, list=29%, signal=39%
GO:0030133	GO:0030133		221	-0.25623757	-0.89572716	0.6996124	0.9458955	1.0	1965	tags=25%, list=20%, signal=31%
GO:0006470	GO:0006470		131	-0.26884258	-0.8952537	0.70385396	0.94662035	1.0	2643	tags=27%, list=27%, signal=36%
GO:0070227	GO:0070227		15	-0.37625346	-0.89511305	0.5755102	0.94641083	1.0	1605	tags=20%, list=17%, signal=24%
GO:0009725	GO:0009725		469	-0.24946223	-0.89509237	0.7714885	0.94588304	1.0	1706	tags=19%, list=18%, signal=22%
GO:0032386	GO:0032386		264	-0.2348897	-0.89508826	0.7415254	0.94529575	1.0	1536	tags=17%, list=16%, signal=19%
GO:0050691	GO:0050691		21	-0.39196703	-0.8950496	0.5866935	0.94480664	1.0	1665	tags=48%, list=17%, signal=57%
GO:0051489	GO:0051489		29	-0.34795138	-0.894863	0.62677485	0.9447015	1.0	482	tags=10%, list=5%, signal=11%
GO:0061025	GO:0061025		86	-0.26198965	-0.8947416	0.66868687	0.944431	1.0	1841	tags=23%, list=19%, signal=29%
GO:0035308	GO:0035308		39	-0.35658607	-0.89420307	0.6721992	0.94529516	1.0	936	tags=18%, list=10%, signal=20%
GO:0036064	GO:0036064		49	-0.36193517	-0.8940271	0.6323232	0.94517606	1.0	1747	tags=27%, list=18%, signal=32%
GO:0051321	GO:0051321		98	-0.2935702	-0.8939107	0.69456065	0.94488573	1.0	2363	tags=32%, list=25%, signal=42%
GO:0035196	GO:0035196		20	-0.3382221	-0.8936185	0.6345382	0.9450681	1.0	2773	tags=40%, list=29%, signal=56%
GO:0031050	GO:0031050		21	-0.33819208	-0.89358187	0.6345382	0.94456065	1.0	2773	tags=38%, list=29%, signal=53%
GO:0070918	GO:0070918		21	-0.33819208	-0.89358187	0.6345382	0.9439714	1.0	2773	tags=38%, list=29%, signal=53%
GO:0014003	GO:0014003		19	-0.42769837	-0.8934436	0.6191446	0.9437358	1.0	1532	tags=21%, list=16%, signal=25%
GO:0004364	GO:0004364		18	-0.4862477	-0.89335376	0.6633267	0.9433971	1.0	2903	tags=50%, list=30%, signal=71%
GO:0044782	GO:0044782		153	-0.2913077	-0.8930653	0.6511628	0.9436217	1.0	1755	tags=20%, list=18%, signal=24%
GO:0016607	GO:0016607		288	-0.26606676	-0.89305556	0.65562916	0.94306356	1.0	3109	tags=41%, list=32%, signal=58%
GO:0032549	GO:0032549		247	-0.2517494	-0.8929828	0.7022587	0.94264793	1.0	1906	tags=21%, list=20%, signal=25%
GO:1903573	GO:1903573		28	-0.32825756	-0.8927631	0.59033614	0.9426045	1.0	2189	tags=36%, list=23%, signal=46%
GO:0051668	GO:0051668		61	-0.27572253	-0.892095	0.6399177	0.94381416	1.0	3216	tags=39%, list=33%, signal=59%
GO:0061630	GO:0061630		121	-0.29577807	-0.8920737	0.6695652	0.94328856	1.0	2277	tags=27%, list=24%, signal=35%
GO:0050770	GO:0050770		89	-0.3205911	-0.891838	0.69877046	0.943336	1.0	1213	tags=18%, list=13%, signal=20%
GO:0003229	GO:0003229		26	-0.32717997	-0.89182544	0.6476793	0.94278526	1.0	1630	tags=23%, list=17%, signal=28%
GO:0098802	GO:0098802		83	-0.3192237	-0.8917207	0.66023165	0.942492	1.0	162	tags=4%, list=2%, signal=4%
GO:0016458	GO:0016458		94	-0.27983978	-0.8912575	0.6768293	0.94318384	1.0	2647	tags=37%, list=28%, signal=51%
GO:0032206	GO:0032206		42	-0.3107409	-0.8910199	0.6492693	0.94322723	1.0	3201	tags=48%, list=33%, signal=71%
GO:0030662	GO:0030662		124	-0.2677884	-0.89017236	0.7128713	0.9449386	1.0	1965	tags=29%, list=20%, signal=36%
GO:0030246	GO:0030246		126	-0.27179402	-0.8894764	0.7310757	0.94614786	1.0	1723	tags=22%, list=18%, signal=27%
GO:0044295	GO:0044295		16	-0.4355085	-0.8891783	0.630303	0.9463314	1.0	2898	tags=50%, list=30%, signal=71%
GO:0002520	GO:0002520		316	-0.26480582	-0.88898736	0.82570803	0.9462492	1.0	1635	tags=18%, list=17%, signal=21%
GO:2000679	GO:2000679		15	-0.37300318	-0.8889696	0.5939525	0.9457173	1.0	1594	tags=27%, list=17%, signal=32%
GO:0097190	GO:0097190		178	-0.25637382	-0.8887561	0.70253164	0.9457322	1.0	1156	tags=13%, list=12%, signal=15%
GO:0034404	GO:0034404		108	-0.28795838	-0.8883804	0.63508064	0.94618386	1.0	2082	tags=27%, list=22%, signal=34%
GO:0051058	GO:0051058		32	-0.38246027	-0.8882519	0.6659664	0.94593096	1.0	1326	tags=16%, list=14%, signal=18%
GO:0031490	GO:0031490		64	-0.29874074	-0.8881584	0.5975855	0.945596	1.0	2487	tags=36%, list=26%, signal=48%
GO:1902105	GO:1902105		128	-0.2959374	-0.88802975	0.7951542	0.9453276	1.0	1213	tags=18%, list=13%, signal=20%
GO:0001676	GO:0001676		65	-0.35873088	-0.8880275	0.673428	0.94475347	1.0	517	tags=11%, list=5%, signal=11%
GO:0003416	GO:0003416		20	-0.44886744	-0.8879176	0.656051	0.94444025	1.0	1606	tags=25%, list=17%, signal=30%
GO:0003417	GO:0003417		20	-0.44886744	-0.8879176	0.656051	0.9438605	1.0	1606	tags=25%, list=17%, signal=30%
GO:0098868	GO:0098868		21	-0.44885004	-0.8879003	0.656051	0.9433198	1.0	1606	tags=24%, list=17%, signal=29%
GO:1901568	GO:1901568		94	-0.32033527	-0.8876218	0.66525424	0.94348377	1.0	1694	tags=24%, list=18%, signal=29%
GO:0006493	GO:0006493		48	-0.39739415	-0.8872437	0.6785714	0.94389546	1.0	1761	tags=29%, list=18%, signal=36%
GO:0051291	GO:0051291		73	-0.24536064	-0.88683563	0.67351127	0.9444229	1.0	1450	tags=21%, list=15%, signal=24%
GO:0071013	GO:0071013		80	-0.30313352	-0.8866805	0.5914894	0.9442577	1.0	3291	tags=55%, list=34%, signal=83%
GO:0099513	GO:0099513		426	-0.24277982	-0.8866125	0.8511111	0.9438836	1.0	1905	tags=21%, list=20%, signal=25%
GO:0036379	GO:0036379		19	-0.4306396	-0.8862832	0.6189555	0.9441634	1.0	734	tags=26%, list=8%, signal=28%
GO:0019904	GO:0019904		457	-0.23604706	-0.88616073	0.74596775	0.9439049	1.0	2000	tags=21%, list=21%, signal=26%
GO:0097431	GO:0097431		20	-0.36532307	-0.88438237	0.6396761	0.9480619	1.0	3435	tags=60%, list=36%, signal=93%
GO:0005979	GO:0005979		18	-0.3400367	-0.88417035	0.5821501	0.9480353	1.0	1440	tags=22%, list=15%, signal=26%
GO:0010962	GO:0010962		18	-0.3400367	-0.88417035	0.5821501	0.9474572	1.0	1440	tags=22%, list=15%, signal=26%
GO:0010633	GO:0010633		40	-0.3763996	-0.88415724	0.627907	0.946915	1.0	2734	tags=30%, list=28%, signal=42%
GO:0008574	GO:0008574		16	-0.4734263	-0.8839032	0.6434783	0.9470173	1.0	1750	tags=31%, list=18%, signal=38%
GO:0030170	GO:0030170		33	-0.3349861	-0.8838592	0.627572	0.9465625	1.0	876	tags=15%, list=9%, signal=17%
GO:0070279	GO:0070279		33	-0.3349861	-0.8838592	0.627572	0.94598675	1.0	876	tags=15%, list=9%, signal=17%
GO:0019001	GO:0019001		246	-0.25044164	-0.8836872	0.7368421	0.9458813	1.0	1906	tags=21%, list=20%, signal=25%
GO:0032561	GO:0032561		246	-0.25044164	-0.8836872	0.7368421	0.94530666	1.0	1906	tags=21%, list=20%, signal=25%
GO:0004672	GO:0004672		359	-0.26711768	-0.8833533	0.7718941	0.9455996	1.0	1347	tags=15%, list=14%, signal=17%
GO:0005769	GO:0005769		223	-0.24207903	-0.8831193	0.7887324	0.9456498	1.0	1386	tags=14%, list=14%, signal=16%
GO:0007281	GO:0007281		77	-0.26800326	-0.8829264	0.7173913	0.9455602	1.0	340	tags=8%, list=4%, signal=8%
GO:0098840	GO:0098840		45	-0.3557343	-0.8826019	0.6255144	0.9458409	1.0	1747	tags=27%, list=18%, signal=32%
GO:0099118	GO:0099118		45	-0.3557343	-0.8826019	0.6255144	0.945268	1.0	1747	tags=27%, list=18%, signal=32%
GO:0007219	GO:0007219		57	-0.33494872	-0.8823119	0.67561984	0.94545776	1.0	1582	tags=23%, list=16%, signal=27%
GO:0048534	GO:0048534		298	-0.2676881	-0.88214654	0.83006537	0.9453166	1.0	1635	tags=18%, list=17%, signal=22%
GO:0001101	GO:0001101		182	-0.25409552	-0.881617	0.8099808	0.9460902	1.0	1865	tags=21%, list=19%, signal=25%
GO:0016758	GO:0016758		103	-0.31585744	-0.881486	0.722334	0.94584787	1.0	1761	tags=29%, list=18%, signal=35%
GO:0009200	GO:0009200		15	-0.3099462	-0.88075846	0.66799206	0.94721717	1.0	2082	tags=27%, list=22%, signal=34%
GO:1903364	GO:1903364		86	-0.27534723	-0.8803165	0.6728016	0.9477717	1.0	3042	tags=37%, list=32%, signal=54%
GO:0045685	GO:0045685		28	-0.36765072	-0.8803021	0.6300578	0.9472337	1.0	2150	tags=32%, list=22%, signal=41%
GO:0007026	GO:0007026		16	-0.38296223	-0.8801253	0.61354584	0.9471074	1.0	2160	tags=44%, list=22%, signal=56%
GO:0051294	GO:0051294		20	-0.3692632	-0.8799886	0.64803314	0.9469048	1.0	2160	tags=30%, list=22%, signal=39%
GO:0061659	GO:0061659		124	-0.28993538	-0.87979746	0.7161572	0.9468174	1.0	2277	tags=27%, list=24%, signal=34%
GO:0005089	GO:0005089		55	-0.32502893	-0.87967485	0.6614786	0.9465798	1.0	460	tags=7%, list=5%, signal=8%
GO:0003924	GO:0003924		189	-0.24873406	-0.8792224	0.6757322	0.9471606	1.0	2820	tags=30%, list=29%, signal=42%
GO:0006298	GO:0006298		21	-0.38254708	-0.87860644	0.6410788	0.9481617	1.0	3669	tags=48%, list=38%, signal=77%
GO:0016746	GO:0016746		155	-0.26375425	-0.8781873	0.7788845	0.94869643	1.0	1416	tags=18%, list=15%, signal=21%
GO:0018108	GO:0018108		96	-0.31004465	-0.87807447	0.7240704	0.9483926	1.0	872	tags=11%, list=9%, signal=12%
GO:0000159	GO:0000159		16	-0.36515555	-0.8779871	0.6331361	0.9480675	1.0	2442	tags=38%, list=25%, signal=50%
GO:0098927	GO:0098927		21	-0.36569563	-0.8776293	0.6506024	0.94845253	1.0	1827	tags=24%, list=19%, signal=29%
GO:0030534	GO:0030534		50	-0.34454212	-0.8772394	0.6969072	0.94892645	1.0	261	tags=10%, list=3%, signal=10%
GO:0046578	GO:0046578		135	-0.2666057	-0.87679803	0.7525151	0.9494637	1.0	1417	tags=13%, list=15%, signal=15%
GO:0031529	GO:0031529		22	-0.36994234	-0.8767579	0.6573034	0.94898283	1.0	745	tags=18%, list=8%, signal=20%
GO:0016049	GO:0016049		58	-0.32959777	-0.87657934	0.64658636	0.94889057	1.0	3017	tags=33%, list=31%, signal=47%
GO:0006998	GO:0006998		40	-0.27941656	-0.8764127	0.64803314	0.94870794	1.0	1364	tags=18%, list=14%, signal=20%
GO:0008543	GO:0008543		45	-0.29820916	-0.8759907	0.62628335	0.94922465	1.0	2386	tags=29%, list=25%, signal=38%
GO:0000079	GO:0000079		48	-0.29333228	-0.8758608	0.7169811	0.9489834	1.0	3506	tags=46%, list=36%, signal=72%
GO:1904029	GO:1904029		49	-0.29329422	-0.8757921	0.7169811	0.94861186	1.0	3506	tags=45%, list=36%, signal=70%
GO:0009311	GO:0009311		27	-0.33211938	-0.8757798	0.6234818	0.9480789	1.0	1642	tags=30%, list=17%, signal=36%
GO:0051054	GO:0051054		148	-0.251932	-0.8751475	0.7219828	0.94918346	1.0	3234	tags=39%, list=34%, signal=58%
GO:0005865	GO:0005865		18	-0.43374982	-0.8748002	0.63776493	0.9494701	1.0	734	tags=28%, list=8%, signal=30%
GO:0006164	GO:0006164		118	-0.23742472	-0.87438065	0.6712871	0.9499206	1.0	2357	tags=29%, list=25%, signal=38%
GO:1904888	GO:1904888		32	-0.35556176	-0.8742238	0.7031872	0.9497374	1.0	2381	tags=25%, list=25%, signal=33%
GO:0031300	GO:0031300		137	-0.2835087	-0.87409914	0.73146296	0.9495081	1.0	2491	tags=28%, list=26%, signal=38%
GO:0045739	GO:0045739		37	-0.30115274	-0.8739771	0.6858316	0.94926554	1.0	2673	tags=30%, list=28%, signal=41%
GO:0007528	GO:0007528		19	-0.3277937	-0.8738138	0.6297872	0.9491018	1.0	162	tags=11%, list=2%, signal=11%
GO:0016411	GO:0016411		18	-0.41220766	-0.87341267	0.60784316	0.9495905	1.0	939	tags=22%, list=10%, signal=25%
GO:1990138	GO:1990138		39	-0.33147117	-0.8731765	0.65708417	0.94960177	1.0	2970	tags=33%, list=31%, signal=48%
GO:0002285	GO:0002285		49	-0.3481143	-0.8729278	0.6559829	0.9496628	1.0	1320	tags=12%, list=14%, signal=14%
GO:0033561	GO:0033561		16	-0.4587682	-0.87229353	0.6814672	0.95066583	1.0	1326	tags=31%, list=14%, signal=36%
GO:0050905	GO:0050905		41	-0.37888357	-0.87210345	0.67465067	0.9505727	1.0	1012	tags=15%, list=11%, signal=16%
GO:0032870	GO:0032870		308	-0.24589072	-0.87203455	0.7921811	0.9501921	1.0	1787	tags=17%, list=19%, signal=20%
GO:0051052	GO:0051052		260	-0.25468287	-0.8717872	0.67413443	0.95026976	1.0	3246	tags=39%, list=34%, signal=57%
GO:0055081	GO:0055081		32	-0.34495673	-0.87176037	0.70658684	0.9497724	1.0	48	tags=3%, list=0%, signal=3%
GO:0044774	GO:0044774		70	-0.29452467	-0.8716081	0.6728016	0.94958866	1.0	1002	tags=16%, list=10%, signal=17%
GO:0030857	GO:0030857		20	-0.42615893	-0.87110806	0.6793587	0.950299	1.0	1594	tags=30%, list=17%, signal=36%
GO:0000075	GO:0000075		134	-0.28056133	-0.87042266	0.6687898	0.95147675	1.0	3100	tags=37%, list=32%, signal=54%
GO:0006898	GO:0006898		131	-0.26870352	-0.87001705	0.733871	0.9519572	1.0	1502	tags=14%, list=16%, signal=16%
GO:0045005	GO:0045005		26	-0.3282204	-0.8698256	0.68346775	0.9519034	1.0	3058	tags=38%, list=32%, signal=56%
GO:0031589	GO:0031589		117	-0.2670628	-0.86921924	0.73282444	0.95291144	1.0	1228	tags=11%, list=13%, signal=13%
GO:0051129	GO:0051129		428	-0.23247397	-0.869219	0.873706	0.95235187	1.0	1988	tags=20%, list=21%, signal=24%
GO:0033613	GO:0033613		41	-0.33959818	-0.86875314	0.6614173	0.95298266	1.0	1921	tags=27%, list=20%, signal=33%
GO:0044270	GO:0044270		326	-0.22549576	-0.86871374	0.78807944	0.9525072	1.0	2675	tags=35%, list=28%, signal=46%
GO:0007034	GO:0007034		105	-0.2612993	-0.86866266	0.72657746	0.9520791	1.0	2209	tags=22%, list=23%, signal=28%
GO:0030097	GO:0030097		273	-0.27171862	-0.86806804	0.82974136	0.95298964	1.0	1635	tags=19%, list=17%, signal=22%
GO:0006914	GO:0006914		185	-0.24704923	-0.8680644	0.84294236	0.95243657	1.0	1965	tags=26%, list=20%, signal=33%
GO:0061919	GO:0061919		185	-0.24704923	-0.8680644	0.84294236	0.95187795	1.0	1965	tags=26%, list=20%, signal=33%
GO:0005871	GO:0005871		36	-0.35931474	-0.8680547	0.63146996	0.95134866	1.0	1750	tags=28%, list=18%, signal=34%
GO:0030218	GO:0030218		45	-0.3208814	-0.86756027	0.69787234	0.9520019	1.0	2631	tags=38%, list=27%, signal=52%
GO:0004519	GO:0004519		77	-0.31092095	-0.86704373	0.7243461	0.9527553	1.0	2063	tags=31%, list=21%, signal=39%
GO:0070534	GO:0070534		23	-0.33660984	-0.86677593	0.63582677	0.9528538	1.0	3220	tags=61%, list=33%, signal=91%
GO:0007595	GO:0007595		26	-0.33050576	-0.8665539	0.677686	0.9528259	1.0	2849	tags=42%, list=30%, signal=60%
GO:0034101	GO:0034101		51	-0.3044696	-0.86630017	0.6888412	0.9529213	1.0	1917	tags=27%, list=20%, signal=34%
GO:0051591	GO:0051591		50	-0.36359972	-0.865762	0.6998012	0.9537121	1.0	1316	tags=22%, list=14%, signal=25%
GO:0008237	GO:0008237		89	-0.3147598	-0.86541384	0.766	0.9540226	1.0	1129	tags=17%, list=12%, signal=19%
GO:0002833	GO:0002833		24	-0.38362992	-0.8651742	0.6858316	0.9540592	1.0	2452	tags=38%, list=25%, signal=50%
GO:0001933	GO:0001933		254	-0.24369435	-0.86516535	0.7992278	0.95352685	1.0	2561	tags=24%, list=27%, signal=32%
GO:0034976	GO:0034976		171	-0.2641211	-0.86506706	0.76516634	0.9532166	1.0	2299	tags=34%, list=24%, signal=44%
GO:0032526	GO:0032526		47	-0.372342	-0.86505526	0.686907	0.952692	1.0	532	tags=11%, list=6%, signal=11%
GO:0035304	GO:0035304		86	-0.28506473	-0.8648203	0.7157258	0.95270395	1.0	2480	tags=34%, list=26%, signal=45%
GO:0005520	GO:0005520		15	-0.43323135	-0.8640078	0.6686992	0.954206	1.0	823	tags=20%, list=9%, signal=22%
GO:0001085	GO:0001085		76	-0.35795063	-0.86396956	0.66595745	0.9537401	1.0	1921	tags=29%, list=20%, signal=36%
GO:0098852	GO:0098852		255	-0.25118116	-0.8637302	0.7798354	0.9537907	1.0	1775	tags=18%, list=18%, signal=21%
GO:0051896	GO:0051896		102	-0.3075826	-0.8636305	0.75247526	0.9534565	1.0	1440	tags=14%, list=15%, signal=16%
GO:0001658	GO:0001658		19	-0.47944298	-0.86362886	0.68311197	0.9529066	1.0	1594	tags=21%, list=17%, signal=25%
GO:0048487	GO:0048487		27	-0.31502485	-0.86357033	0.65037596	0.9525176	1.0	1242	tags=26%, list=13%, signal=30%
GO:0046394	GO:0046394		215	-0.25208843	-0.8622091	0.7281746	0.95534724	1.0	1706	tags=20%, list=18%, signal=24%
GO:0050688	GO:0050688		42	-0.3329894	-0.86211854	0.6686047	0.9550055	1.0	1716	tags=33%, list=18%, signal=40%
GO:0018212	GO:0018212		98	-0.30397373	-0.8613082	0.7299413	0.95644796	1.0	872	tags=11%, list=9%, signal=12%
GO:0051962	GO:0051962		238	-0.26005417	-0.8612015	0.8798371	0.9561739	1.0	1921	tags=24%, list=20%, signal=29%
GO:0031514	GO:0031514		42	-0.2731639	-0.860624	0.6989247	0.95710516	1.0	3349	tags=43%, list=35%, signal=65%
GO:0003690	GO:0003690		409	-0.25803593	-0.8604399	0.80932206	0.95701325	1.0	2874	tags=30%, list=30%, signal=41%
GO:0051262	GO:0051262		92	-0.2791484	-0.86029327	0.71794873	0.95679367	1.0	1838	tags=26%, list=19%, signal=32%
GO:0002495	GO:0002495		79	-0.27885863	-0.8601008	0.6924603	0.95672673	1.0	2816	tags=37%, list=29%, signal=51%
GO:0002504	GO:0002504		79	-0.27885863	-0.8601008	0.6924603	0.9561746	1.0	2816	tags=37%, list=29%, signal=51%
GO:0019886	GO:0019886		79	-0.27885863	-0.8601008	0.6924603	0.9556232	1.0	2816	tags=37%, list=29%, signal=51%
GO:0032570	GO:0032570		24	-0.3454935	-0.8594919	0.6850716	0.9565913	1.0	1869	tags=25%, list=19%, signal=31%
GO:0098609	GO:0098609		233	-0.27322412	-0.8593935	0.8255578	0.9563105	1.0	1614	tags=14%, list=17%, signal=16%
GO:0016579	GO:0016579		185	-0.27091536	-0.8590827	0.79787236	0.95653075	1.0	2594	tags=29%, list=27%, signal=39%
GO:0009070	GO:0009070		15	-0.34830654	-0.85905385	0.6967213	0.956048	1.0	3013	tags=40%, list=31%, signal=58%
GO:0002831	GO:0002831		79	-0.3119207	-0.8588411	0.7247191	0.95602465	1.0	1716	tags=25%, list=18%, signal=31%
GO:0030323	GO:0030323		85	-0.28693762	-0.8587505	0.7389558	0.9557042	1.0	1980	tags=25%, list=21%, signal=31%
GO:0045616	GO:0045616		24	-0.33466765	-0.8583914	0.7046843	0.9560261	1.0	1691	tags=29%, list=18%, signal=35%
GO:2000008	GO:2000008		27	-0.3303	-0.8583253	0.6947162	0.9556353	1.0	2187	tags=33%, list=23%, signal=43%
GO:0001764	GO:0001764		43	-0.351815	-0.85812175	0.7298969	0.9555956	1.0	1202	tags=19%, list=12%, signal=21%
GO:0032388	GO:0032388		142	-0.2452613	-0.85786635	0.80085653	0.9556472	1.0	1356	tags=18%, list=14%, signal=21%
GO:0051656	GO:0051656		279	-0.2407965	-0.8577248	0.80933064	0.95541734	1.0	1951	tags=22%, list=20%, signal=27%
GO:0060541	GO:0060541		92	-0.29153273	-0.857477	0.7489452	0.9555207	1.0	1980	tags=25%, list=21%, signal=31%
GO:0016410	GO:0016410		65	-0.2849874	-0.8568428	0.78	0.95650756	1.0	1996	tags=28%, list=21%, signal=35%
GO:0009410	GO:0009410		141	-0.28751022	-0.8561115	0.80430526	0.9576726	1.0	705	tags=8%, list=7%, signal=8%
GO:0030261	GO:0030261		30	-0.28700578	-0.8555468	0.6822811	0.9585044	1.0	1622	tags=23%, list=17%, signal=28%
GO:0030544	GO:0030544		27	-0.32529563	-0.8555401	0.715415	0.957969	1.0	1605	tags=30%, list=17%, signal=35%
GO:0008017	GO:0008017		158	-0.28464875	-0.85544634	0.7610063	0.957654	1.0	2212	tags=28%, list=23%, signal=36%
GO:0030182	GO:0030182		452	-0.2384405	-0.85530823	0.9444444	0.95744056	1.0	2018	tags=21%, list=21%, signal=26%
GO:1903828	GO:1903828		79	-0.27515867	-0.8550633	0.75	0.9575046	1.0	2183	tags=23%, list=23%, signal=29%
GO:0060765	GO:0060765		19	-0.29519606	-0.8549234	0.6713427	0.95729816	1.0	3306	tags=53%, list=34%, signal=80%
GO:0086004	GO:0086004		21	-0.38208655	-0.8549046	0.68041235	0.9567978	1.0	36	tags=5%, list=0%, signal=5%
GO:1903115	GO:1903115		21	-0.38208655	-0.8549046	0.68041235	0.9562529	1.0	36	tags=5%, list=0%, signal=5%
GO:0050730	GO:0050730		133	-0.28044567	-0.8547779	0.7642105	0.9560142	1.0	197	tags=5%, list=2%, signal=5%
GO:0002757	GO:0002757		239	-0.2685579	-0.85473824	0.8303393	0.95556396	1.0	1670	tags=15%, list=17%, signal=18%
GO:0090181	GO:0090181		46	-0.34436184	-0.85469055	0.6827853	0.955142	1.0	2450	tags=35%, list=25%, signal=46%
GO:0061028	GO:0061028		20	-0.2937098	-0.8546841	0.6688172	0.9546203	1.0	1594	tags=25%, list=17%, signal=30%
GO:0036473	GO:0036473		18	-0.32537043	-0.8537738	0.68688846	0.95631003	1.0	2672	tags=44%, list=28%, signal=61%
GO:0070838	GO:0070838		111	-0.28138703	-0.8534761	0.8900415	0.95646334	1.0	2015	tags=23%, list=21%, signal=28%
GO:0072511	GO:0072511		112	-0.281365	-0.85344326	0.8900415	0.9560067	1.0	2015	tags=22%, list=21%, signal=28%
GO:1902235	GO:1902235		17	-0.33115706	-0.85270673	0.65983605	0.9572313	1.0	1158	tags=35%, list=12%, signal=40%
GO:0016053	GO:0016053		216	-0.24986331	-0.8526669	0.7475149	0.95678043	1.0	1706	tags=20%, list=18%, signal=24%
GO:0005765	GO:0005765		254	-0.24824029	-0.85250866	0.8148148	0.956617	1.0	1775	tags=17%, list=18%, signal=21%
GO:1900744	GO:1900744		18	-0.4217078	-0.85240835	0.6964657	0.95630646	1.0	1299	tags=22%, list=14%, signal=26%
GO:0070861	GO:0070861		16	-0.37565556	-0.8522613	0.6368932	0.95609707	1.0	1052	tags=25%, list=11%, signal=28%
GO:0043470	GO:0043470		32	-0.3653887	-0.8521306	0.6764706	0.9558488	1.0	1362	tags=16%, list=14%, signal=18%
GO:0000086	GO:0000086		98	-0.2808017	-0.85210234	0.75652176	0.95538545	1.0	2710	tags=33%, list=28%, signal=45%
GO:0038083	GO:0038083		22	-0.3715983	-0.8518252	0.67695475	0.9554779	1.0	840	tags=14%, list=9%, signal=15%
GO:2000272	GO:2000272		17	-0.43359566	-0.8515462	0.7253669	0.9556167	1.0	75	tags=6%, list=1%, signal=6%
GO:2000107	GO:2000107		24	-0.3318119	-0.85130316	0.75757575	0.9556612	1.0	211	tags=8%, list=2%, signal=8%
GO:0030041	GO:0030041		22	-0.3797004	-0.8512057	0.6593186	0.95535654	1.0	2008	tags=32%, list=21%, signal=40%
GO:0090568	GO:0090568		24	-0.31030598	-0.85118544	0.6647059	0.9548647	1.0	2361	tags=33%, list=25%, signal=44%
GO:0006760	GO:0006760		21	-0.33230972	-0.8511197	0.654224	0.9544734	1.0	716	tags=19%, list=7%, signal=21%
GO:0001824	GO:0001824		38	-0.28163826	-0.85074973	0.7346939	0.9548287	1.0	2172	tags=24%, list=23%, signal=30%
GO:0046850	GO:0046850		24	-0.38205415	-0.85039485	0.7078189	0.9550657	1.0	50	tags=4%, list=1%, signal=4%
GO:0016363	GO:0016363		82	-0.27443007	-0.84985983	0.6632653	0.95580935	1.0	3086	tags=40%, list=32%, signal=59%
GO:0007097	GO:0007097		16	-0.31213552	-0.8497564	0.667319	0.95550734	1.0	3218	tags=50%, list=33%, signal=75%
GO:1901976	GO:1901976		23	-0.3562778	-0.84925467	0.67102396	0.9561552	1.0	2138	tags=39%, list=22%, signal=50%
GO:0097327	GO:0097327		65	-0.31263366	-0.8490334	0.75247526	0.95614237	1.0	1944	tags=25%, list=20%, signal=31%
GO:0035591	GO:0035591		51	-0.3539727	-0.8489972	0.74541754	0.95569354	1.0	204	tags=8%, list=2%, signal=8%
GO:0070897	GO:0070897		26	-0.3939823	-0.84888	0.7128099	0.9554916	1.0	3862	tags=54%, list=40%, signal=90%
GO:0030811	GO:0030811		28	-0.3923057	-0.8486418	0.6944444	0.95551807	1.0	1362	tags=14%, list=14%, signal=17%
GO:0007044	GO:0007044		36	-0.2916171	-0.8479718	0.68659794	0.9565926	1.0	282	tags=6%, list=3%, signal=6%
GO:0003774	GO:0003774		78	-0.3107628	-0.84792775	0.72834647	0.9561586	1.0	1854	tags=26%, list=19%, signal=32%
GO:0046683	GO:0046683		63	-0.33335787	-0.8476493	0.7425743	0.9562624	1.0	1670	tags=24%, list=17%, signal=29%
GO:0006110	GO:0006110		27	-0.39880487	-0.84752935	0.7	0.9559894	1.0	1362	tags=15%, list=14%, signal=17%
GO:0045860	GO:0045860		287	-0.25075373	-0.8470788	0.8609958	0.9564822	1.0	1319	tags=13%, list=14%, signal=14%
GO:0070371	GO:0070371		16	-0.41476017	-0.8465912	0.6712871	0.9570651	1.0	1131	tags=25%, list=12%, signal=28%
GO:0005721	GO:0005721		16	-0.34668216	-0.8461211	0.61770624	0.9576072	1.0	2614	tags=31%, list=27%, signal=43%
GO:0002262	GO:0002262		60	-0.28168148	-0.8455982	0.7606264	0.95830816	1.0	1917	tags=27%, list=20%, signal=33%
GO:2001235	GO:2001235		120	-0.25296816	-0.8449095	0.822314	0.9593729	1.0	2182	tags=22%, list=23%, signal=28%
GO:0032885	GO:0032885		22	-0.30600196	-0.84435797	0.6297787	0.96009254	1.0	2299	tags=27%, list=24%, signal=36%
GO:0051347	GO:0051347		368	-0.23662445	-0.843616	0.87048835	0.96126646	1.0	1628	tags=15%, list=17%, signal=18%
GO:0070034	GO:0070034		17	-0.3554571	-0.84327203	0.6555118	0.9615446	1.0	2560	tags=53%, list=27%, signal=72%
GO:0080135	GO:0080135		409	-0.2272541	-0.843106	0.91386557	0.9613826	1.0	1744	tags=20%, list=18%, signal=23%
GO:0002764	GO:0002764		258	-0.26219034	-0.8430365	0.8797595	0.9610131	1.0	1670	tags=15%, list=17%, signal=18%
GO:1900078	GO:1900078		16	-0.3917154	-0.84268755	0.72357726	0.9612693	1.0	553	tags=19%, list=6%, signal=20%
GO:0043405	GO:0043405		184	-0.23528054	-0.84240943	0.8353414	0.9613798	1.0	872	tags=10%, list=9%, signal=11%
GO:0032727	GO:0032727		15	-0.36178705	-0.84228367	0.6897233	0.96115	1.0	1258	tags=40%, list=13%, signal=46%
GO:0051881	GO:0051881		40	-0.3312147	-0.84179753	0.66	0.9617608	1.0	1139	tags=15%, list=12%, signal=17%
GO:0034062	GO:0034062		36	-0.3144018	-0.8417535	0.6754564	0.9613291	1.0	3838	tags=61%, list=40%, signal=101%
GO:0097747	GO:0097747		36	-0.3144018	-0.8417535	0.6754564	0.9607965	1.0	3838	tags=61%, list=40%, signal=101%
GO:0046636	GO:0046636		16	-0.45079106	-0.84170425	0.7010101	0.9603774	1.0	181	tags=13%, list=2%, signal=13%
GO:0017069	GO:0017069		31	-0.30274892	-0.8416874	0.6923077	0.95988274	1.0	1902	tags=39%, list=20%, signal=48%
GO:0035198	GO:0035198		17	-0.36627278	-0.84082943	0.6837782	0.9613443	1.0	1872	tags=41%, list=19%, signal=51%
GO:0005685	GO:0005685		16	-0.33108994	-0.84044105	0.64025694	0.9616836	1.0	3874	tags=69%, list=40%, signal=115%
GO:0019867	GO:0019867		142	-0.24091172	-0.84010494	0.8375	0.96189386	1.0	2804	tags=35%, list=29%, signal=49%
GO:0031968	GO:0031968		142	-0.24091172	-0.84010494	0.8375	0.9613627	1.0	2804	tags=35%, list=29%, signal=49%
GO:0009743	GO:0009743		100	-0.2766139	-0.83994883	0.7495069	0.96119267	1.0	1532	tags=15%, list=16%, signal=18%
GO:0005911	GO:0005911		270	-0.22913577	-0.83993864	0.9136842	0.960679	1.0	1695	tags=15%, list=18%, signal=17%
GO:0005319	GO:0005319		77	-0.278878	-0.83921385	0.812749	0.9618202	1.0	684	tags=12%, list=7%, signal=12%
GO:0016893	GO:0016893		29	-0.38310978	-0.8390948	0.74541754	0.9615739	1.0	1438	tags=24%, list=15%, signal=28%
GO:0016328	GO:0016328		38	-0.31025907	-0.8387354	0.71686745	0.9618832	1.0	1755	tags=24%, list=18%, signal=29%
GO:0004721	GO:0004721		114	-0.25107655	-0.83824456	0.85544556	0.96244776	1.0	2643	tags=25%, list=27%, signal=35%
GO:0031252	GO:0031252		286	-0.22664088	-0.83814394	0.87992126	0.9621257	1.0	2259	tags=22%, list=23%, signal=28%
GO:0051289	GO:0051289		55	-0.30800152	-0.83806074	0.75390625	0.96178335	1.0	1813	tags=25%, list=19%, signal=31%
GO:0031960	GO:0031960		87	-0.32652444	-0.83738166	0.77935225	0.96285766	1.0	1320	tags=20%, list=14%, signal=22%
GO:0030001	GO:0030001		230	-0.24968424	-0.83707666	0.9496982	0.9630057	1.0	2015	tags=20%, list=21%, signal=25%
GO:0032594	GO:0032594		21	-0.3215025	-0.8368888	0.6647174	0.9628881	1.0	3054	tags=52%, list=32%, signal=77%
GO:0031114	GO:0031114		17	-0.3518899	-0.8366776	0.6828283	0.96284604	1.0	2160	tags=41%, list=22%, signal=53%
GO:2000352	GO:2000352		16	-0.398844	-0.8364846	0.7127883	0.96276253	1.0	4070	tags=44%, list=42%, signal=76%
GO:0042451	GO:0042451		19	-0.32398418	-0.83632904	0.7079832	0.9625801	1.0	1974	tags=26%, list=21%, signal=33%
GO:0046129	GO:0046129		19	-0.32398418	-0.83632904	0.7079832	0.96205294	1.0	1974	tags=26%, list=21%, signal=33%
GO:0009746	GO:0009746		80	-0.2894093	-0.8358962	0.7750511	0.96250653	1.0	1532	tags=16%, list=16%, signal=19%
GO:0070498	GO:0070498		33	-0.31743938	-0.83573306	0.7328094	0.9623299	1.0	568	tags=12%, list=6%, signal=13%
GO:0043666	GO:0043666		73	-0.28762153	-0.8355056	0.754	0.96233445	1.0	1319	tags=19%, list=14%, signal=22%
GO:2000377	GO:2000377		115	-0.27056587	-0.8349221	0.7842324	0.9630718	1.0	217	tags=5%, list=2%, signal=5%
GO:0048260	GO:0048260		36	-0.26885965	-0.8348181	0.72962224	0.9627844	1.0	2559	tags=31%, list=27%, signal=41%
GO:0045604	GO:0045604		31	-0.309321	-0.8345258	0.80212766	0.96290696	1.0	1878	tags=29%, list=20%, signal=36%
GO:0016887	GO:0016887		297	-0.23264864	-0.83443516	0.82736844	0.96258765	1.0	2537	tags=33%, list=26%, signal=44%
GO:0034080	GO:0034080		24	-0.4426997	-0.8337891	0.76180696	0.96352357	1.0	1329	tags=13%, list=14%, signal=14%
GO:0061641	GO:0061641		24	-0.4426997	-0.8337891	0.76180696	0.9629985	1.0	1329	tags=13%, list=14%, signal=14%
GO:0006730	GO:0006730		19	-0.30441633	-0.83289295	0.6979592	0.96447784	1.0	1291	tags=21%, list=13%, signal=24%
GO:0051879	GO:0051879		27	-0.2748014	-0.8328874	0.70309275	0.96396327	1.0	3414	tags=59%, list=35%, signal=92%
GO:0036258	GO:0036258		28	-0.34402132	-0.8328733	0.71653545	0.96347004	1.0	2124	tags=32%, list=22%, signal=41%
GO:0042220	GO:0042220		22	-0.38057402	-0.8327155	0.71568626	0.9632802	1.0	2467	tags=41%, list=26%, signal=55%
GO:0070192	GO:0070192		21	-0.37301448	-0.83209985	0.7037037	0.9640914	1.0	1896	tags=38%, list=20%, signal=47%
GO:0001990	GO:0001990		17	-0.4164094	-0.8319187	0.7195876	0.9639621	1.0	1383	tags=18%, list=14%, signal=21%
GO:0044839	GO:0044839		100	-0.27213353	-0.8318259	0.80694145	0.9636418	1.0	2710	tags=32%, list=28%, signal=44%
GO:0034987	GO:0034987		15	-0.4069358	-0.83055246	0.7362205	0.9658966	1.0	124	tags=7%, list=1%, signal=7%
GO:0007623	GO:0007623		62	-0.27992204	-0.8299928	0.71543086	0.9666564	1.0	2682	tags=35%, list=28%, signal=49%
GO:0018195	GO:0018195		17	-0.37741876	-0.8285559	0.71206224	0.96928626	1.0	850	tags=18%, list=9%, signal=19%
GO:0023014	GO:0023014		184	-0.2548565	-0.8283419	0.838	0.96920174	1.0	1239	tags=15%, list=13%, signal=17%
GO:0030324	GO:0030324		82	-0.27761382	-0.82709235	0.79352224	0.9715327	1.0	1980	tags=24%, list=21%, signal=30%
GO:0036120	GO:0036120		15	-0.40848348	-0.82703537	0.75449103	0.97114533	1.0	2454	tags=47%, list=26%, signal=63%
GO:0036119	GO:0036119		16	-0.40845695	-0.8269979	0.75449103	0.97071064	1.0	2454	tags=44%, list=26%, signal=59%
GO:0045621	GO:0045621		46	-0.33972722	-0.82698643	0.8103448	0.97020745	1.0	1128	tags=22%, list=12%, signal=25%
GO:0050772	GO:0050772		48	-0.32736418	-0.8266545	0.7909836	0.9703688	1.0	2206	tags=25%, list=23%, signal=32%
GO:0033267	GO:0033267		198	-0.24174635	-0.82658744	0.89215684	0.9699814	1.0	1905	tags=21%, list=20%, signal=26%
GO:0060964	GO:0060964		36	-0.34111983	-0.82640666	0.7376033	0.96988237	1.0	1491	tags=19%, list=16%, signal=23%
GO:0003899	GO:0003899		35	-0.31063405	-0.8263877	0.69877046	0.9694029	1.0	3838	tags=60%, list=40%, signal=99%
GO:0030166	GO:0030166		29	-0.38792452	-0.82631284	0.78531075	0.9690333	1.0	906	tags=17%, list=9%, signal=19%
GO:0097711	GO:0097711		64	-0.28914458	-0.82605094	0.74418604	0.9690942	1.0	2710	tags=33%, list=28%, signal=45%
GO:0008138	GO:0008138		19	-0.3005998	-0.825131	0.750499	0.9705116	1.0	69	tags=5%, list=1%, signal=5%
GO:1900182	GO:1900182		61	-0.26971138	-0.82485855	0.71097046	0.97056496	1.0	2837	tags=34%, list=29%, signal=49%
GO:0051092	GO:0051092		95	-0.2586883	-0.8248308	0.8542094	0.97010237	1.0	1320	tags=17%, list=14%, signal=19%
GO:0005815	GO:0005815		435	-0.23536523	-0.82481706	0.93700784	0.9696112	1.0	2849	tags=32%, list=30%, signal=44%
GO:0002429	GO:0002429		184	-0.27741715	-0.82477766	0.91816366	0.969162	1.0	590	tags=7%, list=6%, signal=7%
GO:0099572	GO:0099572		170	-0.23638429	-0.8247173	0.86159843	0.9687708	1.0	2183	tags=26%, list=23%, signal=34%
GO:1990089	GO:1990089		35	-0.28282803	-0.8238187	0.7678208	0.97020346	1.0	2815	tags=37%, list=29%, signal=52%
GO:1902893	GO:1902893		17	-0.4432514	-0.8219046	0.689243	0.9737757	1.0	2197	tags=35%, list=23%, signal=46%
GO:0090278	GO:0090278		19	-0.31616122	-0.821496	0.693712	0.97407466	1.0	2661	tags=37%, list=28%, signal=51%
GO:0007584	GO:0007584		122	-0.24735558	-0.82143605	0.86262625	0.9736931	1.0	1719	tags=18%, list=18%, signal=22%
GO:0071887	GO:0071887		17	-0.32685876	-0.8211879	0.6740891	0.97368944	1.0	1605	tags=18%, list=17%, signal=21%
GO:0010799	GO:0010799		22	-0.39497837	-0.8208276	0.7737374	0.97394025	1.0	393	tags=14%, list=4%, signal=14%
GO:0070555	GO:0070555		82	-0.29690516	-0.81941867	0.83044314	0.9763454	1.0	591	tags=11%, list=6%, signal=12%
GO:0007613	GO:0007613		44	-0.32040265	-0.818792	0.75149107	0.9771137	1.0	862	tags=11%, list=9%, signal=12%
GO:0034399	GO:0034399		105	-0.2514597	-0.8181317	0.6959184	0.9780805	1.0	3086	tags=37%, list=32%, signal=54%
GO:0014074	GO:0014074		73	-0.32257274	-0.8180766	0.8192308	0.97767115	1.0	2357	tags=34%, list=25%, signal=45%
GO:0003044	GO:0003044		20	-0.3972979	-0.81790286	0.7343096	0.9775019	1.0	1508	tags=20%, list=16%, signal=24%
GO:0010656	GO:0010656		20	-0.30787545	-0.81733143	0.7490119	0.9781858	1.0	649	tags=15%, list=7%, signal=16%
GO:0030496	GO:0030496		130	-0.2555243	-0.817222	0.7829615	0.97789866	1.0	2399	tags=31%, list=25%, signal=40%
GO:0032154	GO:0032154		38	-0.29173106	-0.81712514	0.7627812	0.9775878	1.0	1112	tags=13%, list=12%, signal=15%
GO:2000144	GO:2000144		16	-0.43150786	-0.8166998	0.6782787	0.9779547	1.0	3025	tags=38%, list=31%, signal=55%
GO:0006310	GO:0006310		116	-0.25257385	-0.8165362	0.8212851	0.9777955	1.0	3065	tags=35%, list=32%, signal=51%
GO:0006363	GO:0006363		25	-0.3902883	-0.81647563	0.72708756	0.97739124	1.0	3750	tags=48%, list=39%, signal=78%
GO:1904950	GO:1904950		93	-0.25129083	-0.8164108	0.8648111	0.977018	1.0	1219	tags=15%, list=13%, signal=17%
GO:0070936	GO:0070936		31	-0.40520054	-0.8159786	0.756705	0.9773807	1.0	1869	tags=29%, list=19%, signal=36%
GO:0043025	GO:0043025		233	-0.23155858	-0.81549776	0.9258517	0.9778012	1.0	2343	tags=23%, list=24%, signal=29%
GO:0006513	GO:0006513		53	-0.30943507	-0.81513613	0.73373985	0.9780522	1.0	2451	tags=36%, list=25%, signal=48%
GO:0006691	GO:0006691		15	-0.4760149	-0.8151242	0.71881604	0.9775572	1.0	1153	tags=27%, list=12%, signal=30%
GO:0031062	GO:0031062		27	-0.29501364	-0.8142293	0.72611463	0.97889304	1.0	2614	tags=37%, list=27%, signal=51%
GO:0000978	GO:0000978		211	-0.2706792	-0.8138456	0.9207709	0.9791369	1.0	2590	tags=29%, list=27%, signal=39%
GO:0070646	GO:0070646		200	-0.25292	-0.81350774	0.89285713	0.9793668	1.0	2594	tags=28%, list=27%, signal=37%
GO:0070304	GO:0070304		88	-0.27677736	-0.81222504	0.8755102	0.98140424	1.0	853	tags=11%, list=9%, signal=12%
GO:0006325	GO:0006325		451	-0.2530357	-0.8117159	0.8712446	0.9818907	1.0	2594	tags=30%, list=27%, signal=39%
GO:0032507	GO:0032507		56	-0.2410957	-0.8117072	0.7873211	0.9813931	1.0	3072	tags=36%, list=32%, signal=52%
GO:0030990	GO:0030990		19	-0.36486194	-0.8116632	0.7806841	0.980959	1.0	1747	tags=32%, list=18%, signal=39%
GO:0032481	GO:0032481		51	-0.25612003	-0.81110007	0.76693225	0.9816147	1.0	2404	tags=33%, list=25%, signal=44%
GO:0032874	GO:0032874		87	-0.2777537	-0.810982	0.87169045	0.9813409	1.0	853	tags=11%, list=9%, signal=12%
GO:1901343	GO:1901343		62	-0.31822762	-0.81021816	0.77661794	0.98243195	1.0	2	tags=2%, list=0%, signal=2%
GO:0000785	GO:0000785		347	-0.24517919	-0.80955476	0.86567163	0.9832216	1.0	2751	tags=32%, list=29%, signal=43%
GO:0055025	GO:0055025		22	-0.36819157	-0.808986	0.7353535	0.98388284	1.0	1319	tags=18%, list=14%, signal=21%
GO:0032456	GO:0032456		22	-0.3443802	-0.8087468	0.72040814	0.98384404	1.0	34	tags=5%, list=0%, signal=5%
GO:1900180	GO:1900180		90	-0.25209647	-0.8086081	0.7431579	0.98358846	1.0	3184	tags=38%, list=33%, signal=56%
GO:0005741	GO:0005741		126	-0.23946573	-0.8082471	0.8939709	0.98381466	1.0	2849	tags=37%, list=30%, signal=51%
GO:0061912	GO:0061912		16	-0.29440674	-0.807997	0.7515789	0.983768	1.0	1949	tags=38%, list=20%, signal=47%
GO:0009649	GO:0009649		15	-0.37647527	-0.80751586	0.72121215	0.9842095	1.0	1736	tags=20%, list=18%, signal=24%
GO:0006699	GO:0006699		17	-0.41676995	-0.80751336	0.74251497	0.9836957	1.0	832	tags=18%, list=9%, signal=19%
GO:0019814	GO:0019814		15	-0.40776187	-0.807222	0.75247526	0.98374414	1.0	124	tags=7%, list=1%, signal=7%
GO:0016701	GO:0016701		19	-0.4523849	-0.8071637	0.77642274	0.9833448	1.0	1215	tags=26%, list=13%, signal=30%
GO:0016702	GO:0016702		19	-0.4523849	-0.8071637	0.77642274	0.98282856	1.0	1215	tags=26%, list=13%, signal=30%
GO:0009749	GO:0009749		77	-0.2822631	-0.8068306	0.82438016	0.9829453	1.0	1532	tags=16%, list=16%, signal=18%
GO:1901567	GO:1901567		21	-0.3361129	-0.8067272	0.7372709	0.98262656	1.0	644	tags=10%, list=7%, signal=10%
GO:0030424	GO:0030424		303	-0.22397295	-0.8065618	0.9644269	0.9824345	1.0	1206	tags=13%, list=13%, signal=15%
GO:0035296	GO:0035296		43	-0.30407435	-0.8064716	0.7861507	0.9820939	1.0	753	tags=9%, list=8%, signal=10%
GO:0097746	GO:0097746		43	-0.30407435	-0.8064716	0.7861507	0.98157966	1.0	753	tags=9%, list=8%, signal=10%
GO:0050663	GO:0050663		25	-0.4294711	-0.8063859	0.754	0.9812319	1.0	3	tags=4%, list=0%, signal=4%
GO:0030532	GO:0030532		58	-0.27514735	-0.80613714	0.6731183	0.9811947	1.0	3509	tags=52%, list=36%, signal=81%
GO:0030137	GO:0030137		21	-0.3592863	-0.8061069	0.75944334	0.98074144	1.0	1730	tags=57%, list=18%, signal=70%
GO:0007435	GO:0007435		17	-0.2937131	-0.8057552	0.7228145	0.98093164	1.0	1980	tags=18%, list=21%, signal=22%
GO:0007431	GO:0007431		19	-0.29367018	-0.80572635	0.7228145	0.98046434	1.0	1980	tags=16%, list=21%, signal=20%
GO:0002223	GO:0002223		43	-0.3295274	-0.8056111	0.779798	0.98017126	1.0	1918	tags=19%, list=20%, signal=23%
GO:0002220	GO:0002220		44	-0.3295066	-0.80558264	0.779798	0.9797174	1.0	1918	tags=18%, list=20%, signal=23%
GO:0004536	GO:0004536		34	-0.35532054	-0.8055456	0.8148148	0.9792865	1.0	2850	tags=50%, list=30%, signal=71%
GO:0036498	GO:0036498		39	-0.30896857	-0.8054265	0.7777778	0.9789801	1.0	2299	tags=44%, list=24%, signal=57%
GO:0035690	GO:0035690		186	-0.2484166	-0.8053367	0.92015207	0.9786339	1.0	1918	tags=21%, list=20%, signal=26%
GO:0004602	GO:0004602		16	-0.3449087	-0.8051547	0.7183099	0.97849596	1.0	1137	tags=25%, list=12%, signal=28%
GO:0030513	GO:0030513		15	-0.33148044	-0.80514663	0.73388773	0.9780005	1.0	1615	tags=20%, list=17%, signal=24%
GO:0051090	GO:0051090		223	-0.2327886	-0.80438215	0.96842104	0.97896475	1.0	1320	tags=16%, list=14%, signal=18%
GO:0008589	GO:0008589		31	-0.32803386	-0.80367297	0.81007755	0.97983325	1.0	2690	tags=39%, list=28%, signal=54%
GO:0001701	GO:0001701		184	-0.26305047	-0.80339974	0.8755365	0.97985905	1.0	1933	tags=21%, list=20%, signal=26%
GO:0006140	GO:0006140		62	-0.2950452	-0.80297476	0.79831934	0.9801547	1.0	1465	tags=18%, list=15%, signal=21%
GO:0036257	GO:0036257		29	-0.33098066	-0.8028771	0.7401575	0.97984445	1.0	2124	tags=31%, list=22%, signal=40%
GO:1900542	GO:1900542		59	-0.3019964	-0.80255574	0.8017429	0.979953	1.0	1362	tags=17%, list=14%, signal=20%
GO:0034284	GO:0034284		85	-0.2728862	-0.8024807	0.82222223	0.9795746	1.0	1532	tags=15%, list=16%, signal=18%
GO:0070873	GO:0070873		20	-0.30106387	-0.8019327	0.72357726	0.98009866	1.0	1440	tags=20%, list=15%, signal=23%
GO:0043966	GO:0043966		30	-0.36967567	-0.80116576	0.8388998	0.9811186	1.0	497	tags=17%, list=5%, signal=18%
GO:1903050	GO:1903050		143	-0.23441736	-0.80100304	0.873706	0.98090035	1.0	3042	tags=38%, list=32%, signal=54%
GO:2000142	GO:2000142		22	-0.38048097	-0.80094093	0.72727275	0.98050636	1.0	2529	tags=32%, list=26%, signal=43%
GO:1990837	GO:1990837		347	-0.24564785	-0.8008705	0.9660297	0.98013604	1.0	2590	tags=26%, list=27%, signal=34%
GO:0051384	GO:0051384		76	-0.32749656	-0.800201	0.8340164	0.9808883	1.0	1320	tags=20%, list=14%, signal=23%
GO:0001784	GO:0001784		29	-0.37772432	-0.7997946	0.7541322	0.98111826	1.0	2109	tags=24%, list=22%, signal=31%
GO:0071548	GO:0071548		25	-0.3930199	-0.7997451	0.80278885	0.9807061	1.0	312	tags=8%, list=3%, signal=8%
GO:0000077	GO:0000077		89	-0.2559118	-0.79966176	0.8115942	0.980373	1.0	1103	tags=17%, list=11%, signal=19%
GO:0007283	GO:0007283		186	-0.24464987	-0.7994885	0.8977505	0.98019695	1.0	2710	tags=30%, list=28%, signal=41%
GO:0005766	GO:0005766		134	-0.23110746	-0.7993004	0.8181818	0.9800518	1.0	1932	tags=23%, list=20%, signal=29%
GO:0042582	GO:0042582		134	-0.23110746	-0.7993004	0.8181818	0.9795469	1.0	1932	tags=23%, list=20%, signal=29%
GO:0008270	GO:0008270		416	-0.23460506	-0.798878	0.996063	0.9798259	1.0	2161	tags=23%, list=22%, signal=28%
GO:0045600	GO:0045600		27	-0.33333063	-0.7987724	0.79875517	0.9795393	1.0	1079	tags=19%, list=11%, signal=21%
GO:0000152	GO:0000152		35	-0.32117417	-0.7983323	0.81316346	0.9798515	1.0	1896	tags=26%, list=20%, signal=32%
GO:0051606	GO:0051606		77	-0.24670228	-0.7982693	0.91649693	0.97947866	1.0	2522	tags=29%, list=26%, signal=38%
GO:0005912	GO:0005912		435	-0.20585902	-0.79789096	0.8776824	0.9796631	1.0	2259	tags=22%, list=23%, signal=27%
GO:0005813	GO:0005813		325	-0.23517808	-0.7978888	0.9659319	0.97916377	1.0	2849	tags=32%, list=30%, signal=44%
GO:0043255	GO:0043255		47	-0.27039996	-0.7976505	0.82186234	0.9791261	1.0	1440	tags=21%, list=15%, signal=25%
GO:0005126	GO:0005126		84	-0.25032476	-0.79682374	0.92016804	0.9801525	1.0	2918	tags=31%, list=30%, signal=44%
GO:0008375	GO:0008375		24	-0.3920378	-0.79679286	0.77317554	0.9797051	1.0	1522	tags=21%, list=16%, signal=25%
GO:0002768	GO:0002768		202	-0.2638531	-0.7965039	0.9622266	0.9797074	1.0	590	tags=6%, list=6%, signal=7%
GO:0061462	GO:0061462		27	-0.30649215	-0.7964641	0.7782178	0.97927195	1.0	4027	tags=63%, list=42%, signal=108%
GO:1905368	GO:1905368		79	-0.23693506	-0.79634935	0.7417355	0.9789895	1.0	2594	tags=33%, list=27%, signal=45%
GO:0033120	GO:0033120		27	-0.34100303	-0.7960351	0.78004074	0.97909	1.0	3773	tags=52%, list=39%, signal=85%
GO:0051569	GO:0051569		17	-0.3363507	-0.79601914	0.7034632	0.97861946	1.0	2614	tags=29%, list=27%, signal=40%
GO:0010390	GO:0010390		27	-0.3518363	-0.795543	0.73306775	0.9789651	1.0	2270	tags=37%, list=24%, signal=48%
GO:0046854	GO:0046854		54	-0.33980176	-0.7954203	0.8113949	0.97867966	1.0	2155	tags=26%, list=22%, signal=33%
GO:0050779	GO:0050779		21	-0.36845696	-0.7950266	0.7814433	0.9788853	1.0	1610	tags=33%, list=17%, signal=40%
GO:0061157	GO:0061157		21	-0.36845696	-0.7950266	0.7814433	0.9783856	1.0	1610	tags=33%, list=17%, signal=40%
GO:0031570	GO:0031570		99	-0.25448576	-0.79475015	0.83367985	0.9784295	1.0	1103	tags=16%, list=11%, signal=18%
GO:0004497	GO:0004497		41	-0.39444998	-0.7946408	0.8416486	0.97812635	1.0	1510	tags=20%, list=16%, signal=23%
GO:0009144	GO:0009144		158	-0.22081275	-0.7941738	0.8370221	0.97852105	1.0	2330	tags=23%, list=24%, signal=30%
GO:0005771	GO:0005771		21	-0.26850107	-0.7940155	0.75427353	0.97833025	1.0	2359	tags=29%, list=25%, signal=38%
GO:0030672	GO:0030672		47	-0.2942303	-0.7937748	0.8213592	0.9782597	1.0	1555	tags=21%, list=16%, signal=25%
GO:0099501	GO:0099501		47	-0.2942303	-0.7937748	0.8213592	0.9777618	1.0	1555	tags=21%, list=16%, signal=25%
GO:0000932	GO:0000932		60	-0.27847698	-0.79356295	0.7822581	0.9776702	1.0	1079	tags=22%, list=11%, signal=24%
GO:0098563	GO:0098563		23	-0.30853367	-0.7924394	0.756	0.97928154	1.0	1402	tags=22%, list=15%, signal=25%
GO:0042176	GO:0042176		244	-0.21862657	-0.7923069	0.9325397	0.97904295	1.0	2569	tags=30%, list=27%, signal=39%
GO:0010824	GO:0010824		26	-0.34948748	-0.7916441	0.75396824	0.9797251	1.0	1391	tags=19%, list=14%, signal=22%
GO:0051646	GO:0051646		31	-0.33976328	-0.79161084	0.77394634	0.97928727	1.0	1214	tags=26%, list=13%, signal=29%
GO:0032922	GO:0032922		29	-0.31406775	-0.7915644	0.82040817	0.97887206	1.0	2682	tags=45%, list=28%, signal=62%
GO:0004674	GO:0004674		274	-0.235142	-0.79149	0.96728015	0.9785119	1.0	1319	tags=15%, list=14%, signal=16%
GO:0002762	GO:0002762		24	-0.32331496	-0.7913747	0.73893803	0.9782201	1.0	1635	tags=21%, list=17%, signal=25%
GO:0032212	GO:0032212		30	-0.30475217	-0.79129744	0.80810237	0.97787	1.0	3201	tags=53%, list=33%, signal=80%
GO:0035267	GO:0035267		17	-0.33960652	-0.79063535	0.7612245	0.9785799	1.0	3769	tags=59%, list=39%, signal=97%
GO:0043189	GO:0043189		17	-0.33960652	-0.79063535	0.7612245	0.9780846	1.0	3769	tags=59%, list=39%, signal=97%
GO:0006622	GO:0006622		19	-0.3070828	-0.78974134	0.782881	0.97915775	1.0	4027	tags=68%, list=42%, signal=117%
GO:0071526	GO:0071526		21	-0.3440771	-0.7896843	0.7718254	0.9787642	1.0	925	tags=14%, list=10%, signal=16%
GO:0046530	GO:0046530		15	-0.4114926	-0.789602	0.7573385	0.9784106	1.0	532	tags=13%, list=6%, signal=14%
GO:0009306	GO:0009306		70	-0.2940741	-0.7893705	0.8248472	0.9783081	1.0	1193	tags=14%, list=12%, signal=16%
GO:0033628	GO:0033628		35	-0.37168595	-0.78895503	0.79707116	0.9785346	1.0	1253	tags=14%, list=13%, signal=16%
GO:0098661	GO:0098661		41	-0.33108637	-0.7886839	0.8379447	0.97851634	1.0	1316	tags=20%, list=14%, signal=23%
GO:2000826	GO:2000826		20	-0.4013343	-0.78865176	0.79395086	0.9780866	1.0	1594	tags=20%, list=17%, signal=24%
GO:0043406	GO:0043406		137	-0.23098308	-0.78835446	0.8954918	0.9781274	1.0	1299	tags=12%, list=14%, signal=14%
GO:0044703	GO:0044703		379	-0.24077424	-0.7882425	0.97077245	0.97784704	1.0	722	tags=8%, list=8%, signal=9%
GO:1903313	GO:1903313		56	-0.28156605	-0.7875989	0.78781515	0.97848976	1.0	1858	tags=29%, list=19%, signal=35%
GO:0009123	GO:0009123		183	-0.21657044	-0.7872776	0.8666667	0.9785265	1.0	2103	tags=21%, list=22%, signal=27%
GO:0043407	GO:0043407		44	-0.26858124	-0.7870338	0.8066406	0.978471	1.0	592	tags=9%, list=6%, signal=10%
GO:0071347	GO:0071347		67	-0.2982001	-0.7869493	0.8442308	0.97813016	1.0	1320	tags=19%, list=14%, signal=22%
GO:0032588	GO:0032588		67	-0.26294163	-0.7866816	0.7909836	0.9781269	1.0	2812	tags=37%, list=29%, signal=52%
GO:0015629	GO:0015629		335	-0.21648587	-0.7856649	0.95714283	0.97943455	1.0	2421	tags=25%, list=25%, signal=32%
GO:0000002	GO:0000002		17	-0.3919184	-0.7849626	0.72447014	0.980129	1.0	1605	tags=35%, list=17%, signal=42%
GO:0042692	GO:0042692		116	-0.27100968	-0.7839618	0.8921002	0.9813273	1.0	1319	tags=20%, list=14%, signal=23%
GO:0009161	GO:0009161		169	-0.22238371	-0.78338104	0.84644914	0.9818307	1.0	2103	tags=21%, list=22%, signal=27%
GO:0097009	GO:0097009		17	-0.35240227	-0.78217435	0.8020202	0.9833447	1.0	814	tags=18%, list=8%, signal=19%
GO:0009066	GO:0009066		38	-0.24972914	-0.7819722	0.8617234	0.98320967	1.0	3197	tags=32%, list=33%, signal=47%
GO:0051984	GO:0051984		22	-0.2749379	-0.78190064	0.7754237	0.98283607	1.0	1037	tags=18%, list=11%, signal=20%
GO:0016776	GO:0016776		28	-0.28483376	-0.78112364	0.8134172	0.9836789	1.0	2849	tags=36%, list=30%, signal=51%
GO:0030867	GO:0030867		21	-0.34152338	-0.7810138	0.71399593	0.98336405	1.0	2955	tags=43%, list=31%, signal=62%
[truncated: 371 more rows]
