# Supplementary material for: PIGNON: a protein–protein interaction-guided functional enrichment analysis for quantitative proteomics
Source: BMC Bioinformatics. 2021 Jun 4;22:302. doi: 10.1186/s12859-021-04042-6 (PMC8178832; doi:10.1186/s12859-021-04042-6)
Supplement: Supplementary file 19 — Additional File 19: File S4. GSEA results on Tyanova et al.’s dataset [file 12859_2021_4042_MOESM19_ESM.zip › Additional File 19, Supplementary File S4/gsea_report_for_TN_HRvTNcomparaison_1608235027483.tsv]

NAME	GS<br> follow link to MSigDB	GS DETAILS	SIZE	ES	NES	NOM p-val	FDR q-val	FWER p-val	RANK AT MAX	LEADING EDGE
GO:0010288	GO:0010288	Details ...	19	-0.7012983	-1.7682544	0.0	0.70260185	0.447	1347	tags=37%, list=14%, signal=43%
GO:2000404	GO:2000404	Details ...	23	-0.750768	-1.7060525	0.0	0.9503935	0.736	921	tags=39%, list=10%, signal=43%
GO:2000401	GO:2000401	Details ...	30	-0.6548512	-1.6876504	0.002105263	0.84586674	0.805	921	tags=33%, list=10%, signal=37%
GO:2000403	GO:2000403	Details ...	20	-0.7139597	-1.6551876	0.0021413276	1.0	0.906	921	tags=35%, list=10%, signal=39%
GO:2000406	GO:2000406	Details ...	19	-0.72349834	-1.6320629	0.0021008404	1.0	0.949	921	tags=37%, list=10%, signal=41%
GO:2001023	GO:2001023	Details ...	33	-0.58292854	-1.6253675	0.0041237115	1.0	0.958	1658	tags=30%, list=17%, signal=36%
GO:0031952	GO:0031952	Details ...	29	-0.59933877	-1.6144508	0.01	1.0	0.975	1290	tags=28%, list=13%, signal=32%
GO:0005782	GO:0005782	Details ...	39	-0.54550856	-1.6058453	0.017681729	1.0	0.978	2299	tags=49%, list=24%, signal=64%
GO:0031907	GO:0031907	Details ...	39	-0.54550856	-1.6058453	0.017681729	0.90181714	0.978	2299	tags=49%, list=24%, signal=64%
GO:0000159	GO:0000159	Details ...	16	-0.72298235	-1.5889362	0.013916501	1.0	0.985	1197	tags=38%, list=12%, signal=43%
GO:0044438	GO:0044438	Details ...	81	-0.5542228	-1.5549105	0.024291499	1.0	0.993	2342	tags=47%, list=24%, signal=61%
GO:0044439	GO:0044439	Details ...	81	-0.5542228	-1.5549105	0.024291499	1.0	0.993	2342	tags=47%, list=24%, signal=61%
GO:0044275	GO:0044275	Details ...	20	-0.56563187	-1.5419118	0.042857144	1.0	0.996	1883	tags=55%, list=20%, signal=68%
GO:0005977	GO:0005977	Details ...	33	-0.5046974	-1.532488	0.0062240665	1.0	0.997	2194	tags=48%, list=23%, signal=63%
GO:0006073	GO:0006073	Details ...	33	-0.5046974	-1.532488	0.0062240665	1.0	0.997	2194	tags=48%, list=23%, signal=63%
GO:0044042	GO:0044042	Details ...	33	-0.5046974	-1.532488	0.0062240665	1.0	0.997	2194	tags=48%, list=23%, signal=63%
GO:1903672	GO:1903672	Details ...	20	-0.66183805	-1.527552	0.015503876	1.0	0.997	223	tags=15%, list=2%, signal=15%
GO:0035270	GO:0035270	Details ...	36	-0.608519	-1.5262003	0.00967118	1.0	0.998	193	tags=14%, list=2%, signal=14%
GO:0007031	GO:0007031	Details ...	62	-0.5662825	-1.522175	0.029880479	1.0	0.998	2299	tags=48%, list=24%, signal=63%
GO:0001919	GO:0001919	Details ...	17	-0.66412497	-1.5127671	0.017612524	1.0	0.998	1900	tags=47%, list=20%, signal=59%
GO:0005777	GO:0005777		104	-0.4974824	-1.5095254	0.03206413	1.0	0.998	2342	tags=44%, list=24%, signal=58%
GO:0042579	GO:0042579		104	-0.4974824	-1.5095254	0.03206413	1.0	0.998	2342	tags=44%, list=24%, signal=58%
GO:0070252	GO:0070252		45	-0.616713	-1.5094374	0.01898734	1.0	0.998	1409	tags=40%, list=15%, signal=47%
GO:0016137	GO:0016137		15	-0.6271028	-1.508711	0.038610037	1.0	0.999	1241	tags=47%, list=13%, signal=53%
GO:0008287	GO:0008287		38	-0.575868	-1.5016849	0.03187251	1.0	0.999	1726	tags=37%, list=18%, signal=45%
GO:1903293	GO:1903293		38	-0.575868	-1.5016849	0.03187251	1.0	0.999	1726	tags=37%, list=18%, signal=45%
GO:0031529	GO:0031529		22	-0.60448986	-1.4995883	0.04535637	1.0	0.999	2211	tags=55%, list=23%, signal=71%
GO:0031338	GO:0031338		16	-0.5956465	-1.4986314	0.033797216	1.0	0.999	1644	tags=50%, list=17%, signal=60%
GO:0019003	GO:0019003		49	-0.47877723	-1.4929417	0.05	1.0	0.999	1372	tags=35%, list=14%, signal=40%
GO:0006625	GO:0006625		52	-0.5775467	-1.4920518	0.03629032	1.0	0.999	2299	tags=54%, list=24%, signal=70%
GO:0072662	GO:0072662		52	-0.5775467	-1.4920518	0.03629032	0.9840001	0.999	2299	tags=54%, list=24%, signal=70%
GO:0072663	GO:0072663		52	-0.5775467	-1.4920518	0.03629032	0.95325017	0.999	2299	tags=54%, list=24%, signal=70%
GO:0098563	GO:0098563		23	-0.5620592	-1.4877517	0.048681542	0.96651256	0.999	1599	tags=39%, list=17%, signal=47%
GO:0010771	GO:0010771		44	-0.55721885	-1.4858947	0.021141648	0.95619917	0.999	940	tags=25%, list=10%, signal=28%
GO:0050918	GO:0050918		16	-0.61794704	-1.4767447	0.054325957	1.0	0.999	2426	tags=50%, list=25%, signal=67%
GO:0048483	GO:0048483		17	-0.7336153	-1.4754294	0.032388665	1.0	0.999	192	tags=18%, list=2%, signal=18%
GO:0051952	GO:0051952		22	-0.6186229	-1.4709351	0.032719836	1.0	1.0	1644	tags=32%, list=17%, signal=38%
GO:0016628	GO:0016628		23	-0.57453996	-1.47048	0.04296875	1.0	1.0	1714	tags=52%, list=18%, signal=63%
GO:0043574	GO:0043574		53	-0.575613	-1.4685162	0.052208837	0.9967183	1.0	2299	tags=53%, list=24%, signal=69%
GO:0006112	GO:0006112		39	-0.4800202	-1.4683131	0.020876827	0.9735144	1.0	2194	tags=44%, list=23%, signal=56%
GO:0009200	GO:0009200		15	-0.5084767	-1.4610475	0.044715445	1.0	1.0	2618	tags=67%, list=27%, signal=91%
GO:0050879	GO:0050879		26	-0.638346	-1.4578046	0.032397408	1.0	1.0	1049	tags=27%, list=11%, signal=30%
GO:0050881	GO:0050881		26	-0.638346	-1.4578046	0.032397408	1.0	1.0	1049	tags=27%, list=11%, signal=30%
GO:0006956	GO:0006956		51	-0.60219365	-1.4541972	0.06995885	1.0	1.0	1676	tags=33%, list=17%, signal=40%
GO:0030049	GO:0030049		29	-0.6797292	-1.4513521	0.0480167	1.0	1.0	1898	tags=48%, list=20%, signal=60%
GO:0033275	GO:0033275		29	-0.6797292	-1.4513521	0.0480167	1.0	1.0	1898	tags=48%, list=20%, signal=60%
GO:0010824	GO:0010824		26	-0.5408154	-1.4496868	0.046121594	0.99456227	1.0	1753	tags=31%, list=18%, signal=38%
GO:0010977	GO:0010977		70	-0.5061951	-1.4494212	0.018947368	0.9765266	1.0	951	tags=24%, list=10%, signal=27%
GO:0004930	GO:0004930		33	-0.71952987	-1.4435334	0.062370062	1.0	1.0	519	tags=24%, list=5%, signal=26%
GO:0050771	GO:0050771		26	-0.6700005	-1.4422216	0.0524109	1.0	1.0	883	tags=31%, list=9%, signal=34%
GO:0051341	GO:0051341		51	-0.53856564	-1.4419203	0.042471044	0.98875386	1.0	1081	tags=27%, list=11%, signal=31%
GO:0002455	GO:0002455		43	-0.5858952	-1.4406054	0.07480315	0.98293203	1.0	1676	tags=33%, list=17%, signal=39%
GO:0018198	GO:0018198		18	-0.48276067	-1.4377897	0.061601643	0.9904408	1.0	898	tags=33%, list=9%, signal=37%
GO:0006941	GO:0006941		48	-0.5223495	-1.4320258	0.04025424	1.0	1.0	1695	tags=31%, list=18%, signal=38%
GO:0036379	GO:0036379		19	-0.7354604	-1.4307731	0.03265306	1.0	1.0	1165	tags=47%, list=12%, signal=54%
GO:0051187	GO:0051187		41	-0.59157515	-1.4279923	0.048076924	1.0	1.0	1170	tags=29%, list=12%, signal=33%
GO:0060048	GO:0060048		32	-0.55158246	-1.4250042	0.057815846	1.0	1.0	1626	tags=31%, list=17%, signal=37%
GO:0051402	GO:0051402		31	-0.4777966	-1.4235466	0.039130434	1.0	1.0	1811	tags=29%, list=19%, signal=36%
GO:0030136	GO:0030136		124	-0.41754568	-1.4225978	0.007920792	1.0	1.0	2130	tags=38%, list=22%, signal=48%
GO:0031143	GO:0031143		15	-0.6317103	-1.4165831	0.08033827	1.0	1.0	484	tags=27%, list=5%, signal=28%
GO:0034364	GO:0034364		21	-0.6389932	-1.4136877	0.057915058	1.0	1.0	1834	tags=43%, list=19%, signal=53%
GO:0046632	GO:0046632		23	-0.69768405	-1.4130042	0.012765957	1.0	1.0	771	tags=22%, list=8%, signal=24%
GO:0006958	GO:0006958		40	-0.5790546	-1.4113683	0.09533074	1.0	1.0	1676	tags=33%, list=17%, signal=39%
GO:0044264	GO:0044264		42	-0.4943172	-1.4108083	0.053784862	1.0	1.0	2194	tags=38%, list=23%, signal=49%
GO:0030048	GO:0030048		64	-0.50846285	-1.4104722	0.043659043	1.0	1.0	1409	tags=33%, list=15%, signal=38%
GO:0043367	GO:0043367		15	-0.83221334	-1.4101856	0.024640657	1.0	1.0	192	tags=20%, list=2%, signal=20%
GO:0032890	GO:0032890		22	-0.5271102	-1.4092232	0.037894737	1.0	1.0	2587	tags=55%, list=27%, signal=74%
GO:0140104	GO:0140104		35	-0.58793855	-1.405781	0.037254903	1.0	1.0	1490	tags=37%, list=15%, signal=44%
GO:0048873	GO:0048873		19	-0.7232555	-1.4046677	0.047227927	1.0	1.0	1658	tags=42%, list=17%, signal=51%
GO:0033238	GO:0033238		15	-0.61125153	-1.402182	0.098393574	1.0	1.0	860	tags=40%, list=9%, signal=44%
GO:1902410	GO:1902410		18	-0.5624773	-1.3992612	0.061965812	1.0	1.0	1753	tags=44%, list=18%, signal=54%
GO:0005865	GO:0005865		18	-0.73005766	-1.3922225	0.057026476	1.0	1.0	1165	tags=44%, list=12%, signal=50%
GO:0008307	GO:0008307		33	-0.51140165	-1.3792796	0.08559499	1.0	1.0	1898	tags=42%, list=20%, signal=53%
GO:0016614	GO:0016614		94	-0.415584	-1.3791505	0.038539555	1.0	1.0	1932	tags=38%, list=20%, signal=47%
GO:0040019	GO:0040019		18	-0.66591454	-1.3767389	0.07312253	1.0	1.0	711	tags=22%, list=7%, signal=24%
GO:0046686	GO:0046686		44	-0.46288696	-1.3745176	0.060194176	1.0	1.0	870	tags=23%, list=9%, signal=25%
GO:0070873	GO:0070873		20	-0.53925824	-1.3742291	0.115384616	1.0	1.0	2158	tags=45%, list=22%, signal=58%
GO:1905276	GO:1905276		15	-0.71673256	-1.37327	0.07465619	1.0	1.0	1428	tags=40%, list=15%, signal=47%
GO:0009083	GO:0009083		17	-0.61550987	-1.372665	0.16566867	1.0	1.0	2304	tags=71%, list=24%, signal=93%
GO:0051353	GO:0051353		27	-0.6192708	-1.3642583	0.08582834	1.0	1.0	970	tags=30%, list=10%, signal=33%
GO:0009081	GO:0009081		19	-0.57885337	-1.362883	0.17760618	1.0	1.0	2304	tags=63%, list=24%, signal=83%
GO:0016616	GO:0016616		88	-0.41898206	-1.3625792	0.052738335	1.0	1.0	1932	tags=40%, list=20%, signal=49%
GO:0003009	GO:0003009		17	-0.68360984	-1.360278	0.114224136	1.0	1.0	1898	tags=47%, list=20%, signal=59%
GO:0005976	GO:0005976		43	-0.49328262	-1.3561269	0.08113591	1.0	1.0	2194	tags=37%, list=23%, signal=48%
GO:0030449	GO:0030449		47	-0.5325453	-1.3552219	0.14	1.0	1.0	1676	tags=30%, list=17%, signal=36%
GO:0030904	GO:0030904		17	-0.527367	-1.3530772	0.1417004	1.0	1.0	1091	tags=29%, list=11%, signal=33%
GO:0032768	GO:0032768		32	-0.5386448	-1.3519735	0.09073359	1.0	1.0	970	tags=31%, list=10%, signal=35%
GO:1901379	GO:1901379		31	-0.5560687	-1.3509742	0.06313646	1.0	1.0	491	tags=16%, list=5%, signal=17%
GO:1903670	GO:1903670		34	-0.534509	-1.3505613	0.08300395	1.0	1.0	639	tags=18%, list=7%, signal=19%
GO:0045923	GO:0045923		17	-0.5301939	-1.3474902	0.08865979	1.0	1.0	399	tags=18%, list=4%, signal=18%
GO:0007566	GO:0007566		22	-0.55378014	-1.3458216	0.11111111	1.0	1.0	1723	tags=41%, list=18%, signal=50%
GO:0042744	GO:0042744		20	-0.68131435	-1.3452966	0.06849315	1.0	1.0	1492	tags=30%, list=16%, signal=35%
GO:0051339	GO:0051339		15	-0.69376904	-1.3449938	0.049281314	1.0	1.0	1357	tags=40%, list=14%, signal=46%
GO:0002920	GO:0002920		55	-0.5254142	-1.3449519	0.119521916	1.0	1.0	1676	tags=27%, list=17%, signal=33%
GO:0015459	GO:0015459		19	-0.65938336	-1.3436943	0.09551657	1.0	1.0	1290	tags=32%, list=13%, signal=36%
GO:0030239	GO:0030239		34	-0.6103573	-1.3436078	0.08577406	1.0	1.0	1626	tags=44%, list=17%, signal=53%
GO:0002292	GO:0002292		15	-0.8325922	-1.3428528	0.055555556	1.0	1.0	192	tags=20%, list=2%, signal=20%
GO:0009791	GO:0009791		45	-0.48214433	-1.3398097	0.09247312	1.0	1.0	1153	tags=29%, list=12%, signal=33%
GO:0016999	GO:0016999		97	-0.46315667	-1.3390156	0.11900192	1.0	1.0	1661	tags=31%, list=17%, signal=37%
GO:0016790	GO:0016790		26	-0.47583297	-1.3360744	0.09894737	1.0	1.0	2299	tags=38%, list=24%, signal=50%
GO:0090049	GO:0090049		21	-0.65163934	-1.3355949	0.124	1.0	1.0	639	tags=24%, list=7%, signal=25%
GO:0018958	GO:0018958		21	-0.70354354	-1.3319213	0.09823183	1.0	1.0	1070	tags=43%, list=11%, signal=48%
GO:0042743	GO:0042743		28	-0.60202974	-1.3308738	0.091254756	1.0	1.0	890	tags=21%, list=9%, signal=24%
GO:0098754	GO:0098754		74	-0.51607877	-1.3267872	0.098790325	1.0	1.0	1564	tags=30%, list=16%, signal=35%
GO:0055006	GO:0055006		35	-0.5192722	-1.320804	0.12394958	1.0	1.0	1626	tags=34%, list=17%, signal=41%
GO:1901615	GO:1901615		248	-0.38026395	-1.3205174	0.04233871	1.0	1.0	2036	tags=33%, list=21%, signal=41%
GO:0072562	GO:0072562		107	-0.48054728	-1.3200191	0.16141732	1.0	1.0	1836	tags=34%, list=19%, signal=41%
GO:0004033	GO:0004033		20	-0.5552032	-1.3199905	0.14256619	1.0	1.0	856	tags=30%, list=9%, signal=33%
GO:0030509	GO:0030509		28	-0.63281906	-1.318202	0.09657948	1.0	1.0	183	tags=7%, list=2%, signal=7%
GO:0030663	GO:0030663		16	-0.65915084	-1.3176262	0.16161616	1.0	1.0	689	tags=13%, list=7%, signal=13%
GO:0016684	GO:0016684		41	-0.59900314	-1.3169392	0.12024048	1.0	1.0	956	tags=27%, list=10%, signal=30%
GO:0002027	GO:0002027		29	-0.4290344	-1.3164111	0.1085595	1.0	1.0	970	tags=24%, list=10%, signal=27%
GO:0032350	GO:0032350		15	-0.58395857	-1.3160541	0.11875	1.0	1.0	372	tags=27%, list=4%, signal=28%
GO:0048854	GO:0048854		17	-0.6573775	-1.3143154	0.12761506	1.0	1.0	343	tags=12%, list=4%, signal=12%
GO:0016627	GO:0016627		51	-0.4745706	-1.3141378	0.12301587	1.0	1.0	1818	tags=47%, list=19%, signal=58%
GO:0001750	GO:0001750		21	-0.54613507	-1.3135246	0.13800424	1.0	1.0	621	tags=19%, list=6%, signal=20%
GO:0042558	GO:0042558		27	-0.45135954	-1.3114939	0.101626016	1.0	1.0	1183	tags=37%, list=12%, signal=42%
GO:0060047	GO:0060047		39	-0.46299246	-1.3108778	0.09361702	1.0	1.0	1626	tags=31%, list=17%, signal=37%
GO:0046605	GO:0046605		35	-0.5590121	-1.3085607	0.118609406	1.0	1.0	1753	tags=29%, list=18%, signal=35%
GO:0004601	GO:0004601		37	-0.5657721	-1.3083	0.11764706	1.0	1.0	956	tags=24%, list=10%, signal=27%
GO:0031468	GO:0031468		15	-0.65629506	-1.3072449	0.06458333	1.0	1.0	1800	tags=53%, list=19%, signal=66%
GO:0033344	GO:0033344		15	-0.56784236	-1.306307	0.16227181	1.0	1.0	903	tags=33%, list=9%, signal=37%
GO:0035710	GO:0035710		16	-0.75077486	-1.3048381	0.0862423	1.0	1.0	192	tags=19%, list=2%, signal=19%
GO:1990748	GO:1990748		67	-0.5154172	-1.3032697	0.12024048	1.0	1.0	1563	tags=31%, list=16%, signal=37%
GO:0006801	GO:0006801		22	-0.57710147	-1.3030037	0.10805501	1.0	1.0	1492	tags=41%, list=16%, signal=48%
GO:0070997	GO:0070997		39	-0.40075785	-1.3024855	0.06625259	1.0	1.0	1811	tags=26%, list=19%, signal=31%
GO:0005859	GO:0005859		15	-0.579242	-1.2962273	0.16837782	1.0	1.0	1990	tags=53%, list=21%, signal=67%
GO:0071276	GO:0071276		23	-0.4795141	-1.2956213	0.14460285	1.0	1.0	1469	tags=26%, list=15%, signal=31%
GO:0043266	GO:0043266		34	-0.5392449	-1.2910874	0.08924949	1.0	1.0	491	tags=15%, list=5%, signal=15%
GO:0016229	GO:0016229		17	-0.5866403	-1.2903887	0.11434511	1.0	1.0	1436	tags=41%, list=15%, signal=48%
GO:0005778	GO:0005778		52	-0.5298636	-1.2899461	0.15432099	1.0	1.0	2030	tags=37%, list=21%, signal=46%
GO:0031903	GO:0031903		52	-0.5298636	-1.2899461	0.15432099	1.0	1.0	2030	tags=37%, list=21%, signal=46%
GO:0035307	GO:0035307		24	-0.5110861	-1.2876011	0.13972056	1.0	1.0	1309	tags=25%, list=14%, signal=29%
GO:0034694	GO:0034694		17	-0.67842954	-1.2870697	0.18518518	1.0	1.0	787	tags=24%, list=8%, signal=26%
GO:0043524	GO:0043524		73	-0.43204853	-1.2861651	0.10743801	1.0	1.0	1817	tags=36%, list=19%, signal=44%
GO:0034637	GO:0034637		36	-0.45960027	-1.285344	0.12966602	1.0	1.0	2386	tags=39%, list=25%, signal=52%
GO:0051287	GO:0051287		50	-0.3904274	-1.2845783	0.11881188	1.0	1.0	1355	tags=34%, list=14%, signal=39%
GO:0061952	GO:0061952		17	-0.5303827	-1.2845429	0.14285715	1.0	1.0	1753	tags=41%, list=18%, signal=50%
GO:0042471	GO:0042471		41	-0.55279624	-1.2843417	0.13253012	1.0	1.0	2265	tags=44%, list=24%, signal=57%
GO:0090102	GO:0090102		18	-0.70288783	-1.2837441	0.089866154	1.0	1.0	869	tags=28%, list=9%, signal=30%
GO:0071772	GO:0071772		34	-0.5592479	-1.2833064	0.09670782	1.0	1.0	192	tags=9%, list=2%, signal=9%
GO:0071773	GO:0071773		34	-0.5592479	-1.2833064	0.09670782	1.0	1.0	192	tags=9%, list=2%, signal=9%
GO:0061333	GO:0061333		25	-0.68650234	-1.2821871	0.11151737	1.0	1.0	771	tags=20%, list=8%, signal=22%
GO:0019395	GO:0019395		64	-0.48361683	-1.2797903	0.1471173	1.0	1.0	1564	tags=33%, list=16%, signal=39%
GO:0034440	GO:0034440		64	-0.48361683	-1.2797903	0.1471173	1.0	1.0	1564	tags=33%, list=16%, signal=39%
GO:0001658	GO:0001658		19	-0.73886627	-1.2781899	0.09222423	1.0	1.0	771	tags=21%, list=8%, signal=23%
GO:0045095	GO:0045095		36	-0.62109876	-1.277561	0.152	1.0	1.0	360	tags=22%, list=4%, signal=23%
GO:0071889	GO:0071889		20	-0.6329288	-1.2772126	0.13111547	1.0	1.0	602	tags=20%, list=6%, signal=21%
GO:0005244	GO:0005244		37	-0.6036612	-1.2769028	0.10671937	1.0	1.0	269	tags=14%, list=3%, signal=14%
GO:0022832	GO:0022832		37	-0.6036612	-1.2769028	0.10671937	1.0	1.0	269	tags=14%, list=3%, signal=14%
GO:0034308	GO:0034308		43	-0.43903282	-1.2757925	0.14424951	1.0	1.0	1070	tags=28%, list=11%, signal=31%
GO:0023023	GO:0023023		15	-0.4286743	-1.2751033	0.12820514	1.0	1.0	2972	tags=47%, list=31%, signal=67%
GO:0001961	GO:0001961		25	-0.4871321	-1.2732587	0.14663951	1.0	1.0	2284	tags=52%, list=24%, signal=68%
GO:0060675	GO:0060675		22	-0.702088	-1.2716205	0.11275416	1.0	1.0	771	tags=23%, list=8%, signal=25%
GO:0072171	GO:0072171		22	-0.702088	-1.2716205	0.11275416	1.0	1.0	771	tags=23%, list=8%, signal=25%
GO:0072078	GO:0072078		24	-0.7020713	-1.2709795	0.11481482	1.0	1.0	771	tags=21%, list=8%, signal=23%
GO:0072088	GO:0072088		24	-0.7020713	-1.2709795	0.11481482	1.0	1.0	771	tags=21%, list=8%, signal=23%
GO:0046755	GO:0046755		22	-0.4893647	-1.2703389	0.18637274	1.0	1.0	2638	tags=50%, list=27%, signal=69%
GO:0016460	GO:0016460		19	-0.5269236	-1.2696749	0.17319588	1.0	1.0	1990	tags=47%, list=21%, signal=60%
GO:0001664	GO:0001664		92	-0.36997223	-1.2693841	0.06680162	1.0	1.0	1765	tags=27%, list=18%, signal=33%
GO:0090184	GO:0090184		15	-0.679602	-1.269002	0.1631068	1.0	1.0	1329	tags=40%, list=14%, signal=46%
GO:0090207	GO:0090207		19	-0.5784408	-1.2683431	0.15821502	1.0	1.0	1601	tags=42%, list=17%, signal=50%
GO:0046173	GO:0046173		31	-0.45503983	-1.267409	0.16666667	1.0	1.0	2247	tags=32%, list=23%, signal=42%
GO:0072080	GO:0072080		29	-0.6645837	-1.267245	0.12806027	1.0	1.0	989	tags=21%, list=10%, signal=23%
GO:0042692	GO:0042692		116	-0.42833886	-1.2658361	0.087318085	1.0	1.0	1165	tags=22%, list=12%, signal=25%
GO:0006576	GO:0006576		28	-0.6355254	-1.2633165	0.12350598	1.0	1.0	1343	tags=32%, list=14%, signal=37%
GO:0044106	GO:0044106		28	-0.6355254	-1.2633165	0.12350598	1.0	1.0	1343	tags=32%, list=14%, signal=37%
GO:0098869	GO:0098869		63	-0.50951946	-1.263182	0.14629258	1.0	1.0	1563	tags=29%, list=16%, signal=34%
GO:0072028	GO:0072028		25	-0.6831211	-1.2619431	0.13761468	1.0	1.0	771	tags=20%, list=8%, signal=22%
GO:0061326	GO:0061326		31	-0.63549465	-1.2608776	0.12825279	1.0	1.0	989	tags=19%, list=10%, signal=22%
GO:0017001	GO:0017001		36	-0.53586197	-1.2576873	0.16634052	1.0	1.0	1070	tags=28%, list=11%, signal=31%
GO:0033293	GO:0033293		35	-0.44393858	-1.2562598	0.12179487	1.0	1.0	1973	tags=46%, list=21%, signal=57%
GO:2001026	GO:2001026		15	-0.68427056	-1.2558805	0.172147	1.0	1.0	390	tags=20%, list=4%, signal=21%
GO:0010972	GO:0010972		31	-0.5050445	-1.2554209	0.1684435	1.0	1.0	1276	tags=19%, list=13%, signal=22%
GO:0015026	GO:0015026		15	-0.6946842	-1.2551492	0.15310077	1.0	1.0	135	tags=13%, list=1%, signal=14%
GO:0090175	GO:0090175		38	-0.49461207	-1.2548224	0.1572327	1.0	1.0	2592	tags=42%, list=27%, signal=57%
GO:0090313	GO:0090313		21	-0.43546072	-1.2542986	0.1206544	1.0	1.0	1290	tags=29%, list=13%, signal=33%
GO:0030517	GO:0030517		15	-0.671074	-1.2525826	0.14692983	1.0	1.0	883	tags=33%, list=9%, signal=37%
GO:0019751	GO:0019751		71	-0.3915596	-1.2523429	0.13131313	1.0	1.0	1183	tags=21%, list=12%, signal=24%
GO:0043954	GO:0043954		27	-0.48353428	-1.2516685	0.16666667	1.0	1.0	967	tags=26%, list=10%, signal=29%
GO:0009063	GO:0009063		82	-0.43036103	-1.2500451	0.12024048	1.0	1.0	1580	tags=40%, list=16%, signal=48%
GO:0050999	GO:0050999		27	-0.51711607	-1.2476735	0.16346154	1.0	1.0	970	tags=30%, list=10%, signal=33%
GO:0021879	GO:0021879		15	-0.691435	-1.2434529	0.1632653	1.0	1.0	578	tags=20%, list=6%, signal=21%
GO:0030665	GO:0030665		72	-0.3836321	-1.2432778	0.100616015	1.0	1.0	2103	tags=39%, list=22%, signal=49%
GO:0022843	GO:0022843		21	-0.70376724	-1.2432388	0.12695312	1.0	1.0	269	tags=19%, list=3%, signal=20%
GO:0016209	GO:0016209		60	-0.48846024	-1.2427074	0.18290259	1.0	1.0	1693	tags=30%, list=18%, signal=36%
GO:0001508	GO:0001508		23	-0.46639577	-1.2426981	0.19491525	1.0	1.0	1259	tags=35%, list=13%, signal=40%
GO:0009055	GO:0009055		80	-0.4394149	-1.2426941	0.2027027	1.0	1.0	1942	tags=38%, list=20%, signal=47%
GO:1903036	GO:1903036		30	-0.5118578	-1.2426044	0.123732254	1.0	1.0	915	tags=17%, list=10%, signal=18%
GO:0055002	GO:0055002		68	-0.45364785	-1.2411304	0.13859275	1.0	1.0	1677	tags=35%, list=17%, signal=42%
GO:0021700	GO:0021700		95	-0.43264437	-1.2408476	0.11181434	1.0	1.0	974	tags=17%, list=10%, signal=19%
GO:0048536	GO:0048536		21	-0.63847595	-1.2401483	0.15991472	1.0	1.0	1058	tags=19%, list=11%, signal=21%
GO:0035051	GO:0035051		55	-0.44282755	-1.2394773	0.1659919	1.0	1.0	1120	tags=22%, list=12%, signal=25%
GO:0002286	GO:0002286		23	-0.63108313	-1.239341	0.17536534	1.0	1.0	192	tags=13%, list=2%, signal=13%
GO:0046513	GO:0046513		20	-0.69362015	-1.2392504	0.20272905	1.0	1.0	951	tags=30%, list=10%, signal=33%
GO:0016064	GO:0016064		63	-0.41880187	-1.2370697	0.18762475	1.0	1.0	1676	tags=25%, list=17%, signal=31%
GO:0019724	GO:0019724		63	-0.41880187	-1.2370697	0.18762475	1.0	1.0	1676	tags=25%, list=17%, signal=31%
GO:0006936	GO:0006936		119	-0.4215726	-1.2363737	0.114583336	1.0	1.0	1898	tags=33%, list=20%, signal=40%
GO:0048641	GO:0048641		22	-0.5181163	-1.235546	0.15830116	1.0	1.0	1929	tags=36%, list=20%, signal=45%
GO:0016248	GO:0016248		21	-0.49780333	-1.2351018	0.22037423	1.0	1.0	1222	tags=29%, list=13%, signal=33%
GO:0005775	GO:0005775		140	-0.37702304	-1.2342361	0.15384616	1.0	1.0	2544	tags=45%, list=26%, signal=60%
GO:0003151	GO:0003151		35	-0.5625805	-1.233768	0.15843621	1.0	1.0	950	tags=23%, list=10%, signal=25%
GO:0036296	GO:0036296		21	-0.5194198	-1.2333295	0.2524851	1.0	1.0	437	tags=10%, list=5%, signal=10%
GO:0052745	GO:0052745		18	-0.48890233	-1.2313154	0.20416667	1.0	1.0	2012	tags=50%, list=21%, signal=63%
GO:0008021	GO:0008021		87	-0.4348609	-1.2306803	0.104477614	1.0	1.0	1675	tags=33%, list=17%, signal=40%
GO:0030832	GO:0030832		119	-0.37362844	-1.2282914	0.15975104	1.0	1.0	1655	tags=29%, list=17%, signal=35%
GO:0046467	GO:0046467		60	-0.45688373	-1.2280906	0.16435644	1.0	1.0	1182	tags=20%, list=12%, signal=23%
GO:0045334	GO:0045334		42	-0.39163977	-1.2271714	0.10897436	1.0	1.0	2103	tags=33%, list=22%, signal=42%
GO:0046631	GO:0046631		26	-0.57719034	-1.2271677	0.12793177	1.0	1.0	771	tags=19%, list=8%, signal=21%
GO:0071675	GO:0071675		21	-0.47848517	-1.2251614	0.16563147	1.0	1.0	1687	tags=29%, list=18%, signal=35%
GO:0032881	GO:0032881		24	-0.46775654	-1.2239612	0.22427984	1.0	1.0	2158	tags=42%, list=22%, signal=54%
GO:0005080	GO:0005080		31	-0.43483624	-1.2237513	0.18343195	1.0	1.0	787	tags=23%, list=8%, signal=25%
GO:0051654	GO:0051654		16	-0.55921215	-1.2211412	0.21325052	1.0	1.0	471	tags=13%, list=5%, signal=13%
GO:0006099	GO:0006099		30	-0.47760096	-1.2194589	0.24801587	1.0	1.0	1661	tags=33%, list=17%, signal=40%
GO:0007519	GO:0007519		50	-0.4990593	-1.217911	0.16129032	1.0	1.0	1165	tags=26%, list=12%, signal=29%
GO:0001656	GO:0001656		29	-0.560983	-1.2158202	0.19659735	1.0	1.0	1463	tags=34%, list=15%, signal=41%
GO:0055013	GO:0055013		31	-0.40615982	-1.2156652	0.14669421	1.0	1.0	1626	tags=32%, list=17%, signal=39%
GO:0045665	GO:0045665		95	-0.39412516	-1.2134838	0.08496732	1.0	1.0	951	tags=18%, list=10%, signal=20%
GO:0021545	GO:0021545		17	-0.57878256	-1.212506	0.17322835	1.0	1.0	91	tags=12%, list=1%, signal=12%
GO:0034703	GO:0034703		35	-0.54341793	-1.2123219	0.178	1.0	1.0	1097	tags=26%, list=11%, signal=29%
GO:0030674	GO:0030674		116	-0.37483525	-1.2120678	0.12145749	1.0	1.0	1924	tags=28%, list=20%, signal=34%
GO:0097066	GO:0097066		15	-0.63265586	-1.210858	0.23846154	1.0	1.0	94	tags=13%, list=1%, signal=13%
GO:2000272	GO:2000272		17	-0.58041024	-1.2106626	0.24634655	1.0	1.0	2639	tags=53%, list=27%, signal=73%
GO:0009262	GO:0009262		27	-0.4357113	-1.209695	0.19461697	1.0	1.0	2618	tags=48%, list=27%, signal=66%
GO:0030276	GO:0030276		36	-0.46639407	-1.2087812	0.21280992	1.0	1.0	1846	tags=31%, list=19%, signal=38%
GO:0008064	GO:0008064		118	-0.3680372	-1.2084519	0.17319588	1.0	1.0	1655	tags=29%, list=17%, signal=34%
GO:0005758	GO:0005758		57	-0.3820524	-1.2078062	0.19767442	1.0	1.0	1793	tags=35%, list=19%, signal=43%
GO:0035306	GO:0035306		31	-0.46764702	-1.206731	0.17436975	1.0	1.0	1383	tags=26%, list=14%, signal=30%
GO:0032535	GO:0032535		232	-0.33999655	-1.2067254	0.09148936	1.0	1.0	1655	tags=23%, list=17%, signal=27%
GO:0006635	GO:0006635		51	-0.4872874	-1.2056581	0.23762377	1.0	1.0	1564	tags=35%, list=16%, signal=42%
GO:0032506	GO:0032506		32	-0.41114923	-1.2046208	0.2004008	1.0	1.0	1753	tags=41%, list=18%, signal=50%
GO:0007187	GO:0007187		35	-0.45490468	-1.2042515	0.16352202	1.0	1.0	1496	tags=31%, list=16%, signal=37%
GO:0017022	GO:0017022		40	-0.45689955	-1.2033947	0.20517929	1.0	1.0	1496	tags=40%, list=16%, signal=47%
GO:0016655	GO:0016655		44	-0.42486238	-1.20185	0.23694779	1.0	1.0	2246	tags=50%, list=23%, signal=65%
GO:0007188	GO:0007188		31	-0.46565753	-1.2003044	0.17684211	1.0	1.0	1496	tags=35%, list=16%, signal=42%
GO:0055001	GO:0055001		75	-0.42906013	-1.1989893	0.18142548	1.0	1.0	1695	tags=33%, list=18%, signal=40%
GO:0090314	GO:0090314		18	-0.44166505	-1.1984766	0.19574468	1.0	1.0	1290	tags=28%, list=13%, signal=32%
GO:0048639	GO:0048639		80	-0.42239872	-1.197874	0.13627255	1.0	1.0	1619	tags=20%, list=17%, signal=24%
GO:0003012	GO:0003012		144	-0.39810818	-1.1978235	0.1307054	1.0	1.0	1898	tags=30%, list=20%, signal=37%
GO:0030285	GO:0030285		15	-0.51659983	-1.1967942	0.24845996	1.0	1.0	883	tags=27%, list=9%, signal=29%
GO:0046006	GO:0046006		20	-0.57607985	-1.196379	0.25434783	1.0	1.0	646	tags=20%, list=7%, signal=21%
GO:0048286	GO:0048286		18	-0.6335027	-1.1958946	0.20212767	1.0	1.0	185	tags=17%, list=2%, signal=17%
GO:0006940	GO:0006940		17	-0.61042494	-1.194143	0.27710843	1.0	1.0	738	tags=29%, list=8%, signal=32%
GO:0072659	GO:0072659		108	-0.38045782	-1.1926883	0.16538462	1.0	1.0	917	tags=13%, list=10%, signal=14%
GO:0032965	GO:0032965		19	-0.43236843	-1.1926616	0.18969072	1.0	1.0	1586	tags=32%, list=16%, signal=38%
GO:0046324	GO:0046324		30	-0.4145672	-1.192381	0.21829522	1.0	1.0	2158	tags=37%, list=22%, signal=47%
GO:0019692	GO:0019692		25	-0.4508402	-1.1915053	0.22680412	1.0	1.0	2618	tags=52%, list=27%, signal=71%
GO:0071695	GO:0071695		63	-0.47021106	-1.1896553	0.19018404	1.0	1.0	974	tags=16%, list=10%, signal=18%
GO:0009394	GO:0009394		23	-0.455119	-1.1891717	0.23076923	1.0	1.0	2618	tags=52%, list=27%, signal=72%
GO:0060485	GO:0060485		91	-0.46604073	-1.1890068	0.15068494	1.0	1.0	1399	tags=24%, list=15%, signal=28%
GO:0043034	GO:0043034		18	-0.5060348	-1.1884185	0.23904383	1.0	1.0	2216	tags=56%, list=23%, signal=72%
GO:0043268	GO:0043268		18	-0.6006746	-1.1865921	0.26434427	1.0	1.0	328	tags=11%, list=3%, signal=11%
GO:0042446	GO:0042446		23	-0.53611636	-1.1863592	0.23800384	1.0	1.0	1251	tags=26%, list=13%, signal=30%
GO:0043523	GO:0043523		107	-0.34681234	-1.1862879	0.1527495	1.0	1.0	1367	tags=22%, list=14%, signal=26%
GO:0019400	GO:0019400		16	-0.5773524	-1.1858199	0.26844263	1.0	1.0	1077	tags=25%, list=11%, signal=28%
GO:0008200	GO:0008200		20	-0.4538534	-1.1857886	0.26838967	1.0	1.0	1222	tags=25%, list=13%, signal=29%
GO:0030669	GO:0030669		32	-0.41315743	-1.1853708	0.17025863	1.0	1.0	2500	tags=38%, list=26%, signal=51%
GO:0034702	GO:0034702		59	-0.46574786	-1.184945	0.19760479	1.0	1.0	1097	tags=20%, list=11%, signal=23%
GO:0030137	GO:0030137		21	-0.55094284	-1.184703	0.29577464	1.0	1.0	689	tags=10%, list=7%, signal=10%
GO:0042472	GO:0042472		34	-0.547724	-1.1845655	0.20717132	1.0	1.0	1546	tags=29%, list=16%, signal=35%
GO:0002763	GO:0002763		26	-0.53995544	-1.184095	0.22244094	1.0	1.0	209	tags=12%, list=2%, signal=12%
GO:0009072	GO:0009072		22	-0.5386448	-1.1840769	0.19067797	1.0	1.0	588	tags=36%, list=6%, signal=39%
GO:0044325	GO:0044325		61	-0.4394247	-1.1838523	0.22535211	1.0	1.0	1030	tags=20%, list=11%, signal=22%
GO:0048147	GO:0048147		19	-0.52882594	-1.183515	0.2635659	1.0	1.0	1121	tags=26%, list=12%, signal=30%
GO:0006066	GO:0006066		193	-0.3499222	-1.1831105	0.1765873	1.0	1.0	2036	tags=32%, list=21%, signal=39%
GO:1901186	GO:1901186		19	-0.45320532	-1.1830072	0.22580644	1.0	1.0	1469	tags=37%, list=15%, signal=43%
GO:0015980	GO:0015980		161	-0.36423552	-1.182146	0.23865877	1.0	1.0	2206	tags=37%, list=23%, signal=47%
GO:0009311	GO:0009311		27	-0.44706592	-1.1820778	0.24740125	1.0	1.0	1241	tags=37%, list=13%, signal=42%
GO:0001708	GO:0001708		16	-0.61727214	-1.1794322	0.24901961	1.0	1.0	193	tags=19%, list=2%, signal=19%
GO:0030148	GO:0030148		38	-0.5050727	-1.1784967	0.24561404	1.0	1.0	1182	tags=21%, list=12%, signal=24%
GO:0060538	GO:0060538		53	-0.47544402	-1.177666	0.20729366	1.0	1.0	1165	tags=25%, list=12%, signal=28%
GO:0045742	GO:0045742		17	-0.4608982	-1.1772401	0.20974576	1.0	1.0	1469	tags=35%, list=15%, signal=42%
GO:0046889	GO:0046889		34	-0.4739879	-1.1769586	0.22267206	1.0	1.0	399	tags=12%, list=4%, signal=12%
GO:0003197	GO:0003197		18	-0.6879701	-1.1761888	0.24063116	1.0	1.0	3	tags=6%, list=0%, signal=6%
GO:0000030	GO:0000030		15	-0.64180356	-1.175033	0.24903475	1.0	1.0	1203	tags=20%, list=13%, signal=23%
GO:0046386	GO:0046386		16	-0.55025905	-1.1744058	0.26584867	1.0	1.0	2618	tags=56%, list=27%, signal=77%
GO:0043202	GO:0043202		73	-0.38548684	-1.174321	0.2485437	1.0	1.0	2531	tags=49%, list=26%, signal=66%
GO:0000305	GO:0000305		15	-0.61179405	-1.1734816	0.26019418	1.0	1.0	1625	tags=47%, list=17%, signal=56%
GO:1903421	GO:1903421		17	-0.5461906	-1.1734298	0.2446184	1.0	1.0	408	tags=24%, list=4%, signal=25%
GO:0001893	GO:0001893		17	-0.52829355	-1.1709827	0.27984345	1.0	1.0	1252	tags=35%, list=13%, signal=41%
GO:0006730	GO:0006730		19	-0.40563476	-1.1703625	0.24404761	1.0	1.0	1074	tags=32%, list=11%, signal=35%
GO:0006879	GO:0006879		44	-0.42471606	-1.1681154	0.2392638	1.0	1.0	1227	tags=20%, list=13%, signal=23%
GO:0006643	GO:0006643		108	-0.41205198	-1.1678505	0.22718053	1.0	1.0	1429	tags=25%, list=15%, signal=29%
GO:0006910	GO:0006910		20	-0.57264924	-1.1668524	0.32150313	1.0	1.0	2380	tags=45%, list=25%, signal=60%
GO:0003755	GO:0003755		28	-0.47197774	-1.1663289	0.26459143	1.0	1.0	2355	tags=36%, list=24%, signal=47%
GO:0016645	GO:0016645		19	-0.5723269	-1.165874	0.2929293	1.0	1.0	1461	tags=42%, list=15%, signal=50%
GO:0009154	GO:0009154		18	-0.4617036	-1.1656077	0.25591397	1.0	1.0	2597	tags=61%, list=27%, signal=84%
GO:0009261	GO:0009261		19	-0.46167555	-1.1655818	0.25591397	1.0	1.0	2597	tags=58%, list=27%, signal=79%
GO:0010043	GO:0010043		28	-0.46082342	-1.1634666	0.24103586	1.0	1.0	593	tags=21%, list=6%, signal=23%
GO:0060071	GO:0060071		33	-0.47720313	-1.1632044	0.24489796	1.0	1.0	2592	tags=42%, list=27%, signal=58%
GO:1990204	GO:1990204		80	-0.40350887	-1.1630464	0.2559524	1.0	1.0	2434	tags=46%, list=25%, signal=61%
GO:0039702	GO:0039702		19	-0.46849903	-1.1622238	0.2854251	1.0	1.0	2638	tags=47%, list=27%, signal=65%
GO:0016859	GO:0016859		29	-0.46760333	-1.1587596	0.2631579	1.0	1.0	2355	tags=34%, list=24%, signal=46%
GO:0003015	GO:0003015		46	-0.40169695	-1.158404	0.21350762	1.0	1.0	1626	tags=28%, list=17%, signal=34%
GO:0048538	GO:0048538		26	-0.5048914	-1.1569796	0.23673469	1.0	1.0	1058	tags=23%, list=11%, signal=26%
GO:1902750	GO:1902750		37	-0.44217142	-1.1564447	0.2516269	1.0	1.0	1276	tags=16%, list=13%, signal=19%
GO:0000281	GO:0000281		60	-0.33406085	-1.1559967	0.20841683	1.0	1.0	1753	tags=32%, list=18%, signal=38%
GO:1990778	GO:1990778		124	-0.35400194	-1.1553591	0.18339768	1.0	1.0	917	tags=12%, list=10%, signal=13%
GO:0019233	GO:0019233		17	-0.48548746	-1.1539854	0.29108912	1.0	1.0	2136	tags=41%, list=22%, signal=53%
GO:0045851	GO:0045851		25	-0.5021692	-1.1535298	0.2784314	1.0	1.0	102	tags=8%, list=1%, signal=8%
GO:0051452	GO:0051452		23	-0.51404846	-1.1533843	0.2835249	1.0	1.0	102	tags=9%, list=1%, signal=9%
GO:0010613	GO:0010613		20	-0.47791445	-1.1533266	0.26096034	1.0	1.0	891	tags=20%, list=9%, signal=22%
GO:0014742	GO:0014742		20	-0.47791445	-1.1533266	0.26096034	1.0	1.0	891	tags=20%, list=9%, signal=22%
GO:0042775	GO:0042775		56	-0.4087376	-1.1526729	0.2696177	1.0	1.0	2396	tags=48%, list=25%, signal=64%
GO:0007589	GO:0007589		37	-0.45147127	-1.151728	0.244	1.0	1.0	437	tags=14%, list=5%, signal=14%
GO:0032587	GO:0032587		65	-0.40679732	-1.1515385	0.24329896	1.0	1.0	1147	tags=15%, list=12%, signal=17%
GO:0045834	GO:0045834		69	-0.4148354	-1.151371	0.22970296	1.0	1.0	2024	tags=29%, list=21%, signal=36%
GO:0060348	GO:0060348		97	-0.43886045	-1.1512818	0.20196079	1.0	1.0	1255	tags=16%, list=13%, signal=19%
GO:0090257	GO:0090257		105	-0.38423303	-1.15115	0.225	1.0	1.0	1120	tags=20%, list=12%, signal=22%
GO:0030020	GO:0030020		26	-0.5508406	-1.151079	0.3392857	1.0	1.0	2075	tags=50%, list=22%, signal=64%
GO:0022900	GO:0022900		126	-0.37863368	-1.1479796	0.26534653	1.0	1.0	1942	tags=34%, list=20%, signal=42%
GO:0045744	GO:0045744		19	-0.48449007	-1.1464316	0.25963488	1.0	1.0	1357	tags=37%, list=14%, signal=43%
GO:0060993	GO:0060993		33	-0.59431314	-1.1462516	0.26454034	1.0	1.0	771	tags=15%, list=8%, signal=16%
GO:0055025	GO:0055025		22	-0.5981714	-1.1454427	0.28118813	1.0	1.0	96	tags=9%, list=1%, signal=9%
GO:1990351	GO:1990351		76	-0.43092847	-1.1443018	0.22690763	1.0	1.0	970	tags=18%, list=10%, signal=20%
GO:0000413	GO:0000413		29	-0.4549921	-1.1424304	0.29571983	1.0	1.0	929	tags=14%, list=10%, signal=15%
GO:0042773	GO:0042773		57	-0.40119964	-1.1420366	0.2857143	1.0	1.0	2396	tags=47%, list=25%, signal=63%
GO:0010595	GO:0010595		60	-0.42526197	-1.1407229	0.26027396	1.0	1.0	390	tags=13%, list=4%, signal=14%
GO:0048747	GO:0048747		24	-0.49070945	-1.1404349	0.27901787	1.0	1.0	1677	tags=42%, list=17%, signal=50%
GO:0006101	GO:0006101		33	-0.44144374	-1.1393609	0.31589538	1.0	1.0	1661	tags=30%, list=17%, signal=37%
GO:0072523	GO:0072523		33	-0.37442055	-1.1381285	0.23012552	1.0	1.0	2706	tags=61%, list=28%, signal=84%
GO:0031050	GO:0031050		21	-0.4534653	-1.1367123	0.29598308	1.0	1.0	1383	tags=24%, list=14%, signal=28%
GO:0070918	GO:0070918		21	-0.4534653	-1.1367123	0.29598308	1.0	1.0	1383	tags=24%, list=14%, signal=28%
GO:0035196	GO:0035196		20	-0.4534803	-1.1366982	0.29598308	1.0	1.0	1383	tags=25%, list=14%, signal=29%
GO:0044818	GO:0044818		20	-0.55397093	-1.1353891	0.3501048	1.0	1.0	1027	tags=15%, list=11%, signal=17%
GO:0070268	GO:0070268		74	-0.4466447	-1.134126	0.24435319	1.0	1.0	1456	tags=27%, list=15%, signal=32%
GO:0031970	GO:0031970		64	-0.34936342	-1.1312485	0.28827038	1.0	1.0	1793	tags=31%, list=19%, signal=38%
GO:0009060	GO:0009060		57	-0.3883674	-1.1312095	0.3006135	1.0	1.0	2616	tags=44%, list=27%, signal=60%
GO:0035909	GO:0035909		15	-0.52683306	-1.1308357	0.26095617	1.0	1.0	658	tags=20%, list=7%, signal=21%
GO:0055072	GO:0055072		60	-0.42445102	-1.1307555	0.32371134	1.0	1.0	1227	tags=20%, list=13%, signal=23%
GO:0010712	GO:0010712		23	-0.39366814	-1.1299388	0.2721519	1.0	1.0	1827	tags=35%, list=19%, signal=43%
GO:0072350	GO:0072350		35	-0.43075565	-1.1297172	0.3319838	1.0	1.0	1661	tags=31%, list=17%, signal=38%
GO:0050922	GO:0050922		24	-0.4971581	-1.1288384	0.27405858	1.0	1.0	921	tags=21%, list=10%, signal=23%
GO:0019935	GO:0019935		33	-0.4440476	-1.1288053	0.24358974	1.0	1.0	1496	tags=33%, list=16%, signal=39%
GO:0034361	GO:0034361		17	-0.4954321	-1.1288044	0.30625	1.0	1.0	852	tags=29%, list=9%, signal=32%
GO:0034385	GO:0034385		17	-0.4954321	-1.1288044	0.30625	1.0	1.0	852	tags=29%, list=9%, signal=32%
GO:0046164	GO:0046164		29	-0.36673263	-1.1284723	0.27380952	1.0	1.0	1420	tags=34%, list=15%, signal=40%
GO:0042752	GO:0042752		40	-0.42341277	-1.1284424	0.27959183	1.0	1.0	1824	tags=25%, list=19%, signal=31%
GO:1902495	GO:1902495		68	-0.4263331	-1.1282908	0.26907632	1.0	1.0	970	tags=18%, list=10%, signal=19%
GO:0050886	GO:0050886		23	-0.5404979	-1.127878	0.31746033	1.0	1.0	1586	tags=35%, list=16%, signal=42%
GO:2000641	GO:2000641		17	-0.45260766	-1.1273178	0.34249473	1.0	1.0	2409	tags=53%, list=25%, signal=71%
GO:0050919	GO:0050919		16	-0.6749546	-1.1270566	0.30967742	1.0	1.0	639	tags=25%, list=7%, signal=27%
GO:0000271	GO:0000271		22	-0.50232244	-1.1268952	0.31300813	1.0	1.0	2386	tags=32%, list=25%, signal=42%
GO:0033692	GO:0033692		22	-0.50232244	-1.1268952	0.31300813	1.0	1.0	2386	tags=32%, list=25%, signal=42%
GO:0006767	GO:0006767		65	-0.37796998	-1.126166	0.25272727	1.0	1.0	1158	tags=25%, list=12%, signal=28%
GO:0051291	GO:0051291		73	-0.38963127	-1.1258323	0.2857143	1.0	1.0	1251	tags=21%, list=13%, signal=23%
GO:0006692	GO:0006692		24	-0.46282107	-1.1238047	0.28143713	1.0	1.0	2555	tags=46%, list=27%, signal=62%
GO:0006693	GO:0006693		24	-0.46282107	-1.1238047	0.28143713	1.0	1.0	2555	tags=46%, list=27%, signal=62%
GO:0070509	GO:0070509		18	-0.46830657	-1.1236019	0.29615384	1.0	1.0	1097	tags=22%, list=11%, signal=25%
GO:0038083	GO:0038083		22	-0.5115179	-1.1229571	0.28688523	1.0	1.0	395	tags=14%, list=4%, signal=14%
GO:0044449	GO:0044449		131	-0.3942846	-1.1219143	0.2489083	1.0	1.0	1165	tags=24%, list=12%, signal=27%
GO:1901016	GO:1901016		22	-0.52519476	-1.1204118	0.33814433	1.0	1.0	437	tags=14%, list=5%, signal=14%
GO:0035303	GO:0035303		127	-0.33953175	-1.1202251	0.24197002	1.0	1.0	1711	tags=27%, list=18%, signal=32%
GO:0051018	GO:0051018		30	-0.42615014	-1.1193403	0.32595575	1.0	1.0	1413	tags=20%, list=15%, signal=23%
GO:0051146	GO:0051146		96	-0.37064558	-1.1177013	0.2546973	1.0	1.0	1165	tags=23%, list=12%, signal=26%
GO:0048638	GO:0048638		153	-0.359329	-1.1173846	0.22862823	1.0	1.0	1058	tags=14%, list=11%, signal=16%
GO:1901617	GO:1901617		99	-0.3448835	-1.1165307	0.26719058	1.0	1.0	2433	tags=36%, list=25%, signal=48%
GO:0009264	GO:0009264		15	-0.5283413	-1.1164109	0.3469388	1.0	1.0	2618	tags=53%, list=27%, signal=73%
GO:0004867	GO:0004867		55	-0.40842402	-1.1154134	0.30879346	1.0	1.0	1911	tags=29%, list=20%, signal=36%
GO:0030834	GO:0030834		34	-0.4100397	-1.1147656	0.3212121	1.0	1.0	1655	tags=41%, list=17%, signal=50%
GO:0006825	GO:0006825		17	-0.5610541	-1.1146815	0.31406552	1.0	1.0	1156	tags=29%, list=12%, signal=33%
GO:0019239	GO:0019239		16	-0.45875737	-1.1134807	0.2811245	1.0	1.0	1707	tags=44%, list=18%, signal=53%
GO:0071526	GO:0071526		21	-0.54590756	-1.1121463	0.33690986	1.0	1.0	509	tags=19%, list=5%, signal=20%
GO:0042737	GO:0042737		81	-0.4317671	-1.1121265	0.30392158	1.0	1.0	1492	tags=27%, list=16%, signal=32%
GO:0000315	GO:0000315		50	-0.3889933	-1.1119798	0.30487806	1.0	1.0	1484	tags=30%, list=15%, signal=35%
GO:0005762	GO:0005762		50	-0.3889933	-1.1119798	0.30487806	1.0	1.0	1484	tags=30%, list=15%, signal=35%
GO:0055023	GO:0055023		15	-0.6558632	-1.1112517	0.3643264	1.0	1.0	96	tags=13%, list=1%, signal=13%
GO:0009649	GO:0009649		15	-0.5373397	-1.1104285	0.3368201	1.0	1.0	1347	tags=33%, list=14%, signal=39%
GO:0070469	GO:0070469		67	-0.38254806	-1.1102806	0.3171206	1.0	1.0	2396	tags=48%, list=25%, signal=63%
GO:0042827	GO:0042827		17	-0.44185024	-1.1099843	0.3266129	1.0	1.0	824	tags=24%, list=9%, signal=26%
GO:0010038	GO:0010038		200	-0.28802148	-1.1098603	0.18995634	1.0	1.0	1836	tags=26%, list=19%, signal=32%
GO:0006672	GO:0006672		45	-0.48116383	-1.1096765	0.32553607	1.0	1.0	1287	tags=31%, list=13%, signal=36%
GO:0043292	GO:0043292		141	-0.384325	-1.1096513	0.27564102	1.0	1.0	1193	tags=23%, list=12%, signal=26%
GO:0045844	GO:0045844		33	-0.49202973	-1.1094906	0.3081511	1.0	1.0	1217	tags=21%, list=13%, signal=24%
GO:0048636	GO:0048636		33	-0.49202973	-1.1094906	0.3081511	1.0	1.0	1217	tags=21%, list=13%, signal=24%
GO:1901863	GO:1901863		33	-0.49202973	-1.1094906	0.3081511	1.0	1.0	1217	tags=21%, list=13%, signal=24%
GO:0046622	GO:0046622		21	-0.58973694	-1.1093869	0.3530572	1.0	1.0	1338	tags=29%, list=14%, signal=33%
GO:0097164	GO:0097164		95	-0.41228664	-1.1071801	0.29083666	1.0	1.0	1834	tags=29%, list=19%, signal=36%
GO:0035195	GO:0035195		36	-0.3784322	-1.1067595	0.27790433	1.0	1.0	436	tags=11%, list=5%, signal=12%
GO:0051602	GO:0051602		20	-0.40127635	-1.1064062	0.30658436	1.0	1.0	1137	tags=35%, list=12%, signal=40%
GO:0045652	GO:0045652		29	-0.37790287	-1.1059957	0.3013972	1.0	1.0	1616	tags=34%, list=17%, signal=41%
GO:0072009	GO:0072009		39	-0.51465875	-1.105885	0.2857143	1.0	1.0	1329	tags=23%, list=14%, signal=27%
GO:0007264	GO:0007264		210	-0.3147577	-1.1057842	0.24742268	1.0	1.0	1746	tags=25%, list=18%, signal=30%
GO:0005746	GO:0005746		61	-0.3901005	-1.105681	0.30478087	1.0	1.0	2396	tags=48%, list=25%, signal=63%
GO:0019199	GO:0019199		38	-0.52167225	-1.1053926	0.30929792	1.0	1.0	1309	tags=24%, list=14%, signal=27%
GO:0035567	GO:0035567		48	-0.3973886	-1.1047496	0.30688936	1.0	1.0	1122	tags=21%, list=12%, signal=23%
GO:0098803	GO:0098803		55	-0.40695262	-1.1030868	0.30784708	1.0	1.0	2246	tags=47%, list=23%, signal=61%
GO:0030021	GO:0030021		17	-0.5460287	-1.1027372	0.36734694	1.0	1.0	2187	tags=53%, list=23%, signal=68%
GO:0098641	GO:0098641		18	-0.4018766	-1.1024019	0.33333334	1.0	1.0	246	tags=11%, list=3%, signal=11%
GO:0032732	GO:0032732		20	-0.5771547	-1.1022085	0.38709676	1.0	1.0	1604	tags=30%, list=17%, signal=36%
GO:0050662	GO:0050662		211	-0.30862135	-1.1020195	0.2798354	1.0	1.0	1588	tags=28%, list=17%, signal=33%
GO:0051290	GO:0051290		20	-0.47397348	-1.1009508	0.35222673	1.0	1.0	1251	tags=30%, list=13%, signal=34%
GO:0006091	GO:0006091		266	-0.32507655	-1.10018	0.30861723	1.0	1.0	1906	tags=30%, list=20%, signal=36%
GO:0006937	GO:0006937		65	-0.40510932	-1.0988849	0.31102362	1.0	1.0	1097	tags=20%, list=11%, signal=22%
GO:0030866	GO:0030866		37	-0.36073783	-1.0988388	0.29113925	1.0	1.0	1276	tags=24%, list=13%, signal=28%
GO:1901661	GO:1901661		23	-0.46623024	-1.0983114	0.3266533	1.0	1.0	638	tags=17%, list=7%, signal=19%
GO:0051560	GO:0051560		15	-0.4736077	-1.0973499	0.33333334	1.0	1.0	1280	tags=27%, list=13%, signal=31%
GO:0048037	GO:0048037		336	-0.30704623	-1.0968277	0.23434344	1.0	1.0	1588	tags=26%, list=17%, signal=30%
GO:0061138	GO:0061138		77	-0.4329589	-1.0967354	0.29514563	1.0	1.0	771	tags=14%, list=8%, signal=15%
GO:0031640	GO:0031640		21	-0.49610424	-1.0966786	0.36007828	1.0	1.0	1603	tags=33%, list=17%, signal=40%
GO:0044364	GO:0044364		21	-0.49610424	-1.0966786	0.36007828	1.0	1.0	1603	tags=33%, list=17%, signal=40%
GO:0007606	GO:0007606		17	-0.53534746	-1.096366	0.35918367	1.0	1.0	823	tags=24%, list=9%, signal=26%
GO:0006520	GO:0006520		218	-0.29645053	-1.0958521	0.25625	1.0	1.0	1580	tags=28%, list=16%, signal=32%
GO:0001895	GO:0001895		34	-0.49281436	-1.095732	0.35173824	1.0	1.0	964	tags=29%, list=10%, signal=33%
GO:0016051	GO:0016051		79	-0.32169682	-1.0955169	0.29038462	1.0	1.0	2606	tags=39%, list=27%, signal=53%
GO:0030140	GO:0030140		26	-0.4064708	-1.0945951	0.32755297	1.0	1.0	1533	tags=31%, list=16%, signal=37%
GO:0030672	GO:0030672		47	-0.4076306	-1.0943636	0.30818966	1.0	1.0	1644	tags=34%, list=17%, signal=41%
GO:0099501	GO:0099501		47	-0.4076306	-1.0943636	0.30818966	1.0	1.0	1644	tags=34%, list=17%, signal=41%
GO:0008106	GO:0008106		17	-0.44895282	-1.0937649	0.3184584	1.0	1.0	638	tags=18%, list=7%, signal=19%
GO:0090066	GO:0090066		275	-0.29954615	-1.0929874	0.23908524	1.0	1.0	1655	tags=23%, list=17%, signal=26%
GO:1990928	GO:1990928		37	-0.46861833	-1.0922948	0.38623327	1.0	1.0	1100	tags=14%, list=11%, signal=15%
GO:0060421	GO:0060421		17	-0.6090628	-1.0922873	0.38814533	1.0	1.0	934	tags=24%, list=10%, signal=26%
GO:0099106	GO:0099106		39	-0.49013925	-1.0920388	0.36007828	1.0	1.0	1290	tags=28%, list=13%, signal=32%
GO:0071782	GO:0071782		15	-0.42861086	-1.0919881	0.36565655	1.0	1.0	2695	tags=47%, list=28%, signal=65%
GO:0030149	GO:0030149		16	-0.44165528	-1.0908957	0.35550934	1.0	1.0	2236	tags=50%, list=23%, signal=65%
GO:0002020	GO:0002020		92	-0.34650317	-1.0908288	0.29258516	1.0	1.0	2442	tags=37%, list=25%, signal=49%
GO:0032588	GO:0032588		67	-0.3750325	-1.0907614	0.29051384	1.0	1.0	2082	tags=36%, list=22%, signal=45%
GO:0071230	GO:0071230		46	-0.44479823	-1.0903779	0.34701493	1.0	1.0	376	tags=11%, list=4%, signal=11%
GO:0035578	GO:0035578		81	-0.3469684	-1.0903524	0.3125	1.0	1.0	2195	tags=36%, list=23%, signal=46%
GO:0006119	GO:0006119		64	-0.36443338	-1.0903487	0.33005893	1.0	1.0	2396	tags=44%, list=25%, signal=58%
GO:0000910	GO:0000910		70	-0.321758	-1.0903387	0.2851153	1.0	1.0	1753	tags=33%, list=18%, signal=40%
GO:0097110	GO:0097110		37	-0.37599477	-1.0903339	0.354251	1.0	1.0	860	tags=19%, list=9%, signal=21%
GO:0070325	GO:0070325		20	-0.44081265	-1.0896194	0.35728952	1.0	1.0	1474	tags=30%, list=15%, signal=35%
GO:0030833	GO:0030833		104	-0.33707502	-1.0894322	0.2987552	1.0	1.0	1453	tags=23%, list=15%, signal=27%
GO:2000573	GO:2000573		57	-0.38032353	-1.0893123	0.33534136	1.0	1.0	597	tags=9%, list=6%, signal=9%
GO:0031345	GO:0031345		90	-0.3720445	-1.0891998	0.2792208	1.0	1.0	951	tags=19%, list=10%, signal=21%
GO:0060562	GO:0060562		151	-0.3680179	-1.0883118	0.28968254	1.0	1.0	982	tags=16%, list=10%, signal=17%
GO:0001763	GO:0001763		79	-0.42540863	-1.0882318	0.311412	1.0	1.0	771	tags=15%, list=8%, signal=16%
GO:0034987	GO:0034987		15	-0.52820265	-1.0878786	0.39257812	1.0	1.0	2072	tags=33%, list=22%, signal=42%
GO:0048306	GO:0048306		39	-0.38270813	-1.0873896	0.3104126	1.0	1.0	1734	tags=26%, list=18%, signal=31%
GO:0030016	GO:0030016		133	-0.37961665	-1.0869455	0.30131003	1.0	1.0	1193	tags=23%, list=12%, signal=26%
GO:0061640	GO:0061640		68	-0.32064843	-1.0868093	0.3075314	1.0	1.0	1753	tags=32%, list=18%, signal=39%
GO:0050906	GO:0050906		16	-0.56397045	-1.085702	0.354	1.0	1.0	1261	tags=31%, list=13%, signal=36%
GO:0010922	GO:0010922		17	-0.5269191	-1.0851963	0.35845214	1.0	1.0	1383	tags=24%, list=14%, signal=27%
GO:0002833	GO:0002833		24	-0.44339696	-1.0848336	0.3300199	1.0	1.0	469	tags=17%, list=5%, signal=17%
GO:1901606	GO:1901606		66	-0.39927366	-1.0838647	0.30390143	1.0	1.0	1580	tags=41%, list=16%, signal=49%
GO:0030170	GO:0030170		33	-0.36565372	-1.0834223	0.32879376	1.0	1.0	1101	tags=30%, list=11%, signal=34%
GO:0070279	GO:0070279		33	-0.36565372	-1.0834223	0.32879376	1.0	1.0	1101	tags=30%, list=11%, signal=34%
GO:0048754	GO:0048754		65	-0.44595203	-1.0832071	0.34615386	1.0	1.0	771	tags=14%, list=8%, signal=15%
GO:0005581	GO:0005581		41	-0.4733579	-1.0826242	0.36456212	1.0	1.0	2200	tags=51%, list=23%, signal=66%
GO:0010721	GO:0010721		141	-0.3205687	-1.0825425	0.23516484	1.0	1.0	951	tags=16%, list=10%, signal=17%
GO:0042026	GO:0042026		19	-0.4946153	-1.0824833	0.42401502	1.0	1.0	25	tags=5%, list=0%, signal=5%
GO:0007265	GO:0007265		171	-0.3199743	-1.0816333	0.29718876	1.0	1.0	1476	tags=23%, list=15%, signal=26%
GO:0010828	GO:0010828		21	-0.36609498	-1.081311	0.31914893	1.0	1.0	1658	tags=24%, list=17%, signal=29%
GO:0003007	GO:0003007		109	-0.41419357	-1.0811675	0.3156823	1.0	1.0	950	tags=18%, list=10%, signal=20%
GO:0006959	GO:0006959		114	-0.39575234	-1.0811418	0.32929292	1.0	1.0	1676	tags=25%, list=17%, signal=29%
GO:0010591	GO:0010591		23	-0.42317036	-1.0801793	0.38076153	1.0	1.0	783	tags=22%, list=8%, signal=24%
GO:0055007	GO:0055007		39	-0.32905543	-1.0797325	0.30864197	1.0	1.0	1626	tags=28%, list=17%, signal=34%
GO:0008022	GO:0008022		144	-0.31431365	-1.0796553	0.27961165	1.0	1.0	1671	tags=23%, list=17%, signal=27%
GO:0006909	GO:0006909		149	-0.31828785	-1.0793068	0.26639345	1.0	1.0	1316	tags=19%, list=14%, signal=22%
GO:0022836	GO:0022836		68	-0.45185047	-1.0786924	0.31717172	1.0	1.0	349	tags=10%, list=4%, signal=11%
GO:1903409	GO:1903409		16	-0.47870362	-1.0778884	0.34117648	1.0	1.0	890	tags=38%, list=9%, signal=41%
GO:0032008	GO:0032008		29	-0.4327973	-1.077797	0.3448276	1.0	1.0	376	tags=10%, list=4%, signal=11%
GO:0043177	GO:0043177		112	-0.3732959	-1.0768496	0.34251967	1.0	1.0	1163	tags=22%, list=12%, signal=25%
GO:0044450	GO:0044450		86	-0.38156098	-1.0767028	0.29568788	1.0	1.0	1333	tags=17%, list=14%, signal=20%
GO:0097733	GO:0097733		30	-0.4328677	-1.0753752	0.37659574	1.0	1.0	621	tags=20%, list=6%, signal=21%
GO:0048365	GO:0048365		49	-0.3294556	-1.0752306	0.31288344	1.0	1.0	1746	tags=29%, list=18%, signal=35%
GO:0002244	GO:0002244		42	-0.41171068	-1.0752137	0.32627118	1.0	1.0	1670	tags=31%, list=17%, signal=37%
GO:0005766	GO:0005766		134	-0.32037172	-1.0743713	0.34404537	1.0	1.0	2195	tags=31%, list=23%, signal=40%
GO:0042582	GO:0042582		134	-0.32037172	-1.0743713	0.34404537	1.0	1.0	2195	tags=31%, list=23%, signal=40%
GO:0071867	GO:0071867		20	-0.43119887	-1.0743153	0.36309522	1.0	1.0	787	tags=20%, list=8%, signal=22%
GO:0071869	GO:0071869		20	-0.43119887	-1.0743153	0.36309522	1.0	1.0	787	tags=20%, list=8%, signal=22%
GO:0007186	GO:0007186		191	-0.35773328	-1.0728348	0.300216	1.0	1.0	1061	tags=19%, list=11%, signal=21%
GO:0034198	GO:0034198		35	-0.4732898	-1.0724776	0.4049904	1.0	1.0	1100	tags=14%, list=11%, signal=16%
GO:0008198	GO:0008198		16	-0.53681415	-1.0724701	0.3512476	1.0	1.0	909	tags=38%, list=9%, signal=41%
GO:0016247	GO:0016247		52	-0.44059306	-1.072255	0.37896827	1.0	1.0	1290	tags=27%, list=13%, signal=31%
GO:0017134	GO:0017134		16	-0.5639529	-1.0721847	0.42802304	1.0	1.0	16	tags=6%, list=0%, signal=6%
GO:0005979	GO:0005979		18	-0.4422391	-1.0719411	0.39194915	1.0	1.0	2158	tags=39%, list=22%, signal=50%
GO:0010962	GO:0010962		18	-0.4422391	-1.0719411	0.39194915	1.0	1.0	2158	tags=39%, list=22%, signal=50%
GO:1903432	GO:1903432		19	-0.6242493	-1.0706551	0.3964497	1.0	1.0	630	tags=21%, list=7%, signal=22%
GO:0002431	GO:0002431		70	-0.34965172	-1.0705692	0.3529412	1.0	1.0	993	tags=14%, list=10%, signal=16%
GO:0038094	GO:0038094		70	-0.34965172	-1.0705692	0.3529412	1.0	1.0	993	tags=14%, list=10%, signal=16%
GO:0002433	GO:0002433		69	-0.34966248	-1.0705472	0.3529412	1.0	1.0	993	tags=14%, list=10%, signal=16%
GO:0038096	GO:0038096		69	-0.34966248	-1.0705472	0.3529412	1.0	1.0	993	tags=14%, list=10%, signal=16%
GO:1904724	GO:1904724		48	-0.3934675	-1.0705307	0.3638171	1.0	1.0	2570	tags=42%, list=27%, signal=57%
GO:0022839	GO:0022839		65	-0.45252046	-1.0686806	0.32929292	1.0	1.0	349	tags=11%, list=4%, signal=11%
GO:0003416	GO:0003416		20	-0.45884758	-1.0683596	0.35757574	1.0	1.0	1255	tags=35%, list=13%, signal=40%
GO:0003417	GO:0003417		20	-0.45884758	-1.0683596	0.35757574	1.0	1.0	1255	tags=35%, list=13%, signal=40%
GO:0098868	GO:0098868		21	-0.45883402	-1.068356	0.35757574	1.0	1.0	1255	tags=33%, list=13%, signal=38%
GO:0042339	GO:0042339		18	-0.5390997	-1.0663773	0.3916501	1.0	1.0	1392	tags=22%, list=14%, signal=26%
GO:0001755	GO:0001755		17	-0.49882028	-1.0663253	0.37982833	1.0	1.0	1210	tags=29%, list=13%, signal=34%
GO:1901136	GO:1901136		114	-0.3290606	-1.0655025	0.31827515	1.0	1.0	2618	tags=52%, list=27%, signal=70%
GO:0071868	GO:0071868		19	-0.44362983	-1.064971	0.37375745	1.0	1.0	787	tags=21%, list=8%, signal=23%
GO:0071870	GO:0071870		19	-0.44362983	-1.064971	0.37375745	1.0	1.0	787	tags=21%, list=8%, signal=23%
GO:0030017	GO:0030017		116	-0.38244972	-1.0645028	0.32751092	1.0	1.0	1165	tags=22%, list=12%, signal=25%
GO:0060338	GO:0060338		19	-0.377906	-1.063844	0.34215885	1.0	1.0	2227	tags=42%, list=23%, signal=55%
GO:0009074	GO:0009074		17	-0.5131147	-1.0635872	0.33618844	1.0	1.0	588	tags=41%, list=6%, signal=44%
GO:0022617	GO:0022617		35	-0.44288272	-1.0633024	0.373444	1.0	1.0	799	tags=20%, list=8%, signal=22%
GO:0004860	GO:0004860		39	-0.39139986	-1.0628797	0.36895162	1.0	1.0	1453	tags=23%, list=15%, signal=27%
GO:0005160	GO:0005160		17	-0.5805005	-1.0627881	0.36491936	1.0	1.0	16	tags=6%, list=0%, signal=6%
GO:0010039	GO:0010039		22	-0.43980452	-1.0625443	0.38603696	1.0	1.0	1140	tags=36%, list=12%, signal=41%
GO:0010921	GO:0010921		106	-0.32837722	-1.0614376	0.32842106	1.0	1.0	1711	tags=25%, list=18%, signal=31%
GO:0072583	GO:0072583		21	-0.4551251	-1.0613444	0.37551868	1.0	1.0	1107	tags=14%, list=12%, signal=16%
GO:0097731	GO:0097731		31	-0.432861	-1.0611559	0.3880597	1.0	1.0	621	tags=19%, list=6%, signal=21%
GO:0020037	GO:0020037		65	-0.442001	-1.0610672	0.38582677	1.0	1.0	1487	tags=20%, list=15%, signal=23%
GO:0031424	GO:0031424		91	-0.4105722	-1.060216	0.336	1.0	1.0	360	tags=10%, list=4%, signal=10%
GO:0070382	GO:0070382		98	-0.36455688	-1.0600226	0.34549356	1.0	1.0	1405	tags=27%, list=15%, signal=31%
GO:0048260	GO:0048260		36	-0.3600761	-1.0592595	0.3597561	1.0	1.0	1154	tags=19%, list=12%, signal=22%
GO:0042180	GO:0042180		44	-0.3706368	-1.0588509	0.36565655	1.0	1.0	1343	tags=23%, list=14%, signal=26%
GO:0007032	GO:0007032		57	-0.34881696	-1.0586346	0.38235295	1.0	1.0	1905	tags=26%, list=20%, signal=33%
GO:0014706	GO:0014706		122	-0.3494653	-1.0585221	0.30522087	1.0	1.0	1165	tags=20%, list=12%, signal=22%
GO:0090303	GO:0090303		27	-0.4507496	-1.0577533	0.3852459	1.0	1.0	915	tags=15%, list=10%, signal=16%
GO:0061912	GO:0061912		16	-0.38558775	-1.0577081	0.395112	1.0	1.0	1883	tags=38%, list=20%, signal=47%
GO:0051125	GO:0051125		22	-0.3981325	-1.056642	0.33880904	1.0	1.0	1453	tags=27%, list=15%, signal=32%
GO:0021915	GO:0021915		93	-0.3559777	-1.0559144	0.34622467	1.0	1.0	629	tags=12%, list=7%, signal=13%
GO:0036258	GO:0036258		28	-0.38835973	-1.0558003	0.37371662	1.0	1.0	1905	tags=32%, list=20%, signal=40%
GO:0009914	GO:0009914		30	-0.46475205	-1.0553387	0.386	1.0	1.0	860	tags=17%, list=9%, signal=18%
GO:0002082	GO:0002082		17	-0.4750822	-1.0551846	0.40120968	1.0	1.0	1299	tags=35%, list=14%, signal=41%
GO:0050431	GO:0050431		17	-0.60570747	-1.0547992	0.40900564	1.0	1.0	16	tags=6%, list=0%, signal=6%
GO:0005814	GO:0005814		61	-0.38956442	-1.0545272	0.33075434	1.0	1.0	1333	tags=21%, list=14%, signal=25%
GO:0016441	GO:0016441		43	-0.34958544	-1.053953	0.3621868	1.0	1.0	436	tags=9%, list=5%, signal=10%
GO:0048634	GO:0048634		64	-0.3946424	-1.0520403	0.34362933	1.0	1.0	1049	tags=13%, list=11%, signal=14%
GO:0016202	GO:0016202		63	-0.3946538	-1.0520368	0.34362933	1.0	1.0	1049	tags=13%, list=11%, signal=14%
GO:0035194	GO:0035194		42	-0.35186222	-1.0517113	0.36238533	1.0	1.0	436	tags=10%, list=5%, signal=10%
GO:0021675	GO:0021675		31	-0.43113092	-1.0511776	0.38011697	1.0	1.0	91	tags=6%, list=1%, signal=6%
GO:0033176	GO:0033176		18	-0.47651374	-1.0510232	0.45833334	1.0	1.0	15	tags=6%, list=0%, signal=6%
GO:0008202	GO:0008202		140	-0.3067929	-1.0507407	0.33398438	1.0	1.0	1934	tags=29%, list=20%, signal=36%
GO:0002687	GO:0002687		60	-0.35224316	-1.0504583	0.3554084	1.0	1.0	921	tags=18%, list=10%, signal=20%
GO:0051646	GO:0051646		31	-0.40449825	-1.050419	0.4008016	1.0	1.0	1817	tags=23%, list=19%, signal=28%
GO:0051393	GO:0051393		15	-0.63528794	-1.0503888	0.46292585	1.0	1.0	2220	tags=60%, list=23%, signal=78%
GO:0003179	GO:0003179		23	-0.58906394	-1.0495205	0.40466926	1.0	1.0	192	tags=9%, list=2%, signal=9%
GO:0035304	GO:0035304		86	-0.33118084	-1.0494384	0.34631148	1.0	1.0	1711	tags=24%, list=18%, signal=29%
GO:0001954	GO:0001954		40	-0.3749226	-1.0491166	0.38877755	1.0	1.0	711	tags=15%, list=7%, signal=16%
GO:0035305	GO:0035305		67	-0.3220773	-1.048785	0.3319149	1.0	1.0	1711	tags=28%, list=18%, signal=34%
GO:0097237	GO:0097237		133	-0.33231196	-1.0471071	0.34020618	1.0	1.0	1202	tags=20%, list=12%, signal=23%
GO:0042509	GO:0042509		30	-0.42464936	-1.0462786	0.39337474	1.0	1.0	578	tags=13%, list=6%, signal=14%
GO:0040001	GO:0040001		20	-0.5241765	-1.0456095	0.43243244	1.0	1.0	13	tags=5%, list=0%, signal=5%
GO:0006694	GO:0006694		76	-0.3170731	-1.0451328	0.35573122	1.0	1.0	2433	tags=37%, list=25%, signal=49%
GO:0016810	GO:0016810		95	-0.3323722	-1.0444909	0.37341774	1.0	1.0	1538	tags=27%, list=16%, signal=32%
GO:0034381	GO:0034381		34	-0.380572	-1.0439953	0.3829365	1.0	1.0	1154	tags=24%, list=12%, signal=27%
GO:0010324	GO:0010324		48	-0.35817266	-1.0439812	0.38142294	1.0	1.0	1724	tags=33%, list=18%, signal=40%
GO:0015103	GO:0015103		60	-0.40144658	-1.0431726	0.36190477	1.0	1.0	460	tags=12%, list=5%, signal=12%
GO:0001657	GO:0001657		36	-0.5106245	-1.0429718	0.39353612	1.0	1.0	192	tags=8%, list=2%, signal=8%
GO:0001823	GO:0001823		36	-0.5106245	-1.0429718	0.39353612	1.0	1.0	192	tags=8%, list=2%, signal=8%
GO:0072163	GO:0072163		36	-0.5106245	-1.0429718	0.39353612	1.0	1.0	192	tags=8%, list=2%, signal=8%
GO:0072164	GO:0072164		36	-0.5106245	-1.0429718	0.39353612	1.0	1.0	192	tags=8%, list=2%, signal=8%
GO:0032482	GO:0032482		50	-0.35050356	-1.0427307	0.375	1.0	1.0	869	tags=24%, list=9%, signal=26%
GO:0009582	GO:0009582		25	-0.4494373	-1.0424638	0.3921162	1.0	1.0	1975	tags=36%, list=21%, signal=45%
GO:0048640	GO:0048640		43	-0.41284573	-1.0422983	0.36703297	1.0	1.0	909	tags=16%, list=9%, signal=18%
GO:1901031	GO:1901031		21	-0.52963567	-1.0413369	0.4877551	1.0	1.0	860	tags=14%, list=9%, signal=16%
GO:0030835	GO:0030835		25	-0.41686472	-1.0409572	0.3815261	1.0	1.0	1655	tags=36%, list=17%, signal=43%
GO:1904646	GO:1904646		18	-0.4160684	-1.0407729	0.41129032	1.0	1.0	1674	tags=33%, list=17%, signal=40%
GO:0005811	GO:0005811		57	-0.3283095	-1.0406666	0.3499006	1.0	1.0	537	tags=12%, list=6%, signal=13%
GO:0040017	GO:0040017		295	-0.2946972	-1.0406055	0.30184805	1.0	1.0	1469	tags=20%, list=15%, signal=23%
GO:0051294	GO:0051294		20	-0.524102	-1.0397475	0.43670887	1.0	1.0	508	tags=10%, list=5%, signal=11%
GO:0007035	GO:0007035		17	-0.47139016	-1.0396272	0.44698545	1.0	1.0	15	tags=6%, list=0%, signal=6%
GO:0005158	GO:0005158		19	-0.34734544	-1.0391417	0.35976788	1.0	1.0	1658	tags=26%, list=17%, signal=32%
GO:0030216	GO:0030216		118	-0.370585	-1.0390319	0.35236222	1.0	1.0	360	tags=8%, list=4%, signal=9%
GO:0060351	GO:0060351		25	-0.41341543	-1.0383341	0.38912135	1.0	1.0	1255	tags=32%, list=13%, signal=37%
GO:0021766	GO:0021766		33	-0.34587678	-1.0376743	0.37184873	1.0	1.0	1817	tags=27%, list=19%, signal=34%
GO:0072073	GO:0072073		55	-0.44722995	-1.0367019	0.38252428	1.0	1.0	1383	tags=22%, list=14%, signal=25%
GO:0007040	GO:0007040		45	-0.3670038	-1.0360205	0.3858586	1.0	1.0	1722	tags=27%, list=18%, signal=32%
GO:0080171	GO:0080171		45	-0.3670038	-1.0360205	0.3858586	1.0	1.0	1722	tags=27%, list=18%, signal=32%
GO:0030855	GO:0030855		313	-0.30506846	-1.0351951	0.3752418	1.0	1.0	1734	tags=21%, list=18%, signal=25%
GO:0051271	GO:0051271		165	-0.2999504	-1.0351113	0.33263597	1.0	1.0	977	tags=14%, list=10%, signal=15%
GO:0000132	GO:0000132		16	-0.58228344	-1.0350246	0.5083333	1.0	1.0	13	tags=6%, list=0%, signal=6%
GO:0032154	GO:0032154		38	-0.34013933	-1.0349935	0.38350517	1.0	1.0	1257	tags=21%, list=13%, signal=24%
GO:0009581	GO:0009581		24	-0.45629504	-1.034596	0.4033264	1.0	1.0	1975	tags=38%, list=21%, signal=47%
GO:0010634	GO:0010634		91	-0.35401365	-1.0333161	0.4097363	1.0	1.0	476	tags=11%, list=5%, signal=11%
GO:0035329	GO:0035329		19	-0.5799835	-1.033192	0.50199205	1.0	1.0	629	tags=21%, list=7%, signal=22%
GO:0006911	GO:0006911		35	-0.38267156	-1.0324192	0.43	1.0	1.0	1578	tags=29%, list=16%, signal=34%
GO:0030865	GO:0030865		40	-0.33576003	-1.0317253	0.40851063	1.0	1.0	1276	tags=23%, list=13%, signal=26%
GO:0046906	GO:0046906		71	-0.4243676	-1.0312382	0.4063745	1.0	1.0	1487	tags=18%, list=15%, signal=21%
GO:0010594	GO:0010594		90	-0.34059343	-1.0306593	0.39148074	1.0	1.0	390	tags=10%, list=4%, signal=10%
GO:0030335	GO:0030335		273	-0.29416567	-1.0305982	0.35151514	1.0	1.0	1469	tags=20%, list=15%, signal=23%
GO:0016469	GO:0016469		20	-0.45046732	-1.0302684	0.46569645	1.0	1.0	15	tags=5%, list=0%, signal=5%
GO:0032994	GO:0032994		33	-0.44321337	-1.0302279	0.41532257	1.0	1.0	2036	tags=33%, list=21%, signal=42%
GO:0014911	GO:0014911		21	-0.40484124	-1.0297393	0.4317269	1.0	1.0	1309	tags=33%, list=14%, signal=39%
GO:0045211	GO:0045211		101	-0.3442009	-1.0292872	0.3604888	1.0	1.0	1572	tags=19%, list=16%, signal=22%
GO:0051186	GO:0051186		362	-0.27928913	-1.0289052	0.36363637	1.0	1.0	1573	tags=25%, list=16%, signal=29%
GO:0032365	GO:0032365		18	-0.4521572	-1.0284594	0.43237704	1.0	1.0	2418	tags=56%, list=25%, signal=74%
GO:0046658	GO:0046658		23	-0.439835	-1.0284531	0.42138365	1.0	1.0	1526	tags=26%, list=16%, signal=31%
GO:0050716	GO:0050716		15	-0.49351406	-1.0280914	0.4322709	1.0	1.0	1604	tags=27%, list=17%, signal=32%
GO:0050768	GO:0050768		119	-0.3154026	-1.0276597	0.34675616	1.0	1.0	951	tags=15%, list=10%, signal=17%
GO:0046174	GO:0046174		16	-0.4139682	-1.0276277	0.43558282	1.0	1.0	2639	tags=63%, list=27%, signal=86%
GO:0016853	GO:0016853		111	-0.3039249	-1.0262798	0.39717743	1.0	1.0	929	tags=14%, list=10%, signal=15%
GO:0033059	GO:0033059		34	-0.3834081	-1.0259169	0.42236024	1.0	1.0	771	tags=21%, list=8%, signal=22%
GO:0030641	GO:0030641		41	-0.42602897	-1.0255142	0.42479676	1.0	1.0	1360	tags=22%, list=14%, signal=25%
GO:0071248	GO:0071248		92	-0.30906793	-1.0250535	0.41845495	1.0	1.0	2196	tags=29%, list=23%, signal=38%
GO:0072175	GO:0072175		78	-0.35337856	-1.0229458	0.41975307	1.0	1.0	629	tags=13%, list=7%, signal=14%
GO:0006885	GO:0006885		44	-0.4136909	-1.0227382	0.43353784	1.0	1.0	1360	tags=20%, list=14%, signal=24%
GO:2000147	GO:2000147		276	-0.29153746	-1.0225301	0.37014315	1.0	1.0	1469	tags=20%, list=15%, signal=23%
GO:0003170	GO:0003170		27	-0.55946046	-1.0223964	0.4563107	1.0	1.0	192	tags=7%, list=2%, signal=8%
GO:1904705	GO:1904705		31	-0.42748782	-1.0219145	0.42857143	1.0	1.0	1469	tags=26%, list=15%, signal=30%
GO:0010611	GO:0010611		34	-0.36859506	-1.0214819	0.42274678	1.0	1.0	2433	tags=32%, list=25%, signal=43%
GO:0030004	GO:0030004		49	-0.40175226	-1.0213829	0.43762782	1.0	1.0	1360	tags=20%, list=14%, signal=24%
GO:0019933	GO:0019933		23	-0.41533038	-1.0203819	0.4144144	1.0	1.0	1496	tags=30%, list=16%, signal=36%
GO:0006732	GO:0006732		230	-0.28083056	-1.0200906	0.4019231	1.0	1.0	1372	tags=23%, list=14%, signal=26%
GO:0019210	GO:0019210		42	-0.36722106	-1.0199598	0.43426296	1.0	1.0	1453	tags=21%, list=15%, signal=25%
GO:0006898	GO:0006898		131	-0.32760763	-1.018542	0.41505793	1.0	1.0	1563	tags=22%, list=16%, signal=26%
GO:0005747	GO:0005747		37	-0.38020572	-1.01839	0.40631163	1.0	1.0	2246	tags=49%, list=23%, signal=63%
GO:0030964	GO:0030964		37	-0.38020572	-1.01839	0.40631163	1.0	1.0	2246	tags=49%, list=23%, signal=63%
GO:0045271	GO:0045271		37	-0.38020572	-1.01839	0.40631163	1.0	1.0	2246	tags=49%, list=23%, signal=63%
GO:0044088	GO:0044088		32	-0.3649739	-1.0182512	0.421875	1.0	1.0	1228	tags=25%, list=13%, signal=29%
GO:0070661	GO:0070661		40	-0.48809257	-1.0180314	0.43110237	1.0	1.0	771	tags=18%, list=8%, signal=19%
GO:0034358	GO:0034358		31	-0.44963616	-1.0169523	0.451417	1.0	1.0	2036	tags=35%, list=21%, signal=45%
GO:1990777	GO:1990777		31	-0.44963616	-1.0169523	0.451417	1.0	1.0	2036	tags=35%, list=21%, signal=45%
GO:0005126	GO:0005126		84	-0.35521775	-1.0167637	0.4088983	1.0	1.0	646	tags=11%, list=7%, signal=11%
GO:0006027	GO:0006027		39	-0.36801398	-1.0167346	0.444	1.0	1.0	2531	tags=51%, list=26%, signal=69%
GO:0007030	GO:0007030		93	-0.33060676	-1.0165149	0.3968254	1.0	1.0	762	tags=11%, list=8%, signal=12%
GO:0045840	GO:0045840		33	-0.41369778	-1.0165089	0.49898168	1.0	1.0	1995	tags=27%, list=21%, signal=34%
GO:0050920	GO:0050920		94	-0.37431872	-1.0162545	0.4	1.0	1.0	921	tags=16%, list=10%, signal=17%
GO:0001570	GO:0001570		31	-0.426792	-1.0158242	0.42031872	1.0	1.0	841	tags=23%, list=9%, signal=25%
GO:0110110	GO:0110110		34	-0.49320745	-1.0133991	0.45401174	1.0	1.0	607	tags=18%, list=6%, signal=19%
GO:0045980	GO:0045980		17	-0.46545273	-1.0128268	0.48023716	1.0	1.0	1398	tags=35%, list=15%, signal=41%
GO:0031623	GO:0031623		31	-0.3747638	-1.0123248	0.42940038	1.0	1.0	1228	tags=32%, list=13%, signal=37%
GO:0016651	GO:0016651		73	-0.33809504	-1.0123079	0.43204868	1.0	1.0	2246	tags=42%, list=23%, signal=55%
GO:0098661	GO:0098661		41	-0.41604164	-1.0116562	0.4680851	1.0	1.0	741	tags=15%, list=8%, signal=16%
GO:0007600	GO:0007600		142	-0.32343286	-1.011513	0.3942505	1.0	1.0	1844	tags=23%, list=19%, signal=28%
GO:0034250	GO:0034250		96	-0.31272367	-1.0103561	0.4311377	1.0	1.0	1145	tags=16%, list=12%, signal=18%
GO:0022904	GO:0022904		72	-0.34222108	-1.0096978	0.41463414	1.0	1.0	2246	tags=40%, list=23%, signal=52%
GO:0001822	GO:0001822		127	-0.34737748	-1.0089889	0.42196533	1.0	1.0	1463	tags=20%, list=15%, signal=23%
GO:0001655	GO:0001655		156	-0.34395763	-1.0089724	0.43653846	1.0	1.0	1463	tags=20%, list=15%, signal=23%
GO:0008361	GO:0008361		106	-0.33919016	-1.0089371	0.4330544	1.0	1.0	974	tags=12%, list=10%, signal=13%
GO:0016054	GO:0016054		188	-0.32876444	-1.0084208	0.42741936	1.0	1.0	1580	tags=31%, list=16%, signal=37%
GO:0046395	GO:0046395		188	-0.32876444	-1.0084208	0.42741936	1.0	1.0	1580	tags=31%, list=16%, signal=37%
GO:0030291	GO:0030291		22	-0.37742504	-1.0082979	0.4832636	1.0	1.0	1413	tags=27%, list=15%, signal=32%
GO:0009636	GO:0009636		274	-0.27418494	-1.0079625	0.42584747	1.0	1.0	1202	tags=17%, list=12%, signal=19%
GO:0070129	GO:0070129		20	-0.44400385	-1.0074129	0.4659091	1.0	1.0	836	tags=25%, list=9%, signal=27%
GO:0051272	GO:0051272		282	-0.28447276	-1.0065278	0.41975307	1.0	1.0	1469	tags=20%, list=15%, signal=23%
GO:0051015	GO:0051015		144	-0.3065973	-1.0061084	0.4297694	1.0	1.0	1423	tags=20%, list=15%, signal=23%
GO:0046326	GO:0046326		18	-0.35356674	-1.0058105	0.46934462	1.0	1.0	2158	tags=28%, list=22%, signal=36%
GO:0070932	GO:0070932		17	-0.46839058	-1.0056385	0.44467214	1.0	1.0	282	tags=18%, list=3%, signal=18%
GO:1904645	GO:1904645		20	-0.38056698	-1.0053668	0.44117647	1.0	1.0	1674	tags=30%, list=17%, signal=36%
GO:1901616	GO:1901616		37	-0.43012348	-1.0044658	0.47346938	1.0	1.0	1434	tags=35%, list=15%, signal=41%
GO:0031532	GO:0031532		44	-0.36218584	-1.0044627	0.44444445	1.0	1.0	1840	tags=25%, list=19%, signal=31%
GO:1901605	GO:1901605		147	-0.29111683	-1.0042566	0.42677826	1.0	1.0	1580	tags=29%, list=16%, signal=34%
GO:0015949	GO:0015949		19	-0.37913853	-1.0039772	0.44558522	1.0	1.0	1556	tags=37%, list=16%, signal=44%
GO:0043277	GO:0043277		18	-0.42690867	-1.0035487	0.45093945	1.0	1.0	903	tags=22%, list=9%, signal=24%
GO:0060428	GO:0060428		16	-0.40901572	-1.0035263	0.47334754	1.0	1.0	213	tags=13%, list=2%, signal=13%
GO:0035265	GO:0035265		46	-0.42935574	-1.0034888	0.4734774	1.0	1.0	1309	tags=24%, list=14%, signal=28%
GO:0005201	GO:0005201		111	-0.38684306	-1.0025909	0.43469387	1.0	1.0	2223	tags=42%, list=23%, signal=54%
GO:0048708	GO:0048708		23	-0.45626494	-1.0025569	0.45117188	1.0	1.0	1658	tags=30%, list=17%, signal=37%
GO:0001838	GO:0001838		76	-0.34373492	-1.0003462	0.45603272	1.0	1.0	629	tags=12%, list=7%, signal=13%
GO:0050921	GO:0050921		65	-0.3981041	-0.99935794	0.46201232	1.0	1.0	1674	tags=26%, list=17%, signal=31%
GO:0030301	GO:0030301		39	-0.37511656	-0.99857646	0.4378819	1.0	1.0	1644	tags=36%, list=17%, signal=43%
GO:0055021	GO:0055021		27	-0.500613	-0.9982133	0.50395256	1.0	1.0	96	tags=7%, list=1%, signal=7%
GO:0015079	GO:0015079		27	-0.5425491	-0.9980055	0.48247424	1.0	1.0	269	tags=7%, list=3%, signal=8%
GO:0018208	GO:0018208		40	-0.37603685	-0.9977556	0.4682081	1.0	1.0	929	tags=13%, list=10%, signal=14%
GO:0070527	GO:0070527		30	-0.37618336	-0.9976755	0.44698545	1.0	1.0	2581	tags=43%, list=27%, signal=59%
GO:0043536	GO:0043536		33	-0.4462643	-0.9971569	0.47058824	1.0	1.0	248	tags=12%, list=3%, signal=12%
GO:0006509	GO:0006509		15	-0.48525056	-0.9970411	0.500998	1.0	1.0	711	tags=20%, list=7%, signal=22%
GO:0005813	GO:0005813		325	-0.28646898	-0.9965406	0.46526316	1.0	1.0	1667	tags=20%, list=17%, signal=23%
GO:0007098	GO:0007098		55	-0.38705266	-0.9964492	0.48449612	1.0	1.0	1534	tags=24%, list=16%, signal=28%
GO:0005771	GO:0005771		21	-0.373928	-0.9962382	0.47358122	1.0	1.0	2487	tags=48%, list=26%, signal=64%
GO:0033209	GO:0033209		31	-0.39117834	-0.9960013	0.47022587	1.0	1.0	857	tags=23%, list=9%, signal=25%
GO:0051785	GO:0051785		37	-0.40683946	-0.99598134	0.523614	1.0	1.0	1995	tags=24%, list=21%, signal=31%
GO:0006665	GO:0006665		81	-0.3632497	-0.9936465	0.45436507	1.0	1.0	1287	tags=23%, list=13%, signal=27%
GO:0008238	GO:0008238		70	-0.31117368	-0.99240935	0.47991544	1.0	1.0	1943	tags=44%, list=20%, signal=55%
GO:0003823	GO:0003823		46	-0.39946875	-0.99235433	0.44726562	1.0	1.0	1522	tags=22%, list=16%, signal=26%
GO:0002576	GO:0002576		107	-0.29103306	-0.99183494	0.4698795	1.0	1.0	1836	tags=21%, list=19%, signal=26%
GO:1902743	GO:1902743		31	-0.36089677	-0.9917489	0.47261664	1.0	1.0	783	tags=16%, list=8%, signal=18%
GO:0034704	GO:0034704		16	-0.47742766	-0.99099046	0.5042017	1.0	1.0	1358	tags=44%, list=14%, signal=51%
GO:0044282	GO:0044282		291	-0.28502163	-0.99097806	0.45109782	1.0	1.0	1486	tags=29%, list=15%, signal=33%
GO:0099024	GO:0099024		42	-0.3654335	-0.9909272	0.45930234	1.0	1.0	1724	tags=33%, list=18%, signal=40%
GO:0030135	GO:0030135		200	-0.2742289	-0.99084496	0.46280992	1.0	1.0	1846	tags=26%, list=19%, signal=31%
GO:0021872	GO:0021872		23	-0.5517111	-0.9908272	0.51428574	1.0	1.0	639	tags=17%, list=7%, signal=19%
GO:1902930	GO:1902930		43	-0.34609842	-0.99046487	0.4918033	1.0	1.0	2363	tags=40%, list=25%, signal=52%
GO:0015108	GO:0015108		32	-0.4309493	-0.9900493	0.5173745	1.0	1.0	741	tags=16%, list=8%, signal=17%
GO:0070069	GO:0070069		16	-0.4321409	-0.9892734	0.466	1.0	1.0	2616	tags=56%, list=27%, signal=77%
GO:0004722	GO:0004722		55	-0.34734923	-0.988807	0.46899223	1.0	1.0	1347	tags=18%, list=14%, signal=21%
GO:0046466	GO:0046466		19	-0.3796492	-0.9887316	0.45945945	1.0	1.0	1429	tags=37%, list=15%, signal=43%
GO:0022853	GO:0022853		33	-0.41416153	-0.9887283	0.49612403	1.0	1.0	139	tags=6%, list=1%, signal=6%
GO:0042625	GO:0042625		33	-0.41416153	-0.9887283	0.49612403	1.0	1.0	139	tags=6%, list=1%, signal=6%
GO:0007212	GO:0007212		15	-0.4075496	-0.98866457	0.4777328	1.0	1.0	787	tags=27%, list=8%, signal=29%
GO:0006195	GO:0006195		29	-0.3381043	-0.9884772	0.462845	1.0	1.0	2706	tags=59%, list=28%, signal=81%
GO:0098562	GO:0098562		116	-0.3277947	-0.98798335	0.47619048	1.0	1.0	1587	tags=28%, list=17%, signal=34%
GO:0036257	GO:0036257		29	-0.35727298	-0.9877367	0.47046843	1.0	1.0	1905	tags=31%, list=20%, signal=39%
GO:0090288	GO:0090288		78	-0.3455211	-0.987325	0.46138996	1.0	1.0	1805	tags=26%, list=19%, signal=31%
GO:0042220	GO:0042220		22	-0.40724745	-0.9872246	0.4957806	1.0	1.0	712	tags=14%, list=7%, signal=15%
GO:0072001	GO:0072001		134	-0.3331536	-0.9870914	0.46771038	1.0	1.0	1463	tags=20%, list=15%, signal=23%
GO:0043502	GO:0043502		49	-0.36831942	-0.9867891	0.46551725	1.0	1.0	2433	tags=37%, list=25%, signal=49%
GO:0000118	GO:0000118		46	-0.33550048	-0.98655015	0.46444446	1.0	1.0	1972	tags=26%, list=21%, signal=33%
GO:0030837	GO:0030837		33	-0.35083872	-0.98649436	0.47283703	1.0	1.0	2611	tags=39%, list=27%, signal=54%
GO:0060021	GO:0060021		35	-0.4607096	-0.9854955	0.47928995	1.0	1.0	658	tags=11%, list=7%, signal=12%
GO:0010035	GO:0010035		300	-0.24323069	-0.98539305	0.50318474	1.0	1.0	1836	tags=25%, list=19%, signal=30%
GO:0043198	GO:0043198		17	-0.35512298	-0.98463166	0.4876033	1.0	1.0	1600	tags=35%, list=17%, signal=42%
GO:0007223	GO:0007223		16	-0.45689714	-0.98439676	0.47239265	1.0	1.0	615	tags=25%, list=6%, signal=27%
GO:0006026	GO:0006026		41	-0.36121994	-0.9843416	0.48406374	1.0	1.0	2531	tags=49%, list=26%, signal=66%
GO:0006893	GO:0006893		39	-0.35452545	-0.9839306	0.47758284	1.0	1.0	1730	tags=26%, list=18%, signal=31%
GO:0046655	GO:0046655		17	-0.36943966	-0.9835315	0.47454175	1.0	1.0	1074	tags=29%, list=11%, signal=33%
GO:0014910	GO:0014910		35	-0.3460365	-0.9832924	0.5010225	1.0	1.0	1309	tags=29%, list=14%, signal=33%
GO:0002685	GO:0002685		86	-0.305879	-0.983239	0.5088889	1.0	1.0	921	tags=16%, list=10%, signal=18%
GO:0006023	GO:0006023		50	-0.39110237	-0.98321563	0.45530146	1.0	1.0	1392	tags=24%, list=14%, signal=28%
GO:0006024	GO:0006024		50	-0.39110237	-0.98321563	0.45530146	1.0	1.0	1392	tags=24%, list=14%, signal=28%
GO:0009913	GO:0009913		136	-0.34517336	-0.98278886	0.48192772	1.0	1.0	1648	tags=20%, list=17%, signal=24%
GO:0070851	GO:0070851		59	-0.34556612	-0.9822685	0.48979592	1.0	1.0	1309	tags=20%, list=14%, signal=23%
GO:0060537	GO:0060537		130	-0.32855827	-0.98147386	0.47206166	1.0	1.0	1165	tags=18%, list=12%, signal=21%
GO:0033619	GO:0033619		26	-0.39099407	-0.9814422	0.4833006	1.0	1.0	974	tags=19%, list=10%, signal=21%
GO:0032102	GO:0032102		152	-0.3064739	-0.9812788	0.47083333	1.0	1.0	1636	tags=22%, list=17%, signal=26%
GO:0030511	GO:0030511		19	-0.45241714	-0.9797149	0.4811133	1.0	1.0	16	tags=5%, list=0%, signal=5%
GO:1903846	GO:1903846		19	-0.45241714	-0.9797149	0.4811133	1.0	1.0	16	tags=5%, list=0%, signal=5%
GO:0017144	GO:0017144		408	-0.27737615	-0.9794555	0.49805447	1.0	1.0	1906	tags=27%, list=20%, signal=32%
GO:1901215	GO:1901215		107	-0.28903207	-0.97929966	0.4923077	1.0	1.0	1927	tags=33%, list=20%, signal=40%
GO:0061097	GO:0061097		52	-0.34776098	-0.9792444	0.48125	1.0	1.0	1645	tags=29%, list=17%, signal=35%
GO:0040014	GO:0040014		37	-0.36144364	-0.9790306	0.4665272	1.0	1.0	1745	tags=27%, list=18%, signal=33%
GO:0003924	GO:0003924		189	-0.27443933	-0.9787333	0.4770459	1.0	1.0	1541	tags=24%, list=16%, signal=28%
GO:1901890	GO:1901890		25	-0.38854888	-0.97814	0.49802372	1.0	1.0	1955	tags=32%, list=20%, signal=40%
GO:0072006	GO:0072006		53	-0.41499254	-0.97802943	0.4909091	1.0	1.0	1329	tags=21%, list=14%, signal=24%
GO:0000729	GO:0000729		16	-0.44019866	-0.97701824	0.48406374	1.0	1.0	2346	tags=25%, list=24%, signal=33%
GO:0008589	GO:0008589		31	-0.40232188	-0.9768924	0.48681542	1.0	1.0	454	tags=13%, list=5%, signal=13%
GO:0044437	GO:0044437		418	-0.26509023	-0.97682995	0.5084112	1.0	1.0	1967	tags=27%, list=20%, signal=32%
GO:1902186	GO:1902186		24	-0.31296372	-0.97654814	0.47991967	1.0	1.0	1753	tags=29%, list=18%, signal=36%
GO:0048701	GO:0048701		24	-0.45681465	-0.9764179	0.51361865	1.0	1.0	26	tags=4%, list=0%, signal=4%
GO:0051293	GO:0051293		26	-0.4461733	-0.9760676	0.5285412	1.0	1.0	508	tags=8%, list=5%, signal=8%
GO:0001782	GO:0001782		15	-0.52679825	-0.97537464	0.53304905	1.0	1.0	1176	tags=33%, list=12%, signal=38%
GO:0014031	GO:0014031		33	-0.4180836	-0.9750634	0.49036402	1.0	1.0	1224	tags=30%, list=13%, signal=35%
GO:0051653	GO:0051653		30	-0.41535497	-0.97481585	0.50951374	1.0	1.0	508	tags=10%, list=5%, signal=11%
GO:0002285	GO:0002285		49	-0.38768595	-0.97418666	0.47389558	1.0	1.0	192	tags=6%, list=2%, signal=6%
GO:0019842	GO:0019842		85	-0.30248174	-0.9738772	0.48755187	1.0	1.0	1101	tags=21%, list=11%, signal=24%
GO:0044766	GO:0044766		25	-0.3532298	-0.9732615	0.48987854	1.0	1.0	507	tags=12%, list=5%, signal=13%
GO:1902579	GO:1902579		25	-0.3532298	-0.9732615	0.48987854	1.0	1.0	507	tags=12%, list=5%, signal=13%
GO:0061061	GO:0061061		223	-0.32044083	-0.973086	0.5209205	1.0	1.0	1120	tags=17%, list=12%, signal=19%
GO:0015698	GO:0015698		67	-0.36134684	-0.9728336	0.5085389	1.0	1.0	460	tags=10%, list=5%, signal=11%
GO:1905330	GO:1905330		68	-0.40651178	-0.9723205	0.51004016	1.0	1.0	1480	tags=18%, list=15%, signal=21%
GO:0097386	GO:0097386		15	-0.4950663	-0.96972793	0.5494071	1.0	1.0	765	tags=13%, list=8%, signal=14%
GO:0060420	GO:0060420		30	-0.46667296	-0.9695552	0.5325444	1.0	1.0	96	tags=7%, list=1%, signal=7%
GO:0048872	GO:0048872		110	-0.36693212	-0.9693034	0.5097656	1.0	1.0	771	tags=11%, list=8%, signal=12%
GO:0043648	GO:0043648		81	-0.29281878	-0.96882147	0.47325101	1.0	1.0	1372	tags=23%, list=14%, signal=27%
GO:0043583	GO:0043583		84	-0.36508897	-0.9685805	0.48554912	1.0	1.0	1676	tags=26%, list=17%, signal=31%
GO:0006998	GO:0006998		40	-0.33518487	-0.96857643	0.51209676	1.0	1.0	622	tags=10%, list=6%, signal=11%
GO:0006897	GO:0006897		362	-0.26197752	-0.96850556	0.52965236	1.0	1.0	2136	tags=25%, list=22%, signal=31%
GO:0030165	GO:0030165		48	-0.35039508	-0.96822506	0.50403225	1.0	1.0	1600	tags=29%, list=17%, signal=35%
GO:0032507	GO:0032507		56	-0.30551296	-0.9678589	0.508658	1.0	1.0	1423	tags=18%, list=15%, signal=21%
GO:0046165	GO:0046165		69	-0.33509147	-0.9678478	0.5080972	1.0	1.0	2433	tags=35%, list=25%, signal=46%
GO:0099132	GO:0099132		29	-0.4383367	-0.9677945	0.52871287	1.0	1.0	1844	tags=31%, list=19%, signal=38%
GO:0055017	GO:0055017		15	-0.4854946	-0.96623445	0.52917504	1.0	1.0	16	tags=7%, list=0%, signal=7%
GO:0060419	GO:0060419		15	-0.4854946	-0.96623445	0.52917504	1.0	1.0	16	tags=7%, list=0%, signal=7%
GO:0019829	GO:0019829		32	-0.41416302	-0.9657415	0.53515625	1.0	1.0	139	tags=6%, list=1%, signal=6%
GO:0051651	GO:0051651		71	-0.2907643	-0.96499985	0.5031579	1.0	1.0	1563	tags=23%, list=16%, signal=27%
GO:0045185	GO:0045185		76	-0.31154624	-0.96365184	0.5280665	1.0	1.0	860	tags=16%, list=9%, signal=17%
GO:0032549	GO:0032549		247	-0.27807185	-0.9634701	0.502947	1.0	1.0	1574	tags=24%, list=16%, signal=28%
GO:0001738	GO:0001738		26	-0.37235942	-0.96322787	0.46413502	1.0	1.0	1859	tags=35%, list=19%, signal=43%
GO:0071241	GO:0071241		106	-0.27239293	-0.96291155	0.54564756	1.0	1.0	1880	tags=24%, list=20%, signal=29%
GO:0005640	GO:0005640		17	-0.39461452	-0.96200895	0.54826254	1.0	1.0	2087	tags=41%, list=22%, signal=52%
GO:0031293	GO:0031293		15	-0.47836277	-0.961775	0.5229541	1.0	1.0	529	tags=20%, list=6%, signal=21%
GO:1902117	GO:1902117		46	-0.3276235	-0.9615693	0.5311871	1.0	1.0	777	tags=20%, list=8%, signal=21%
GO:1901861	GO:1901861		64	-0.3672562	-0.961454	0.53411305	1.0	1.0	1049	tags=13%, list=11%, signal=14%
GO:1900543	GO:1900543		16	-0.4557708	-0.96113443	0.5462012	1.0	1.0	639	tags=25%, list=7%, signal=27%
GO:1903579	GO:1903579		16	-0.4557708	-0.96113443	0.5462012	1.0	1.0	639	tags=25%, list=7%, signal=27%
GO:0048259	GO:0048259		62	-0.29503608	-0.9610605	0.53862214	1.0	1.0	1546	tags=23%, list=16%, signal=27%
GO:0016331	GO:0016331		87	-0.3187445	-0.96095103	0.51875	1.0	1.0	629	tags=10%, list=7%, signal=11%
GO:0043666	GO:0043666		73	-0.31147066	-0.96059495	0.54488516	1.0	1.0	1711	tags=22%, list=18%, signal=26%
GO:0060236	GO:0060236		27	-0.33689564	-0.9602597	0.52182955	1.0	1.0	1995	tags=30%, list=21%, signal=37%
GO:0006575	GO:0006575		127	-0.28310814	-0.95988756	0.53638256	1.0	1.0	1266	tags=24%, list=13%, signal=27%
GO:0031256	GO:0031256		97	-0.30148995	-0.95973694	0.55648535	1.0	1.0	993	tags=13%, list=10%, signal=15%
GO:0019001	GO:0019001		246	-0.27743113	-0.9596181	0.5118577	1.0	1.0	1574	tags=24%, list=16%, signal=27%
GO:0032561	GO:0032561		246	-0.27743113	-0.9596181	0.5118577	1.0	1.0	1574	tags=24%, list=16%, signal=27%
GO:0052689	GO:0052689		76	-0.33893508	-0.9595888	0.52459013	1.0	1.0	2441	tags=41%, list=25%, signal=54%
GO:0110053	GO:0110053		172	-0.28456858	-0.9595778	0.51380044	1.0	1.0	2116	tags=31%, list=22%, signal=39%
GO:1903902	GO:1903902		52	-0.32959312	-0.95946527	0.48707753	1.0	1.0	2487	tags=37%, list=26%, signal=49%
GO:0010662	GO:0010662		18	-0.34201676	-0.959374	0.5	1.0	1.0	2759	tags=39%, list=29%, signal=54%
GO:0044319	GO:0044319		15	-0.37240702	-0.95922774	0.518	1.0	1.0	639	tags=20%, list=7%, signal=21%
GO:0090504	GO:0090504		15	-0.37240702	-0.95922774	0.518	1.0	1.0	639	tags=20%, list=7%, signal=21%
GO:0090505	GO:0090505		15	-0.37240702	-0.95922774	0.518	1.0	1.0	639	tags=20%, list=7%, signal=21%
GO:0003158	GO:0003158		48	-0.31077507	-0.9591513	0.5070994	1.0	1.0	1191	tags=19%, list=12%, signal=21%
GO:0005770	GO:0005770		168	-0.2592198	-0.9589701	0.53091687	1.0	1.0	1753	tags=25%, list=18%, signal=30%
GO:0005525	GO:0005525		239	-0.2778741	-0.9583435	0.5253906	1.0	1.0	1574	tags=23%, list=16%, signal=27%
GO:0010661	GO:0010661		16	-0.42440146	-0.9582047	0.5507559	1.0	1.0	1114	tags=19%, list=12%, signal=21%
GO:0050728	GO:0050728		53	-0.32524455	-0.95799124	0.48828125	1.0	1.0	1706	tags=28%, list=18%, signal=34%
GO:0050699	GO:0050699		15	-0.49401692	-0.95767784	0.5494737	1.0	1.0	1833	tags=33%, list=19%, signal=41%
GO:0003254	GO:0003254		21	-0.36462143	-0.9574148	0.5194274	1.0	1.0	1927	tags=29%, list=20%, signal=36%
GO:0001522	GO:0001522		16	-0.43546474	-0.957263	0.53978497	1.0	1.0	546	tags=19%, list=6%, signal=20%
GO:0044304	GO:0044304		28	-0.39392942	-0.9566582	0.5182013	1.0	1.0	711	tags=18%, list=7%, signal=19%
GO:0042058	GO:0042058		58	-0.27983195	-0.956635	0.52915764	1.0	1.0	2158	tags=33%, list=22%, signal=42%
GO:1900024	GO:1900024		40	-0.31281218	-0.95630723	0.536	1.0	1.0	665	tags=13%, list=7%, signal=13%
GO:0007029	GO:0007029		31	-0.3417664	-0.95622253	0.5089109	1.0	1.0	1466	tags=29%, list=15%, signal=34%
GO:0050892	GO:0050892		16	-0.45898786	-0.9557877	0.5987526	1.0	1.0	903	tags=19%, list=9%, signal=21%
GO:0014032	GO:0014032		31	-0.41365492	-0.9557264	0.51282054	1.0	1.0	1224	tags=29%, list=13%, signal=33%
GO:0010927	GO:0010927		54	-0.3750154	-0.95467573	0.54025424	1.0	1.0	1309	tags=28%, list=14%, signal=32%
GO:0005802	GO:0005802		160	-0.28263572	-0.9541493	0.5437882	1.0	1.0	2082	tags=31%, list=22%, signal=38%
GO:0016459	GO:0016459		42	-0.35351017	-0.95414543	0.5174538	1.0	1.0	1990	tags=33%, list=21%, signal=42%
GO:0051588	GO:0051588		50	-0.32538912	-0.95380753	0.5366876	1.0	1.0	1747	tags=28%, list=18%, signal=34%
GO:0046688	GO:0046688		25	-0.41224203	-0.95367914	0.5550935	1.0	1.0	1202	tags=28%, list=12%, signal=32%
GO:0031300	GO:0031300		137	-0.29272893	-0.9531888	0.5532359	1.0	1.0	1081	tags=17%, list=11%, signal=19%
GO:0071805	GO:0071805		28	-0.5077873	-0.9524396	0.53608245	1.0	1.0	269	tags=7%, list=3%, signal=7%
GO:0010907	GO:0010907		20	-0.3397412	-0.9517408	0.5192308	1.0	1.0	1104	tags=20%, list=11%, signal=23%
GO:1903034	GO:1903034		91	-0.3310411	-0.9517142	0.5419355	1.0	1.0	1636	tags=23%, list=17%, signal=28%
GO:0044070	GO:0044070		37	-0.36915138	-0.9513514	0.56809336	1.0	1.0	775	tags=19%, list=8%, signal=20%
GO:0000323	GO:0000323		483	-0.252145	-0.9513104	0.6035156	1.0	1.0	1771	tags=24%, list=18%, signal=28%
GO:0006979	GO:0006979		258	-0.25392267	-0.9512286	0.5841785	1.0	1.0	1824	tags=25%, list=19%, signal=30%
GO:0005834	GO:0005834		17	-0.44033122	-0.9507185	0.5511811	1.0	1.0	1512	tags=41%, list=16%, signal=49%
GO:1905360	GO:1905360		17	-0.44033122	-0.9507185	0.5511811	1.0	1.0	1512	tags=41%, list=16%, signal=49%
GO:0046879	GO:0046879		25	-0.42413455	-0.95045465	0.5390625	1.0	1.0	1686	tags=24%, list=18%, signal=29%
GO:0071478	GO:0071478		109	-0.2945697	-0.95017195	0.54184103	1.0	1.0	615	tags=13%, list=6%, signal=14%
GO:0032663	GO:0032663		34	-0.46988648	-0.94955534	0.5122449	1.0	1.0	554	tags=15%, list=6%, signal=16%
GO:0032731	GO:0032731		17	-0.5198171	-0.949477	0.57588357	1.0	1.0	1604	tags=24%, list=17%, signal=28%
GO:0008637	GO:0008637		39	-0.29443535	-0.94878083	0.5494949	1.0	1.0	1097	tags=21%, list=11%, signal=23%
GO:0061025	GO:0061025		86	-0.31537583	-0.9486005	0.5464135	1.0	1.0	1830	tags=29%, list=19%, signal=36%
GO:0005253	GO:0005253		30	-0.40811405	-0.9485672	0.5530303	1.0	1.0	266	tags=10%, list=3%, signal=10%
GO:0045214	GO:0045214		22	-0.5127648	-0.9485137	0.6113537	1.0	1.0	1626	tags=36%, list=17%, signal=44%
GO:0019748	GO:0019748		26	-0.40508914	-0.94809216	0.5164609	1.0	1.0	771	tags=15%, list=8%, signal=17%
GO:0048732	GO:0048732		221	-0.3060499	-0.9474239	0.556701	1.0	1.0	794	tags=13%, list=8%, signal=13%
GO:0006081	GO:0006081		49	-0.3188866	-0.946917	0.49525616	1.0	1.0	1272	tags=24%, list=13%, signal=28%
GO:0061099	GO:0061099		23	-0.42312828	-0.9467624	0.5247934	1.0	1.0	437	tags=17%, list=5%, signal=18%
GO:0072593	GO:0072593		66	-0.360125	-0.9465892	0.5631068	1.0	1.0	942	tags=18%, list=10%, signal=20%
GO:0045995	GO:0045995		67	-0.34564665	-0.94588804	0.546371	1.0	1.0	1480	tags=18%, list=15%, signal=21%
GO:0035148	GO:0035148		86	-0.31201512	-0.94549835	0.57637477	1.0	1.0	1122	tags=16%, list=12%, signal=18%
GO:0005764	GO:0005764		482	-0.250915	-0.94511414	0.6188605	1.0	1.0	1771	tags=24%, list=18%, signal=28%
GO:0032550	GO:0032550		243	-0.27356854	-0.94511265	0.5533597	1.0	1.0	1574	tags=23%, list=16%, signal=27%
GO:0006766	GO:0006766		85	-0.33003345	-0.9447478	0.55263156	1.0	1.0	1158	tags=21%, list=12%, signal=24%
GO:0045807	GO:0045807		92	-0.29255736	-0.94465446	0.587234	1.0	1.0	1263	tags=20%, list=13%, signal=22%
GO:0014033	GO:0014033		35	-0.39785504	-0.94460386	0.53579175	1.0	1.0	509	tags=17%, list=5%, signal=18%
GO:0045333	GO:0045333		120	-0.3091984	-0.9444091	0.5235294	1.0	1.0	2616	tags=43%, list=27%, signal=58%
GO:0071353	GO:0071353		19	-0.37476608	-0.9443892	0.54219407	1.0	1.0	1483	tags=42%, list=15%, signal=50%
GO:0009887	GO:0009887		399	-0.2894911	-0.9442811	0.5979381	1.0	1.0	1173	tags=15%, list=12%, signal=16%
GO:0046578	GO:0046578		135	-0.30309486	-0.9437609	0.5751073	1.0	1.0	1363	tags=19%, list=14%, signal=21%
GO:0001221	GO:0001221		24	-0.50155896	-0.9433103	0.57884973	1.0	1.0	62	tags=8%, list=1%, signal=8%
GO:0007586	GO:0007586		38	-0.43421152	-0.9424444	0.5708583	1.0	1.0	570	tags=16%, list=6%, signal=17%
GO:0005544	GO:0005544		23	-0.37681943	-0.942352	0.5711501	1.0	1.0	1734	tags=35%, list=18%, signal=42%
GO:0005769	GO:0005769		223	-0.26732352	-0.94197094	0.6380753	1.0	1.0	1430	tags=22%, list=15%, signal=25%
GO:0106027	GO:0106027		24	-0.3528147	-0.9417538	0.55991733	1.0	1.0	548	tags=13%, list=6%, signal=13%
GO:0043236	GO:0043236		22	-0.37476498	-0.9415884	0.5338809	1.0	1.0	711	tags=18%, list=7%, signal=20%
GO:1904707	GO:1904707		19	-0.47694597	-0.9413836	0.5615866	1.0	1.0	1469	tags=26%, list=15%, signal=31%
GO:0005154	GO:0005154		23	-0.32829243	-0.9413044	0.5381356	1.0	1.0	1964	tags=35%, list=20%, signal=44%
GO:0006805	GO:0006805		62	-0.31340206	-0.94053006	0.56587476	1.0	1.0	1564	tags=24%, list=16%, signal=29%
GO:0060541	GO:0060541		92	-0.34489247	-0.9402231	0.57259715	1.0	1.0	566	tags=11%, list=6%, signal=11%
GO:0005085	GO:0005085		178	-0.30127993	-0.9398706	0.6064257	1.0	1.0	493	tags=9%, list=5%, signal=9%
GO:0044262	GO:0044262		109	-0.29565385	-0.9395649	0.52224374	1.0	1.0	1883	tags=30%, list=20%, signal=37%
GO:0051453	GO:0051453		39	-0.39956233	-0.9395461	0.54989815	1.0	1.0	1360	tags=21%, list=14%, signal=24%
GO:0098876	GO:0098876		54	-0.31089118	-0.9394857	0.52112675	1.0	1.0	1730	tags=26%, list=18%, signal=31%
GO:0043535	GO:0043535		52	-0.36867818	-0.9388714	0.5442043	1.0	1.0	639	tags=12%, list=7%, signal=12%
GO:0070670	GO:0070670		20	-0.36721498	-0.9388007	0.55411255	1.0	1.0	1483	tags=40%, list=15%, signal=47%
GO:0006935	GO:0006935		230	-0.30088815	-0.9382042	0.6242424	1.0	1.0	1689	tags=19%, list=18%, signal=22%
GO:0042330	GO:0042330		230	-0.30088815	-0.9382042	0.6242424	1.0	1.0	1689	tags=19%, list=18%, signal=22%
GO:0061162	GO:0061162		16	-0.3527513	-0.93808126	0.54741377	1.0	1.0	1578	tags=31%, list=16%, signal=37%
GO:0061339	GO:0061339		16	-0.3527513	-0.93808126	0.54741377	1.0	1.0	1578	tags=31%, list=16%, signal=37%
GO:0042445	GO:0042445		90	-0.31105176	-0.93801427	0.55643564	1.0	1.0	2153	tags=30%, list=22%, signal=38%
GO:0045727	GO:0045727		85	-0.30639002	-0.93736887	0.55284554	1.0	1.0	1145	tags=15%, list=12%, signal=17%
GO:0022838	GO:0022838		92	-0.37478358	-0.9372816	0.5925926	1.0	1.0	349	tags=9%, list=4%, signal=9%
GO:0005216	GO:0005216		90	-0.3747911	-0.93725955	0.5945419	1.0	1.0	349	tags=9%, list=4%, signal=9%
GO:0007626	GO:0007626		71	-0.3186599	-0.93706906	0.61290324	1.0	1.0	1781	tags=25%, list=19%, signal=31%
GO:1903649	GO:1903649		19	-0.37802166	-0.93669826	0.6072961	1.0	1.0	2409	tags=53%, list=25%, signal=70%
GO:0046427	GO:0046427		29	-0.37860927	-0.9362089	0.5887265	1.0	1.0	1172	tags=14%, list=12%, signal=16%
GO:0043130	GO:0043130		59	-0.3117664	-0.9359709	0.56112224	1.0	1.0	1679	tags=20%, list=17%, signal=24%
GO:0031929	GO:0031929		22	-0.43844354	-0.93470544	0.57026476	1.0	1.0	1049	tags=32%, list=11%, signal=36%
GO:0004222	GO:0004222		42	-0.3616071	-0.9346555	0.54133856	1.0	1.0	1469	tags=24%, list=15%, signal=28%
GO:0031348	GO:0031348		92	-0.2877265	-0.93394005	0.5813008	1.0	1.0	1585	tags=22%, list=16%, signal=26%
GO:0002009	GO:0002009		220	-0.30775276	-0.93370557	0.5858586	1.0	1.0	639	tags=11%, list=7%, signal=12%
GO:0055076	GO:0055076		88	-0.34394008	-0.9334877	0.56512606	1.0	1.0	1227	tags=16%, list=13%, signal=18%
GO:0001825	GO:0001825		16	-0.3660419	-0.93322086	0.48380566	1.0	1.0	1879	tags=31%, list=20%, signal=39%
GO:1902476	GO:1902476		32	-0.4097427	-0.93245727	0.58800775	1.0	1.0	741	tags=16%, list=8%, signal=17%
GO:0006821	GO:0006821		36	-0.3958643	-0.9324398	0.58984375	1.0	1.0	741	tags=14%, list=8%, signal=15%
GO:0042073	GO:0042073		33	-0.40648633	-0.9323287	0.548583	1.0	1.0	1969	tags=36%, list=20%, signal=46%
GO:0016814	GO:0016814		17	-0.36881015	-0.93112785	0.56363636	1.0	1.0	1707	tags=41%, list=18%, signal=50%
GO:0030545	GO:0030545		111	-0.35362166	-0.930921	0.5939394	1.0	1.0	1763	tags=23%, list=18%, signal=28%
GO:0030316	GO:0030316		23	-0.47336587	-0.93083423	0.5963489	1.0	1.0	841	tags=17%, list=9%, signal=19%
GO:0099518	GO:0099518		39	-0.3017627	-0.93014693	0.55157894	1.0	1.0	1756	tags=26%, list=18%, signal=31%
GO:1901184	GO:1901184		63	-0.26976457	-0.9296274	0.5813953	1.0	1.0	2158	tags=33%, list=22%, signal=43%
GO:0001894	GO:0001894		100	-0.3488446	-0.9295933	0.6042885	1.0	1.0	823	tags=17%, list=9%, signal=18%
GO:0046916	GO:0046916		69	-0.33374423	-0.9289521	0.5726316	1.0	1.0	1227	tags=16%, list=13%, signal=18%
GO:0005882	GO:0005882		89	-0.35712448	-0.92829645	0.60714287	1.0	1.0	1456	tags=28%, list=15%, signal=33%
GO:0006734	GO:0006734		28	-0.31766996	-0.92812955	0.5608782	1.0	1.0	808	tags=18%, list=8%, signal=19%
GO:0002526	GO:0002526		44	-0.33849093	-0.927439	0.582505	1.0	1.0	1690	tags=27%, list=18%, signal=33%
GO:1904894	GO:1904894		30	-0.376634	-0.92734367	0.6100629	1.0	1.0	1172	tags=13%, list=12%, signal=15%
GO:0032592	GO:0032592		53	-0.30695948	-0.92732096	0.5652174	1.0	1.0	1081	tags=23%, list=11%, signal=25%
GO:0009108	GO:0009108		129	-0.27000627	-0.9272521	0.5755814	1.0	1.0	1351	tags=21%, list=14%, signal=24%
GO:0051592	GO:0051592		73	-0.2947048	-0.92712134	0.5752577	1.0	1.0	1836	tags=30%, list=19%, signal=37%
GO:0005903	GO:0005903		56	-0.28622243	-0.9269443	0.5895372	1.0	1.0	1844	tags=25%, list=19%, signal=31%
GO:0005975	GO:0005975		274	-0.2504966	-0.9261173	0.6399217	1.0	1.0	1883	tags=26%, list=20%, signal=31%
GO:0010466	GO:0010466		153	-0.29925573	-0.9259775	0.5910931	1.0	1.0	1911	tags=25%, list=20%, signal=31%
GO:0009308	GO:0009308		33	-0.44157413	-0.9258686	0.60761905	1.0	1.0	1070	tags=27%, list=11%, signal=31%
GO:0001882	GO:0001882		253	-0.26763585	-0.9257166	0.5980582	1.0	1.0	1475	tags=23%, list=15%, signal=26%
GO:0060249	GO:0060249		189	-0.28769737	-0.9255107	0.62330097	1.0	1.0	1027	tags=14%, list=11%, signal=16%
GO:0044283	GO:0044283		403	-0.25233346	-0.92542624	0.62601626	1.0	1.0	1252	tags=19%, list=13%, signal=21%
GO:0021591	GO:0021591		20	-0.46625605	-0.9252266	0.59477127	1.0	1.0	2130	tags=30%, list=22%, signal=38%
GO:0098573	GO:0098573		54	-0.3060432	-0.92451245	0.5696466	1.0	1.0	1081	tags=22%, list=11%, signal=25%
GO:0072655	GO:0072655		52	-0.30834588	-0.9243614	0.5223577	1.0	1.0	1362	tags=23%, list=14%, signal=27%
GO:0051020	GO:0051020		400	-0.2523778	-0.924305	0.6932773	1.0	1.0	993	tags=13%, list=10%, signal=13%
GO:0048729	GO:0048729		287	-0.30491892	-0.9237897	0.6441718	1.0	1.0	982	tags=15%, list=10%, signal=16%
GO:0007517	GO:0007517		128	-0.3290643	-0.92371273	0.6513944	1.0	1.0	1099	tags=20%, list=11%, signal=22%
GO:0015748	GO:0015748		62	-0.33172005	-0.92321694	0.63339734	1.0	1.0	1078	tags=21%, list=11%, signal=23%
GO:0031406	GO:0031406		105	-0.30355445	-0.9230536	0.5964567	1.0	1.0	1163	tags=23%, list=12%, signal=26%
GO:0042531	GO:0042531		22	-0.42871967	-0.92258	0.6177686	1.0	1.0	1172	tags=14%, list=12%, signal=15%
GO:0010811	GO:0010811		86	-0.3115006	-0.922532	0.5851703	1.0	1.0	711	tags=13%, list=7%, signal=14%
GO:0001101	GO:0001101		182	-0.28888825	-0.92243576	0.60240966	1.0	1.0	895	tags=15%, list=9%, signal=16%
GO:0006626	GO:0006626		45	-0.32119435	-0.9222082	0.5294118	1.0	1.0	1362	tags=22%, list=14%, signal=26%
GO:0071229	GO:0071229		108	-0.31693274	-0.9219595	0.60157794	1.0	1.0	787	tags=11%, list=8%, signal=12%
GO:0006892	GO:0006892		75	-0.29383022	-0.9219539	0.5897436	1.0	1.0	2103	tags=29%, list=22%, signal=37%
GO:0050770	GO:0050770		89	-0.32798976	-0.92161465	0.58350515	1.0	1.0	974	tags=16%, list=10%, signal=17%
GO:0031902	GO:0031902		95	-0.2676634	-0.92132586	0.61764705	1.0	1.0	622	tags=14%, list=6%, signal=14%
GO:0032885	GO:0032885		22	-0.36414978	-0.9206167	0.5814433	1.0	1.0	2158	tags=36%, list=22%, signal=47%
GO:0015297	GO:0015297		30	-0.45288676	-0.9203179	0.61087865	1.0	1.0	2402	tags=37%, list=25%, signal=49%
GO:0030029	GO:0030029		360	-0.2612945	-0.9200806	0.659436	1.0	1.0	1456	tags=19%, list=15%, signal=22%
GO:0009247	GO:0009247		25	-0.40494695	-0.9189461	0.5846457	1.0	1.0	1425	tags=20%, list=15%, signal=23%
GO:0017137	GO:0017137		125	-0.2748283	-0.9176965	0.6752688	1.0	1.0	938	tags=15%, list=10%, signal=17%
GO:0098657	GO:0098657		399	-0.24259071	-0.9176279	0.7166324	1.0	1.0	1611	tags=18%, list=17%, signal=21%
GO:0048660	GO:0048660		77	-0.31573278	-0.9175409	0.5847107	1.0	1.0	1586	tags=21%, list=16%, signal=25%
GO:0010923	GO:0010923		62	-0.28354406	-0.91751945	0.6645435	1.0	1.0	1711	tags=26%, list=18%, signal=31%
GO:0030512	GO:0030512		42	-0.37694955	-0.9173898	0.624498	1.0	1.0	1805	tags=33%, list=19%, signal=41%
GO:1903845	GO:1903845		42	-0.37694955	-0.9173898	0.624498	1.0	1.0	1805	tags=33%, list=19%, signal=41%
GO:0016411	GO:0016411		18	-0.41940388	-0.91716766	0.643299	1.0	1.0	936	tags=22%, list=10%, signal=25%
GO:0005759	GO:0005759		367	-0.25462008	-0.916876	0.5936255	1.0	1.0	1556	tags=24%, list=16%, signal=28%
GO:0032543	GO:0032543		103	-0.3013906	-0.91642004	0.5294118	1.0	1.0	1547	tags=28%, list=16%, signal=33%
GO:0001891	GO:0001891		15	-0.40341944	-0.9162286	0.61206895	1.0	1.0	2897	tags=47%, list=30%, signal=67%
GO:0001883	GO:0001883		245	-0.26571143	-0.9159144	0.6368932	1.0	1.0	1574	tags=23%, list=16%, signal=27%
GO:0009880	GO:0009880		18	-0.38073665	-0.91550756	0.5741525	1.0	1.0	1399	tags=28%, list=15%, signal=32%
GO:0098751	GO:0098751		15	-0.5613515	-0.915299	0.6292585	1.0	1.0	94	tags=7%, list=1%, signal=7%
GO:0000313	GO:0000313		79	-0.3211208	-0.9140522	0.54325956	1.0	1.0	1484	tags=29%, list=15%, signal=34%
GO:0005761	GO:0005761		79	-0.3211208	-0.9140522	0.54325956	1.0	1.0	1484	tags=29%, list=15%, signal=34%
GO:0004857	GO:0004857		219	-0.27406275	-0.91352713	0.64541835	1.0	1.0	1975	tags=25%, list=21%, signal=31%
GO:0098552	GO:0098552		266	-0.25946862	-0.913221	0.79920477	1.0	1.0	1587	tags=21%, list=17%, signal=25%
GO:0008374	GO:0008374		28	-0.37742975	-0.9128521	0.6155462	1.0	1.0	936	tags=18%, list=10%, signal=20%
GO:1901657	GO:1901657		109	-0.26821288	-0.9124997	0.65940595	1.0	1.0	1241	tags=23%, list=13%, signal=26%
GO:0010823	GO:0010823		37	-0.31985727	-0.9115623	0.61237115	1.0	1.0	1143	tags=19%, list=12%, signal=21%
GO:0051304	GO:0051304		16	-0.38234463	-0.91133404	0.6089613	1.0	1.0	448	tags=13%, list=5%, signal=13%
GO:0048863	GO:0048863		65	-0.35831016	-0.9111014	0.6252546	1.0	1.0	519	tags=14%, list=5%, signal=15%
GO:0035861	GO:0035861		36	-0.34331006	-0.9105335	0.5967742	1.0	1.0	14	tags=3%, list=0%, signal=3%
GO:0006120	GO:0006120		33	-0.34377977	-0.9095548	0.56237626	1.0	1.0	2246	tags=48%, list=23%, signal=63%
GO:0032878	GO:0032878		18	-0.36299655	-0.90762115	0.5995671	1.0	1.0	508	tags=17%, list=5%, signal=18%
GO:0002088	GO:0002088		27	-0.42310047	-0.90748274	0.62447256	1.0	1.0	192	tags=7%, list=2%, signal=8%
GO:0097730	GO:0097730		36	-0.37940148	-0.90746313	0.6216216	1.0	1.0	621	tags=17%, list=6%, signal=18%
GO:0010632	GO:0010632		136	-0.27841425	-0.9074334	0.6610879	1.0	1.0	476	tags=8%, list=5%, signal=8%
GO:0017112	GO:0017112		39	-0.3551462	-0.90713996	0.6175869	1.0	1.0	1397	tags=26%, list=15%, signal=30%
GO:0061134	GO:0061134		130	-0.29856464	-0.90653914	0.62425447	1.0	1.0	1911	tags=29%, list=20%, signal=36%
GO:0000922	GO:0000922		110	-0.30025953	-0.90624654	0.6652632	1.0	1.0	1995	tags=22%, list=21%, signal=27%
GO:0098732	GO:0098732		61	-0.30300075	-0.90618944	0.6242171	1.0	1.0	1273	tags=16%, list=13%, signal=19%
GO:0035601	GO:0035601		60	-0.30301455	-0.90618515	0.6242171	1.0	1.0	1273	tags=17%, list=13%, signal=19%
GO:0090183	GO:0090183		22	-0.42112115	-0.90584713	0.6019608	1.0	1.0	1329	tags=27%, list=14%, signal=32%
GO:0072132	GO:0072132		21	-0.4879895	-0.905672	0.6376238	1.0	1.0	3	tags=5%, list=0%, signal=5%
GO:0048839	GO:0048839		71	-0.3644022	-0.90566677	0.60952383	1.0	1.0	1676	tags=27%, list=17%, signal=32%
GO:0042059	GO:0042059		32	-0.2980423	-0.9053837	0.5979381	1.0	1.0	2144	tags=41%, list=22%, signal=52%
GO:0030258	GO:0030258		150	-0.29524457	-0.9048264	0.674	1.0	1.0	1564	tags=23%, list=16%, signal=27%
GO:0006490	GO:0006490		17	-0.45173088	-0.904402	0.63653135	1.0	1.0	503	tags=18%, list=5%, signal=19%
GO:0051693	GO:0051693		23	-0.3696593	-0.9036398	0.5923695	1.0	1.0	2560	tags=48%, list=27%, signal=65%
GO:0003779	GO:0003779		294	-0.27266368	-0.90347636	0.67291665	1.0	1.0	1004	tags=14%, list=10%, signal=15%
GO:0032271	GO:0032271		140	-0.26428154	-0.90334296	0.66464645	1.0	1.0	1010	tags=17%, list=11%, signal=19%
GO:0090596	GO:0090596		94	-0.31379387	-0.9032485	0.6571429	1.0	1.0	1579	tags=20%, list=16%, signal=24%
GO:0097485	GO:0097485		118	-0.3192582	-0.90201634	0.6818182	1.0	1.0	578	tags=9%, list=6%, signal=10%
GO:0007411	GO:0007411		117	-0.31926447	-0.9020053	0.6818182	1.0	1.0	578	tags=9%, list=6%, signal=10%
GO:0044420	GO:0044420		37	-0.37800607	-0.9018387	0.5635246	1.0	1.0	2223	tags=54%, list=23%, signal=70%
GO:0048864	GO:0048864		34	-0.37283733	-0.9013214	0.6081371	1.0	1.0	509	tags=18%, list=5%, signal=19%
GO:1901976	GO:1901976		23	-0.3798478	-0.90103364	0.60285133	1.0	1.0	167	tags=9%, list=2%, signal=9%
GO:0009268	GO:0009268		18	-0.33840632	-0.90040547	0.62828285	1.0	1.0	2402	tags=44%, list=25%, signal=59%
GO:0042383	GO:0042383		74	-0.31421846	-0.90022373	0.6474359	1.0	1.0	1064	tags=26%, list=11%, signal=29%
GO:0010470	GO:0010470		19	-0.42882368	-0.89951515	0.63419485	1.0	1.0	2611	tags=37%, list=27%, signal=50%
GO:0060090	GO:0060090		133	-0.27907005	-0.89942443	0.69246435	1.0	1.0	1481	tags=20%, list=15%, signal=23%
GO:0098800	GO:0098800		85	-0.310163	-0.89925724	0.5802469	1.0	1.0	2246	tags=38%, list=23%, signal=49%
GO:1903428	GO:1903428		31	-0.33973008	-0.8991678	0.6640159	1.0	1.0	2380	tags=32%, list=25%, signal=43%
GO:0021761	GO:0021761		42	-0.33605087	-0.8988246	0.62909836	1.0	1.0	1817	tags=26%, list=19%, signal=32%
GO:0002690	GO:0002690		41	-0.33863205	-0.8988104	0.6666667	1.0	1.0	921	tags=17%, list=10%, signal=19%
GO:0050730	GO:0050730		133	-0.31878987	-0.89860475	0.6603774	1.0	1.0	631	tags=11%, list=7%, signal=11%
GO:0045936	GO:0045936		345	-0.24969573	-0.8982693	0.7826087	1.0	1.0	1735	tags=24%, list=18%, signal=28%
GO:0006760	GO:0006760		21	-0.33761406	-0.89810055	0.6137787	1.0	1.0	1074	tags=29%, list=11%, signal=32%
GO:1900026	GO:1900026		28	-0.3262297	-0.8980821	0.60327196	1.0	1.0	480	tags=11%, list=5%, signal=11%
GO:0010563	GO:0010563		346	-0.24912174	-0.8969988	0.79253113	1.0	1.0	1735	tags=24%, list=18%, signal=28%
GO:0030100	GO:0030100		170	-0.25524408	-0.8958965	0.73493975	1.0	1.0	1687	tags=24%, list=18%, signal=28%
GO:0055067	GO:0055067		61	-0.34942716	-0.8957466	0.612326	1.0	1.0	1360	tags=16%, list=14%, signal=19%
GO:0098862	GO:0098862		72	-0.27137822	-0.8947665	0.66875	1.0	1.0	1844	tags=22%, list=19%, signal=27%
GO:0016050	GO:0016050		213	-0.24927829	-0.89452463	0.65587044	1.0	1.0	1809	tags=23%, list=19%, signal=28%
GO:0004177	GO:0004177		30	-0.34589967	-0.89446574	0.61349696	1.0	1.0	1943	tags=50%, list=20%, signal=62%
GO:0061041	GO:0061041		79	-0.3228969	-0.8943885	0.6594828	1.0	1.0	1636	tags=23%, list=17%, signal=27%
GO:0043086	GO:0043086		469	-0.23836257	-0.8941266	0.8220859	1.0	1.0	1735	tags=21%, list=18%, signal=25%
GO:0061135	GO:0061135		111	-0.3100805	-0.89381635	0.6647059	1.0	1.0	1975	tags=29%, list=21%, signal=36%
GO:0032400	GO:0032400		16	-0.41923612	-0.893675	0.61220473	1.0	1.0	743	tags=25%, list=8%, signal=27%
GO:0051875	GO:0051875		16	-0.41923612	-0.893675	0.61220473	1.0	1.0	743	tags=25%, list=8%, signal=27%
GO:0055024	GO:0055024		36	-0.39762017	-0.89362514	0.63776493	1.0	1.0	96	tags=6%, list=1%, signal=6%
GO:0043269	GO:0043269		232	-0.2809958	-0.89254004	0.75686276	1.0	1.0	970	tags=14%, list=10%, signal=15%
GO:0030838	GO:0030838		60	-0.31152928	-0.89186054	0.62839246	1.0	1.0	1176	tags=20%, list=12%, signal=23%
GO:0031674	GO:0031674		84	-0.3135172	-0.8917894	0.66444445	1.0	1.0	1099	tags=21%, list=11%, signal=24%
GO:0021954	GO:0021954		39	-0.34968388	-0.891457	0.6280488	1.0	1.0	377	tags=8%, list=4%, signal=8%
GO:0001726	GO:0001726		128	-0.2856303	-0.89142334	0.6620825	1.0	1.0	993	tags=13%, list=10%, signal=14%
GO:0003208	GO:0003208		32	-0.3808571	-0.88993424	0.64154786	1.0	1.0	886	tags=19%, list=9%, signal=21%
GO:0051385	GO:0051385		16	-0.38196647	-0.889676	0.65163934	1.0	1.0	1817	tags=19%, list=19%, signal=23%
GO:0043270	GO:0043270		105	-0.30267045	-0.8896737	0.75728154	1.0	1.0	1367	tags=21%, list=14%, signal=24%
GO:0031047	GO:0031047		57	-0.31135347	-0.8889086	0.6423841	1.0	1.0	609	tags=12%, list=6%, signal=13%
GO:0048156	GO:0048156		19	-0.41773412	-0.8886001	0.60792077	1.0	1.0	1358	tags=21%, list=14%, signal=24%
GO:0015629	GO:0015629		335	-0.25448447	-0.8882849	0.6731183	1.0	1.0	1907	tags=23%, list=20%, signal=27%
GO:0046039	GO:0046039		27	-0.3278983	-0.8881114	0.66523606	1.0	1.0	827	tags=26%, list=9%, signal=28%
GO:0035613	GO:0035613		15	-0.49987778	-0.8880989	0.6730361	1.0	1.0	27	tags=7%, list=0%, signal=7%
GO:0031032	GO:0031032		69	-0.3258771	-0.8880821	0.6568421	1.0	1.0	1641	tags=35%, list=17%, signal=42%
GO:0005774	GO:0005774		292	-0.25718716	-0.8869938	0.7814313	1.0	1.0	1846	tags=25%, list=19%, signal=30%
GO:0044057	GO:0044057		212	-0.26925954	-0.88677454	0.7419355	1.0	1.0	1120	tags=15%, list=12%, signal=17%
GO:0043525	GO:0043525		32	-0.30352536	-0.88660645	0.6056911	1.0	1.0	1058	tags=19%, list=11%, signal=21%
GO:0016197	GO:0016197		150	-0.26339114	-0.88654166	0.6591837	1.0	1.0	1913	tags=27%, list=20%, signal=34%
GO:0051493	GO:0051493		331	-0.24081045	-0.8864335	0.78723407	1.0	1.0	1480	tags=19%, list=15%, signal=22%
GO:0035267	GO:0035267		17	-0.4441834	-0.8858121	0.66086954	1.0	1.0	699	tags=18%, list=7%, signal=19%
GO:0043189	GO:0043189		17	-0.4441834	-0.8858121	0.66086954	1.0	1.0	699	tags=18%, list=7%, signal=19%
GO:0090287	GO:0090287		134	-0.2894371	-0.8858101	0.73507464	1.0	1.0	1467	tags=18%, list=15%, signal=21%
GO:0033559	GO:0033559		59	-0.33341932	-0.8855568	0.67315173	1.0	1.0	1782	tags=27%, list=19%, signal=33%
GO:0032787	GO:0032787		326	-0.25207645	-0.8850403	0.7560484	1.0	1.0	1571	tags=22%, list=16%, signal=26%
GO:0031023	GO:0031023		64	-0.322763	-0.8849897	0.7151052	1.0	1.0	1534	tags=20%, list=16%, signal=24%
GO:0048018	GO:0048018		98	-0.34482113	-0.88399124	0.7004219	1.0	1.0	1687	tags=23%, list=18%, signal=28%
GO:0009065	GO:0009065		19	-0.42536077	-0.8839475	0.69617707	1.0	1.0	1538	tags=47%, list=16%, signal=56%
GO:0006488	GO:0006488		16	-0.4517363	-0.8836591	0.6592179	1.0	1.0	503	tags=19%, list=5%, signal=20%
GO:0030371	GO:0030371		15	-0.4025275	-0.88364565	0.66202784	1.0	1.0	1145	tags=27%, list=12%, signal=30%
GO:0006813	GO:0006813		35	-0.4276596	-0.88356054	0.667364	1.0	1.0	269	tags=6%, list=3%, signal=6%
GO:0019068	GO:0019068		32	-0.3070418	-0.88292396	0.6142857	1.0	1.0	2127	tags=34%, list=22%, signal=44%
GO:0001503	GO:0001503		142	-0.27648947	-0.8824752	0.7764471	1.0	1.0	1469	tags=17%, list=15%, signal=20%
GO:0000002	GO:0000002		17	-0.4903747	-0.88181436	0.6863544	1.0	1.0	1067	tags=18%, list=11%, signal=20%
GO:0061448	GO:0061448		95	-0.31996942	-0.881423	0.6929134	1.0	1.0	1309	tags=19%, list=14%, signal=22%
GO:0045927	GO:0045927		139	-0.2765837	-0.8812738	0.76095617	1.0	1.0	934	tags=12%, list=10%, signal=13%
GO:0033630	GO:0033630		17	-0.39089322	-0.88127065	0.640592	1.0	1.0	1648	tags=24%, list=17%, signal=28%
GO:0060688	GO:0060688		23	-0.5075869	-0.8810399	0.64796907	1.0	1.0	794	tags=13%, list=8%, signal=14%
GO:0031301	GO:0031301		124	-0.27820063	-0.88085574	0.7457983	1.0	1.0	1081	tags=16%, list=11%, signal=18%
GO:1902903	GO:1902903		224	-0.24591361	-0.8807936	0.68697476	1.0	1.0	2116	tags=29%, list=22%, signal=36%
GO:0032091	GO:0032091		71	-0.32769486	-0.8807891	0.6416309	1.0	1.0	891	tags=14%, list=9%, signal=15%
GO:0048762	GO:0048762		64	-0.35904726	-0.8805899	0.67813766	1.0	1.0	1224	tags=22%, list=13%, signal=25%
GO:0022600	GO:0022600		32	-0.42175734	-0.88019675	0.67628866	1.0	1.0	92	tags=9%, list=1%, signal=9%
GO:0003014	GO:0003014		49	-0.36827013	-0.88011736	0.6282051	1.0	1.0	1716	tags=29%, list=18%, signal=35%
GO:0048844	GO:0048844		31	-0.3901646	-0.8790919	0.66927594	1.0	1.0	658	tags=16%, list=7%, signal=17%
GO:0051881	GO:0051881		40	-0.3198187	-0.87885815	0.6575053	1.0	1.0	2423	tags=33%, list=25%, signal=43%
GO:0005254	GO:0005254		22	-0.42957523	-0.8786261	0.6806883	1.0	1.0	202	tags=9%, list=2%, signal=9%
GO:0007224	GO:0007224		26	-0.43226448	-0.878414	0.62425447	1.0	1.0	1969	tags=27%, list=20%, signal=34%
GO:0061035	GO:0061035		27	-0.43317887	-0.8783975	0.6686047	1.0	1.0	1423	tags=22%, list=15%, signal=26%
GO:0014037	GO:0014037		21	-0.30346102	-0.87785727	0.621118	1.0	1.0	1247	tags=29%, list=13%, signal=33%
GO:0003954	GO:0003954		33	-0.33368003	-0.877404	0.582505	1.0	1.0	2246	tags=48%, list=23%, signal=63%
GO:0010389	GO:0010389		112	-0.26869702	-0.8770851	0.71057886	1.0	1.0	1667	tags=21%, list=17%, signal=25%
GO:0016746	GO:0016746		155	-0.26119775	-0.87697756	0.8114407	1.0	1.0	1265	tags=17%, list=13%, signal=19%
GO:0007005	GO:0007005		296	-0.24374555	-0.87654305	0.7373541	1.0	1.0	1869	tags=25%, list=19%, signal=30%
GO:0030218	GO:0030218		45	-0.369822	-0.8758929	0.65451056	1.0	1.0	192	tags=7%, list=2%, signal=7%
GO:0044455	GO:0044455		152	-0.2723941	-0.87577313	0.64656967	1.0	1.0	1869	tags=27%, list=19%, signal=33%
GO:0061650	GO:0061650		30	-0.3483831	-0.8757287	0.65738755	1.0	1.0	2572	tags=47%, list=27%, signal=64%
GO:0010951	GO:0010951		150	-0.2841351	-0.87536687	0.708502	1.0	1.0	1911	tags=24%, list=20%, signal=29%
GO:0030496	GO:0030496		130	-0.25890207	-0.8748809	0.73390555	1.0	1.0	1716	tags=25%, list=18%, signal=30%
GO:0035904	GO:0035904		31	-0.34758726	-0.87463176	0.6878505	1.0	1.0	1309	tags=19%, list=14%, signal=22%
GO:0046596	GO:0046596		21	-0.45902482	-0.8744947	0.64777327	1.0	1.0	877	tags=14%, list=9%, signal=16%
GO:0030133	GO:0030133		221	-0.2499766	-0.8742374	0.8090909	1.0	1.0	1770	tags=27%, list=18%, signal=32%
GO:0060349	GO:0060349		52	-0.30999994	-0.87413245	0.6950495	1.0	1.0	1255	tags=21%, list=13%, signal=24%
GO:1903793	GO:1903793		16	-0.39968637	-0.87402385	0.66735536	1.0	1.0	1600	tags=25%, list=17%, signal=30%
GO:0035518	GO:0035518		16	-0.43316558	-0.8722062	0.64033264	1.0	1.0	3013	tags=38%, list=31%, signal=55%
GO:0043209	GO:0043209		128	-0.25707603	-0.8717378	0.6848249	1.0	1.0	1677	tags=25%, list=17%, signal=30%
GO:0072347	GO:0072347		35	-0.32864937	-0.8711126	0.66875	1.0	1.0	1422	tags=20%, list=15%, signal=23%
GO:0019814	GO:0019814		15	-0.42037973	-0.8705997	0.6189555	1.0	1.0	2072	tags=33%, list=22%, signal=42%
GO:0032989	GO:0032989		425	-0.2456457	-0.870449	0.814433	1.0	1.0	1496	tags=18%, list=16%, signal=20%
GO:0015918	GO:0015918		49	-0.30207485	-0.87010926	0.69715446	1.0	1.0	1644	tags=31%, list=17%, signal=37%
GO:0016667	GO:0016667		49	-0.3157404	-0.8699494	0.6391129	1.0	1.0	1942	tags=27%, list=20%, signal=33%
GO:0016052	GO:0016052		73	-0.2539075	-0.86968243	0.6784314	1.0	1.0	1883	tags=32%, list=20%, signal=39%
GO:0030414	GO:0030414		106	-0.31082046	-0.86822706	0.6990099	1.0	1.0	1975	tags=29%, list=21%, signal=36%
GO:0008156	GO:0008156		26	-0.40467438	-0.86794144	0.7094017	1.0	1.0	14	tags=4%, list=0%, signal=4%
GO:0010959	GO:0010959		154	-0.2889815	-0.86789036	0.8346774	1.0	1.0	970	tags=16%, list=10%, signal=17%
GO:0032330	GO:0032330		17	-0.4750421	-0.86748904	0.67820776	1.0	1.0	1423	tags=29%, list=15%, signal=34%
GO:0051056	GO:0051056		199	-0.27372238	-0.8670971	0.7617108	1.0	1.0	1090	tags=16%, list=11%, signal=17%
GO:0002449	GO:0002449		93	-0.26572624	-0.86614	0.7246094	1.0	1.0	1770	tags=22%, list=18%, signal=26%
GO:0031214	GO:0031214		34	-0.3688077	-0.8659088	0.6961538	1.0	1.0	1582	tags=18%, list=16%, signal=21%
GO:0050840	GO:0050840		38	-0.35940394	-0.8657042	0.6527778	1.0	1.0	711	tags=16%, list=7%, signal=17%
GO:0070585	GO:0070585		55	-0.29057086	-0.8655896	0.60960335	1.0	1.0	1362	tags=22%, list=14%, signal=25%
GO:0016895	GO:0016895		15	-0.42778537	-0.8655431	0.6915114	1.0	1.0	167	tags=13%, list=2%, signal=14%
GO:0071466	GO:0071466		91	-0.27276805	-0.8651208	0.7612903	1.0	1.0	1880	tags=27%, list=20%, signal=34%
GO:0098798	GO:0098798		199	-0.26467246	-0.86484045	0.6417323	1.0	1.0	1831	tags=28%, list=19%, signal=34%
GO:0035255	GO:0035255		17	-0.33068272	-0.86443776	0.596	1.0	1.0	2860	tags=47%, list=30%, signal=67%
GO:0006084	GO:0006084		23	-0.33237764	-0.86389685	0.6026365	1.0	1.0	2599	tags=52%, list=27%, signal=71%
GO:1905953	GO:1905953		21	-0.34826842	-0.8633698	0.6551724	1.0	1.0	2368	tags=48%, list=25%, signal=63%
GO:0010769	GO:0010769		159	-0.2656286	-0.86308527	0.75518674	1.0	1.0	974	tags=13%, list=10%, signal=14%
GO:0050732	GO:0050732		37	-0.392174	-0.8628446	0.7140151	1.0	1.0	437	tags=14%, list=5%, signal=14%
GO:0006739	GO:0006739		22	-0.38461435	-0.86232966	0.68311197	1.0	1.0	269	tags=14%, list=3%, signal=14%
GO:1904353	GO:1904353		21	-0.36020482	-0.8621977	0.6307054	1.0	1.0	2266	tags=33%, list=24%, signal=44%
GO:0006302	GO:0006302		106	-0.28622803	-0.862161	0.6861167	1.0	1.0	1624	tags=16%, list=17%, signal=19%
GO:0044272	GO:0044272		115	-0.26568225	-0.862059	0.74285716	1.0	1.0	1693	tags=25%, list=18%, signal=30%
GO:0048662	GO:0048662		27	-0.3841124	-0.8618096	0.6286307	1.0	1.0	1434	tags=30%, list=15%, signal=35%
GO:2000725	GO:2000725		16	-0.40810564	-0.86171263	0.6902287	1.0	1.0	891	tags=13%, list=9%, signal=14%
GO:0006633	GO:0006633		74	-0.30911115	-0.86154366	0.7140039	1.0	1.0	1252	tags=22%, list=13%, signal=25%
GO:0004714	GO:0004714		29	-0.37738967	-0.8615185	0.6936759	1.0	1.0	1309	tags=24%, list=14%, signal=28%
GO:0009792	GO:0009792		308	-0.2686193	-0.8613793	0.82514733	1.0	1.0	629	tags=9%, list=7%, signal=9%
GO:0010817	GO:0010817		223	-0.24883498	-0.8607754	0.87204725	1.0	1.0	1092	tags=16%, list=11%, signal=17%
GO:1903393	GO:1903393		25	-0.32684362	-0.8603852	0.6546185	1.0	1.0	2277	tags=36%, list=24%, signal=47%
GO:0030544	GO:0030544		27	-0.3126301	-0.86005175	0.68432206	1.0	1.0	1765	tags=26%, list=18%, signal=32%
GO:0006415	GO:0006415		89	-0.29427066	-0.858693	0.6055777	1.0	1.0	1510	tags=27%, list=16%, signal=32%
GO:0015696	GO:0015696		22	-0.34945357	-0.8584479	0.6673307	1.0	1.0	2388	tags=41%, list=25%, signal=54%
GO:0099516	GO:0099516		21	-0.44630483	-0.8584104	0.7169811	1.0	1.0	704	tags=14%, list=7%, signal=15%
GO:0032970	GO:0032970		231	-0.24001256	-0.8575809	0.8008658	1.0	1.0	1480	tags=23%, list=15%, signal=26%
GO:0015695	GO:0015695		15	-0.37941846	-0.8572301	0.6595331	1.0	1.0	2388	tags=53%, list=25%, signal=71%
GO:0042626	GO:0042626		61	-0.34238437	-0.8570358	0.69160587	1.0	1.0	477	tags=8%, list=5%, signal=9%
GO:0140053	GO:0140053		122	-0.27239954	-0.8568019	0.63293654	1.0	1.0	1547	tags=25%, list=16%, signal=29%
GO:0008283	GO:0008283		376	-0.25154942	-0.8567859	0.85444236	1.0	1.0	794	tags=10%, list=8%, signal=10%
GO:0046579	GO:0046579		20	-0.35227725	-0.8566658	0.6927711	1.0	1.0	1309	tags=20%, list=14%, signal=23%
GO:0017048	GO:0017048		124	-0.2552665	-0.8565019	0.7887029	1.0	1.0	1746	tags=25%, list=18%, signal=30%
GO:0008544	GO:0008544		188	-0.28195047	-0.85640067	0.75456387	1.0	1.0	360	tags=7%, list=4%, signal=8%
GO:0070125	GO:0070125		83	-0.29649583	-0.8562848	0.60515875	1.0	1.0	1484	tags=28%, list=15%, signal=32%
GO:0017069	GO:0017069		31	-0.3112768	-0.855683	0.6708595	1.0	1.0	1260	tags=19%, list=13%, signal=22%
GO:0010469	GO:0010469		136	-0.2816406	-0.8552409	0.8559499	1.0	1.0	1805	tags=21%, list=19%, signal=25%
GO:0034101	GO:0034101		51	-0.3436403	-0.85523933	0.7233202	1.0	1.0	192	tags=6%, list=2%, signal=6%
GO:0001959	GO:0001959		90	-0.279988	-0.85511416	0.73947895	1.0	1.0	1574	tags=23%, list=16%, signal=28%
GO:0051495	GO:0051495		141	-0.26822028	-0.85505015	0.73903507	1.0	1.0	2228	tags=30%, list=23%, signal=38%
GO:0018149	GO:0018149		27	-0.35992646	-0.85413516	0.64040405	1.0	1.0	2011	tags=41%, list=21%, signal=51%
GO:0043588	GO:0043588		180	-0.28191873	-0.8540365	0.77867204	1.0	1.0	390	tags=7%, list=4%, signal=7%
GO:0006476	GO:0006476		51	-0.29696712	-0.8540083	0.7192225	1.0	1.0	1102	tags=16%, list=11%, signal=18%
GO:0006513	GO:0006513		53	-0.30843487	-0.8537308	0.6659664	1.0	1.0	231	tags=6%, list=2%, signal=6%
GO:0005044	GO:0005044		27	-0.41171235	-0.85331166	0.6921606	1.0	1.0	1031	tags=22%, list=11%, signal=25%
GO:0045197	GO:0045197		26	-0.32041246	-0.85303086	0.65106386	1.0	1.0	1730	tags=35%, list=18%, signal=42%
GO:2000027	GO:2000027		94	-0.33463055	-0.85243666	0.77916664	1.0	1.0	1467	tags=20%, list=15%, signal=24%
GO:0042562	GO:0042562		34	-0.31795302	-0.852361	0.7128713	1.0	1.0	610	tags=9%, list=6%, signal=9%
GO:0007507	GO:0007507		245	-0.27451822	-0.8521107	0.83960396	1.0	1.0	1120	tags=15%, list=12%, signal=16%
GO:0019932	GO:0019932		98	-0.283664	-0.85199827	0.8103093	1.0	1.0	1538	tags=20%, list=16%, signal=24%
GO:0043112	GO:0043112		55	-0.2900494	-0.8516727	0.70647776	1.0	1.0	2205	tags=33%, list=23%, signal=42%
GO:0015267	GO:0015267		102	-0.33669734	-0.8516385	0.8313492	1.0	1.0	950	tags=14%, list=10%, signal=15%
GO:0022803	GO:0022803		102	-0.33669734	-0.8516385	0.8313492	1.0	1.0	950	tags=14%, list=10%, signal=15%
GO:0070820	GO:0070820		123	-0.26497096	-0.85162634	0.74743325	1.0	1.0	1918	tags=28%, list=20%, signal=35%
GO:0043492	GO:0043492		70	-0.30703178	-0.85130453	0.7533207	1.0	1.0	477	tags=7%, list=5%, signal=7%
GO:0007033	GO:0007033		93	-0.27237913	-0.85128987	0.81707317	1.0	1.0	1886	tags=28%, list=20%, signal=34%
GO:0032956	GO:0032956		209	-0.24131006	-0.85123056	0.7840671	1.0	1.0	1480	tags=22%, list=15%, signal=26%
GO:1900015	GO:1900015		20	-0.42523357	-0.8511983	0.75273526	1.0	1.0	1114	tags=30%, list=12%, signal=34%
GO:0005905	GO:0005905		52	-0.26069203	-0.8510856	0.7253788	1.0	1.0	2103	tags=33%, list=22%, signal=42%
GO:0046425	GO:0046425		49	-0.29329756	-0.8499389	0.7909483	1.0	1.0	1172	tags=16%, list=12%, signal=18%
GO:0072337	GO:0072337		15	-0.37050766	-0.8498872	0.6937984	1.0	1.0	1496	tags=27%, list=16%, signal=32%
GO:0008610	GO:0008610		351	-0.23837312	-0.8498563	0.9131356	1.0	1.0	1262	tags=16%, list=13%, signal=18%
GO:0015485	GO:0015485		33	-0.30142865	-0.849367	0.7069307	1.0	1.0	1009	tags=21%, list=10%, signal=24%
GO:0015605	GO:0015605		20	-0.41831166	-0.8484049	0.7090559	1.0	1.0	704	tags=20%, list=7%, signal=22%
GO:0006873	GO:0006873		244	-0.27056047	-0.84788364	0.8854806	1.0	1.0	1695	tags=21%, list=18%, signal=25%
GO:0043025	GO:0043025		233	-0.24612689	-0.8475269	0.83609957	1.0	1.0	1531	tags=20%, list=16%, signal=23%
GO:0061180	GO:0061180		30	-0.40243626	-0.84692615	0.7157464	1.0	1.0	1546	tags=27%, list=16%, signal=32%
GO:0097061	GO:0097061		19	-0.3304007	-0.846867	0.71370965	1.0	1.0	457	tags=11%, list=5%, signal=11%
GO:0101002	GO:0101002		163	-0.22092462	-0.846819	0.7749469	1.0	1.0	2426	tags=35%, list=25%, signal=46%
GO:0005504	GO:0005504		19	-0.3186278	-0.84672236	0.7756813	1.0	1.0	1973	tags=47%, list=21%, signal=59%
GO:0031091	GO:0031091		75	-0.26973864	-0.84633315	0.70190275	1.0	1.0	1937	tags=21%, list=20%, signal=27%
GO:0071479	GO:0071479		51	-0.28401682	-0.8463316	0.743487	1.0	1.0	106	tags=4%, list=1%, signal=4%
GO:0070925	GO:0070925		413	-0.23079114	-0.8462608	0.9209979	1.0	1.0	1667	tags=20%, list=17%, signal=23%
GO:0007389	GO:0007389		126	-0.32873443	-0.8461027	0.7846154	1.0	1.0	775	tags=9%, list=8%, signal=9%
GO:1901681	GO:1901681		145	-0.27751246	-0.8451519	0.80246913	1.0	1.0	1906	tags=30%, list=20%, signal=37%
GO:0070126	GO:0070126		84	-0.29252198	-0.8447136	0.625	1.0	1.0	1510	tags=27%, list=16%, signal=32%
GO:0045165	GO:0045165		65	-0.32744265	-0.84468025	0.7596899	1.0	1.0	283	tags=9%, list=3%, signal=9%
GO:0051100	GO:0051100		99	-0.29843658	-0.8446445	0.7355372	1.0	1.0	891	tags=13%, list=9%, signal=14%
GO:0007157	GO:0007157		19	-0.5431192	-0.84463304	0.7534517	1.0	1.0	3	tags=5%, list=0%, signal=5%
GO:0030324	GO:0030324		82	-0.31287622	-0.844165	0.70746887	1.0	1.0	711	tags=12%, list=7%, signal=13%
GO:0090543	GO:0090543		24	-0.3065365	-0.84359413	0.6701903	1.0	1.0	1619	tags=29%, list=17%, signal=35%
GO:0015914	GO:0015914		43	-0.29019302	-0.84347254	0.85214007	1.0	1.0	1078	tags=21%, list=11%, signal=23%
GO:0001843	GO:0001843		61	-0.27697593	-0.8433475	0.757515	1.0	1.0	629	tags=11%, list=7%, signal=12%
GO:0060606	GO:0060606		61	-0.27697593	-0.8433475	0.757515	1.0	1.0	629	tags=11%, list=7%, signal=12%
GO:0019079	GO:0019079		20	-0.29920673	-0.84318537	0.7296137	1.0	1.0	1787	tags=35%, list=19%, signal=43%
GO:0032272	GO:0032272		44	-0.27656186	-0.84296376	0.70927835	1.0	1.0	783	tags=18%, list=8%, signal=20%
GO:0032873	GO:0032873		30	-0.33425948	-0.8429567	0.7590361	1.0	1.0	1164	tags=27%, list=12%, signal=30%
GO:0070303	GO:0070303		30	-0.33425948	-0.8429567	0.7590361	1.0	1.0	1164	tags=27%, list=12%, signal=30%
GO:0001501	GO:0001501		224	-0.2798654	-0.8429191	0.917603	1.0	1.0	675	tags=7%, list=7%, signal=8%
GO:0004866	GO:0004866		105	-0.30240014	-0.842898	0.72962224	1.0	1.0	1975	tags=29%, list=21%, signal=36%
GO:0045746	GO:0045746		18	-0.37575814	-0.8425819	0.67836255	1.0	1.0	1324	tags=28%, list=14%, signal=32%
GO:0010256	GO:0010256		259	-0.24051459	-0.8421888	0.7858586	1.0	1.0	1753	tags=21%, list=18%, signal=25%
GO:0018108	GO:0018108		96	-0.270848	-0.8420101	0.86836934	1.0	1.0	1309	tags=14%, list=14%, signal=16%
GO:0090101	GO:0090101		61	-0.32515368	-0.8419825	0.75775194	1.0	1.0	1545	tags=21%, list=16%, signal=25%
GO:1904892	GO:1904892		50	-0.29251763	-0.8417068	0.80215055	1.0	1.0	1172	tags=16%, list=12%, signal=18%
GO:0032580	GO:0032580		42	-0.33649933	-0.8412186	0.71146244	1.0	1.0	990	tags=14%, list=10%, signal=16%
GO:0004529	GO:0004529		17	-0.3820386	-0.8411919	0.72597134	1.0	1.0	167	tags=12%, list=2%, signal=12%
GO:0032155	GO:0032155		47	-0.271035	-0.8410507	0.74485594	1.0	1.0	1758	tags=23%, list=18%, signal=28%
GO:0098852	GO:0098852		255	-0.24586685	-0.840923	0.8717435	1.0	1.0	1756	tags=24%, list=18%, signal=28%
GO:0045429	GO:0045429		26	-0.3503768	-0.8406479	0.72637796	1.0	1.0	2380	tags=35%, list=25%, signal=46%
GO:1904407	GO:1904407		26	-0.3503768	-0.8406479	0.72637796	1.0	1.0	2380	tags=35%, list=25%, signal=46%
GO:0060043	GO:0060043		18	-0.48383576	-0.8390439	0.72904485	1.0	1.0	16	tags=6%, list=0%, signal=6%
GO:0004298	GO:0004298		18	-0.33007637	-0.8387065	0.6335878	1.0	1.0	2275	tags=50%, list=24%, signal=65%
GO:0070003	GO:0070003		18	-0.33007637	-0.8387065	0.6335878	1.0	1.0	2275	tags=50%, list=24%, signal=65%
GO:1903900	GO:1903900		104	-0.26405606	-0.83870596	0.7393075	1.0	1.0	1821	tags=25%, list=19%, signal=31%
GO:0019682	GO:0019682		15	-0.3763781	-0.83830935	0.6852207	1.0	1.0	2441	tags=53%, list=25%, signal=71%
GO:0061098	GO:0061098		25	-0.33769512	-0.83830404	0.6837782	1.0	1.0	1645	tags=32%, list=17%, signal=39%
GO:0007189	GO:0007189		16	-0.3403387	-0.83829	0.7633262	1.0	1.0	1496	tags=31%, list=16%, signal=37%
GO:0009064	GO:0009064		53	-0.30345145	-0.8365335	0.7407407	1.0	1.0	1079	tags=26%, list=11%, signal=30%
GO:0005815	GO:0005815		435	-0.2343765	-0.8362295	0.9728601	1.0	1.0	1667	tags=17%, list=17%, signal=20%
GO:0030516	GO:0030516		45	-0.3425023	-0.8361814	0.724846	1.0	1.0	883	tags=13%, list=9%, signal=15%
GO:0043029	GO:0043029		22	-0.39973143	-0.8356563	0.7483871	1.0	1.0	1176	tags=23%, list=12%, signal=26%
GO:0016620	GO:0016620		30	-0.31214368	-0.8350692	0.6358149	1.0	1.0	2632	tags=50%, list=27%, signal=69%
GO:0048704	GO:0048704		33	-0.3787075	-0.8350125	0.76679844	1.0	1.0	26	tags=3%, list=0%, signal=3%
GO:0098771	GO:0098771		285	-0.2663078	-0.83402586	0.9196787	1.0	1.0	1663	tags=20%, list=17%, signal=24%
GO:0008137	GO:0008137		32	-0.32050058	-0.8340085	0.64285713	1.0	1.0	2246	tags=47%, list=23%, signal=61%
GO:0050136	GO:0050136		32	-0.32050058	-0.8340085	0.64285713	1.0	1.0	2246	tags=47%, list=23%, signal=61%
GO:0016575	GO:0016575		50	-0.29382297	-0.83400244	0.74572647	1.0	1.0	756	tags=12%, list=8%, signal=13%
GO:0060359	GO:0060359		58	-0.27389655	-0.8334292	0.7770961	1.0	1.0	1422	tags=19%, list=15%, signal=22%
GO:1904813	GO:1904813		118	-0.23735501	-0.83314145	0.722449	1.0	1.0	2426	tags=36%, list=25%, signal=48%
GO:0060070	GO:0060070		33	-0.37137663	-0.8330731	0.706499	1.0	1.0	1347	tags=27%, list=14%, signal=32%
GO:0050678	GO:0050678		166	-0.27352214	-0.8329069	0.8988327	1.0	1.0	607	tags=9%, list=6%, signal=9%
GO:2001239	GO:2001239		26	-0.3866964	-0.83268267	0.72186834	1.0	1.0	2158	tags=42%, list=22%, signal=54%
GO:0005765	GO:0005765		254	-0.24349296	-0.832587	0.8782435	1.0	1.0	1756	tags=23%, list=18%, signal=28%
GO:0031201	GO:0031201		33	-0.350615	-0.83243304	0.73319757	1.0	1.0	1809	tags=27%, list=19%, signal=33%
GO:0050954	GO:0050954		59	-0.3282099	-0.8319602	0.74459726	1.0	1.0	842	tags=12%, list=9%, signal=13%
GO:2000378	GO:2000378		39	-0.275751	-0.831859	0.8071279	1.0	1.0	1559	tags=21%, list=16%, signal=24%
GO:0010714	GO:0010714		15	-0.32531863	-0.83180875	0.72025055	1.0	1.0	1586	tags=27%, list=16%, signal=32%
GO:0032967	GO:0032967		15	-0.32531863	-0.83180875	0.72025055	1.0	1.0	1586	tags=27%, list=16%, signal=32%
GO:0032469	GO:0032469		17	-0.32735988	-0.8315483	0.7246377	1.0	1.0	1695	tags=35%, list=18%, signal=43%
GO:0002011	GO:0002011		28	-0.3538358	-0.83098245	0.69959676	1.0	1.0	946	tags=21%, list=10%, signal=24%
GO:0046651	GO:0046651		34	-0.40278903	-0.83094424	0.7292929	1.0	1.0	771	tags=15%, list=8%, signal=16%
GO:1905114	GO:1905114		167	-0.27123636	-0.8307196	0.87708336	1.0	1.0	1846	tags=24%, list=19%, signal=29%
GO:0006536	GO:0006536		26	-0.30853873	-0.8307067	0.7303823	1.0	1.0	1266	tags=27%, list=13%, signal=31%
GO:0048706	GO:0048706		48	-0.34165418	-0.83047533	0.81459564	1.0	1.0	262	tags=4%, list=3%, signal=4%
GO:0030990	GO:0030990		19	-0.43125466	-0.82964134	0.7063492	1.0	1.0	1969	tags=32%, list=20%, signal=40%
GO:0019838	GO:0019838		76	-0.31950316	-0.8293627	0.7462963	1.0	1.0	1450	tags=17%, list=15%, signal=20%
GO:0006997	GO:0006997		90	-0.26186535	-0.8286924	0.8458498	1.0	1.0	622	tags=9%, list=6%, signal=9%
GO:0015035	GO:0015035		17	-0.29300305	-0.82868916	0.6967213	1.0	1.0	2155	tags=29%, list=22%, signal=38%
GO:0007601	GO:0007601		56	-0.28167462	-0.8282672	0.80082136	1.0	1.0	1482	tags=20%, list=15%, signal=23%
GO:0050953	GO:0050953		57	-0.28165856	-0.82825714	0.80082136	1.0	1.0	1482	tags=19%, list=15%, signal=23%
GO:0030879	GO:0030879		69	-0.316763	-0.8278777	0.7408907	1.0	1.0	730	tags=14%, list=8%, signal=16%
GO:0046620	GO:0046620		47	-0.36262563	-0.8269257	0.73293173	1.0	1.0	1338	tags=21%, list=14%, signal=25%
GO:1904019	GO:1904019		18	-0.33793113	-0.82685065	0.7278226	1.0	1.0	360	tags=11%, list=4%, signal=12%
GO:0010565	GO:0010565		65	-0.2812698	-0.8264983	0.79113925	1.0	1.0	1054	tags=18%, list=11%, signal=21%
GO:0005261	GO:0005261		58	-0.36142638	-0.82630974	0.8666667	1.0	1.0	269	tags=7%, list=3%, signal=7%
GO:0030003	GO:0030003		240	-0.26545525	-0.8260283	0.9282787	1.0	1.0	1695	tags=21%, list=18%, signal=25%
GO:0042246	GO:0042246		25	-0.2995145	-0.82558167	0.7669492	1.0	1.0	781	tags=20%, list=8%, signal=22%
GO:0047496	GO:0047496		34	-0.28325164	-0.8250084	0.73706007	1.0	1.0	743	tags=12%, list=8%, signal=13%
GO:0016125	GO:0016125		82	-0.25669473	-0.8245852	0.7557411	1.0	1.0	2120	tags=29%, list=22%, signal=37%
GO:0006900	GO:0006900		79	-0.25211212	-0.82457566	0.75406504	1.0	1.0	1783	tags=23%, list=19%, signal=28%
GO:0050661	GO:0050661		38	-0.33143795	-0.82397497	0.71516395	1.0	1.0	1678	tags=26%, list=17%, signal=32%
GO:2000278	GO:2000278		77	-0.26918492	-0.8236316	0.76953906	1.0	1.0	597	tags=6%, list=6%, signal=7%
GO:0032420	GO:0032420		19	-0.31289998	-0.82303643	0.7227926	1.0	1.0	1746	tags=21%, list=18%, signal=26%
GO:1902882	GO:1902882		55	-0.30574033	-0.8230167	0.7721774	1.0	1.0	867	tags=15%, list=9%, signal=16%
GO:0090224	GO:0090224		29	-0.2847904	-0.8229382	0.7157676	1.0	1.0	1995	tags=28%, list=21%, signal=35%
GO:0031304	GO:0031304		30	-0.3133288	-0.8227989	0.7241379	1.0	1.0	1040	tags=23%, list=11%, signal=26%
GO:0031305	GO:0031305		30	-0.3133288	-0.8227989	0.7241379	1.0	1.0	1040	tags=23%, list=11%, signal=26%
GO:0000724	GO:0000724		53	-0.29986617	-0.82270116	0.76666665	1.0	1.0	448	tags=6%, list=5%, signal=6%
GO:0000725	GO:0000725		53	-0.29986617	-0.82270116	0.76666665	1.0	1.0	448	tags=6%, list=5%, signal=6%
GO:0051536	GO:0051536		48	-0.28523415	-0.8225351	0.75578946	1.0	1.0	1678	tags=25%, list=17%, signal=30%
GO:0051540	GO:0051540		48	-0.28523415	-0.8225351	0.75578946	1.0	1.0	1678	tags=25%, list=17%, signal=30%
GO:0043393	GO:0043393		150	-0.27692655	-0.82239896	0.8459959	1.0	1.0	933	tags=12%, list=10%, signal=13%
GO:0006636	GO:0006636		28	-0.37327492	-0.8220882	0.72727275	1.0	1.0	2555	tags=43%, list=27%, signal=58%
GO:0008206	GO:0008206		23	-0.3439443	-0.8215007	0.7429719	1.0	1.0	1934	tags=35%, list=20%, signal=43%
GO:0051321	GO:0051321		98	-0.2643577	-0.82147646	0.86858314	1.0	1.0	459	tags=8%, list=5%, signal=8%
GO:0061387	GO:0061387		49	-0.33424833	-0.82122284	0.75463915	1.0	1.0	883	tags=12%, list=9%, signal=13%
GO:0006470	GO:0006470		131	-0.26215258	-0.82090974	0.8952772	1.0	1.0	979	tags=13%, list=10%, signal=14%
GO:0032436	GO:0032436		46	-0.2869267	-0.8206441	0.752	1.0	1.0	2158	tags=33%, list=22%, signal=42%
GO:0015399	GO:0015399		66	-0.31900463	-0.81996214	0.75919116	1.0	1.0	477	tags=8%, list=5%, signal=8%
GO:0015405	GO:0015405		66	-0.31900463	-0.81996214	0.75919116	1.0	1.0	477	tags=8%, list=5%, signal=8%
GO:0034377	GO:0034377		16	-0.3445999	-0.8197344	0.734	1.0	1.0	852	tags=25%, list=9%, signal=27%
GO:0031430	GO:0031430		16	-0.322058	-0.8197162	0.7632653	1.0	1.0	1655	tags=31%, list=17%, signal=38%
GO:0003281	GO:0003281		34	-0.3924682	-0.81967574	0.8146718	1.0	1.0	849	tags=18%, list=9%, signal=19%
GO:0060291	GO:0060291		19	-0.40154544	-0.81917596	0.743487	1.0	1.0	542	tags=16%, list=6%, signal=17%
GO:0046966	GO:0046966		23	-0.32565743	-0.8186099	0.71822035	1.0	1.0	2179	tags=35%, list=23%, signal=45%
GO:1903426	GO:1903426		53	-0.28201684	-0.8180605	0.85714287	1.0	1.0	1538	tags=21%, list=16%, signal=25%
GO:0000932	GO:0000932		60	-0.30443525	-0.8173202	0.78131634	1.0	1.0	820	tags=13%, list=9%, signal=14%
GO:0045058	GO:0045058		24	-0.4269216	-0.81692463	0.68209255	1.0	1.0	1559	tags=29%, list=16%, signal=35%
GO:0031294	GO:0031294		32	-0.37317953	-0.8167222	0.72167	1.0	1.0	493	tags=13%, list=5%, signal=13%
GO:0031295	GO:0031295		31	-0.37318483	-0.8167131	0.72167	1.0	1.0	493	tags=13%, list=5%, signal=14%
GO:0005484	GO:0005484		24	-0.36821374	-0.8166172	0.7505112	1.0	1.0	1809	tags=29%, list=19%, signal=36%
GO:0038128	GO:0038128		19	-0.30075136	-0.8165256	0.789899	1.0	1.0	493	tags=11%, list=5%, signal=11%
GO:0009953	GO:0009953		22	-0.4131839	-0.81648487	0.7313131	1.0	1.0	185	tags=9%, list=2%, signal=9%
GO:0048013	GO:0048013		59	-0.26748008	-0.8160813	0.76504856	1.0	1.0	2103	tags=29%, list=22%, signal=37%
GO:0042098	GO:0042098		19	-0.40084267	-0.8159687	0.78131634	1.0	1.0	607	tags=11%, list=6%, signal=11%
GO:0090734	GO:0090734		45	-0.29547682	-0.81596714	0.7415507	1.0	1.0	14	tags=2%, list=0%, signal=2%
GO:0005507	GO:0005507		39	-0.3945656	-0.8158333	0.77927065	1.0	1.0	1563	tags=31%, list=16%, signal=37%
GO:0043200	GO:0043200		72	-0.29588372	-0.8153905	0.7903846	1.0	1.0	895	tags=15%, list=9%, signal=17%
GO:0034774	GO:0034774		270	-0.2145515	-0.8152327	0.87758946	1.0	1.0	2155	tags=26%, list=22%, signal=32%
GO:0051346	GO:0051346		275	-0.23197138	-0.8150394	0.9252525	1.0	1.0	1735	tags=22%, list=18%, signal=26%
GO:1901099	GO:1901099		15	-0.37394953	-0.81480265	0.75541127	1.0	1.0	2158	tags=47%, list=22%, signal=60%
GO:2001240	GO:2001240		15	-0.37394953	-0.81480265	0.75541127	1.0	1.0	2158	tags=47%, list=22%, signal=60%
GO:0044743	GO:0044743		31	-0.3415007	-0.8147251	0.7915832	1.0	1.0	247	tags=10%, list=3%, signal=10%
GO:0032743	GO:0032743		21	-0.42711064	-0.8145176	0.69758064	1.0	1.0	1655	tags=29%, list=17%, signal=34%
GO:0006517	GO:0006517		22	-0.349106	-0.81393814	0.7718254	1.0	1.0	1237	tags=32%, list=13%, signal=36%
GO:0006874	GO:0006874		135	-0.28131837	-0.813275	0.95652175	1.0	1.0	1744	tags=24%, list=18%, signal=29%
GO:1905207	GO:1905207		20	-0.34513912	-0.8129177	0.77484787	1.0	1.0	891	tags=15%, list=9%, signal=16%
GO:0016903	GO:0016903		37	-0.30729294	-0.81265205	0.6653543	1.0	1.0	2632	tags=46%, list=27%, signal=63%
GO:0016782	GO:0016782		28	-0.37956285	-0.81171083	0.778865	1.0	1.0	1075	tags=32%, list=11%, signal=36%
GO:0043312	GO:0043312		397	-0.21497795	-0.81166077	0.90512335	1.0	1.0	2221	tags=29%, list=23%, signal=36%
GO:0070884	GO:0070884		22	-0.33745357	-0.8112524	0.72064775	1.0	1.0	484	tags=9%, list=5%, signal=10%
GO:0106056	GO:0106056		22	-0.33745357	-0.8112524	0.72064775	1.0	1.0	484	tags=9%, list=5%, signal=10%
GO:0035735	GO:0035735		31	-0.35778794	-0.8105557	0.753507	1.0	1.0	1969	tags=32%, list=20%, signal=40%
GO:0008201	GO:0008201		87	-0.30571052	-0.8102052	0.8533605	1.0	1.0	1734	tags=28%, list=18%, signal=33%
GO:0042119	GO:0042119		400	-0.21391082	-0.809918	0.91081595	1.0	1.0	2221	tags=29%, list=23%, signal=36%
GO:0043154	GO:0043154		54	-0.29019353	-0.80982804	0.82617587	1.0	1.0	1030	tags=17%, list=11%, signal=19%
GO:0019208	GO:0019208		59	-0.27674094	-0.8088812	0.8425358	1.0	1.0	1711	tags=22%, list=18%, signal=27%
GO:0014020	GO:0014020		63	-0.26200587	-0.808559	0.8409543	1.0	1.0	629	tags=11%, list=7%, signal=12%
GO:0044788	GO:0044788		20	-0.31209734	-0.8083971	0.77431905	1.0	1.0	1684	tags=30%, list=18%, signal=36%
GO:0002063	GO:0002063		26	-0.36317772	-0.80834293	0.7975952	1.0	1.0	2045	tags=35%, list=21%, signal=44%
GO:0002443	GO:0002443		491	-0.21055292	-0.8079503	0.96875	1.0	1.0	2168	tags=27%, list=23%, signal=33%
GO:0002263	GO:0002263		457	-0.21478587	-0.8073361	0.95339805	1.0	1.0	2221	tags=27%, list=23%, signal=34%
GO:0010257	GO:0010257		50	-0.27873778	-0.80658364	0.71881187	1.0	1.0	2246	tags=42%, list=23%, signal=55%
GO:0032981	GO:0032981		50	-0.27873778	-0.80658364	0.71881187	1.0	1.0	2246	tags=42%, list=23%, signal=55%
GO:0032943	GO:0032943		36	-0.38218644	-0.8057178	0.74302787	1.0	1.0	771	tags=14%, list=8%, signal=15%
GO:0051057	GO:0051057		23	-0.31727174	-0.8053902	0.79387754	1.0	1.0	209	tags=9%, list=2%, signal=9%
GO:0006631	GO:0006631		204	-0.25588983	-0.8052658	0.91752577	1.0	1.0	1571	tags=23%, list=16%, signal=27%
GO:1902749	GO:1902749		121	-0.24750529	-0.80470824	0.8926316	1.0	1.0	1667	tags=19%, list=17%, signal=23%
GO:0002283	GO:0002283		398	-0.21292275	-0.80444777	0.9259962	1.0	1.0	2221	tags=29%, list=23%, signal=36%
GO:0006875	GO:0006875		207	-0.26241258	-0.8044026	0.9470468	1.0	1.0	1637	tags=20%, list=17%, signal=24%
GO:0060350	GO:0060350		38	-0.28782022	-0.80404	0.8367347	1.0	1.0	1255	tags=24%, list=13%, signal=27%
GO:0009790	GO:0009790		446	-0.2358034	-0.80393624	0.984252	1.0	1.0	1244	tags=13%, list=13%, signal=15%
GO:0034599	GO:0034599		161	-0.23342672	-0.80361754	0.95652175	1.0	1.0	1824	tags=25%, list=19%, signal=30%
GO:0003279	GO:0003279		55	-0.33161268	-0.8032832	0.8243513	1.0	1.0	849	tags=15%, list=9%, signal=16%
GO:0050772	GO:0050772		48	-0.3330619	-0.80323035	0.78215766	1.0	1.0	786	tags=10%, list=8%, signal=11%
GO:0015934	GO:0015934		103	-0.2514813	-0.8030156	0.7148676	1.0	1.0	1755	tags=24%, list=18%, signal=29%
GO:0043204	GO:0043204		36	-0.29579458	-0.8028251	0.75738394	1.0	1.0	1424	tags=25%, list=15%, signal=29%
GO:0002366	GO:0002366		454	-0.21385291	-0.8022428	0.9498069	1.0	1.0	2221	tags=27%, list=23%, signal=34%
GO:0019888	GO:0019888		49	-0.2854587	-0.80172426	0.82520324	1.0	1.0	1711	tags=22%, list=18%, signal=27%
GO:0016055	GO:0016055		155	-0.26479965	-0.8015882	0.911157	1.0	1.0	1846	tags=23%, list=19%, signal=28%
GO:0198738	GO:0198738		155	-0.26479965	-0.8015882	0.911157	1.0	1.0	1846	tags=23%, list=19%, signal=28%
GO:0016866	GO:0016866		23	-0.32506654	-0.80142194	0.7757937	1.0	1.0	641	tags=13%, list=7%, signal=14%
GO:0002446	GO:0002446		403	-0.2109832	-0.8011117	0.9378531	1.0	1.0	2221	tags=29%, list=23%, signal=36%
GO:0065005	GO:0065005		19	-0.31874928	-0.8010941	0.7770961	1.0	1.0	852	tags=21%, list=9%, signal=23%
GO:0003382	GO:0003382		23	-0.2863981	-0.8006985	0.743215	1.0	1.0	2071	tags=30%, list=22%, signal=39%
GO:0045104	GO:0045104		37	-0.35168868	-0.79943705	0.8190855	1.0	1.0	913	tags=19%, list=9%, signal=21%
GO:0045109	GO:0045109		16	-0.33247307	-0.7987235	0.7923387	1.0	1.0	1914	tags=38%, list=20%, signal=47%
GO:0007605	GO:0007605		54	-0.32450813	-0.7986369	0.79296875	1.0	1.0	842	tags=11%, list=9%, signal=12%
GO:0060603	GO:0060603		18	-0.42109326	-0.7975593	0.79303277	1.0	1.0	578	tags=17%, list=6%, signal=18%
GO:0060443	GO:0060443		27	-0.3902812	-0.7974086	0.8044807	1.0	1.0	578	tags=19%, list=6%, signal=20%
GO:0003231	GO:0003231		58	-0.31789398	-0.7972586	0.86326534	1.0	1.0	886	tags=17%, list=9%, signal=19%
GO:0040018	GO:0040018		15	-0.37880698	-0.7972288	0.75625	1.0	1.0	771	tags=13%, list=8%, signal=14%
GO:0000096	GO:0000096		28	-0.29715347	-0.79658747	0.78215766	1.0	1.0	2063	tags=32%, list=21%, signal=41%
GO:0030018	GO:0030018		77	-0.2849369	-0.7962198	0.8584071	1.0	1.0	1099	tags=21%, list=11%, signal=23%
GO:0036230	GO:0036230		403	-0.21044068	-0.7959179	0.9389313	1.0	1.0	2221	tags=29%, list=23%, signal=36%
GO:0001937	GO:0001937		19	-0.34357145	-0.7958902	0.74743325	1.0	1.0	507	tags=16%, list=5%, signal=17%
GO:0055080	GO:0055080		278	-0.25619888	-0.79554194	0.98189133	1.0	1.0	1430	tags=17%, list=15%, signal=19%
GO:0034629	GO:0034629		16	-0.3627733	-0.79527533	0.73263156	1.0	1.0	799	tags=19%, list=8%, signal=20%
GO:0051084	GO:0051084		27	-0.25805756	-0.79524523	0.7740668	1.0	1.0	2544	tags=44%, list=26%, signal=60%
GO:0034614	GO:0034614		90	-0.25346538	-0.79521585	0.84752476	1.0	1.0	1523	tags=22%, list=16%, signal=26%
GO:0032421	GO:0032421		20	-0.31288105	-0.79472184	0.7606264	1.0	1.0	1746	tags=20%, list=18%, signal=24%
GO:0048562	GO:0048562		100	-0.30967215	-0.7939896	0.8694779	1.0	1.0	1600	tags=19%, list=17%, signal=23%
GO:0060976	GO:0060976		21	-0.3515112	-0.7931675	0.7649326	1.0	1.0	16	tags=5%, list=0%, signal=5%
GO:0032273	GO:0032273		81	-0.25999278	-0.7926218	0.8431772	1.0	1.0	1176	tags=17%, list=12%, signal=20%
GO:0032410	GO:0032410		34	-0.30534175	-0.79246396	0.82329315	1.0	1.0	1496	tags=26%, list=16%, signal=31%
GO:0071312	GO:0071312		15	-0.37554038	-0.79225135	0.7399577	1.0	1.0	950	tags=20%, list=10%, signal=22%
GO:1904888	GO:1904888		32	-0.34796432	-0.79209125	0.81225294	1.0	1.0	26	tags=3%, list=0%, signal=3%
GO:0006891	GO:0006891		29	-0.29223543	-0.79196775	0.7549801	1.0	1.0	2003	tags=38%, list=21%, signal=48%
GO:0060411	GO:0060411		34	-0.37603533	-0.7919444	0.8643725	1.0	1.0	719	tags=15%, list=7%, signal=16%
GO:2000648	GO:2000648		16	-0.40592897	-0.7915494	0.75510204	1.0	1.0	236	tags=13%, list=2%, signal=13%
GO:0021543	GO:0021543		82	-0.23607035	-0.79121864	0.8515284	1.0	1.0	1817	tags=23%, list=19%, signal=28%
GO:0060840	GO:0060840		47	-0.30482632	-0.7907211	0.84934086	1.0	1.0	849	tags=13%, list=9%, signal=14%
GO:0032982	GO:0032982		17	-0.36920613	-0.7905988	0.7348643	1.0	1.0	1990	tags=35%, list=21%, signal=44%
GO:0050820	GO:0050820		16	-0.3233621	-0.78975385	0.74097663	1.0	1.0	1600	tags=25%, list=17%, signal=30%
GO:0048667	GO:0048667		207	-0.24799721	-0.78974706	0.9761431	1.0	1.0	771	tags=9%, list=8%, signal=10%
GO:0050818	GO:0050818		54	-0.2939463	-0.78960353	0.8405797	1.0	1.0	1636	tags=26%, list=17%, signal=31%
GO:0060996	GO:0060996		17	-0.26880777	-0.7892562	0.80246913	1.0	1.0	1730	tags=18%, list=18%, signal=21%
GO:0051972	GO:0051972		37	-0.28045642	-0.7886376	0.7802419	1.0	1.0	2136	tags=24%, list=22%, signal=31%
GO:1901673	GO:1901673		16	-0.32965553	-0.7881624	0.7223382	1.0	1.0	1753	tags=31%, list=18%, signal=38%
GO:0014044	GO:0014044		16	-0.28407335	-0.788139	0.75983435	1.0	1.0	1247	tags=25%, list=13%, signal=29%
GO:0006839	GO:0006839		135	-0.23156707	-0.78772867	0.8340164	1.0	1.0	1391	tags=17%, list=14%, signal=20%
GO:1901068	GO:1901068		39	-0.2970308	-0.78686637	0.81376517	1.0	1.0	827	tags=21%, list=9%, signal=22%
GO:0009898	GO:0009898		102	-0.26050845	-0.78595734	0.92885375	1.0	1.0	1724	tags=28%, list=18%, signal=34%
GO:2000117	GO:2000117		60	-0.2773363	-0.785819	0.8580247	1.0	1.0	1030	tags=15%, list=11%, signal=17%
GO:0005743	GO:0005743		321	-0.22633423	-0.78555304	0.82696176	1.0	1.0	1869	tags=26%, list=19%, signal=31%
GO:0040007	GO:0040007		204	-0.24729571	-0.78533226	0.9613153	1.0	1.0	877	tags=10%, list=9%, signal=11%
GO:0042219	GO:0042219		17	-0.3895517	-0.78530264	0.7580645	1.0	1.0	1266	tags=41%, list=13%, signal=47%
GO:0015893	GO:0015893		78	-0.31747663	-0.78522396	0.867052	1.0	1.0	954	tags=12%, list=10%, signal=13%
GO:0022604	GO:0022604		276	-0.22899877	-0.78485614	0.96363634	1.0	1.0	982	tags=12%, list=10%, signal=13%
GO:0072384	GO:0072384		57	-0.24069738	-0.78485304	0.8697479	1.0	1.0	743	tags=11%, list=8%, signal=11%
GO:0016776	GO:0016776		28	-0.32528153	-0.7848395	0.77559054	1.0	1.0	1439	tags=25%, list=15%, signal=29%
GO:0043627	GO:0043627		39	-0.30692035	-0.784825	0.82388663	1.0	1.0	1456	tags=26%, list=15%, signal=30%
GO:1902745	GO:1902745		19	-0.32856745	-0.7847749	0.7306122	1.0	1.0	331	tags=11%, list=3%, signal=11%
GO:0038024	GO:0038024		50	-0.32140884	-0.7846884	0.79843444	1.0	1.0	2103	tags=32%, list=22%, signal=41%
GO:0055074	GO:0055074		140	-0.26596326	-0.78461015	0.9813278	1.0	1.0	1744	tags=22%, list=18%, signal=27%
GO:0043001	GO:0043001		21	-0.33214277	-0.784589	0.74669605	1.0	1.0	850	tags=14%, list=9%, signal=16%
GO:0061053	GO:0061053		34	-0.32013336	-0.78456503	0.8242424	1.0	1.0	509	tags=6%, list=5%, signal=6%
GO:0043687	GO:0043687		239	-0.20839831	-0.7838807	0.9728155	1.0	1.0	1848	tags=22%, list=19%, signal=27%
GO:0043467	GO:0043467		68	-0.2724819	-0.7823875	0.8424125	1.0	1.0	1347	tags=24%, list=14%, signal=27%
GO:0036465	GO:0036465		32	-0.30589044	-0.78219634	0.8390342	1.0	1.0	1756	tags=31%, list=18%, signal=38%
GO:0002262	GO:0002262		60	-0.30471092	-0.782179	0.8498024	1.0	1.0	1707	tags=22%, list=18%, signal=26%
GO:0048589	GO:0048589		202	-0.24806423	-0.78210664	0.9726027	1.0	1.0	877	tags=10%, list=9%, signal=11%
GO:0051973	GO:0051973		32	-0.29034188	-0.78204197	0.8011696	1.0	1.0	2136	tags=25%, list=22%, signal=32%
GO:0014743	GO:0014743		35	-0.2894488	-0.7818505	0.82165605	1.0	1.0	1383	tags=17%, list=14%, signal=20%
GO:0030705	GO:0030705		125	-0.23130226	-0.78177714	0.9445629	1.0	1.0	1817	tags=25%, list=19%, signal=30%
GO:0060412	GO:0060412		22	-0.43245935	-0.78144825	0.85106385	1.0	1.0	519	tags=14%, list=5%, signal=14%
GO:1901185	GO:1901185		36	-0.24979033	-0.7812651	0.80042017	1.0	1.0	2144	tags=39%, list=22%, signal=50%
GO:0051155	GO:0051155		23	-0.3342278	-0.78009826	0.8153527	1.0	1.0	1121	tags=22%, list=12%, signal=25%
GO:0043113	GO:0043113		24	-0.29572156	-0.78005475	0.7918455	1.0	1.0	2672	tags=38%, list=28%, signal=52%
GO:0048821	GO:0048821		19	-0.3237846	-0.77973104	0.86004055	1.0	1.0	1324	tags=21%, list=14%, signal=24%
GO:0008038	GO:0008038		22	-0.434878	-0.77958536	0.77272725	1.0	1.0	476	tags=14%, list=5%, signal=14%
GO:0048546	GO:0048546		17	-0.33743632	-0.77950037	0.7917526	1.0	1.0	1399	tags=24%, list=15%, signal=27%
GO:0008306	GO:0008306		32	-0.28914973	-0.7792813	0.8340081	1.0	1.0	2236	tags=22%, list=23%, signal=28%
GO:0009166	GO:0009166		70	-0.2497512	-0.77923226	0.8200409	1.0	1.0	1895	tags=26%, list=20%, signal=32%
GO:0008203	GO:0008203		76	-0.25326964	-0.7778484	0.81092435	1.0	1.0	2036	tags=28%, list=21%, signal=35%
GO:0006658	GO:0006658		19	-0.35351086	-0.77705663	0.79466116	1.0	1.0	1570	tags=26%, list=16%, signal=31%
GO:0008593	GO:0008593		50	-0.315048	-0.77700293	0.88008565	1.0	1.0	1590	tags=22%, list=17%, signal=26%
GO:0035088	GO:0035088		28	-0.2847979	-0.7767949	0.75208336	1.0	1.0	1730	tags=32%, list=18%, signal=39%
GO:0061245	GO:0061245		28	-0.2847979	-0.7767949	0.75208336	1.0	1.0	1730	tags=32%, list=18%, signal=39%
GO:0060119	GO:0060119		18	-0.37681878	-0.7765685	0.7919192	1.0	1.0	2265	tags=56%, list=24%, signal=73%
GO:0060612	GO:0060612		17	-0.34029725	-0.77643234	0.8453608	1.0	1.0	1560	tags=18%, list=16%, signal=21%
GO:0090199	GO:0090199		29	-0.27893543	-0.776133	0.782881	1.0	1.0	2158	tags=34%, list=22%, signal=44%
GO:0016458	GO:0016458		94	-0.24913938	-0.7760697	0.88913524	1.0	1.0	1440	tags=18%, list=15%, signal=21%
GO:0045103	GO:0045103		38	-0.3466236	-0.7751719	0.84305835	1.0	1.0	913	tags=18%, list=9%, signal=20%
GO:0005929	GO:0005929		188	-0.24401604	-0.77436346	0.9287212	1.0	1.0	1981	tags=24%, list=21%, signal=30%
GO:0032182	GO:0032182		68	-0.25881404	-0.7741923	0.8630137	1.0	1.0	248	tags=4%, list=3%, signal=4%
GO:0033613	GO:0033613		41	-0.2686033	-0.7741176	0.8205689	1.0	1.0	1383	tags=17%, list=14%, signal=20%
GO:0070374	GO:0070374		84	-0.25284564	-0.77400255	0.8905263	0.99998075	1.0	1836	tags=21%, list=19%, signal=26%
GO:0043299	GO:0043299		406	-0.20515287	-0.77389723	0.9791667	0.9994362	1.0	2221	tags=28%, list=23%, signal=35%
GO:0051894	GO:0051894		19	-0.32683378	-0.77366716	0.7823529	0.9990614	1.0	2277	tags=37%, list=24%, signal=48%
GO:0008236	GO:0008236		111	-0.28145024	-0.77261835	0.93801653	1.0	1.0	1275	tags=18%, list=13%, signal=21%
GO:0042805	GO:0042805		21	-0.41902807	-0.77176523	0.798419	1.0	1.0	2220	tags=43%, list=23%, signal=56%
GO:0045745	GO:0045745		15	-0.37178215	-0.771292	0.8148148	1.0	1.0	1263	tags=27%, list=13%, signal=31%
GO:0035722	GO:0035722		34	-0.25175458	-0.77119416	0.77735126	1.0	1.0	2512	tags=38%, list=26%, signal=52%
GO:0031016	GO:0031016		22	-0.35392702	-0.77044106	0.8422091	1.0	1.0	394	tags=9%, list=4%, signal=9%
GO:0030193	GO:0030193		52	-0.2937238	-0.7692725	0.8752599	1.0	1.0	1147	tags=19%, list=12%, signal=22%
GO:1900046	GO:1900046		52	-0.2937238	-0.7692725	0.8752599	1.0	1.0	1147	tags=19%, list=12%, signal=22%
GO:0046128	GO:0046128		56	-0.26669553	-0.76920664	0.88235295	1.0	1.0	827	tags=18%, list=9%, signal=19%
GO:0032006	GO:0032006		67	-0.30898526	-0.7690845	0.8891089	0.9999075	1.0	658	tags=10%, list=7%, signal=11%
GO:0048278	GO:0048278		49	-0.29321277	-0.76906943	0.85252523	0.9991999	1.0	1599	tags=33%, list=17%, signal=39%
GO:0032934	GO:0032934		36	-0.26156116	-0.76841986	0.845098	0.99952763	1.0	1009	tags=19%, list=10%, signal=22%
GO:1903035	GO:1903035		54	-0.28460377	-0.76769584	0.89495796	0.9999467	1.0	1636	tags=28%, list=17%, signal=33%
GO:0007409	GO:0007409		183	-0.2497935	-0.76641995	0.98998	1.0	1.0	578	tags=8%, list=6%, signal=8%
GO:0017171	GO:0017171		112	-0.2789359	-0.7656946	0.9583333	1.0	1.0	1275	tags=18%, list=13%, signal=20%
GO:0006414	GO:0006414		102	-0.2487438	-0.7655137	0.7554241	1.0	1.0	1484	tags=25%, list=15%, signal=29%
GO:0006458	GO:0006458		30	-0.23632662	-0.7650842	0.84555984	1.0	1.0	2544	tags=40%, list=26%, signal=54%
GO:1903307	GO:1903307		23	-0.3003528	-0.7649394	0.8900204	1.0	1.0	612	tags=13%, list=6%, signal=14%
GO:0036452	GO:0036452		25	-0.25988054	-0.76487523	0.821501	0.99997646	1.0	2658	tags=36%, list=28%, signal=50%
GO:0016298	GO:0016298		63	-0.28103226	-0.76462084	0.9502075	0.9996347	1.0	712	tags=16%, list=7%, signal=17%
GO:0046332	GO:0046332		48	-0.28793827	-0.7645078	0.86409736	0.99907213	1.0	16	tags=2%, list=0%, signal=2%
GO:0008089	GO:0008089		34	-0.30430508	-0.7641608	0.85773194	0.9988589	1.0	743	tags=21%, list=8%, signal=22%
GO:0072329	GO:0072329		91	-0.28344882	-0.7637891	0.916501	0.9987096	1.0	1647	tags=29%, list=17%, signal=34%
GO:0042136	GO:0042136		18	-0.40362233	-0.7637464	0.8648111	0.9980477	1.0	1086	tags=33%, list=11%, signal=38%
GO:0007585	GO:0007585		20	-0.33439812	-0.76347905	0.8158996	0.9977321	1.0	898	tags=25%, list=9%, signal=28%
GO:0008277	GO:0008277		62	-0.30281028	-0.76324946	0.91501975	0.9973408	1.0	1357	tags=26%, list=14%, signal=30%
GO:0043370	GO:0043370		19	-0.4041119	-0.76248896	0.868476	0.9978022	1.0	192	tags=16%, list=2%, signal=16%
GO:0035580	GO:0035580		49	-0.2800149	-0.762066	0.8503937	0.997727	1.0	1046	tags=14%, list=11%, signal=16%
GO:0002444	GO:0002444		412	-0.20099951	-0.76160914	0.9886148	0.9976936	1.0	2221	tags=28%, list=23%, signal=35%
GO:0030125	GO:0030125		25	-0.2823163	-0.7615083	0.82894737	0.9971271	1.0	2103	tags=40%, list=22%, signal=51%
GO:0010676	GO:0010676		27	-0.32360095	-0.7610652	0.82244897	0.99703884	1.0	484	tags=15%, list=5%, signal=16%
GO:2000514	GO:2000514		23	-0.38770965	-0.7610242	0.8755187	0.99639165	1.0	192	tags=13%, list=2%, signal=13%
GO:0048661	GO:0048661		50	-0.27439335	-0.7608235	0.90515465	0.9959607	1.0	1586	tags=18%, list=16%, signal=21%
GO:0005666	GO:0005666		16	-0.4455356	-0.76003635	0.78305787	0.996443	1.0	1699	tags=25%, list=18%, signal=30%
GO:0042641	GO:0042641		55	-0.25985366	-0.7597868	0.81	0.99609107	1.0	2220	tags=33%, list=23%, signal=42%
GO:0060205	GO:0060205		281	-0.19911712	-0.7593767	0.979206	0.9960158	1.0	2155	tags=25%, list=22%, signal=32%
GO:0030315	GO:0030315		26	-0.3156844	-0.7586585	0.8127572	0.99634033	1.0	970	tags=23%, list=10%, signal=26%
GO:0016126	GO:0016126		37	-0.24022228	-0.7585637	0.80527383	0.9957705	1.0	2433	tags=38%, list=25%, signal=50%
GO:0006903	GO:0006903		73	-0.2290967	-0.75769967	0.9025845	0.99628514	1.0	2331	tags=33%, list=24%, signal=43%
GO:0035066	GO:0035066		19	-0.29501608	-0.75739366	0.78826	0.9959943	1.0	192	tags=11%, list=2%, signal=11%
GO:0043473	GO:0043473		53	-0.27638492	-0.757001	0.93195873	0.9958801	1.0	771	tags=17%, list=8%, signal=18%
GO:0044273	GO:0044273		39	-0.2965961	-0.7559888	0.872428	0.9965837	1.0	2187	tags=36%, list=23%, signal=46%
GO:0098693	GO:0098693		48	-0.26827535	-0.75544316	0.9230769	0.9966196	1.0	1747	tags=25%, list=18%, signal=30%
GO:1902652	GO:1902652		78	-0.25322536	-0.75412905	0.87169045	0.9977598	1.0	2036	tags=27%, list=21%, signal=34%
GO:0043279	GO:0043279		54	-0.2696704	-0.7540122	0.8757764	0.9972073	1.0	1830	tags=22%, list=19%, signal=27%
GO:0044242	GO:0044242		132	-0.24601457	-0.7535518	0.97183096	0.997123	1.0	1601	tags=27%, list=17%, signal=31%
GO:0046890	GO:0046890		103	-0.24072385	-0.753389	0.92116183	0.9966435	1.0	1263	tags=16%, list=13%, signal=18%
GO:0030532	GO:0030532		58	-0.2659935	-0.7523521	0.7829615	0.9974126	1.0	644	tags=9%, list=7%, signal=9%
GO:0043271	GO:0043271		64	-0.26974276	-0.7523344	0.96015936	0.9967248	1.0	867	tags=16%, list=9%, signal=17%
GO:0030857	GO:0030857		20	-0.33047566	-0.7519542	0.87344396	0.99654144	1.0	437	tags=15%, list=5%, signal=16%
GO:0016574	GO:0016574		35	-0.28947958	-0.75077313	0.8089669	0.9975438	1.0	1207	tags=11%, list=13%, signal=13%
GO:0014812	GO:0014812		16	-0.37564585	-0.75064784	0.85490197	0.9970138	1.0	719	tags=19%, list=7%, signal=20%
GO:0071300	GO:0071300		28	-0.30362156	-0.75031924	0.8596112	0.99675417	1.0	1143	tags=11%, list=12%, signal=12%
GO:2000826	GO:2000826		20	-0.37885457	-0.7497546	0.8869396	0.9968055	1.0	509	tags=10%, list=5%, signal=11%
GO:1903510	GO:1903510		57	-0.2842676	-0.749606	0.92771083	0.99628705	1.0	1392	tags=19%, list=14%, signal=22%
GO:0070584	GO:0070584		19	-0.26845723	-0.74940366	0.7906067	0.9958579	1.0	2117	tags=32%, list=22%, signal=40%
GO:1901658	GO:1901658		26	-0.26566523	-0.7488903	0.85714287	0.9958506	1.0	1678	tags=35%, list=17%, signal=42%
GO:0090218	GO:0090218		21	-0.32959032	-0.74825317	0.76008064	0.9960394	1.0	1964	tags=29%, list=20%, signal=36%
GO:0016482	GO:0016482		102	-0.22256039	-0.7479553	0.9392034	0.9957411	1.0	1941	tags=26%, list=20%, signal=33%
GO:0051539	GO:0051539		32	-0.28263468	-0.7477186	0.8635438	0.99534965	1.0	2246	tags=34%, list=23%, signal=45%
GO:0051590	GO:0051590		16	-0.31887332	-0.7475722	0.8115942	0.9948597	1.0	1644	tags=25%, list=17%, signal=30%
GO:0043967	GO:0043967		39	-0.3340053	-0.74754804	0.8809035	0.9941932	1.0	445	tags=10%, list=5%, signal=11%
GO:0008237	GO:0008237		89	-0.24793155	-0.7469064	0.9573643	0.9943617	1.0	1823	tags=28%, list=19%, signal=34%
GO:0061008	GO:0061008		87	-0.26681864	-0.7466205	0.8780488	0.99406844	1.0	469	tags=7%, list=5%, signal=7%
GO:0033146	GO:0033146		31	-0.35542646	-0.74647564	0.84031934	0.99356866	1.0	609	tags=13%, list=6%, signal=14%
GO:0051480	GO:0051480		83	-0.2886892	-0.7452186	0.970339	0.9945672	1.0	1424	tags=22%, list=15%, signal=25%
GO:0001889	GO:0001889		85	-0.26760748	-0.74372303	0.8785425	0.9958345	1.0	469	tags=7%, list=5%, signal=7%
GO:0002460	GO:0002460		96	-0.23319611	-0.7432748	0.95694715	0.9957474	1.0	1770	tags=21%, list=18%, signal=25%
GO:0071277	GO:0071277		35	-0.3076866	-0.7426781	0.83536583	0.9958028	1.0	2575	tags=37%, list=27%, signal=51%
GO:0046329	GO:0046329		24	-0.31528842	-0.7425103	0.86372745	0.9953233	1.0	1164	tags=25%, list=12%, signal=28%
GO:0030850	GO:0030850		24	-0.3823669	-0.742127	0.8153527	0.995143	1.0	794	tags=17%, list=8%, signal=18%
GO:2000758	GO:2000758		22	-0.28453955	-0.7410351	0.8178054	0.99586695	1.0	192	tags=9%, list=2%, signal=9%
GO:1901981	GO:1901981		102	-0.2523678	-0.7403369	0.976087	0.99613553	1.0	1644	tags=23%, list=17%, signal=27%
GO:0046540	GO:0046540		22	-0.29398063	-0.74011976	0.74302787	0.995733	1.0	410	tags=9%, list=4%, signal=9%
GO:0097526	GO:0097526		22	-0.29398063	-0.74011976	0.74302787	0.99503624	1.0	410	tags=9%, list=4%, signal=9%
GO:0010596	GO:0010596		27	-0.26715162	-0.73903835	0.85927504	0.9957112	1.0	1880	tags=26%, list=20%, signal=32%
GO:0072657	GO:0072657		291	-0.20147908	-0.73819554	0.96370965	0.9960922	1.0	1910	tags=20%, list=20%, signal=24%
GO:0097525	GO:0097525		51	-0.26558992	-0.7370029	0.7810651	0.9969495	1.0	644	tags=8%, list=7%, signal=8%
GO:2001238	GO:2001238		40	-0.24615842	-0.7365859	0.9484536	0.99679637	1.0	1735	tags=25%, list=18%, signal=30%
GO:0061045	GO:0061045		49	-0.27897823	-0.73609996	0.92827004	0.99671686	1.0	1636	tags=27%, list=17%, signal=32%
GO:0051216	GO:0051216		70	-0.29364917	-0.7337992	0.9198397	0.9988688	1.0	1255	tags=19%, list=13%, signal=21%
GO:0110111	GO:0110111		19	-0.36734807	-0.731675	0.86679536	1.0	1.0	192	tags=11%, list=2%, signal=11%
GO:0030201	GO:0030201		16	-0.36251864	-0.73154706	0.90515465	1.0	1.0	1219	tags=19%, list=13%, signal=21%
GO:0032456	GO:0032456		22	-0.29035488	-0.73127323	0.8234127	0.99988824	1.0	2211	tags=41%, list=23%, signal=53%
GO:0006342	GO:0006342		36	-0.26341537	-0.7283595	0.90082645	1.0	1.0	1812	tags=28%, list=19%, signal=34%
GO:0097549	GO:0097549		36	-0.26341537	-0.7283595	0.90082645	1.0	1.0	1812	tags=28%, list=19%, signal=34%
GO:0097502	GO:0097502		18	-0.40071484	-0.7281056	0.89353615	1.0	1.0	46	tags=6%, list=0%, signal=6%
GO:0000062	GO:0000062		17	-0.29328695	-0.7277004	0.84033614	1.0	1.0	899	tags=29%, list=9%, signal=32%
GO:0042634	GO:0042634		16	-0.36704063	-0.72637266	0.85880077	1.0	1.0	62	tags=6%, list=1%, signal=6%
GO:1900101	GO:1900101		17	-0.29246166	-0.72560716	0.7950311	1.0	1.0	1058	tags=18%, list=11%, signal=20%
GO:0060135	GO:0060135		33	-0.30375755	-0.72533137	0.88353413	1.0	1.0	1490	tags=27%, list=15%, signal=32%
GO:0061077	GO:0061077		44	-0.21983325	-0.725231	0.84765625	1.0	1.0	2544	tags=36%, list=26%, signal=49%
GO:1901570	GO:1901570		56	-0.24145058	-0.7235047	0.89361703	1.0	1.0	1252	tags=16%, list=13%, signal=18%
GO:0048145	GO:0048145		54	-0.29203787	-0.72243553	0.8997955	1.0	1.0	1121	tags=15%, list=12%, signal=17%
GO:0042102	GO:0042102		51	-0.29843414	-0.7206371	0.95	1.0	1.0	1435	tags=24%, list=15%, signal=28%
GO:0009395	GO:0009395		20	-0.35975754	-0.7204184	0.8854962	1.0	1.0	712	tags=20%, list=7%, signal=22%
GO:0035308	GO:0035308		39	-0.2566223	-0.7201264	0.9424307	1.0	1.0	1711	tags=23%, list=18%, signal=28%
GO:0070979	GO:0070979		21	-0.30319563	-0.72002506	0.82520324	1.0	1.0	559	tags=14%, list=6%, signal=15%
GO:0051220	GO:0051220		18	-0.34438035	-0.7190888	0.8122449	1.0	1.0	816	tags=17%, list=8%, signal=18%
GO:0002686	GO:0002686		18	-0.28522018	-0.7187796	0.8777555	1.0	1.0	573	tags=11%, list=6%, signal=12%
GO:0061631	GO:0061631		28	-0.28513527	-0.7185755	0.87265134	1.0	1.0	2219	tags=36%, list=23%, signal=46%
GO:0002223	GO:0002223		43	-0.3114886	-0.71780926	0.9336016	1.0	1.0	311	tags=7%, list=3%, signal=7%
GO:0015215	GO:0015215		15	-0.3640384	-0.717169	0.89215684	1.0	1.0	704	tags=20%, list=7%, signal=22%
GO:0006862	GO:0006862		16	-0.36403084	-0.71716815	0.89215684	1.0	1.0	704	tags=19%, list=7%, signal=20%
GO:0034754	GO:0034754		55	-0.26591995	-0.7170603	0.91648823	1.0	1.0	2097	tags=29%, list=22%, signal=37%
GO:0007422	GO:0007422		31	-0.30265316	-0.71603835	0.88178295	1.0	1.0	1247	tags=26%, list=13%, signal=30%
GO:0051085	GO:0051085		23	-0.24181446	-0.7151955	0.87573963	1.0	1.0	2512	tags=43%, list=26%, signal=59%
GO:0065002	GO:0065002		45	-0.2640289	-0.7143609	0.9512195	1.0	1.0	1793	tags=24%, list=19%, signal=30%
GO:0002220	GO:0002220		44	-0.30833837	-0.71331483	0.9336016	1.0	1.0	311	tags=7%, list=3%, signal=7%
GO:0086004	GO:0086004		21	-0.26578262	-0.71111345	0.8784648	1.0	1.0	970	tags=19%, list=10%, signal=21%
GO:1903115	GO:1903115		21	-0.26578262	-0.71111345	0.8784648	1.0	1.0	970	tags=19%, list=10%, signal=21%
GO:0043903	GO:0043903		150	-0.20844178	-0.7109376	0.972973	1.0	1.0	2422	tags=30%, list=25%, signal=39%
GO:0033522	GO:0033522		20	-0.33659557	-0.7092238	0.8453608	1.0	1.0	3013	tags=35%, list=31%, signal=51%
GO:0031093	GO:0031093		55	-0.22738236	-0.7086163	0.8798371	1.0	1.0	1937	tags=22%, list=20%, signal=27%
GO:0072595	GO:0072595		31	-0.26091498	-0.7074842	0.9106383	1.0	1.0	1207	tags=13%, list=13%, signal=15%
GO:0097542	GO:0097542		31	-0.3158291	-0.7074365	0.8792079	1.0	1.0	1969	tags=26%, list=20%, signal=32%
GO:1990776	GO:1990776		18	-0.28325668	-0.7058855	0.89344263	1.0	1.0	631	tags=11%, list=7%, signal=12%
GO:0072594	GO:0072594		323	-0.19440264	-0.70572644	0.9461698	1.0	1.0	1944	tags=21%, list=20%, signal=25%
GO:0034766	GO:0034766		42	-0.26103115	-0.70518225	0.9587629	1.0	1.0	1496	tags=21%, list=16%, signal=25%
GO:0019205	GO:0019205		38	-0.25940886	-0.70433134	0.9437751	1.0	1.0	634	tags=13%, list=7%, signal=14%
GO:0043178	GO:0043178		51	-0.27679956	-0.704106	0.9230769	1.0	1.0	1009	tags=20%, list=10%, signal=22%
GO:0022624	GO:0022624		24	-0.26435986	-0.7034927	0.7707129	1.0	1.0	1216	tags=17%, list=13%, signal=19%
GO:0014072	GO:0014072		16	-0.32591683	-0.70331895	0.85376346	1.0	1.0	1830	tags=31%, list=19%, signal=39%
GO:0043278	GO:0043278		16	-0.32591683	-0.70331895	0.85376346	1.0	1.0	1830	tags=31%, list=19%, signal=39%
GO:0005125	GO:0005125		43	-0.31535208	-0.702762	0.95472443	1.0	1.0	706	tags=9%, list=7%, signal=10%
GO:0010770	GO:0010770		92	-0.23993756	-0.70199955	0.9694501	1.0	1.0	786	tags=9%, list=8%, signal=9%
GO:0031526	GO:0031526		26	-0.3040983	-0.70135874	0.90219563	1.0	1.0	1844	tags=27%, list=19%, signal=33%
GO:0031514	GO:0031514		42	-0.27276945	-0.69835114	0.926	1.0	1.0	1969	tags=29%, list=20%, signal=36%
GO:0030574	GO:0030574		22	-0.33310172	-0.69788635	0.9265873	1.0	1.0	1479	tags=18%, list=15%, signal=21%
GO:0001990	GO:0001990		17	-0.34741127	-0.6959472	0.9071146	1.0	1.0	1586	tags=29%, list=16%, signal=35%
GO:0001772	GO:0001772		23	-0.35974923	-0.695409	0.82258064	1.0	1.0	1687	tags=26%, list=18%, signal=32%
GO:0033866	GO:0033866		44	-0.22305478	-0.69503224	0.904	1.0	1.0	1182	tags=16%, list=12%, signal=18%
GO:0034030	GO:0034030		44	-0.22305478	-0.69503224	0.904	1.0	1.0	1182	tags=16%, list=12%, signal=18%
GO:0034033	GO:0034033		44	-0.22305478	-0.69503224	0.904	1.0	1.0	1182	tags=16%, list=12%, signal=18%
GO:0031063	GO:0031063		16	-0.27398175	-0.6934951	0.88391036	1.0	1.0	1643	tags=19%, list=17%, signal=23%
GO:0001667	GO:0001667		94	-0.23619217	-0.692426	0.98380566	1.0	1.0	1716	tags=19%, list=18%, signal=23%
GO:0003899	GO:0003899		35	-0.30177268	-0.6920465	0.8580376	1.0	1.0	1949	tags=31%, list=20%, signal=39%
GO:0010543	GO:0010543		19	-0.34924257	-0.69198287	0.9190871	1.0	1.0	303	tags=16%, list=3%, signal=16%
GO:0060425	GO:0060425		23	-0.2827508	-0.6913303	0.9117043	1.0	1.0	1463	tags=22%, list=15%, signal=26%
GO:0099023	GO:0099023		56	-0.22672786	-0.6908785	0.88128775	1.0	1.0	2220	tags=30%, list=23%, signal=39%
GO:0034062	GO:0034062		36	-0.2989537	-0.68918025	0.870021	1.0	1.0	1949	tags=31%, list=20%, signal=38%
GO:0097747	GO:0097747		36	-0.2989537	-0.68918025	0.870021	1.0	1.0	1949	tags=31%, list=20%, signal=38%
GO:0004553	GO:0004553		48	-0.24269731	-0.689177	0.94499016	1.0	1.0	1766	tags=27%, list=18%, signal=33%
GO:0033108	GO:0033108		71	-0.23246878	-0.6891494	0.94153225	1.0	1.0	2246	tags=37%, list=23%, signal=47%
GO:0016769	GO:0016769		15	-0.2896935	-0.68804467	0.8514056	1.0	1.0	1071	tags=20%, list=11%, signal=22%
GO:0034109	GO:0034109		37	-0.23952314	-0.68490475	0.88819873	1.0	1.0	2654	tags=38%, list=28%, signal=52%
GO:0010665	GO:0010665		17	-0.24690093	-0.6834988	0.89542484	1.0	1.0	2759	tags=35%, list=29%, signal=49%
GO:0031307	GO:0031307		16	-0.29876027	-0.6818874	0.8854806	1.0	1.0	690	tags=19%, list=7%, signal=20%
GO:0010464	GO:0010464		16	-0.40771657	-0.68163526	0.9160305	1.0	1.0	597	tags=13%, list=6%, signal=13%
GO:0001837	GO:0001837		34	-0.29822016	-0.6815564	0.9375	1.0	1.0	1399	tags=18%, list=15%, signal=21%
GO:0071242	GO:0071242		26	-0.26351014	-0.68078715	0.8613445	1.0	1.0	1830	tags=27%, list=19%, signal=33%
GO:0046915	GO:0046915		24	-0.30536324	-0.6788242	0.8672199	1.0	1.0	1387	tags=17%, list=14%, signal=19%
GO:0031306	GO:0031306		17	-0.29620752	-0.67847234	0.8956159	1.0	1.0	690	tags=18%, list=7%, signal=19%
GO:0051457	GO:0051457		18	-0.30639943	-0.6783171	0.8877119	1.0	1.0	1207	tags=17%, list=13%, signal=19%
GO:0001227	GO:0001227		40	-0.2993866	-0.67775047	0.922449	1.0	1.0	597	tags=10%, list=6%, signal=11%
GO:0002377	GO:0002377		29	-0.28765967	-0.6764443	0.90485436	1.0	1.0	311	tags=7%, list=3%, signal=7%
GO:0090263	GO:0090263		53	-0.27136207	-0.67553157	0.9491194	1.0	1.0	437	tags=9%, list=5%, signal=10%
GO:0035577	GO:0035577		48	-0.26272708	-0.6744462	0.9183267	1.0	1.0	1600	tags=19%, list=17%, signal=22%
GO:0003044	GO:0003044		20	-0.31673256	-0.67367435	0.92	1.0	1.0	1586	tags=30%, list=16%, signal=36%
GO:1905369	GO:1905369		62	-0.2156543	-0.6732842	0.8597561	1.0	1.0	1216	tags=18%, list=13%, signal=20%
GO:0072529	GO:0072529		19	-0.28459483	-0.67147917	0.94653463	1.0	1.0	1678	tags=32%, list=17%, signal=38%
GO:0030194	GO:0030194		15	-0.28344762	-0.6697141	0.91648823	1.0	1.0	1586	tags=20%, list=16%, signal=24%
GO:1900048	GO:1900048		15	-0.28344762	-0.6697141	0.91648823	1.0	1.0	1586	tags=20%, list=16%, signal=24%
GO:0043902	GO:0043902		107	-0.21419653	-0.66842717	0.99416345	1.0	1.0	2426	tags=31%, list=25%, signal=41%
GO:0090181	GO:0090181		46	-0.24210717	-0.66647804	0.955102	1.0	1.0	1912	tags=30%, list=20%, signal=38%
GO:0007143	GO:0007143		16	-0.29942077	-0.66642034	0.9277899	1.0	1.0	995	tags=19%, list=10%, signal=21%
GO:0010524	GO:0010524		21	-0.3311862	-0.6659999	0.97119343	1.0	1.0	915	tags=24%, list=10%, signal=26%
GO:0032432	GO:0032432		51	-0.23170327	-0.66573805	0.9325397	1.0	1.0	2220	tags=31%, list=23%, signal=41%
GO:1901800	GO:1901800		62	-0.21568291	-0.66369647	0.9539749	1.0	1.0	1981	tags=24%, list=21%, signal=30%
GO:0009062	GO:0009062		76	-0.2589582	-0.6634229	0.9900398	1.0	1.0	1564	tags=28%, list=16%, signal=33%
GO:0019209	GO:0019209		49	-0.22767457	-0.66302997	0.9851695	1.0	1.0	1176	tags=16%, list=12%, signal=19%
GO:2000060	GO:2000060		53	-0.22013028	-0.6617786	0.9404762	1.0	1.0	1981	tags=28%, list=21%, signal=35%
GO:0030120	GO:0030120		50	-0.22060034	-0.65974677	0.96938777	1.0	1.0	2384	tags=32%, list=25%, signal=42%
GO:0032233	GO:0032233		47	-0.23984152	-0.6584923	0.96184736	1.0	1.0	2277	tags=32%, list=24%, signal=42%
GO:0042157	GO:0042157		64	-0.22829676	-0.6583506	0.9957983	1.0	1.0	1834	tags=22%, list=19%, signal=27%
GO:0060113	GO:0060113		22	-0.2970099	-0.65775883	0.94653463	1.0	1.0	2265	tags=45%, list=24%, signal=59%
GO:0035821	GO:0035821		93	-0.22335936	-0.65691257	0.9837728	1.0	1.0	2117	tags=27%, list=22%, signal=34%
GO:0014902	GO:0014902		22	-0.2959865	-0.6567185	0.8940937	1.0	1.0	1165	tags=23%, list=12%, signal=26%
GO:0046503	GO:0046503		33	-0.28648922	-0.6565863	0.9367347	1.0	1.0	2007	tags=30%, list=21%, signal=38%
GO:0034383	GO:0034383		22	-0.26059142	-0.65504956	0.9164927	1.0	1.0	1154	tags=18%, list=12%, signal=21%
GO:0043500	GO:0043500		17	-0.33789456	-0.65461826	0.89959013	1.0	1.0	1695	tags=29%, list=18%, signal=36%
GO:0031463	GO:0031463		20	-0.3280531	-0.65233606	0.94489795	1.0	1.0	782	tags=20%, list=8%, signal=22%
GO:0030199	GO:0030199		34	-0.28690654	-0.6481285	0.95728153	1.0	1.0	2187	tags=38%, list=23%, signal=49%
GO:0046470	GO:0046470		42	-0.2550279	-0.6470979	0.99220276	1.0	1.0	2007	tags=26%, list=21%, signal=33%
GO:0019915	GO:0019915		16	-0.26502466	-0.6467871	0.94375	1.0	1.0	2380	tags=31%, list=25%, signal=41%
GO:1904037	GO:1904037		20	-0.26047057	-0.6458583	0.937751	1.0	1.0	1114	tags=15%, list=12%, signal=17%
GO:0031210	GO:0031210		16	-0.2458947	-0.64526457	0.94052863	1.0	1.0	696	tags=13%, list=7%, signal=13%
GO:0050997	GO:0050997		16	-0.2458947	-0.64526457	0.94052863	1.0	1.0	696	tags=13%, list=7%, signal=13%
GO:0120114	GO:0120114		67	-0.21733245	-0.6451671	0.8932806	1.0	1.0	644	tags=7%, list=7%, signal=8%
GO:0006699	GO:0006699		17	-0.2980486	-0.64225745	0.9607438	1.0	1.0	1934	tags=35%, list=20%, signal=44%
GO:0003785	GO:0003785		15	-0.3936253	-0.64064276	0.9317697	1.0	1.0	783	tags=13%, list=8%, signal=14%
GO:0071985	GO:0071985		28	-0.25380117	-0.64038867	0.9383698	1.0	1.0	1905	tags=21%, list=20%, signal=27%
GO:0001725	GO:0001725		46	-0.22997345	-0.63989747	0.96363634	1.0	1.0	2220	tags=33%, list=23%, signal=42%
GO:0097517	GO:0097517		46	-0.22997345	-0.63989747	0.96363634	1.0	1.0	2220	tags=33%, list=23%, signal=42%
GO:0120163	GO:0120163		29	-0.32055947	-0.63982457	0.95454544	1.0	1.0	598	tags=10%, list=6%, signal=11%
GO:0070317	GO:0070317		34	-0.27042612	-0.6393276	0.9617706	1.0	1.0	1812	tags=21%, list=19%, signal=25%
GO:0070405	GO:0070405		20	-0.24057908	-0.6365306	0.9528908	1.0	1.0	696	tags=10%, list=7%, signal=11%
GO:0042490	GO:0042490		23	-0.28287825	-0.63652366	0.9726027	1.0	1.0	2265	tags=43%, list=24%, signal=57%
GO:0051851	GO:0051851		50	-0.24364646	-0.63582486	0.98035365	0.9998771	1.0	915	tags=12%, list=10%, signal=13%
GO:0006953	GO:0006953		23	-0.24741413	-0.6339992	0.9554656	1.0	1.0	1959	tags=35%, list=20%, signal=44%
GO:0070316	GO:0070316		36	-0.2571265	-0.632155	0.983368	1.0	1.0	1812	tags=19%, list=19%, signal=24%
GO:0051817	GO:0051817		80	-0.21926285	-0.63194674	0.99215686	0.9997889	1.0	2117	tags=28%, list=22%, signal=35%
GO:0034453	GO:0034453		18	-0.27671814	-0.6315894	0.94268775	0.99931085	1.0	2331	tags=33%, list=24%, signal=44%
GO:2000008	GO:2000008		27	-0.27300692	-0.6314472	0.9613153	0.9987318	1.0	1671	tags=22%, list=17%, signal=27%
GO:0030212	GO:0030212		18	-0.25138944	-0.6310687	0.94071144	0.99826026	1.0	2415	tags=44%, list=25%, signal=59%
GO:0061951	GO:0061951		28	-0.2483695	-0.6302695	0.947479	0.9979939	1.0	2695	tags=36%, list=28%, signal=49%
GO:0072665	GO:0072665		43	-0.20740625	-0.6261544	0.9635627	0.9991739	1.0	495	tags=7%, list=5%, signal=7%
GO:0045661	GO:0045661		18	-0.29943982	-0.62466735	0.9582505	0.99916387	1.0	1129	tags=11%, list=12%, signal=13%
GO:0032212	GO:0032212		30	-0.24025628	-0.62437207	0.9541109	0.9986493	1.0	467	tags=7%, list=5%, signal=7%
GO:0051702	GO:0051702		54	-0.2297236	-0.6223469	0.9902344	0.9988518	1.0	915	tags=11%, list=10%, signal=12%
GO:0048524	GO:0048524		73	-0.19486302	-0.61597747	0.993988	1.0	1.0	2487	tags=30%, list=26%, signal=40%
GO:0046456	GO:0046456		27	-0.25322422	-0.6156858	0.9893843	1.0	1.0	2555	tags=33%, list=27%, signal=45%
GO:0000502	GO:0000502		61	-0.19829129	-0.6146502	0.9288618	0.9998931	1.0	1216	tags=16%, list=13%, signal=19%
GO:0032467	GO:0032467		20	-0.2635832	-0.60737205	0.96938777	1.0	1.0	2157	tags=35%, list=22%, signal=45%
GO:0101031	GO:0101031		18	-0.24464443	-0.60367876	0.90176815	1.0	1.0	2544	tags=33%, list=26%, signal=45%
GO:0015908	GO:0015908		35	-0.2244918	-0.6027973	0.9714286	1.0	1.0	2460	tags=43%, list=26%, signal=57%
GO:0071218	GO:0071218		17	-0.25349623	-0.60174805	0.93711966	1.0	1.0	2249	tags=35%, list=23%, signal=46%
GO:0045540	GO:0045540		36	-0.22781238	-0.5982654	0.9406953	1.0	1.0	2363	tags=36%, list=25%, signal=48%
GO:0106118	GO:0106118		36	-0.22781238	-0.5982654	0.9406953	1.0	1.0	2363	tags=36%, list=25%, signal=48%
GO:0046320	GO:0046320		16	-0.25482577	-0.5942326	0.9834711	1.0	1.0	2251	tags=38%, list=23%, signal=49%
GO:0032509	GO:0032509		21	-0.2391945	-0.5932562	0.9802761	1.0	1.0	1753	tags=19%, list=18%, signal=23%
GO:0051787	GO:0051787		19	-0.2189737	-0.5912937	0.94871795	1.0	1.0	1765	tags=21%, list=18%, signal=26%
GO:0031297	GO:0031297		18	-0.25566545	-0.5882135	0.9852008	1.0	1.0	1931	tags=28%, list=20%, signal=35%
GO:0042451	GO:0042451		19	-0.2226291	-0.584517	0.97722566	1.0	1.0	2152	tags=26%, list=22%, signal=34%
GO:0046129	GO:0046129		19	-0.2226291	-0.584517	0.97722566	1.0	1.0	2152	tags=26%, list=22%, signal=34%
GO:0005838	GO:0005838		20	-0.22164391	-0.58391047	0.9031008	1.0	1.0	1216	tags=15%, list=13%, signal=17%
GO:0050145	GO:0050145		15	-0.2821872	-0.58170956	0.9716599	1.0	1.0	522	tags=13%, list=5%, signal=14%
GO:0006303	GO:0006303		39	-0.22064312	-0.57757634	0.97736627	1.0	1.0	1624	tags=18%, list=17%, signal=22%
GO:0000726	GO:0000726		41	-0.22060788	-0.5775513	0.97736627	1.0	1.0	1624	tags=17%, list=17%, signal=20%
GO:0072089	GO:0072089		28	-0.25910977	-0.5771728	0.9824903	1.0	1.0	981	tags=11%, list=10%, signal=12%
GO:0071005	GO:0071005		24	-0.2611703	-0.57613087	0.9094488	0.9999537	1.0	2538	tags=33%, list=26%, signal=45%
GO:0071011	GO:0071011		24	-0.2611703	-0.57613087	0.9094488	0.99932325	1.0	2538	tags=33%, list=26%, signal=45%
GO:2000243	GO:2000243		21	-0.29689333	-0.5737897	0.9959184	0.99923676	1.0	161	tags=5%, list=2%, signal=5%
GO:0032459	GO:0032459		23	-0.22081538	-0.5724239	0.9830149	0.9988992	1.0	2036	tags=22%, list=21%, signal=28%
GO:0048168	GO:0048168		21	-0.29385227	-0.56997085	0.97363085	0.9987997	1.0	1424	tags=19%, list=15%, signal=22%
GO:0045948	GO:0045948		20	-0.25241497	-0.569582	0.9814815	0.9982458	1.0	2834	tags=40%, list=29%, signal=57%
GO:1904358	GO:1904358		33	-0.21448152	-0.56584036	0.9827916	0.9983803	1.0	467	tags=6%, list=5%, signal=6%
GO:0035561	GO:0035561		17	-0.27771282	-0.56364465	0.9594017	0.99816114	1.0	2105	tags=29%, list=22%, signal=38%
GO:0097718	GO:0097718		22	-0.20875844	-0.5601347	0.97659576	0.99816257	1.0	2355	tags=32%, list=24%, signal=42%
GO:0032986	GO:0032986		17	-0.23217034	-0.55432457	0.9352818	0.9985756	1.0	2489	tags=41%, list=26%, signal=55%
GO:0006515	GO:0006515		22	-0.21792357	-0.5536427	0.9731405	0.99806553	1.0	2238	tags=32%, list=23%, signal=41%
GO:0051788	GO:0051788		19	-0.22256675	-0.5524279	0.97540987	0.99762475	1.0	2249	tags=32%, list=23%, signal=41%
GO:0031492	GO:0031492		32	-0.220488	-0.54253083	0.95714283	0.9985005	1.0	2188	tags=31%, list=23%, signal=40%
GO:0030500	GO:0030500		29	-0.24706553	-0.5417916	0.98998	0.9979849	1.0	1383	tags=14%, list=14%, signal=16%
GO:0000381	GO:0000381		45	-0.2171897	-0.53563094	0.928	0.9981507	1.0	2795	tags=40%, list=29%, signal=56%
GO:0050750	GO:0050750		16	-0.224702	-0.52894866	0.9897959	0.9982818	1.0	2502	tags=31%, list=26%, signal=42%
GO:0017025	GO:0017025		17	-0.28812894	-0.5254981	0.94959676	0.99806625	1.0	2016	tags=35%, list=21%, signal=45%
GO:0045070	GO:0045070		30	-0.18585408	-0.5062898	0.9941061	0.9991645	1.0	2419	tags=33%, list=25%, signal=44%
GO:2000273	GO:2000273		16	-0.25962391	-0.485197	0.9768421	0.999869	1.0	1950	tags=19%, list=20%, signal=23%
GO:0010390	GO:0010390		27	-0.19749738	-0.48061794	0.99375	0.99945587	1.0	7724	tags=100%, list=80%, signal=507%
GO:0000786	GO:0000786		31	-0.22260626	-0.4560231	1.0	0.9997146	1.0	1801	tags=26%, list=19%, signal=32%
GO:0030072	GO:0030072		16	-0.18539609	-0.4140961	1.0	0.99979687	1.0	2429	tags=25%, list=25%, signal=33%
