# Supplementary material for: PIGNON: a protein–protein interaction-guided functional enrichment analysis for quantitative proteomics
Source: BMC Bioinformatics. 2021 Jun 4;22:302. doi: 10.1186/s12859-021-04042-6 (PMC8178832; doi:10.1186/s12859-021-04042-6)
Supplement: Supplementary file 19 — Additional File 19: File S4. GSEA results on Tyanova et al.’s dataset [file 12859_2021_4042_MOESM19_ESM.zip › Additional File 19, Supplementary File S4/gsea_report_for_HER2_HER2vTNcomparaison_1608233703954.tsv]

NAME	GS<br> follow link to MSigDB	GS DETAILS	SIZE	ES	NES	NOM p-val	FDR q-val	FWER p-val	RANK AT MAX	LEADING EDGE
GO:0007159	GO:0007159	Details ...	34	0.7367182	1.8119197	0.0	0.5440525	0.238	1431	tags=47%, list=15%, signal=55%
GO:0009620	GO:0009620	Details ...	27	0.69443685	1.810058	0.0	0.27701843	0.24	1936	tags=59%, list=20%, signal=74%
GO:1904376	GO:1904376	Details ...	18	0.61033547	1.7437868	0.0	0.6023112	0.551	502	tags=11%, list=5%, signal=12%
GO:0034361	GO:0034361	Details ...	17	0.77798295	1.7358553	0.0018761726	0.5146912	0.593	901	tags=29%, list=9%, signal=32%
GO:0034385	GO:0034385	Details ...	17	0.77798295	1.7358553	0.0018761726	0.41175294	0.593	901	tags=29%, list=9%, signal=32%
GO:1903077	GO:1903077	Details ...	17	0.6162685	1.7327133	0.0	0.36191884	0.616	502	tags=12%, list=5%, signal=12%
GO:1905953	GO:1905953	Details ...	21	0.7036129	1.702857	0.0018348624	0.4966351	0.755	901	tags=29%, list=9%, signal=31%
GO:1903169	GO:1903169	Details ...	63	0.6129898	1.6948739	0.0018867925	0.49529415	0.786	1139	tags=27%, list=12%, signal=30%
GO:0071243	GO:0071243	Details ...	15	0.7344062	1.6875075	0.0	0.4952715	0.813	1653	tags=47%, list=17%, signal=56%
GO:0098900	GO:0098900	Details ...	25	0.61457014	1.6791269	0.0	0.5051913	0.85	1895	tags=36%, list=20%, signal=45%
GO:0070405	GO:0070405	Details ...	20	0.6382003	1.6599574	0.0055658626	0.61245155	0.905	1120	tags=30%, list=12%, signal=34%
GO:0097530	GO:0097530	Details ...	39	0.69956917	1.6547277	0.003875969	0.6033964	0.922	1717	tags=31%, list=18%, signal=37%
GO:0097352	GO:0097352	Details ...	20	0.6985613	1.6533276	0.007677543	0.5697066	0.926	471	tags=20%, list=5%, signal=21%
GO:0010743	GO:0010743	Details ...	16	0.7769593	1.6526575	0.007168459	0.53438723	0.926	227	tags=19%, list=2%, signal=19%
GO:1990266	GO:1990266	Details ...	36	0.6951252	1.6515489	0.0019193857	0.50737375	0.927	1717	tags=31%, list=18%, signal=37%
GO:0003333	GO:0003333	Details ...	36	0.5857823	1.6302559	0.0057361377	0.64429843	0.959	1460	tags=36%, list=15%, signal=42%
GO:0031210	GO:0031210	Details ...	16	0.6441728	1.6287425	0.0091743115	0.62054527	0.964	1120	tags=38%, list=12%, signal=42%
GO:0050997	GO:0050997	Details ...	16	0.6441728	1.6287425	0.0091743115	0.58607054	0.964	1120	tags=38%, list=12%, signal=42%
GO:0030810	GO:0030810	Details ...	20	0.74786806	1.6248815	0.0038387715	0.5892451	0.967	1069	tags=35%, list=11%, signal=39%
GO:1900373	GO:1900373	Details ...	20	0.74786806	1.6248815	0.0038387715	0.5597828	0.967	1069	tags=35%, list=11%, signal=39%
GO:2001171	GO:2001171		19	0.7478796	1.6248629	0.0038387715	0.5331819	0.967	1069	tags=37%, list=11%, signal=41%
GO:0050832	GO:0050832		18	0.7213961	1.6199125	0.01778656	0.5429146	0.972	1936	tags=56%, list=20%, signal=69%
GO:0071621	GO:0071621		31	0.7466767	1.6173766	0.001934236	0.53781366	0.973	955	tags=23%, list=10%, signal=25%
GO:0002886	GO:0002886		32	0.53254133	1.6159253	0.012891345	0.5248143	0.974	1921	tags=38%, list=20%, signal=47%
GO:0033344	GO:0033344		15	0.7088514	1.6153585	0.01831502	0.5080298	0.974	901	tags=27%, list=9%, signal=29%
GO:0010883	GO:0010883		25	0.65427464	1.6107113	0.017142856	0.5207278	0.981	2136	tags=36%, list=22%, signal=46%
GO:1905476	GO:1905476		21	0.5415465	1.602664	0.0057361377	0.5576525	0.984	502	tags=10%, list=5%, signal=10%
GO:0034377	GO:0034377		16	0.6962066	1.5994788	0.011009174	0.55894095	0.985	1522	tags=44%, list=16%, signal=52%
GO:0098901	GO:0098901		19	0.65010834	1.5990288	0.001980198	0.5434562	0.986	1895	tags=42%, list=20%, signal=52%
GO:0065005	GO:0065005		19	0.6725741	1.5973728	0.01459854	0.5357735	0.987	1101	tags=37%, list=11%, signal=42%
GO:1901021	GO:1901021		19	0.7957764	1.5923321	0.0019157088	0.55504566	0.989	1139	tags=37%, list=12%, signal=42%
GO:0010522	GO:0010522		47	0.6474617	1.5908927	0.0	0.5473096	0.989	1101	tags=26%, list=11%, signal=29%
GO:0002703	GO:0002703		101	0.5881989	1.5875012	0.011450382	0.55345815	0.99	1504	tags=31%, list=16%, signal=36%
GO:0007631	GO:0007631		22	0.78543967	1.5818782	0.0036764706	0.57526577	0.991	493	tags=27%, list=5%, signal=29%
GO:0006970	GO:0006970		52	0.63782877	1.580582	0.0075046904	0.5684979	0.991	1076	tags=27%, list=11%, signal=30%
GO:0034103	GO:0034103		39	0.6604229	1.5802249	0.011857707	0.55543655	0.991	1881	tags=38%, list=20%, signal=48%
GO:0043171	GO:0043171		19	0.66514033	1.5793817	0.03649635	0.54685277	0.992	2070	tags=53%, list=22%, signal=67%
GO:0006144	GO:0006144		19	0.6033315	1.578628	0.030592734	0.5378391	0.992	1754	tags=42%, list=18%, signal=51%
GO:0033003	GO:0033003		20	0.63726157	1.5775536	0.025454545	0.5313521	0.993	1921	tags=40%, list=20%, signal=50%
GO:0051147	GO:0051147		71	0.5768702	1.5724554	0.0019230769	0.5529486	0.993	704	tags=17%, list=7%, signal=18%
GO:0050707	GO:0050707		84	0.6216247	1.5707837	0.009469697	0.55052036	0.993	1121	tags=29%, list=12%, signal=32%
GO:0050729	GO:0050729		57	0.6131432	1.5706899	0.005586592	0.5380098	0.993	1082	tags=33%, list=11%, signal=37%
GO:0032677	GO:0032677		38	0.6799193	1.5704195	0.011029412	0.52745193	0.994	1295	tags=34%, list=13%, signal=39%
GO:0071222	GO:0071222		89	0.5200461	1.5690639	0.0	0.5251352	0.995	1588	tags=25%, list=17%, signal=29%
GO:0034330	GO:0034330		142	0.50214493	1.5681835	0.0	0.51941663	0.995	1487	tags=28%, list=15%, signal=33%
GO:0031099	GO:0031099		90	0.49553007	1.567255	0.0073260074	0.51445293	0.995	1265	tags=27%, list=13%, signal=30%
GO:0043304	GO:0043304		18	0.6432978	1.5641065	0.03986135	0.52276874	0.996	1921	tags=39%, list=20%, signal=49%
GO:0015800	GO:0015800		22	0.5986377	1.5640954	0.032629557	0.51203275	0.996	1460	tags=41%, list=15%, signal=48%
GO:0060612	GO:0060612		17	0.7454747	1.5639108	0.009398496	0.5027321	0.996	1176	tags=41%, list=12%, signal=47%
GO:0016101	GO:0016101		52	0.6255283	1.5638697	0.01369863	0.4928921	0.996	926	tags=29%, list=10%, signal=32%
GO:0051279	GO:0051279		38	0.60885817	1.5635761	0.00952381	0.48492303	0.996	1738	tags=32%, list=18%, signal=38%
GO:0051148	GO:0051148		23	0.69627786	1.5613198	0.002057613	0.48907217	0.996	1202	tags=26%, list=12%, signal=30%
GO:0071219	GO:0071219		91	0.5156637	1.5602825	0.0	0.48689052	0.996	1588	tags=24%, list=17%, signal=29%
GO:0071622	GO:0071622		23	0.6545483	1.5599916	0.014492754	0.47973374	0.996	885	tags=35%, list=9%, signal=38%
GO:0034109	GO:0034109		37	0.5815618	1.5584109	0.016885553	0.48070773	0.996	2010	tags=38%, list=21%, signal=48%
GO:0002224	GO:0002224		55	0.5485142	1.5548502	0.009276438	0.49184105	0.997	1274	tags=29%, list=13%, signal=33%
GO:0030593	GO:0030593		29	0.72744393	1.5541303	0.007797271	0.4877256	0.997	955	tags=21%, list=10%, signal=23%
GO:0010955	GO:0010955		17	0.7736935	1.5541189	0.007736944	0.47934842	0.997	578	tags=29%, list=6%, signal=31%
GO:1903318	GO:1903318		17	0.7736935	1.5541189	0.007736944	0.4712239	0.997	578	tags=29%, list=6%, signal=31%
GO:0060191	GO:0060191		44	0.62213194	1.5540498	0.012891345	0.46398202	0.997	901	tags=32%, list=9%, signal=35%
GO:0034105	GO:0034105		16	0.67095935	1.5508596	0.024952015	0.47489363	0.997	1681	tags=38%, list=17%, signal=45%
GO:0034329	GO:0034329		114	0.50758237	1.5489117	0.011583012	0.478499	0.998	1487	tags=29%, list=15%, signal=34%
GO:0032757	GO:0032757		27	0.74925935	1.5472991	0.012915129	0.4797946	0.998	1280	tags=41%, list=13%, signal=47%
GO:0030168	GO:0030168		87	0.5161236	1.5455607	0.011516315	0.48239604	0.998	2057	tags=37%, list=21%, signal=46%
GO:0031100	GO:0031100		53	0.504775	1.5455139	0.01119403	0.47518718	0.998	1265	tags=30%, list=13%, signal=35%
GO:0001533	GO:0001533		33	0.66683984	1.5420278	0.03422053	0.48780668	0.998	1959	tags=55%, list=20%, signal=68%
GO:0045471	GO:0045471		67	0.49026054	1.5419204	0.013157895	0.4810087	0.998	1002	tags=22%, list=10%, signal=25%
GO:0006721	GO:0006721		58	0.59352577	1.5399467	0.021782178	0.48520872	0.998	926	tags=26%, list=10%, signal=28%
GO:0030971	GO:0030971		34	0.67442197	1.5338217	0.007874016	0.5131981	0.998	751	tags=18%, list=8%, signal=19%
GO:0040018	GO:0040018		15	0.7574525	1.5336077	0.012939001	0.50713235	0.998	1993	tags=53%, list=21%, signal=67%
GO:0043030	GO:0043030		21	0.5876656	1.5321655	0.020992367	0.50795346	0.998	1295	tags=43%, list=13%, signal=49%
GO:0007179	GO:0007179		61	0.6132743	1.5286666	0.0018939395	0.5213658	0.998	1084	tags=23%, list=11%, signal=26%
GO:0031341	GO:0031341		41	0.6568494	1.5279213	0.010989011	0.5188783	0.998	2134	tags=41%, list=22%, signal=53%
GO:0002705	GO:0002705		67	0.56418777	1.527395	0.016949153	0.51488173	0.998	1894	tags=39%, list=20%, signal=48%
GO:0002250	GO:0002250		146	0.4873856	1.5262146	0.0059288535	0.5149995	0.998	2076	tags=36%, list=22%, signal=46%
GO:0002791	GO:0002791		219	0.5007671	1.5260955	0.0	0.5090781	0.998	1121	tags=25%, list=12%, signal=27%
GO:0032496	GO:0032496		153	0.46987122	1.5250812	0.007104796	0.508155	0.998	1300	tags=21%, list=14%, signal=24%
GO:0032675	GO:0032675		55	0.64787644	1.5242567	0.028248588	0.50589985	0.998	1023	tags=25%, list=11%, signal=28%
GO:0051282	GO:0051282		57	0.57568645	1.5224243	0.012096774	0.5096068	0.998	1738	tags=30%, list=18%, signal=36%
GO:0006865	GO:0006865		48	0.56612164	1.5222	0.010695187	0.5045893	0.998	1460	tags=33%, list=15%, signal=39%
GO:1904427	GO:1904427		30	0.6630145	1.5219259	0.003875969	0.4997907	0.999	1139	tags=27%, list=12%, signal=30%
GO:0033006	GO:0033006		19	0.6244014	1.5198629	0.047202796	0.50505525	0.999	1921	tags=37%, list=20%, signal=46%
GO:0071825	GO:0071825		30	0.67521393	1.5176082	0.018832391	0.51141036	0.999	1101	tags=37%, list=11%, signal=41%
GO:0034332	GO:0034332		50	0.5750797	1.5135972	0.003992016	0.52765733	1.0	2069	tags=38%, list=22%, signal=48%
GO:0050777	GO:0050777		68	0.54956985	1.5128485	0.0073260074	0.52598166	1.0	1311	tags=32%, list=14%, signal=37%
GO:0032655	GO:0032655		23	0.7440204	1.5114627	0.018796992	0.52730817	1.0	447	tags=26%, list=5%, signal=27%
GO:0071827	GO:0071827		27	0.6868694	1.5112804	0.020599252	0.52252215	1.0	1101	tags=37%, list=11%, signal=42%
GO:0051010	GO:0051010		16	0.6854349	1.510635	0.033464566	0.5195578	1.0	684	tags=25%, list=7%, signal=27%
GO:0007044	GO:0007044		36	0.6099842	1.5102116	0.021153847	0.5163276	1.0	2069	tags=47%, list=22%, signal=60%
GO:0045981	GO:0045981		25	0.641184	1.5098906	0.022727273	0.51251787	1.0	1069	tags=28%, list=11%, signal=31%
GO:1900544	GO:1900544		25	0.641184	1.5098906	0.022727273	0.50688577	1.0	1069	tags=28%, list=11%, signal=31%
GO:1903580	GO:1903580		24	0.64119554	1.5098681	0.022727273	0.5014309	1.0	1069	tags=29%, list=11%, signal=33%
GO:0002237	GO:0002237		160	0.46300364	1.5089705	0.007155635	0.50058496	1.0	1300	tags=21%, list=14%, signal=23%
GO:0010517	GO:0010517		28	0.6328853	1.5075536	0.023166023	0.5028529	1.0	676	tags=36%, list=7%, signal=38%
GO:0060969	GO:0060969		21	0.58702886	1.5061634	0.047244094	0.5050441	1.0	2511	tags=67%, list=26%, signal=90%
GO:0032944	GO:0032944		110	0.5591857	1.5027939	0.005976096	0.51889575	1.0	955	tags=23%, list=10%, signal=25%
GO:1990782	GO:1990782		44	0.6731776	1.5025702	0.014256619	0.51477903	1.0	751	tags=18%, list=8%, signal=20%
GO:0050710	GO:0050710		24	0.7846391	1.5020362	0.0074074073	0.51245534	1.0	829	tags=33%, list=9%, signal=36%
GO:0032994	GO:0032994		33	0.67822284	1.500093	0.013671875	0.51828545	1.0	1083	tags=36%, list=11%, signal=41%
GO:0002639	GO:0002639		21	0.5728144	1.4994316	0.04485981	0.51697916	1.0	1295	tags=38%, list=13%, signal=44%
GO:0050708	GO:0050708		211	0.49621394	1.4974631	0.0036764706	0.52283573	1.0	1121	tags=24%, list=12%, signal=27%
GO:1903725	GO:1903725		44	0.5105394	1.4963638	0.013257576	0.5241906	1.0	1932	tags=39%, list=20%, signal=48%
GO:0043300	GO:0043300		27	0.5795364	1.4958806	0.05065666	0.5216297	1.0	1921	tags=30%, list=20%, signal=37%
GO:2000379	GO:2000379		62	0.53757876	1.4945847	0.018281536	0.52333975	1.0	2162	tags=37%, list=22%, signal=48%
GO:0001523	GO:0001523		49	0.6019548	1.4916373	0.03137255	0.53463495	1.0	1118	tags=27%, list=12%, signal=30%
GO:0045913	GO:0045913		38	0.5776308	1.4886342	0.027559055	0.5469881	1.0	1084	tags=29%, list=11%, signal=32%
GO:0034368	GO:0034368		20	0.74552196	1.4885935	0.018691588	0.54209924	1.0	1055	tags=40%, list=11%, signal=45%
GO:0034369	GO:0034369		20	0.74552196	1.4885935	0.018691588	0.5370798	1.0	1055	tags=40%, list=11%, signal=45%
GO:0006954	GO:0006954		212	0.4752765	1.4885602	0.0018796993	0.5323291	1.0	1698	tags=29%, list=18%, signal=35%
GO:0002460	GO:0002460		96	0.46352965	1.4885027	0.014787431	0.52781487	1.0	2076	tags=38%, list=22%, signal=47%
GO:0001910	GO:0001910		35	0.6754476	1.4879705	0.020295203	0.5258131	1.0	1008	tags=26%, list=10%, signal=29%
GO:0014003	GO:0014003		19	0.6804556	1.4870234	0.013671875	0.5268105	1.0	1595	tags=47%, list=17%, signal=57%
GO:0071470	GO:0071470		27	0.6431521	1.485135	0.036821704	0.5332475	1.0	1242	tags=30%, list=13%, signal=34%
GO:0070663	GO:0070663		115	0.5521051	1.4845595	0.0100603625	0.5314366	1.0	955	tags=23%, list=10%, signal=26%
GO:0034367	GO:0034367		22	0.70881796	1.4835905	0.020484172	0.53173053	1.0	1055	tags=36%, list=11%, signal=41%
GO:0002698	GO:0002698		62	0.55850244	1.4835614	0.007490637	0.5273948	1.0	1366	tags=31%, list=14%, signal=35%
GO:0045685	GO:0045685		28	0.58966464	1.4830389	0.047244094	0.5259158	1.0	1482	tags=39%, list=15%, signal=46%
GO:0120192	GO:0120192		26	0.5073959	1.4823494	0.04887218	0.52514356	1.0	1104	tags=23%, list=11%, signal=26%
GO:0120193	GO:0120193		26	0.5073959	1.4823494	0.04887218	0.5207306	1.0	1104	tags=23%, list=11%, signal=26%
GO:1901019	GO:1901019		36	0.6004034	1.4819378	0.013035382	0.5186444	1.0	1139	tags=25%, list=12%, signal=28%
GO:0070830	GO:0070830		25	0.5177134	1.4792978	0.050943397	0.5286073	1.0	1104	tags=24%, list=11%, signal=27%
GO:0002714	GO:0002714		18	0.5692897	1.479091	0.06818182	0.52531797	1.0	1894	tags=50%, list=20%, signal=62%
GO:0002891	GO:0002891		18	0.5692897	1.479091	0.06818182	0.5210471	1.0	1894	tags=50%, list=20%, signal=62%
GO:0002706	GO:0002706		71	0.5884476	1.4778538	0.023076924	0.5239882	1.0	1311	tags=30%, list=14%, signal=34%
GO:0032481	GO:0032481		51	0.48774394	1.4778512	0.024299065	0.5198042	1.0	996	tags=22%, list=10%, signal=24%
GO:1903530	GO:1903530		324	0.44788772	1.4743795	0.00729927	0.53458756	1.0	1430	tags=24%, list=15%, signal=27%
GO:0061337	GO:0061337		23	0.7053494	1.4726645	0.010351967	0.5399102	1.0	1276	tags=30%, list=13%, signal=35%
GO:0050670	GO:0050670		109	0.54992104	1.4708496	0.008097166	0.5457217	1.0	955	tags=22%, list=10%, signal=24%
GO:0034358	GO:0034358		31	0.67724216	1.4706191	0.019417476	0.54268736	1.0	1083	tags=35%, list=11%, signal=40%
GO:1990777	GO:1990777		31	0.67724216	1.4706191	0.019417476	0.5385128	1.0	1083	tags=35%, list=11%, signal=40%
GO:0002697	GO:0002697		224	0.45565575	1.4663398	0.01431127	0.5576813	1.0	1311	tags=24%, list=14%, signal=27%
GO:0040014	GO:0040014		37	0.55110687	1.4638587	0.024856597	0.5676837	1.0	2039	tags=38%, list=21%, signal=48%
GO:0002221	GO:0002221		70	0.5134893	1.4612486	0.034734916	0.5781161	1.0	1274	tags=24%, list=13%, signal=28%
GO:0010499	GO:0010499		19	0.55105233	1.4599129	0.09626719	0.5814981	1.0	2341	tags=63%, list=24%, signal=83%
GO:0032728	GO:0032728		23	0.5760005	1.4588705	0.019267824	0.58302605	1.0	781	tags=17%, list=8%, signal=19%
GO:0009897	GO:0009897		130	0.5112603	1.4549961	0.013232514	0.60155255	1.0	1439	tags=25%, list=15%, signal=29%
GO:0038061	GO:0038061		24	0.659222	1.450823	0.05631068	0.6218506	1.0	833	tags=29%, list=9%, signal=32%
GO:0043621	GO:0043621		31	0.6596291	1.4493759	0.028747434	0.62594783	1.0	1321	tags=45%, list=14%, signal=52%
GO:1903825	GO:1903825		60	0.48385963	1.4475365	0.035433073	0.6323892	1.0	1211	tags=25%, list=13%, signal=28%
GO:1905039	GO:1905039		60	0.48385963	1.4475365	0.035433073	0.6278721	1.0	1211	tags=25%, list=13%, signal=28%
GO:0009617	GO:0009617		280	0.443006	1.447387	0.0072332732	0.62425005	1.0	1588	tags=23%, list=17%, signal=27%
GO:0051149	GO:0051149		43	0.6239297	1.446948	0.027985075	0.6226432	1.0	577	tags=19%, list=6%, signal=20%
GO:0043679	GO:0043679		46	0.51913553	1.446421	0.02457467	0.621649	1.0	1712	tags=30%, list=18%, signal=37%
GO:0006836	GO:0006836		70	0.48947504	1.4444709	0.035315987	0.62959707	1.0	1814	tags=24%, list=19%, signal=30%
GO:0006884	GO:0006884		23	0.7362213	1.444102	0.030075189	0.6274272	1.0	994	tags=30%, list=10%, signal=34%
GO:0032653	GO:0032653		18	0.7351745	1.4413077	0.059479553	0.6400824	1.0	426	tags=22%, list=4%, signal=23%
GO:0001046	GO:0001046		24	0.67016363	1.440795	0.04990403	0.63891083	1.0	334	tags=17%, list=3%, signal=17%
GO:0044291	GO:0044291		41	0.5518692	1.4406508	0.02357564	0.63531435	1.0	1987	tags=46%, list=21%, signal=58%
GO:0032148	GO:0032148		21	0.62673086	1.4400246	0.05162524	0.6346907	1.0	1084	tags=24%, list=11%, signal=27%
GO:0032715	GO:0032715		15	0.74241245	1.4396806	0.063197024	0.6324867	1.0	1023	tags=47%, list=11%, signal=52%
GO:0002708	GO:0002708		51	0.59075373	1.4381695	0.04206501	0.6371049	1.0	1295	tags=31%, list=13%, signal=36%
GO:0018995	GO:0018995		22	0.66074765	1.4360598	0.04338843	0.64664775	1.0	367	tags=23%, list=4%, signal=24%
GO:0043657	GO:0043657		22	0.66074765	1.4360598	0.04338843	0.6424213	1.0	367	tags=23%, list=4%, signal=24%
GO:0070664	GO:0070664		42	0.57014275	1.4359643	0.023381295	0.6389009	1.0	646	tags=21%, list=7%, signal=23%
GO:0051150	GO:0051150		16	0.73574996	1.4353913	0.03992016	0.638081	1.0	567	tags=31%, list=6%, signal=33%
GO:0051046	GO:0051046		350	0.42829865	1.4341943	0.0018115942	0.6410822	1.0	1326	tags=22%, list=14%, signal=25%
GO:0031663	GO:0031663		22	0.5266111	1.4338598	0.061682243	0.6391219	1.0	1247	tags=27%, list=13%, signal=31%
GO:0098739	GO:0098739		36	0.6105951	1.431986	0.078125	0.64621186	1.0	1364	tags=31%, list=14%, signal=35%
GO:0008360	GO:0008360		107	0.46783105	1.4309193	0.014981274	0.64839196	1.0	1214	tags=25%, list=13%, signal=29%
GO:0031253	GO:0031253		165	0.4624882	1.430396	0.008787346	0.6475122	1.0	1878	tags=29%, list=20%, signal=36%
GO:0031528	GO:0031528		15	0.61369514	1.4301049	0.069767445	0.64522886	1.0	2136	tags=60%, list=22%, signal=77%
GO:0002704	GO:0002704		23	0.6576181	1.4299067	0.034351144	0.64217	1.0	1311	tags=35%, list=14%, signal=40%
GO:0032418	GO:0032418		25	0.6897066	1.4266751	0.019379845	0.65773684	1.0	156	tags=12%, list=2%, signal=12%
GO:0030032	GO:0030032		26	0.6937285	1.4256296	0.04761905	0.66005373	1.0	783	tags=23%, list=8%, signal=25%
GO:0045088	GO:0045088		219	0.45028672	1.4254062	0.026974952	0.6575135	1.0	1535	tags=23%, list=16%, signal=27%
GO:0048488	GO:0048488		26	0.62356687	1.4253342	0.06333973	0.6539828	1.0	1373	tags=27%, list=14%, signal=31%
GO:0140238	GO:0140238		26	0.62356687	1.4253342	0.06333973	0.65006673	1.0	1373	tags=27%, list=14%, signal=31%
GO:0071216	GO:0071216		105	0.45203856	1.4253129	0.0137795275	0.64632547	1.0	1588	tags=23%, list=17%, signal=27%
GO:0001047	GO:0001047		28	0.61756474	1.4241412	0.055028465	0.6494915	1.0	334	tags=14%, list=3%, signal=15%
GO:0090087	GO:0090087		392	0.42040154	1.4232817	0.0073260074	0.65086013	1.0	1122	tags=20%, list=12%, signal=22%
GO:0051570	GO:0051570		17	0.5702011	1.4222672	0.07707911	0.6532436	1.0	2483	tags=41%, list=26%, signal=55%
GO:0030057	GO:0030057		21	0.6178451	1.4205941	0.091451295	0.6592042	1.0	1959	tags=52%, list=20%, signal=66%
GO:0014013	GO:0014013		50	0.5517444	1.4189016	0.05073996	0.6653687	1.0	1482	tags=32%, list=15%, signal=38%
GO:0043551	GO:0043551		25	0.57264477	1.4182848	0.034862384	0.665227	1.0	1932	tags=44%, list=20%, signal=55%
GO:0042391	GO:0042391		138	0.45880154	1.4179767	0.007490637	0.6632132	1.0	1284	tags=20%, list=13%, signal=22%
GO:0030307	GO:0030307		94	0.5044506	1.4179636	0.022346368	0.65952116	1.0	903	tags=20%, list=9%, signal=22%
GO:0034121	GO:0034121		33	0.64544135	1.417112	0.034285713	0.6607848	1.0	1050	tags=33%, list=11%, signal=37%
GO:0051194	GO:0051194		16	0.7280396	1.4164481	0.06042885	0.6610604	1.0	1069	tags=44%, list=11%, signal=49%
GO:0045216	GO:0045216		82	0.47386533	1.4134231	0.033203125	0.67489296	1.0	1487	tags=27%, list=15%, signal=31%
GO:0090022	GO:0090022		15	0.69104844	1.4124348	0.046468403	0.67761207	1.0	761	tags=40%, list=8%, signal=43%
GO:0043297	GO:0043297		32	0.4655697	1.4115037	0.045801528	0.67946386	1.0	1167	tags=22%, list=12%, signal=25%
GO:0097529	GO:0097529		50	0.57260025	1.4114017	0.03187251	0.6763409	1.0	1717	tags=32%, list=18%, signal=39%
GO:0051223	GO:0051223		382	0.41840118	1.4107511	0.010989011	0.6764181	1.0	1122	tags=20%, list=12%, signal=22%
GO:1903391	GO:1903391		52	0.5585184	1.4099411	0.058479533	0.6774346	1.0	1643	tags=33%, list=17%, signal=39%
GO:1903522	GO:1903522		93	0.49427956	1.4091946	0.014897579	0.6780681	1.0	1101	tags=22%, list=11%, signal=24%
GO:0051705	GO:0051705		24	0.5862263	1.4091374	0.064453125	0.67468727	1.0	639	tags=29%, list=7%, signal=31%
GO:0002712	GO:0002712		24	0.48444846	1.408838	0.082862526	0.6728253	1.0	1894	tags=46%, list=20%, signal=57%
GO:0002889	GO:0002889		24	0.48444846	1.408838	0.082862526	0.66924644	1.0	1894	tags=46%, list=20%, signal=57%
GO:1902475	GO:1902475		22	0.53249043	1.4081815	0.066019416	0.6693499	1.0	1460	tags=36%, list=15%, signal=43%
GO:0050860	GO:0050860		15	0.724516	1.4063212	0.046153847	0.6765928	1.0	751	tags=33%, list=8%, signal=36%
GO:0050764	GO:0050764		50	0.5147699	1.4061315	0.062381852	0.6742238	1.0	1881	tags=44%, list=20%, signal=54%
GO:0005326	GO:0005326		17	0.75260645	1.4059445	0.04509804	0.67173856	1.0	849	tags=29%, list=9%, signal=32%
GO:0007043	GO:0007043		63	0.48684907	1.4046202	0.051587302	0.6758731	1.0	1487	tags=29%, list=15%, signal=34%
GO:0001912	GO:0001912		25	0.69056064	1.4039181	0.043956045	0.67678255	1.0	893	tags=24%, list=9%, signal=26%
GO:0002792	GO:0002792		54	0.55368495	1.402862	0.0527307	0.67969024	1.0	1603	tags=31%, list=17%, signal=38%
GO:0042743	GO:0042743		28	0.55161834	1.4027356	0.07587548	0.67690176	1.0	853	tags=21%, list=9%, signal=23%
GO:0097581	GO:0097581		33	0.6268636	1.40188	0.05202312	0.67862046	1.0	783	tags=18%, list=8%, signal=20%
GO:0032648	GO:0032648		35	0.5384256	1.4016987	0.077651516	0.6761329	1.0	1023	tags=17%, list=11%, signal=19%
GO:0050728	GO:0050728		53	0.5379332	1.4002819	0.04283054	0.68095744	1.0	1355	tags=28%, list=14%, signal=33%
GO:0045927	GO:0045927		139	0.4627752	1.3986707	0.020872865	0.68697536	1.0	1300	tags=24%, list=14%, signal=28%
GO:0002758	GO:0002758		105	0.5286131	1.3976561	0.059880238	0.689644	1.0	1274	tags=24%, list=13%, signal=27%
GO:0034364	GO:0034364		21	0.67684984	1.397542	0.07302231	0.6869803	1.0	1083	tags=38%, list=11%, signal=43%
GO:0030315	GO:0030315		26	0.54294837	1.3964196	0.07462686	0.6902599	1.0	1864	tags=38%, list=19%, signal=48%
GO:0015696	GO:0015696		22	0.64830333	1.3959546	0.09770115	0.6896228	1.0	955	tags=27%, list=10%, signal=30%
GO:0001816	GO:0001816		74	0.5834067	1.3957144	0.043650795	0.68780094	1.0	1274	tags=31%, list=13%, signal=36%
GO:0032355	GO:0032355		68	0.4760327	1.3953261	0.015503876	0.6865789	1.0	1549	tags=32%, list=16%, signal=38%
GO:0031343	GO:0031343		29	0.6496534	1.3952241	0.055350553	0.6838613	1.0	893	tags=21%, list=9%, signal=23%
GO:0046850	GO:0046850		24	0.6924425	1.394369	0.08023483	0.6858536	1.0	1084	tags=33%, list=11%, signal=37%
GO:0010524	GO:0010524		21	0.7643654	1.3942354	0.034623217	0.68341315	1.0	727	tags=24%, list=8%, signal=26%
GO:0032642	GO:0032642		32	0.59388214	1.3941851	0.072106265	0.6805054	1.0	1091	tags=34%, list=11%, signal=39%
GO:0010518	GO:0010518		22	0.6188283	1.3941407	0.064453125	0.6776137	1.0	676	tags=32%, list=7%, signal=34%
GO:0071402	GO:0071402		16	0.54824185	1.3941295	0.105734766	0.67449737	1.0	1987	tags=56%, list=21%, signal=71%
GO:0015294	GO:0015294		33	0.5763204	1.3937736	0.06500956	0.67347234	1.0	1011	tags=24%, list=11%, signal=27%
GO:0002449	GO:0002449		93	0.41765696	1.3931533	0.033210333	0.6740749	1.0	2076	tags=37%, list=22%, signal=46%
GO:0007596	GO:0007596		188	0.43400764	1.3918322	0.017013233	0.6787036	1.0	2057	tags=31%, list=21%, signal=39%
GO:0050817	GO:0050817		188	0.43400764	1.3918322	0.017013233	0.6755614	1.0	2057	tags=31%, list=21%, signal=39%
GO:0070229	GO:0070229		18	0.5950838	1.391235	0.054158606	0.6757968	1.0	1909	tags=50%, list=20%, signal=62%
GO:0032570	GO:0032570		24	0.6318052	1.3901684	0.07677543	0.678863	1.0	1175	tags=33%, list=12%, signal=38%
GO:0030261	GO:0030261		30	0.5014809	1.389494	0.097087376	0.6796776	1.0	1988	tags=53%, list=21%, signal=67%
GO:0006939	GO:0006939		17	0.69742024	1.3894393	0.045454547	0.6768381	1.0	59	tags=12%, list=1%, signal=12%
GO:0045089	GO:0045089		165	0.46387133	1.3874935	0.04743083	0.68490565	1.0	1535	tags=22%, list=16%, signal=26%
GO:0030808	GO:0030808		43	0.51314664	1.386968	0.058380414	0.6847555	1.0	1422	tags=33%, list=15%, signal=38%
GO:1900371	GO:1900371		43	0.51314664	1.386968	0.058380414	0.6816849	1.0	1422	tags=33%, list=15%, signal=38%
GO:0051984	GO:0051984		22	0.57614344	1.3867291	0.11336032	0.6800158	1.0	769	tags=18%, list=8%, signal=20%
GO:0051893	GO:0051893		46	0.5755514	1.3855345	0.07017544	0.6838957	1.0	689	tags=20%, list=7%, signal=21%
GO:0090109	GO:0090109		46	0.5755514	1.3855345	0.07017544	0.68086964	1.0	689	tags=20%, list=7%, signal=21%
GO:0032946	GO:0032946		66	0.60186636	1.3854511	0.035564855	0.6783357	1.0	955	tags=24%, list=10%, signal=27%
GO:0051224	GO:0051224		90	0.47673166	1.3852733	0.04779412	0.67636055	1.0	1603	tags=24%, list=17%, signal=29%
GO:0071480	GO:0071480		22	0.68799096	1.3846704	0.051181104	0.67677504	1.0	161	tags=18%, list=2%, signal=18%
GO:0099003	GO:0099003		76	0.47307754	1.3820082	0.05871212	0.6892918	1.0	1444	tags=21%, list=15%, signal=25%
GO:0031082	GO:0031082		16	0.7181048	1.3799518	0.04206501	0.69843376	1.0	54	tags=13%, list=1%, signal=13%
GO:0007599	GO:0007599		192	0.43094388	1.3784477	0.031128405	0.7039739	1.0	2057	tags=31%, list=21%, signal=38%
GO:0090482	GO:0090482		16	0.80308765	1.3778075	0.04	0.70468533	1.0	569	tags=31%, list=6%, signal=33%
GO:0070897	GO:0070897		26	0.5951069	1.3767431	0.06818182	0.70784575	1.0	870	tags=19%, list=9%, signal=21%
GO:0045124	GO:0045124		19	0.68691003	1.3758601	0.0967118	0.70983434	1.0	1084	tags=37%, list=11%, signal=41%
GO:0044215	GO:0044215		27	0.58606935	1.3750325	0.08008213	0.7113568	1.0	367	tags=19%, list=4%, signal=19%
GO:0044216	GO:0044216		27	0.58606935	1.3750325	0.08008213	0.70835525	1.0	367	tags=19%, list=4%, signal=19%
GO:0044217	GO:0044217		27	0.58606935	1.3750325	0.08008213	0.705379	1.0	367	tags=19%, list=4%, signal=19%
GO:0048016	GO:0048016		16	0.7519876	1.374487	0.08840864	0.70548075	1.0	1217	tags=44%, list=13%, signal=50%
GO:0051281	GO:0051281		16	0.7488632	1.3742712	0.06759443	0.704005	1.0	727	tags=25%, list=8%, signal=27%
GO:0008630	GO:0008630		45	0.4828184	1.3741312	0.08414873	0.70179576	1.0	1962	tags=29%, list=20%, signal=36%
GO:0071560	GO:0071560		89	0.4935903	1.3741032	0.039697543	0.69906086	1.0	1084	tags=20%, list=11%, signal=23%
GO:0007204	GO:0007204		69	0.5066565	1.3731843	0.025440313	0.7012889	1.0	775	tags=17%, list=8%, signal=19%
GO:0015077	GO:0015077		103	0.45667598	1.3727633	0.036563072	0.7009155	1.0	1111	tags=22%, list=12%, signal=25%
GO:0051180	GO:0051180		22	0.6763979	1.3719937	0.083984375	0.7023715	1.0	513	tags=23%, list=5%, signal=24%
GO:0050865	GO:0050865		282	0.44949803	1.3715329	0.0140280565	0.70209616	1.0	1247	tags=22%, list=13%, signal=24%
GO:0002824	GO:0002824		45	0.5654581	1.3714273	0.08928572	0.6999238	1.0	1894	tags=42%, list=20%, signal=52%
GO:0050709	GO:0050709		52	0.5460503	1.3714242	0.06591337	0.69710827	1.0	1603	tags=31%, list=17%, signal=37%
GO:0070201	GO:0070201		414	0.39845204	1.3711724	0.010889292	0.6956339	1.0	1122	tags=19%, list=12%, signal=20%
GO:0031670	GO:0031670		29	0.61355937	1.3710556	0.08527132	0.69360256	1.0	1300	tags=28%, list=14%, signal=32%
GO:0055017	GO:0055017		15	0.6047147	1.3707043	0.06496063	0.6929647	1.0	1760	tags=33%, list=18%, signal=41%
GO:0060419	GO:0060419		15	0.6047147	1.3707043	0.06496063	0.6902149	1.0	1760	tags=33%, list=18%, signal=41%
GO:0002709	GO:0002709		32	0.665961	1.3703599	0.07198443	0.68912923	1.0	426	tags=22%, list=4%, signal=23%
GO:0050704	GO:0050704		22	0.711099	1.3702098	0.06175299	0.6872333	1.0	1121	tags=32%, list=12%, signal=36%
GO:0044306	GO:0044306		54	0.46845958	1.369633	0.026515152	0.68764114	1.0	1712	tags=26%, list=18%, signal=31%
GO:0071168	GO:0071168		17	0.56615335	1.3694563	0.119373776	0.685953	1.0	2532	tags=59%, list=26%, signal=80%
GO:0048168	GO:0048168		21	0.64997405	1.3692694	0.0890538	0.6843402	1.0	738	tags=29%, list=8%, signal=31%
GO:0002718	GO:0002718		42	0.5365726	1.369114	0.034749035	0.682533	1.0	1270	tags=31%, list=13%, signal=36%
GO:0005089	GO:0005089		55	0.49716413	1.3687142	0.057312254	0.6819797	1.0	1161	tags=22%, list=12%, signal=25%
GO:0071624	GO:0071624		15	0.66863745	1.3683593	0.09056604	0.6812159	1.0	761	tags=33%, list=8%, signal=36%
GO:0002755	GO:0002755		17	0.68370306	1.3681126	0.077071294	0.67997533	1.0	665	tags=29%, list=7%, signal=32%
GO:0097006	GO:0097006		52	0.52124727	1.3675677	0.08394161	0.68017167	1.0	1636	tags=33%, list=17%, signal=39%
GO:0140030	GO:0140030		98	0.48545018	1.366416	0.053846154	0.6838375	1.0	1551	tags=27%, list=16%, signal=31%
GO:0006835	GO:0006835		36	0.5394744	1.3661953	0.09626719	0.68240535	1.0	1460	tags=31%, list=15%, signal=36%
GO:0050900	GO:0050900		165	0.43360722	1.3661095	0.027290449	0.68032026	1.0	1211	tags=21%, list=13%, signal=24%
GO:0042129	GO:0042129		84	0.5349129	1.3659176	0.027083334	0.6786166	1.0	802	tags=20%, list=8%, signal=22%
GO:0014704	GO:0014704		31	0.5831276	1.3658817	0.06163022	0.6762282	1.0	1987	tags=48%, list=21%, signal=61%
GO:0002822	GO:0002822		67	0.5584328	1.3648636	0.052208837	0.67902124	1.0	1311	tags=31%, list=14%, signal=36%
GO:0046677	GO:0046677		182	0.38409927	1.3648629	0.023722628	0.676497	1.0	1008	tags=19%, list=10%, signal=21%
GO:0009411	GO:0009411		98	0.46742573	1.3639572	0.046875	0.67878634	1.0	818	tags=16%, list=9%, signal=18%
GO:0032103	GO:0032103		145	0.46889225	1.3633747	0.021937843	0.67954713	1.0	1082	tags=25%, list=11%, signal=28%
GO:0033017	GO:0033017		21	0.56849915	1.362746	0.11627907	0.68047917	1.0	1779	tags=33%, list=18%, signal=41%
GO:0050892	GO:0050892		16	0.67813313	1.3624454	0.10646388	0.67960495	1.0	1876	tags=56%, list=20%, signal=70%
GO:0045601	GO:0045601		15	0.7506463	1.3610437	0.067307696	0.684888	1.0	1855	tags=47%, list=19%, signal=58%
GO:0071559	GO:0071559		96	0.4752647	1.3607498	0.028790787	0.6838817	1.0	1084	tags=20%, list=11%, signal=22%
GO:0071675	GO:0071675		21	0.5737331	1.3605348	0.071969695	0.68254757	1.0	918	tags=19%, list=10%, signal=21%
GO:0050867	GO:0050867		176	0.46959323	1.3598753	0.012096774	0.6837475	1.0	1295	tags=24%, list=13%, signal=27%
GO:0002218	GO:0002218		120	0.4919531	1.359004	0.086519115	0.6860967	1.0	1274	tags=22%, list=13%, signal=25%
GO:0042287	GO:0042287		17	0.7528397	1.3587898	0.044444446	0.68482715	1.0	1158	tags=29%, list=12%, signal=33%
GO:0007163	GO:0007163		118	0.43648693	1.3585994	0.061657034	0.6834625	1.0	684	tags=11%, list=7%, signal=12%
GO:0001540	GO:0001540		33	0.5069439	1.3575808	0.06282722	0.6865903	1.0	1270	tags=33%, list=13%, signal=38%
GO:0062013	GO:0062013		60	0.45544598	1.3552867	0.058479533	0.69597936	1.0	1084	tags=25%, list=11%, signal=28%
GO:0051480	GO:0051480		83	0.4937111	1.3550252	0.03846154	0.6949165	1.0	1295	tags=25%, list=13%, signal=29%
GO:0030866	GO:0030866		37	0.43874878	1.3545765	0.05656934	0.69501084	1.0	428	tags=8%, list=4%, signal=8%
GO:0045815	GO:0045815		48	0.4917425	1.3518289	0.1027668	0.70724255	1.0	1940	tags=40%, list=20%, signal=49%
GO:0002819	GO:0002819		75	0.54322016	1.351162	0.07	0.7084767	1.0	1311	tags=28%, list=14%, signal=32%
GO:0002694	GO:0002694		261	0.44863886	1.3499672	0.015936255	0.71281564	1.0	1247	tags=22%, list=13%, signal=24%
GO:0008535	GO:0008535		18	0.597723	1.3499155	0.09584087	0.71057004	1.0	367	tags=17%, list=4%, signal=17%
GO:0050706	GO:0050706		19	0.72492284	1.3491572	0.057142857	0.71221095	1.0	1121	tags=32%, list=12%, signal=36%
GO:0050671	GO:0050671		65	0.5883131	1.3490409	0.058333334	0.7102926	1.0	955	tags=23%, list=10%, signal=25%
GO:1900027	GO:1900027		22	0.6361538	1.3487732	0.13931298	0.7093724	1.0	1471	tags=32%, list=15%, signal=37%
GO:0031532	GO:0031532		44	0.5921483	1.3481724	0.08921933	0.7101075	1.0	327	tags=11%, list=3%, signal=12%
GO:0031102	GO:0031102		18	0.5943816	1.3481145	0.08712121	0.7079096	1.0	422	tags=17%, list=4%, signal=17%
GO:0017004	GO:0017004		24	0.5313447	1.3478398	0.06725664	0.7069701	1.0	367	tags=13%, list=4%, signal=13%
GO:0051196	GO:0051196		39	0.51139486	1.3466442	0.0873606	0.71102506	1.0	1422	tags=33%, list=15%, signal=39%
GO:0035023	GO:0035023		78	0.44484797	1.3463783	0.057654075	0.70989907	1.0	1442	tags=23%, list=15%, signal=27%
GO:1903051	GO:1903051		56	0.46049276	1.3458239	0.068897635	0.71050817	1.0	1042	tags=25%, list=11%, signal=28%
GO:0032479	GO:0032479		80	0.43914223	1.3456092	0.08884688	0.70935047	1.0	1023	tags=18%, list=11%, signal=19%
GO:0060193	GO:0060193		29	0.545057	1.3453919	0.10058027	0.708132	1.0	676	tags=24%, list=7%, signal=26%
GO:0010332	GO:0010332		44	0.5404673	1.3449451	0.08221798	0.7081103	1.0	1342	tags=23%, list=14%, signal=26%
GO:0005496	GO:0005496		51	0.5317721	1.344717	0.067307696	0.7069277	1.0	968	tags=18%, list=10%, signal=20%
GO:0061383	GO:0061383		22	0.590078	1.3444862	0.11334552	0.70580447	1.0	1252	tags=45%, list=13%, signal=52%
GO:0044764	GO:0044764		16	0.62775284	1.3444239	0.08793456	0.70385194	1.0	1102	tags=25%, list=11%, signal=28%
GO:0031109	GO:0031109		34	0.6328921	1.3442638	0.10097087	0.70245844	1.0	1090	tags=32%, list=11%, signal=36%
GO:0099173	GO:0099173		44	0.40342373	1.3438843	0.06205674	0.7020953	1.0	578	tags=9%, list=6%, signal=10%
GO:0032147	GO:0032147		180	0.4178047	1.3437531	0.05772812	0.7005549	1.0	1114	tags=20%, list=12%, signal=22%
GO:0034333	GO:0034333		27	0.59552705	1.3429729	0.08730159	0.70243835	1.0	2069	tags=33%, list=22%, signal=42%
GO:0001952	GO:0001952		83	0.47729257	1.3424382	0.039927404	0.7029296	1.0	1645	tags=28%, list=17%, signal=33%
GO:0002888	GO:0002888		19	0.45710438	1.3404886	0.09019608	0.7108636	1.0	1853	tags=37%, list=19%, signal=46%
GO:0007223	GO:0007223		16	0.67916906	1.3398806	0.083657585	0.7118221	1.0	293	tags=19%, list=3%, signal=19%
GO:1901343	GO:1901343		62	0.48435923	1.3390689	0.064453125	0.7139203	1.0	1554	tags=24%, list=16%, signal=29%
GO:0002699	GO:0002699		111	0.4542277	1.3390129	0.085877866	0.7118726	1.0	1504	tags=31%, list=16%, signal=36%
GO:0048167	GO:0048167		75	0.47883898	1.3387097	0.058601134	0.7112178	1.0	738	tags=20%, list=8%, signal=21%
GO:0050727	GO:0050727		146	0.4517816	1.337825	0.02909091	0.7135873	1.0	1119	tags=24%, list=12%, signal=27%
GO:0034341	GO:0034341		114	0.44181108	1.337716	0.07195572	0.71184206	1.0	447	tags=11%, list=5%, signal=12%
GO:0071103	GO:0071103		163	0.43548438	1.3376486	0.08267716	0.709929	1.0	1776	tags=27%, list=18%, signal=33%
GO:0015276	GO:0015276		25	0.76706976	1.3371061	0.061657034	0.71078235	1.0	775	tags=28%, list=8%, signal=30%
GO:0022834	GO:0022834		25	0.76706976	1.3371061	0.061657034	0.7085472	1.0	775	tags=28%, list=8%, signal=30%
GO:0090276	GO:0090276		88	0.47077465	1.3368328	0.042226486	0.70762956	1.0	1603	tags=31%, list=17%, signal=36%
GO:0042611	GO:0042611		20	0.671479	1.3364521	0.070342205	0.70749426	1.0	687	tags=20%, list=7%, signal=21%
GO:0043113	GO:0043113		24	0.4967954	1.3347769	0.084586464	0.7140388	1.0	375	tags=13%, list=4%, signal=13%
GO:0001914	GO:0001914		16	0.7251347	1.3347627	0.092843324	0.7118652	1.0	1875	tags=44%, list=19%, signal=54%
GO:0014015	GO:0014015		31	0.5301977	1.3339627	0.11608961	0.7138821	1.0	1482	tags=29%, list=15%, signal=34%
GO:0015171	GO:0015171		31	0.5343301	1.3335242	0.10754717	0.7139967	1.0	1211	tags=26%, list=13%, signal=29%
GO:0040001	GO:0040001		20	0.7287212	1.3333185	0.09607843	0.71285343	1.0	51	tags=10%, list=1%, signal=10%
GO:0032928	GO:0032928		17	0.576725	1.3329117	0.13508442	0.7129398	1.0	1022	tags=29%, list=11%, signal=33%
GO:0035637	GO:0035637		30	0.6208344	1.332728	0.11306043	0.7117335	1.0	1276	tags=27%, list=13%, signal=31%
GO:0002696	GO:0002696		172	0.46256196	1.3326414	0.022177419	0.7099633	1.0	1295	tags=23%, list=13%, signal=26%
GO:0045911	GO:0045911		22	0.652012	1.3325291	0.07465619	0.7083651	1.0	1295	tags=32%, list=13%, signal=37%
GO:0031349	GO:0031349		213	0.43052363	1.332147	0.040618956	0.7083408	1.0	1535	tags=23%, list=16%, signal=27%
GO:0008016	GO:0008016		78	0.48746666	1.332031	0.06476191	0.7067875	1.0	1101	tags=22%, list=11%, signal=24%
GO:0007178	GO:0007178		92	0.4876821	1.3315974	0.07378641	0.70684826	1.0	1084	tags=20%, list=11%, signal=22%
GO:0002793	GO:0002793		127	0.42254177	1.3312024	0.051330797	0.7067843	1.0	1936	tags=31%, list=20%, signal=39%
GO:0050871	GO:0050871		53	0.55919397	1.3311698	0.07644628	0.704863	1.0	1364	tags=32%, list=14%, signal=37%
GO:0001676	GO:0001676		65	0.5040301	1.3300939	0.08447937	0.7082559	1.0	1228	tags=23%, list=13%, signal=26%
GO:0001818	GO:0001818		130	0.44898316	1.329616	0.037383176	0.70859104	1.0	1091	tags=20%, list=11%, signal=22%
GO:0097755	GO:0097755		22	0.573957	1.3295363	0.11676083	0.7069015	1.0	2227	tags=36%, list=23%, signal=47%
GO:0002707	GO:0002707		17	0.6581579	1.3291831	0.07224335	0.70672077	1.0	1311	tags=35%, list=14%, signal=41%
GO:0071346	GO:0071346		103	0.44688666	1.3276038	0.077922076	0.7127789	1.0	447	tags=12%, list=5%, signal=12%
GO:0071549	GO:0071549		19	0.59075385	1.3275979	0.12273642	0.71074355	1.0	676	tags=26%, list=7%, signal=28%
GO:0045191	GO:0045191		17	0.4800278	1.3274757	0.14506769	0.70923156	1.0	1295	tags=35%, list=13%, signal=41%
GO:0033267	GO:0033267		198	0.39447534	1.3273839	0.027131783	0.7076549	1.0	1471	tags=20%, list=15%, signal=23%
GO:0009743	GO:0009743		100	0.41171235	1.3263183	0.044061303	0.7111148	1.0	2110	tags=34%, list=22%, signal=43%
GO:0051222	GO:0051222		227	0.3767046	1.3244802	0.035984848	0.71869564	1.0	1122	tags=19%, list=12%, signal=21%
GO:0055094	GO:0055094		15	0.5268528	1.3241044	0.14259928	0.7184817	1.0	1987	tags=53%, list=21%, signal=67%
GO:0045670	GO:0045670		25	0.61029124	1.3238032	0.13584906	0.7179306	1.0	689	tags=24%, list=7%, signal=26%
GO:0038093	GO:0038093		105	0.45163134	1.323386	0.06876228	0.71822625	1.0	1308	tags=20%, list=14%, signal=23%
GO:0002821	GO:0002821		50	0.5392652	1.3232067	0.09090909	0.71698135	1.0	1894	tags=38%, list=20%, signal=47%
GO:0002683	GO:0002683		208	0.41853967	1.3230983	0.032786883	0.7154742	1.0	1311	tags=25%, list=14%, signal=29%
GO:0009611	GO:0009611		340	0.3829648	1.3219676	0.041198503	0.7192515	1.0	1271	tags=19%, list=13%, signal=21%
GO:0017157	GO:0017157		99	0.41935948	1.3216428	0.07954545	0.718845	1.0	1925	tags=29%, list=20%, signal=36%
GO:0002431	GO:0002431		70	0.42376912	1.3214104	0.09848485	0.7179908	1.0	1099	tags=19%, list=11%, signal=21%
GO:0038094	GO:0038094		70	0.42376912	1.3214104	0.09848485	0.71595687	1.0	1099	tags=19%, list=11%, signal=21%
GO:0002433	GO:0002433		69	0.42378104	1.3213555	0.09848485	0.7141922	1.0	1099	tags=19%, list=11%, signal=21%
GO:0038096	GO:0038096		69	0.42378104	1.3213555	0.09848485	0.71218044	1.0	1099	tags=19%, list=11%, signal=21%
GO:0050714	GO:0050714		122	0.4234688	1.3204666	0.060263652	0.71451056	1.0	1121	tags=21%, list=12%, signal=24%
GO:2001169	GO:2001169		34	0.5052717	1.3201586	0.10760668	0.714062	1.0	1069	tags=26%, list=11%, signal=30%
GO:0046717	GO:0046717		23	0.47463465	1.3199579	0.09981167	0.71301246	1.0	1269	tags=26%, list=13%, signal=30%
GO:0032722	GO:0032722		23	0.59713954	1.319869	0.129771	0.7115772	1.0	903	tags=35%, list=9%, signal=38%
GO:0030888	GO:0030888		33	0.6223447	1.3184838	0.08695652	0.7167389	1.0	1364	tags=30%, list=14%, signal=35%
GO:0051181	GO:0051181		34	0.5755875	1.3181621	0.12974052	0.71634054	1.0	931	tags=21%, list=10%, signal=23%
GO:0046827	GO:0046827		16	0.66429275	1.3164741	0.08829175	0.7228175	1.0	1122	tags=31%, list=12%, signal=35%
GO:0046718	GO:0046718		57	0.51001376	1.3164703	0.13957936	0.7208462	1.0	1076	tags=25%, list=11%, signal=27%
GO:0050687	GO:0050687		17	0.545552	1.316465	0.14990859	0.7188866	1.0	1366	tags=24%, list=14%, signal=27%
GO:0045806	GO:0045806		35	0.45781574	1.3163292	0.11839709	0.71759766	1.0	1881	tags=43%, list=20%, signal=53%
GO:0015238	GO:0015238		50	0.5283531	1.3152713	0.13294798	0.7209873	1.0	1136	tags=20%, list=12%, signal=23%
GO:0012507	GO:0012507		47	0.4677548	1.3146899	0.07564576	0.7221388	1.0	687	tags=17%, list=7%, signal=18%
GO:0004843	GO:0004843		58	0.47364575	1.3145485	0.107279696	0.720869	1.0	976	tags=17%, list=10%, signal=19%
GO:0042113	GO:0042113		76	0.5598606	1.3141203	0.1183432	0.7211401	1.0	1295	tags=28%, list=13%, signal=32%
GO:0042060	GO:0042060		293	0.38355747	1.3141046	0.04725898	0.71929294	1.0	1271	tags=19%, list=13%, signal=22%
GO:0099518	GO:0099518		39	0.56540865	1.3140604	0.11153119	0.71757513	1.0	530	tags=13%, list=6%, signal=14%
GO:0043207	GO:0043207		447	0.37747756	1.3137425	0.018796992	0.7172359	1.0	1603	tags=21%, list=17%, signal=24%
GO:0051707	GO:0051707		447	0.37747756	1.3137425	0.018796992	0.715313	1.0	1603	tags=21%, list=17%, signal=24%
GO:0070373	GO:0070373		43	0.5206053	1.3134754	0.12062257	0.7149189	1.0	1295	tags=26%, list=13%, signal=29%
GO:0008028	GO:0008028		18	0.60538197	1.312918	0.13976377	0.71594346	1.0	2127	tags=44%, list=22%, signal=57%
GO:0051261	GO:0051261		27	0.48819414	1.312443	0.14981273	0.7164072	1.0	2430	tags=44%, list=25%, signal=59%
GO:0055010	GO:0055010		22	0.5290265	1.3115274	0.09504951	0.7191509	1.0	1202	tags=36%, list=12%, signal=41%
GO:0051294	GO:0051294		20	0.7091709	1.3113065	0.1330724	0.7183443	1.0	51	tags=10%, list=1%, signal=10%
GO:1905268	GO:1905268		46	0.47443327	1.310179	0.12896825	0.72206104	1.0	2416	tags=43%, list=25%, signal=58%
GO:0008514	GO:0008514		87	0.46485355	1.3099104	0.09677419	0.7216382	1.0	2164	tags=37%, list=23%, signal=47%
GO:0031225	GO:0031225		60	0.57235414	1.3098451	0.1184466	0.7200593	1.0	1451	tags=27%, list=15%, signal=31%
GO:0050766	GO:0050766		33	0.49920693	1.3096246	0.13358779	0.7193198	1.0	1878	tags=45%, list=20%, signal=56%
GO:1903555	GO:1903555		68	0.50948423	1.3088881	0.1171875	0.72107667	1.0	1595	tags=29%, list=17%, signal=35%
GO:0032680	GO:0032680		67	0.5095016	1.3088796	0.1171875	0.71925896	1.0	1595	tags=30%, list=17%, signal=36%
GO:0015485	GO:0015485		33	0.506548	1.3088696	0.11045365	0.717472	1.0	901	tags=21%, list=9%, signal=23%
GO:0030260	GO:0030260		65	0.4779132	1.3085234	0.12665406	0.717357	1.0	1084	tags=25%, list=11%, signal=28%
GO:0044409	GO:0044409		65	0.4779132	1.3085234	0.12665406	0.71550333	1.0	1084	tags=25%, list=11%, signal=28%
GO:0051806	GO:0051806		65	0.4779132	1.3085234	0.12665406	0.7136593	1.0	1084	tags=25%, list=11%, signal=28%
GO:0051828	GO:0051828		65	0.4779132	1.3085234	0.12665406	0.71182466	1.0	1084	tags=25%, list=11%, signal=28%
GO:0015370	GO:0015370		15	0.71613747	1.308457	0.13752456	0.71030223	1.0	630	tags=27%, list=7%, signal=28%
GO:0051249	GO:0051249		229	0.4506058	1.308355	0.025896415	0.70898044	1.0	1247	tags=22%, list=13%, signal=25%
GO:0050856	GO:0050856		26	0.61013263	1.3081664	0.116054155	0.70811003	1.0	1499	tags=38%, list=16%, signal=45%
GO:0072524	GO:0072524		85	0.40744123	1.3074547	0.104166664	0.70995235	1.0	1841	tags=33%, list=19%, signal=40%
GO:0070527	GO:0070527		30	0.52367914	1.307252	0.13904762	0.7091135	1.0	2010	tags=30%, list=21%, signal=38%
GO:0099094	GO:0099094		19	0.7581236	1.3071777	0.09504951	0.70766217	1.0	775	tags=21%, list=8%, signal=23%
GO:0001776	GO:0001776		34	0.61773396	1.3070143	0.10816327	0.70664024	1.0	1154	tags=38%, list=12%, signal=43%
GO:0002440	GO:0002440		41	0.5628914	1.3066969	0.10536399	0.7065355	1.0	1295	tags=27%, list=13%, signal=31%
GO:0042475	GO:0042475		29	0.53501004	1.3062712	0.14391144	0.70678264	1.0	1972	tags=34%, list=21%, signal=43%
GO:0034122	GO:0034122		19	0.68266326	1.3058367	0.11278196	0.70713854	1.0	1050	tags=42%, list=11%, signal=47%
GO:0050866	GO:0050866		87	0.4814823	1.3044493	0.06370656	0.7122085	1.0	918	tags=24%, list=10%, signal=26%
GO:0008094	GO:0008094		70	0.47585124	1.3043727	0.1659836	0.71085185	1.0	2535	tags=40%, list=26%, signal=54%
GO:0010812	GO:0010812		38	0.52202743	1.3042554	0.11192661	0.7097101	1.0	1430	tags=21%, list=15%, signal=25%
GO:0070228	GO:0070228		30	0.55727535	1.3026717	0.0952381	0.715822	1.0	1921	tags=43%, list=20%, signal=54%
GO:0051251	GO:0051251		156	0.4650453	1.3001465	0.044265594	0.7266574	1.0	1295	tags=24%, list=13%, signal=28%
GO:0050715	GO:0050715		58	0.4922544	1.299741	0.09719626	0.72661936	1.0	1936	tags=34%, list=20%, signal=43%
GO:0031122	GO:0031122		38	0.5011851	1.2995815	0.12572534	0.72572553	1.0	867	tags=16%, list=9%, signal=17%
GO:0032508	GO:0032508		50	0.5386642	1.2991455	0.14688128	0.725973	1.0	1776	tags=24%, list=18%, signal=29%
GO:0002695	GO:0002695		73	0.49642253	1.2980119	0.07238095	0.72972506	1.0	918	tags=27%, list=10%, signal=30%
GO:0051898	GO:0051898		25	0.5281757	1.29781	0.12903225	0.72897434	1.0	975	tags=28%, list=10%, signal=31%
GO:0002764	GO:0002764		258	0.43493348	1.2977208	0.063872255	0.7276177	1.0	1308	tags=21%, list=14%, signal=23%
GO:0002832	GO:0002832		29	0.63336074	1.297239	0.08431373	0.7282947	1.0	1502	tags=24%, list=16%, signal=29%
GO:0009607	GO:0009607		459	0.3682687	1.2969015	0.024118738	0.72814584	1.0	1603	tags=21%, list=17%, signal=24%
GO:0098857	GO:0098857		190	0.42580926	1.296689	0.083333336	0.7273658	1.0	1881	tags=31%, list=20%, signal=38%
GO:0010810	GO:0010810		141	0.40966013	1.2961698	0.057142857	0.72831243	1.0	1645	tags=26%, list=17%, signal=30%
GO:0072337	GO:0072337		15	0.6281348	1.2960974	0.16261682	0.72693557	1.0	388	tags=20%, list=4%, signal=21%
GO:0051283	GO:0051283		23	0.65553844	1.2956852	0.13737373	0.72726375	1.0	775	tags=22%, list=8%, signal=24%
GO:0004197	GO:0004197		69	0.44099054	1.295451	0.110497236	0.72669756	1.0	2244	tags=35%, list=23%, signal=45%
GO:1902905	GO:1902905		132	0.39780548	1.295201	0.079457365	0.72614574	1.0	1176	tags=17%, list=12%, signal=19%
GO:0044390	GO:0044390		15	0.513964	1.2949997	0.13682093	0.7254805	1.0	2503	tags=47%, list=26%, signal=63%
GO:0070665	GO:0070665		68	0.551287	1.2949053	0.07838983	0.724176	1.0	955	tags=25%, list=10%, signal=28%
GO:0050778	GO:0050778		396	0.40043172	1.2947733	0.06640625	0.7231304	1.0	1535	tags=22%, list=16%, signal=25%
GO:0019722	GO:0019722		56	0.47540727	1.2947191	0.11967546	0.72164845	1.0	1295	tags=25%, list=13%, signal=29%
GO:1903727	GO:1903727		26	0.5023119	1.2946142	0.11786372	0.72040653	1.0	1932	tags=42%, list=20%, signal=53%
GO:0035371	GO:0035371		18	0.6131236	1.2945459	0.16374269	0.71902126	1.0	817	tags=22%, list=8%, signal=24%
GO:0031348	GO:0031348		92	0.44269446	1.2937299	0.09618875	0.72146267	1.0	1574	tags=25%, list=16%, signal=30%
GO:1903531	GO:1903531		83	0.46047628	1.2931085	0.102661595	0.7229722	1.0	1603	tags=25%, list=17%, signal=30%
GO:0032945	GO:0032945		38	0.49172726	1.2922237	0.06846847	0.7253338	1.0	918	tags=21%, list=10%, signal=23%
GO:0050672	GO:0050672		38	0.49172726	1.2922237	0.06846847	0.7236391	1.0	918	tags=21%, list=10%, signal=23%
GO:0002715	GO:0002715		20	0.64412665	1.2920997	0.12952381	0.7226003	1.0	2134	tags=35%, list=22%, signal=45%
GO:0042269	GO:0042269		20	0.64412665	1.2920997	0.12952381	0.72091985	1.0	2134	tags=35%, list=22%, signal=45%
GO:1901992	GO:1901992		52	0.50130737	1.2920823	0.11309524	0.71935105	1.0	502	tags=12%, list=5%, signal=12%
GO:0150034	GO:0150034		142	0.4093715	1.2919711	0.06640625	0.71825373	1.0	1308	tags=17%, list=14%, signal=19%
GO:0001817	GO:0001817		344	0.40202823	1.2914497	0.024667932	0.71902615	1.0	1595	tags=25%, list=17%, signal=29%
GO:0034381	GO:0034381		34	0.47495732	1.2901192	0.13284133	0.7234975	1.0	901	tags=21%, list=9%, signal=23%
GO:0031226	GO:0031226		485	0.40793765	1.2896123	0.024911031	0.7243625	1.0	1303	tags=19%, list=14%, signal=21%
GO:0006360	GO:0006360		32	0.5507232	1.2895358	0.15087041	0.72304106	1.0	870	tags=19%, list=9%, signal=21%
GO:0036019	GO:0036019		16	0.5967874	1.2892311	0.16423358	0.722857	1.0	899	tags=19%, list=9%, signal=21%
GO:0051048	GO:0051048		91	0.43703327	1.2878802	0.09756097	0.7278047	1.0	835	tags=16%, list=9%, signal=18%
GO:0050796	GO:0050796		77	0.46913928	1.2872958	0.08092485	0.7290929	1.0	1603	tags=31%, list=17%, signal=37%
GO:0009636	GO:0009636		274	0.36196524	1.2866635	0.05882353	0.7304727	1.0	1084	tags=16%, list=11%, signal=18%
GO:0032456	GO:0032456		22	0.5272318	1.2862201	0.15853658	0.73098165	1.0	2056	tags=36%, list=21%, signal=46%
GO:0015711	GO:0015711		205	0.39576	1.285997	0.061818182	0.7303627	1.0	1481	tags=25%, list=15%, signal=29%
GO:0098797	GO:0098797		239	0.3988142	1.2857878	0.040152963	0.7298185	1.0	1076	tags=17%, list=11%, signal=18%
GO:0030183	GO:0030183		48	0.61294043	1.2834853	0.14038461	0.7392925	1.0	1295	tags=29%, list=13%, signal=34%
GO:0045121	GO:0045121		189	0.42264715	1.2834365	0.08761905	0.73787105	1.0	1881	tags=31%, list=20%, signal=37%
GO:1901568	GO:1901568		94	0.4313571	1.2833712	0.121673	0.7365116	1.0	1318	tags=21%, list=14%, signal=24%
GO:1901799	GO:1901799		45	0.45521185	1.2833099	0.10852713	0.73514116	1.0	1042	tags=27%, list=11%, signal=30%
GO:0042116	GO:0042116		23	0.65368956	1.2831388	0.13549618	0.73428273	1.0	1022	tags=35%, list=11%, signal=39%
GO:0019362	GO:0019362		80	0.40869024	1.2830504	0.121442124	0.73304325	1.0	1841	tags=34%, list=19%, signal=41%
GO:0046496	GO:0046496		80	0.40869024	1.2830504	0.121442124	0.7314142	1.0	1841	tags=34%, list=19%, signal=41%
GO:0046006	GO:0046006		20	0.6082755	1.2828963	0.13725491	0.7305066	1.0	802	tags=25%, list=8%, signal=27%
GO:0007045	GO:0007045		21	0.61367506	1.2825375	0.14115308	0.73068213	1.0	2069	tags=38%, list=22%, signal=48%
GO:0048041	GO:0048041		21	0.61367506	1.2825375	0.14115308	0.7290691	1.0	2069	tags=38%, list=22%, signal=48%
GO:0002228	GO:0002228		15	0.5333745	1.282496	0.17097415	0.7276647	1.0	1853	tags=27%, list=19%, signal=33%
GO:0042267	GO:0042267		15	0.5333745	1.282496	0.17097415	0.7260655	1.0	1853	tags=27%, list=19%, signal=33%
GO:0120111	GO:0120111		60	0.48571	1.2824681	0.133829	0.7246097	1.0	110	tags=7%, list=1%, signal=7%
GO:0005680	GO:0005680		18	0.5013097	1.2819875	0.14549181	0.7254249	1.0	2222	tags=39%, list=23%, signal=50%
GO:0099072	GO:0099072		24	0.56776744	1.2819192	0.14498141	0.72417796	1.0	375	tags=13%, list=4%, signal=13%
GO:1904951	GO:1904951		254	0.35810006	1.2804941	0.06994329	0.7294618	1.0	1122	tags=18%, list=12%, signal=20%
GO:0019835	GO:0019835		18	0.49350923	1.28011	0.17612524	0.7296479	1.0	2057	tags=28%, list=21%, signal=35%
GO:0019730	GO:0019730		48	0.5255839	1.2798773	0.12	0.7290641	1.0	2057	tags=33%, list=21%, signal=42%
GO:0005839	GO:0005839		19	0.49266812	1.2798015	0.20647773	0.7278593	1.0	2341	tags=63%, list=24%, signal=83%
GO:0098589	GO:0098589		196	0.41247973	1.2781895	0.08884688	0.7339048	1.0	1881	tags=30%, list=20%, signal=37%
GO:0098609	GO:0098609		233	0.417014	1.2779435	0.0415879	0.733462	1.0	1444	tags=25%, list=15%, signal=29%
GO:0043550	GO:0043550		34	0.43974385	1.2772111	0.09683099	0.7353857	1.0	2057	tags=38%, list=21%, signal=48%
GO:0006820	GO:0006820		248	0.4033251	1.2770782	0.06727273	0.734441	1.0	1270	tags=21%, list=13%, signal=23%
GO:0006323	GO:0006323		108	0.42599383	1.2770531	0.12840466	0.7329571	1.0	1739	tags=31%, list=18%, signal=37%
GO:0034284	GO:0034284		85	0.41087744	1.2765889	0.06538462	0.73346674	1.0	2078	tags=35%, list=22%, signal=45%
GO:0051051	GO:0051051		230	0.39176172	1.2764968	0.06642729	0.7323002	1.0	1795	tags=28%, list=19%, signal=33%
GO:0046456	GO:0046456		27	0.49905077	1.2762499	0.16448598	0.73190725	1.0	1514	tags=30%, list=16%, signal=35%
GO:0071813	GO:0071813		18	0.6146081	1.275998	0.17254902	0.7314921	1.0	1439	tags=33%, list=15%, signal=39%
GO:0071814	GO:0071814		18	0.6146081	1.275998	0.17254902	0.72994226	1.0	1439	tags=33%, list=15%, signal=39%
GO:1903426	GO:1903426		53	0.44616958	1.2751012	0.107913665	0.7326468	1.0	2152	tags=32%, list=22%, signal=41%
GO:0051047	GO:0051047		196	0.39599812	1.2746273	0.076481834	0.73331225	1.0	1326	tags=20%, list=14%, signal=23%
GO:0017124	GO:0017124		91	0.43013498	1.2743416	0.106299214	0.7331422	1.0	1640	tags=25%, list=17%, signal=30%
GO:0031347	GO:0031347		356	0.3765729	1.2740879	0.022058824	0.7327178	1.0	1535	tags=22%, list=16%, signal=25%
GO:0031256	GO:0031256		97	0.42387265	1.273965	0.078947365	0.7318392	1.0	2028	tags=32%, list=21%, signal=40%
GO:0006361	GO:0006361		30	0.5340984	1.273761	0.15384616	0.7312443	1.0	870	tags=17%, list=9%, signal=18%
GO:0008200	GO:0008200		20	0.51278746	1.2736217	0.17058824	0.73034805	1.0	1306	tags=35%, list=14%, signal=40%
GO:0032934	GO:0032934		36	0.47901043	1.2733942	0.14512922	0.7298966	1.0	901	tags=19%, list=9%, signal=21%
GO:0050863	GO:0050863		165	0.47480157	1.2724608	0.053169735	0.73256034	1.0	955	tags=20%, list=10%, signal=22%
GO:0019783	GO:0019783		80	0.44414088	1.2722768	0.09019608	0.73188025	1.0	976	tags=15%, list=10%, signal=17%
GO:0034453	GO:0034453		18	0.5486251	1.2721301	0.19493178	0.7309671	1.0	615	tags=17%, list=6%, signal=18%
GO:0045933	GO:0045933		16	0.6872791	1.2720656	0.16520211	0.72974294	1.0	1076	tags=38%, list=11%, signal=42%
GO:0006816	GO:0006816		88	0.4415817	1.2720473	0.0625	0.7283166	1.0	889	tags=18%, list=9%, signal=20%
GO:0060078	GO:0060078		15	0.7573275	1.2715753	0.10387324	0.729021	1.0	418	tags=27%, list=4%, signal=28%
GO:1904950	GO:1904950		93	0.43311915	1.27134	0.10566038	0.72854656	1.0	829	tags=15%, list=9%, signal=16%
GO:0048489	GO:0048489		50	0.43663666	1.2711471	0.10163339	0.72796726	1.0	1444	tags=20%, list=15%, signal=23%
GO:0097479	GO:0097479		50	0.43663666	1.2711471	0.10163339	0.7264786	1.0	1444	tags=20%, list=15%, signal=23%
GO:0097480	GO:0097480		50	0.43663666	1.2711471	0.10163339	0.724996	1.0	1444	tags=20%, list=15%, signal=23%
GO:0070304	GO:0070304		88	0.49902946	1.2709022	0.105788425	0.7247517	1.0	962	tags=24%, list=10%, signal=26%
GO:0005887	GO:0005887		447	0.40027955	1.2703084	0.03417266	0.72598934	1.0	1406	tags=20%, list=15%, signal=23%
GO:0045087	GO:0045087		371	0.36297128	1.2701207	0.073608615	0.7255147	1.0	1936	tags=24%, list=20%, signal=29%
GO:0036465	GO:0036465		32	0.5111955	1.2700834	0.16007534	0.7242159	1.0	1373	tags=22%, list=14%, signal=25%
GO:0046658	GO:0046658		23	0.6344213	1.2697358	0.16506718	0.72433275	1.0	578	tags=22%, list=6%, signal=23%
GO:0090322	GO:0090322		24	0.50954175	1.269715	0.15992647	0.7229605	1.0	2552	tags=50%, list=27%, signal=68%
GO:0032231	GO:0032231		66	0.43795514	1.2695838	0.13076924	0.7220292	1.0	1382	tags=24%, list=14%, signal=28%
GO:0006968	GO:0006968		21	0.60960567	1.269421	0.15619047	0.7213399	1.0	1987	tags=38%, list=21%, signal=48%
GO:0002253	GO:0002253		288	0.3978407	1.2692865	0.07198443	0.7205273	1.0	1311	tags=19%, list=14%, signal=22%
GO:0045684	GO:0045684		19	0.54964584	1.2687513	0.17131475	0.72152513	1.0	2251	tags=53%, list=23%, signal=69%
GO:0010718	GO:0010718		29	0.5242057	1.2683659	0.13035019	0.7219202	1.0	1444	tags=31%, list=15%, signal=36%
GO:0006090	GO:0006090		49	0.39560494	1.2682652	0.17399618	0.72089094	1.0	1968	tags=39%, list=20%, signal=49%
GO:0007167	GO:0007167		390	0.3726942	1.2682002	0.033027522	0.719728	1.0	1019	tags=15%, list=11%, signal=16%
GO:0008234	GO:0008234		120	0.39214844	1.2679954	0.0701107	0.719213	1.0	2244	tags=31%, list=23%, signal=40%
GO:0046685	GO:0046685		25	0.43111372	1.26763	0.14339623	0.7194363	1.0	1653	tags=32%, list=17%, signal=39%
GO:0010830	GO:0010830		20	0.5685805	1.2671535	0.15913557	0.72028977	1.0	1202	tags=20%, list=12%, signal=23%
GO:0002757	GO:0002757		239	0.42531833	1.2670816	0.078313254	0.71915376	1.0	1308	tags=21%, list=14%, signal=24%
GO:0003678	GO:0003678		40	0.54348797	1.2663934	0.17948718	0.7207186	1.0	2290	tags=30%, list=24%, signal=39%
GO:0047496	GO:0047496		34	0.581834	1.265549	0.14913958	0.7232337	1.0	530	tags=15%, list=6%, signal=16%
GO:0015849	GO:0015849		124	0.41271612	1.265245	0.09504951	0.72318333	1.0	1270	tags=21%, list=13%, signal=24%
GO:0046942	GO:0046942		124	0.41271612	1.265245	0.09504951	0.7217681	1.0	1270	tags=21%, list=13%, signal=24%
GO:0035336	GO:0035336		15	0.64584535	1.2649429	0.15991902	0.7217509	1.0	778	tags=27%, list=8%, signal=29%
GO:0065004	GO:0065004		136	0.4144422	1.2644657	0.11673152	0.7225138	1.0	1396	tags=19%, list=15%, signal=22%
GO:0032273	GO:0032273		81	0.44062454	1.2644039	0.12927757	0.7213571	1.0	978	tags=12%, list=10%, signal=14%
GO:0019731	GO:0019731		18	0.62703043	1.2627242	0.1660079	0.72753364	1.0	1757	tags=33%, list=18%, signal=41%
GO:0050858	GO:0050858		18	0.66085553	1.2625782	0.1494024	0.72677803	1.0	751	tags=33%, list=8%, signal=36%
GO:0001892	GO:0001892		40	0.46209455	1.2623444	0.13962264	0.7263809	1.0	1300	tags=25%, list=14%, signal=29%
GO:0042771	GO:0042771		19	0.5152966	1.2621641	0.2007722	0.72582257	1.0	2525	tags=37%, list=26%, signal=50%
GO:0031589	GO:0031589		117	0.42815304	1.2621483	0.091617934	0.72450274	1.0	2069	tags=33%, list=22%, signal=42%
GO:0071556	GO:0071556		24	0.5538927	1.2621229	0.107407406	0.7232344	1.0	694	tags=17%, list=7%, signal=18%
GO:0098553	GO:0098553		24	0.5538927	1.2621229	0.107407406	0.7218462	1.0	694	tags=17%, list=7%, signal=18%
GO:0006953	GO:0006953		23	0.48367622	1.2620524	0.16732283	0.7207372	1.0	2075	tags=52%, list=22%, signal=66%
GO:0048660	GO:0048660		77	0.4185519	1.2619901	0.10055866	0.71963316	1.0	1444	tags=22%, list=15%, signal=26%
GO:0051293	GO:0051293		26	0.6345053	1.2619579	0.17221135	0.7183846	1.0	51	tags=8%, list=1%, signal=8%
GO:0015850	GO:0015850		76	0.44736317	1.2611393	0.09225092	0.7207194	1.0	2147	tags=38%, list=22%, signal=49%
GO:0032727	GO:0032727		15	0.54840046	1.2611107	0.1764706	0.71952397	1.0	890	tags=20%, list=9%, signal=22%
GO:1902305	GO:1902305		35	0.46783596	1.2606653	0.14100185	0.7201521	1.0	525	tags=14%, list=5%, signal=15%
GO:0030894	GO:0030894		25	0.5712637	1.2604069	0.14728682	0.7198996	1.0	1955	tags=44%, list=20%, signal=55%
GO:0031252	GO:0031252		286	0.36078274	1.2602073	0.04612546	0.71938574	1.0	1487	tags=20%, list=15%, signal=22%
GO:0050853	GO:0050853		37	0.55881363	1.2597089	0.12048193	0.7201938	1.0	1295	tags=30%, list=13%, signal=34%
GO:0071482	GO:0071482		62	0.44008684	1.2594702	0.12922466	0.7198264	1.0	1707	tags=26%, list=18%, signal=31%
GO:2001237	GO:2001237		66	0.4737659	1.2591845	0.09487666	0.719751	1.0	1573	tags=20%, list=16%, signal=23%
GO:0034644	GO:0034644		58	0.4522448	1.25918	0.13052209	0.71842885	1.0	1707	tags=28%, list=18%, signal=33%
GO:0045646	GO:0045646		27	0.5513274	1.2582649	0.16765286	0.72098154	1.0	1037	tags=33%, list=11%, signal=37%
GO:0043296	GO:0043296		92	0.42443797	1.2577474	0.12015504	0.7219616	1.0	1688	tags=28%, list=18%, signal=34%
GO:0007187	GO:0007187		35	0.4854076	1.2577188	0.15384616	0.72073543	1.0	617	tags=11%, list=6%, signal=12%
GO:0032652	GO:0032652		34	0.5773849	1.2569736	0.14741036	0.7226695	1.0	1698	tags=35%, list=18%, signal=43%
GO:0042393	GO:0042393		141	0.40662065	1.256763	0.09770115	0.7222877	1.0	1380	tags=23%, list=14%, signal=26%
GO:1901655	GO:1901655		61	0.43256614	1.256665	0.08224299	0.7214081	1.0	1588	tags=28%, list=17%, signal=33%
GO:0035690	GO:0035690		186	0.37056583	1.256543	0.06666667	0.72060657	1.0	829	tags=14%, list=9%, signal=15%
GO:0015893	GO:0015893		78	0.4968597	1.2561831	0.11588785	0.7208247	1.0	1915	tags=35%, list=20%, signal=43%
GO:0051156	GO:0051156		17	0.48519787	1.2559059	0.18299446	0.72068834	1.0	1317	tags=29%, list=14%, signal=34%
GO:1900274	GO:1900274		17	0.6477045	1.2556436	0.15338646	0.7205154	1.0	676	tags=35%, list=7%, signal=38%
GO:0044057	GO:0044057		212	0.37501755	1.2544609	0.043071162	0.7246642	1.0	1101	tags=18%, list=11%, signal=20%
GO:0019955	GO:0019955		45	0.58621013	1.2541203	0.12820514	0.724836	1.0	1270	tags=22%, list=13%, signal=25%
GO:1903037	GO:1903037		155	0.45751265	1.2538636	0.08678501	0.7245797	1.0	1154	tags=23%, list=12%, signal=26%
GO:0018195	GO:0018195		17	0.65259385	1.2530261	0.18163672	0.72691286	1.0	463	tags=12%, list=5%, signal=12%
GO:2000351	GO:2000351		28	0.5482258	1.2528994	0.16306484	0.72614765	1.0	522	tags=14%, list=5%, signal=15%
GO:0071478	GO:0071478		109	0.41184795	1.2515944	0.10891089	0.73052746	1.0	1707	tags=28%, list=18%, signal=33%
GO:0071548	GO:0071548		25	0.5742816	1.2501651	0.15961538	0.7354077	1.0	1524	tags=36%, list=16%, signal=43%
GO:0032874	GO:0032874		87	0.4930251	1.2501476	0.116	0.73414725	1.0	962	tags=23%, list=10%, signal=25%
GO:0044769	GO:0044769		15	0.46777746	1.2497402	0.20450282	0.734657	1.0	2312	tags=40%, list=24%, signal=53%
GO:0046961	GO:0046961		15	0.46777746	1.2497402	0.20450282	0.73332846	1.0	2312	tags=40%, list=24%, signal=53%
GO:0050830	GO:0050830		32	0.4839946	1.2495645	0.14700544	0.7328305	1.0	1757	tags=31%, list=18%, signal=38%
GO:0050850	GO:0050850		22	0.6201434	1.2495347	0.20117188	0.7316433	1.0	955	tags=27%, list=10%, signal=30%
GO:1903034	GO:1903034		91	0.4620918	1.2493081	0.09854015	0.731277	1.0	1019	tags=19%, list=11%, signal=21%
GO:0042605	GO:0042605		20	0.58187467	1.248945	0.16883117	0.73158133	1.0	168	tags=10%, list=2%, signal=10%
GO:0002637	GO:0002637		28	0.41220602	1.248694	0.16826004	0.73143446	1.0	1295	tags=32%, list=13%, signal=37%
GO:0097009	GO:0097009		17	0.5861635	1.2486881	0.14990138	0.730157	1.0	2039	tags=41%, list=21%, signal=52%
GO:0030890	GO:0030890		19	0.69058853	1.2479156	0.15400411	0.732283	1.0	1364	tags=32%, list=14%, signal=37%
GO:0048662	GO:0048662		27	0.54823345	1.2478093	0.13824058	0.7313732	1.0	1082	tags=30%, list=11%, signal=33%
GO:0032392	GO:0032392		56	0.4919298	1.247303	0.17659138	0.7322742	1.0	1407	tags=18%, list=15%, signal=21%
GO:0033617	GO:0033617		15	0.57035893	1.246921	0.15514019	0.73253864	1.0	367	tags=13%, list=4%, signal=14%
GO:0046849	GO:0046849		20	0.5385432	1.2462302	0.2014652	0.7340788	1.0	1645	tags=40%, list=17%, signal=48%
GO:0006909	GO:0006909		149	0.3996848	1.246021	0.10869565	0.7337231	1.0	1504	tags=23%, list=16%, signal=27%
GO:0034113	GO:0034113		23	0.60948384	1.2452654	0.166348	0.73566794	1.0	1987	tags=43%, list=21%, signal=55%
GO:0048639	GO:0048639		80	0.45835608	1.245221	0.12333966	0.73454034	1.0	1300	tags=18%, list=14%, signal=20%
GO:0070482	GO:0070482		194	0.3670613	1.2451806	0.046728972	0.7334017	1.0	903	tags=16%, list=9%, signal=17%
GO:0098657	GO:0098657		399	0.33490118	1.2448741	0.055045873	0.7334048	1.0	1504	tags=19%, list=16%, signal=22%
GO:0051250	GO:0051250		66	0.49290773	1.244698	0.1124031	0.73289824	1.0	918	tags=27%, list=10%, signal=30%
GO:0031593	GO:0031593		31	0.51725066	1.2445291	0.19311664	0.7322813	1.0	194	tags=13%, list=2%, signal=13%
GO:0080025	GO:0080025		20	0.63843066	1.2439317	0.171875	0.7336848	1.0	1176	tags=30%, list=12%, signal=34%
GO:0098659	GO:0098659		23	0.5271105	1.2436415	0.28853756	0.73364466	1.0	1364	tags=22%, list=14%, signal=25%
GO:0099587	GO:0099587		23	0.5271105	1.2436415	0.28853756	0.7323666	1.0	1364	tags=22%, list=14%, signal=25%
GO:0005903	GO:0005903		56	0.47265092	1.2433246	0.17254174	0.7325453	1.0	388	tags=13%, list=4%, signal=13%
GO:0015672	GO:0015672		121	0.38663203	1.2430613	0.11254612	0.73242134	1.0	1111	tags=19%, list=12%, signal=21%
GO:0022407	GO:0022407		208	0.41382682	1.2429528	0.06311637	0.7315863	1.0	1154	tags=20%, list=12%, signal=22%
GO:0002711	GO:0002711		23	0.59251714	1.2428312	0.16760829	0.73084337	1.0	426	tags=22%, list=4%, signal=23%
GO:0051153	GO:0051153		39	0.49528864	1.2428008	0.14401622	0.7297014	1.0	704	tags=15%, list=7%, signal=17%
GO:0001906	GO:0001906		42	0.4227807	1.2425219	0.15010142	0.7296633	1.0	2057	tags=38%, list=21%, signal=48%
GO:0042130	GO:0042130		30	0.5005618	1.2423002	0.10622711	0.72937775	1.0	578	tags=17%, list=6%, signal=18%
GO:1901652	GO:1901652		259	0.36404386	1.24188	0.09142857	0.7299331	1.0	1844	tags=27%, list=19%, signal=33%
GO:0099738	GO:0099738		26	0.5106943	1.2417687	0.19092627	0.7291627	1.0	948	tags=19%, list=10%, signal=21%
GO:1903039	GO:1903039		116	0.48166463	1.2404392	0.13173653	0.733522	1.0	1124	tags=24%, list=12%, signal=27%
GO:0098552	GO:0098552		266	0.3751514	1.2391534	0.07321773	0.73802036	1.0	1889	tags=27%, list=20%, signal=33%
GO:0030100	GO:0030100		170	0.36601797	1.239006	0.09073724	0.7373924	1.0	1610	tags=28%, list=17%, signal=33%
GO:0030660	GO:0030660		82	0.4100119	1.2389241	0.10153256	0.73647153	1.0	694	tags=13%, list=7%, signal=14%
GO:0002700	GO:0002700		69	0.431016	1.2387673	0.13396226	0.73591435	1.0	1295	tags=30%, list=13%, signal=35%
GO:0015267	GO:0015267		102	0.4870651	1.2387066	0.09714286	0.73491424	1.0	892	tags=19%, list=9%, signal=20%
GO:0022803	GO:0022803		102	0.4870651	1.2387066	0.09714286	0.7336687	1.0	892	tags=19%, list=9%, signal=20%
GO:2000059	GO:2000059		37	0.45728543	1.2382743	0.18562874	0.73430055	1.0	1399	tags=27%, list=15%, signal=32%
GO:1903305	GO:1903305		62	0.39077178	1.238137	0.14051095	0.7335829	1.0	1925	tags=27%, list=20%, signal=34%
GO:0019894	GO:0019894		25	0.56981754	1.2378016	0.1959596	0.733807	1.0	1134	tags=32%, list=12%, signal=36%
GO:0016447	GO:0016447		17	0.50144714	1.2376127	0.21689059	0.7334003	1.0	2001	tags=41%, list=21%, signal=52%
GO:0046906	GO:0046906		71	0.4973473	1.2366271	0.14285715	0.73644346	1.0	1290	tags=23%, list=13%, signal=26%
GO:0019682	GO:0019682		15	0.54722625	1.2363617	0.26459143	0.7363259	1.0	1540	tags=40%, list=16%, signal=48%
GO:1904115	GO:1904115		43	0.517436	1.2354584	0.20149253	0.7389337	1.0	684	tags=12%, list=7%, signal=12%
GO:1901342	GO:1901342		175	0.3943862	1.235103	0.03119266	0.7392391	1.0	1280	tags=21%, list=13%, signal=24%
GO:0001772	GO:0001772		23	0.6503875	1.2351002	0.23091976	0.73802626	1.0	1864	tags=35%, list=19%, signal=43%
GO:0045687	GO:0045687		19	0.5288296	1.2350054	0.21782178	0.73718244	1.0	1482	tags=32%, list=15%, signal=37%
GO:0036459	GO:0036459		72	0.43335778	1.2349788	0.15283018	0.73605394	1.0	1949	tags=25%, list=20%, signal=31%
GO:0101005	GO:0101005		72	0.43335778	1.2349788	0.15283018	0.7348312	1.0	1949	tags=25%, list=20%, signal=31%
GO:0004721	GO:0004721		114	0.44300443	1.2348334	0.11646587	0.73424	1.0	629	tags=11%, list=7%, signal=12%
GO:0008286	GO:0008286		58	0.41260013	1.2344089	0.16481481	0.73486114	1.0	2152	tags=33%, list=22%, signal=42%
GO:0045861	GO:0045861		221	0.38521728	1.2342935	0.10019268	0.7341098	1.0	1125	tags=21%, list=12%, signal=23%
GO:0031113	GO:0031113		32	0.47126013	1.2329092	0.21387284	0.73881924	1.0	956	tags=22%, list=10%, signal=24%
GO:0001618	GO:0001618		42	0.54146206	1.2323948	0.21611002	0.73982435	1.0	1076	tags=29%, list=11%, signal=32%
GO:0104005	GO:0104005		42	0.54146206	1.2323948	0.21611002	0.7386075	1.0	1076	tags=29%, list=11%, signal=32%
GO:0140272	GO:0140272		42	0.54146206	1.2323948	0.21611002	0.7373947	1.0	1076	tags=29%, list=11%, signal=32%
GO:1900271	GO:1900271		19	0.49114528	1.2308773	0.21052632	0.74259883	1.0	1284	tags=26%, list=13%, signal=30%
GO:0005178	GO:0005178		83	0.4066648	1.229289	0.13533835	0.74815494	1.0	1400	tags=22%, list=15%, signal=25%
GO:0004725	GO:0004725		54	0.5138021	1.2291319	0.16078432	0.74761456	1.0	1339	tags=24%, list=14%, signal=28%
GO:0035335	GO:0035335		54	0.5138021	1.2291319	0.16078432	0.74639505	1.0	1339	tags=24%, list=14%, signal=28%
GO:0002562	GO:0002562		18	0.49358702	1.2286764	0.22851562	0.74710304	1.0	2001	tags=39%, list=21%, signal=49%
GO:0016444	GO:0016444		18	0.49358702	1.2286764	0.22851562	0.74588823	1.0	2001	tags=39%, list=21%, signal=49%
GO:1901989	GO:1901989		60	0.46484587	1.2280785	0.16015625	0.7471801	1.0	502	tags=12%, list=5%, signal=12%
GO:0042102	GO:0042102		51	0.5643887	1.2280132	0.1748401	0.74627084	1.0	955	tags=24%, list=10%, signal=26%
GO:0021782	GO:0021782		48	0.42989075	1.2273774	0.16793893	0.7478126	1.0	1129	tags=25%, list=12%, signal=28%
GO:0007249	GO:0007249		46	0.5464826	1.2270894	0.17919075	0.74778515	1.0	551	tags=17%, list=6%, signal=18%
GO:0051495	GO:0051495		141	0.37260747	1.227063	0.1194605	0.74670404	1.0	819	tags=13%, list=9%, signal=15%
GO:0000731	GO:0000731		33	0.5490345	1.2265232	0.21386139	0.74774504	1.0	37	tags=6%, list=0%, signal=6%
GO:0070160	GO:0070160		82	0.43072855	1.2264619	0.14555766	0.7467944	1.0	1786	tags=30%, list=19%, signal=37%
GO:1903532	GO:1903532		182	0.3808234	1.2263111	0.10763209	0.74620664	1.0	1326	tags=20%, list=14%, signal=23%
GO:0032755	GO:0032755		36	0.5757366	1.226304	0.23921569	0.7450491	1.0	781	tags=14%, list=8%, signal=15%
GO:0048010	GO:0048010		53	0.3860423	1.2255753	0.17690875	0.74695086	1.0	276	tags=9%, list=3%, signal=10%
GO:0060402	GO:0060402		23	0.6053922	1.2254001	0.20675944	0.746544	1.0	775	tags=17%, list=8%, signal=19%
GO:0097553	GO:0097553		23	0.6053922	1.2254001	0.20675944	0.74535334	1.0	775	tags=17%, list=8%, signal=19%
GO:0005923	GO:0005923		79	0.43164316	1.2253054	0.1539924	0.7445917	1.0	1786	tags=30%, list=19%, signal=37%
GO:0001666	GO:0001666		170	0.37952915	1.2251667	0.07821229	0.7439667	1.0	903	tags=17%, list=9%, signal=18%
GO:1900542	GO:1900542		59	0.4047005	1.2238882	0.12523365	0.7481149	1.0	1069	tags=24%, list=11%, signal=27%
GO:0048146	GO:0048146		33	0.5478584	1.2238824	0.17580341	0.7469573	1.0	989	tags=27%, list=10%, signal=30%
GO:0016405	GO:0016405		17	0.6231633	1.2234865	0.13907285	0.74753785	1.0	266	tags=18%, list=3%, signal=18%
GO:0051781	GO:0051781		37	0.50330454	1.223036	0.18217821	0.7484135	1.0	1959	tags=32%, list=20%, signal=41%
GO:0050878	GO:0050878		283	0.37150264	1.2227727	0.09558824	0.74829865	1.0	1270	tags=17%, list=13%, signal=19%
GO:0036293	GO:0036293		177	0.37386897	1.222449	0.075187966	0.7485493	1.0	903	tags=17%, list=9%, signal=18%
GO:0006690	GO:0006690		60	0.4580027	1.2220402	0.19961241	0.7490627	1.0	1241	tags=22%, list=13%, signal=25%
GO:1903556	GO:1903556		24	0.62561494	1.222003	0.17288801	0.7480237	1.0	2020	tags=46%, list=21%, signal=58%
GO:0030101	GO:0030101		18	0.4701019	1.22166	0.25325885	0.74830776	1.0	1853	tags=28%, list=19%, signal=34%
GO:0051924	GO:0051924		100	0.4115094	1.2212244	0.08918406	0.74894655	1.0	1204	tags=22%, list=13%, signal=25%
GO:0055092	GO:0055092		43	0.5162335	1.2207396	0.17726398	0.74994385	1.0	901	tags=26%, list=9%, signal=28%
GO:0015807	GO:0015807		27	0.46620816	1.2206309	0.17567568	0.74929833	1.0	1460	tags=30%, list=15%, signal=35%
GO:0045621	GO:0045621		46	0.5093871	1.2198666	0.16159695	0.7513771	1.0	687	tags=28%, list=7%, signal=30%
GO:0006195	GO:0006195		29	0.4286691	1.2195727	0.16727273	0.7514765	1.0	1632	tags=28%, list=17%, signal=33%
GO:1902600	GO:1902600		64	0.3882407	1.2195294	0.17948718	0.75049037	1.0	1111	tags=20%, list=12%, signal=23%
GO:0050864	GO:0050864		77	0.48452157	1.2190899	0.14717741	0.7512249	1.0	1364	tags=29%, list=14%, signal=33%
GO:0043601	GO:0043601		23	0.5647704	1.2188983	0.19729207	0.75089	1.0	1955	tags=43%, list=20%, signal=54%
GO:0032838	GO:0032838		92	0.4242176	1.2187726	0.15283018	0.7502349	1.0	1413	tags=17%, list=15%, signal=20%
GO:0015075	GO:0015075		303	0.38826373	1.2185596	0.09756097	0.7499817	1.0	1170	tags=18%, list=12%, signal=20%
GO:0051193	GO:0051193		49	0.4513127	1.2180622	0.18007663	0.75096405	1.0	1422	tags=33%, list=15%, signal=38%
GO:0043178	GO:0043178		51	0.47786754	1.217809	0.19111969	0.7509165	1.0	926	tags=22%, list=10%, signal=24%
GO:0071214	GO:0071214		188	0.36674157	1.217618	0.09210526	0.7505828	1.0	1602	tags=23%, list=17%, signal=27%
GO:0104004	GO:0104004		188	0.36674157	1.217618	0.09210526	0.7494316	1.0	1602	tags=23%, list=17%, signal=27%
GO:0098930	GO:0098930		40	0.5249697	1.2175249	0.23220974	0.74867195	1.0	684	tags=13%, list=7%, signal=13%
GO:2000352	GO:2000352		16	0.64010686	1.2174733	0.2084942	0.7477286	1.0	522	tags=25%, list=5%, signal=26%
GO:0019400	GO:0019400		16	0.6209948	1.2173886	0.23108384	0.7469402	1.0	1401	tags=44%, list=15%, signal=51%
GO:0070302	GO:0070302		132	0.41455877	1.2165501	0.13178295	0.7491734	1.0	962	tags=20%, list=10%, signal=22%
GO:0071824	GO:0071824		159	0.38761318	1.2165194	0.15810277	0.74817854	1.0	1396	tags=18%, list=15%, signal=21%
GO:0015179	GO:0015179		24	0.4899344	1.2161796	0.20696326	0.74852234	1.0	1211	tags=25%, list=13%, signal=29%
GO:0031669	GO:0031669		137	0.39771312	1.2161673	0.13690476	0.7474281	1.0	887	tags=13%, list=9%, signal=14%
GO:0006692	GO:0006692		24	0.47301856	1.2161541	0.20833333	0.7463431	1.0	770	tags=17%, list=8%, signal=18%
GO:0006693	GO:0006693		24	0.47301856	1.2161541	0.20833333	0.745214	1.0	770	tags=17%, list=8%, signal=18%
GO:0002260	GO:0002260		31	0.5966448	1.2143538	0.18404908	0.75162476	1.0	918	tags=32%, list=10%, signal=36%
GO:0010574	GO:0010574		16	0.62841904	1.2142315	0.22690763	0.75099146	1.0	753	tags=25%, list=8%, signal=27%
GO:0099177	GO:0099177		175	0.3979643	1.2141163	0.13636364	0.7503489	1.0	1373	tags=21%, list=14%, signal=24%
GO:0099601	GO:0099601		16	0.5186224	1.2140716	0.22396857	0.7493876	1.0	1645	tags=25%, list=17%, signal=30%
GO:0033013	GO:0033013		39	0.5127963	1.2130575	0.21200751	0.75256187	1.0	619	tags=21%, list=6%, signal=22%
GO:0032101	GO:0032101		360	0.36962003	1.2129549	0.05667276	0.7518659	1.0	1119	tags=20%, list=12%, signal=21%
GO:0004683	GO:0004683		17	0.6364216	1.2120057	0.29444444	0.75464404	1.0	21	tags=6%, list=0%, signal=6%
GO:0050877	GO:0050877		287	0.37407473	1.2119912	0.072897196	0.7535715	1.0	721	tags=12%, list=7%, signal=12%
GO:0030424	GO:0030424		303	0.3444271	1.2115967	0.07984791	0.75402766	1.0	1712	tags=22%, list=18%, signal=26%
GO:0061900	GO:0061900		15	0.60027426	1.2114999	0.22900763	0.75328326	1.0	1022	tags=33%, list=11%, signal=37%
GO:0150076	GO:0150076		15	0.60027426	1.2114999	0.22900763	0.7521623	1.0	1022	tags=33%, list=11%, signal=37%
GO:0031641	GO:0031641		21	0.5104544	1.2111465	0.20309478	0.7524461	1.0	1567	tags=29%, list=16%, signal=34%
GO:0000421	GO:0000421		22	0.48971084	1.2111443	0.1961165	0.751337	1.0	857	tags=18%, list=9%, signal=20%
GO:0046148	GO:0046148		27	0.43180156	1.2107707	0.18359375	0.75175077	1.0	1367	tags=30%, list=14%, signal=34%
GO:0002456	GO:0002456		23	0.4857318	1.210492	0.1781076	0.751834	1.0	1274	tags=26%, list=13%, signal=30%
GO:0072384	GO:0072384		57	0.47168282	1.2102401	0.21601489	0.75179726	1.0	2204	tags=40%, list=23%, signal=52%
GO:0061178	GO:0061178		28	0.5754515	1.2101423	0.24505928	0.75109625	1.0	1603	tags=36%, list=17%, signal=43%
GO:0042440	GO:0042440		35	0.405941	1.209983	0.18095239	0.7506984	1.0	1367	tags=29%, list=14%, signal=33%
GO:0021955	GO:0021955		21	0.63614136	1.2095845	0.21875	0.7512447	1.0	1244	tags=29%, list=13%, signal=33%
GO:0016878	GO:0016878		21	0.58753127	1.209034	0.18021978	0.75238335	1.0	266	tags=14%, list=3%, signal=15%
GO:0010762	GO:0010762		20	0.6906541	1.2089323	0.21526419	0.7516904	1.0	524	tags=15%, list=5%, signal=16%
GO:0045638	GO:0045638		42	0.44300956	1.208547	0.20229007	0.75229156	1.0	1037	tags=24%, list=11%, signal=27%
GO:0001836	GO:0001836		15	0.52583647	1.2083335	0.25296444	0.7520886	1.0	1595	tags=33%, list=17%, signal=40%
GO:0030514	GO:0030514		22	0.5529551	1.2078284	0.21414141	0.75315565	1.0	1202	tags=23%, list=12%, signal=26%
GO:0034502	GO:0034502		45	0.45628792	1.2076169	0.25192308	0.7529297	1.0	2532	tags=44%, list=26%, signal=60%
GO:0090162	GO:0090162		22	0.5017425	1.207259	0.1960396	0.7532757	1.0	1431	tags=18%, list=15%, signal=21%
GO:0061041	GO:0061041		79	0.44667792	1.2066878	0.14257425	0.7544603	1.0	1019	tags=18%, list=11%, signal=20%
GO:0046823	GO:0046823		17	0.45545626	1.2059661	0.22385322	0.75630283	1.0	1472	tags=29%, list=15%, signal=35%
GO:0042383	GO:0042383		74	0.42113328	1.2057313	0.17073171	0.7561651	1.0	1446	tags=27%, list=15%, signal=32%
GO:0046785	GO:0046785		25	0.60812646	1.2049335	0.234	0.75808644	1.0	51	tags=12%, list=1%, signal=12%
GO:0032872	GO:0032872		130	0.41222474	1.20432	0.14395393	0.7594004	1.0	962	tags=20%, list=10%, signal=22%
GO:0030010	GO:0030010		73	0.40868992	1.2042191	0.19581749	0.758668	1.0	633	tags=10%, list=7%, signal=10%
GO:0019693	GO:0019693		308	0.32461238	1.2039993	0.14204545	0.7585865	1.0	1642	tags=23%, list=17%, signal=27%
GO:0050931	GO:0050931		18	0.5757013	1.203827	0.24212599	0.7581866	1.0	1479	tags=28%, list=15%, signal=33%
GO:1903706	GO:1903706		202	0.4109086	1.2038193	0.10869565	0.7571316	1.0	1037	tags=18%, list=11%, signal=20%
GO:0045597	GO:0045597		470	0.36501238	1.2033315	0.07129456	0.7581157	1.0	955	tags=15%, list=10%, signal=16%
GO:0048487	GO:0048487		27	0.5433535	1.2028885	0.28089887	0.75884855	1.0	383	tags=15%, list=4%, signal=15%
GO:0038023	GO:0038023		260	0.40415606	1.2027735	0.08256881	0.75823134	1.0	1302	tags=18%, list=14%, signal=21%
GO:1902850	GO:1902850		74	0.40893018	1.2027265	0.17448406	0.7573104	1.0	1090	tags=16%, list=11%, signal=18%
GO:0048871	GO:0048871		158	0.4219654	1.2025056	0.08128545	0.7570853	1.0	2077	tags=32%, list=22%, signal=40%
GO:0060326	GO:0060326		75	0.47684863	1.2024469	0.20080322	0.75624835	1.0	975	tags=17%, list=10%, signal=19%
GO:0045773	GO:0045773		22	0.60093087	1.2021861	0.2542373	0.7562277	1.0	0	tags=5%, list=0%, signal=5%
GO:0030397	GO:0030397		15	0.70448667	1.2021335	0.24007562	0.7553422	1.0	141	tags=13%, list=1%, signal=14%
GO:0051081	GO:0051081		15	0.70448667	1.2021335	0.24007562	0.75427073	1.0	141	tags=13%, list=1%, signal=14%
GO:0016620	GO:0016620		30	0.49987474	1.2016376	0.24260356	0.7553123	1.0	1956	tags=37%, list=20%, signal=46%
GO:0060291	GO:0060291		19	0.6414272	1.201526	0.2334004	0.75466293	1.0	620	tags=26%, list=6%, signal=28%
GO:0035561	GO:0035561		17	0.51823545	1.2014357	0.20761904	0.7539926	1.0	392	tags=24%, list=4%, signal=24%
GO:0032993	GO:0032993		98	0.4421753	1.2010673	0.186722	0.7544539	1.0	1955	tags=34%, list=20%, signal=42%
GO:0008088	GO:0008088		49	0.4829475	1.200412	0.24399261	0.755967	1.0	1250	tags=18%, list=13%, signal=21%
GO:1901888	GO:1901888		63	0.4600754	1.1998892	0.18181819	0.75713724	1.0	1101	tags=22%, list=11%, signal=25%
GO:0016248	GO:0016248		21	0.5090598	1.1998274	0.24395162	0.75631726	1.0	1306	tags=33%, list=14%, signal=38%
GO:0006720	GO:0006720		71	0.43885472	1.1995662	0.18949343	0.7563635	1.0	926	tags=21%, list=10%, signal=23%
GO:0070530	GO:0070530		15	0.6248001	1.1988013	0.27413127	0.7584141	1.0	939	tags=33%, list=10%, signal=37%
GO:0060089	GO:0060089		300	0.39262894	1.19785	0.07861061	0.7611363	1.0	1302	tags=18%, list=14%, signal=20%
GO:0015215	GO:0015215		15	0.5523136	1.1976004	0.24670433	0.76100427	1.0	2306	tags=53%, list=24%, signal=70%
GO:0006862	GO:0006862		16	0.5522887	1.1975859	0.24670433	0.7600081	1.0	2306	tags=50%, list=24%, signal=66%
GO:0042476	GO:0042476		45	0.4652425	1.1973692	0.20300752	0.7598444	1.0	1972	tags=31%, list=21%, signal=39%
GO:1901889	GO:1901889		16	0.61249053	1.1973584	0.24509804	0.7588463	1.0	273	tags=13%, list=3%, signal=13%
GO:0019200	GO:0019200		17	0.53802973	1.1968893	0.23483366	0.759735	1.0	379	tags=24%, list=4%, signal=24%
GO:0021799	GO:0021799		15	0.69087243	1.1963007	0.45808968	0.7610091	1.0	0	tags=7%, list=0%, signal=7%
GO:0050804	GO:0050804		174	0.39339745	1.1962923	0.15873016	0.7599809	1.0	1373	tags=21%, list=14%, signal=24%
GO:0009416	GO:0009416		153	0.36882293	1.1958412	0.11741683	0.76076174	1.0	860	tags=14%, list=9%, signal=15%
GO:0030020	GO:0030020		26	0.5475434	1.1957035	0.21003717	0.7602394	1.0	1513	tags=27%, list=16%, signal=32%
GO:0032410	GO:0032410		34	0.4737902	1.1953366	0.20297952	0.7606973	1.0	761	tags=18%, list=8%, signal=19%
GO:0060627	GO:0060627		298	0.32470325	1.1950473	0.10516252	0.7607614	1.0	1925	tags=28%, list=20%, signal=34%
GO:0046883	GO:0046883		105	0.40877143	1.1944275	0.17892644	0.76211506	1.0	2010	tags=33%, list=21%, signal=42%
GO:0009314	GO:0009314		245	0.34638464	1.1942941	0.116541356	0.7615519	1.0	1573	tags=22%, list=16%, signal=26%
GO:0071496	GO:0071496		198	0.36813733	1.1942848	0.12619503	0.760537	1.0	1124	tags=16%, list=12%, signal=17%
GO:0042632	GO:0042632		42	0.50540626	1.1941947	0.20309478	0.7598399	1.0	901	tags=24%, list=9%, signal=26%
GO:0001953	GO:0001953		24	0.5201345	1.1937326	0.17625232	0.76067877	1.0	273	tags=8%, list=3%, signal=9%
GO:0042742	GO:0042742		98	0.4474324	1.1928147	0.16283526	0.7635246	1.0	1270	tags=20%, list=13%, signal=23%
GO:0070266	GO:0070266		16	0.6307951	1.1921107	0.25	0.7654167	1.0	1183	tags=44%, list=12%, signal=50%
GO:0090316	GO:0090316		105	0.3466355	1.1920122	0.1551095	0.76476425	1.0	1781	tags=27%, list=19%, signal=32%
GO:0099632	GO:0099632		16	0.5246876	1.1919187	0.27626458	0.76411176	1.0	93	tags=6%, list=1%, signal=6%
GO:0099637	GO:0099637		16	0.5246876	1.1919187	0.27626458	0.76307356	1.0	93	tags=6%, list=1%, signal=6%
GO:0032720	GO:0032720		22	0.6191384	1.191595	0.20857699	0.7633813	1.0	2020	tags=45%, list=21%, signal=57%
GO:0016064	GO:0016064		63	0.371006	1.1910781	0.17884615	0.76449513	1.0	2076	tags=37%, list=22%, signal=46%
GO:0019724	GO:0019724		63	0.371006	1.1910781	0.17884615	0.76346064	1.0	2076	tags=37%, list=22%, signal=46%
GO:0030595	GO:0030595		51	0.4873645	1.1907835	0.19455253	0.7636418	1.0	955	tags=18%, list=10%, signal=19%
GO:0070820	GO:0070820		123	0.375161	1.1907623	0.16415094	0.7626948	1.0	1882	tags=30%, list=20%, signal=37%
GO:1903409	GO:1903409		16	0.52159065	1.1905707	0.22156863	0.76240164	1.0	1142	tags=31%, list=12%, signal=35%
GO:0010942	GO:0010942		412	0.3375911	1.1905481	0.07476635	0.7614478	1.0	1462	tags=20%, list=15%, signal=23%
GO:0034220	GO:0034220		315	0.36985484	1.1900237	0.10873786	0.7626164	1.0	1136	tags=18%, list=12%, signal=20%
GO:0045747	GO:0045747		27	0.5074202	1.1899878	0.21698113	0.76172036	1.0	2130	tags=41%, list=22%, signal=52%
GO:0006733	GO:0006733		93	0.36833823	1.1896144	0.2059925	0.76213014	1.0	1941	tags=33%, list=20%, signal=41%
GO:0010259	GO:0010259		17	0.63416636	1.1893736	0.30097088	0.7620938	1.0	902	tags=29%, list=9%, signal=32%
GO:0032589	GO:0032589		17	0.6806317	1.1892405	0.29345796	0.7615966	1.0	418	tags=18%, list=4%, signal=18%
GO:0043928	GO:0043928		32	0.44534734	1.1890912	0.252505	0.76120216	1.0	1226	tags=22%, list=13%, signal=25%
GO:0022409	GO:0022409		132	0.4379597	1.1885817	0.18181819	0.7622597	1.0	1124	tags=22%, list=12%, signal=25%
GO:0043124	GO:0043124		31	0.46689296	1.1884197	0.19428572	0.7618855	1.0	1023	tags=23%, list=11%, signal=25%
GO:1903362	GO:1903362		164	0.342303	1.1884136	0.12209302	0.7608978	1.0	1693	tags=23%, list=18%, signal=27%
GO:0072348	GO:0072348		24	0.53148574	1.1878165	0.24470136	0.76220965	1.0	1876	tags=33%, list=20%, signal=41%
GO:0045807	GO:0045807		92	0.3669053	1.1877488	0.14893617	0.7614856	1.0	1595	tags=29%, list=17%, signal=35%
GO:0043620	GO:0043620		44	0.4718597	1.1876307	0.24166666	0.7609935	1.0	2105	tags=32%, list=22%, signal=41%
GO:0002274	GO:0002274		439	0.32022712	1.1872056	0.1342155	0.7616634	1.0	1853	tags=26%, list=19%, signal=30%
GO:0031258	GO:0031258		19	0.39595732	1.1870726	0.19851577	0.7611968	1.0	1303	tags=26%, list=14%, signal=30%
GO:0046835	GO:0046835		20	0.50306493	1.1862886	0.24539877	0.7632838	1.0	379	tags=20%, list=4%, signal=21%
GO:0030155	GO:0030155		393	0.36239088	1.1858128	0.08067542	0.76423097	1.0	1574	tags=25%, list=16%, signal=28%
GO:0015293	GO:0015293		45	0.4544437	1.1856931	0.18476191	0.7636729	1.0	1011	tags=22%, list=11%, signal=25%
GO:1903018	GO:1903018		24	0.48823813	1.1853279	0.20874752	0.7640999	1.0	137	tags=8%, list=1%, signal=8%
GO:0019789	GO:0019789		17	0.50648797	1.1851367	0.25	0.76382756	1.0	272	tags=12%, list=3%, signal=12%
GO:0050868	GO:0050868		50	0.49226585	1.1850274	0.17315175	0.76328754	1.0	829	tags=26%, list=9%, signal=28%
GO:0006163	GO:0006163		292	0.3164418	1.184886	0.15310077	0.7628528	1.0	1642	tags=24%, list=17%, signal=28%
GO:0006897	GO:0006897		362	0.31860092	1.1846975	0.08364312	0.76258004	1.0	1504	tags=18%, list=16%, signal=21%
GO:0004003	GO:0004003		31	0.5278469	1.1845307	0.27416173	0.7622558	1.0	2290	tags=32%, list=24%, signal=42%
GO:0000132	GO:0000132		16	0.6895168	1.1843187	0.36943907	0.7620707	1.0	0	tags=6%, list=0%, signal=6%
GO:0045428	GO:0045428		40	0.45553955	1.1842853	0.24007562	0.7612045	1.0	2152	tags=35%, list=22%, signal=45%
GO:0030811	GO:0030811		28	0.4975612	1.1842761	0.2268431	0.7602473	1.0	1069	tags=25%, list=11%, signal=28%
GO:0043065	GO:0043065		379	0.33601066	1.1842695	0.09328358	0.75929266	1.0	1462	tags=20%, list=15%, signal=23%
GO:0022838	GO:0022838		92	0.46498346	1.1842008	0.13207547	0.7585819	1.0	892	tags=20%, list=9%, signal=21%
GO:0005216	GO:0005216		90	0.46500275	1.18418	0.13207547	0.7576962	1.0	892	tags=20%, list=9%, signal=22%
GO:0016477	GO:0016477		459	0.35078007	1.184099	0.05532787	0.7570385	1.0	1444	tags=21%, list=15%, signal=24%
GO:0032435	GO:0032435		28	0.4609865	1.1835395	0.24151696	0.7583355	1.0	1399	tags=32%, list=15%, signal=38%
GO:0098802	GO:0098802		83	0.45905292	1.1830933	0.22023809	0.7591492	1.0	1076	tags=20%, list=11%, signal=23%
GO:0060333	GO:0060333		51	0.43430847	1.1826785	0.18994413	0.75977063	1.0	447	tags=12%, list=5%, signal=12%
GO:0050953	GO:0050953		57	0.4637451	1.1826224	0.23507462	0.75899756	1.0	721	tags=12%, list=7%, signal=13%
GO:0007601	GO:0007601		56	0.4637529	1.1826061	0.23507462	0.7580967	1.0	721	tags=13%, list=7%, signal=13%
GO:0030301	GO:0030301		39	0.451216	1.1823092	0.2	0.7582852	1.0	1026	tags=23%, list=11%, signal=26%
GO:0099537	GO:0099537		111	0.3933258	1.1817244	0.14944649	0.7595587	1.0	738	tags=14%, list=8%, signal=14%
GO:0009185	GO:0009185		47	0.43535498	1.1816359	0.21172023	0.75896895	1.0	1621	tags=32%, list=17%, signal=38%
GO:0006081	GO:0006081		49	0.37608618	1.1815841	0.2829828	0.7582034	1.0	1641	tags=29%, list=17%, signal=34%
GO:0045921	GO:0045921		51	0.42968485	1.1815614	0.23968565	0.75731975	1.0	1583	tags=25%, list=16%, signal=30%
GO:0060976	GO:0060976		21	0.44990435	1.1813593	0.208	0.7571274	1.0	1202	tags=29%, list=12%, signal=33%
GO:0050870	GO:0050870		111	0.4655929	1.1810205	0.20808081	0.757518	1.0	1124	tags=23%, list=12%, signal=25%
GO:0001819	GO:0001819		209	0.38184854	1.1808708	0.14484127	0.7571698	1.0	1326	tags=21%, list=14%, signal=23%
GO:1903578	GO:1903578		51	0.41195902	1.1805578	0.18426104	0.7574809	1.0	1069	tags=24%, list=11%, signal=26%
GO:0033559	GO:0033559		59	0.43973234	1.1804869	0.23137255	0.7567926	1.0	935	tags=20%, list=10%, signal=22%
GO:0006855	GO:0006855		43	0.53306466	1.1790136	0.2310757	0.761677	1.0	1710	tags=33%, list=18%, signal=39%
GO:0043068	GO:0043068		380	0.33409062	1.1788727	0.0988806	0.7612674	1.0	1462	tags=20%, list=15%, signal=23%
GO:0010559	GO:0010559		19	0.54919493	1.1786615	0.22862823	0.7610933	1.0	137	tags=11%, list=1%, signal=11%
GO:0005788	GO:0005788		199	0.35896724	1.1785421	0.15594542	0.760622	1.0	1412	tags=21%, list=15%, signal=24%
GO:1901654	GO:1901654		115	0.39825204	1.1784354	0.15439856	0.7600848	1.0	1588	tags=24%, list=17%, signal=29%
GO:0045582	GO:0045582		39	0.5044736	1.1780866	0.2247191	0.76052225	1.0	687	tags=28%, list=7%, signal=30%
GO:0031646	GO:0031646		19	0.4973588	1.1768284	0.24371374	0.7646654	1.0	1076	tags=32%, list=11%, signal=35%
GO:0002088	GO:0002088		27	0.5431801	1.1766435	0.20112781	0.7644967	1.0	1444	tags=30%, list=15%, signal=35%
GO:0015078	GO:0015078		62	0.38466403	1.1757342	0.22363636	0.7669848	1.0	1111	tags=19%, list=12%, signal=22%
GO:0050848	GO:0050848		54	0.458712	1.1749111	0.21470019	0.76935625	1.0	1217	tags=22%, list=13%, signal=25%
GO:0017001	GO:0017001		36	0.43382916	1.1748397	0.2800789	0.7686597	1.0	984	tags=17%, list=10%, signal=18%
GO:1903955	GO:1903955		24	0.42294434	1.1745849	0.2267658	0.76868594	1.0	2464	tags=50%, list=26%, signal=67%
GO:0015318	GO:0015318		272	0.37401372	1.1743499	0.12825279	0.7687039	1.0	1170	tags=19%, list=12%, signal=21%
GO:0009986	GO:0009986		374	0.3774047	1.1742395	0.12068965	0.7681883	1.0	1546	tags=23%, list=16%, signal=27%
GO:0046330	GO:0046330		71	0.4885162	1.1740781	0.234	0.76785666	1.0	955	tags=20%, list=10%, signal=22%
GO:0051209	GO:0051209		21	0.6139421	1.1738013	0.24385247	0.7680174	1.0	775	tags=19%, list=8%, signal=21%
GO:0045920	GO:0045920		19	0.52601403	1.1737285	0.2784091	0.7673551	1.0	2292	tags=47%, list=24%, signal=62%
GO:0016601	GO:0016601		18	0.47029585	1.1735045	0.26654065	0.7672596	1.0	276	tags=11%, list=3%, signal=11%
GO:0010543	GO:0010543		19	0.5474666	1.173456	0.27755904	0.7664792	1.0	1535	tags=26%, list=16%, signal=31%
GO:0032651	GO:0032651		28	0.56875443	1.1734269	0.24798387	0.7656362	1.0	1574	tags=32%, list=16%, signal=38%
GO:0002443	GO:0002443		491	0.30456337	1.1731886	0.1510129	0.7655872	1.0	2078	tags=29%, list=22%, signal=36%
GO:0071108	GO:0071108		22	0.50522995	1.1729915	0.24810606	0.7653588	1.0	916	tags=18%, list=10%, signal=20%
GO:0045637	GO:0045637		120	0.37330526	1.172913	0.13294798	0.7646832	1.0	1037	tags=17%, list=11%, signal=18%
GO:0034704	GO:0034704		16	0.5832278	1.1727918	0.23836127	0.76420707	1.0	1779	tags=50%, list=18%, signal=61%
GO:0005342	GO:0005342		62	0.4312794	1.1724988	0.228	0.7643914	1.0	2164	tags=29%, list=23%, signal=37%
GO:0046943	GO:0046943		62	0.4312794	1.1724988	0.228	0.7634525	1.0	2164	tags=29%, list=23%, signal=37%
GO:0010863	GO:0010863		15	0.6129434	1.1721343	0.23379175	0.7638128	1.0	676	tags=33%, list=7%, signal=36%
GO:0070232	GO:0070232		16	0.62231797	1.1720177	0.251497	0.76335394	1.0	1154	tags=25%, list=12%, signal=28%
GO:0072523	GO:0072523		33	0.39916965	1.1719348	0.22644928	0.76269954	1.0	1632	tags=24%, list=17%, signal=29%
GO:0003300	GO:0003300		18	0.5230369	1.171624	0.26459143	0.7629835	1.0	1321	tags=22%, list=14%, signal=26%
GO:0014897	GO:0014897		18	0.5230369	1.171624	0.26459143	0.7620519	1.0	1321	tags=22%, list=14%, signal=26%
GO:0021591	GO:0021591		20	0.5304721	1.1711026	0.2601156	0.76302284	1.0	371	tags=20%, list=4%, signal=21%
GO:0006363	GO:0006363		25	0.53914535	1.1708192	0.27307692	0.7632119	1.0	870	tags=20%, list=9%, signal=22%
GO:0033273	GO:0033273		49	0.4902589	1.1706555	0.23529412	0.7628925	1.0	1076	tags=29%, list=11%, signal=32%
GO:0070372	GO:0070372		131	0.3839961	1.1706305	0.20222634	0.7620621	1.0	1295	tags=24%, list=13%, signal=28%
GO:0047485	GO:0047485		77	0.37738842	1.1704426	0.22135922	0.76183844	1.0	720	tags=17%, list=7%, signal=18%
GO:0034765	GO:0034765		158	0.3784088	1.1703969	0.17279412	0.7610966	1.0	1779	tags=26%, list=18%, signal=31%
GO:0050688	GO:0050688		42	0.40640926	1.1701094	0.22574627	0.7612647	1.0	1023	tags=19%, list=11%, signal=21%
GO:0009410	GO:0009410		141	0.38723305	1.1698034	0.19803922	0.7615953	1.0	1723	tags=24%, list=18%, signal=29%
GO:0070536	GO:0070536		23	0.5544844	1.1696823	0.28383458	0.76114035	1.0	1307	tags=30%, list=14%, signal=35%
GO:0008285	GO:0008285		361	0.33028075	1.1695151	0.0795053	0.7608816	1.0	1305	tags=18%, list=14%, signal=20%
GO:0048870	GO:0048870		488	0.34196252	1.1690226	0.07723577	0.7618582	1.0	1444	tags=21%, list=15%, signal=23%
GO:0051674	GO:0051674		488	0.34196252	1.1690226	0.07723577	0.7609414	1.0	1444	tags=21%, list=15%, signal=23%
GO:0045109	GO:0045109		16	0.45208114	1.1688604	0.2746615	0.76062155	1.0	1100	tags=31%, list=11%, signal=35%
GO:0062023	GO:0062023		237	0.39176226	1.1686981	0.1949807	0.7602461	1.0	1862	tags=28%, list=19%, signal=34%
GO:0016903	GO:0016903		37	0.46936667	1.1686759	0.2774451	0.75941956	1.0	1956	tags=35%, list=20%, signal=44%
GO:0007020	GO:0007020		19	0.6046945	1.168626	0.2994012	0.75870657	1.0	51	tags=11%, list=1%, signal=11%
GO:0009746	GO:0009746		80	0.3806926	1.168438	0.1692607	0.7585836	1.0	2078	tags=34%, list=22%, signal=43%
GO:0031935	GO:0031935		23	0.5012008	1.1667092	0.310559	0.7643577	1.0	2800	tags=61%, list=29%, signal=86%
GO:0010640	GO:0010640		17	0.4792886	1.1658418	0.2659176	0.7667874	1.0	1084	tags=24%, list=11%, signal=26%
GO:0070301	GO:0070301		46	0.38368937	1.1658094	0.21348314	0.7660219	1.0	334	tags=9%, list=3%, signal=9%
GO:0043027	GO:0043027		16	0.59060067	1.1655502	0.27954972	0.76604265	1.0	821	tags=31%, list=9%, signal=34%
GO:0032102	GO:0032102		152	0.3851186	1.1653253	0.17193677	0.7659349	1.0	1366	tags=20%, list=14%, signal=23%
GO:0046824	GO:0046824		53	0.42072052	1.1652701	0.2829828	0.76523286	1.0	1276	tags=17%, list=13%, signal=19%
GO:1903363	GO:1903363		63	0.41119125	1.1648436	0.1992263	0.76592183	1.0	1042	tags=24%, list=11%, signal=27%
GO:0055088	GO:0055088		69	0.447117	1.1640391	0.1724138	0.7682097	1.0	926	tags=22%, list=10%, signal=24%
GO:0005262	GO:0005262		33	0.5356563	1.1638747	0.23517786	0.767899	1.0	889	tags=27%, list=9%, signal=30%
GO:0043627	GO:0043627		39	0.41266897	1.1637818	0.23484848	0.7673284	1.0	689	tags=18%, list=7%, signal=19%
GO:0031497	GO:0031497		82	0.41340405	1.1636534	0.20582524	0.76692146	1.0	1305	tags=21%, list=14%, signal=24%
GO:0098793	GO:0098793		218	0.33064336	1.1630765	0.1436464	0.7682679	1.0	1444	tags=16%, list=15%, signal=18%
GO:0030427	GO:0030427		103	0.3979211	1.163052	0.20116054	0.7674749	1.0	973	tags=13%, list=10%, signal=14%
GO:0031668	GO:0031668		155	0.37187377	1.1627165	0.18253969	0.76784706	1.0	918	tags=13%, list=10%, signal=14%
GO:0030511	GO:0030511		19	0.4747992	1.1626506	0.28599605	0.76721346	1.0	2105	tags=42%, list=22%, signal=54%
GO:1903846	GO:1903846		19	0.4747992	1.1626506	0.28599605	0.766313	1.0	2105	tags=42%, list=22%, signal=54%
GO:0007569	GO:0007569		52	0.436942	1.1624622	0.20816326	0.76611596	1.0	769	tags=13%, list=8%, signal=15%
GO:0008324	GO:0008324		198	0.38659978	1.1623795	0.15619047	0.7654894	1.0	1136	tags=20%, list=12%, signal=22%
GO:0015695	GO:0015695		15	0.5922496	1.1615899	0.2975048	0.7676937	1.0	255	tags=13%, list=3%, signal=14%
GO:0097366	GO:0097366		19	0.45631948	1.1613829	0.27788278	0.76759857	1.0	1252	tags=32%, list=13%, signal=36%
GO:0048145	GO:0048145		54	0.42646235	1.1613102	0.21910113	0.76693225	1.0	740	tags=22%, list=8%, signal=24%
GO:0030426	GO:0030426		102	0.39971498	1.1613	0.2003891	0.7660692	1.0	973	tags=13%, list=10%, signal=14%
GO:0016701	GO:0016701		19	0.5634587	1.1611322	0.27992633	0.7658727	1.0	275	tags=16%, list=3%, signal=16%
GO:0016702	GO:0016702		19	0.5634587	1.1611322	0.27992633	0.76498216	1.0	275	tags=16%, list=3%, signal=16%
GO:0098862	GO:0098862		72	0.42350566	1.1611056	0.20955883	0.76419216	1.0	527	tags=13%, list=5%, signal=13%
GO:0015909	GO:0015909		29	0.42828697	1.1610343	0.3015564	0.7635623	1.0	1270	tags=21%, list=13%, signal=24%
GO:0019932	GO:0019932		98	0.38463768	1.1604441	0.19483101	0.7650372	1.0	1295	tags=20%, list=13%, signal=23%
GO:0009749	GO:0009749		77	0.37959778	1.1596239	0.18146718	0.7672053	1.0	2078	tags=34%, list=22%, signal=43%
GO:0030139	GO:0030139		206	0.31901246	1.1590797	0.16481481	0.7685407	1.0	1926	tags=25%, list=20%, signal=31%
GO:0017025	GO:0017025		17	0.62032765	1.1585792	0.40329218	0.76968044	1.0	4	tags=6%, list=0%, signal=6%
GO:0016811	GO:0016811		62	0.3802297	1.1584994	0.2112403	0.7690967	1.0	1492	tags=19%, list=16%, signal=23%
GO:0008217	GO:0008217		64	0.3830364	1.1584916	0.21564886	0.76824343	1.0	1837	tags=23%, list=19%, signal=29%
GO:0022408	GO:0022408		89	0.40156698	1.1582618	0.16346154	0.7681874	1.0	829	tags=17%, list=9%, signal=18%
GO:0002762	GO:0002762		24	0.52461255	1.1582441	0.25680932	0.7673715	1.0	918	tags=29%, list=10%, signal=32%
GO:0005657	GO:0005657		53	0.44373044	1.1581184	0.2743539	0.7669212	1.0	1955	tags=28%, list=20%, signal=35%
GO:1902041	GO:1902041		44	0.45186764	1.157966	0.25631067	0.7666141	1.0	784	tags=14%, list=8%, signal=15%
GO:0007162	GO:0007162		150	0.35828638	1.1579657	0.12665406	0.7657359	1.0	1535	tags=23%, list=16%, signal=27%
GO:0042744	GO:0042744		20	0.49693733	1.1577941	0.33528265	0.76551485	1.0	2471	tags=45%, list=26%, signal=60%
GO:0004298	GO:0004298		18	0.4781499	1.1573865	0.3427992	0.76619893	1.0	2341	tags=61%, list=24%, signal=81%
GO:0070003	GO:0070003		18	0.4781499	1.1573865	0.3427992	0.76532423	1.0	2341	tags=61%, list=24%, signal=81%
GO:0035097	GO:0035097		61	0.43868607	1.157276	0.250478	0.76481104	1.0	1407	tags=25%, list=15%, signal=29%
GO:0043552	GO:0043552		17	0.5195279	1.1569158	0.2882883	0.76527303	1.0	1932	tags=47%, list=20%, signal=59%
GO:0030072	GO:0030072		16	0.59344953	1.1568029	0.3457249	0.7647806	1.0	2715	tags=50%, list=28%, signal=70%
GO:0032271	GO:0032271		140	0.36449328	1.1562281	0.19348659	0.7661547	1.0	1382	tags=16%, list=14%, signal=19%
GO:0051785	GO:0051785		37	0.42792988	1.1557925	0.2576923	0.7669348	1.0	2409	tags=32%, list=25%, signal=43%
GO:0051653	GO:0051653		30	0.5420519	1.1556216	0.3030303	0.7666726	1.0	51	tags=7%, list=1%, signal=7%
GO:0005604	GO:0005604		63	0.47558746	1.1553218	0.22093023	0.76687914	1.0	1513	tags=27%, list=16%, signal=32%
GO:0072593	GO:0072593		66	0.41966596	1.1551356	0.20750988	0.7667213	1.0	1176	tags=24%, list=12%, signal=27%
GO:0060148	GO:0060148		16	0.47074696	1.1548394	0.3006012	0.76694804	1.0	965	tags=25%, list=10%, signal=28%
GO:0099536	GO:0099536		116	0.37687287	1.1547928	0.1941392	0.76627946	1.0	738	tags=13%, list=8%, signal=14%
GO:0045335	GO:0045335		101	0.36713728	1.1538972	0.22537878	0.7687977	1.0	1916	tags=31%, list=20%, signal=38%
GO:1903038	GO:1903038		57	0.45249566	1.1536853	0.20622568	0.7687406	1.0	829	tags=23%, list=9%, signal=25%
GO:0110020	GO:0110020		60	0.40612674	1.153608	0.24117647	0.7681684	1.0	789	tags=17%, list=8%, signal=18%
GO:0015085	GO:0015085		43	0.48551002	1.1531037	0.23838384	0.769227	1.0	1046	tags=26%, list=11%, signal=29%
GO:0006334	GO:0006334		70	0.43345976	1.1530104	0.23935091	0.768745	1.0	1546	tags=24%, list=16%, signal=29%
GO:1904036	GO:1904036		22	0.5366381	1.1529636	0.2729045	0.76804554	1.0	619	tags=23%, list=6%, signal=24%
GO:0016925	GO:0016925		27	0.47664824	1.1526924	0.26907632	0.7682206	1.0	437	tags=11%, list=5%, signal=12%
GO:0008138	GO:0008138		19	0.5510433	1.1525708	0.23968565	0.767827	1.0	498	tags=16%, list=5%, signal=17%
GO:0007568	GO:0007568		178	0.31223395	1.1517422	0.14990138	0.7701301	1.0	1305	tags=17%, list=14%, signal=20%
GO:0016877	GO:0016877		31	0.42929292	1.1515214	0.28085107	0.770138	1.0	266	tags=10%, list=3%, signal=10%
GO:0009135	GO:0009135		45	0.42618063	1.1509361	0.2589792	0.77146757	1.0	1621	tags=31%, list=17%, signal=37%
GO:0009179	GO:0009179		45	0.42618063	1.1509361	0.2589792	0.7706084	1.0	1621	tags=31%, list=17%, signal=37%
GO:1903779	GO:1903779		27	0.4988016	1.1508113	0.2748538	0.7702106	1.0	1101	tags=19%, list=11%, signal=21%
GO:0030838	GO:0030838		60	0.41285324	1.1507468	0.23809524	0.7695594	1.0	1766	tags=20%, list=18%, signal=24%
GO:0034762	GO:0034762		198	0.35405245	1.1507125	0.15439856	0.76883274	1.0	1779	tags=24%, list=18%, signal=29%
GO:0035774	GO:0035774		16	0.5857219	1.1504266	0.37869823	0.7690301	1.0	1106	tags=25%, list=12%, signal=28%
GO:0051492	GO:0051492		57	0.40907165	1.1493483	0.25730994	0.77226496	1.0	789	tags=18%, list=8%, signal=19%
GO:0090218	GO:0090218		21	0.46785232	1.1491696	0.27567568	0.7720797	1.0	2057	tags=48%, list=21%, signal=60%
GO:0006959	GO:0006959		114	0.39855558	1.1482822	0.20582524	0.77457184	1.0	1819	tags=27%, list=19%, signal=33%
GO:0000086	GO:0000086		98	0.3917044	1.1482772	0.21705426	0.7737458	1.0	1158	tags=15%, list=12%, signal=17%
GO:0031012	GO:0031012		293	0.38938752	1.1479714	0.20159681	0.7740208	1.0	1862	tags=26%, list=19%, signal=31%
GO:0007268	GO:0007268		106	0.38364145	1.1477282	0.19475655	0.7739913	1.0	738	tags=13%, list=8%, signal=14%
GO:0098916	GO:0098916		106	0.38364145	1.1477282	0.19475655	0.7731398	1.0	738	tags=13%, list=8%, signal=14%
GO:0002381	GO:0002381		16	0.47066167	1.147238	0.31190926	0.7740697	1.0	2525	tags=56%, list=26%, signal=76%
GO:0010817	GO:0010817		223	0.36020088	1.147062	0.17279412	0.7738508	1.0	1130	tags=17%, list=12%, signal=19%
GO:0002768	GO:0002768		202	0.39600626	1.146933	0.18275154	0.7734514	1.0	1308	tags=19%, list=14%, signal=22%
GO:0070588	GO:0070588		66	0.4218539	1.1458452	0.21713148	0.77664113	1.0	1046	tags=20%, list=11%, signal=22%
GO:0001667	GO:0001667		94	0.39523825	1.145497	0.21292776	0.7770653	1.0	1005	tags=16%, list=10%, signal=18%
GO:0050731	GO:0050731		88	0.42401746	1.1454263	0.24045801	0.7764664	1.0	1405	tags=32%, list=15%, signal=37%
GO:0022857	GO:0022857		367	0.35979104	1.1451826	0.13863216	0.7764535	1.0	1175	tags=17%, list=12%, signal=19%
GO:0097327	GO:0097327		65	0.4048695	1.1448643	0.26768643	0.77675706	1.0	1524	tags=23%, list=16%, signal=27%
GO:0072521	GO:0072521		313	0.29916131	1.1448048	0.1852552	0.7761163	1.0	1663	tags=22%, list=17%, signal=26%
GO:0043197	GO:0043197		89	0.33655417	1.1434228	0.24531835	0.7804265	1.0	2040	tags=25%, list=21%, signal=31%
GO:0046649	GO:0046649		187	0.4175111	1.1424589	0.23312883	0.78331757	1.0	960	tags=19%, list=10%, signal=21%
GO:0042542	GO:0042542		82	0.35302943	1.1423862	0.2294455	0.78279406	1.0	1814	tags=27%, list=19%, signal=33%
GO:0045765	GO:0045765		161	0.3526005	1.1423293	0.13454546	0.7821839	1.0	1019	tags=17%, list=11%, signal=18%
GO:0043549	GO:0043549		484	0.32331672	1.1422417	0.12426036	0.7816389	1.0	1170	tags=17%, list=12%, signal=18%
GO:0038095	GO:0038095		52	0.4770855	1.1420044	0.318	0.7817181	1.0	1247	tags=19%, list=13%, signal=22%
GO:0001954	GO:0001954		40	0.3887081	1.14199	0.23201439	0.78090906	1.0	1645	tags=33%, list=17%, signal=39%
GO:0000217	GO:0000217		18	0.6219877	1.1419101	0.32142857	0.780373	1.0	100	tags=11%, list=1%, signal=11%
GO:0097421	GO:0097421		26	0.43629256	1.1417593	0.28107074	0.7800611	1.0	676	tags=23%, list=7%, signal=25%
GO:0008017	GO:0008017		158	0.36374417	1.1416433	0.19961612	0.7796507	1.0	2126	tags=33%, list=22%, signal=42%
GO:0007155	GO:0007155		473	0.34500456	1.1414223	0.13878328	0.7796631	1.0	1493	tags=22%, list=16%, signal=25%
GO:2000249	GO:2000249		23	0.4449258	1.1413597	0.299639	0.7790778	1.0	656	tags=17%, list=7%, signal=19%
GO:0042803	GO:0042803		497	0.32308003	1.1412642	0.15213358	0.77861094	1.0	1445	tags=19%, list=15%, signal=21%
GO:0009150	GO:0009150		276	0.3079512	1.1411781	0.20231214	0.7780552	1.0	1642	tags=22%, list=17%, signal=26%
GO:0001701	GO:0001701		184	0.35345525	1.1411049	0.18336484	0.77749246	1.0	890	tags=13%, list=9%, signal=14%
GO:1901653	GO:1901653		183	0.33183038	1.1404926	0.19924812	0.77885383	1.0	1881	tags=26%, list=20%, signal=31%
GO:0007063	GO:0007063		16	0.49243817	1.1402575	0.33663365	0.77886224	1.0	1444	tags=31%, list=15%, signal=37%
GO:0022839	GO:0022839		65	0.4959021	1.1401273	0.23584905	0.7784904	1.0	892	tags=23%, list=9%, signal=25%
GO:0061418	GO:0061418		17	0.46048442	1.1383893	0.28360957	0.7841329	1.0	2310	tags=53%, list=24%, signal=70%
GO:0042277	GO:0042277		149	0.34172457	1.1381838	0.21402214	0.78410935	1.0	915	tags=15%, list=10%, signal=17%
GO:0014896	GO:0014896		20	0.502513	1.1380134	0.30332682	0.78392905	1.0	1321	tags=20%, list=14%, signal=23%
GO:0007229	GO:0007229		64	0.38755083	1.1379845	0.259887	0.7832128	1.0	2078	tags=30%, list=22%, signal=38%
GO:0043235	GO:0043235		160	0.41498333	1.1378127	0.20077972	0.78305733	1.0	1076	tags=21%, list=11%, signal=23%
GO:0051588	GO:0051588		50	0.34610495	1.1372415	0.24	0.7843512	1.0	738	tags=12%, list=8%, signal=13%
GO:0006940	GO:0006940		17	0.5910412	1.1370524	0.31393299	0.78417605	1.0	156	tags=12%, list=2%, signal=12%
GO:0098655	GO:0098655		197	0.37214088	1.1367235	0.1873805	0.7846037	1.0	1136	tags=20%, list=12%, signal=23%
GO:0009261	GO:0009261		19	0.4736042	1.1366665	0.28228784	0.7839791	1.0	1480	tags=26%, list=15%, signal=31%
GO:0009154	GO:0009154		18	0.47362024	1.136661	0.28228784	0.78317815	1.0	1480	tags=28%, list=15%, signal=33%
GO:0019320	GO:0019320		35	0.38771495	1.136444	0.31128404	0.7831426	1.0	1936	tags=43%, list=20%, signal=53%
GO:0015701	GO:0015701		21	0.48883668	1.1364348	0.28679246	0.78234625	1.0	2002	tags=57%, list=21%, signal=72%
GO:0036442	GO:0036442		21	0.39804283	1.1363662	0.27539062	0.78179896	1.0	1111	tags=19%, list=12%, signal=21%
GO:0010470	GO:0010470		19	0.5331982	1.1362512	0.2857143	0.78138715	1.0	235	tags=11%, list=2%, signal=11%
GO:0006636	GO:0006636		28	0.43487915	1.1362276	0.3019608	0.7806385	1.0	687	tags=14%, list=7%, signal=15%
GO:0030165	GO:0030165		48	0.38793835	1.1361631	0.27306274	0.78004515	1.0	1046	tags=23%, list=11%, signal=26%
GO:0048592	GO:0048592		59	0.41952607	1.1359133	0.23561151	0.7801391	1.0	1623	tags=27%, list=17%, signal=32%
GO:1990089	GO:1990089		35	0.42299694	1.1353992	0.31048387	0.7811342	1.0	1008	tags=17%, list=10%, signal=19%
GO:0030282	GO:0030282		20	0.5678362	1.1352348	0.2964427	0.78088754	1.0	74	tags=5%, list=1%, signal=5%
GO:0045840	GO:0045840		33	0.42362806	1.135136	0.2977099	0.78043926	1.0	2251	tags=30%, list=23%, signal=39%
GO:0005200	GO:0005200		84	0.31788346	1.1347841	0.22303474	0.7809244	1.0	1863	tags=29%, list=19%, signal=35%
GO:0045600	GO:0045600		27	0.5218941	1.1346953	0.28404668	0.78042537	1.0	1286	tags=30%, list=13%, signal=34%
GO:0061842	GO:0061842		22	0.56571096	1.1345818	0.364	0.7800149	1.0	59	tags=9%, list=1%, signal=9%
GO:0022610	GO:0022610		478	0.34408465	1.1342653	0.14800759	0.7804048	1.0	1493	tags=22%, list=16%, signal=24%
GO:0051642	GO:0051642		21	0.5806401	1.1340159	0.3562753	0.78048056	1.0	59	tags=10%, list=1%, signal=10%
GO:0030858	GO:0030858		23	0.49479395	1.1334002	0.28219697	0.78198254	1.0	483	tags=22%, list=5%, signal=23%
GO:0071466	GO:0071466		91	0.4444047	1.1329689	0.2854251	0.7827557	1.0	1670	tags=27%, list=17%, signal=33%
GO:0034308	GO:0034308		43	0.44475564	1.1325569	0.27579737	0.7834139	1.0	1242	tags=23%, list=13%, signal=27%
GO:0044839	GO:0044839		100	0.38279212	1.1324738	0.23017408	0.78291744	1.0	1158	tags=15%, list=12%, signal=17%
GO:0031526	GO:0031526		26	0.5737285	1.1324291	0.29296875	0.7822551	1.0	388	tags=19%, list=4%, signal=20%
GO:0110053	GO:0110053		172	0.34546256	1.1322957	0.24571429	0.7819463	1.0	1382	tags=17%, list=14%, signal=20%
GO:0046365	GO:0046365		43	0.3577464	1.1322823	0.29469547	0.7812008	1.0	1581	tags=35%, list=16%, signal=42%
GO:0034405	GO:0034405		18	0.594294	1.1317217	0.4026465	0.78251183	1.0	1681	tags=28%, list=17%, signal=34%
GO:1903749	GO:1903749		43	0.3774789	1.1313392	0.24810606	0.7830731	1.0	2567	tags=40%, list=27%, signal=54%
GO:0016324	GO:0016324		151	0.3706131	1.131135	0.21828358	0.7829657	1.0	1303	tags=24%, list=14%, signal=27%
GO:0022836	GO:0022836		68	0.4856688	1.1309475	0.23440453	0.78284395	1.0	892	tags=22%, list=9%, signal=24%
GO:0061028	GO:0061028		20	0.41184527	1.1308346	0.27734375	0.7824221	1.0	1864	tags=50%, list=19%, signal=62%
GO:0006301	GO:0006301		37	0.45212418	1.1307918	0.32956687	0.78178734	1.0	1942	tags=24%, list=20%, signal=30%
GO:1900087	GO:1900087		21	0.53244776	1.1305873	0.32200357	0.7818099	1.0	327	tags=14%, list=3%, signal=15%
GO:0034728	GO:0034728		92	0.38641858	1.1305624	0.26937985	0.7810879	1.0	1694	tags=24%, list=18%, signal=29%
GO:0070265	GO:0070265		22	0.5421513	1.1305327	0.31434184	0.78037554	1.0	1302	tags=36%, list=14%, signal=42%
GO:0060674	GO:0060674		16	0.5457783	1.130224	0.3102041	0.7806829	1.0	420	tags=13%, list=4%, signal=13%
GO:0072503	GO:0072503		149	0.36638075	1.1301602	0.17444219	0.7801145	1.0	1141	tags=20%, list=12%, signal=22%
GO:0051384	GO:0051384		76	0.41897297	1.1301395	0.23153692	0.7793974	1.0	676	tags=18%, list=7%, signal=20%
GO:0031667	GO:0031667		271	0.3306474	1.1298475	0.18846154	0.7797166	1.0	1371	tags=18%, list=14%, signal=20%
GO:0045785	GO:0045785		238	0.37244081	1.1296761	0.21401516	0.77955836	1.0	1535	tags=26%, list=16%, signal=31%
GO:2000637	GO:2000637		15	0.46204537	1.1291115	0.32142857	0.7808795	1.0	676	tags=20%, list=7%, signal=21%
GO:0003013	GO:0003013		157	0.36323422	1.1288766	0.20676692	0.78094846	1.0	1593	tags=19%, list=17%, signal=23%
GO:0042177	GO:0042177		88	0.37146592	1.128826	0.25142857	0.78035545	1.0	900	tags=19%, list=9%, signal=21%
GO:1901570	GO:1901570		56	0.41221586	1.1277405	0.31411532	0.7835354	1.0	1809	tags=27%, list=19%, signal=33%
GO:0061458	GO:0061458		208	0.35036606	1.1274897	0.203125	0.78362364	1.0	895	tags=17%, list=9%, signal=18%
GO:1902107	GO:1902107		69	0.45232806	1.1274458	0.25868726	0.7829877	1.0	687	tags=22%, list=7%, signal=23%
GO:0022604	GO:0022604		276	0.34399822	1.1272758	0.20226844	0.78279513	1.0	1238	tags=16%, list=13%, signal=17%
GO:0019229	GO:0019229		19	0.5599654	1.1267861	0.34563106	0.7837307	1.0	676	tags=16%, list=7%, signal=17%
GO:2000106	GO:2000106		44	0.44272742	1.126507	0.2947977	0.7839487	1.0	1921	tags=39%, list=20%, signal=48%
GO:0043254	GO:0043254		292	0.30818677	1.1261492	0.20970874	0.784424	1.0	1682	tags=20%, list=17%, signal=23%
GO:0050905	GO:0050905		41	0.42023104	1.1260424	0.30483273	0.78402054	1.0	2220	tags=29%, list=23%, signal=38%
GO:0035064	GO:0035064		47	0.4302632	1.124471	0.29499072	0.78904045	1.0	1085	tags=23%, list=11%, signal=26%
GO:0140034	GO:0140034		47	0.4302632	1.124471	0.29499072	0.7882474	1.0	1085	tags=23%, list=11%, signal=26%
GO:0006140	GO:0006140		62	0.35975868	1.1233993	0.23679417	0.79122865	1.0	1069	tags=23%, list=11%, signal=25%
GO:0016605	GO:0016605		61	0.39637652	1.1232564	0.2623274	0.790962	1.0	1643	tags=25%, list=17%, signal=29%
GO:0061844	GO:0061844		23	0.5204143	1.1230184	0.29690722	0.7910401	1.0	2057	tags=35%, list=21%, signal=44%
GO:0046660	GO:0046660		55	0.44476813	1.1228112	0.26060605	0.7910501	1.0	689	tags=22%, list=7%, signal=23%
GO:0006775	GO:0006775		18	0.53429574	1.1225905	0.31327802	0.7910598	1.0	1055	tags=28%, list=11%, signal=31%
GO:1903427	GO:1903427		20	0.44861165	1.122248	0.31734318	0.7914878	1.0	2805	tags=40%, list=29%, signal=56%
GO:0020037	GO:0020037		65	0.45453703	1.1220354	0.2781065	0.79144204	1.0	1290	tags=22%, list=13%, signal=25%
GO:0001909	GO:0001909		25	0.45332533	1.1217257	0.31732777	0.7918258	1.0	2057	tags=40%, list=21%, signal=51%
GO:0043434	GO:0043434		219	0.32939264	1.1212356	0.24714829	0.7928498	1.0	1844	tags=26%, list=19%, signal=32%
GO:0010876	GO:0010876		168	0.33482388	1.1210456	0.19851577	0.7927749	1.0	1419	tags=20%, list=15%, signal=23%
GO:0051099	GO:0051099		126	0.3481673	1.1203995	0.2368932	0.79427326	1.0	827	tags=17%, list=9%, signal=19%
GO:0022890	GO:0022890		177	0.37189347	1.1202759	0.20112781	0.7939742	1.0	1111	tags=20%, list=12%, signal=22%
GO:2000181	GO:2000181		57	0.41022956	1.120237	0.2559524	0.7933273	1.0	1554	tags=23%, list=16%, signal=27%
GO:0090311	GO:0090311		25	0.42746255	1.1198131	0.30671507	0.79419637	1.0	1592	tags=24%, list=17%, signal=29%
GO:0007188	GO:0007188		31	0.4465749	1.119779	0.30576923	0.79351807	1.0	617	tags=10%, list=6%, signal=10%
GO:0031638	GO:0031638		29	0.4374447	1.119616	0.32592592	0.79332095	1.0	1535	tags=21%, list=16%, signal=25%
GO:0070821	GO:0070821		43	0.4120775	1.1195893	0.26744187	0.79263407	1.0	1852	tags=26%, list=19%, signal=32%
GO:0003014	GO:0003014		49	0.4539461	1.1193794	0.24626866	0.79261297	1.0	1891	tags=27%, list=20%, signal=33%
GO:0000786	GO:0000786		31	0.5178212	1.1189667	0.34475806	0.7933654	1.0	1917	tags=39%, list=20%, signal=48%
GO:0006541	GO:0006541		22	0.43489185	1.1189498	0.32664233	0.7926311	1.0	2150	tags=50%, list=22%, signal=64%
GO:0055065	GO:0055065		244	0.35822743	1.1188048	0.1889313	0.7923664	1.0	1295	tags=19%, list=13%, signal=21%
GO:0008509	GO:0008509		133	0.39265653	1.1188037	0.2804428	0.79159045	1.0	1267	tags=19%, list=13%, signal=21%
GO:0009409	GO:0009409		26	0.47305256	1.118684	0.2842742	0.7912358	1.0	1170	tags=23%, list=12%, signal=26%
GO:0008289	GO:0008289		410	0.31276914	1.1184324	0.16094032	0.7913893	1.0	1442	tags=20%, list=15%, signal=22%
GO:0070646	GO:0070646		200	0.32794175	1.1181977	0.19101124	0.79147863	1.0	1527	tags=21%, list=16%, signal=24%
GO:0006470	GO:0006470		131	0.38353276	1.118092	0.25	0.79108334	1.0	629	tags=10%, list=7%, signal=10%
GO:1903076	GO:1903076		66	0.3261721	1.1179867	0.28210115	0.79068464	1.0	1400	tags=17%, list=15%, signal=19%
GO:0097300	GO:0097300		21	0.5465272	1.1178919	0.31474105	0.79021627	1.0	809	tags=29%, list=8%, signal=31%
GO:0060021	GO:0060021		35	0.5016408	1.1176786	0.2883549	0.79022545	1.0	895	tags=17%, list=9%, signal=19%
GO:0045022	GO:0045022		19	0.4186316	1.1174749	0.31215972	0.79014367	1.0	1182	tags=26%, list=12%, signal=30%
GO:0043086	GO:0043086		469	0.30421785	1.1170026	0.1576087	0.79105955	1.0	1517	tags=21%, list=16%, signal=23%
GO:0031333	GO:0031333		77	0.38495392	1.1168892	0.30268198	0.79070306	1.0	2122	tags=32%, list=22%, signal=41%
GO:0010676	GO:0010676		27	0.4216772	1.1158162	0.2994012	0.7937297	1.0	1084	tags=26%, list=11%, signal=29%
GO:0044420	GO:0044420		37	0.46986237	1.115609	0.30550283	0.79367054	1.0	2036	tags=35%, list=21%, signal=44%
GO:0031901	GO:0031901		90	0.37171522	1.115597	0.30842912	0.79294723	1.0	1140	tags=14%, list=12%, signal=16%
GO:0001824	GO:0001824		38	0.49351877	1.1155837	0.33723196	0.7922326	1.0	1037	tags=11%, list=11%, signal=12%
GO:0006869	GO:0006869		158	0.33802304	1.1147964	0.22693726	0.79425037	1.0	1419	tags=19%, list=15%, signal=22%
GO:0007610	GO:0007610		208	0.33434176	1.113976	0.21657251	0.7963033	1.0	676	tags=13%, list=7%, signal=13%
GO:0032409	GO:0032409		105	0.3601343	1.1138457	0.25135624	0.7959769	1.0	1265	tags=20%, list=13%, signal=23%
GO:0044309	GO:0044309		91	0.32610622	1.1138233	0.28330207	0.7952858	1.0	2040	tags=24%, list=21%, signal=30%
GO:0032091	GO:0032091		71	0.39024502	1.1134247	0.2826087	0.7959258	1.0	373	tags=8%, list=4%, signal=9%
GO:0006110	GO:0006110		27	0.47651395	1.1132993	0.3148855	0.7955909	1.0	1069	tags=22%, list=11%, signal=25%
GO:0006875	GO:0006875		207	0.3575489	1.1132443	0.20593692	0.7950213	1.0	1295	tags=20%, list=13%, signal=22%
GO:1904062	GO:1904062		128	0.35252145	1.1132259	0.21834862	0.79434437	1.0	1265	tags=20%, list=13%, signal=22%
GO:0055038	GO:0055038		52	0.44207525	1.1128881	0.32862905	0.7947244	1.0	1875	tags=21%, list=19%, signal=26%
GO:0021885	GO:0021885		23	0.5448899	1.1128529	0.50844276	0.7940803	1.0	0	tags=4%, list=0%, signal=4%
GO:0022029	GO:0022029		23	0.5448899	1.1128529	0.50844276	0.7933182	1.0	0	tags=4%, list=0%, signal=4%
GO:0021795	GO:0021795		22	0.5618621	1.1126791	0.5038023	0.7932008	1.0	0	tags=5%, list=0%, signal=5%
GO:0070741	GO:0070741		19	0.45535824	1.1122421	0.3151751	0.79405427	1.0	2424	tags=26%, list=25%, signal=35%
GO:0019058	GO:0019058		120	0.33366787	1.1119295	0.26796117	0.7944303	1.0	1076	tags=16%, list=11%, signal=18%
GO:0048608	GO:0048608		205	0.34752953	1.1119113	0.21917808	0.7937315	1.0	895	tags=17%, list=9%, signal=18%
GO:0072507	GO:0072507		158	0.36237252	1.1108558	0.22509961	0.79662895	1.0	1295	tags=22%, list=13%, signal=24%
GO:0048786	GO:0048786		25	0.38761544	1.1107498	0.332696	0.79621553	1.0	2123	tags=28%, list=22%, signal=36%
GO:0002526	GO:0002526		44	0.42794254	1.110403	0.2972441	0.796688	1.0	1823	tags=34%, list=19%, signal=42%
GO:0006812	GO:0006812		303	0.33475262	1.1100624	0.21375465	0.7971779	1.0	1391	tags=19%, list=14%, signal=22%
GO:0005261	GO:0005261		58	0.46184573	1.1098886	0.24657534	0.7969753	1.0	889	tags=22%, list=9%, signal=25%
GO:0043409	GO:0043409		109	0.33964446	1.1095647	0.2247619	0.797379	1.0	1342	tags=18%, list=14%, signal=21%
GO:0035065	GO:0035065		36	0.40700972	1.1093782	0.31886792	0.7972847	1.0	2231	tags=39%, list=23%, signal=50%
GO:0042581	GO:0042581		114	0.35451904	1.109245	0.29044834	0.7969967	1.0	1882	tags=30%, list=20%, signal=37%
GO:0042572	GO:0042572		18	0.5565905	1.108778	0.4708098	0.7978898	1.0	1118	tags=22%, list=12%, signal=25%
GO:0044815	GO:0044815		39	0.4690265	1.1078762	0.33797216	0.80028135	1.0	1917	tags=44%, list=20%, signal=54%
GO:0034446	GO:0034446		30	0.44893003	1.1076474	0.39215687	0.80034786	1.0	1983	tags=27%, list=21%, signal=33%
GO:0001786	GO:0001786		30	0.58922744	1.1074903	0.30882353	0.8001565	1.0	823	tags=23%, list=9%, signal=25%
GO:0031941	GO:0031941		17	0.60763735	1.1074193	0.36504856	0.7996403	1.0	22	tags=6%, list=0%, signal=6%
GO:0072332	GO:0072332		32	0.4210476	1.1074029	0.35490197	0.7989514	1.0	1962	tags=28%, list=20%, signal=35%
GO:0030031	GO:0030031		222	0.3756302	1.107344	0.25426945	0.79841626	1.0	783	tags=12%, list=8%, signal=13%
GO:1905477	GO:1905477		76	0.33309376	1.1073195	0.2637571	0.7977561	1.0	1022	tags=16%, list=11%, signal=18%
GO:0009166	GO:0009166		70	0.32933617	1.1072059	0.29650092	0.7973866	1.0	1632	tags=24%, list=17%, signal=29%
GO:0010631	GO:0010631		60	0.4125386	1.1070442	0.2982456	0.7971766	1.0	1439	tags=23%, list=15%, signal=27%
GO:0016328	GO:0016328		38	0.4198455	1.1070197	0.29504952	0.7965209	1.0	1766	tags=34%, list=18%, signal=42%
GO:0051186	GO:0051186		362	0.31931815	1.1069654	0.26295584	0.7959483	1.0	1318	tags=20%, list=14%, signal=22%
GO:0099522	GO:0099522		20	0.43015772	1.1068478	0.3117409	0.7956283	1.0	150	tags=10%, list=2%, signal=10%
GO:0001894	GO:0001894		100	0.41336906	1.1068451	0.26296297	0.79489124	1.0	657	tags=14%, list=7%, signal=15%
GO:0045598	GO:0045598		52	0.4515868	1.1062316	0.26810175	0.7963554	1.0	829	tags=17%, list=9%, signal=19%
GO:0001890	GO:0001890		73	0.39680734	1.1061755	0.27290836	0.7958385	1.0	1370	tags=27%, list=14%, signal=32%
GO:0007169	GO:0007169		302	0.3234134	1.1061414	0.23201439	0.7952206	1.0	1019	tags=13%, list=11%, signal=14%
GO:0043407	GO:0043407		44	0.3985254	1.1059576	0.3275194	0.7951634	1.0	1082	tags=14%, list=11%, signal=15%
GO:1903428	GO:1903428		31	0.420537	1.1056278	0.2936803	0.79553545	1.0	2152	tags=35%, list=22%, signal=46%
GO:0046928	GO:0046928		38	0.3722725	1.1051714	0.32761905	0.7964173	1.0	738	tags=13%, list=8%, signal=14%
GO:0051091	GO:0051091		144	0.37411034	1.104967	0.3137255	0.7963856	1.0	1305	tags=20%, list=14%, signal=23%
GO:0007160	GO:0007160		86	0.38716498	1.1045928	0.27325583	0.79696184	1.0	2069	tags=31%, list=22%, signal=40%
GO:0006753	GO:0006753		395	0.2888003	1.1041254	0.2332696	0.7979332	1.0	1642	tags=21%, list=17%, signal=24%
GO:0072525	GO:0072525		51	0.4128298	1.1041197	0.35435992	0.7972082	1.0	1841	tags=33%, list=19%, signal=41%
GO:0010971	GO:0010971		19	0.5543786	1.1038501	0.37475345	0.7974224	1.0	2	tags=5%, list=0%, signal=5%
GO:0051184	GO:0051184		17	0.57363856	1.1028169	0.374761	0.80034524	1.0	931	tags=24%, list=10%, signal=26%
GO:0070076	GO:0070076		16	0.5329945	1.102759	0.31827515	0.7998031	1.0	2703	tags=38%, list=28%, signal=52%
GO:2000142	GO:2000142		22	0.4092439	1.1025507	0.30912477	0.7997322	1.0	1653	tags=23%, list=17%, signal=27%
GO:0043596	GO:0043596		36	0.45973915	1.1023726	0.3604651	0.7995336	1.0	1955	tags=33%, list=20%, signal=42%
GO:0007612	GO:0007612		60	0.4119728	1.1019193	0.34031415	0.80038154	1.0	443	tags=10%, list=5%, signal=10%
GO:0002223	GO:0002223		43	0.5044908	1.1018243	0.32712215	0.7999702	1.0	1247	tags=23%, list=13%, signal=27%
GO:0002220	GO:0002220		44	0.5044773	1.1018193	0.32712215	0.7992531	1.0	1247	tags=23%, list=13%, signal=26%
GO:0044275	GO:0044275		20	0.42546824	1.1014335	0.34949496	0.7998192	1.0	1997	tags=40%, list=21%, signal=50%
GO:0043122	GO:0043122		152	0.3678887	1.1013061	0.28316832	0.799532	1.0	1502	tags=20%, list=16%, signal=24%
GO:0002820	GO:0002820		18	0.5479937	1.1011316	0.3010101	0.7993956	1.0	1311	tags=39%, list=14%, signal=45%
GO:0016791	GO:0016791		170	0.3631798	1.1008757	0.28118813	0.7995461	1.0	1339	tags=19%, list=14%, signal=21%
GO:0030162	GO:0030162		436	0.30683437	1.1004597	0.20472442	0.8002418	1.0	1674	tags=22%, list=17%, signal=26%
GO:0002474	GO:0002474		39	0.43712384	1.1003934	0.3859649	0.7997393	1.0	748	tags=13%, list=8%, signal=14%
GO:0061136	GO:0061136		122	0.3289097	1.1003629	0.265625	0.7991208	1.0	2114	tags=28%, list=22%, signal=35%
GO:0019751	GO:0019751		71	0.34086573	1.1001033	0.2575188	0.7992968	1.0	763	tags=15%, list=8%, signal=17%
GO:0016830	GO:0016830		33	0.3805664	1.1000886	0.33140656	0.7986123	1.0	2260	tags=36%, list=24%, signal=47%
GO:0034629	GO:0034629		16	0.49310502	1.0998281	0.37751004	0.79884726	1.0	2185	tags=38%, list=23%, signal=48%
GO:1901224	GO:1901224		36	0.43952215	1.0995584	0.3156863	0.7990295	1.0	1247	tags=28%, list=13%, signal=32%
GO:1902903	GO:1902903		224	0.3128464	1.0989243	0.2788104	0.8004741	1.0	1645	tags=20%, list=17%, signal=23%
GO:0051457	GO:0051457		18	0.46310484	1.0987836	0.3678161	0.80023855	1.0	1405	tags=22%, list=15%, signal=26%
GO:0061045	GO:0061045		49	0.44835123	1.098551	0.31212723	0.8002941	1.0	212	tags=10%, list=2%, signal=10%
GO:1903708	GO:1903708		93	0.42332977	1.098055	0.2874016	0.8012052	1.0	687	tags=18%, list=7%, signal=19%
GO:0006333	GO:0006333		98	0.3756451	1.0978229	0.27572817	0.8013194	1.0	1305	tags=19%, list=14%, signal=22%
GO:0008233	GO:0008233		351	0.33312765	1.0977992	0.23913044	0.80067766	1.0	1949	tags=24%, list=20%, signal=29%
GO:0006310	GO:0006310		116	0.35766104	1.096963	0.28230616	0.80279386	1.0	1551	tags=23%, list=16%, signal=27%
GO:0046434	GO:0046434		113	0.3220885	1.0967481	0.29038462	0.80278677	1.0	1632	tags=26%, list=17%, signal=31%
GO:0032451	GO:0032451		25	0.49221054	1.0965936	0.3299595	0.80257136	1.0	1641	tags=24%, list=17%, signal=29%
GO:0014902	GO:0014902		22	0.47525662	1.0965312	0.35019454	0.8020311	1.0	293	tags=9%, list=3%, signal=9%
GO:2001257	GO:2001257		53	0.4162292	1.0963123	0.3033088	0.8020348	1.0	840	tags=19%, list=9%, signal=21%
GO:0043410	GO:0043410		248	0.31280652	1.0962782	0.22862454	0.8014078	1.0	1303	tags=20%, list=14%, signal=22%
GO:0097305	GO:0097305		128	0.34898588	1.0962406	0.27171904	0.8008253	1.0	836	tags=14%, list=9%, signal=15%
GO:0048066	GO:0048066		21	0.4900907	1.0962064	0.35515872	0.8002414	1.0	156	tags=10%, list=2%, signal=10%
GO:0051098	GO:0051098		244	0.32447502	1.0961032	0.259887	0.79988676	1.0	1517	tags=20%, list=16%, signal=24%
GO:0070059	GO:0070059		18	0.46383652	1.0959586	0.32475248	0.79969585	1.0	651	tags=22%, list=7%, signal=24%
GO:0070006	GO:0070006		15	0.4799536	1.0958886	0.35361215	0.799207	1.0	1549	tags=40%, list=16%, signal=48%
GO:0009259	GO:0009259		291	0.29626974	1.0957952	0.26425856	0.79877555	1.0	1642	tags=21%, list=17%, signal=25%
GO:0035418	GO:0035418		22	0.48602015	1.0956976	0.36032388	0.79840326	1.0	375	tags=18%, list=4%, signal=19%
GO:0045824	GO:0045824		27	0.45106214	1.0955182	0.34435797	0.7983154	1.0	1125	tags=26%, list=12%, signal=29%
GO:1901292	GO:1901292		76	0.32625803	1.095192	0.30285713	0.798729	1.0	1632	tags=25%, list=17%, signal=30%
GO:0016773	GO:0016773		447	0.32394648	1.0947318	0.2177264	0.7995571	1.0	1114	tags=17%, list=12%, signal=18%
GO:0005911	GO:0005911		270	0.3072494	1.0945784	0.24708171	0.7993378	1.0	1631	tags=25%, list=17%, signal=29%
GO:1901682	GO:1901682		18	0.57087034	1.0945399	0.375969	0.7987569	1.0	1876	tags=33%, list=20%, signal=41%
GO:0032387	GO:0032387		45	0.40360886	1.0944815	0.34622467	0.7982486	1.0	1921	tags=31%, list=20%, signal=39%
GO:0007052	GO:0007052		57	0.33891279	1.0940871	0.3043478	0.79888946	1.0	1090	tags=18%, list=11%, signal=20%
GO:0042304	GO:0042304		29	0.4612177	1.0940517	0.27289718	0.7983031	1.0	919	tags=28%, list=10%, signal=30%
GO:1902991	GO:1902991		18	0.42581058	1.0931994	0.35077518	0.80063874	1.0	1738	tags=39%, list=18%, signal=47%
GO:0051345	GO:0051345		454	0.30833122	1.0921199	0.24482109	0.80367357	1.0	1673	tags=22%, list=17%, signal=25%
GO:0031346	GO:0031346		215	0.35448927	1.0917149	0.28545782	0.8043953	1.0	1400	tags=19%, list=15%, signal=22%
GO:2000045	GO:2000045		93	0.39958513	1.0916615	0.30891088	0.8038497	1.0	891	tags=13%, list=9%, signal=14%
GO:0051187	GO:0051187		41	0.37886512	1.0915031	0.33141762	0.80366683	1.0	1290	tags=22%, list=13%, signal=25%
GO:0007586	GO:0007586		38	0.55059785	1.0913789	0.29435483	0.80340016	1.0	899	tags=29%, list=9%, signal=32%
GO:0006739	GO:0006739		22	0.47350293	1.0912635	0.37307692	0.80309653	1.0	754	tags=23%, list=8%, signal=25%
GO:0046688	GO:0046688		25	0.492832	1.0911499	0.35515872	0.8027471	1.0	578	tags=24%, list=6%, signal=25%
GO:0050994	GO:0050994		30	0.42042324	1.090754	0.3426295	0.8034908	1.0	901	tags=23%, list=9%, signal=26%
GO:0044297	GO:0044297		276	0.30614105	1.0904994	0.2387218	0.803635	1.0	699	tags=10%, list=7%, signal=10%
GO:0042108	GO:0042108		30	0.5763373	1.0903906	0.412731	0.80330735	1.0	1295	tags=30%, list=13%, signal=35%
GO:0042594	GO:0042594		118	0.35344577	1.0901997	0.29492188	0.80320805	1.0	1002	tags=14%, list=10%, signal=15%
GO:0009117	GO:0009117		389	0.28187495	1.0901325	0.24812031	0.8027469	1.0	1642	tags=21%, list=17%, signal=24%
GO:0002479	GO:0002479		23	0.4734311	1.0896975	0.36015326	0.8035389	1.0	582	tags=13%, list=6%, signal=14%
GO:0005901	GO:0005901		45	0.47039986	1.089679	0.354	0.80291164	1.0	619	tags=13%, list=6%, signal=14%
GO:0042176	GO:0042176		244	0.30223706	1.0894693	0.23138833	0.80293447	1.0	1793	tags=23%, list=19%, signal=27%
GO:0051092	GO:0051092		95	0.39078295	1.0893791	0.33596838	0.80251735	1.0	2089	tags=31%, list=22%, signal=39%
GO:0002429	GO:0002429		184	0.37807578	1.0892732	0.29253113	0.80217206	1.0	1308	tags=20%, list=14%, signal=22%
GO:0006874	GO:0006874		135	0.35370183	1.0890901	0.25454545	0.80214345	1.0	775	tags=16%, list=8%, signal=17%
GO:0098978	GO:0098978		181	0.3176843	1.0890754	0.2659176	0.8014849	1.0	1382	tags=16%, list=14%, signal=18%
GO:0032956	GO:0032956		209	0.32883024	1.0889062	0.28871894	0.80136776	1.0	1326	tags=17%, list=14%, signal=20%
GO:0045666	GO:0045666		174	0.36938372	1.0888509	0.29444444	0.80084294	1.0	1284	tags=17%, list=13%, signal=20%
GO:0120162	GO:0120162		50	0.42560878	1.0882243	0.31923077	0.80226725	1.0	1300	tags=16%, list=14%, signal=18%
GO:0030134	GO:0030134		71	0.36515346	1.0872446	0.31734318	0.80494565	1.0	687	tags=14%, list=7%, signal=15%
GO:0032868	GO:0032868		143	0.33969793	1.0871897	0.31758034	0.8044268	1.0	1826	tags=25%, list=19%, signal=31%
GO:0033157	GO:0033157		161	0.34491134	1.0867205	0.31098697	0.8053127	1.0	1276	tags=19%, list=13%, signal=21%
GO:0032480	GO:0032480		31	0.4414986	1.086509	0.37755102	0.8052986	1.0	56	tags=6%, list=1%, signal=6%
GO:0045859	GO:0045859		444	0.31170505	1.0861869	0.22200392	0.8057671	1.0	1114	tags=15%, list=12%, signal=17%
GO:0009988	GO:0009988		26	0.4349805	1.0858878	0.36007828	0.8060753	1.0	496	tags=12%, list=5%, signal=12%
GO:0050885	GO:0050885		23	0.50393456	1.0854743	0.4229249	0.80677557	1.0	459	tags=9%, list=5%, signal=9%
GO:0009991	GO:0009991		289	0.3121216	1.0849904	0.26407766	0.8077244	1.0	1371	tags=17%, list=14%, signal=20%
GO:0019674	GO:0019674		49	0.40284288	1.0849372	0.37057728	0.80719095	1.0	1108	tags=20%, list=12%, signal=23%
GO:0019882	GO:0019882		129	0.337171	1.0849197	0.314	0.8065477	1.0	1330	tags=16%, list=14%, signal=18%
GO:0003684	GO:0003684		49	0.46341327	1.0849106	0.38181818	0.8058818	1.0	720	tags=14%, list=7%, signal=15%
GO:0000291	GO:0000291		34	0.39631093	1.0848385	0.34879032	0.8054142	1.0	1226	tags=21%, list=13%, signal=24%
GO:0015914	GO:0015914		43	0.36747324	1.0844277	0.32089552	0.8060699	1.0	1416	tags=28%, list=15%, signal=33%
GO:0007417	GO:0007417		432	0.30970478	1.0843176	0.22912621	0.8057337	1.0	1500	tags=21%, list=16%, signal=23%
GO:2001236	GO:2001236		106	0.36253357	1.0842472	0.27852997	0.8052679	1.0	1682	tags=23%, list=17%, signal=27%
GO:0071359	GO:0071359		18	0.46207768	1.0841043	0.40963855	0.80506665	1.0	611	tags=11%, list=6%, signal=12%
GO:0098662	GO:0098662		181	0.3523506	1.0840304	0.26666668	0.8046127	1.0	1111	tags=19%, list=12%, signal=21%
GO:0002573	GO:0002573		56	0.43171665	1.0839151	0.31568998	0.80430543	1.0	1655	tags=34%, list=17%, signal=41%
GO:0042157	GO:0042157		64	0.4191158	1.0838097	0.3114754	0.8039839	1.0	901	tags=14%, list=9%, signal=15%
GO:0044089	GO:0044089		322	0.31813785	1.0833073	0.26757812	0.8049532	1.0	1487	tags=19%, list=15%, signal=22%
GO:0070325	GO:0070325		20	0.42560893	1.0832382	0.3465909	0.804465	1.0	1092	tags=25%, list=11%, signal=28%
GO:0044456	GO:0044456		440	0.29557922	1.0830051	0.25512105	0.80453634	1.0	1446	tags=16%, list=15%, signal=18%
GO:0045744	GO:0045744		19	0.45531696	1.0828632	0.3805825	0.8043717	1.0	2162	tags=37%, list=22%, signal=47%
GO:0034702	GO:0034702		59	0.4575435	1.0828556	0.35349718	0.8037078	1.0	1139	tags=24%, list=12%, signal=27%
GO:0060999	GO:0060999		22	0.5994556	1.0828142	0.4117647	0.8031643	1.0	21	tags=5%, list=0%, signal=5%
GO:0090398	GO:0090398		24	0.47075155	1.0827743	0.36956522	0.80261093	1.0	769	tags=21%, list=8%, signal=23%
GO:0051258	GO:0051258		66	0.4051263	1.0823119	0.35658914	0.80344874	1.0	193	tags=6%, list=2%, signal=6%
GO:0031334	GO:0031334		167	0.32324862	1.0822898	0.29713115	0.8028372	1.0	1682	tags=22%, list=17%, signal=26%
GO:1904035	GO:1904035		43	0.39711937	1.0817251	0.29571983	0.804047	1.0	619	tags=12%, list=6%, signal=12%
GO:0004888	GO:0004888		162	0.41340223	1.0814931	0.27186313	0.8041504	1.0	1076	tags=17%, list=11%, signal=19%
GO:0004869	GO:0004869		35	0.4872285	1.0814606	0.34971645	0.8035783	1.0	1793	tags=34%, list=19%, signal=42%
GO:0043470	GO:0043470		32	0.4238717	1.081297	0.35384616	0.8034349	1.0	1069	tags=22%, list=11%, signal=25%
GO:0090132	GO:0090132		61	0.3995932	1.0812271	0.31384015	0.80299306	1.0	1439	tags=23%, list=15%, signal=27%
GO:0043028	GO:0043028		25	0.48632324	1.0810843	0.36210132	0.80279434	1.0	821	tags=20%, list=9%, signal=22%
GO:1902105	GO:1902105		128	0.41340286	1.0809072	0.2888889	0.80273455	1.0	1019	tags=21%, list=11%, signal=23%
GO:0120034	GO:0120034		62	0.42761913	1.0808932	0.346516	0.80209744	1.0	1035	tags=16%, list=11%, signal=18%
GO:0016301	GO:0016301		493	0.3138909	1.0808477	0.2224299	0.8015585	1.0	1114	tags=16%, list=12%, signal=18%
GO:0008026	GO:0008026		62	0.37617922	1.0807362	0.36811024	0.8012794	1.0	2372	tags=32%, list=25%, signal=43%
GO:0070035	GO:0070035		62	0.37617922	1.0807362	0.36811024	0.8006038	1.0	2372	tags=32%, list=25%, signal=43%
GO:0016445	GO:0016445		20	0.41769674	1.080657	0.37964776	0.8002227	1.0	2001	tags=35%, list=21%, signal=44%
GO:0009127	GO:0009127		60	0.32084247	1.0805436	0.35728157	0.7999329	1.0	1936	tags=33%, list=20%, signal=41%
GO:0009168	GO:0009168		60	0.32084247	1.0805436	0.35728157	0.79926014	1.0	1936	tags=33%, list=20%, signal=41%
GO:0030865	GO:0030865		40	0.4229177	1.080469	0.389899	0.7988396	1.0	2394	tags=35%, list=25%, signal=46%
GO:0001933	GO:0001933		254	0.31899908	1.0804111	0.25875485	0.79835105	1.0	918	tags=14%, list=10%, signal=15%
GO:0019359	GO:0019359		48	0.4132281	1.0802543	0.39186692	0.7981906	1.0	1936	tags=35%, list=20%, signal=44%
GO:0019363	GO:0019363		48	0.4132281	1.0802543	0.39186692	0.7975216	1.0	1936	tags=35%, list=20%, signal=44%
GO:0006778	GO:0006778		27	0.457277	1.0802472	0.36037737	0.79688156	1.0	619	tags=19%, list=6%, signal=20%
GO:0002444	GO:0002444		412	0.28881398	1.0801612	0.2725528	0.7964686	1.0	2078	tags=29%, list=22%, signal=35%
GO:1902751	GO:1902751		21	0.5346805	1.0799195	0.40438247	0.7966151	1.0	2	tags=5%, list=0%, signal=5%
GO:0010976	GO:0010976		152	0.37141576	1.0794458	0.32234433	0.79753375	1.0	1284	tags=18%, list=13%, signal=20%
GO:0032729	GO:0032729		21	0.49916136	1.0794048	0.4091778	0.7970148	1.0	893	tags=14%, list=9%, signal=16%
GO:0071384	GO:0071384		33	0.39818996	1.0793015	0.3095723	0.79666084	1.0	676	tags=21%, list=7%, signal=23%
GO:0032647	GO:0032647		17	0.45182633	1.0789869	0.38039216	0.7969833	1.0	890	tags=18%, list=9%, signal=19%
GO:0032760	GO:0032760		43	0.41220918	1.0788956	0.38535646	0.7966749	1.0	1295	tags=21%, list=13%, signal=24%
GO:1903557	GO:1903557		43	0.41220918	1.0788956	0.38535646	0.7960121	1.0	1295	tags=21%, list=13%, signal=24%
GO:0019842	GO:0019842		85	0.35700157	1.0784489	0.3315508	0.79681885	1.0	1810	tags=27%, list=19%, signal=33%
GO:0002823	GO:0002823		16	0.55252737	1.0780979	0.35306123	0.7973038	1.0	1311	tags=44%, list=14%, signal=51%
GO:0035337	GO:0035337		27	0.44848618	1.0779852	0.396	0.7970257	1.0	826	tags=19%, list=9%, signal=20%
GO:0046112	GO:0046112		19	0.42716405	1.0774179	0.36772984	0.79819435	1.0	1754	tags=42%, list=18%, signal=51%
GO:0000902	GO:0000902		364	0.31179976	1.0772682	0.23449612	0.7979688	1.0	1993	tags=26%, list=21%, signal=31%
GO:0040008	GO:0040008		358	0.3268471	1.0771922	0.22789784	0.797578	1.0	903	tags=14%, list=9%, signal=15%
GO:0015991	GO:0015991		16	0.38026652	1.0771898	0.35150376	0.7969297	1.0	2312	tags=38%, list=24%, signal=49%
GO:0008015	GO:0008015		153	0.34703365	1.0771505	0.2867784	0.7963746	1.0	1593	tags=18%, list=17%, signal=22%
GO:0071375	GO:0071375		154	0.3117345	1.0770484	0.2886406	0.7960347	1.0	2382	tags=35%, list=25%, signal=46%
GO:0032594	GO:0032594		21	0.4285897	1.0768554	0.34971645	0.79601353	1.0	1373	tags=19%, list=14%, signal=22%
GO:0099504	GO:0099504		58	0.3638259	1.0767481	0.34548944	0.7957098	1.0	1444	tags=17%, list=15%, signal=20%
GO:0042626	GO:0042626		61	0.37605503	1.0766573	0.32307693	0.7953398	1.0	1111	tags=20%, list=12%, signal=22%
GO:0002576	GO:0002576		107	0.32959732	1.076005	0.3376147	0.79679614	1.0	2075	tags=31%, list=22%, signal=39%
GO:0045834	GO:0045834		69	0.34552202	1.0757983	0.33394834	0.7968557	1.0	1170	tags=22%, list=12%, signal=25%
GO:0045931	GO:0045931		101	0.3515463	1.0754211	0.3218391	0.7974569	1.0	1300	tags=16%, list=14%, signal=18%
GO:0008361	GO:0008361		106	0.41092056	1.075408	0.32972974	0.7968584	1.0	524	tags=10%, list=5%, signal=11%
GO:0008284	GO:0008284		445	0.31341243	1.075213	0.20498085	0.7968666	1.0	1305	tags=18%, list=14%, signal=20%
GO:0015918	GO:0015918		49	0.40253106	1.074456	0.33204633	0.79877645	1.0	1636	tags=29%, list=17%, signal=34%
GO:0002275	GO:0002275		411	0.28857577	1.0740881	0.27413127	0.7993928	1.0	2078	tags=29%, list=22%, signal=35%
GO:0090662	GO:0090662		17	0.38024148	1.0738394	0.3651376	0.7995357	1.0	2312	tags=35%, list=24%, signal=46%
GO:0099131	GO:0099131		17	0.38024148	1.0738394	0.3651376	0.79888195	1.0	2312	tags=35%, list=24%, signal=46%
GO:0031293	GO:0031293		15	0.5214579	1.0738381	0.34313726	0.79823196	1.0	903	tags=40%, list=9%, signal=44%
GO:1904292	GO:1904292		22	0.4278099	1.0734915	0.34003657	0.7987433	1.0	1399	tags=32%, list=15%, signal=37%
GO:0034637	GO:0034637		36	0.4508421	1.0726044	0.4063745	0.8009552	1.0	1550	tags=28%, list=16%, signal=33%
GO:1990868	GO:1990868		18	0.45422295	1.0718611	0.34901962	0.80282164	1.0	1645	tags=28%, list=17%, signal=33%
GO:1990869	GO:1990869		18	0.45422295	1.0718611	0.34901962	0.8021679	1.0	1645	tags=28%, list=17%, signal=33%
GO:0006284	GO:0006284		30	0.5048143	1.0717839	0.44510978	0.80176145	1.0	2201	tags=30%, list=23%, signal=39%
GO:0042578	GO:0042578		221	0.34375864	1.0716258	0.3102767	0.80159414	1.0	1295	tags=17%, list=13%, signal=19%
GO:0030687	GO:0030687		21	0.39294496	1.0713317	0.37911025	0.8019155	1.0	1488	tags=33%, list=15%, signal=39%
GO:0033993	GO:0033993		421	0.3006643	1.0711635	0.24725275	0.8018194	1.0	1129	tags=14%, list=12%, signal=15%
GO:0031960	GO:0031960		87	0.37507015	1.0711235	0.32226562	0.801317	1.0	676	tags=16%, list=7%, signal=17%
GO:0031365	GO:0031365		21	0.48202464	1.0710046	0.4244898	0.8010533	1.0	35	tags=5%, list=0%, signal=5%
GO:0099568	GO:0099568		276	0.2975355	1.0706841	0.31843576	0.80139726	1.0	1910	tags=22%, list=20%, signal=27%
GO:1903050	GO:1903050		143	0.31507716	1.0703905	0.29980657	0.8017655	1.0	900	tags=13%, list=9%, signal=14%
GO:2000300	GO:2000300		28	0.35690078	1.0701345	0.33714285	0.8019367	1.0	738	tags=11%, list=8%, signal=12%
GO:0070555	GO:0070555		82	0.35652587	1.0700952	0.33009708	0.8014247	1.0	1961	tags=29%, list=20%, signal=36%
GO:0003229	GO:0003229		26	0.41400567	1.0698965	0.3403846	0.8014464	1.0	1202	tags=35%, list=12%, signal=39%
GO:0009126	GO:0009126		157	0.3028248	1.0697794	0.30961537	0.8011999	1.0	1627	tags=24%, list=17%, signal=28%
GO:0009167	GO:0009167		157	0.3028248	1.0697794	0.30961537	0.80055434	1.0	1627	tags=24%, list=17%, signal=28%
GO:0006998	GO:0006998		40	0.4574823	1.0697762	0.39019608	0.7999155	1.0	141	tags=5%, list=1%, signal=5%
GO:0031400	GO:0031400		378	0.30003938	1.0695368	0.2843691	0.80008775	1.0	943	tags=13%, list=10%, signal=14%
GO:0043548	GO:0043548		19	0.52218735	1.0690583	0.40501043	0.80096877	1.0	2661	tags=42%, list=28%, signal=58%
GO:0097193	GO:0097193		98	0.31981793	1.0688329	0.33333334	0.80109334	1.0	1707	tags=24%, list=18%, signal=29%
GO:0043408	GO:0043408		367	0.29999745	1.068797	0.26335174	0.80055034	1.0	1303	tags=18%, list=14%, signal=20%
GO:0032839	GO:0032839		19	0.40563306	1.0683551	0.40039062	0.8012799	1.0	110	tags=5%, list=1%, signal=5%
GO:0045648	GO:0045648		17	0.4884341	1.068338	0.37931034	0.80068874	1.0	579	tags=24%, list=6%, signal=25%
GO:0008585	GO:0008585		47	0.41591254	1.0683299	0.3528265	0.80007863	1.0	689	tags=17%, list=7%, signal=18%
GO:0046545	GO:0046545		47	0.41591254	1.0683299	0.3528265	0.79943854	1.0	689	tags=17%, list=7%, signal=18%
GO:0042246	GO:0042246		25	0.44262674	1.0681684	0.39651838	0.79933023	1.0	1202	tags=28%, list=12%, signal=32%
GO:0005215	GO:0005215		494	0.3081458	1.0680169	0.26404494	0.79915947	1.0	1175	tags=15%, list=12%, signal=16%
GO:0003714	GO:0003714		129	0.33940914	1.0678152	0.34184676	0.7992119	1.0	2201	tags=27%, list=23%, signal=35%
GO:0060603	GO:0060603		18	0.50974053	1.0677916	0.38085938	0.798657	1.0	1084	tags=33%, list=11%, signal=37%
GO:1902495	GO:1902495		68	0.43190002	1.0677088	0.33965844	0.7982826	1.0	1139	tags=24%, list=12%, signal=27%
GO:0016525	GO:0016525		56	0.3925021	1.0676227	0.34911242	0.7979191	1.0	1554	tags=21%, list=16%, signal=25%
GO:0006641	GO:0006641		42	0.46096405	1.0674503	0.35916823	0.7978412	1.0	901	tags=26%, list=9%, signal=29%
GO:0016052	GO:0016052		73	0.3215672	1.0671937	0.34302327	0.7980297	1.0	1581	tags=26%, list=16%, signal=31%
GO:0035176	GO:0035176		18	0.46729934	1.066977	0.41020793	0.7980752	1.0	639	tags=22%, list=7%, signal=24%
GO:0051703	GO:0051703		18	0.46729934	1.066977	0.41020793	0.79744184	1.0	639	tags=22%, list=7%, signal=24%
GO:1901222	GO:1901222		55	0.3724588	1.0669402	0.32777777	0.7969054	1.0	833	tags=20%, list=9%, signal=22%
GO:0071385	GO:0071385		30	0.41119602	1.0668654	0.3253012	0.79650587	1.0	676	tags=23%, list=7%, signal=25%
GO:0008631	GO:0008631		16	0.4162133	1.0662987	0.37802607	0.7977673	1.0	1460	tags=38%, list=15%, signal=44%
GO:0046461	GO:0046461		22	0.4711524	1.0662128	0.38868612	0.7974101	1.0	901	tags=18%, list=9%, signal=20%
GO:0046464	GO:0046464		22	0.4711524	1.0662128	0.38868612	0.79677975	1.0	901	tags=18%, list=9%, signal=20%
GO:0030670	GO:0030670		59	0.37226427	1.0659204	0.37428024	0.79709214	1.0	1916	tags=31%, list=20%, signal=38%
GO:0070509	GO:0070509		18	0.423998	1.0659192	0.33944955	0.7964666	1.0	580	tags=17%, list=6%, signal=18%
GO:0007131	GO:0007131		21	0.40949458	1.0656668	0.35205993	0.796662	1.0	720	tags=19%, list=7%, signal=21%
GO:0035825	GO:0035825		21	0.40949458	1.0656668	0.35205993	0.79603416	1.0	720	tags=19%, list=7%, signal=21%
GO:0043393	GO:0043393		150	0.32404333	1.0655098	0.29422718	0.79593563	1.0	1498	tags=21%, list=16%, signal=25%
GO:0007611	GO:0007611		99	0.35043237	1.065421	0.34496123	0.79557633	1.0	980	tags=13%, list=10%, signal=14%
GO:0032469	GO:0032469		17	0.44410658	1.0651698	0.38919926	0.79578525	1.0	651	tags=24%, list=7%, signal=25%
GO:0004857	GO:0004857		219	0.32514518	1.0649183	0.28705442	0.79602915	1.0	1306	tags=20%, list=14%, signal=22%
GO:0030658	GO:0030658		117	0.31447905	1.0648421	0.28176796	0.7956529	1.0	738	tags=10%, list=8%, signal=11%
GO:0033218	GO:0033218		187	0.304793	1.0647262	0.32608697	0.7953931	1.0	919	tags=14%, list=10%, signal=16%
GO:0051090	GO:0051090		223	0.34200343	1.0647155	0.31384015	0.79480004	1.0	1380	tags=20%, list=14%, signal=23%
GO:0046164	GO:0046164		29	0.41232386	1.0644108	0.34285715	0.79520756	1.0	1237	tags=24%, list=13%, signal=28%
GO:0070670	GO:0070670		20	0.4318517	1.064359	0.38941398	0.7947515	1.0	579	tags=15%, list=6%, signal=16%
GO:0098927	GO:0098927		21	0.38779366	1.0641383	0.36563072	0.7948199	1.0	1182	tags=24%, list=12%, signal=27%
GO:0016579	GO:0016579		185	0.3168642	1.0640955	0.28066915	0.7943344	1.0	1527	tags=20%, list=16%, signal=23%
GO:0051346	GO:0051346		275	0.3212182	1.0640149	0.30093458	0.79396975	1.0	1625	tags=24%, list=17%, signal=28%
GO:0042623	GO:0042623		240	0.30485776	1.0639435	0.33463797	0.79358846	1.0	1826	tags=20%, list=19%, signal=25%
GO:0015908	GO:0015908		35	0.37926623	1.0638027	0.38814533	0.793407	1.0	1270	tags=17%, list=13%, signal=20%
GO:0031091	GO:0031091		75	0.3589061	1.0637009	0.38703704	0.7931319	1.0	2075	tags=32%, list=22%, signal=40%
GO:0098685	GO:0098685		41	0.4319048	1.0636607	0.39700374	0.79263765	1.0	1624	tags=27%, list=17%, signal=32%
GO:0051445	GO:0051445		20	0.53141606	1.0635253	0.39846742	0.7924603	1.0	274	tags=10%, list=3%, signal=10%
GO:0032970	GO:0032970		231	0.31655854	1.0630592	0.33015266	0.79333556	1.0	1326	tags=18%, list=14%, signal=20%
GO:0015081	GO:0015081		31	0.4893863	1.0617709	0.39484128	0.7968607	1.0	968	tags=19%, list=10%, signal=21%
GO:0042590	GO:0042590		26	0.44631442	1.061595	0.4068441	0.7968438	1.0	582	tags=12%, list=6%, signal=12%
GO:0031061	GO:0031061		19	0.5380718	1.0614524	0.37755102	0.7966449	1.0	2406	tags=37%, list=25%, signal=49%
GO:0033233	GO:0033233		15	0.44648826	1.0613542	0.36647174	0.79630387	1.0	1444	tags=20%, list=15%, signal=23%
GO:0097718	GO:0097718		22	0.38062888	1.0612679	0.39619046	0.79598415	1.0	1936	tags=27%, list=20%, signal=34%
GO:0071901	GO:0071901		82	0.34818697	1.061153	0.3299389	0.7957338	1.0	918	tags=11%, list=10%, signal=12%
GO:0052548	GO:0052548		245	0.32749772	1.060311	0.33266932	0.7978214	1.0	1625	tags=24%, list=17%, signal=28%
GO:0060170	GO:0060170		23	0.5469392	1.0602922	0.4031008	0.7972713	1.0	1791	tags=22%, list=19%, signal=27%
GO:0071260	GO:0071260		51	0.38454324	1.0602502	0.35823753	0.7967811	1.0	1124	tags=22%, list=12%, signal=24%
GO:0071805	GO:0071805		28	0.5256895	1.0601867	0.3926499	0.7963837	1.0	629	tags=25%, list=7%, signal=27%
GO:0035326	GO:0035326		61	0.41184828	1.0597405	0.33333334	0.79719794	1.0	1469	tags=21%, list=15%, signal=25%
GO:0002200	GO:0002200		21	0.41156927	1.0592637	0.40562248	0.7980947	1.0	2001	tags=33%, list=21%, signal=42%
GO:0009156	GO:0009156		72	0.33291608	1.0585101	0.3716475	0.79989725	1.0	1936	tags=32%, list=20%, signal=40%
GO:0031112	GO:0031112		21	0.4443237	1.0584857	0.37526205	0.7993553	1.0	819	tags=14%, list=9%, signal=16%
GO:1902803	GO:1902803		30	0.34731072	1.0584195	0.36074767	0.7989486	1.0	738	tags=10%, list=8%, signal=11%
GO:0080135	GO:0080135		409	0.29511833	1.0583123	0.31406552	0.79866064	1.0	962	tags=14%, list=10%, signal=15%
GO:0072562	GO:0072562		107	0.37059975	1.0574012	0.3902439	0.80093825	1.0	2076	tags=37%, list=22%, signal=47%
GO:0000018	GO:0000018		54	0.4007417	1.0568967	0.41358024	0.8019369	1.0	1295	tags=22%, list=13%, signal=26%
GO:0060322	GO:0060322		365	0.29863328	1.0563236	0.31346154	0.80319256	1.0	676	tags=10%, list=7%, signal=11%
GO:0035580	GO:0035580		49	0.38797116	1.0563151	0.39307535	0.8026121	1.0	2055	tags=39%, list=21%, signal=49%
GO:0050663	GO:0050663		25	0.5416087	1.0562731	0.41040462	0.8021447	1.0	1270	tags=44%, list=13%, signal=51%
GO:0030449	GO:0030449		47	0.38436288	1.0562636	0.38847584	0.8015576	1.0	2123	tags=34%, list=22%, signal=43%
GO:0044665	GO:0044665		24	0.4393489	1.0558406	0.41330644	0.8023132	1.0	2307	tags=54%, list=24%, signal=71%
GO:0071339	GO:0071339		24	0.4393489	1.0558406	0.41330644	0.8017012	1.0	2307	tags=54%, list=24%, signal=71%
GO:0032434	GO:0032434		81	0.34232304	1.0551541	0.3640082	0.8032601	1.0	2114	tags=27%, list=22%, signal=35%
GO:0002446	GO:0002446		403	0.28193775	1.0545721	0.29787233	0.80442363	1.0	2078	tags=29%, list=22%, signal=35%
GO:0006732	GO:0006732		230	0.2997022	1.0544456	0.34117648	0.80421126	1.0	1984	tags=28%, list=21%, signal=35%
GO:0046328	GO:0046328		101	0.38379002	1.0543709	0.38	0.8038229	1.0	955	tags=18%, list=10%, signal=20%
GO:1902808	GO:1902808		28	0.45316693	1.0541077	0.40221402	0.80402726	1.0	334	tags=14%, list=3%, signal=15%
GO:0007186	GO:0007186		191	0.3381586	1.0539613	0.3197556	0.8039056	1.0	963	tags=13%, list=10%, signal=14%
GO:0043618	GO:0043618		39	0.43308938	1.0539255	0.4551148	0.8034007	1.0	2105	tags=31%, list=22%, signal=39%
GO:0052547	GO:0052547		262	0.3160424	1.0534983	0.32149902	0.8041667	1.0	1625	tags=23%, list=17%, signal=27%
GO:0072341	GO:0072341		52	0.4766699	1.0533662	0.39483395	0.8040182	1.0	823	tags=21%, list=9%, signal=23%
GO:0046638	GO:0046638		23	0.45380554	1.0533292	0.38921002	0.80351585	1.0	426	tags=26%, list=4%, signal=27%
GO:0043299	GO:0043299		406	0.2838519	1.0524907	0.3072407	0.8056132	1.0	2078	tags=28%, list=22%, signal=35%
GO:0007420	GO:0007420		334	0.29382828	1.0520304	0.2964427	0.80651	1.0	1892	tags=24%, list=20%, signal=29%
GO:0005581	GO:0005581		41	0.44798008	1.051654	0.39181286	0.80706173	1.0	1513	tags=20%, list=16%, signal=23%
GO:0006633	GO:0006633		74	0.38922542	1.0515146	0.3939394	0.80686665	1.0	826	tags=16%, list=9%, signal=18%
GO:0035254	GO:0035254		25	0.36469454	1.0512948	0.386	0.8069394	1.0	578	tags=8%, list=6%, signal=8%
GO:0072522	GO:0072522		129	0.2868091	1.0512676	0.35783365	0.8064183	1.0	1872	tags=29%, list=19%, signal=36%
GO:0048678	GO:0048678		30	0.438121	1.0512019	0.41601562	0.80603445	1.0	422	tags=10%, list=4%, signal=10%
GO:0072511	GO:0072511		112	0.36143765	1.0510195	0.33606556	0.80604243	1.0	889	tags=16%, list=9%, signal=18%
GO:0070838	GO:0070838		111	0.3614473	1.0510043	0.33606556	0.80549335	1.0	889	tags=16%, list=9%, signal=18%
GO:0001895	GO:0001895		34	0.47650737	1.0509886	0.37969926	0.80493325	1.0	657	tags=15%, list=7%, signal=16%
GO:0016032	GO:0016032		468	0.2808882	1.0506994	0.33661416	0.805249	1.0	1123	tags=15%, list=12%, signal=16%
GO:0042866	GO:0042866		30	0.3646556	1.0506612	0.40301317	0.8047605	1.0	1936	tags=37%, list=20%, signal=46%
GO:0043269	GO:0043269		232	0.3347963	1.049912	0.33017078	0.8065502	1.0	968	tags=16%, list=10%, signal=17%
GO:1903829	GO:1903829		221	0.29672027	1.0498953	0.33204633	0.80600584	1.0	1688	tags=21%, list=18%, signal=25%
GO:0120161	GO:0120161		78	0.40761852	1.0497749	0.374502	0.80577606	1.0	1540	tags=22%, list=16%, signal=26%
GO:0004175	GO:0004175		226	0.3343112	1.049767	0.33663365	0.8051923	1.0	2287	tags=31%, list=24%, signal=39%
GO:1903035	GO:1903035		54	0.4260307	1.0497462	0.39328063	0.8046689	1.0	805	tags=15%, list=8%, signal=16%
GO:1902806	GO:1902806		101	0.3714167	1.0497371	0.3713163	0.80409676	1.0	1575	tags=20%, list=16%, signal=23%
GO:0090278	GO:0090278		19	0.41523317	1.0494437	0.40590405	0.8044324	1.0	1932	tags=37%, list=20%, signal=46%
GO:0006813	GO:0006813		35	0.47197652	1.0490167	0.38579655	0.80514884	1.0	629	tags=20%, list=7%, signal=21%
GO:0042326	GO:0042326		277	0.30647963	1.0488577	0.31716418	0.8050359	1.0	918	tags=13%, list=10%, signal=14%
GO:0002688	GO:0002688		50	0.37489933	1.0485868	0.3646833	0.80526686	1.0	918	tags=26%, list=10%, signal=29%
GO:0002366	GO:0002366		454	0.2843258	1.0484163	0.33268103	0.8052066	1.0	2078	tags=29%, list=22%, signal=35%
GO:2000116	GO:2000116		142	0.34882307	1.0481981	0.3694779	0.8053213	1.0	1596	tags=23%, list=17%, signal=27%
GO:1901615	GO:1901615		248	0.32341698	1.0480919	0.35686275	0.80502933	1.0	1266	tags=21%, list=13%, signal=24%
GO:0008083	GO:0008083		43	0.4421781	1.0478996	0.36647174	0.80504227	1.0	895	tags=21%, list=9%, signal=23%
GO:1902042	GO:1902042		28	0.4848122	1.0475396	0.4031008	0.80563724	1.0	619	tags=11%, list=6%, signal=11%
GO:0032947	GO:0032947		58	0.35971388	1.0471948	0.37281552	0.8061708	1.0	453	tags=9%, list=5%, signal=9%
GO:0046873	GO:0046873		117	0.39702863	1.0468229	0.35188866	0.80681235	1.0	630	tags=17%, list=7%, signal=18%
GO:0090066	GO:0090066		275	0.3325976	1.046709	0.354717	0.8065849	1.0	685	tags=9%, list=7%, signal=10%
GO:0000724	GO:0000724		53	0.402877	1.0463558	0.4176707	0.8070798	1.0	769	tags=17%, list=8%, signal=18%
GO:0000725	GO:0000725		53	0.402877	1.0463558	0.4176707	0.80648327	1.0	769	tags=17%, list=8%, signal=18%
GO:0044262	GO:0044262		109	0.3321036	1.0459882	0.352	0.8070866	1.0	1467	tags=21%, list=15%, signal=25%
GO:0036230	GO:0036230		403	0.27921572	1.0451269	0.31992337	0.809166	1.0	2078	tags=28%, list=22%, signal=35%
GO:1905475	GO:1905475		119	0.29083547	1.0448526	0.37714285	0.809419	1.0	1022	tags=12%, list=11%, signal=13%
GO:0045619	GO:0045619		78	0.43275353	1.0438989	0.39256197	0.81187147	1.0	955	tags=26%, list=10%, signal=28%
GO:0097237	GO:0097237		133	0.30992925	1.0433546	0.3700361	0.8129957	1.0	898	tags=14%, list=9%, signal=15%
GO:0019369	GO:0019369		28	0.4934731	1.0433203	0.5020408	0.8124956	1.0	636	tags=18%, list=7%, signal=19%
GO:0048880	GO:0048880		157	0.34427607	1.0431757	0.36037737	0.8123531	1.0	1474	tags=21%, list=15%, signal=24%
GO:0051155	GO:0051155		23	0.50243694	1.0430384	0.47379032	0.8121752	1.0	502	tags=13%, list=5%, signal=14%
GO:2001234	GO:2001234		135	0.3216547	1.042987	0.36454183	0.81173486	1.0	1642	tags=19%, list=17%, signal=23%
GO:0019217	GO:0019217		51	0.36207956	1.0428942	0.34146342	0.8114306	1.0	919	tags=22%, list=10%, signal=24%
GO:0071479	GO:0071479		51	0.3953202	1.0428473	0.4026465	0.81097686	1.0	902	tags=18%, list=9%, signal=19%
GO:0032801	GO:0032801		20	0.43042147	1.0427539	0.43326885	0.8106825	1.0	2889	tags=45%, list=30%, signal=64%
GO:0070613	GO:0070613		35	0.45368284	1.0424876	0.40808082	0.81084514	1.0	1101	tags=23%, list=11%, signal=26%
GO:0050890	GO:0050890		114	0.34041795	1.0424793	0.39763778	0.81028515	1.0	676	tags=11%, list=7%, signal=12%
GO:0017053	GO:0017053		63	0.35504374	1.0422093	0.3972056	0.8105702	1.0	1218	tags=13%, list=13%, signal=14%
GO:0019902	GO:0019902		132	0.312235	1.0418035	0.3548387	0.8112116	1.0	955	tags=11%, list=10%, signal=12%
GO:0030901	GO:0030901		47	0.37092766	1.0417993	0.38922155	0.81063205	1.0	1444	tags=19%, list=15%, signal=22%
GO:0001558	GO:0001558		218	0.34473523	1.0415825	0.34528303	0.810718	1.0	948	tags=15%, list=10%, signal=16%
GO:0033116	GO:0033116		48	0.34953955	1.0414532	0.38560885	0.8105456	1.0	588	tags=13%, list=6%, signal=13%
GO:1901099	GO:1901099		15	0.6114761	1.0412928	0.46092185	0.81046826	1.0	541	tags=13%, list=6%, signal=14%
GO:2001240	GO:2001240		15	0.6114761	1.0412928	0.46092185	0.8098784	1.0	541	tags=13%, list=6%, signal=14%
GO:0006638	GO:0006638		57	0.41515553	1.04127	0.4007353	0.80936986	1.0	910	tags=26%, list=9%, signal=29%
GO:0009895	GO:0009895		190	0.29692352	1.0410454	0.3605313	0.8094793	1.0	943	tags=15%, list=10%, signal=16%
GO:0002283	GO:0002283		398	0.27843946	1.0407317	0.3326923	0.80992615	1.0	2078	tags=28%, list=22%, signal=35%
GO:0031111	GO:0031111		25	0.45516607	1.0403107	0.43712574	0.8105888	1.0	956	tags=24%, list=10%, signal=27%
GO:0042119	GO:0042119		400	0.27792218	1.0399784	0.33846155	0.8110184	1.0	2078	tags=28%, list=22%, signal=35%
GO:0006637	GO:0006637		66	0.3932501	1.0396581	0.4386318	0.81145906	1.0	1318	tags=20%, list=14%, signal=23%
GO:0035383	GO:0035383		66	0.3932501	1.0396581	0.4386318	0.8108715	1.0	1318	tags=20%, list=14%, signal=23%
GO:0022600	GO:0022600		32	0.54894304	1.0395823	0.4291498	0.81052417	1.0	899	tags=31%, list=9%, signal=34%
GO:0120031	GO:0120031		213	0.35343856	1.0394834	0.3643264	0.81021935	1.0	783	tags=12%, list=8%, signal=12%
GO:0009612	GO:0009612		105	0.321428	1.0394486	0.3309481	0.80974483	1.0	1321	tags=20%, list=14%, signal=23%
GO:0070848	GO:0070848		283	0.30518785	1.0391638	0.32684824	0.8100671	1.0	1122	tags=15%, list=12%, signal=17%
GO:0002263	GO:0002263		457	0.28209996	1.0387428	0.35	0.8108011	1.0	2078	tags=29%, list=22%, signal=35%
GO:0060401	GO:0060401		30	0.45492938	1.0385562	0.41129032	0.81078094	1.0	775	tags=13%, list=8%, signal=14%
GO:2000134	GO:2000134		64	0.42477	1.0383823	0.3972332	0.8107319	1.0	891	tags=14%, list=9%, signal=15%
GO:0006066	GO:0006066		193	0.3330741	1.0383176	0.3694779	0.8103594	1.0	1149	tags=19%, list=12%, signal=21%
GO:0097711	GO:0097711		64	0.37658903	1.0377939	0.3958724	0.8114899	1.0	1158	tags=17%, list=12%, signal=19%
GO:0035456	GO:0035456		16	0.4891525	1.0374111	0.43164062	0.81208396	1.0	611	tags=13%, list=6%, signal=13%
GO:0002521	GO:0002521		155	0.38600665	1.0373005	0.39423078	0.8118243	1.0	975	tags=21%, list=10%, signal=23%
GO:0060249	GO:0060249		189	0.32401344	1.0367254	0.38085938	0.8130305	1.0	900	tags=12%, list=9%, signal=13%
GO:0098542	GO:0098542		218	0.32460797	1.036518	0.36603773	0.81311524	1.0	1517	tags=19%, list=16%, signal=22%
GO:0043123	GO:0043123		121	0.36274546	1.0363115	0.37598425	0.8131833	1.0	1502	tags=20%, list=16%, signal=23%
GO:0048638	GO:0048638		153	0.33734977	1.0361428	0.35535714	0.81317973	1.0	1300	tags=18%, list=14%, signal=21%
GO:0000122	GO:0000122		431	0.3064391	1.0353949	0.35140562	0.8149323	1.0	1395	tags=16%, list=15%, signal=18%
GO:0033674	GO:0033674		310	0.30298698	1.0351939	0.32879376	0.81499165	1.0	1124	tags=17%, list=12%, signal=19%
GO:0032535	GO:0032535		232	0.33271772	1.0351865	0.37943926	0.8144387	1.0	524	tags=8%, list=5%, signal=8%
GO:0001934	GO:0001934		485	0.2897588	1.0347294	0.3295238	0.8152596	1.0	1602	tags=22%, list=17%, signal=25%
GO:0050145	GO:0050145		15	0.5458339	1.0346562	0.5284872	0.8149039	1.0	527	tags=20%, list=5%, signal=21%
GO:0019212	GO:0019212		28	0.41773504	1.0341957	0.39122137	0.8157914	1.0	858	tags=21%, list=9%, signal=23%
GO:0009161	GO:0009161		169	0.2988875	1.0338753	0.38085938	0.81620735	1.0	1627	tags=22%, list=17%, signal=27%
GO:0048857	GO:0048857		33	0.37069976	1.033444	0.40831757	0.81699896	1.0	1309	tags=21%, list=14%, signal=24%
GO:0098687	GO:0098687		252	0.32176444	1.0332798	0.38142294	0.81694555	1.0	2360	tags=29%, list=25%, signal=38%
GO:0055074	GO:0055074		140	0.34061533	1.033212	0.3625498	0.81659037	1.0	1295	tags=20%, list=13%, signal=23%
GO:0043312	GO:0043312		397	0.27625993	1.0329158	0.3467433	0.8169619	1.0	2078	tags=28%, list=22%, signal=35%
GO:0033138	GO:0033138		51	0.41577986	1.0321252	0.42085662	0.81879985	1.0	1559	tags=25%, list=16%, signal=30%
GO:0033555	GO:0033555		24	0.47184977	1.03126	0.43469787	0.82089883	1.0	658	tags=17%, list=7%, signal=18%
GO:0042110	GO:0042110		114	0.41925326	1.0311047	0.44214877	0.8208295	1.0	960	tags=21%, list=10%, signal=23%
GO:0071407	GO:0071407		249	0.29437685	1.0308924	0.35687023	0.8209135	1.0	689	tags=11%, list=7%, signal=11%
GO:0000079	GO:0000079		48	0.43208095	1.030409	0.44040403	0.82192016	1.0	1487	tags=21%, list=15%, signal=25%
GO:1904029	GO:1904029		49	0.4320648	1.0304003	0.44040403	0.82137054	1.0	1487	tags=20%, list=15%, signal=24%
GO:0048878	GO:0048878		491	0.30099973	1.0302787	0.32457787	0.8211545	1.0	926	tags=15%, list=10%, signal=15%
GO:1990776	GO:1990776		18	0.39946187	1.0301752	0.41312742	0.82087624	1.0	1681	tags=28%, list=17%, signal=34%
GO:1902275	GO:1902275		127	0.32152346	1.0293345	0.3980198	0.8229183	1.0	1962	tags=27%, list=20%, signal=33%
GO:2000772	GO:2000772		21	0.46170065	1.0292174	0.42948717	0.8227067	1.0	371	tags=14%, list=4%, signal=15%
GO:0070382	GO:0070382		98	0.32285497	1.0291892	0.42293233	0.8222228	1.0	1537	tags=16%, list=16%, signal=19%
GO:0098656	GO:0098656		112	0.37212992	1.028796	0.40298507	0.8228916	1.0	1211	tags=20%, list=13%, signal=22%
GO:0030001	GO:0030001		230	0.3228857	1.0282279	0.35728544	0.8240379	1.0	889	tags=14%, list=9%, signal=15%
GO:0005791	GO:0005791		59	0.33568603	1.0281553	0.40601504	0.82367015	1.0	908	tags=14%, list=9%, signal=15%
GO:0035315	GO:0035315		16	0.51110774	1.0275766	0.4241245	0.8248536	1.0	1555	tags=31%, list=16%, signal=37%
GO:0046875	GO:0046875		20	0.5509781	1.0275087	0.46327683	0.8244905	1.0	1084	tags=25%, list=11%, signal=28%
GO:0070161	GO:0070161		448	0.28602514	1.0268785	0.38663968	0.8258847	1.0	1505	tags=17%, list=16%, signal=20%
GO:0017158	GO:0017158		32	0.3471962	1.0267396	0.39923954	0.82576513	1.0	1269	tags=16%, list=13%, signal=18%
GO:0032233	GO:0032233		47	0.38205355	1.026631	0.41897234	0.8255218	1.0	789	tags=19%, list=8%, signal=21%
GO:0005764	GO:0005764		482	0.26319554	1.0263338	0.3752277	0.8258318	1.0	1524	tags=17%, list=16%, signal=19%
GO:0000226	GO:0000226		269	0.30827636	1.0262053	0.38794726	0.82563156	1.0	1615	tags=20%, list=17%, signal=23%
GO:0044853	GO:0044853		62	0.39174524	1.025606	0.41164657	0.82697743	1.0	1159	tags=18%, list=12%, signal=20%
GO:0005547	GO:0005547		27	0.4306299	1.0255034	0.42095238	0.826702	1.0	1042	tags=15%, list=11%, signal=17%
GO:0000466	GO:0000466		18	0.3786521	1.0254201	0.43035343	0.8263708	1.0	999	tags=22%, list=10%, signal=25%
GO:0035150	GO:0035150		48	0.3734906	1.0253325	0.42533082	0.8260875	1.0	676	tags=13%, list=7%, signal=13%
GO:0050880	GO:0050880		48	0.3734906	1.0253325	0.42533082	0.825511	1.0	676	tags=13%, list=7%, signal=13%
GO:0001707	GO:0001707		29	0.4248791	1.0248562	0.44618395	0.8264566	1.0	1400	tags=28%, list=15%, signal=32%
GO:0031175	GO:0031175		342	0.29122773	1.0245655	0.35238096	0.82682705	1.0	1911	tags=23%, list=20%, signal=27%
GO:0002027	GO:0002027		29	0.35768622	1.024492	0.4038835	0.8264866	1.0	1895	tags=24%, list=20%, signal=30%
GO:0030433	GO:0030433		52	0.35928977	1.0244242	0.4	0.8261272	1.0	669	tags=15%, list=7%, signal=16%
GO:0007431	GO:0007431		19	0.45493045	1.0243315	0.48290598	0.8258519	1.0	1244	tags=37%, list=13%, signal=42%
GO:0007435	GO:0007435		17	0.4549573	1.0243202	0.48290598	0.82531524	1.0	1244	tags=41%, list=13%, signal=47%
GO:0008201	GO:0008201		87	0.38452727	1.0242792	0.4121212	0.82487017	1.0	1698	tags=25%, list=18%, signal=30%
GO:0009913	GO:0009913		136	0.3525179	1.0232139	0.42023346	0.8276862	1.0	1573	tags=29%, list=16%, signal=34%
GO:0098660	GO:0098660		210	0.33401725	1.0230982	0.36940297	0.82749873	1.0	1111	tags=18%, list=12%, signal=19%
GO:0045580	GO:0045580		61	0.45099893	1.022977	0.4527163	0.8273413	1.0	955	tags=28%, list=10%, signal=31%
GO:0043394	GO:0043394		24	0.44708595	1.0227379	0.45824847	0.827513	1.0	397	tags=13%, list=4%, signal=13%
GO:0051668	GO:0051668		61	0.31590497	1.0225577	0.41312742	0.82755035	1.0	496	tags=8%, list=5%, signal=9%
GO:0006691	GO:0006691		15	0.42651305	1.0222319	0.43944636	0.8279814	1.0	1514	tags=33%, list=16%, signal=39%
GO:0050769	GO:0050769		219	0.34103748	1.0220215	0.40075615	0.82810223	1.0	1284	tags=17%, list=13%, signal=20%
GO:0010720	GO:0010720		259	0.32603627	1.0219833	0.38825756	0.8276413	1.0	1495	tags=18%, list=16%, signal=21%
GO:0001784	GO:0001784		29	0.3892134	1.0215834	0.41472867	0.8283314	1.0	1265	tags=24%, list=13%, signal=28%
GO:0035327	GO:0035327		19	0.3836743	1.0215509	0.44163424	0.8278803	1.0	1154	tags=26%, list=12%, signal=30%
GO:1902532	GO:1902532		309	0.30070692	1.0214615	0.38188976	0.82757944	1.0	1084	tags=15%, list=11%, signal=16%
GO:0006164	GO:0006164		118	0.28578535	1.0208921	0.4117647	0.82877034	1.0	1872	tags=29%, list=19%, signal=35%
GO:0090130	GO:0090130		65	0.36610034	1.0204905	0.39809525	0.82951325	1.0	1439	tags=22%, list=15%, signal=25%
GO:0045429	GO:0045429		26	0.42954132	1.0204544	0.48846152	0.8290374	1.0	2152	tags=38%, list=22%, signal=49%
GO:1904407	GO:1904407		26	0.42954132	1.0204544	0.48846152	0.82846767	1.0	2152	tags=38%, list=22%, signal=49%
GO:0043281	GO:0043281		129	0.35154444	1.0204519	0.41344196	0.82790685	1.0	1124	tags=18%, list=12%, signal=20%
GO:0050854	GO:0050854		37	0.47219735	1.0203574	0.4305835	0.8276193	1.0	1499	tags=41%, list=16%, signal=48%
GO:0004601	GO:0004601		37	0.37973797	1.0202528	0.4148148	0.8273746	1.0	853	tags=16%, list=9%, signal=18%
GO:0000323	GO:0000323		483	0.26132756	1.0199169	0.38686132	0.8278683	1.0	1524	tags=17%, list=16%, signal=19%
GO:0051100	GO:0051100		99	0.34781688	1.0198495	0.3987976	0.8275089	1.0	683	tags=10%, list=7%, signal=11%
GO:0007584	GO:0007584		122	0.31955555	1.0197074	0.39962476	0.8273533	1.0	1306	tags=18%, list=14%, signal=21%
GO:0140056	GO:0140056		119	0.30527076	1.0194664	0.4274953	0.8275412	1.0	1182	tags=14%, list=12%, signal=16%
GO:0035198	GO:0035198		17	0.44481778	1.0193305	0.44848484	0.82738566	1.0	829	tags=12%, list=9%, signal=13%
GO:0048666	GO:0048666		394	0.29153338	1.0185769	0.37044147	0.8291371	1.0	1363	tags=15%, list=14%, signal=17%
GO:0036477	GO:0036477		398	0.27376997	1.018089	0.390625	0.83003587	1.0	1471	tags=16%, list=15%, signal=18%
GO:0032990	GO:0032990		266	0.29921412	1.0178069	0.3866171	0.83034027	1.0	1363	tags=17%, list=14%, signal=19%
GO:0050801	GO:0050801		319	0.3074895	1.0177232	0.37884617	0.83002657	1.0	1295	tags=18%, list=13%, signal=20%
GO:0023023	GO:0023023		15	0.36961606	1.0174503	0.4361905	0.83029455	1.0	2027	tags=27%, list=21%, signal=34%
GO:0022616	GO:0022616		15	0.49364156	1.0173899	0.4742268	0.82990617	1.0	1955	tags=40%, list=20%, signal=50%
GO:0000980	GO:0000980		46	0.4206708	1.0170434	0.44444445	0.83041674	1.0	1469	tags=20%, list=15%, signal=23%
GO:0045860	GO:0045860		287	0.30507413	1.0168661	0.3654224	0.8303739	1.0	1114	tags=17%, list=12%, signal=18%
GO:0051701	GO:0051701		110	0.3096067	1.0166147	0.41651377	0.8306187	1.0	1084	tags=18%, list=11%, signal=20%
GO:0042035	GO:0042035		47	0.47770023	1.0162796	0.46516395	0.83102334	1.0	1295	tags=28%, list=13%, signal=32%
GO:0045668	GO:0045668		20	0.49747244	1.0162107	0.43035343	0.83068603	1.0	1342	tags=40%, list=14%, signal=46%
GO:0055080	GO:0055080		278	0.3185769	1.0158314	0.4074074	0.83127785	1.0	1295	tags=18%, list=13%, signal=20%
GO:0031057	GO:0031057		33	0.40192702	1.0158179	0.42714572	0.8307508	1.0	2406	tags=33%, list=25%, signal=44%
GO:0071353	GO:0071353		19	0.41690424	1.0158144	0.4379845	0.83019876	1.0	226	tags=11%, list=2%, signal=11%
GO:0046621	GO:0046621		17	0.41003457	1.0155978	0.4288321	0.83029056	1.0	1744	tags=35%, list=18%, signal=43%
GO:0045936	GO:0045936		345	0.29384586	1.0154967	0.37072244	0.8300168	1.0	1306	tags=17%, list=14%, signal=19%
GO:0005509	GO:0005509		327	0.30545604	1.0154396	0.40462428	0.82963365	1.0	1110	tags=19%, list=12%, signal=20%
GO:0043154	GO:0043154		54	0.41723418	1.0153291	0.4254902	0.8294074	1.0	1084	tags=24%, list=11%, signal=27%
GO:0001541	GO:0001541		30	0.43993977	1.0151871	0.4291262	0.8292941	1.0	477	tags=20%, list=5%, signal=21%
GO:0019901	GO:0019901		409	0.29844168	1.014974	0.40077072	0.8294056	1.0	1529	tags=17%, list=16%, signal=19%
GO:0071236	GO:0071236		73	0.32310307	1.0149589	0.41589648	0.828901	1.0	891	tags=14%, list=9%, signal=15%
GO:1990351	GO:1990351		76	0.39486164	1.0144165	0.44067797	0.8299668	1.0	1139	tags=21%, list=12%, signal=24%
GO:0048812	GO:0048812		242	0.310411	1.0141058	0.41353384	0.83038497	1.0	1500	tags=19%, list=16%, signal=22%
GO:0010563	GO:0010563		346	0.29335892	1.0138097	0.370229	0.830666	1.0	1306	tags=17%, list=14%, signal=19%
GO:0045736	GO:0045736		16	0.5193438	1.0135924	0.47297296	0.8307349	1.0	1487	tags=31%, list=15%, signal=37%
GO:1904030	GO:1904030		16	0.5193438	1.0135924	0.47297296	0.83017695	1.0	1487	tags=31%, list=15%, signal=37%
GO:0061564	GO:0061564		206	0.32179093	1.0132883	0.43888888	0.8305634	1.0	1864	tags=23%, list=19%, signal=28%
GO:0001530	GO:0001530		16	0.4932501	1.0132302	0.47328246	0.8301937	1.0	2136	tags=38%, list=22%, signal=48%
GO:0120039	GO:0120039		246	0.30805463	1.0130018	0.4264151	0.8302993	1.0	1500	tags=19%, list=16%, signal=22%
GO:0015079	GO:0015079		27	0.5073307	1.0129837	0.46718147	0.82979274	1.0	629	tags=22%, list=7%, signal=24%
GO:1903078	GO:1903078		37	0.33859965	1.0124775	0.42829457	0.8308333	1.0	1400	tags=22%, list=15%, signal=25%
GO:0071300	GO:0071300		28	0.39911452	1.0118097	0.44379845	0.8323653	1.0	119	tags=7%, list=1%, signal=7%
GO:0048568	GO:0048568		169	0.3220256	1.011696	0.39370078	0.8321606	1.0	1300	tags=19%, list=14%, signal=22%
GO:0000715	GO:0000715		21	0.35686645	1.0112586	0.4507874	0.8329304	1.0	1212	tags=24%, list=13%, signal=27%
GO:0061387	GO:0061387		49	0.44618976	1.0109502	0.46507353	0.8332584	1.0	524	tags=10%, list=5%, signal=11%
GO:0031098	GO:0031098		92	0.33803722	1.010846	0.43849206	0.8330252	1.0	955	tags=16%, list=10%, signal=18%
GO:0030099	GO:0030099		117	0.33486554	1.010692	0.4347826	0.8329305	1.0	1234	tags=20%, list=13%, signal=22%
GO:0097435	GO:0097435		301	0.2980163	1.0104556	0.4218456	0.83310324	1.0	1321	tags=17%, list=14%, signal=19%
GO:0007062	GO:0007062		26	0.4324287	1.0104237	0.47638604	0.8326501	1.0	1417	tags=31%, list=15%, signal=36%
GO:0003823	GO:0003823		46	0.40829387	1.0103239	0.4310019	0.83239543	1.0	2369	tags=33%, list=25%, signal=43%
GO:1902807	GO:1902807		66	0.4098552	1.010276	0.44047618	0.83199567	1.0	891	tags=14%, list=9%, signal=15%
GO:0005126	GO:0005126		84	0.33245334	1.0100476	0.43103448	0.8321138	1.0	903	tags=15%, list=9%, signal=17%
GO:0002028	GO:0002028		48	0.36055008	1.0098052	0.40518963	0.83234936	1.0	1265	tags=21%, list=13%, signal=24%
GO:0097060	GO:0097060		148	0.3382574	1.0097755	0.45318353	0.8319038	1.0	902	tags=13%, list=9%, signal=14%
GO:0010907	GO:0010907		20	0.40676928	1.0097675	0.4564797	0.83137774	1.0	2152	tags=40%, list=22%, signal=51%
GO:0048858	GO:0048858		247	0.30654094	1.0097202	0.4347826	0.830985	1.0	1500	tags=19%, list=16%, signal=21%
GO:0006639	GO:0006639		56	0.40128192	1.0096272	0.44058502	0.83074296	1.0	910	tags=25%, list=9%, signal=27%
GO:0010717	GO:0010717		50	0.40679252	1.0095375	0.4473161	0.83045846	1.0	895	tags=20%, list=9%, signal=22%
GO:0009267	GO:0009267		99	0.34499198	1.0093042	0.42629483	0.83061785	1.0	887	tags=12%, list=9%, signal=13%
GO:0051188	GO:0051188		171	0.30152702	1.0090995	0.42406312	0.83069503	1.0	1348	tags=20%, list=14%, signal=23%
GO:0042169	GO:0042169		22	0.39434424	1.008369	0.49304175	0.8324351	1.0	1932	tags=36%, list=20%, signal=45%
GO:0031294	GO:0031294		32	0.54504347	1.0079683	0.51778656	0.8331354	1.0	1084	tags=16%, list=11%, signal=18%
GO:0002062	GO:0002062		38	0.4523733	1.0079621	0.44781783	0.83260816	1.0	502	tags=13%, list=5%, signal=14%
GO:0004715	GO:0004715		34	0.43554237	1.0079522	0.43762377	0.8320894	1.0	1881	tags=35%, list=20%, signal=44%
GO:0045177	GO:0045177		188	0.3095577	1.0076276	0.43584907	0.83253086	1.0	1303	tags=21%, list=14%, signal=24%
GO:0000460	GO:0000460		22	0.36202782	1.0074238	0.4562118	0.8326154	1.0	1029	tags=23%, list=11%, signal=25%
GO:0031145	GO:0031145		28	0.3467415	1.0074035	0.39846742	0.8321189	1.0	2222	tags=32%, list=23%, signal=42%
GO:0030182	GO:0030182		452	0.2903353	1.0074013	0.3976143	0.83157814	1.0	1244	tags=15%, list=13%, signal=16%
GO:0007267	GO:0007267		356	0.30312696	1.0073915	0.40677965	0.8310664	1.0	918	tags=10%, list=10%, signal=11%
GO:0030510	GO:0030510		39	0.3958294	1.0073183	0.4359504	0.83076406	1.0	2100	tags=28%, list=22%, signal=36%
GO:0071396	GO:0071396		252	0.29754955	1.0071431	0.46804512	0.8307526	1.0	1645	tags=19%, list=17%, signal=23%
GO:0051983	GO:0051983		78	0.32199502	1.0071166	0.40891472	0.830309	1.0	2488	tags=40%, list=26%, signal=53%
GO:0009165	GO:0009165		181	0.27755144	1.006629	0.427256	0.8311794	1.0	1872	tags=26%, list=19%, signal=32%
GO:0048365	GO:0048365		49	0.33129546	1.0064622	0.42911154	0.831142	1.0	524	tags=10%, list=5%, signal=11%
GO:0055085	GO:0055085		465	0.30611163	1.006288	0.4247619	0.8310883	1.0	1175	tags=15%, list=12%, signal=16%
GO:0070011	GO:0070011		337	0.30409372	1.0062838	0.42145595	0.8305556	1.0	1949	tags=23%, list=20%, signal=28%
GO:0016053	GO:0016053		216	0.29952964	1.0059147	0.42937854	0.8311311	1.0	1871	tags=27%, list=19%, signal=33%
GO:0051219	GO:0051219		60	0.3401063	1.0058551	0.43253967	0.83076215	1.0	1084	tags=20%, list=11%, signal=22%
GO:0007585	GO:0007585		20	0.41038182	1.0058156	0.45951036	0.8303204	1.0	792	tags=15%, list=8%, signal=16%
GO:0055024	GO:0055024		36	0.45729598	1.0046747	0.47509578	0.8332217	1.0	2020	tags=31%, list=21%, signal=39%
GO:0046578	GO:0046578		135	0.3006903	1.0045623	0.44959676	0.83301306	1.0	1442	tags=21%, list=15%, signal=25%
GO:0034708	GO:0034708		86	0.35117292	1.0045507	0.44268775	0.8325032	1.0	1407	tags=20%, list=15%, signal=23%
GO:0030021	GO:0030021		17	0.5093396	1.0039246	0.47173488	0.8338682	1.0	768	tags=18%, list=8%, signal=19%
GO:0045178	GO:0045178		33	0.42284495	1.0037056	0.48362234	0.8339844	1.0	1076	tags=21%, list=11%, signal=24%
GO:0050691	GO:0050691		21	0.43732497	1.0034527	0.4770459	0.83420485	1.0	829	tags=19%, list=9%, signal=21%
GO:0003018	GO:0003018		59	0.3612023	1.003449	0.4522901	0.8336749	1.0	676	tags=14%, list=7%, signal=14%
GO:0035914	GO:0035914		20	0.4795102	1.0031784	0.5019157	0.8339781	1.0	1202	tags=20%, list=12%, signal=23%
GO:0046394	GO:0046394		215	0.29753155	1.003091	0.4390244	0.8336957	1.0	1871	tags=27%, list=19%, signal=32%
GO:0030018	GO:0030018		77	0.4048254	1.0030754	0.45864663	0.8332115	1.0	699	tags=18%, list=7%, signal=19%
GO:0030055	GO:0030055		356	0.2844183	1.0030541	0.41601562	0.83273715	1.0	1444	tags=16%, list=15%, signal=18%
GO:0015631	GO:0015631		203	0.29867306	1.0030478	0.45348838	0.8322124	1.0	1607	tags=23%, list=17%, signal=27%
GO:0035255	GO:0035255		17	0.3808731	1.002917	0.4470339	0.8321126	1.0	59	tags=6%, list=1%, signal=6%
GO:0050819	GO:0050819		38	0.44257912	1.002611	0.4403131	0.8324676	1.0	605	tags=13%, list=6%, signal=14%
GO:0016311	GO:0016311		192	0.31998685	1.002346	0.43168318	0.83274347	1.0	1339	tags=17%, list=14%, signal=20%
GO:0046635	GO:0046635		30	0.3989411	1.0020568	0.47528517	0.8331152	1.0	426	tags=20%, list=4%, signal=21%
GO:0061180	GO:0061180		30	0.43132603	1.0017331	0.47082496	0.83355874	1.0	1084	tags=23%, list=11%, signal=26%
GO:0070988	GO:0070988		34	0.40308434	1.0016568	0.44642857	0.8332457	1.0	1641	tags=21%, list=17%, signal=25%
GO:0031330	GO:0031330		169	0.28527158	1.0014211	0.44505495	0.83338153	1.0	943	tags=14%, list=10%, signal=15%
GO:0005798	GO:0005798		127	0.3080902	1.001331	0.4446602	0.833121	1.0	694	tags=10%, list=7%, signal=11%
GO:0006631	GO:0006631		204	0.32206437	1.0012499	0.42213884	0.8328425	1.0	1241	tags=19%, list=13%, signal=21%
GO:0005924	GO:0005924		353	0.28340417	1.0011997	0.4204322	0.83245796	1.0	1444	tags=16%, list=15%, signal=18%
GO:0005925	GO:0005925		353	0.28340417	1.0011997	0.4204322	0.83192253	1.0	1444	tags=16%, list=15%, signal=18%
GO:0030027	GO:0030027		161	0.30692136	1.0011153	0.43061224	0.8316514	1.0	1068	tags=12%, list=11%, signal=13%
GO:0006805	GO:0006805		62	0.44083473	1.0011075	0.4826884	0.83114487	1.0	1670	tags=27%, list=17%, signal=33%
GO:0032288	GO:0032288		16	0.45722347	1.0010158	0.4577603	0.8308943	1.0	235	tags=13%, list=2%, signal=13%
GO:0000186	GO:0000186		26	0.37116778	1.0008346	0.43833017	0.83086747	1.0	1008	tags=27%, list=10%, signal=30%
GO:1903827	GO:1903827		359	0.2768713	1.0004903	0.4676806	0.83133984	1.0	1592	tags=18%, list=17%, signal=21%
GO:1901990	GO:1901990		247	0.3053105	1.0004348	0.43945312	0.8309915	1.0	1158	tags=14%, list=12%, signal=16%
GO:0140014	GO:0140014		122	0.3156838	0.99989176	0.45242718	0.8320757	1.0	2013	tags=28%, list=21%, signal=35%
GO:0030212	GO:0030212		18	0.46813357	0.9998401	0.51532567	0.83169705	1.0	1667	tags=39%, list=17%, signal=47%
GO:1903055	GO:1903055		15	0.47745582	0.99957705	0.46360153	0.8319771	1.0	543	tags=27%, list=6%, signal=28%
GO:0005881	GO:0005881		44	0.3655295	0.99922806	0.4391635	0.83244216	1.0	326	tags=11%, list=3%, signal=12%
GO:0030863	GO:0030863		69	0.33085346	0.9990645	0.4457143	0.83238727	1.0	527	tags=9%, list=5%, signal=9%
GO:1902307	GO:1902307		15	0.38235864	0.998569	0.44122967	0.83332324	1.0	1878	tags=33%, list=20%, signal=41%
GO:0048029	GO:0048029		45	0.3477202	0.9982603	0.43947858	0.83368856	1.0	1252	tags=20%, list=13%, signal=23%
GO:0048704	GO:0048704		33	0.45874056	0.9981619	0.502008	0.8334433	1.0	1193	tags=21%, list=12%, signal=24%
GO:0000981	GO:0000981		441	0.3309746	0.9978861	0.44554454	0.8337249	1.0	612	tags=10%, list=6%, signal=10%
GO:0003015	GO:0003015		46	0.3993033	0.9972028	0.48927876	0.8352429	1.0	180	tags=7%, list=2%, signal=7%
GO:2000117	GO:2000117		60	0.3997062	0.9971111	0.46615088	0.83500195	1.0	1084	tags=22%, list=11%, signal=24%
GO:0070491	GO:0070491		45	0.36210835	0.9969817	0.44400784	0.83485067	1.0	1469	tags=20%, list=15%, signal=23%
GO:1900006	GO:1900006		43	0.42180806	0.9967449	0.4670433	0.83501035	1.0	1653	tags=23%, list=17%, signal=28%
GO:0046676	GO:0046676		17	0.41601264	0.99628544	0.4832714	0.8358885	1.0	1932	tags=41%, list=20%, signal=51%
GO:0031093	GO:0031093		55	0.33132908	0.9961002	0.4640884	0.83591723	1.0	2075	tags=31%, list=22%, signal=39%
GO:0046031	GO:0046031		35	0.32919842	0.9960346	0.44847327	0.8355797	1.0	1936	tags=34%, list=20%, signal=43%
GO:0048667	GO:0048667		207	0.3136948	0.9959751	0.482243	0.8352443	1.0	1363	tags=17%, list=14%, signal=19%
GO:0030195	GO:0030195		37	0.45048255	0.99582255	0.4612326	0.83518994	1.0	605	tags=14%, list=6%, signal=14%
GO:1900047	GO:1900047		37	0.45048255	0.99582255	0.4612326	0.83466136	1.0	605	tags=14%, list=6%, signal=14%
GO:0006754	GO:0006754		36	0.32655364	0.99568987	0.4653846	0.8345386	1.0	1936	tags=33%, list=20%, signal=42%
GO:0098771	GO:0098771		285	0.30857202	0.99513704	0.45436892	0.8356909	1.0	1295	tags=18%, list=13%, signal=20%
GO:0072330	GO:0072330		140	0.32165056	0.99494666	0.45124283	0.83570313	1.0	1318	tags=19%, list=14%, signal=22%
GO:0031674	GO:0031674		84	0.3898019	0.9949457	0.47940075	0.8351803	1.0	902	tags=19%, list=9%, signal=21%
GO:0032922	GO:0032922		29	0.38898474	0.9943774	0.4642857	0.8363259	1.0	518	tags=14%, list=5%, signal=15%
GO:0071349	GO:0071349		36	0.32928059	0.9943589	0.46629214	0.83585364	1.0	2275	tags=47%, list=24%, signal=62%
GO:0005912	GO:0005912		435	0.27754238	0.9935013	0.4331984	0.8379003	1.0	1645	tags=18%, list=17%, signal=21%
GO:0071364	GO:0071364		34	0.4000165	0.99334896	0.49804688	0.83783853	1.0	676	tags=18%, list=7%, signal=19%
GO:0015030	GO:0015030		42	0.3988256	0.99324167	0.48577237	0.83764327	1.0	485	tags=5%, list=5%, signal=5%
GO:0060968	GO:0060968		61	0.3479501	0.99285215	0.4969325	0.83829933	1.0	2069	tags=33%, list=22%, signal=42%
GO:0055086	GO:0055086		459	0.2539354	0.9928098	0.46095237	0.837899	1.0	1108	tags=14%, list=12%, signal=15%
GO:0099106	GO:0099106		39	0.35852078	0.99259496	0.43217054	0.8379751	1.0	1306	tags=28%, list=14%, signal=33%
GO:0045599	GO:0045599		19	0.5022706	0.9922667	0.46978557	0.8384085	1.0	502	tags=16%, list=5%, signal=17%
GO:0060560	GO:0060560		72	0.38934916	0.99222815	0.48867926	0.8380019	1.0	701	tags=13%, list=7%, signal=13%
GO:0030098	GO:0030098		109	0.41636583	0.9920799	0.5	0.83790964	1.0	763	tags=19%, list=8%, signal=21%
GO:0003006	GO:0003006		279	0.29757562	0.9913059	0.46732673	0.8396881	1.0	1393	tags=20%, list=14%, signal=22%
GO:1901987	GO:1901987		262	0.29749262	0.9909317	0.45402297	0.84029526	1.0	1164	tags=15%, list=12%, signal=16%
GO:0060043	GO:0060043		18	0.49899593	0.9905515	0.49603173	0.84093136	1.0	1573	tags=33%, list=16%, signal=40%
GO:0071900	GO:0071900		280	0.29428166	0.9899553	0.49312377	0.84222716	1.0	1114	tags=14%, list=12%, signal=16%
GO:0051489	GO:0051489		29	0.4398682	0.9897644	0.51428574	0.84228486	1.0	855	tags=17%, list=9%, signal=19%
GO:0033137	GO:0033137		17	0.44242755	0.9897165	0.5218216	0.8419048	1.0	651	tags=18%, list=7%, signal=19%
GO:0048593	GO:0048593		46	0.3936084	0.98928005	0.47113594	0.84267956	1.0	1623	tags=26%, list=17%, signal=31%
GO:0032438	GO:0032438		18	0.48050976	0.98923945	0.52255636	0.8422772	1.0	2096	tags=33%, list=22%, signal=43%
GO:1902253	GO:1902253		20	0.49702096	0.98888624	0.5176715	0.8427826	1.0	1010	tags=20%, list=11%, signal=22%
GO:0048635	GO:0048635		21	0.43721977	0.9884813	0.51445085	0.84343684	1.0	1286	tags=29%, list=13%, signal=33%
GO:0045843	GO:0045843		20	0.43723366	0.98847455	0.51445085	0.8429331	1.0	1286	tags=30%, list=13%, signal=35%
GO:0050730	GO:0050730		133	0.3375501	0.9882149	0.5009634	0.8432327	1.0	1405	tags=26%, list=15%, signal=30%
GO:0030742	GO:0030742		15	0.41556987	0.98821133	0.47058824	0.84272176	1.0	1479	tags=33%, list=15%, signal=39%
GO:0042136	GO:0042136		18	0.5364332	0.9881844	0.52868855	0.8422818	1.0	1142	tags=22%, list=12%, signal=25%
GO:1990752	GO:1990752		24	0.42463306	0.9878372	0.46520874	0.84277636	1.0	817	tags=17%, list=8%, signal=18%
GO:0022898	GO:0022898		98	0.3225092	0.9872433	0.48550725	0.8439811	1.0	1265	tags=19%, list=13%, signal=22%
GO:0002312	GO:0002312		25	0.40772516	0.9868751	0.4795082	0.8445591	1.0	2001	tags=36%, list=21%, signal=45%
GO:0030003	GO:0030003		240	0.3096122	0.9867961	0.4673077	0.8442727	1.0	1295	tags=18%, list=13%, signal=21%
GO:0060491	GO:0060491		111	0.34398982	0.9867856	0.4771481	0.8437747	1.0	1084	tags=15%, list=11%, signal=17%
GO:0006766	GO:0006766		85	0.3349058	0.98619443	0.476	0.84499025	1.0	1810	tags=25%, list=19%, signal=30%
GO:0016763	GO:0016763		25	0.43511388	0.9861021	0.5702306	0.8447436	1.0	1260	tags=20%, list=13%, signal=23%
GO:0035861	GO:0035861		36	0.39743003	0.98577446	0.4798387	0.8452594	1.0	769	tags=14%, list=8%, signal=15%
GO:0019079	GO:0019079		20	0.3550236	0.9856483	0.44980696	0.8450981	1.0	732	tags=15%, list=8%, signal=16%
GO:0006997	GO:0006997		90	0.34252673	0.98530555	0.49245283	0.8456016	1.0	1345	tags=13%, list=14%, signal=15%
GO:0044766	GO:0044766		25	0.3866985	0.98511374	0.53781515	0.84563726	1.0	915	tags=12%, list=10%, signal=13%
GO:1902579	GO:1902579		25	0.3866985	0.98511374	0.53781515	0.8451156	1.0	915	tags=12%, list=10%, signal=13%
GO:0050807	GO:0050807		95	0.3972468	0.9843227	0.48702595	0.8469369	1.0	389	tags=11%, list=4%, signal=11%
GO:0001664	GO:0001664		92	0.32037678	0.98409283	0.47975707	0.8470994	1.0	912	tags=12%, list=9%, signal=13%
GO:1901030	GO:1901030		24	0.37501878	0.98392284	0.49325627	0.8470817	1.0	651	tags=13%, list=7%, signal=13%
GO:0031297	GO:0031297		18	0.48683673	0.98380774	0.5968064	0.8468944	1.0	13	tags=6%, list=0%, signal=6%
GO:0019209	GO:0019209		49	0.34889302	0.9835456	0.48368523	0.8471811	1.0	1502	tags=27%, list=16%, signal=31%
GO:0031023	GO:0031023		64	0.42050272	0.9835274	0.47058824	0.846731	1.0	2113	tags=34%, list=22%, signal=44%
GO:0046982	GO:0046982		249	0.28908256	0.98345774	0.4715909	0.84642655	1.0	1450	tags=18%, list=15%, signal=21%
GO:0032386	GO:0032386		264	0.27542442	0.98340523	0.4861368	0.8460606	1.0	1276	tags=16%, list=13%, signal=18%
GO:0019900	GO:0019900		457	0.28713453	0.98321533	0.46783626	0.8461042	1.0	1487	tags=16%, list=15%, signal=18%
GO:1902749	GO:1902749		121	0.33047098	0.9828646	0.47969052	0.8466141	1.0	1158	tags=17%, list=12%, signal=19%
GO:0030666	GO:0030666		109	0.300793	0.98269176	0.48423004	0.8466018	1.0	1916	tags=22%, list=20%, signal=27%
GO:0030216	GO:0030216		118	0.34719956	0.98266757	0.487524	0.8461533	1.0	1573	tags=31%, list=16%, signal=36%
GO:0098794	GO:0098794		290	0.27732396	0.98266196	0.48269582	0.84565324	1.0	1446	tags=16%, list=15%, signal=18%
GO:1901293	GO:1901293		184	0.27094352	0.9826345	0.4728972	0.84521216	1.0	1872	tags=26%, list=19%, signal=31%
GO:0009725	GO:0009725		469	0.27108523	0.9823863	0.49905837	0.8454631	1.0	1690	tags=21%, list=18%, signal=25%
GO:0008089	GO:0008089		34	0.37442863	0.98208064	0.5097276	0.8458903	1.0	476	tags=9%, list=5%, signal=9%
GO:0120032	GO:0120032		110	0.34330457	0.98176897	0.48351648	0.8462649	1.0	1035	tags=15%, list=11%, signal=16%
GO:0017144	GO:0017144		408	0.27376238	0.9817547	0.47238097	0.8457876	1.0	1841	tags=24%, list=19%, signal=28%
GO:0046640	GO:0046640		17	0.42633408	0.9816452	0.47358122	0.8455863	1.0	1295	tags=24%, list=13%, signal=27%
GO:0005539	GO:0005539		116	0.35935664	0.9812145	0.4882353	0.8463499	1.0	1698	tags=26%, list=18%, signal=31%
GO:0004722	GO:0004722		55	0.3554153	0.9810719	0.47807932	0.8462269	1.0	629	tags=11%, list=7%, signal=12%
GO:0030705	GO:0030705		125	0.31785142	0.980784	0.49335864	0.8465358	1.0	1332	tags=14%, list=14%, signal=16%
GO:0002090	GO:0002090		27	0.43551636	0.98028815	0.51559633	0.8474294	1.0	955	tags=19%, list=10%, signal=21%
GO:0090307	GO:0090307		31	0.35789412	0.9801418	0.48828125	0.84735906	1.0	1090	tags=19%, list=11%, signal=22%
GO:0051093	GO:0051093		417	0.29482383	0.9799584	0.515748	0.84739107	1.0	943	tags=15%, list=10%, signal=16%
GO:0090101	GO:0090101		61	0.37780857	0.9792926	0.49689442	0.8488571	1.0	903	tags=16%, list=9%, signal=18%
GO:0016051	GO:0016051		79	0.31445703	0.9792604	0.484	0.8484289	1.0	1550	tags=23%, list=16%, signal=27%
GO:0032272	GO:0032272		44	0.39512724	0.9792326	0.4940476	0.84799314	1.0	2104	tags=41%, list=22%, signal=52%
GO:0048156	GO:0048156		19	0.39975572	0.9790558	0.5175781	0.84798306	1.0	1693	tags=37%, list=18%, signal=45%
GO:0033673	GO:0033673		155	0.28571334	0.97878647	0.49312377	0.8482649	1.0	1342	tags=15%, list=14%, signal=17%
GO:0045211	GO:0045211		101	0.35719782	0.97870827	0.51984876	0.84796166	1.0	659	tags=10%, list=7%, signal=11%
GO:0007257	GO:0007257		26	0.436183	0.97859764	0.49215686	0.8478024	1.0	955	tags=19%, list=10%, signal=21%
GO:0045017	GO:0045017		149	0.3053583	0.97822505	0.5101626	0.8483423	1.0	910	tags=15%, list=9%, signal=17%
GO:0030534	GO:0030534		50	0.34649208	0.97787267	0.559292	0.84884405	1.0	662	tags=12%, list=7%, signal=13%
GO:0001726	GO:0001726		128	0.280964	0.97772694	0.48175183	0.8487494	1.0	1487	tags=20%, list=15%, signal=23%
GO:0014070	GO:0014070		449	0.26154685	0.9776214	0.5246548	0.84855187	1.0	1320	tags=15%, list=14%, signal=17%
GO:0018149	GO:0018149		27	0.38643047	0.9775253	0.493578	0.8483114	1.0	2429	tags=41%, list=25%, signal=54%
GO:0031644	GO:0031644		40	0.35666278	0.9768977	0.5047985	0.849609	1.0	1084	tags=20%, list=11%, signal=22%
GO:0071363	GO:0071363		265	0.2866697	0.9764127	0.4846154	0.85045743	1.0	1114	tags=14%, list=12%, signal=16%
GO:1903036	GO:1903036		30	0.44592282	0.9762158	0.5377358	0.8505246	1.0	327	tags=10%, list=3%, signal=10%
GO:0055117	GO:0055117		34	0.4058293	0.9761125	0.50816697	0.8503131	1.0	1276	tags=29%, list=13%, signal=34%
GO:0006873	GO:0006873		244	0.3045128	0.97611105	0.50383145	0.8498077	1.0	1295	tags=18%, list=13%, signal=20%
GO:0097190	GO:0097190		178	0.2747404	0.97596073	0.48235294	0.8497341	1.0	1823	tags=24%, list=19%, signal=29%
GO:0000777	GO:0000777		81	0.36877376	0.97588956	0.5202312	0.84942067	1.0	51	tags=2%, list=1%, signal=2%
GO:0050869	GO:0050869		18	0.50134885	0.9758202	0.5250501	0.8491056	1.0	918	tags=28%, list=10%, signal=31%
GO:0009123	GO:0009123		183	0.2734202	0.9757239	0.47582206	0.8489078	1.0	1632	tags=22%, list=17%, signal=26%
GO:0004866	GO:0004866		105	0.34942564	0.9755261	0.48956355	0.84897053	1.0	1625	tags=26%, list=17%, signal=31%
GO:0006293	GO:0006293		20	0.39162186	0.97443956	0.505423	0.8516613	1.0	1396	tags=25%, list=15%, signal=29%
GO:0061134	GO:0061134		130	0.32845062	0.97406495	0.48659003	0.85221887	1.0	1673	tags=24%, list=17%, signal=28%
GO:0007409	GO:0007409		183	0.3166777	0.97402644	0.5582707	0.85182005	1.0	1363	tags=16%, list=14%, signal=19%
GO:0051347	GO:0051347		368	0.27358782	0.9739665	0.51445085	0.85145843	1.0	1124	tags=15%, list=12%, signal=17%
GO:0043029	GO:0043029		22	0.5022943	0.9739001	0.5177453	0.8511447	1.0	579	tags=23%, list=6%, signal=24%
GO:0052742	GO:0052742		25	0.47186697	0.97388345	0.53246754	0.8506779	1.0	470	tags=16%, list=5%, signal=17%
GO:0070542	GO:0070542		49	0.34081653	0.9738418	0.50455374	0.8502799	1.0	1588	tags=24%, list=17%, signal=29%
GO:0032182	GO:0032182		68	0.2841971	0.9735288	0.52059925	0.85066897	1.0	1949	tags=28%, list=20%, signal=35%
GO:0022406	GO:0022406		128	0.28599128	0.9730453	0.5037453	0.8516075	1.0	1182	tags=14%, list=12%, signal=16%
GO:1901699	GO:1901699		323	0.25900486	0.97287613	0.5261194	0.85153925	1.0	1305	tags=16%, list=14%, signal=18%
GO:0051568	GO:0051568		24	0.37878963	0.9727619	0.49345794	0.85137504	1.0	1858	tags=42%, list=19%, signal=52%
GO:0010811	GO:0010811		86	0.3091446	0.972724	0.5	0.8509855	1.0	1535	tags=26%, list=16%, signal=30%
GO:0010951	GO:0010951		150	0.3308908	0.97219044	0.50769234	0.85206366	1.0	1517	tags=23%, list=16%, signal=27%
GO:2000209	GO:2000209		18	0.38392097	0.97209895	0.5029014	0.8518439	1.0	2039	tags=44%, list=21%, signal=56%
GO:0030414	GO:0030414		106	0.34772998	0.972086	0.49712092	0.8513754	1.0	1625	tags=25%, list=17%, signal=30%
GO:0048706	GO:0048706		48	0.4083937	0.97201693	0.55212355	0.8510578	1.0	1193	tags=19%, list=12%, signal=21%
GO:0003690	GO:0003690		409	0.30539846	0.97190195	0.47826087	0.8508926	1.0	1342	tags=16%, list=14%, signal=17%
GO:0010389	GO:0010389		112	0.33316618	0.9718512	0.50289017	0.8505546	1.0	1158	tags=16%, list=12%, signal=18%
GO:0007623	GO:0007623		62	0.32253686	0.9710538	0.5106838	0.8522789	1.0	1042	tags=15%, list=11%, signal=16%
GO:0045005	GO:0045005		26	0.42637676	0.9709155	0.5641026	0.8521687	1.0	709	tags=12%, list=7%, signal=12%
GO:1902904	GO:1902904		81	0.3218852	0.97086126	0.50671786	0.85181296	1.0	1863	tags=28%, list=19%, signal=35%
GO:0031344	GO:0031344		357	0.30483225	0.97062737	0.52697843	0.852016	1.0	1148	tags=15%, list=12%, signal=17%
GO:0006942	GO:0006942		41	0.38790047	0.9704761	0.5233813	0.8519231	1.0	1276	tags=27%, list=13%, signal=31%
GO:0016125	GO:0016125		82	0.33637735	0.9699867	0.47368422	0.85285324	1.0	1149	tags=21%, list=12%, signal=23%
GO:0005765	GO:0005765		254	0.26003873	0.9698946	0.5330813	0.8526095	1.0	1507	tags=15%, list=16%, signal=18%
GO:0050891	GO:0050891		34	0.44027084	0.9698236	0.5124283	0.85232306	1.0	1970	tags=32%, list=20%, signal=41%
GO:0005996	GO:0005996		133	0.26698488	0.969791	0.49115914	0.85191184	1.0	1606	tags=23%, list=17%, signal=27%
GO:0044448	GO:0044448		107	0.29492176	0.9697649	0.49541286	0.85149664	1.0	1910	tags=21%, list=20%, signal=27%
GO:0006935	GO:0006935		230	0.32197762	0.9695874	0.525	0.8514947	1.0	1093	tags=13%, list=11%, signal=14%
GO:0042330	GO:0042330		230	0.32197762	0.9695874	0.525	0.8509933	1.0	1093	tags=13%, list=11%, signal=14%
GO:0048753	GO:0048753		19	0.47683957	0.9685387	0.5317919	0.8534583	1.0	2096	tags=32%, list=22%, signal=40%
GO:0015932	GO:0015932		22	0.43463674	0.9681667	0.5036232	0.8539748	1.0	2306	tags=45%, list=24%, signal=60%
GO:0043492	GO:0043492		70	0.32216865	0.96803916	0.54545456	0.85386664	1.0	1111	tags=17%, list=12%, signal=19%
GO:0000904	GO:0000904		282	0.29241523	0.9676063	0.5625	0.8546369	1.0	1993	tags=24%, list=21%, signal=30%
GO:0001578	GO:0001578		29	0.46161416	0.9675995	0.50187266	0.8541503	1.0	516	tags=10%, list=5%, signal=11%
GO:0070849	GO:0070849		37	0.37511304	0.9675335	0.5332031	0.8538276	1.0	676	tags=16%, list=7%, signal=17%
GO:0008203	GO:0008203		76	0.3402651	0.96745586	0.49506903	0.85355717	1.0	1149	tags=21%, list=12%, signal=24%
GO:0120035	GO:0120035		352	0.3047331	0.9672141	0.5332136	0.85371494	1.0	1148	tags=15%, list=12%, signal=16%
GO:0150063	GO:0150063		156	0.31867972	0.9670495	0.50285715	0.85368216	1.0	1474	tags=21%, list=15%, signal=24%
GO:0001508	GO:0001508		23	0.47966143	0.9668559	0.5294118	0.8537315	1.0	968	tags=13%, list=10%, signal=14%
GO:0032388	GO:0032388		142	0.26397842	0.9666832	0.5161871	0.8537378	1.0	1864	tags=25%, list=19%, signal=30%
GO:0032587	GO:0032587		65	0.30834222	0.96629965	0.529304	0.85433406	1.0	2028	tags=29%, list=21%, signal=37%
GO:0006979	GO:0006979		258	0.27567282	0.96610534	0.53095686	0.85439456	1.0	1008	tags=14%, list=10%, signal=15%
GO:0050803	GO:0050803		99	0.38444865	0.96572703	0.52409637	0.85495406	1.0	389	tags=10%, list=4%, signal=10%
GO:0043565	GO:0043565		442	0.30228132	0.9657141	0.50614756	0.8545028	1.0	641	tags=8%, list=7%, signal=8%
GO:0010466	GO:0010466		153	0.3250285	0.965702	0.5190114	0.85403645	1.0	1517	tags=24%, list=16%, signal=27%
GO:0002690	GO:0002690		41	0.36966652	0.9656757	0.52190477	0.8536204	1.0	903	tags=22%, list=9%, signal=24%
GO:1901681	GO:1901681		145	0.31897196	0.9656396	0.50695825	0.8532254	1.0	1726	tags=23%, list=18%, signal=27%
GO:0031116	GO:0031116		18	0.42645508	0.9652671	0.5303644	0.8538044	1.0	51	tags=6%, list=1%, signal=6%
GO:0019221	GO:0019221		293	0.27994096	0.9642828	0.52986515	0.8561309	1.0	1101	tags=13%, list=11%, signal=15%
GO:0048471	GO:0048471		463	0.26679558	0.96426463	0.55330884	0.8556926	1.0	1660	tags=21%, list=17%, signal=25%
GO:0005253	GO:0005253		30	0.45443794	0.963434	0.58076227	0.85755616	1.0	994	tags=17%, list=10%, signal=19%
GO:0007600	GO:0007600		142	0.33041444	0.9631762	0.5481336	0.8578078	1.0	1175	tags=15%, list=12%, signal=17%
GO:0046930	GO:0046930		18	0.38269365	0.96288365	0.5251938	0.85811746	1.0	1816	tags=22%, list=19%, signal=27%
GO:0006606	GO:0006606		72	0.32127625	0.9626025	0.49490836	0.85848355	1.0	1157	tags=15%, list=12%, signal=17%
GO:2000107	GO:2000107		24	0.39117914	0.96254134	0.51072127	0.8581587	1.0	1364	tags=33%, list=14%, signal=39%
GO:0048511	GO:0048511		117	0.3059554	0.9624307	0.5144628	0.8579806	1.0	1554	tags=20%, list=16%, signal=23%
GO:0021549	GO:0021549		45	0.34591508	0.9622863	0.5341615	0.85790867	1.0	570	tags=13%, list=6%, signal=14%
GO:0032897	GO:0032897		15	0.47711882	0.96223354	0.5697211	0.857561	1.0	162	tags=7%, list=2%, signal=7%
GO:1904724	GO:1904724		48	0.37229386	0.9621527	0.50583655	0.85730636	1.0	2155	tags=42%, list=22%, signal=53%
GO:0030246	GO:0030246		126	0.32468605	0.9619054	0.560241	0.8575258	1.0	1252	tags=17%, list=13%, signal=20%
GO:0070671	GO:0070671		37	0.3208439	0.96182644	0.512476	0.8572492	1.0	2275	tags=46%, list=24%, signal=60%
GO:0019985	GO:0019985		27	0.41955075	0.96178526	0.52975047	0.85685474	1.0	1942	tags=30%, list=20%, signal=37%
GO:0062012	GO:0062012		200	0.28015292	0.9617429	0.5555556	0.85649425	1.0	1137	tags=18%, list=12%, signal=20%
GO:0021762	GO:0021762		28	0.36142847	0.9615572	0.5246212	0.8565065	1.0	869	tags=14%, list=9%, signal=16%
GO:0051287	GO:0051287		50	0.31947854	0.96137536	0.48466256	0.85652435	1.0	645	tags=8%, list=7%, signal=9%
GO:0010212	GO:0010212		110	0.31747037	0.9613514	0.52509654	0.85609215	1.0	1342	tags=20%, list=14%, signal=23%
GO:0043271	GO:0043271		64	0.38643086	0.9610338	0.5480226	0.85651886	1.0	761	tags=19%, list=8%, signal=20%
GO:0016675	GO:0016675		15	0.43847048	0.9608782	0.5210728	0.85645235	1.0	825	tags=20%, list=9%, signal=22%
GO:0033865	GO:0033865		89	0.32557768	0.96087265	0.51984125	0.8559678	1.0	1608	tags=20%, list=17%, signal=24%
GO:0033875	GO:0033875		89	0.32557768	0.96087265	0.51984125	0.8554756	1.0	1608	tags=20%, list=17%, signal=24%
GO:0034032	GO:0034032		89	0.32557768	0.96087265	0.51984125	0.8549839	1.0	1608	tags=20%, list=17%, signal=24%
GO:0032412	GO:0032412		94	0.31532782	0.96004426	0.5451128	0.85687816	1.0	1265	tags=19%, list=13%, signal=22%
GO:0005544	GO:0005544		23	0.4449615	0.9596503	0.54285717	0.85751307	1.0	761	tags=26%, list=8%, signal=28%
GO:0050673	GO:0050673		41	0.3510013	0.95952904	0.52962965	0.85737336	1.0	975	tags=17%, list=10%, signal=19%
GO:0030902	GO:0030902		64	0.32847378	0.95949024	0.51689863	0.8569837	1.0	1567	tags=22%, list=16%, signal=26%
GO:0000287	GO:0000287		139	0.28376412	0.9594815	0.5574074	0.8565162	1.0	1662	tags=25%, list=17%, signal=30%
GO:0098852	GO:0098852		255	0.25657883	0.95920104	0.5566038	0.8568113	1.0	1507	tags=15%, list=16%, signal=18%
GO:2000058	GO:2000058		98	0.3042745	0.95871824	0.5191919	0.8576782	1.0	552	tags=8%, list=6%, signal=9%
GO:0044772	GO:0044772		191	0.2908813	0.9586693	0.5201613	0.8573215	1.0	1453	tags=15%, list=15%, signal=18%
GO:0042063	GO:0042063		100	0.29280072	0.95847505	0.52417797	0.85737383	1.0	1771	tags=31%, list=18%, signal=38%
GO:1900543	GO:1900543		16	0.41771448	0.9584177	0.5477583	0.8570512	1.0	849	tags=19%, list=9%, signal=21%
GO:1903579	GO:1903579		16	0.41771448	0.9584177	0.5477583	0.8565618	1.0	849	tags=19%, list=9%, signal=21%
GO:1904705	GO:1904705		31	0.37986454	0.9582227	0.52716297	0.85663354	1.0	1082	tags=19%, list=11%, signal=22%
GO:0031983	GO:0031983		282	0.2630848	0.9582077	0.5173745	0.8561875	1.0	2078	tags=30%, list=22%, signal=37%
GO:0035591	GO:0035591		51	0.4035781	0.95807284	0.5330739	0.85607153	1.0	1084	tags=22%, list=11%, signal=24%
GO:0008408	GO:0008408		41	0.3829215	0.957889	0.5251938	0.85608906	1.0	650	tags=12%, list=7%, signal=13%
GO:0016247	GO:0016247		52	0.3445682	0.95776534	0.515873	0.85593843	1.0	1306	tags=25%, list=14%, signal=29%
GO:0006261	GO:0006261		88	0.329376	0.95764005	0.4969072	0.8558023	1.0	1955	tags=25%, list=20%, signal=31%
GO:0019725	GO:0019725		406	0.26484802	0.9574862	0.606403	0.8557133	1.0	1111	tags=15%, list=12%, signal=16%
GO:0010799	GO:0010799		22	0.4113362	0.9573956	0.5323887	0.8554939	1.0	719	tags=14%, list=7%, signal=15%
GO:0061135	GO:0061135		111	0.33910155	0.9572447	0.51445085	0.8554409	1.0	1625	tags=25%, list=17%, signal=30%
GO:0071354	GO:0071354		17	0.38976353	0.9570802	0.52671754	0.85538375	1.0	3297	tags=59%, list=34%, signal=89%
GO:0006298	GO:0006298		21	0.38322622	0.9569686	0.4979424	0.85519886	1.0	2001	tags=38%, list=21%, signal=48%
GO:1903707	GO:1903707		61	0.35302156	0.9561558	0.51759833	0.8569781	1.0	1202	tags=28%, list=12%, signal=32%
GO:0042098	GO:0042098		19	0.4279558	0.9561174	0.52446187	0.8565969	1.0	1431	tags=37%, list=15%, signal=43%
GO:0048002	GO:0048002		109	0.2862595	0.9560332	0.5393053	0.8563631	1.0	855	tags=10%, list=9%, signal=11%
GO:0019207	GO:0019207		122	0.296975	0.9559478	0.56589144	0.8561544	1.0	1502	tags=24%, list=16%, signal=28%
GO:1990837	GO:1990837		347	0.30854702	0.95590895	0.5259875	0.85577625	1.0	1300	tags=14%, list=14%, signal=15%
GO:0015988	GO:0015988		17	0.33042768	0.9558971	0.5121951	0.8553228	1.0	2312	tags=35%, list=24%, signal=46%
GO:0051962	GO:0051962		238	0.32854465	0.95583016	0.5378641	0.855035	1.0	943	tags=14%, list=10%, signal=15%
GO:0051260	GO:0051260		190	0.27706674	0.95544094	0.554731	0.85562694	1.0	1300	tags=16%, list=14%, signal=18%
GO:0008134	GO:0008134		384	0.28168303	0.95536196	0.5069307	0.85535914	1.0	2029	tags=24%, list=21%, signal=29%
GO:0050690	GO:0050690		26	0.4518753	0.9550109	0.62091506	0.85586673	1.0	688	tags=15%, list=7%, signal=17%
GO:0045596	GO:0045596		289	0.29971734	0.9548715	0.56978965	0.8558033	1.0	943	tags=15%, list=10%, signal=16%
GO:0032515	GO:0032515		36	0.3439808	0.95459414	0.566108	0.8561032	1.0	553	tags=11%, list=6%, signal=12%
GO:0030104	GO:0030104		36	0.42115164	0.9544351	0.5351044	0.8561001	1.0	1970	tags=31%, list=20%, signal=38%
GO:0043506	GO:0043506		50	0.36113274	0.9538691	0.53488374	0.8571546	1.0	1082	tags=22%, list=11%, signal=25%
GO:0032649	GO:0032649		33	0.40877387	0.9535171	0.51606804	0.8576457	1.0	893	tags=21%, list=9%, signal=23%
GO:0055082	GO:0055082		295	0.288496	0.9529231	0.587242	0.85887164	1.0	781	tags=13%, list=8%, signal=14%
GO:0042698	GO:0042698		32	0.4066102	0.9526734	0.53537285	0.8591508	1.0	1544	tags=25%, list=16%, signal=30%
GO:0030425	GO:0030425		299	0.25706884	0.9525854	0.5614754	0.858916	1.0	1471	tags=15%, list=15%, signal=17%
GO:0097447	GO:0097447		299	0.25706884	0.9525854	0.5614754	0.8584337	1.0	1471	tags=15%, list=15%, signal=17%
GO:0015399	GO:0015399		66	0.32790893	0.9521872	0.5392157	0.8590904	1.0	1111	tags=18%, list=12%, signal=20%
GO:0015405	GO:0015405		66	0.32790893	0.9521872	0.5392157	0.8586085	1.0	1111	tags=18%, list=12%, signal=20%
GO:0000776	GO:0000776		107	0.33784303	0.9515075	0.55772996	0.85999984	1.0	2204	tags=23%, list=23%, signal=30%
GO:0016887	GO:0016887		297	0.26223677	0.9511763	0.53707415	0.86041623	1.0	2208	tags=25%, list=23%, signal=32%
GO:0043462	GO:0043462		55	0.2954441	0.9511032	0.59066427	0.86011654	1.0	1618	tags=20%, list=17%, signal=24%
GO:0044440	GO:0044440		343	0.2795641	0.9508436	0.5443787	0.86035544	1.0	1472	tags=16%, list=15%, signal=18%
GO:0030029	GO:0030029		360	0.27181262	0.9505983	0.5613383	0.8605714	1.0	1332	tags=15%, list=14%, signal=16%
GO:0001654	GO:0001654		155	0.31374854	0.95057875	0.5371429	0.8601503	1.0	1474	tags=20%, list=15%, signal=23%
GO:1901983	GO:1901983		48	0.37649852	0.9505576	0.5057252	0.85972387	1.0	888	tags=19%, list=9%, signal=21%
GO:0030193	GO:0030193		52	0.39581028	0.95040315	0.5337187	0.8596623	1.0	1019	tags=15%, list=11%, signal=17%
GO:1900046	GO:1900046		52	0.39581028	0.95040315	0.5337187	0.8591825	1.0	1019	tags=15%, list=11%, signal=17%
GO:0005769	GO:0005769		223	0.2769913	0.94978535	0.54423076	0.86040044	1.0	1479	tags=17%, list=15%, signal=20%
GO:0005793	GO:0005793		92	0.28857374	0.94931567	0.5232558	0.86119753	1.0	977	tags=15%, list=10%, signal=17%
GO:1904018	GO:1904018		99	0.32885408	0.94928235	0.60507244	0.86080956	1.0	1280	tags=20%, list=13%, signal=23%
GO:0000271	GO:0000271		22	0.4801707	0.9492292	0.59163344	0.86048543	1.0	1902	tags=32%, list=20%, signal=40%
GO:0033692	GO:0033692		22	0.4801707	0.9492292	0.59163344	0.8600066	1.0	1902	tags=32%, list=20%, signal=40%
GO:1904377	GO:1904377		42	0.30507037	0.9490846	0.4894027	0.8599292	1.0	1400	tags=19%, list=15%, signal=22%
GO:0045667	GO:0045667		55	0.37405837	0.94902354	0.5798165	0.85961246	1.0	1601	tags=24%, list=17%, signal=28%
GO:0009069	GO:0009069		33	0.3129769	0.9478041	0.56405354	0.8625552	1.0	2140	tags=33%, list=22%, signal=43%
GO:0008344	GO:0008344		31	0.35397267	0.9475874	0.55037314	0.8626992	1.0	980	tags=19%, list=10%, signal=21%
GO:0003682	GO:0003682		334	0.29596752	0.9475217	0.5191919	0.86242455	1.0	1590	tags=19%, list=17%, signal=21%
GO:0090342	GO:0090342		24	0.40119138	0.94670373	0.5338983	0.8642302	1.0	371	tags=13%, list=4%, signal=13%
GO:0031664	GO:0031664		15	0.5462182	0.9453165	0.6257928	0.86773026	1.0	372	tags=20%, list=4%, signal=21%
GO:0043009	GO:0043009		300	0.28026932	0.94506294	0.65360826	0.86791795	1.0	1260	tags=16%, list=13%, signal=17%
GO:0090407	GO:0090407		372	0.25576177	0.945011	0.62643677	0.8675838	1.0	1377	tags=18%, list=14%, signal=21%
GO:0033135	GO:0033135		72	0.37072253	0.94493246	0.567619	0.86734253	1.0	1280	tags=19%, list=13%, signal=22%
GO:0050772	GO:0050772		48	0.40297017	0.9449214	0.57418114	0.86688876	1.0	701	tags=10%, list=7%, signal=11%
GO:0001782	GO:0001782		15	0.55790144	0.9447869	0.5696466	0.866773	1.0	918	tags=33%, list=10%, signal=37%
GO:0010765	GO:0010765		22	0.34880024	0.9447008	0.52897197	0.8665143	1.0	1895	tags=32%, list=20%, signal=40%
GO:0030507	GO:0030507		16	0.37215608	0.94465697	0.56530213	0.86615	1.0	1855	tags=38%, list=19%, signal=46%
GO:0051403	GO:0051403		68	0.35051945	0.9443766	0.54048586	0.866461	1.0	1114	tags=16%, list=12%, signal=18%
GO:0048872	GO:0048872		110	0.3474257	0.9437004	0.5780933	0.86779714	1.0	1202	tags=23%, list=12%, signal=26%
GO:0033176	GO:0033176		18	0.3274496	0.9436489	0.55204463	0.86745536	1.0	1111	tags=17%, list=12%, signal=19%
GO:0060090	GO:0060090		133	0.29996842	0.94353986	0.57835823	0.86731315	1.0	1084	tags=15%, list=11%, signal=17%
GO:0060205	GO:0060205		281	0.25873047	0.94337225	0.5433526	0.867262	1.0	2078	tags=30%, list=22%, signal=37%
GO:0031063	GO:0031063		16	0.36630514	0.9433703	0.5304991	0.86679256	1.0	1592	tags=25%, list=17%, signal=30%
GO:0030336	GO:0030336		142	0.31244308	0.9430643	0.5527273	0.86717385	1.0	789	tags=12%, list=8%, signal=13%
GO:0001505	GO:0001505		161	0.2952191	0.94280213	0.5464684	0.86740893	1.0	2152	tags=24%, list=22%, signal=31%
GO:0050654	GO:0050654		22	0.42377013	0.94198084	0.5307557	0.86919975	1.0	1368	tags=32%, list=14%, signal=37%
GO:0030856	GO:0030856		65	0.3764288	0.9416644	0.5846774	0.8695907	1.0	860	tags=20%, list=9%, signal=22%
GO:0005815	GO:0005815		435	0.271653	0.9416608	0.63432837	0.86912715	1.0	1744	tags=18%, list=18%, signal=21%
GO:0030295	GO:0030295		44	0.34922975	0.94163924	0.552381	0.8687104	1.0	897	tags=18%, list=9%, signal=20%
GO:0009435	GO:0009435		37	0.3488076	0.94133216	0.5538752	0.86908174	1.0	1936	tags=35%, list=20%, signal=44%
GO:0005871	GO:0005871		36	0.40367755	0.9413219	0.58522725	0.8686289	1.0	530	tags=11%, list=6%, signal=12%
GO:0050808	GO:0050808		118	0.29919797	0.94127053	0.6286267	0.86828667	1.0	738	tags=11%, list=8%, signal=12%
GO:0042826	GO:0042826		71	0.30953836	0.941259	0.5334608	0.86784065	1.0	2806	tags=38%, list=29%, signal=53%
GO:0021537	GO:0021537		112	0.3057139	0.9411672	0.5876494	0.8676476	1.0	676	tags=11%, list=7%, signal=11%
GO:0030097	GO:0030097		273	0.30967125	0.9411634	0.6031434	0.8671811	1.0	1247	tags=21%, list=13%, signal=23%
GO:0050773	GO:0050773		83	0.3274474	0.9409552	0.5793499	0.86729205	1.0	695	tags=11%, list=7%, signal=12%
GO:0097110	GO:0097110		37	0.2918845	0.9408508	0.51238096	0.86708975	1.0	1109	tags=16%, list=12%, signal=18%
GO:0043473	GO:0043473		53	0.3591966	0.94081557	0.56164384	0.8667248	1.0	283	tags=8%, list=3%, signal=8%
GO:0051640	GO:0051640		415	0.24459298	0.94069976	0.61566484	0.8665843	1.0	1488	tags=14%, list=15%, signal=16%
GO:1902652	GO:1902652		78	0.33207113	0.93985504	0.5443787	0.8684818	1.0	1149	tags=21%, list=12%, signal=23%
GO:0051129	GO:0051129		428	0.26331392	0.93941975	0.60456276	0.869278	1.0	2023	tags=24%, list=21%, signal=29%
GO:0030659	GO:0030659		470	0.24892977	0.93897057	0.6332117	0.8700362	1.0	1574	tags=17%, list=16%, signal=19%
GO:0009898	GO:0009898		102	0.2953855	0.9386376	0.61165047	0.8705119	1.0	1295	tags=22%, list=13%, signal=25%
GO:0051650	GO:0051650		153	0.28368512	0.93822193	0.54971856	0.87119335	1.0	530	tags=7%, list=6%, signal=7%
GO:0006094	GO:0006094		34	0.29299924	0.9382125	0.5047985	0.8707436	1.0	1108	tags=18%, list=12%, signal=20%
GO:0090277	GO:0090277		40	0.3445054	0.9381589	0.5675676	0.87039924	1.0	1774	tags=28%, list=18%, signal=34%
GO:1902476	GO:1902476		32	0.44411054	0.93779063	0.6061151	0.8709317	1.0	459	tags=9%, list=5%, signal=10%
GO:1904375	GO:1904375		80	0.27571678	0.93747455	0.55836576	0.871344	1.0	975	tags=11%, list=10%, signal=12%
GO:0051233	GO:0051233		27	0.34398258	0.93728447	0.53065133	0.87140274	1.0	2549	tags=48%, list=27%, signal=65%
GO:0010959	GO:0010959		154	0.29709312	0.9372776	0.59546316	0.8709505	1.0	1265	tags=20%, list=13%, signal=23%
GO:0010952	GO:0010952		116	0.29153964	0.9367607	0.5714286	0.8718894	1.0	1673	tags=22%, list=17%, signal=26%
GO:0006821	GO:0006821		36	0.4273888	0.9363391	0.59386283	0.8725735	1.0	459	tags=8%, list=5%, signal=9%
GO:0010803	GO:0010803		39	0.39667025	0.93623894	0.5636008	0.872392	1.0	955	tags=23%, list=10%, signal=26%
GO:0048589	GO:0048589		202	0.29704955	0.9361946	0.6081081	0.8720309	1.0	761	tags=12%, list=8%, signal=13%
GO:0010008	GO:0010008		320	0.27887475	0.9360574	0.5767717	0.87194043	1.0	1472	tags=15%, list=15%, signal=17%
GO:0043087	GO:0043087		291	0.2776278	0.9359226	0.6022514	0.87184316	1.0	1038	tags=14%, list=11%, signal=15%
GO:0030204	GO:0030204		21	0.4296776	0.9358138	0.5580986	0.8717025	1.0	1368	tags=33%, list=14%, signal=39%
GO:0006469	GO:0006469		145	0.27903214	0.9356735	0.609127	0.87157947	1.0	918	tags=11%, list=10%, signal=12%
GO:0017048	GO:0017048		124	0.27915043	0.9354403	0.6032064	0.87174803	1.0	1649	tags=22%, list=17%, signal=26%
GO:0030036	GO:0030036		324	0.2670847	0.93540055	0.6148148	0.87139213	1.0	1321	tags=14%, list=14%, signal=16%
GO:0019903	GO:0019903		102	0.2895969	0.93539166	0.5623722	0.87094766	1.0	720	tags=9%, list=7%, signal=9%
GO:0048588	GO:0048588		56	0.3958672	0.9353283	0.5687023	0.87065935	1.0	426	tags=7%, list=4%, signal=7%
GO:0000803	GO:0000803		23	0.3713054	0.9352981	0.55776894	0.87026834	1.0	2451	tags=39%, list=25%, signal=52%
GO:0000302	GO:0000302		128	0.27581552	0.9349242	0.57988167	0.8708473	1.0	1814	tags=23%, list=19%, signal=29%
GO:0008625	GO:0008625		23	0.37214693	0.93451387	0.53488374	0.8714865	1.0	1575	tags=22%, list=16%, signal=26%
GO:0000187	GO:0000187		82	0.30248109	0.9344543	0.5708955	0.8711829	1.0	1303	tags=16%, list=14%, signal=18%
GO:0006656	GO:0006656		21	0.41580984	0.93415624	0.58364314	0.8715548	1.0	659	tags=19%, list=7%, signal=20%
GO:0016049	GO:0016049		58	0.38898706	0.9337674	0.5657143	0.8721246	1.0	426	tags=7%, list=4%, signal=7%
GO:0022037	GO:0022037		50	0.3329652	0.93353826	0.5780933	0.87229097	1.0	570	tags=12%, list=6%, signal=13%
GO:0006096	GO:0006096		28	0.33310103	0.932974	0.53578335	0.8734097	1.0	1936	tags=36%, list=20%, signal=45%
GO:0006757	GO:0006757		28	0.33310103	0.932974	0.53578335	0.8729414	1.0	1936	tags=36%, list=20%, signal=45%
GO:0000976	GO:0000976		312	0.3075834	0.9326139	0.5758197	0.8734377	1.0	608	tags=8%, list=6%, signal=9%
GO:0046390	GO:0046390		131	0.2654649	0.93234867	0.57864076	0.87371385	1.0	1872	tags=27%, list=19%, signal=34%
GO:0010035	GO:0010035		300	0.25195953	0.93201673	0.6040892	0.8741293	1.0	1885	tags=22%, list=20%, signal=26%
GO:0035579	GO:0035579		58	0.3174475	0.9319389	0.5495327	0.8738706	1.0	1712	tags=24%, list=18%, signal=29%
GO:0051648	GO:0051648		156	0.28157356	0.93180704	0.5689981	0.8737584	1.0	530	tags=6%, list=6%, signal=7%
GO:0040007	GO:0040007		204	0.29421017	0.93177503	0.63567364	0.8733875	1.0	761	tags=12%, list=8%, signal=13%
GO:0019218	GO:0019218		69	0.30856004	0.9317249	0.58733207	0.87305677	1.0	1137	tags=19%, list=12%, signal=21%
GO:0005774	GO:0005774		292	0.24817757	0.93157005	0.65471697	0.87299824	1.0	899	tags=9%, list=9%, signal=10%
GO:0005543	GO:0005543		260	0.27460498	0.93151295	0.6585821	0.8726919	1.0	1442	tags=20%, list=15%, signal=22%
GO:0021953	GO:0021953		61	0.38591066	0.9314329	0.58441556	0.8724464	1.0	389	tags=11%, list=4%, signal=12%
GO:0000779	GO:0000779		90	0.33517635	0.9310639	0.59195405	0.87301105	1.0	51	tags=2%, list=1%, signal=2%
GO:0048675	GO:0048675		19	0.35792783	0.93085647	0.5425926	0.8730772	1.0	2615	tags=37%, list=27%, signal=51%
GO:0045137	GO:0045137		105	0.32178733	0.9308102	0.5885827	0.87275505	1.0	895	tags=13%, list=9%, signal=15%
GO:0008406	GO:0008406		104	0.32179707	0.93080395	0.5885827	0.87231463	1.0	895	tags=13%, list=9%, signal=15%
GO:0043547	GO:0043547		239	0.2884814	0.93046254	0.60380954	0.8727979	1.0	1013	tags=14%, list=11%, signal=15%
GO:0098693	GO:0098693		48	0.32201412	0.92982286	0.5513834	0.87407035	1.0	738	tags=10%, list=8%, signal=11%
GO:0031062	GO:0031062		27	0.386054	0.9297836	0.55487806	0.87371707	1.0	2147	tags=30%, list=22%, signal=38%
GO:0090068	GO:0090068		171	0.28544527	0.9297342	0.5705996	0.87338555	1.0	1567	tags=16%, list=16%, signal=19%
GO:0030170	GO:0030170		33	0.3355964	0.9296076	0.57221204	0.8733001	1.0	2018	tags=36%, list=21%, signal=46%
GO:0070279	GO:0070279		33	0.3355964	0.9296076	0.57221204	0.8728367	1.0	2018	tags=36%, list=21%, signal=46%
GO:0042445	GO:0042445		90	0.34452513	0.9289589	0.56390977	0.8742005	1.0	1646	tags=21%, list=17%, signal=25%
GO:0090317	GO:0090317		30	0.38279957	0.9287895	0.5719626	0.8741579	1.0	669	tags=13%, list=7%, signal=14%
GO:0043500	GO:0043500		17	0.39341858	0.92866	0.56635517	0.8740393	1.0	943	tags=24%, list=10%, signal=26%
GO:0043542	GO:0043542		46	0.38902572	0.9286461	0.56633663	0.87362015	1.0	1439	tags=22%, list=15%, signal=25%
GO:0005776	GO:0005776		66	0.30846557	0.92838943	0.591716	0.87382805	1.0	1893	tags=21%, list=20%, signal=26%
GO:0090630	GO:0090630		59	0.38568202	0.9281178	0.5935728	0.8741031	1.0	975	tags=15%, list=10%, signal=17%
GO:0010565	GO:0010565		65	0.3128805	0.9279171	0.5708738	0.8741932	1.0	1774	tags=26%, list=18%, signal=32%
GO:0045745	GO:0045745		15	0.44801918	0.9278088	0.55009824	0.8740334	1.0	2520	tags=53%, list=26%, signal=72%
GO:2000377	GO:2000377		115	0.30139452	0.9273599	0.6312741	0.8747993	1.0	2162	tags=29%, list=22%, signal=37%
GO:0071417	GO:0071417		292	0.2521176	0.9273065	0.7027027	0.8744885	1.0	1881	tags=24%, list=20%, signal=29%
GO:0060147	GO:0060147		37	0.32333267	0.92709804	0.5546875	0.87459785	1.0	965	tags=16%, list=10%, signal=18%
GO:0060966	GO:0060966		37	0.32333267	0.92709804	0.5546875	0.8741368	1.0	965	tags=16%, list=10%, signal=18%
GO:0034774	GO:0034774		270	0.256375	0.92679554	0.5890411	0.87454003	1.0	2078	tags=30%, list=22%, signal=37%
GO:0032526	GO:0032526		47	0.31303912	0.92637753	0.62201834	0.8752421	1.0	569	tags=9%, list=6%, signal=9%
GO:0050818	GO:0050818		54	0.37759623	0.92625004	0.5628627	0.8751372	1.0	1019	tags=15%, list=11%, signal=16%
GO:0045930	GO:0045930		159	0.3042065	0.92603654	0.59659094	0.8752751	1.0	891	tags=11%, list=9%, signal=12%
GO:0044770	GO:0044770		199	0.27585083	0.9259942	0.60965794	0.8749325	1.0	1453	tags=15%, list=15%, signal=17%
GO:0008021	GO:0008021		87	0.292712	0.9252167	0.63276833	0.8765967	1.0	863	tags=8%, list=9%, signal=9%
GO:0030833	GO:0030833		104	0.3090489	0.9246332	0.56150794	0.87772244	1.0	1863	tags=20%, list=19%, signal=25%
GO:0010975	GO:0010975		250	0.30675706	0.9242545	0.63567364	0.8782283	1.0	918	tags=12%, list=10%, signal=13%
GO:0048545	GO:0048545		173	0.28012592	0.9242253	0.64510167	0.8778474	1.0	1202	tags=16%, list=12%, signal=18%
GO:0043066	GO:0043066		494	0.24509655	0.9238804	0.69215685	0.87834764	1.0	1645	tags=19%, list=17%, signal=22%
GO:0000791	GO:0000791		24	0.39586073	0.9237517	0.5979798	0.87820697	1.0	1993	tags=33%, list=21%, signal=42%
GO:0002520	GO:0002520		316	0.30039677	0.92369926	0.6474227	0.8778885	1.0	1247	tags=20%, list=13%, signal=22%
GO:1901616	GO:1901616		37	0.3885834	0.92350084	0.6015326	0.8779589	1.0	1237	tags=22%, list=13%, signal=25%
GO:0035308	GO:0035308		39	0.32502872	0.9234764	0.6339623	0.8775707	1.0	165	tags=8%, list=2%, signal=8%
GO:0016469	GO:0016469		20	0.31572312	0.9234231	0.5703565	0.8772684	1.0	2312	tags=30%, list=24%, signal=39%
GO:0010970	GO:0010970		108	0.31117916	0.923193	0.5946463	0.8774634	1.0	530	tags=7%, list=6%, signal=8%
GO:0099111	GO:0099111		108	0.31117916	0.923193	0.5946463	0.877005	1.0	530	tags=7%, list=6%, signal=8%
GO:0032787	GO:0032787		326	0.2788845	0.92279345	0.6003861	0.8776972	1.0	1754	tags=24%, list=18%, signal=28%
GO:0015037	GO:0015037		15	0.38204053	0.92279226	0.54291415	0.87724036	1.0	977	tags=20%, list=10%, signal=22%
GO:0071897	GO:0071897		67	0.34038883	0.922622	0.5644531	0.87727547	1.0	37	tags=3%, list=0%, signal=3%
GO:0048008	GO:0048008		20	0.4025789	0.9219938	0.603321	0.8785515	1.0	627	tags=15%, list=7%, signal=16%
GO:0098742	GO:0098742		85	0.36285385	0.92188406	0.63	0.8783889	1.0	1022	tags=24%, list=11%, signal=26%
GO:0043966	GO:0043966		30	0.45838502	0.9218593	0.6163265	0.8779941	1.0	749	tags=13%, list=8%, signal=14%
GO:1901216	GO:1901216		56	0.3596015	0.9218292	0.5943205	0.87761337	1.0	1717	tags=23%, list=18%, signal=28%
GO:0016529	GO:0016529		43	0.37284833	0.9214416	0.5975855	0.8781887	1.0	1836	tags=37%, list=19%, signal=46%
GO:0010950	GO:0010950		101	0.30878687	0.9213973	0.60365856	0.87784827	1.0	1596	tags=22%, list=17%, signal=26%
GO:0009303	GO:0009303		15	0.36667645	0.9207911	0.58717436	0.8790439	1.0	193	tags=7%, list=2%, signal=7%
GO:0007346	GO:0007346		385	0.25709808	0.91984516	0.68880457	0.8811253	1.0	1575	tags=17%, list=16%, signal=19%
GO:1990090	GO:1990090		34	0.30833858	0.9197984	0.5831622	0.88079613	1.0	1993	tags=26%, list=21%, signal=33%
GO:0006654	GO:0006654		22	0.38945556	0.91951907	0.5918762	0.8810745	1.0	1563	tags=32%, list=16%, signal=38%
GO:0046473	GO:0046473		23	0.38943866	0.91951066	0.5918762	0.88064164	1.0	1563	tags=30%, list=16%, signal=36%
GO:0016788	GO:0016788		444	0.26245958	0.91919726	0.6777344	0.88104755	1.0	1083	tags=13%, list=11%, signal=14%
GO:1903053	GO:1903053		26	0.37507993	0.9191417	0.5898876	0.8807532	1.0	543	tags=15%, list=6%, signal=16%
GO:0016323	GO:0016323		113	0.2952343	0.91899836	0.62030077	0.88068736	1.0	1910	tags=30%, list=20%, signal=37%
GO:0051348	GO:0051348		172	0.26560187	0.91844887	0.668616	0.8817126	1.0	1150	tags=13%, list=12%, signal=14%
GO:0043496	GO:0043496		15	0.40174028	0.9183817	0.6055227	0.88144034	1.0	792	tags=27%, list=8%, signal=29%
GO:0045833	GO:0045833		36	0.36693537	0.91821545	0.6041667	0.8814337	1.0	1170	tags=25%, list=12%, signal=28%
GO:2001233	GO:2001233		254	0.2586276	0.9181932	0.6982592	0.88102955	1.0	1643	tags=19%, list=17%, signal=22%
GO:0006767	GO:0006767		65	0.31634343	0.91806275	0.6089386	0.88093406	1.0	1810	tags=25%, list=19%, signal=30%
GO:0035296	GO:0035296		43	0.34270817	0.91805273	0.5988806	0.88049906	1.0	676	tags=12%, list=7%, signal=12%
GO:0097746	GO:0097746		43	0.34270817	0.91805273	0.5988806	0.88004476	1.0	676	tags=12%, list=7%, signal=12%
GO:0016410	GO:0016410		65	0.31757239	0.9178873	0.6050584	0.8800456	1.0	1071	tags=12%, list=11%, signal=14%
GO:0009266	GO:0009266		101	0.2590304	0.9169655	0.6271511	0.8820345	1.0	1170	tags=16%, list=12%, signal=18%
GO:1904064	GO:1904064		58	0.331337	0.91693324	0.6316759	0.88167834	1.0	1209	tags=19%, list=13%, signal=22%
GO:0044322	GO:0044322		16	0.4214566	0.9168972	0.57708335	0.8813102	1.0	248	tags=13%, list=3%, signal=13%
GO:0030900	GO:0030900		158	0.28690484	0.9167689	0.69450104	0.8811908	1.0	676	tags=11%, list=7%, signal=11%
GO:0060840	GO:0060840		47	0.39128926	0.91586494	0.5953878	0.8831537	1.0	1202	tags=26%, list=12%, signal=29%
GO:0046655	GO:0046655		17	0.36935714	0.9154879	0.5801105	0.8836655	1.0	1004	tags=18%, list=10%, signal=20%
GO:0071772	GO:0071772		34	0.41298342	0.9153509	0.6029106	0.8835881	1.0	1082	tags=21%, list=11%, signal=23%
GO:0071773	GO:0071773		34	0.41298342	0.9153509	0.6029106	0.8831343	1.0	1082	tags=21%, list=11%, signal=23%
GO:0050851	GO:0050851		108	0.35930756	0.9152982	0.67456895	0.88281214	1.0	1295	tags=21%, list=13%, signal=24%
GO:0046174	GO:0046174		16	0.41795874	0.91510403	0.63505155	0.8828864	1.0	1237	tags=25%, list=13%, signal=29%
GO:0030177	GO:0030177		67	0.3212892	0.9151029	0.62056077	0.88243675	1.0	1643	tags=22%, list=17%, signal=27%
GO:0006364	GO:0006364		168	0.27820456	0.9150177	0.58105266	0.8822126	1.0	1628	tags=20%, list=17%, signal=23%
GO:0022612	GO:0022612		60	0.32289195	0.9149223	0.63257575	0.8820201	1.0	1244	tags=27%, list=13%, signal=30%
GO:0033014	GO:0033014		21	0.40851423	0.9147473	0.55984557	0.88204646	1.0	404	tags=10%, list=4%, signal=10%
GO:0030279	GO:0030279		31	0.39635628	0.9146721	0.63809526	0.8818264	1.0	1342	tags=39%, list=14%, signal=45%
GO:1903573	GO:1903573		28	0.3298978	0.9145109	0.587242	0.8818074	1.0	859	tags=18%, list=9%, signal=20%
GO:2000241	GO:2000241		50	0.3534539	0.91435385	0.59884834	0.8817894	1.0	1445	tags=26%, list=15%, signal=30%
GO:0061980	GO:0061980		22	0.36728716	0.91425276	0.58943087	0.88163143	1.0	829	tags=9%, list=9%, signal=10%
GO:0007369	GO:0007369		83	0.3065604	0.9134702	0.64728683	0.88322914	1.0	1549	tags=23%, list=16%, signal=27%
GO:0034605	GO:0034605		48	0.2707539	0.9134167	0.58939093	0.88294077	1.0	1924	tags=29%, list=20%, signal=36%
GO:0043331	GO:0043331		29	0.35003304	0.91318095	0.5816733	0.8831376	1.0	1653	tags=21%, list=17%, signal=25%
GO:0004549	GO:0004549		16	0.41304713	0.9126188	0.60546875	0.8841867	1.0	1047	tags=38%, list=11%, signal=42%
GO:0051170	GO:0051170		89	0.2819743	0.91223717	0.58105266	0.8848085	1.0	1157	tags=15%, list=12%, signal=16%
GO:0030855	GO:0030855		313	0.26230264	0.9118527	0.71568626	0.88540846	1.0	1665	tags=24%, list=17%, signal=28%
GO:0006760	GO:0006760		21	0.34814635	0.911651	0.5966229	0.8854962	1.0	1004	tags=19%, list=10%, signal=21%
GO:0006779	GO:0006779		18	0.41553515	0.91136456	0.5755258	0.88580894	1.0	404	tags=11%, list=4%, signal=12%
GO:1990138	GO:1990138		39	0.4122689	0.9106862	0.6269231	0.8871916	1.0	701	tags=10%, list=7%, signal=11%
GO:0071347	GO:0071347		67	0.30989802	0.9105846	0.6498054	0.8870347	1.0	829	tags=13%, list=9%, signal=15%
GO:0035869	GO:0035869		21	0.44862923	0.91027284	0.618677	0.8874093	1.0	773	tags=24%, list=8%, signal=26%
GO:0000775	GO:0000775		153	0.30474895	0.90968716	0.64	0.8885445	1.0	2204	tags=24%, list=23%, signal=30%
GO:1900739	GO:1900739		19	0.3754773	0.90968096	0.5884615	0.8881133	1.0	483	tags=11%, list=5%, signal=11%
GO:1900740	GO:1900740		19	0.3754773	0.90968096	0.5884615	0.8876627	1.0	483	tags=11%, list=5%, signal=11%
GO:0012506	GO:0012506		486	0.24051999	0.9094253	0.73370576	0.88786995	1.0	1574	tags=16%, list=16%, signal=19%
GO:0006511	GO:0006511		327	0.25438088	0.90919244	0.68715084	0.8880181	1.0	980	tags=12%, list=10%, signal=13%
GO:0051491	GO:0051491		21	0.4433851	0.9090344	0.6051081	0.88799006	1.0	764	tags=19%, list=8%, signal=21%
GO:0032870	GO:0032870		308	0.24618201	0.90887296	0.7420561	0.8879793	1.0	1885	tags=23%, list=20%, signal=28%
GO:0001756	GO:0001756		26	0.38610744	0.90864927	0.57058823	0.88812214	1.0	1471	tags=23%, list=15%, signal=27%
GO:0030667	GO:0030667		202	0.27230617	0.90835387	0.6666667	0.88842434	1.0	1574	tags=19%, list=16%, signal=22%
GO:0030509	GO:0030509		28	0.39644027	0.9076532	0.55668014	0.88982046	1.0	1404	tags=21%, list=15%, signal=25%
GO:0044212	GO:0044212		379	0.2880907	0.90744436	0.6482618	0.8899054	1.0	608	tags=8%, list=6%, signal=8%
GO:1901532	GO:1901532		24	0.45653155	0.907376	0.6064257	0.88964945	1.0	571	tags=21%, list=6%, signal=22%
GO:0043195	GO:0043195		21	0.38831997	0.90708494	0.5761079	0.89000493	1.0	1685	tags=24%, list=18%, signal=29%
GO:0019319	GO:0019319		36	0.28024232	0.90681565	0.5872093	0.89027685	1.0	1550	tags=22%, list=16%, signal=26%
GO:1901796	GO:1901796		85	0.31247512	0.9064793	0.630303	0.89066666	1.0	1010	tags=15%, list=11%, signal=17%
GO:0030145	GO:0030145		37	0.3748438	0.90598524	0.6608187	0.89161676	1.0	723	tags=14%, list=8%, signal=15%
GO:0071312	GO:0071312		15	0.38933748	0.90587634	0.5886654	0.89145535	1.0	532	tags=13%, list=6%, signal=14%
GO:0071867	GO:0071867		20	0.3453157	0.9048548	0.5928854	0.89365447	1.0	1101	tags=15%, list=11%, signal=17%
GO:0071869	GO:0071869		20	0.3453157	0.9048548	0.5928854	0.89320475	1.0	1101	tags=15%, list=11%, signal=17%
GO:0016684	GO:0016684		41	0.36340392	0.9048069	0.6566866	0.892889	1.0	853	tags=15%, list=9%, signal=16%
GO:0046364	GO:0046364		42	0.28440022	0.90469444	0.57738096	0.89271766	1.0	1242	tags=19%, list=13%, signal=22%
GO:0001848	GO:0001848		16	0.37335533	0.90469223	0.58627087	0.8922757	1.0	2390	tags=38%, list=25%, signal=50%
GO:0051259	GO:0051259		317	0.24382643	0.9043905	0.7096774	0.8926666	1.0	1305	tags=15%, list=14%, signal=16%
GO:0050000	GO:0050000		53	0.34185353	0.9041153	0.6490196	0.89294654	1.0	455	tags=6%, list=5%, signal=6%
GO:1990391	GO:1990391		29	0.39523265	0.9040581	0.65697676	0.89265513	1.0	709	tags=10%, list=7%, signal=11%
GO:0001067	GO:0001067		381	0.28697705	0.9037935	0.6605317	0.8929192	1.0	608	tags=8%, list=6%, signal=8%
GO:0006109	GO:0006109		92	0.30648127	0.90371835	0.6721311	0.8926659	1.0	1084	tags=18%, list=11%, signal=21%
GO:0043025	GO:0043025		233	0.26191536	0.9037053	0.70610684	0.89226407	1.0	927	tags=12%, list=10%, signal=13%
GO:0001570	GO:0001570		31	0.34332183	0.90352184	0.63983905	0.8922932	1.0	1660	tags=35%, list=17%, signal=43%
GO:0032411	GO:0032411		47	0.34597707	0.9034328	0.6481836	0.89206934	1.0	1209	tags=23%, list=13%, signal=27%
GO:0032024	GO:0032024		32	0.35638294	0.9031388	0.6254826	0.8923532	1.0	1106	tags=19%, list=12%, signal=21%
[truncated: 881 more rows]
