# Supplementary material for: PIGNON: a protein–protein interaction-guided functional enrichment analysis for quantitative proteomics
Source: BMC Bioinformatics. 2021 Jun 4;22:302. doi: 10.1186/s12859-021-04042-6 (PMC8178832; doi:10.1186/s12859-021-04042-6)
Supplement: Supplementary file 19 — Additional File 19: File S4. GSEA results on Tyanova et al.’s dataset [file 12859_2021_4042_MOESM19_ESM.zip › Additional File 19, Supplementary File S4/gsea_report_for_TN_HER2vTNcomparaison_1608233703954.tsv]

NAME	GS<br> follow link to MSigDB	GS DETAILS	SIZE	ES	NES	NOM p-val	FDR q-val	FWER p-val	RANK AT MAX	LEADING EDGE
GO:0009200	GO:0009200	Details ...	15	-0.63084567	-1.8191882	0.005976096	0.3766497	0.244	1739	tags=53%, list=18%, signal=65%
GO:0038128	GO:0038128	Details ...	19	-0.6394701	-1.7945329	0.003968254	0.29285535	0.339	1199	tags=37%, list=12%, signal=42%
GO:0048286	GO:0048286	Details ...	18	-0.8546563	-1.7916275	0.0	0.20822053	0.352	264	tags=22%, list=3%, signal=23%
GO:0015949	GO:0015949	Details ...	19	-0.64689755	-1.7274637	0.006185567	0.45332965	0.67	2102	tags=47%, list=22%, signal=60%
GO:0045943	GO:0045943	Details ...	18	-0.58395886	-1.6720592	0.00990099	0.8081448	0.86	273	tags=11%, list=3%, signal=11%
GO:0010665	GO:0010665	Details ...	17	-0.65290534	-1.6475568	0.006355932	0.94663274	0.926	641	tags=24%, list=7%, signal=25%
GO:0055013	GO:0055013	Details ...	31	-0.67660534	-1.6421899	0.006185567	0.87339365	0.939	139	tags=13%, list=1%, signal=13%
GO:1905515	GO:1905515	Details ...	16	-0.78882986	-1.6412004	0.0019723866	0.77316713	0.942	798	tags=31%, list=8%, signal=34%
GO:0015035	GO:0015035	Details ...	17	-0.6210561	-1.6361868	0.02414487	0.73757106	0.946	2228	tags=47%, list=23%, signal=61%
GO:0007029	GO:0007029	Details ...	31	-0.5701117	-1.634485	0.009940358	0.67985094	0.95	1633	tags=42%, list=17%, signal=50%
GO:0045948	GO:0045948	Details ...	20	-0.70009416	-1.6254699	0.001968504	0.6960126	0.963	2038	tags=65%, list=21%, signal=82%
GO:0140104	GO:0140104	Details ...	35	-0.5822778	-1.621967	0.00811359	0.6695221	0.966	425	tags=20%, list=4%, signal=21%
GO:0010662	GO:0010662	Details ...	18	-0.62702584	-1.6219665	0.0064102565	0.6180204	0.966	641	tags=22%, list=7%, signal=24%
GO:0055007	GO:0055007	Details ...	39	-0.61465937	-1.6018672	0.006134969	0.7431842	0.983	708	tags=15%, list=7%, signal=17%
GO:0006891	GO:0006891	Details ...	29	-0.63464624	-1.599385	0.021611001	0.7160675	0.984	2216	tags=66%, list=23%, signal=85%
GO:0009247	GO:0009247	Details ...	25	-0.6315073	-1.5938418	0.0019417476	0.7194476	0.987	1382	tags=28%, list=14%, signal=33%
GO:0006515	GO:0006515	Details ...	22	-0.5868021	-1.5746287	0.0100603625	0.85473454	0.993	3236	tags=68%, list=34%, signal=103%
GO:0032543	GO:0032543	Details ...	103	-0.55768245	-1.5679055	0.03777336	0.87718546	0.996	2407	tags=53%, list=25%, signal=70%
GO:0006839	GO:0006839	Details ...	135	-0.46046582	-1.5677526	0.0020833334	0.832213	0.996	2065	tags=27%, list=21%, signal=33%
GO:0055006	GO:0055006	Details ...	35	-0.630972	-1.5600035	0.016666668	0.86860836	0.999	139	tags=11%, list=1%, signal=12%
GO:0000315	GO:0000315		50	-0.6312469	-1.5550383	0.049603175	0.8770138	0.999	2407	tags=60%, list=25%, signal=80%
GO:0005762	GO:0005762		50	-0.6312469	-1.5550383	0.049603175	0.8371495	0.999	2407	tags=60%, list=25%, signal=80%
GO:0048854	GO:0048854		17	-0.6631851	-1.5532684	0.017578125	0.8176635	0.999	1262	tags=24%, list=13%, signal=27%
GO:0140053	GO:0140053		122	-0.53696066	-1.5525591	0.043737575	0.79039246	0.999	2407	tags=52%, list=25%, signal=69%
GO:0009394	GO:0009394		23	-0.5355061	-1.5471407	0.02660754	0.8098451	0.999	2102	tags=39%, list=22%, signal=50%
GO:0030990	GO:0030990		19	-0.7762729	-1.5274276	0.012024048	0.9755343	1.0	902	tags=32%, list=9%, signal=35%
GO:0000313	GO:0000313		79	-0.57509726	-1.5208079	0.05367793	1.0	1.0	2116	tags=51%, list=22%, signal=64%
GO:0005761	GO:0005761		79	-0.57509726	-1.5208079	0.05367793	0.9720674	1.0	2116	tags=51%, list=22%, signal=64%
GO:0030137	GO:0030137		21	-0.66425127	-1.5180452	0.04330709	0.9664137	1.0	2895	tags=76%, list=30%, signal=109%
GO:0070125	GO:0070125		83	-0.5735731	-1.5169796	0.064453125	0.94504386	1.0	2407	tags=57%, list=25%, signal=75%
GO:0006415	GO:0006415		89	-0.56750864	-1.5149381	0.05490196	0.9344784	1.0	2407	tags=55%, list=25%, signal=73%
GO:0010494	GO:0010494		48	-0.5394532	-1.5147394	0.039215688	0.90732825	1.0	1933	tags=33%, list=20%, signal=42%
GO:0009262	GO:0009262		27	-0.5026051	-1.5141375	0.023504274	0.88627255	1.0	1739	tags=37%, list=18%, signal=45%
GO:0000729	GO:0000729		16	-0.67661506	-1.5108429	0.028790787	0.89385116	1.0	1500	tags=25%, list=16%, signal=30%
GO:0070126	GO:0070126		84	-0.5718659	-1.5101682	0.06324111	0.8742258	1.0	2407	tags=56%, list=25%, signal=74%
GO:0030285	GO:0030285		15	-0.6942241	-1.5097528	0.027027028	0.85331225	1.0	294	tags=20%, list=3%, signal=21%
GO:0098563	GO:0098563		23	-0.6038764	-1.4997548	0.03954802	0.9182859	1.0	2759	tags=43%, list=29%, signal=61%
GO:0070585	GO:0070585		55	-0.51788765	-1.4946843	0.06066536	0.94125944	1.0	2623	tags=40%, list=27%, signal=55%
GO:0090102	GO:0090102		18	-0.84335196	-1.4928023	0.0018518518	0.93487376	1.0	521	tags=33%, list=5%, signal=35%
GO:0014065	GO:0014065		18	-0.6318859	-1.491431	0.023622047	0.92355055	1.0	230	tags=17%, list=2%, signal=17%
GO:0008565	GO:0008565		65	-0.48922676	-1.4896181	0.032629557	0.91765386	1.0	2554	tags=43%, list=27%, signal=58%
GO:0044088	GO:0044088		32	-0.58734244	-1.4889034	0.028056113	0.902123	1.0	2459	tags=47%, list=26%, signal=63%
GO:0006694	GO:0006694		76	-0.5209516	-1.4881446	0.0123203285	0.8880683	1.0	1592	tags=30%, list=17%, signal=36%
GO:0030663	GO:0030663		16	-0.68565965	-1.487473	0.0513834	0.87325305	1.0	2895	tags=88%, list=30%, signal=125%
GO:0050771	GO:0050771		26	-0.6560232	-1.4807969	0.024896266	0.9111675	1.0	1440	tags=35%, list=15%, signal=41%
GO:0030488	GO:0030488		27	-0.5365775	-1.4735489	0.042857144	0.9572346	1.0	2132	tags=37%, list=22%, signal=47%
GO:0048194	GO:0048194		65	-0.48589054	-1.4726589	0.032128513	0.9451219	1.0	2235	tags=51%, list=23%, signal=66%
GO:0051402	GO:0051402		31	-0.5194347	-1.4670763	0.037924152	0.9772894	1.0	2818	tags=48%, list=29%, signal=68%
GO:0006900	GO:0006900		79	-0.48717508	-1.4669027	0.024590164	0.95927376	1.0	2235	tags=47%, list=23%, signal=61%
GO:0016126	GO:0016126		37	-0.46183005	-1.465666	0.056485355	0.9514797	1.0	1794	tags=32%, list=19%, signal=40%
GO:0070997	GO:0070997		39	-0.48861045	-1.4653865	0.024742268	0.93551296	1.0	2818	tags=44%, list=29%, signal=61%
GO:0006890	GO:0006890		72	-0.48765585	-1.4651791	0.07400379	0.919699	1.0	2941	tags=61%, list=31%, signal=87%
GO:0001738	GO:0001738		26	-0.53849894	-1.4623877	0.036585364	0.92601216	1.0	2685	tags=46%, list=28%, signal=64%
GO:0005865	GO:0005865		18	-0.8268978	-1.4596827	0.003868472	0.93300205	1.0	606	tags=44%, list=6%, signal=47%
GO:0000159	GO:0000159		16	-0.71424645	-1.4575254	0.03345725	0.9358975	1.0	2219	tags=69%, list=23%, signal=89%
GO:0097502	GO:0097502		18	-0.7529012	-1.4567565	0.019880716	0.925981	1.0	656	tags=28%, list=7%, signal=30%
GO:0008168	GO:0008168		123	-0.47459295	-1.4534804	0.012552301	0.93795234	1.0	1346	tags=22%, list=14%, signal=25%
GO:0042073	GO:0042073		33	-0.62928295	-1.4522734	0.041493777	0.9318507	1.0	1582	tags=36%, list=16%, signal=43%
GO:0006672	GO:0006672		45	-0.5592989	-1.4516281	0.03909465	0.92160237	1.0	2959	tags=53%, list=31%, signal=77%
GO:0071218	GO:0071218		17	-0.5664603	-1.447856	0.036734693	0.9383046	1.0	3168	tags=65%, list=33%, signal=96%
GO:0036379	GO:0036379		19	-0.807143	-1.4476634	0.007858546	0.92481446	1.0	606	tags=42%, list=6%, signal=45%
GO:0006490	GO:0006490		17	-0.7172801	-1.4463964	0.02886598	0.92179054	1.0	858	tags=35%, list=9%, signal=39%
GO:0000030	GO:0000030		15	-0.7033854	-1.4430853	0.032786883	0.93464214	1.0	656	tags=27%, list=7%, signal=29%
GO:0032580	GO:0032580		42	-0.5486692	-1.4427572	0.049407113	0.9229516	1.0	1046	tags=29%, list=11%, signal=32%
GO:1990542	GO:1990542		52	-0.48419043	-1.4413965	0.057971016	0.92019063	1.0	2623	tags=46%, list=27%, signal=63%
GO:0090114	GO:0090114		57	-0.4859482	-1.4413843	0.042769857	0.9063381	1.0	2235	tags=53%, list=23%, signal=68%
GO:0072655	GO:0072655		52	-0.50185525	-1.4378705	0.083984375	0.92193264	1.0	2623	tags=38%, list=27%, signal=53%
GO:0006450	GO:0006450		15	-0.61732364	-1.436076	0.09311741	0.92346853	1.0	2142	tags=60%, list=22%, signal=77%
GO:0045742	GO:0045742		17	-0.60761	-1.4277989	0.05	0.980436	1.0	456	tags=24%, list=5%, signal=25%
GO:0006488	GO:0006488		16	-0.69860935	-1.4252048	0.054325957	0.9887216	1.0	858	tags=31%, list=9%, signal=34%
GO:0030120	GO:0030120		50	-0.51175934	-1.4250227	0.08949416	0.97667944	1.0	2749	tags=48%, list=29%, signal=67%
GO:0006505	GO:0006505		18	-0.65492123	-1.4197055	0.03512015	1.0	1.0	2395	tags=39%, list=25%, signal=52%
GO:0006506	GO:0006506		18	-0.65492123	-1.4197055	0.03512015	0.9962197	1.0	2395	tags=39%, list=25%, signal=52%
GO:0015297	GO:0015297		30	-0.69570494	-1.4195579	0.043032788	0.9841141	1.0	758	tags=17%, list=8%, signal=18%
GO:1903146	GO:1903146		28	-0.5447271	-1.4189934	0.065126054	0.97567344	1.0	1028	tags=14%, list=11%, signal=16%
GO:0033194	GO:0033194		15	-0.571759	-1.4148012	0.06504065	0.9995421	1.0	2137	tags=47%, list=22%, signal=60%
GO:0006664	GO:0006664		54	-0.5002151	-1.414418	0.023504274	0.99000597	1.0	1382	tags=28%, list=14%, signal=32%
GO:1903509	GO:1903509		54	-0.5002151	-1.414418	0.023504274	0.97731364	1.0	1382	tags=28%, list=14%, signal=32%
GO:0016239	GO:0016239		48	-0.55322874	-1.4135078	0.04696673	0.97278243	1.0	2154	tags=40%, list=22%, signal=51%
GO:0022404	GO:0022404		39	-0.5606807	-1.4128953	0.043650795	0.96557426	1.0	832	tags=23%, list=9%, signal=25%
GO:0022405	GO:0022405		39	-0.5606807	-1.4128953	0.043650795	0.95365363	1.0	832	tags=23%, list=9%, signal=25%
GO:0008307	GO:0008307		33	-0.6127034	-1.4112872	0.03807615	0.95545393	1.0	1847	tags=36%, list=19%, signal=45%
GO:0045727	GO:0045727		85	-0.51313925	-1.4108618	0.07884616	0.9471087	1.0	2038	tags=34%, list=21%, signal=43%
GO:0008173	GO:0008173		43	-0.48001805	-1.4070268	0.03950104	0.96724504	1.0	1550	tags=33%, list=16%, signal=39%
GO:0035459	GO:0035459		15	-0.61352444	-1.4069384	0.12015504	0.956737	1.0	2016	tags=47%, list=21%, signal=59%
GO:0008175	GO:0008175		24	-0.5475145	-1.4069102	0.049079753	0.9458732	1.0	2105	tags=38%, list=22%, signal=48%
GO:0042303	GO:0042303		46	-0.53758985	-1.4064028	0.04863813	0.9394071	1.0	832	tags=20%, list=9%, signal=21%
GO:0042633	GO:0042633		46	-0.53758985	-1.4064028	0.04863813	0.92873204	1.0	832	tags=20%, list=9%, signal=21%
GO:0001942	GO:0001942		36	-0.56986916	-1.4057587	0.04743083	0.9233654	1.0	832	tags=25%, list=9%, signal=27%
GO:0098773	GO:0098773		36	-0.56986916	-1.4057587	0.04743083	0.91310585	1.0	832	tags=25%, list=9%, signal=27%
GO:0016741	GO:0016741		133	-0.45034292	-1.402985	0.016597511	0.92503184	1.0	1435	tags=22%, list=15%, signal=25%
GO:0046134	GO:0046134		24	-0.6314682	-1.4021481	0.040983606	0.92171806	1.0	917	tags=25%, list=10%, signal=28%
GO:0003179	GO:0003179		23	-0.7640591	-1.4013885	0.05212355	0.91738355	1.0	230	tags=17%, list=2%, signal=18%
GO:0001221	GO:0001221		24	-0.6637591	-1.399817	0.057471264	0.92031544	1.0	914	tags=21%, list=10%, signal=23%
GO:0032259	GO:0032259		173	-0.42858705	-1.3987236	0.023762377	0.9194148	1.0	1550	tags=21%, list=16%, signal=24%
GO:0006643	GO:0006643		108	-0.44287843	-1.3977368	0.016161617	0.9171577	1.0	2035	tags=33%, list=21%, signal=42%
GO:0038127	GO:0038127		53	-0.41053674	-1.3977284	0.034907598	0.9077285	1.0	2333	tags=30%, list=24%, signal=40%
GO:0045661	GO:0045661		18	-0.65960324	-1.3956844	0.07495069	0.9138465	1.0	801	tags=22%, list=8%, signal=24%
GO:0097542	GO:0097542		31	-0.6373019	-1.3956493	0.057613168	0.90493673	1.0	1535	tags=32%, list=16%, signal=38%
GO:1903201	GO:1903201		41	-0.47389513	-1.3952464	0.052941177	0.8989521	1.0	2333	tags=37%, list=24%, signal=48%
GO:0030544	GO:0030544		27	-0.48008966	-1.3937702	0.036144577	0.90098524	1.0	1364	tags=33%, list=14%, signal=39%
GO:0006414	GO:0006414		102	-0.4847095	-1.3924866	0.09615385	0.90162146	1.0	2407	tags=50%, list=25%, signal=66%
GO:0001510	GO:0001510		52	-0.44521928	-1.391622	0.03941909	0.89979833	1.0	2132	tags=38%, list=22%, signal=49%
GO:0072132	GO:0072132		21	-0.69099224	-1.390653	0.06286837	0.89860207	1.0	512	tags=19%, list=5%, signal=20%
GO:0035735	GO:0035735		31	-0.6151213	-1.3905996	0.06889353	0.89048386	1.0	1535	tags=32%, list=16%, signal=38%
GO:0003899	GO:0003899		35	-0.49787852	-1.3905826	0.050607286	0.8821836	1.0	3084	tags=49%, list=32%, signal=71%
GO:0072089	GO:0072089		28	-0.6702442	-1.3899351	0.040618956	0.8782746	1.0	625	tags=14%, list=6%, signal=15%
GO:0034062	GO:0034062		36	-0.4914746	-1.3822117	0.056338027	0.92579216	1.0	3084	tags=47%, list=32%, signal=69%
GO:0097747	GO:0097747		36	-0.4914746	-1.3822117	0.056338027	0.9172987	1.0	3084	tags=47%, list=32%, signal=69%
GO:0030239	GO:0030239		34	-0.66174245	-1.379686	0.02745098	0.92782146	1.0	689	tags=29%, list=7%, signal=32%
GO:0030149	GO:0030149		16	-0.5422799	-1.3787003	0.12298387	0.92666703	1.0	867	tags=31%, list=9%, signal=34%
GO:0060119	GO:0060119		18	-0.6230749	-1.3760481	0.075728156	0.93761694	1.0	933	tags=33%, list=10%, signal=37%
GO:0006400	GO:0006400		66	-0.4744047	-1.3733183	0.064327486	0.95037085	1.0	1309	tags=24%, list=14%, signal=28%
GO:0009451	GO:0009451		114	-0.4278605	-1.3732395	0.034836065	0.9425527	1.0	2132	tags=35%, list=22%, signal=45%
GO:0140098	GO:0140098		268	-0.38295928	-1.3730159	0.048169557	0.9359986	1.0	2171	tags=30%, list=23%, signal=37%
GO:0003170	GO:0003170		27	-0.724111	-1.3712642	0.07528958	0.94108146	1.0	230	tags=15%, list=2%, signal=15%
GO:0034250	GO:0034250		96	-0.48022416	-1.3709503	0.09411765	0.9352773	1.0	2038	tags=32%, list=21%, signal=41%
GO:0045665	GO:0045665		95	-0.48060122	-1.3687898	0.04453441	0.9433657	1.0	1925	tags=33%, list=20%, signal=40%
GO:1901186	GO:1901186		19	-0.56702006	-1.3682374	0.0875	0.93947554	1.0	525	tags=26%, list=5%, signal=28%
GO:0015934	GO:0015934		103	-0.48776114	-1.3663421	0.12175649	0.945319	1.0	2407	tags=45%, list=25%, signal=59%
GO:0043502	GO:0043502		49	-0.4177564	-1.3660692	0.034068137	0.9391404	1.0	2283	tags=31%, list=24%, signal=40%
GO:0031952	GO:0031952		29	-0.536172	-1.3637599	0.110416666	0.9484543	1.0	2343	tags=34%, list=24%, signal=45%
GO:0051788	GO:0051788		19	-0.51331407	-1.3633449	0.07755102	0.943812	1.0	3168	tags=63%, list=33%, signal=94%
GO:0071005	GO:0071005		24	-0.51785153	-1.3624388	0.16508539	0.94222915	1.0	3061	tags=58%, list=32%, signal=85%
GO:0071011	GO:0071011		24	-0.51785153	-1.3624388	0.16508539	0.9346913	1.0	3061	tags=58%, list=32%, signal=85%
GO:0031306	GO:0031306		17	-0.6952642	-1.3619465	0.08118812	0.9309275	1.0	338	tags=24%, list=4%, signal=24%
GO:0032370	GO:0032370		22	-0.6403006	-1.3597323	0.08	0.9392398	1.0	2039	tags=41%, list=21%, signal=52%
GO:0004529	GO:0004529		17	-0.6261983	-1.3580002	0.07884616	0.9442153	1.0	1308	tags=29%, list=14%, signal=34%
GO:0042339	GO:0042339		18	-0.72103477	-1.3578546	0.0332681	0.9379095	1.0	668	tags=22%, list=7%, signal=24%
GO:0035577	GO:0035577		48	-0.47604272	-1.3577926	0.09542744	0.9311737	1.0	2904	tags=48%, list=30%, signal=68%
GO:0140101	GO:0140101		100	-0.4395008	-1.356825	0.06126482	0.9308454	1.0	2105	tags=30%, list=22%, signal=38%
GO:0042692	GO:0042692		116	-0.47765678	-1.3547896	0.036437247	0.93828624	1.0	708	tags=15%, list=7%, signal=16%
GO:0016895	GO:0016895		15	-0.652255	-1.3544693	0.08067542	0.9335844	1.0	1308	tags=27%, list=14%, signal=31%
GO:0021872	GO:0021872		23	-0.6965567	-1.3544688	0.06938776	0.926623	1.0	617	tags=26%, list=6%, signal=28%
GO:0048199	GO:0048199		58	-0.45386487	-1.3518784	0.11111111	0.9375638	1.0	2235	tags=48%, list=23%, signal=63%
GO:0031463	GO:0031463		20	-0.66949177	-1.3516241	0.067226894	0.9326543	1.0	762	tags=25%, list=8%, signal=27%
GO:0043243	GO:0043243		23	-0.64109427	-1.3506511	0.07014028	0.9327192	1.0	546	tags=13%, list=6%, signal=14%
GO:0001522	GO:0001522		16	-0.63359255	-1.3494236	0.10133843	0.93428195	1.0	722	tags=25%, list=8%, signal=27%
GO:1900407	GO:1900407		49	-0.42393804	-1.3485694	0.051652893	0.9334134	1.0	1918	tags=31%, list=20%, signal=38%
GO:0010927	GO:0010927		54	-0.5722298	-1.3454728	0.03629032	0.94891125	1.0	689	tags=24%, list=7%, signal=26%
GO:0000380	GO:0000380		15	-0.5537803	-1.3423524	0.14489795	0.96360636	1.0	2309	tags=53%, list=24%, signal=70%
GO:0048207	GO:0048207		52	-0.4614882	-1.342202	0.11065574	0.95792365	1.0	2235	tags=52%, list=23%, signal=67%
GO:0048208	GO:0048208		52	-0.4614882	-1.342202	0.11065574	0.9512249	1.0	2235	tags=52%, list=23%, signal=67%
GO:0005840	GO:0005840		199	-0.4343559	-1.3420724	0.1237525	0.94555974	1.0	2499	tags=45%, list=26%, signal=59%
GO:0006901	GO:0006901		56	-0.45470175	-1.3407912	0.1045082	0.9474811	1.0	2235	tags=50%, list=23%, signal=65%
GO:0031307	GO:0031307		16	-0.69979805	-1.3406322	0.100196466	0.942128	1.0	338	tags=25%, list=4%, signal=26%
GO:0061326	GO:0061326		31	-0.6951162	-1.3390982	0.078393884	0.9466649	1.0	230	tags=16%, list=2%, signal=16%
GO:0016790	GO:0016790		26	-0.49001107	-1.3372612	0.12598425	0.9528917	1.0	1826	tags=23%, list=19%, signal=28%
GO:0098798	GO:0098798		199	-0.4200899	-1.3364412	0.14	0.9524726	1.0	2623	tags=40%, list=27%, signal=54%
GO:0003785	GO:0003785		15	-0.5780642	-1.3345385	0.13141684	0.95935136	1.0	874	tags=20%, list=9%, signal=22%
GO:0031050	GO:0031050		21	-0.5395934	-1.3341064	0.11787819	0.95590246	1.0	1718	tags=29%, list=18%, signal=35%
GO:0070918	GO:0070918		21	-0.5395934	-1.3341064	0.11787819	0.94961363	1.0	1718	tags=29%, list=18%, signal=35%
GO:0035196	GO:0035196		20	-0.539612	-1.3340863	0.11787819	0.9435595	1.0	1718	tags=30%, list=18%, signal=36%
GO:0006626	GO:0006626		45	-0.48941872	-1.3332796	0.14455445	0.94257826	1.0	2623	tags=36%, list=27%, signal=49%
GO:0032330	GO:0032330		17	-0.70215064	-1.3331231	0.09795918	0.9376926	1.0	77	tags=12%, list=1%, signal=12%
GO:0043624	GO:0043624		120	-0.44264206	-1.3322903	0.16761905	0.9374336	1.0	2407	tags=45%, list=25%, signal=59%
GO:0072080	GO:0072080		29	-0.71362984	-1.3321236	0.07321773	0.9325819	1.0	230	tags=17%, list=2%, signal=18%
GO:0004520	GO:0004520		22	-0.56616926	-1.3320675	0.11900192	0.9269893	1.0	1562	tags=27%, list=16%, signal=32%
GO:0019692	GO:0019692		25	-0.4384071	-1.32996	0.10583153	0.93443495	1.0	2102	tags=36%, list=22%, signal=46%
GO:0008757	GO:0008757		97	-0.4013159	-1.3272716	0.023529412	0.9468508	1.0	1435	tags=22%, list=15%, signal=25%
GO:0007405	GO:0007405		15	-0.6106773	-1.3267431	0.11478599	0.9444146	1.0	625	tags=20%, list=6%, signal=21%
GO:0007566	GO:0007566		22	-0.60589963	-1.3252269	0.080882356	0.9486136	1.0	1520	tags=32%, list=16%, signal=38%
GO:0046466	GO:0046466		19	-0.5024481	-1.3246068	0.1411043	0.94664776	1.0	2959	tags=58%, list=31%, signal=83%
GO:0006399	GO:0006399		153	-0.3955788	-1.3245482	0.06563707	0.9412476	1.0	2132	tags=29%, list=22%, signal=37%
GO:0044391	GO:0044391		165	-0.4439085	-1.324483	0.147929	0.9359673	1.0	2499	tags=45%, list=26%, signal=60%
GO:0036498	GO:0036498		39	-0.47970724	-1.3238069	0.1124498	0.93454725	1.0	1229	tags=23%, list=13%, signal=26%
GO:0090314	GO:0090314		18	-0.42054152	-1.3225774	0.09128631	0.9371178	1.0	1147	tags=22%, list=12%, signal=25%
GO:0043038	GO:0043038		44	-0.4443762	-1.3212976	0.16570328	0.9398087	1.0	2987	tags=50%, list=31%, signal=72%
GO:0043039	GO:0043039		43	-0.4444085	-1.3212821	0.16570328	0.93432784	1.0	2987	tags=51%, list=31%, signal=74%
GO:0001656	GO:0001656		29	-0.6485087	-1.3212267	0.11500975	0.9291894	1.0	230	tags=10%, list=2%, signal=11%
GO:0005548	GO:0005548		30	-0.46754923	-1.3205076	0.07905983	0.92852765	1.0	1082	tags=27%, list=11%, signal=30%
GO:0006888	GO:0006888		158	-0.39475763	-1.3196315	0.100409836	0.928599	1.0	2235	tags=44%, list=23%, signal=56%
GO:0044788	GO:0044788		20	-0.5240794	-1.3194022	0.09202454	0.924604	1.0	1318	tags=30%, list=14%, signal=35%
GO:0071277	GO:0071277		35	-0.53218335	-1.3181105	0.114989735	0.9276568	1.0	2502	tags=31%, list=26%, signal=42%
GO:0003727	GO:0003727		65	-0.43996653	-1.3176028	0.11642411	0.92553824	1.0	2297	tags=35%, list=24%, signal=46%
GO:0048483	GO:0048483		17	-0.75370634	-1.317406	0.10472279	0.92150116	1.0	613	tags=29%, list=6%, signal=31%
GO:0032786	GO:0032786		27	-0.47050428	-1.3161178	0.1364562	0.9245395	1.0	2652	tags=48%, list=28%, signal=66%
GO:0048873	GO:0048873		19	-0.56583345	-1.3156309	0.108333334	0.92232496	1.0	126	tags=11%, list=1%, signal=11%
GO:0003735	GO:0003735		139	-0.46146724	-1.3156202	0.17786561	0.91723096	1.0	2788	tags=49%, list=29%, signal=68%
GO:0030517	GO:0030517		15	-0.6762443	-1.3153727	0.13842975	0.91360587	1.0	525	tags=27%, list=5%, signal=28%
GO:0031143	GO:0031143		15	-0.62460566	-1.3129486	0.062374245	0.9241349	1.0	1638	tags=33%, list=17%, signal=40%
GO:0003197	GO:0003197		18	-0.72593087	-1.3090518	0.13671875	0.94431996	1.0	512	tags=17%, list=5%, signal=18%
GO:0021879	GO:0021879		15	-0.7113638	-1.3080566	0.13279678	0.9454741	1.0	124	tags=20%, list=1%, signal=20%
GO:0001658	GO:0001658		19	-0.76870316	-1.3049426	0.10236221	0.9604908	1.0	173	tags=21%, list=2%, signal=21%
GO:0006695	GO:0006695		34	-0.42690444	-1.3025796	0.1572327	0.9713077	1.0	1794	tags=29%, list=19%, signal=36%
GO:1902653	GO:1902653		34	-0.42690444	-1.3025796	0.1572327	0.9660857	1.0	1794	tags=29%, list=19%, signal=36%
GO:0051146	GO:0051146		96	-0.4546621	-1.3023083	0.07489879	0.9627152	1.0	708	tags=15%, list=7%, signal=16%
GO:0072028	GO:0072028		25	-0.73585796	-1.3013821	0.11478599	0.96392864	1.0	230	tags=20%, list=2%, signal=20%
GO:0016893	GO:0016893		29	-0.48889723	-1.3004004	0.092307694	0.9654091	1.0	1920	tags=28%, list=20%, signal=34%
GO:0051721	GO:0051721		23	-0.48431936	-1.3000805	0.13779527	0.96237725	1.0	2333	tags=48%, list=24%, signal=63%
GO:2000785	GO:2000785		29	-0.5139066	-1.2999791	0.11646587	0.95808834	1.0	2459	tags=41%, list=26%, signal=55%
GO:0007006	GO:0007006		78	-0.3661118	-1.2995477	0.05952381	0.9557262	1.0	1117	tags=13%, list=12%, signal=14%
GO:0021700	GO:0021700		95	-0.44998622	-1.298208	0.07335907	0.9594365	1.0	1865	tags=27%, list=19%, signal=34%
GO:0061333	GO:0061333		25	-0.730955	-1.2967273	0.1208577	0.9639288	1.0	230	tags=20%, list=2%, signal=20%
GO:0070925	GO:0070925		413	-0.36192298	-1.2960409	0.029598309	0.963566	1.0	1954	tags=27%, list=20%, signal=32%
GO:2001023	GO:2001023		33	-0.45442632	-1.2955666	0.11134021	0.96177673	1.0	1524	tags=30%, list=16%, signal=36%
GO:0005759	GO:0005759		367	-0.36743718	-1.2949549	0.13360325	0.9607738	1.0	2442	tags=37%, list=25%, signal=47%
GO:0090313	GO:0090313		21	-0.37998015	-1.2936115	0.0797546	0.9646918	1.0	1440	tags=24%, list=15%, signal=28%
GO:0004222	GO:0004222		42	-0.5328215	-1.2932893	0.11623246	0.9618899	1.0	1489	tags=24%, list=15%, signal=28%
GO:0043414	GO:0043414		144	-0.38577875	-1.2929722	0.059880238	0.9590483	1.0	1550	tags=20%, list=16%, signal=24%
GO:0046605	GO:0046605		35	-0.52890855	-1.2926743	0.106589146	0.9561522	1.0	1438	tags=29%, list=15%, signal=33%
GO:0016782	GO:0016782		28	-0.50913143	-1.2920161	0.10020877	0.9556531	1.0	695	tags=32%, list=7%, signal=35%
GO:1903793	GO:1903793		16	-0.63059556	-1.2920059	0.09465021	0.9509932	1.0	2871	tags=50%, list=30%, signal=71%
GO:0052689	GO:0052689		76	-0.41146898	-1.2906563	0.11713666	0.9546294	1.0	452	tags=9%, list=5%, signal=10%
GO:0010661	GO:0010661		16	-0.5672706	-1.2898605	0.16359918	0.9549523	1.0	641	tags=25%, list=7%, signal=27%
GO:0000281	GO:0000281		60	-0.4360053	-1.288871	0.11553785	0.9563228	1.0	2187	tags=32%, list=23%, signal=41%
GO:0097066	GO:0097066		15	-0.66979957	-1.2862285	0.12966602	0.96834075	1.0	101	tags=20%, list=1%, signal=20%
GO:0019866	GO:0019866		357	-0.36880028	-1.2845198	0.1167002	0.97454596	1.0	2138	tags=31%, list=22%, signal=38%
GO:0048754	GO:0048754		65	-0.5027516	-1.2843157	0.097363085	0.97111756	1.0	530	tags=14%, list=6%, signal=15%
GO:0060425	GO:0060425		23	-0.5482445	-1.2818222	0.16733068	0.9825176	1.0	1140	tags=30%, list=12%, signal=34%
GO:0072078	GO:0072078		24	-0.7378734	-1.2814875	0.12890625	0.9800183	1.0	230	tags=21%, list=2%, signal=21%
GO:0072088	GO:0072088		24	-0.7378734	-1.2814875	0.12890625	0.9753956	1.0	230	tags=21%, list=2%, signal=21%
GO:0005743	GO:0005743		321	-0.3830551	-1.2814753	0.13972056	0.9708746	1.0	2138	tags=32%, list=22%, signal=40%
GO:0060675	GO:0060675		22	-0.73787826	-1.2814724	0.12890625	0.9663614	1.0	230	tags=23%, list=2%, signal=23%
GO:0072171	GO:0072171		22	-0.73787826	-1.2814724	0.12890625	0.96186674	1.0	230	tags=23%, list=2%, signal=23%
GO:0101031	GO:0101031		18	-0.5528998	-1.281044	0.23210831	0.96001065	1.0	2715	tags=56%, list=28%, signal=77%
GO:2000401	GO:2000401		30	-0.5386374	-1.2788304	0.11132076	0.9691892	1.0	310	tags=13%, list=3%, signal=14%
GO:0035770	GO:0035770		159	-0.40584654	-1.2783446	0.11264822	0.9676245	1.0	2266	tags=36%, list=24%, signal=47%
GO:0008033	GO:0008033		100	-0.41000095	-1.2776362	0.0806142	0.9675492	1.0	1309	tags=21%, list=14%, signal=24%
GO:0031966	GO:0031966		470	-0.3569803	-1.2772483	0.12350598	0.9655617	1.0	2138	tags=30%, list=22%, signal=37%
GO:0005740	GO:0005740		499	-0.35396495	-1.2766562	0.12048193	0.9648655	1.0	2138	tags=30%, list=22%, signal=36%
GO:0007007	GO:0007007		19	-0.5151322	-1.2762264	0.14717741	0.96350557	1.0	2779	tags=47%, list=29%, signal=66%
GO:0061640	GO:0061640		68	-0.4288229	-1.2752694	0.11764706	0.96506846	1.0	2187	tags=32%, list=23%, signal=42%
GO:0072091	GO:0072091		28	-0.58757675	-1.2746177	0.16767676	0.96477634	1.0	132	tags=11%, list=1%, signal=11%
GO:1903008	GO:1903008		48	-0.46583253	-1.2712406	0.12974052	0.9814732	1.0	843	tags=19%, list=9%, signal=20%
GO:0061138	GO:0061138		77	-0.4779071	-1.2706854	0.09255533	0.98044497	1.0	617	tags=14%, list=6%, signal=15%
GO:0006378	GO:0006378		25	-0.6316043	-1.2703495	0.11067961	0.9781513	1.0	2195	tags=44%, list=23%, signal=57%
GO:0043631	GO:0043631		25	-0.6316043	-1.2703495	0.11067961	0.9738613	1.0	2195	tags=44%, list=23%, signal=57%
GO:0050657	GO:0050657		158	-0.40235984	-1.2695067	0.17790262	0.9745479	1.0	2473	tags=34%, list=26%, signal=44%
GO:0050658	GO:0050658		158	-0.40235984	-1.2695067	0.17790262	0.97031075	1.0	2473	tags=34%, list=26%, signal=44%
GO:0050879	GO:0050879		26	-0.5699159	-1.265764	0.15151516	0.98926294	1.0	1863	tags=46%, list=19%, signal=57%
GO:0050881	GO:0050881		26	-0.5699159	-1.265764	0.15151516	0.9849988	1.0	1863	tags=46%, list=19%, signal=57%
GO:2000648	GO:2000648		16	-0.7432968	-1.265317	0.14741036	0.983587	1.0	132	tags=19%, list=1%, signal=19%
GO:0010939	GO:0010939		18	-0.53916365	-1.2644892	0.1673913	0.98440546	1.0	537	tags=17%, list=6%, signal=18%
GO:0007389	GO:0007389		126	-0.50076085	-1.2644397	0.08851224	0.98050636	1.0	521	tags=13%, list=5%, signal=13%
GO:0006903	GO:0006903		73	-0.4056327	-1.2641608	0.16334662	0.97806704	1.0	2475	tags=51%, list=26%, signal=68%
GO:0046915	GO:0046915		24	-0.61482316	-1.2631133	0.1574642	0.98016334	1.0	1166	tags=21%, list=12%, signal=24%
GO:0048193	GO:0048193		275	-0.35999048	-1.2626648	0.13877551	0.97865736	1.0	2235	tags=36%, list=23%, signal=45%
GO:0031123	GO:0031123		95	-0.4268513	-1.2619995	0.2014652	0.9785242	1.0	2538	tags=40%, list=26%, signal=54%
GO:0016229	GO:0016229		17	-0.6020694	-1.2607325	0.1936842	0.98198617	1.0	896	tags=29%, list=9%, signal=32%
GO:0051321	GO:0051321		98	-0.4144758	-1.2606257	0.10638298	0.9785436	1.0	1546	tags=21%, list=16%, signal=25%
GO:0009566	GO:0009566		49	-0.4548977	-1.2596463	0.17043121	0.9806626	1.0	3331	tags=47%, list=35%, signal=71%
GO:0051236	GO:0051236		160	-0.40232575	-1.258712	0.18371212	0.98242104	1.0	2473	tags=34%, list=26%, signal=45%
GO:0001763	GO:0001763		79	-0.47065482	-1.2583327	0.10159363	0.9806298	1.0	617	tags=14%, list=6%, signal=15%
GO:0003007	GO:0003007		109	-0.46624163	-1.2569511	0.057692308	0.98510486	1.0	525	tags=13%, list=5%, signal=13%
GO:0035051	GO:0035051		55	-0.4741496	-1.256848	0.15665236	0.9817836	1.0	139	tags=9%, list=1%, signal=9%
GO:1905276	GO:1905276		15	-0.6759456	-1.2555215	0.12840466	0.9859044	1.0	933	tags=40%, list=10%, signal=44%
GO:0051290	GO:0051290		20	-0.521375	-1.2553483	0.16833667	0.9829749	1.0	2529	tags=45%, list=26%, signal=61%
GO:0055002	GO:0055002		68	-0.48421353	-1.2547324	0.103174604	0.982698	1.0	708	tags=18%, list=7%, signal=19%
GO:0031124	GO:0031124		69	-0.47084495	-1.2544371	0.20220588	0.9803941	1.0	2538	tags=39%, list=26%, signal=53%
GO:0016779	GO:0016779		95	-0.36542606	-1.2517563	0.11740891	0.9920482	1.0	2318	tags=34%, list=24%, signal=44%
GO:0050886	GO:0050886		23	-0.56900024	-1.2516384	0.14285715	0.98888016	1.0	1257	tags=30%, list=13%, signal=35%
GO:0001228	GO:0001228		59	-0.510283	-1.2508518	0.11133603	0.98961604	1.0	209	tags=8%, list=2%, signal=9%
GO:0099516	GO:0099516		21	-0.66743815	-1.2498615	0.20116054	0.9915123	1.0	1849	tags=29%, list=19%, signal=35%
GO:0045746	GO:0045746		18	-0.54420716	-1.2496401	0.17938145	0.9888708	1.0	2858	tags=56%, list=30%, signal=79%
GO:0043022	GO:0043022		41	-0.4718227	-1.2492313	0.17466411	0.98738647	1.0	1952	tags=34%, list=20%, signal=43%
GO:0008287	GO:0008287		38	-0.4798562	-1.2491292	0.19814815	0.9841151	1.0	2489	tags=55%, list=26%, signal=74%
GO:1903293	GO:1903293		38	-0.4798562	-1.2491292	0.19814815	0.9803008	1.0	2489	tags=55%, list=26%, signal=74%
GO:0045851	GO:0045851		25	-0.4446647	-1.2480886	0.1255144	0.98246545	1.0	1413	tags=24%, list=15%, signal=28%
GO:0009755	GO:0009755		71	-0.41777694	-1.2477543	0.1509434	0.9806931	1.0	2122	tags=32%, list=22%, signal=41%
GO:0061912	GO:0061912		16	-0.4780069	-1.246421	0.17777778	0.98481596	1.0	616	tags=19%, list=6%, signal=20%
GO:0048747	GO:0048747		24	-0.5829532	-1.2457042	0.19077568	0.98529035	1.0	708	tags=21%, list=7%, signal=22%
GO:0032482	GO:0032482		50	-0.4331877	-1.2456688	0.14373717	0.9817306	1.0	2854	tags=46%, list=30%, signal=65%
GO:0004536	GO:0004536		34	-0.48682216	-1.2447778	0.17021276	0.9829707	1.0	1562	tags=29%, list=16%, signal=35%
GO:0031032	GO:0031032		69	-0.4708878	-1.2445816	0.09803922	0.9803548	1.0	809	tags=20%, list=8%, signal=22%
GO:0036464	GO:0036464		148	-0.4007713	-1.2434757	0.14424951	0.9829917	1.0	2266	tags=36%, list=24%, signal=46%
GO:0072009	GO:0072009		39	-0.5968119	-1.243364	0.12984496	0.9798979	1.0	230	tags=13%, list=2%, signal=13%
GO:0060541	GO:0060541		92	-0.42448044	-1.243174	0.107344635	0.97736233	1.0	1577	tags=21%, list=16%, signal=24%
GO:0061035	GO:0061035		27	-0.5871757	-1.2411891	0.1659919	0.9852848	1.0	426	tags=11%, list=4%, signal=12%
GO:0048729	GO:0048729		287	-0.3820269	-1.2408502	0.05679513	0.983617	1.0	625	tags=11%, list=6%, signal=11%
GO:0004553	GO:0004553		48	-0.45376733	-1.239812	0.1875	0.9859197	1.0	2983	tags=54%, list=31%, signal=78%
GO:0007030	GO:0007030		93	-0.39590594	-1.2396324	0.17068273	0.98330307	1.0	2016	tags=39%, list=21%, signal=49%
GO:0016331	GO:0016331		87	-0.43506762	-1.2392482	0.12185687	0.98194146	1.0	970	tags=18%, list=10%, signal=20%
GO:0022884	GO:0022884		15	-0.6192419	-1.2381831	0.19921875	0.98426026	1.0	1678	tags=27%, list=17%, signal=32%
GO:0006418	GO:0006418		41	-0.43533677	-1.2374358	0.2300195	0.98511446	1.0	2987	tags=51%, list=31%, signal=74%
GO:0060323	GO:0060323		21	-0.5076666	-1.2367724	0.212	0.9852911	1.0	2049	tags=38%, list=21%, signal=48%
GO:1900101	GO:1900101		17	-0.46200252	-1.2349186	0.1984127	0.99221706	1.0	206	tags=12%, list=2%, signal=12%
GO:0060993	GO:0060993		33	-0.6595904	-1.2348037	0.16194332	0.98928005	1.0	230	tags=21%, list=2%, signal=22%
GO:0006412	GO:0006412		311	-0.38329732	-1.2346226	0.20423892	0.9867809	1.0	2811	tags=46%, list=29%, signal=62%
GO:0005048	GO:0005048		33	-0.55278486	-1.2336413	0.20502092	0.9890292	1.0	1256	tags=24%, list=13%, signal=28%
GO:0000910	GO:0000910		70	-0.41276717	-1.2332332	0.15841584	0.9877315	1.0	2187	tags=31%, list=23%, signal=40%
GO:0043021	GO:0043021		103	-0.38715357	-1.232956	0.17635658	0.98587435	1.0	2076	tags=31%, list=22%, signal=39%
GO:0006825	GO:0006825		17	-0.64184666	-1.2327319	0.17248908	0.9837137	1.0	592	tags=29%, list=6%, signal=31%
GO:0043604	GO:0043604		392	-0.36065084	-1.2318474	0.17578125	0.9852272	1.0	2908	tags=45%, list=30%, signal=62%
GO:0016853	GO:0016853		111	-0.3518025	-1.2302395	0.1166348	0.99111474	1.0	1352	tags=23%, list=14%, signal=26%
GO:0016556	GO:0016556		15	-0.5591251	-1.2293662	0.21242484	0.9928033	1.0	1218	tags=27%, list=13%, signal=30%
GO:0008266	GO:0008266		21	-0.49485558	-1.2290015	0.23108384	0.9913698	1.0	1618	tags=38%, list=17%, signal=46%
GO:0032588	GO:0032588		67	-0.40820622	-1.2261927	0.18650794	1.0	1.0	2475	tags=37%, list=26%, signal=50%
GO:0016891	GO:0016891		25	-0.48121113	-1.2261107	0.16565657	1.0	1.0	1920	tags=28%, list=20%, signal=35%
GO:0009101	GO:0009101		158	-0.43683198	-1.2252582	0.092885375	1.0	1.0	1352	tags=26%, list=14%, signal=30%
GO:0043204	GO:0043204		36	-0.4409102	-1.225241	0.18436874	0.99919814	1.0	1028	tags=19%, list=11%, signal=22%
GO:0006536	GO:0006536		26	-0.4829504	-1.2246889	0.18072289	0.99883056	1.0	955	tags=31%, list=10%, signal=34%
GO:0010977	GO:0010977		70	-0.44020098	-1.2243447	0.1572327	0.9973167	1.0	2114	tags=34%, list=22%, signal=44%
GO:0070371	GO:0070371		16	-0.51972085	-1.2240453	0.20342612	0.99565625	1.0	1577	tags=25%, list=16%, signal=30%
GO:0043043	GO:0043043		326	-0.37009797	-1.2237912	0.1988417	0.9937284	1.0	2908	tags=46%, list=30%, signal=64%
GO:0046902	GO:0046902		49	-0.38484728	-1.2233689	0.15768462	0.9928831	1.0	338	tags=8%, list=4%, signal=8%
GO:0061952	GO:0061952		17	-0.58731186	-1.2220511	0.21541502	0.99674004	1.0	2446	tags=53%, list=25%, signal=71%
GO:0008543	GO:0008543		45	-0.45356727	-1.2217214	0.1904762	0.99524134	1.0	3123	tags=53%, list=32%, signal=79%
GO:0005801	GO:0005801		34	-0.46073502	-1.2213564	0.21327968	0.99409264	1.0	2459	tags=47%, list=26%, signal=63%
GO:0032984	GO:0032984		188	-0.37501252	-1.2196891	0.20472442	1.0	1.0	2407	tags=40%, list=25%, signal=52%
GO:0035329	GO:0035329		19	-0.60376346	-1.2194898	0.2405303	0.9978487	1.0	271	tags=16%, list=3%, signal=16%
GO:0090200	GO:0090200		16	-0.5251472	-1.2187672	0.23935091	0.9984826	1.0	413	tags=13%, list=4%, signal=13%
GO:0035019	GO:0035019		23	-0.52347577	-1.2182397	0.12633833	0.99806815	1.0	173	tags=17%, list=2%, signal=18%
GO:1901137	GO:1901137		374	-0.3365926	-1.2179309	0.06326531	0.99653006	1.0	1659	tags=24%, list=17%, signal=28%
GO:0010608	GO:0010608		332	-0.3690773	-1.2165936	0.15643564	1.0	1.0	2222	tags=30%, list=23%, signal=37%
GO:0070534	GO:0070534		23	-0.47336516	-1.2161864	0.19653179	0.9998898	1.0	1388	tags=22%, list=14%, signal=25%
GO:0019068	GO:0019068		32	-0.48462257	-1.2152315	0.19467214	1.0	1.0	2446	tags=41%, list=25%, signal=54%
GO:0030324	GO:0030324		82	-0.4136894	-1.2151517	0.124	0.99905366	1.0	1577	tags=22%, list=16%, signal=26%
GO:0005689	GO:0005689		22	-0.49947473	-1.2146665	0.22020201	0.99853796	1.0	2783	tags=32%, list=29%, signal=45%
GO:2000404	GO:2000404		23	-0.5823587	-1.2143133	0.1752381	0.99742407	1.0	290	tags=13%, list=3%, signal=13%
GO:0009225	GO:0009225		34	-0.44089532	-1.2139918	0.20040485	0.99593925	1.0	1587	tags=41%, list=17%, signal=49%
GO:0030500	GO:0030500		29	-0.5300083	-1.2138387	0.1983471	0.99369395	1.0	1120	tags=24%, list=12%, signal=27%
GO:0071695	GO:0071695		63	-0.49020764	-1.2137345	0.17706238	0.9910274	1.0	2103	tags=30%, list=22%, signal=38%
GO:0002009	GO:0002009		220	-0.3864328	-1.2132099	0.09311741	0.9907959	1.0	692	tags=12%, list=7%, signal=12%
GO:0010824	GO:0010824		26	-0.5397131	-1.2127644	0.21104537	0.9899976	1.0	1438	tags=31%, list=15%, signal=36%
GO:0016866	GO:0016866		23	-0.49475124	-1.212296	0.19805825	0.98941976	1.0	1352	tags=26%, list=14%, signal=30%
GO:0055001	GO:0055001		75	-0.4633071	-1.2108294	0.132	0.9941765	1.0	708	tags=17%, list=7%, signal=19%
GO:0044743	GO:0044743		31	-0.5913848	-1.2099268	0.24710424	0.9959764	1.0	2623	tags=48%, list=27%, signal=66%
GO:0060113	GO:0060113		22	-0.51944256	-1.2090936	0.21526419	0.99719995	1.0	933	tags=27%, list=10%, signal=30%
GO:0016409	GO:0016409		17	-0.5979131	-1.2087765	0.22222222	0.995758	1.0	2154	tags=47%, list=22%, signal=61%
GO:0030140	GO:0030140		26	-0.47822747	-1.2081913	0.22807017	0.99609596	1.0	2739	tags=31%, list=28%, signal=43%
GO:0070085	GO:0070085		133	-0.43236852	-1.2075641	0.12903225	0.9962691	1.0	1352	tags=27%, list=14%, signal=31%
GO:0043401	GO:0043401		63	-0.38229436	-1.2073247	0.16424116	0.9944252	1.0	1677	tags=25%, list=17%, signal=31%
GO:0042147	GO:0042147		59	-0.3800974	-1.206698	0.17834395	0.9948708	1.0	2910	tags=42%, list=30%, signal=60%
GO:0014072	GO:0014072		16	-0.46282315	-1.2063363	0.20724346	0.99383765	1.0	3178	tags=56%, list=33%, signal=84%
GO:0043278	GO:0043278		16	-0.46282315	-1.2063363	0.20724346	0.99078906	1.0	3178	tags=56%, list=33%, signal=84%
GO:0008334	GO:0008334		19	-0.46474183	-1.2057569	0.27145708	0.99090827	1.0	2375	tags=47%, list=25%, signal=63%
GO:1901659	GO:1901659		39	-0.48657203	-1.2047526	0.19723865	0.99308944	1.0	985	tags=23%, list=10%, signal=26%
GO:0060338	GO:0060338		19	-0.4137008	-1.203488	0.19760479	0.9968517	1.0	2714	tags=42%, list=28%, signal=59%
GO:2000826	GO:2000826		20	-0.59762317	-1.2031049	0.20423892	0.9958117	1.0	512	tags=20%, list=5%, signal=21%
GO:0009148	GO:0009148		16	-0.6039711	-1.20068	0.24096386	1.0	1.0	1739	tags=38%, list=18%, signal=46%
GO:0032069	GO:0032069		19	-0.46335047	-1.2004508	0.23517786	1.0	1.0	1574	tags=26%, list=16%, signal=31%
GO:0008589	GO:0008589		31	-0.4837491	-1.1985844	0.19018404	1.0	1.0	435	tags=16%, list=5%, signal=17%
GO:0016458	GO:0016458		94	-0.41634992	-1.1972237	0.24361493	1.0	1.0	2171	tags=28%, list=23%, signal=35%
GO:0061650	GO:0061650		30	-0.43515015	-1.1966162	0.17988394	1.0	1.0	2599	tags=47%, list=27%, signal=64%
GO:1902410	GO:1902410		18	-0.5686189	-1.196572	0.25748503	1.0	1.0	2685	tags=56%, list=28%, signal=77%
GO:0090184	GO:0090184		15	-0.69106364	-1.1962271	0.21923077	1.0	1.0	230	tags=20%, list=2%, signal=20%
GO:0033209	GO:0033209		31	-0.474339	-1.1960766	0.22270742	1.0	1.0	1226	tags=23%, list=13%, signal=26%
GO:0016798	GO:0016798		64	-0.40831134	-1.1948127	0.19959678	1.0	1.0	2983	tags=48%, list=31%, signal=70%
GO:0051452	GO:0051452		23	-0.43836337	-1.1941168	0.17113402	1.0	1.0	1396	tags=22%, list=15%, signal=25%
GO:0009791	GO:0009791		45	-0.4244226	-1.1938459	0.20289855	1.0	1.0	2008	tags=31%, list=21%, signal=39%
GO:0003009	GO:0003009		17	-0.61262375	-1.193715	0.23185484	1.0	1.0	1359	tags=41%, list=14%, signal=48%
GO:0070979	GO:0070979		21	-0.44979975	-1.1934377	0.21995927	1.0	1.0	2055	tags=29%, list=21%, signal=36%
GO:0021766	GO:0021766		33	-0.45411852	-1.1912911	0.2397541	1.0	1.0	843	tags=24%, list=9%, signal=26%
GO:0016050	GO:0016050		213	-0.34357154	-1.1912823	0.17131475	1.0	1.0	2268	tags=34%, list=24%, signal=44%
GO:0051028	GO:0051028		124	-0.41308045	-1.1909065	0.25330812	1.0	1.0	2473	tags=34%, list=26%, signal=45%
GO:0030049	GO:0030049		29	-0.55457306	-1.1897405	0.22	1.0	1.0	2576	tags=45%, list=27%, signal=61%
GO:0033275	GO:0033275		29	-0.55457306	-1.1897405	0.22	1.0	1.0	2576	tags=45%, list=27%, signal=61%
GO:0006486	GO:0006486		130	-0.43185186	-1.1891685	0.13701431	1.0	1.0	1352	tags=27%, list=14%, signal=31%
GO:0043413	GO:0043413		130	-0.43185186	-1.1891685	0.13701431	1.0	1.0	1352	tags=27%, list=14%, signal=31%
GO:0007519	GO:0007519		50	-0.460632	-1.1888577	0.21386139	1.0	1.0	469	tags=10%, list=5%, signal=10%
GO:0046755	GO:0046755		22	-0.5428687	-1.1882482	0.23446894	1.0	1.0	2446	tags=55%, list=25%, signal=73%
GO:0021675	GO:0021675		31	-0.5465614	-1.1874211	0.25051335	1.0	1.0	1033	tags=19%, list=11%, signal=22%
GO:0032592	GO:0032592		53	-0.43176886	-1.1874001	0.24144869	1.0	1.0	1827	tags=28%, list=19%, signal=35%
GO:0016628	GO:0016628		23	-0.4876625	-1.1872779	0.26422763	1.0	1.0	1210	tags=30%, list=13%, signal=35%
GO:0006417	GO:0006417		243	-0.37107757	-1.1861087	0.19246031	1.0	1.0	2222	tags=30%, list=23%, signal=38%
GO:0010171	GO:0010171		24	-0.49119008	-1.1859376	0.25256673	1.0	1.0	2049	tags=38%, list=21%, signal=48%
GO:0098573	GO:0098573		54	-0.42979518	-1.1855582	0.2358871	1.0	1.0	1827	tags=28%, list=19%, signal=34%
GO:0035270	GO:0035270		36	-0.51410997	-1.1854954	0.23153692	1.0	1.0	417	tags=17%, list=4%, signal=17%
GO:0046513	GO:0046513		20	-0.5495292	-1.1846927	0.24596775	1.0	1.0	2563	tags=40%, list=27%, signal=54%
GO:0060996	GO:0060996		17	-0.4378755	-1.1843026	0.250497	1.0	1.0	1635	tags=18%, list=17%, signal=21%
GO:0030641	GO:0030641		41	-0.432157	-1.1834748	0.21336207	1.0	1.0	1697	tags=24%, list=18%, signal=29%
GO:0008187	GO:0008187		24	-0.47822267	-1.1820807	0.29376256	1.0	1.0	2297	tags=42%, list=24%, signal=55%
GO:0021761	GO:0021761		42	-0.4649185	-1.1804935	0.2510204	1.0	1.0	843	tags=24%, list=9%, signal=26%
GO:0000993	GO:0000993		27	-0.43872026	-1.1799823	0.257874	1.0	1.0	3205	tags=63%, list=33%, signal=94%
GO:0010633	GO:0010633		40	-0.51410407	-1.1787413	0.24444444	1.0	1.0	1836	tags=25%, list=19%, signal=31%
GO:0009311	GO:0009311		27	-0.44806325	-1.1787115	0.24536082	1.0	1.0	1409	tags=33%, list=15%, signal=39%
GO:0060485	GO:0060485		91	-0.43840134	-1.1786753	0.15799257	1.0	1.0	1033	tags=16%, list=11%, signal=18%
GO:1903046	GO:1903046		68	-0.3829621	-1.1786083	0.1552063	1.0	1.0	1546	tags=24%, list=16%, signal=28%
GO:0001838	GO:0001838		76	-0.42812714	-1.1771255	0.18095239	1.0	1.0	933	tags=17%, list=10%, signal=19%
GO:0060538	GO:0060538		53	-0.45002103	-1.1769918	0.21912351	1.0	1.0	469	tags=9%, list=5%, signal=10%
GO:0010594	GO:0010594		90	-0.40065014	-1.1762338	0.16895874	1.0	1.0	1918	tags=27%, list=20%, signal=33%
GO:0051353	GO:0051353		27	-0.4778788	-1.1758888	0.20041753	1.0	1.0	425	tags=11%, list=4%, signal=12%
GO:0098840	GO:0098840		45	-0.46513122	-1.1746254	0.2621951	1.0	1.0	2076	tags=40%, list=22%, signal=51%
GO:0099118	GO:0099118		45	-0.46513122	-1.1746254	0.2621951	1.0	1.0	2076	tags=40%, list=22%, signal=51%
GO:0010508	GO:0010508		77	-0.41969332	-1.1744297	0.21386139	1.0	1.0	2221	tags=36%, list=23%, signal=47%
GO:0071826	GO:0071826		196	-0.35469854	-1.1719831	0.2552381	1.0	1.0	2592	tags=37%, list=27%, signal=49%
GO:1901976	GO:1901976		23	-0.44675303	-1.1714725	0.23597679	1.0	1.0	716	tags=17%, list=7%, signal=19%
GO:0090199	GO:0090199		29	-0.4327323	-1.1709573	0.2895277	1.0	1.0	815	tags=14%, list=8%, signal=15%
GO:0051453	GO:0051453		39	-0.43601593	-1.1701211	0.24731183	1.0	1.0	1006	tags=18%, list=10%, signal=20%
GO:0000049	GO:0000049		50	-0.38777122	-1.169369	0.23991935	1.0	1.0	2427	tags=36%, list=25%, signal=48%
GO:0000307	GO:0000307		26	-0.409378	-1.1686883	0.21971253	1.0	1.0	1765	tags=27%, list=18%, signal=33%
GO:0006885	GO:0006885		44	-0.41136232	-1.167682	0.23982869	1.0	1.0	1697	tags=25%, list=18%, signal=30%
GO:0000151	GO:0000151		180	-0.3475675	-1.1673466	0.14968815	1.0	1.0	2063	tags=26%, list=21%, signal=33%
GO:0031345	GO:0031345		90	-0.40326533	-1.166791	0.21205822	1.0	1.0	2338	tags=33%, list=24%, signal=44%
GO:0070932	GO:0070932		17	-0.5381807	-1.1661577	0.28880158	1.0	1.0	1325	tags=24%, list=14%, signal=27%
GO:1900078	GO:1900078		16	-0.5727465	-1.1659266	0.28982726	1.0	1.0	784	tags=25%, list=8%, signal=27%
GO:0005666	GO:0005666		16	-0.56581694	-1.1651038	0.25387597	1.0	1.0	1904	tags=31%, list=20%, signal=39%
GO:0060412	GO:0060412		22	-0.57719207	-1.1647518	0.27165353	1.0	1.0	132	tags=14%, list=1%, signal=14%
GO:0010660	GO:0010660		36	-0.4035904	-1.1647497	0.2397541	1.0	1.0	641	tags=14%, list=7%, signal=15%
GO:0006213	GO:0006213		34	-0.46096462	-1.1640064	0.23408625	1.0	1.0	1423	tags=29%, list=15%, signal=34%
GO:0006487	GO:0006487		56	-0.4220027	-1.1635195	0.20883535	1.0	1.0	2236	tags=39%, list=23%, signal=51%
GO:0048646	GO:0048646		444	-0.3436768	-1.1630828	0.0498008	1.0	1.0	689	tags=12%, list=7%, signal=12%
GO:0072175	GO:0072175		78	-0.41497988	-1.1630611	0.19465649	1.0	1.0	933	tags=17%, list=10%, signal=18%
GO:0046966	GO:0046966		23	-0.43469644	-1.1620452	0.25158563	1.0	1.0	2695	tags=48%, list=28%, signal=66%
GO:0007338	GO:0007338		39	-0.44799307	-1.1614208	0.25406504	1.0	1.0	3107	tags=41%, list=32%, signal=60%
GO:0005913	GO:0005913		75	-0.36927268	-1.1598713	0.20196079	1.0	1.0	984	tags=13%, list=10%, signal=15%
GO:0120033	GO:0120033		18	-0.49377552	-1.1589719	0.27668846	1.0	1.0	605	tags=17%, list=6%, signal=18%
GO:0015931	GO:0015931		180	-0.34751254	-1.1582394	0.2542056	1.0	1.0	2473	tags=31%, list=26%, signal=40%
GO:0048536	GO:0048536		21	-0.6620828	-1.1570983	0.28100777	1.0	1.0	173	tags=10%, list=2%, signal=10%
GO:0061077	GO:0061077		44	-0.36013547	-1.1562153	0.2932039	1.0	1.0	2209	tags=36%, list=23%, signal=47%
GO:0033032	GO:0033032		16	-0.62930596	-1.1555835	0.3106796	1.0	1.0	1112	tags=31%, list=12%, signal=35%
GO:0018198	GO:0018198		18	-0.47397336	-1.1552433	0.27833003	1.0	1.0	2216	tags=44%, list=23%, signal=58%
GO:0072006	GO:0072006		53	-0.5406169	-1.1549497	0.21606119	1.0	1.0	230	tags=11%, list=2%, signal=12%
GO:0044438	GO:0044438		81	-0.4321367	-1.1545218	0.22782259	1.0	1.0	2060	tags=37%, list=21%, signal=47%
GO:0044439	GO:0044439		81	-0.4321367	-1.1545218	0.22782259	1.0	1.0	2060	tags=37%, list=21%, signal=47%
GO:0046467	GO:0046467		60	-0.4003479	-1.1544489	0.18240343	1.0	1.0	1089	tags=22%, list=11%, signal=24%
GO:0045095	GO:0045095		36	-0.51226133	-1.1531563	0.2579365	1.0	1.0	590	tags=17%, list=6%, signal=18%
GO:0032459	GO:0032459		23	-0.43323025	-1.1523414	0.26611227	1.0	1.0	2008	tags=30%, list=21%, signal=38%
GO:0005802	GO:0005802		160	-0.34548116	-1.1521032	0.22403258	1.0	1.0	2542	tags=38%, list=26%, signal=50%
GO:1900408	GO:1900408		28	-0.42695844	-1.1510574	0.27325583	1.0	1.0	2333	tags=36%, list=24%, signal=47%
GO:1903202	GO:1903202		28	-0.42695844	-1.1510574	0.27325583	1.0	1.0	2333	tags=36%, list=24%, signal=47%
GO:1902883	GO:1902883		29	-0.4269332	-1.1510552	0.27325583	1.0	1.0	2333	tags=34%, list=24%, signal=45%
GO:0071426	GO:0071426		110	-0.38012603	-1.1508778	0.29704797	1.0	1.0	2756	tags=39%, list=29%, signal=54%
GO:0071166	GO:0071166		111	-0.38237083	-1.1502306	0.2992565	1.0	1.0	2756	tags=40%, list=29%, signal=55%
GO:0031430	GO:0031430		16	-0.61669505	-1.1496141	0.30184805	1.0	1.0	139	tags=19%, list=1%, signal=19%
GO:0030323	GO:0030323		85	-0.3887694	-1.1495924	0.20477137	1.0	1.0	1577	tags=21%, list=16%, signal=25%
GO:0001657	GO:0001657		36	-0.5751625	-1.1494482	0.24657534	1.0	1.0	230	tags=14%, list=2%, signal=14%
GO:0001823	GO:0001823		36	-0.5751625	-1.1494482	0.24657534	1.0	1.0	230	tags=14%, list=2%, signal=14%
GO:0072163	GO:0072163		36	-0.5751625	-1.1494482	0.24657534	1.0	1.0	230	tags=14%, list=2%, signal=14%
GO:0072164	GO:0072164		36	-0.5751625	-1.1494482	0.24657534	1.0	1.0	230	tags=14%, list=2%, signal=14%
GO:0006305	GO:0006305		25	-0.52398187	-1.1494068	0.28031808	1.0	1.0	10	tags=4%, list=0%, signal=4%
GO:0006306	GO:0006306		25	-0.52398187	-1.1494068	0.28031808	1.0	1.0	10	tags=4%, list=0%, signal=4%
GO:0006099	GO:0006099		30	-0.44964823	-1.14915	0.3102041	1.0	1.0	2729	tags=53%, list=28%, signal=74%
GO:0007219	GO:0007219		57	-0.41904402	-1.1478659	0.2454361	1.0	1.0	2078	tags=32%, list=22%, signal=40%
GO:0021915	GO:0021915		93	-0.3983981	-1.1469775	0.22007722	1.0	1.0	1262	tags=18%, list=13%, signal=21%
GO:1901031	GO:1901031		21	-0.55395395	-1.1469712	0.2994129	1.0	1.0	2199	tags=43%, list=23%, signal=55%
GO:0030532	GO:0030532		58	-0.38324836	-1.1460005	0.31028038	1.0	1.0	3619	tags=57%, list=38%, signal=91%
GO:0022411	GO:0022411		286	-0.3098625	-1.1450095	0.18108653	1.0	1.0	2328	tags=34%, list=24%, signal=43%
GO:0006518	GO:0006518		411	-0.31770307	-1.1440946	0.243346	1.0	1.0	2463	tags=36%, list=26%, signal=46%
GO:0061351	GO:0061351		31	-0.42840627	-1.1437633	0.24949698	1.0	1.0	2752	tags=39%, list=29%, signal=54%
GO:0048306	GO:0048306		39	-0.40578282	-1.1434884	0.24217118	1.0	1.0	746	tags=18%, list=8%, signal=19%
GO:0098732	GO:0098732		61	-0.37919524	-1.1425016	0.24564797	1.0	1.0	1454	tags=16%, list=15%, signal=19%
GO:0035601	GO:0035601		60	-0.37921104	-1.1424826	0.24564797	1.0	1.0	1454	tags=17%, list=15%, signal=20%
GO:0051393	GO:0051393		15	-0.6864665	-1.1416568	0.28834355	1.0	1.0	1790	tags=60%, list=19%, signal=74%
GO:0048017	GO:0048017		40	-0.4248843	-1.1416316	0.24091779	1.0	1.0	1301	tags=25%, list=14%, signal=29%
GO:0014706	GO:0014706		122	-0.35723424	-1.1413326	0.2084942	1.0	1.0	708	tags=11%, list=7%, signal=11%
GO:0045069	GO:0045069		67	-0.37170586	-1.1409259	0.28875968	1.0	1.0	2496	tags=40%, list=26%, signal=54%
GO:0009060	GO:0009060		57	-0.3895407	-1.1406755	0.3174274	1.0	1.0	2729	tags=49%, list=28%, signal=68%
GO:0000002	GO:0000002		17	-0.6467263	-1.140613	0.31021196	1.0	1.0	1511	tags=35%, list=16%, signal=42%
GO:0140142	GO:0140142		17	-0.47801438	-1.138328	0.34307992	1.0	1.0	1393	tags=24%, list=14%, signal=27%
GO:0046165	GO:0046165		69	-0.40943018	-1.1381073	0.25979382	1.0	1.0	2154	tags=35%, list=22%, signal=45%
GO:0050768	GO:0050768		119	-0.37489945	-1.1379218	0.23694779	1.0	1.0	1925	tags=28%, list=20%, signal=34%
GO:0036126	GO:0036126		22	-0.4183521	-1.1372553	0.296	1.0	1.0	2814	tags=45%, list=29%, signal=64%
GO:0097729	GO:0097729		22	-0.4183521	-1.1372553	0.296	1.0	1.0	2814	tags=45%, list=29%, signal=64%
GO:0016574	GO:0016574		35	-0.42973074	-1.1372194	0.2857143	1.0	1.0	2929	tags=37%, list=30%, signal=53%
GO:0034248	GO:0034248		286	-0.33149678	-1.1363481	0.234375	1.0	1.0	2222	tags=29%, list=23%, signal=36%
GO:0006406	GO:0006406		93	-0.40088475	-1.1361554	0.3120438	1.0	1.0	2538	tags=37%, list=26%, signal=49%
GO:0071427	GO:0071427		93	-0.40088475	-1.1361554	0.3120438	1.0	1.0	2538	tags=37%, list=26%, signal=49%
GO:0045620	GO:0045620		18	-0.58250064	-1.1355939	0.26035503	1.0	1.0	124	tags=22%, list=1%, signal=22%
GO:0010596	GO:0010596		27	-0.49220875	-1.1341645	0.30019492	1.0	1.0	1836	tags=22%, list=19%, signal=27%
GO:0031047	GO:0031047		57	-0.4222586	-1.1338034	0.30623817	1.0	1.0	2034	tags=28%, list=21%, signal=35%
GO:0016226	GO:0016226		17	-0.43268266	-1.1334655	0.31376517	1.0	1.0	1456	tags=41%, list=15%, signal=48%
GO:0031163	GO:0031163		17	-0.43268266	-1.1334655	0.31376517	1.0	1.0	1456	tags=41%, list=15%, signal=48%
GO:0009220	GO:0009220		19	-0.5567038	-1.1333312	0.3273453	1.0	1.0	917	tags=21%, list=10%, signal=23%
GO:0046132	GO:0046132		19	-0.5567038	-1.1333312	0.3273453	1.0	1.0	917	tags=21%, list=10%, signal=23%
GO:0009163	GO:0009163		36	-0.45246738	-1.1332551	0.28806585	1.0	1.0	917	tags=19%, list=10%, signal=21%
GO:0006625	GO:0006625		52	-0.46865588	-1.132984	0.2975048	1.0	1.0	2523	tags=44%, list=26%, signal=60%
GO:0072662	GO:0072662		52	-0.46865588	-1.132984	0.2975048	1.0	1.0	2523	tags=44%, list=26%, signal=60%
GO:0072663	GO:0072663		52	-0.46865588	-1.132984	0.2975048	1.0	1.0	2523	tags=44%, list=26%, signal=60%
GO:0007031	GO:0007031		62	-0.4686956	-1.1327236	0.30952382	1.0	1.0	2523	tags=44%, list=26%, signal=59%
GO:0008013	GO:0008013		49	-0.4057486	-1.1315341	0.2646421	1.0	1.0	2742	tags=35%, list=29%, signal=48%
GO:1901617	GO:1901617		99	-0.38445848	-1.131212	0.26810175	1.0	1.0	1825	tags=29%, list=19%, signal=36%
GO:0006405	GO:0006405		113	-0.3717293	-1.1311759	0.31608135	1.0	1.0	2814	tags=40%, list=29%, signal=56%
GO:0031503	GO:0031503		183	-0.34689936	-1.1309551	0.28597787	1.0	1.0	2462	tags=33%, list=26%, signal=44%
GO:1903900	GO:1903900		104	-0.3598023	-1.1308111	0.2372549	1.0	1.0	2187	tags=33%, list=23%, signal=42%
GO:0048546	GO:0048546		17	-0.5140532	-1.1301252	0.27234927	1.0	1.0	184	tags=12%, list=2%, signal=12%
GO:0072583	GO:0072583		21	-0.48519424	-1.1296864	0.33131313	1.0	1.0	89	tags=5%, list=1%, signal=5%
GO:0016241	GO:0016241		126	-0.3397857	-1.1294141	0.24385247	1.0	1.0	2691	tags=32%, list=28%, signal=44%
GO:0016859	GO:0016859		29	-0.38531762	-1.1293188	0.3051181	1.0	1.0	1868	tags=38%, list=19%, signal=47%
GO:0048839	GO:0048839		71	-0.46285802	-1.1276703	0.22972973	1.0	1.0	933	tags=20%, list=10%, signal=22%
GO:0060562	GO:0060562		151	-0.37975988	-1.1266958	0.19672132	1.0	1.0	625	tags=11%, list=6%, signal=12%
GO:0030518	GO:0030518		54	-0.36584568	-1.1260192	0.26993865	1.0	1.0	2814	tags=43%, list=29%, signal=60%
GO:0007224	GO:0007224		26	-0.6205202	-1.1242	0.33208254	1.0	1.0	963	tags=23%, list=10%, signal=26%
GO:0007173	GO:0007173		40	-0.3534006	-1.1241682	0.23554604	1.0	1.0	77	tags=5%, list=1%, signal=5%
GO:0071782	GO:0071782		15	-0.5061269	-1.1239827	0.37525773	1.0	1.0	2672	tags=53%, list=28%, signal=74%
GO:0008276	GO:0008276		52	-0.4098296	-1.1231338	0.2566735	1.0	1.0	1303	tags=19%, list=14%, signal=22%
GO:1901215	GO:1901215		107	-0.33842015	-1.1225194	0.22891566	1.0	1.0	1850	tags=22%, list=19%, signal=27%
GO:0035265	GO:0035265		46	-0.44870147	-1.1209382	0.26862746	1.0	1.0	1588	tags=22%, list=17%, signal=26%
GO:0009055	GO:0009055		80	-0.3591502	-1.120726	0.2955032	1.0	1.0	2313	tags=39%, list=24%, signal=51%
GO:1904680	GO:1904680		18	-0.49574637	-1.120644	0.32673267	1.0	1.0	1678	tags=22%, list=17%, signal=27%
GO:0007368	GO:0007368		31	-0.557913	-1.1203693	0.28870293	1.0	1.0	1648	tags=35%, list=17%, signal=43%
GO:0009799	GO:0009799		33	-0.55787736	-1.1198697	0.2893082	1.0	1.0	1648	tags=33%, list=17%, signal=40%
GO:0009855	GO:0009855		33	-0.55787736	-1.1198697	0.2893082	1.0	1.0	1648	tags=33%, list=17%, signal=40%
GO:0015935	GO:0015935		64	-0.37880942	-1.1190237	0.34592447	1.0	1.0	2787	tags=50%, list=29%, signal=70%
GO:0048015	GO:0048015		38	-0.42176145	-1.1188967	0.27131784	1.0	1.0	1301	tags=24%, list=14%, signal=27%
GO:0000314	GO:0000314		28	-0.45187622	-1.11796	0.39112905	1.0	1.0	2067	tags=43%, list=21%, signal=54%
GO:0005763	GO:0005763		28	-0.45187622	-1.11796	0.39112905	1.0	1.0	2067	tags=43%, list=21%, signal=54%
GO:0017022	GO:0017022		40	-0.44922137	-1.117807	0.28867924	1.0	1.0	2795	tags=52%, list=29%, signal=74%
GO:1902882	GO:1902882		55	-0.40531746	-1.1172814	0.3220339	1.0	1.0	1918	tags=27%, list=20%, signal=34%
GO:0042805	GO:0042805		21	-0.6002688	-1.1167083	0.31697342	1.0	1.0	1790	tags=43%, list=19%, signal=53%
GO:0005838	GO:0005838		20	-0.48099136	-1.1166447	0.39257812	1.0	1.0	3389	tags=65%, list=35%, signal=100%
GO:2000403	GO:2000403		20	-0.5428293	-1.1163532	0.3607143	1.0	1.0	117	tags=10%, list=1%, signal=10%
GO:0021545	GO:0021545		17	-0.5772107	-1.1161485	0.37398374	1.0	1.0	1033	tags=24%, list=11%, signal=26%
GO:0065002	GO:0065002		45	-0.47704455	-1.1159676	0.33463797	1.0	1.0	3044	tags=49%, list=32%, signal=71%
GO:0003281	GO:0003281		34	-0.49425775	-1.1157852	0.28544062	1.0	1.0	728	tags=18%, list=8%, signal=19%
GO:0004812	GO:0004812		38	-0.3918722	-1.1156827	0.35203093	1.0	1.0	2987	tags=47%, list=31%, signal=68%
GO:0016875	GO:0016875		38	-0.3918722	-1.1156827	0.35203093	1.0	1.0	2987	tags=47%, list=31%, signal=68%
GO:0043583	GO:0043583		84	-0.4335436	-1.1153444	0.25338492	1.0	1.0	933	tags=17%, list=10%, signal=18%
GO:0006403	GO:0006403		178	-0.35056356	-1.1152842	0.2889306	1.0	1.0	2473	tags=31%, list=26%, signal=42%
GO:0043524	GO:0043524		73	-0.36554515	-1.1146133	0.2579365	1.0	1.0	1951	tags=23%, list=20%, signal=29%
GO:0070207	GO:0070207		22	-0.46509057	-1.1142297	0.30952382	1.0	1.0	1607	tags=32%, list=17%, signal=38%
GO:0071806	GO:0071806		52	-0.45148548	-1.1132619	0.3365949	1.0	1.0	3044	tags=48%, list=32%, signal=70%
GO:2000736	GO:2000736		37	-0.4546722	-1.1131011	0.27722773	1.0	1.0	441	tags=16%, list=5%, signal=17%
GO:0022900	GO:0022900		126	-0.33775026	-1.1128083	0.3072165	1.0	1.0	2313	tags=35%, list=24%, signal=45%
GO:0016645	GO:0016645		19	-0.48504594	-1.1126964	0.36363637	1.0	1.0	2311	tags=53%, list=24%, signal=69%
GO:2000406	GO:2000406		19	-0.56069845	-1.112528	0.36313868	1.0	1.0	117	tags=11%, list=1%, signal=11%
GO:0007127	GO:0007127		34	-0.41624853	-1.1124483	0.28994083	1.0	1.0	1500	tags=26%, list=16%, signal=31%
GO:0035267	GO:0035267		17	-0.5097448	-1.1121458	0.36565655	1.0	1.0	2178	tags=41%, list=23%, signal=53%
GO:0043189	GO:0043189		17	-0.5097448	-1.1121458	0.36565655	1.0	1.0	2178	tags=41%, list=23%, signal=53%
GO:0090559	GO:0090559		53	-0.34432876	-1.1119825	0.26060605	1.0	1.0	338	tags=8%, list=4%, signal=8%
GO:0072073	GO:0072073		55	-0.48587805	-1.111456	0.25641027	1.0	1.0	230	tags=9%, list=2%, signal=9%
GO:0006605	GO:0006605		259	-0.3275017	-1.111352	0.28932038	1.0	1.0	2689	tags=37%, list=28%, signal=51%
GO:0030521	GO:0030521		33	-0.42933288	-1.1110189	0.32032853	1.0	1.0	1279	tags=24%, list=13%, signal=28%
GO:0007626	GO:0007626		71	-0.38813618	-1.1108191	0.28879312	1.0	1.0	955	tags=14%, list=10%, signal=16%
GO:0007005	GO:0007005		296	-0.30799925	-1.1102294	0.25098816	1.0	1.0	2138	tags=24%, list=22%, signal=30%
GO:0008023	GO:0008023		37	-0.3781594	-1.1101719	0.31906614	1.0	1.0	2728	tags=49%, list=28%, signal=68%
GO:0004519	GO:0004519		77	-0.35059696	-1.1099613	0.21289062	1.0	1.0	1700	tags=25%, list=18%, signal=30%
GO:0005686	GO:0005686		16	-0.4343353	-1.1087309	0.3468992	1.0	1.0	2783	tags=50%, list=29%, signal=70%
GO:0031514	GO:0031514		42	-0.4328977	-1.1077107	0.3	1.0	1.0	1072	tags=21%, list=11%, signal=24%
GO:0030672	GO:0030672		47	-0.3557935	-1.1075616	0.27663934	1.0	1.0	2792	tags=34%, list=29%, signal=48%
GO:0099501	GO:0099501		47	-0.3557935	-1.1075616	0.27663934	1.0	1.0	2792	tags=34%, list=29%, signal=48%
GO:0007507	GO:0007507		245	-0.35115394	-1.1074591	0.20498085	1.0	1.0	1596	tags=20%, list=17%, signal=23%
GO:0070566	GO:0070566		17	-0.3876763	-1.1072011	0.32515338	1.0	1.0	2318	tags=47%, list=24%, signal=62%
GO:0035148	GO:0035148		86	-0.38143185	-1.1069155	0.25	1.0	1.0	933	tags=15%, list=10%, signal=17%
GO:0043967	GO:0043967		39	-0.4762981	-1.1069009	0.30532786	1.0	1.0	1680	tags=26%, list=17%, signal=31%
GO:0022618	GO:0022618		185	-0.3379903	-1.1064513	0.33396947	1.0	1.0	2592	tags=37%, list=27%, signal=49%
GO:0090049	GO:0090049		21	-0.44715235	-1.1055561	0.32608697	1.0	1.0	566	tags=19%, list=6%, signal=20%
GO:0044232	GO:0044232		16	-0.5388635	-1.1051409	0.32695985	1.0	1.0	707	tags=25%, list=7%, signal=27%
GO:0000305	GO:0000305		15	-0.4877254	-1.10508	0.3190184	1.0	1.0	1760	tags=27%, list=18%, signal=33%
GO:0032806	GO:0032806		16	-0.4550524	-1.10507	0.34637964	1.0	1.0	1765	tags=44%, list=18%, signal=53%
GO:0010823	GO:0010823		37	-0.43352407	-1.104811	0.36363637	1.0	1.0	815	tags=14%, list=8%, signal=15%
GO:0060236	GO:0060236		27	-0.46403873	-1.1045706	0.3360996	1.0	1.0	2695	tags=52%, list=28%, signal=72%
GO:0030291	GO:0030291		22	-0.4369415	-1.10446	0.34705883	0.99934274	1.0	566	tags=14%, list=6%, signal=14%
GO:0008143	GO:0008143		16	-0.45258555	-1.1035614	0.38193017	1.0	1.0	2215	tags=38%, list=23%, signal=49%
GO:0007283	GO:0007283		186	-0.35783672	-1.103556	0.28968254	0.9996739	1.0	1697	tags=20%, list=18%, signal=24%
GO:0097525	GO:0097525		51	-0.38474742	-1.1033336	0.36635515	0.9987822	1.0	3256	tags=49%, list=34%, signal=74%
GO:0007422	GO:0007422		31	-0.45451298	-1.1028099	0.3100616	0.99934393	1.0	642	tags=19%, list=7%, signal=21%
GO:0030371	GO:0030371		15	-0.50805223	-1.1027822	0.3888889	0.99761546	1.0	1825	tags=33%, list=19%, signal=41%
GO:0036002	GO:0036002		29	-0.44416735	-1.1024784	0.36220473	0.99709344	1.0	2076	tags=28%, list=22%, signal=35%
GO:0060428	GO:0060428		16	-0.48283058	-1.1019989	0.34736842	0.99726903	1.0	264	tags=19%, list=3%, signal=19%
GO:0000381	GO:0000381		45	-0.46246746	-1.1018379	0.4019231	0.99611956	1.0	2495	tags=49%, list=26%, signal=66%
GO:0035036	GO:0035036		16	-0.5246071	-1.1005486	0.37142858	0.99981415	1.0	3483	tags=75%, list=36%, signal=117%
GO:0070167	GO:0070167		36	-0.4389632	-1.100227	0.28448275	0.99943274	1.0	759	tags=17%, list=8%, signal=18%
GO:0032239	GO:0032239		15	-0.5938163	-1.0992544	0.52532834	1.0	1.0	6	tags=7%, list=0%, signal=7%
GO:0031672	GO:0031672		22	-0.56726193	-1.0975411	0.36134455	1.0	1.0	139	tags=14%, list=1%, signal=14%
GO:0046471	GO:0046471		15	-0.5322471	-1.097451	0.362	1.0	1.0	23	tags=7%, list=0%, signal=7%
GO:0030117	GO:0030117		86	-0.34388784	-1.0973954	0.32673267	1.0	1.0	2475	tags=35%, list=26%, signal=47%
GO:0048475	GO:0048475		86	-0.34388784	-1.0973954	0.32673267	1.0	1.0	2475	tags=35%, list=26%, signal=47%
GO:0010288	GO:0010288		19	-0.4789362	-1.0972141	0.34468937	1.0	1.0	53	tags=5%, list=1%, signal=5%
GO:0008237	GO:0008237		89	-0.39493752	-1.0969784	0.270751	1.0	1.0	1650	tags=24%, list=17%, signal=28%
GO:0043902	GO:0043902		107	-0.34513435	-1.0964421	0.27626458	1.0	1.0	2034	tags=28%, list=21%, signal=35%
GO:0001825	GO:0001825		16	-0.50579405	-1.0959296	0.374477	1.0	1.0	3336	tags=56%, list=35%, signal=86%
GO:0006611	GO:0006611		123	-0.3496591	-1.0955262	0.3490566	1.0	1.0	2462	tags=35%, list=26%, signal=46%
GO:0042255	GO:0042255		50	-0.37329972	-1.0949122	0.35589942	1.0	1.0	2499	tags=40%, list=26%, signal=54%
GO:0097431	GO:0097431		20	-0.48749784	-1.0947162	0.3269639	1.0	1.0	1641	tags=30%, list=17%, signal=36%
GO:1901184	GO:1901184		63	-0.3505035	-1.094216	0.3014553	1.0	1.0	1388	tags=19%, list=14%, signal=22%
GO:0003279	GO:0003279		55	-0.44490334	-1.0939442	0.31198347	1.0	1.0	728	tags=15%, list=8%, signal=16%
GO:2001238	GO:2001238		40	-0.37055397	-1.0936396	0.29621848	1.0	1.0	908	tags=18%, list=9%, signal=19%
GO:0072528	GO:0072528		45	-0.3864535	-1.0927951	0.31612903	1.0	1.0	1109	tags=20%, list=12%, signal=23%
GO:0048738	GO:0048738		76	-0.34940922	-1.0924206	0.23917526	1.0	1.0	708	tags=11%, list=7%, signal=11%
GO:2000378	GO:2000378		39	-0.3439644	-1.0921592	0.29828325	1.0	1.0	2685	tags=26%, list=28%, signal=35%
GO:0045738	GO:0045738		16	-0.5064588	-1.0916954	0.4225352	1.0	1.0	1926	tags=31%, list=20%, signal=39%
GO:0006368	GO:0006368		61	-0.36517227	-1.0912087	0.31984586	1.0	1.0	2728	tags=43%, list=28%, signal=59%
GO:0010632	GO:0010632		136	-0.35377523	-1.0906126	0.2931727	1.0	1.0	1712	tags=23%, list=18%, signal=27%
GO:0006446	GO:0006446		62	-0.36183083	-1.0896674	0.34274194	1.0	1.0	2169	tags=35%, list=23%, signal=46%
GO:0071230	GO:0071230		46	-0.427446	-1.0896604	0.31734318	1.0	1.0	766	tags=11%, list=8%, signal=12%
GO:0043574	GO:0043574		53	-0.4447201	-1.0892122	0.35564053	1.0	1.0	2523	tags=43%, list=26%, signal=59%
GO:0060411	GO:0060411		34	-0.48482454	-1.088546	0.3234714	1.0	1.0	512	tags=15%, list=5%, signal=15%
GO:0016667	GO:0016667		49	-0.39745054	-1.0884143	0.3926499	1.0	1.0	1900	tags=29%, list=20%, signal=35%
GO:0003401	GO:0003401		17	-0.5096916	-1.088109	0.37634408	1.0	1.0	127	tags=12%, list=1%, signal=12%
GO:0019933	GO:0019933		23	-0.47449994	-1.0874074	0.3167702	1.0	1.0	782	tags=13%, list=8%, signal=14%
GO:0006479	GO:0006479		76	-0.3518457	-1.0867506	0.28395063	1.0	1.0	2491	tags=33%, list=26%, signal=44%
GO:0008213	GO:0008213		76	-0.3518457	-1.0867506	0.28395063	1.0	1.0	2491	tags=33%, list=26%, signal=44%
GO:1902115	GO:1902115		116	-0.3422049	-1.0867194	0.30357143	1.0	1.0	2502	tags=30%, list=26%, signal=40%
GO:0006047	GO:0006047		16	-0.4312346	-1.0861905	0.34653464	1.0	1.0	2277	tags=63%, list=24%, signal=82%
GO:1903670	GO:1903670		34	-0.40171978	-1.0851249	0.31900454	1.0	1.0	566	tags=15%, list=6%, signal=16%
GO:0000139	GO:0000139		445	-0.32750446	-1.0846906	0.2892562	1.0	1.0	1707	tags=27%, list=18%, signal=32%
GO:0040017	GO:0040017		295	-0.31393865	-1.0838394	0.24109015	1.0	1.0	1351	tags=16%, list=14%, signal=18%
GO:0051304	GO:0051304		16	-0.42206034	-1.0829607	0.32997987	1.0	1.0	706	tags=19%, list=7%, signal=20%
GO:0045185	GO:0045185		76	-0.34707364	-1.0822753	0.31440163	1.0	1.0	1597	tags=25%, list=17%, signal=30%
GO:0035909	GO:0035909		15	-0.58085686	-1.0821041	0.375969	1.0	1.0	933	tags=27%, list=10%, signal=29%
GO:0004521	GO:0004521		45	-0.3853512	-1.0820422	0.32874015	1.0	1.0	1700	tags=24%, list=18%, signal=30%
GO:0043536	GO:0043536		33	-0.4505184	-1.0813835	0.35882354	1.0	1.0	617	tags=18%, list=6%, signal=19%
GO:0007143	GO:0007143		16	-0.45368165	-1.0812854	0.35260117	1.0	1.0	2082	tags=44%, list=22%, signal=56%
GO:0099132	GO:0099132		29	-0.35509747	-1.0809981	0.33539096	1.0	1.0	1413	tags=17%, list=15%, signal=20%
GO:0009798	GO:0009798		24	-0.47085586	-1.0805986	0.3507014	1.0	1.0	132	tags=8%, list=1%, signal=8%
GO:0005766	GO:0005766		134	-0.30467469	-1.0801811	0.3081511	1.0	1.0	2904	tags=39%, list=30%, signal=55%
GO:0042582	GO:0042582		134	-0.30467469	-1.0801811	0.3081511	1.0	1.0	2904	tags=39%, list=30%, signal=55%
GO:0006379	GO:0006379		18	-0.4569734	-1.0796647	0.3911368	1.0	1.0	2827	tags=44%, list=29%, signal=63%
GO:0009100	GO:0009100		193	-0.3691372	-1.0789177	0.2632653	1.0	1.0	1352	tags=24%, list=14%, signal=27%
GO:0008139	GO:0008139		19	-0.4033082	-1.0781463	0.3627451	1.0	1.0	3383	tags=58%, list=35%, signal=89%
GO:0030201	GO:0030201		16	-0.5424986	-1.0774608	0.37728193	1.0	1.0	1257	tags=31%, list=13%, signal=36%
GO:0010721	GO:0010721		141	-0.33900133	-1.0774016	0.28423238	1.0	1.0	1925	tags=26%, list=20%, signal=32%
GO:0010972	GO:0010972		31	-0.4395882	-1.0771927	0.33203885	1.0	1.0	2279	tags=32%, list=24%, signal=42%
GO:0005795	GO:0005795		86	-0.3658198	-1.0771749	0.33076924	1.0	1.0	2542	tags=48%, list=26%, signal=64%
GO:0070873	GO:0070873		20	-0.43460113	-1.0769622	0.39139345	1.0	1.0	3080	tags=55%, list=32%, signal=81%
GO:0016758	GO:0016758		103	-0.40463477	-1.0769291	0.31673306	1.0	1.0	930	tags=18%, list=10%, signal=20%
GO:0017137	GO:0017137		125	-0.3329633	-1.0754681	0.3073593	1.0	1.0	2234	tags=34%, list=23%, signal=43%
GO:0002063	GO:0002063		26	-0.4885212	-1.0754013	0.35523614	1.0	1.0	2239	tags=27%, list=23%, signal=35%
GO:0014032	GO:0014032		31	-0.4331678	-1.0750043	0.334004	1.0	1.0	746	tags=19%, list=8%, signal=21%
GO:0045071	GO:0045071		37	-0.414003	-1.073849	0.38326848	1.0	1.0	2451	tags=46%, list=25%, signal=61%
GO:0090140	GO:0090140		15	-0.53646135	-1.073779	0.43128964	1.0	1.0	1679	tags=27%, list=17%, signal=32%
GO:0052745	GO:0052745		18	-0.45527086	-1.072716	0.3759542	1.0	1.0	2332	tags=56%, list=24%, signal=73%
GO:0060537	GO:0060537		130	-0.3404635	-1.071976	0.2723658	1.0	1.0	708	tags=11%, list=7%, signal=11%
GO:0016538	GO:0016538		25	-0.43673012	-1.0718682	0.36034116	1.0	1.0	1397	tags=20%, list=15%, signal=23%
GO:0051961	GO:0051961		130	-0.34826875	-1.0709981	0.31364563	1.0	1.0	1925	tags=25%, list=20%, signal=31%
GO:1902750	GO:1902750		37	-0.41410753	-1.0705844	0.33333334	1.0	1.0	2279	tags=32%, list=24%, signal=42%
GO:0090224	GO:0090224		29	-0.4507343	-1.0700576	0.38865545	1.0	1.0	2695	tags=48%, list=28%, signal=67%
GO:0001706	GO:0001706		33	-0.40221098	-1.0687784	0.35490605	1.0	1.0	1848	tags=27%, list=19%, signal=34%
GO:0030496	GO:0030496		130	-0.32866737	-1.0687371	0.34343433	1.0	1.0	2695	tags=32%, list=28%, signal=43%
GO:0051602	GO:0051602		20	-0.37708306	-1.0673751	0.35258964	1.0	1.0	2810	tags=60%, list=29%, signal=85%
GO:0033143	GO:0033143		58	-0.38379133	-1.0672437	0.32677165	1.0	1.0	1279	tags=19%, list=13%, signal=22%
GO:0140013	GO:0140013		57	-0.3587742	-1.0665659	0.3192771	1.0	1.0	1831	tags=28%, list=19%, signal=34%
GO:0072527	GO:0072527		69	-0.3370082	-1.0663059	0.31144068	1.0	1.0	1739	tags=25%, list=18%, signal=30%
GO:0032968	GO:0032968		16	-0.4199874	-1.0641413	0.3822314	1.0	1.0	2652	tags=44%, list=28%, signal=60%
GO:0005484	GO:0005484		24	-0.4159704	-1.0639477	0.39494163	1.0	1.0	2235	tags=38%, list=23%, signal=49%
GO:0044703	GO:0044703		379	-0.3118703	-1.0634521	0.3011811	1.0	1.0	2087	tags=23%, list=22%, signal=28%
GO:0003231	GO:0003231		58	-0.3849312	-1.0633945	0.32394367	1.0	1.0	1274	tags=21%, list=13%, signal=24%
GO:0043015	GO:0043015		16	-0.43397924	-1.0627602	0.37093276	1.0	1.0	716	tags=19%, list=7%, signal=20%
GO:0060325	GO:0060325		18	-0.44097728	-1.0624603	0.38821137	1.0	1.0	2049	tags=33%, list=21%, signal=42%
GO:0005844	GO:0005844		61	-0.35957125	-1.0621488	0.41095892	1.0	1.0	2376	tags=41%, list=25%, signal=54%
GO:0032446	GO:0032446		386	-0.31448972	-1.0618547	0.29484537	1.0	1.0	1783	tags=22%, list=19%, signal=26%
GO:0039702	GO:0039702		19	-0.5117273	-1.0612347	0.47094187	1.0	1.0	2446	tags=53%, list=25%, signal=70%
GO:0003755	GO:0003755		28	-0.36383253	-1.0602483	0.38206628	1.0	1.0	1868	tags=36%, list=19%, signal=44%
GO:0015459	GO:0015459		19	-0.41397706	-1.0601209	0.3519669	1.0	1.0	11	tags=5%, list=0%, signal=5%
GO:1902117	GO:1902117		46	-0.34047708	-1.0598056	0.35785288	1.0	1.0	2045	tags=33%, list=21%, signal=41%
GO:0045214	GO:0045214		22	-0.5842554	-1.0597686	0.42769858	1.0	1.0	689	tags=27%, list=7%, signal=29%
GO:0000209	GO:0000209		149	-0.35625347	-1.0593425	0.3640082	1.0	1.0	1779	tags=23%, list=18%, signal=28%
GO:0061061	GO:0061061		223	-0.35413682	-1.05912	0.33125	1.0	1.0	708	tags=10%, list=7%, signal=11%
GO:0019827	GO:0019827		68	-0.37275317	-1.0589626	0.33913043	1.0	1.0	706	tags=13%, list=7%, signal=14%
GO:0006342	GO:0006342		36	-0.38597816	-1.0585144	0.38310412	1.0	1.0	2620	tags=31%, list=27%, signal=42%
GO:0097549	GO:0097549		36	-0.38597816	-1.0585144	0.38310412	1.0	1.0	2620	tags=31%, list=27%, signal=42%
GO:2000147	GO:2000147		276	-0.3098823	-1.0583757	0.28936172	1.0	1.0	1351	tags=16%, list=14%, signal=18%
GO:0008156	GO:0008156		26	-0.423476	-1.0581793	0.35192308	1.0	1.0	494	tags=12%, list=5%, signal=12%
GO:0014031	GO:0014031		33	-0.4195977	-1.0580411	0.34927234	1.0	1.0	746	tags=18%, list=8%, signal=20%
GO:0003416	GO:0003416		20	-0.557279	-1.0579767	0.44573644	1.0	1.0	1588	tags=30%, list=17%, signal=36%
GO:0003417	GO:0003417		20	-0.557279	-1.0579767	0.44573644	1.0	1.0	1588	tags=30%, list=17%, signal=36%
GO:0098868	GO:0098868		21	-0.55726177	-1.057965	0.44573644	1.0	1.0	1588	tags=29%, list=17%, signal=34%
GO:0006687	GO:0006687		30	-0.4372995	-1.0571048	0.38253638	1.0	1.0	1174	tags=27%, list=12%, signal=30%
GO:0035987	GO:0035987		32	-0.40580297	-1.0566483	0.37029287	1.0	1.0	2996	tags=47%, list=31%, signal=68%
GO:0071526	GO:0071526		21	-0.46233782	-1.0561029	0.36820084	1.0	1.0	1451	tags=29%, list=15%, signal=34%
GO:0072347	GO:0072347		35	-0.33019134	-1.0556248	0.35667396	1.0	1.0	3178	tags=40%, list=33%, signal=60%
GO:0048644	GO:0048644		38	-0.4104655	-1.0555731	0.3721374	1.0	1.0	139	tags=11%, list=1%, signal=11%
GO:0060415	GO:0060415		38	-0.4104655	-1.0555731	0.3721374	1.0	1.0	139	tags=11%, list=1%, signal=11%
GO:0019239	GO:0019239		16	-0.42959192	-1.054906	0.38353413	1.0	1.0	2102	tags=44%, list=22%, signal=56%
GO:0010390	GO:0010390		27	-0.43094227	-1.0548851	0.4071856	1.0	1.0	2907	tags=37%, list=30%, signal=53%
GO:0048864	GO:0048864		34	-0.4056772	-1.0546097	0.36270493	1.0	1.0	746	tags=18%, list=8%, signal=19%
GO:0009226	GO:0009226		22	-0.37719297	-1.054244	0.3984221	1.0	1.0	2411	tags=50%, list=25%, signal=67%
GO:0035091	GO:0035091		165	-0.32933623	-1.0541091	0.31501058	1.0	1.0	1958	tags=24%, list=20%, signal=30%
GO:0072359	GO:0072359		425	-0.30883443	-1.0539532	0.265625	1.0	1.0	1608	tags=18%, list=17%, signal=21%
GO:0031985	GO:0031985		59	-0.38027826	-1.0536904	0.35699797	1.0	1.0	1046	tags=25%, list=11%, signal=28%
GO:0051539	GO:0051539		32	-0.41219136	-1.0528439	0.41098484	1.0	1.0	2313	tags=28%, list=24%, signal=37%
GO:0030276	GO:0030276		36	-0.40791425	-1.0518038	0.38877755	1.0	1.0	2470	tags=28%, list=26%, signal=37%
GO:0006101	GO:0006101		33	-0.39237306	-1.0517886	0.41104296	1.0	1.0	2729	tags=52%, list=28%, signal=72%
GO:0035613	GO:0035613		15	-0.50751644	-1.0516528	0.40674603	1.0	1.0	52	tags=7%, list=1%, signal=7%
GO:0030335	GO:0030335		273	-0.30877763	-1.0516018	0.30720338	1.0	1.0	1351	tags=16%, list=14%, signal=18%
GO:0005859	GO:0005859		15	-0.5332734	-1.0510643	0.40873015	1.0	1.0	1803	tags=47%, list=19%, signal=57%
GO:0009147	GO:0009147		19	-0.49204496	-1.0510093	0.42685372	1.0	1.0	1109	tags=26%, list=12%, signal=30%
GO:0006458	GO:0006458		30	-0.35103336	-1.0508385	0.41082165	1.0	1.0	2418	tags=40%, list=25%, signal=53%
GO:0009065	GO:0009065		19	-0.45689103	-1.0499307	0.41910332	1.0	1.0	1593	tags=37%, list=17%, signal=44%
GO:0006040	GO:0006040		25	-0.4560547	-1.049767	0.3959596	1.0	1.0	1740	tags=48%, list=18%, signal=58%
GO:0016567	GO:0016567		349	-0.31511128	-1.049493	0.32640332	1.0	1.0	1864	tags=23%, list=19%, signal=27%
GO:0019048	GO:0019048		28	-0.42086515	-1.0493029	0.40524194	1.0	1.0	2460	tags=36%, list=26%, signal=48%
GO:0035303	GO:0035303		127	-0.32652435	-1.0490682	0.35913977	1.0	1.0	2451	tags=39%, list=25%, signal=51%
GO:0051168	GO:0051168		132	-0.33340117	-1.0479411	0.40377358	1.0	1.0	2462	tags=33%, list=26%, signal=44%
GO:0031369	GO:0031369		22	-0.4149093	-1.0476907	0.4243615	1.0	1.0	2119	tags=41%, list=22%, signal=52%
GO:0048232	GO:0048232		191	-0.34164914	-1.0468165	0.356	1.0	1.0	1697	tags=19%, list=18%, signal=23%
GO:0014033	GO:0014033		35	-0.4138885	-1.046789	0.39405942	1.0	1.0	746	tags=17%, list=8%, signal=19%
GO:0051220	GO:0051220		18	-0.56575835	-1.0466794	0.41468254	1.0	1.0	1495	tags=33%, list=16%, signal=39%
GO:0006303	GO:0006303		39	-0.38075235	-1.0459358	0.40513834	1.0	1.0	2642	tags=33%, list=27%, signal=46%
GO:0000726	GO:0000726		41	-0.38069504	-1.0459133	0.40513834	1.0	1.0	2642	tags=32%, list=27%, signal=44%
GO:0019888	GO:0019888		49	-0.36685544	-1.0458592	0.36565655	1.0	1.0	2345	tags=43%, list=24%, signal=56%
GO:0010677	GO:0010677		22	-0.4498171	-1.043641	0.39634147	1.0	1.0	973	tags=27%, list=10%, signal=30%
GO:0016575	GO:0016575		50	-0.3663714	-1.0434421	0.38358778	1.0	1.0	2146	tags=24%, list=22%, signal=31%
GO:0006665	GO:0006665		81	-0.3542248	-1.0431666	0.34719336	1.0	1.0	2005	tags=32%, list=21%, signal=40%
GO:0002763	GO:0002763		26	-0.5132425	-1.0431501	0.4097363	1.0	1.0	74	tags=8%, list=1%, signal=8%
GO:0014911	GO:0014911		21	-0.4512072	-1.0429509	0.3958763	1.0	1.0	1177	tags=24%, list=12%, signal=27%
GO:0004860	GO:0004860		39	-0.44169015	-1.042605	0.41618496	1.0	1.0	725	tags=13%, list=8%, signal=14%
GO:0031016	GO:0031016		22	-0.4910219	-1.0419648	0.4212766	1.0	1.0	206	tags=14%, list=2%, signal=14%
GO:0019867	GO:0019867		142	-0.29796484	-1.0418246	0.36032388	1.0	1.0	2093	tags=25%, list=22%, signal=31%
GO:0031968	GO:0031968		142	-0.29796484	-1.0418246	0.36032388	1.0	1.0	2093	tags=25%, list=22%, signal=31%
GO:0070168	GO:0070168		16	-0.46525252	-1.0417278	0.42827868	1.0	1.0	290	tags=13%, list=3%, signal=13%
GO:0051272	GO:0051272		282	-0.30364263	-1.0416868	0.3275862	1.0	1.0	1351	tags=16%, list=14%, signal=18%
GO:0005929	GO:0005929		188	-0.32393807	-1.0415664	0.36344087	1.0	1.0	1751	tags=21%, list=18%, signal=26%
GO:2001021	GO:2001021		49	-0.37393543	-1.0410463	0.3906542	1.0	1.0	2086	tags=31%, list=22%, signal=39%
GO:0051604	GO:0051604		144	-0.30127606	-1.0406114	0.35117772	1.0	1.0	2399	tags=34%, list=25%, signal=45%
GO:0031300	GO:0031300		137	-0.3366018	-1.0401413	0.3761996	1.0	1.0	1724	tags=23%, list=18%, signal=27%
GO:0048255	GO:0048255		22	-0.47379813	-1.0397501	0.4769539	1.0	1.0	3008	tags=59%, list=31%, signal=86%
GO:0005741	GO:0005741		126	-0.30540666	-1.0392388	0.38229376	1.0	1.0	2221	tags=26%, list=23%, signal=34%
GO:0006476	GO:0006476		51	-0.35863274	-1.0392033	0.3962264	1.0	1.0	2146	tags=24%, list=22%, signal=30%
GO:0016796	GO:0016796		42	-0.38471186	-1.0390103	0.39803922	1.0	1.0	2650	tags=43%, list=28%, signal=59%
GO:0014743	GO:0014743		35	-0.35229105	-1.0388838	0.4164905	1.0	1.0	2283	tags=29%, list=24%, signal=37%
GO:0051084	GO:0051084		27	-0.35657513	-1.0388515	0.4279919	1.0	1.0	2418	tags=41%, list=25%, signal=54%
GO:0007281	GO:0007281		77	-0.33280244	-1.0384563	0.3918919	1.0	1.0	1316	tags=14%, list=14%, signal=16%
GO:0050840	GO:0050840		38	-0.4422278	-1.0383201	0.41851106	1.0	1.0	1014	tags=16%, list=11%, signal=18%
GO:0009064	GO:0009064		53	-0.36366138	-1.0383191	0.39648438	1.0	1.0	1593	tags=32%, list=17%, signal=38%
GO:0034061	GO:0034061		20	-0.44744158	-1.0383121	0.4106776	1.0	1.0	650	tags=15%, list=7%, signal=16%
GO:0043484	GO:0043484		99	-0.36814883	-1.0376018	0.44894028	1.0	1.0	2955	tags=44%, list=31%, signal=63%
GO:0002082	GO:0002082		17	-0.44668278	-1.0375886	0.39789474	1.0	1.0	849	tags=12%, list=9%, signal=13%
GO:0044455	GO:0044455		152	-0.32319042	-1.0371115	0.37903225	1.0	1.0	2138	tags=26%, list=22%, signal=33%
GO:0044325	GO:0044325		61	-0.32835233	-1.0367414	0.4021739	1.0	1.0	1943	tags=23%, list=20%, signal=29%
GO:0043535	GO:0043535		52	-0.37167308	-1.036344	0.4008016	1.0	1.0	1325	tags=19%, list=14%, signal=22%
GO:0070192	GO:0070192		21	-0.44210875	-1.0357867	0.42629483	1.0	1.0	1831	tags=29%, list=19%, signal=35%
GO:2000145	GO:2000145		472	-0.2864453	-1.0351521	0.3362256	1.0	1.0	1471	tags=17%, list=15%, signal=19%
GO:0005979	GO:0005979		18	-0.4263489	-1.0347004	0.45790553	1.0	1.0	3080	tags=56%, list=32%, signal=82%
GO:0010962	GO:0010962		18	-0.4263489	-1.0347004	0.45790553	1.0	1.0	3080	tags=56%, list=32%, signal=82%
GO:0009880	GO:0009880		18	-0.43502846	-1.03435	0.4074074	1.0	1.0	132	tags=6%, list=1%, signal=6%
GO:1902017	GO:1902017		26	-0.46107548	-1.0341711	0.4246862	1.0	1.0	426	tags=12%, list=4%, signal=12%
GO:0043903	GO:0043903		150	-0.3104706	-1.0340474	0.41516966	1.0	1.0	2187	tags=31%, list=23%, signal=40%
GO:0097386	GO:0097386		15	-0.46268243	-1.0335575	0.4038055	1.0	1.0	1136	tags=20%, list=12%, signal=23%
GO:0005125	GO:0005125		43	-0.42778096	-1.0331657	0.4008097	1.0	1.0	510	tags=9%, list=5%, signal=10%
GO:0003697	GO:0003697		78	-0.32625172	-1.0305212	0.3959596	1.0	1.0	2278	tags=26%, list=24%, signal=33%
GO:0061982	GO:0061982		36	-0.3769942	-1.0301435	0.4107143	1.0	1.0	1500	tags=25%, list=16%, signal=30%
GO:0043244	GO:0043244		73	-0.36541453	-1.0292604	0.44246033	1.0	1.0	606	tags=12%, list=6%, signal=13%
GO:0046131	GO:0046131		26	-0.4555753	-1.0290087	0.43004116	1.0	1.0	1423	tags=27%, list=15%, signal=32%
GO:0097223	GO:0097223		62	-0.3490417	-1.0289915	0.40792078	1.0	1.0	1333	tags=23%, list=14%, signal=26%
GO:0006337	GO:0006337		15	-0.44500694	-1.0285541	0.4301887	1.0	1.0	3243	tags=67%, list=34%, signal=100%
GO:0031498	GO:0031498		15	-0.44500694	-1.0285541	0.4301887	1.0	1.0	3243	tags=67%, list=34%, signal=100%
GO:0035304	GO:0035304		86	-0.3274354	-1.0284656	0.39419088	1.0	1.0	2345	tags=40%, list=24%, signal=52%
GO:0031072	GO:0031072		88	-0.31266218	-1.028284	0.38445807	1.0	1.0	1364	tags=20%, list=14%, signal=24%
GO:0070717	GO:0070717		21	-0.4156109	-1.0277125	0.4848485	1.0	1.0	2215	tags=33%, list=23%, signal=43%
GO:0010256	GO:0010256		259	-0.28843686	-1.0276471	0.39387757	1.0	1.0	2237	tags=32%, list=23%, signal=41%
GO:0098727	GO:0098727		70	-0.35988712	-1.026682	0.3960177	1.0	1.0	706	tags=13%, list=7%, signal=14%
GO:0005070	GO:0005070		33	-0.45448664	-1.0262333	0.45041323	1.0	1.0	231	tags=9%, list=2%, signal=9%
GO:0042220	GO:0042220		22	-0.37977758	-1.0260091	0.42173913	1.0	1.0	2818	tags=36%, list=29%, signal=51%
GO:1903902	GO:1903902		52	-0.35145485	-1.0255774	0.4274809	1.0	1.0	2187	tags=29%, list=23%, signal=37%
GO:0070129	GO:0070129		20	-0.4566936	-1.0254552	0.43661973	1.0	1.0	2534	tags=45%, list=26%, signal=61%
GO:0043236	GO:0043236		22	-0.4263859	-1.0246476	0.43290043	1.0	1.0	810	tags=14%, list=8%, signal=15%
GO:0043489	GO:0043489		26	-0.43298483	-1.0246354	0.4642857	1.0	1.0	2741	tags=50%, list=29%, signal=70%
GO:0043523	GO:0043523		107	-0.31220707	-1.0246298	0.40900195	1.0	1.0	2209	tags=26%, list=23%, signal=34%
GO:0042551	GO:0042551		15	-0.5491926	-1.0239774	0.5273109	1.0	1.0	2698	tags=47%, list=28%, signal=65%
GO:0032986	GO:0032986		17	-0.43281087	-1.0238112	0.43856332	1.0	1.0	3243	tags=59%, list=34%, signal=89%
GO:0051443	GO:0051443		21	-0.40003225	-1.0237175	0.41304347	1.0	1.0	2082	tags=33%, list=22%, signal=42%
GO:0021543	GO:0021543		82	-0.31459048	-1.0234978	0.42735043	1.0	1.0	1964	tags=32%, list=20%, signal=40%
GO:0017069	GO:0017069		31	-0.3478969	-1.023111	0.43785852	1.0	1.0	3598	tags=55%, list=37%, signal=87%
GO:0015291	GO:0015291		77	-0.37874904	-1.0228986	0.4317269	1.0	1.0	1880	tags=19%, list=20%, signal=24%
GO:0010634	GO:0010634		91	-0.3299146	-1.022193	0.41897234	1.0	1.0	746	tags=14%, list=8%, signal=15%
GO:0032982	GO:0032982		17	-0.5599901	-1.0220333	0.4526515	1.0	1.0	158	tags=18%, list=2%, signal=18%
GO:0061024	GO:0061024		496	-0.2605584	-1.0209768	0.39534885	1.0	1.0	2300	tags=28%, list=24%, signal=34%
GO:0010591	GO:0010591		23	-0.42229918	-1.0209646	0.45	1.0	1.0	459	tags=13%, list=5%, signal=14%
GO:0019210	GO:0019210		42	-0.42464474	-1.0202173	0.44294003	1.0	1.0	725	tags=12%, list=8%, signal=13%
GO:1901016	GO:1901016		22	-0.42898005	-1.0201901	0.4371002	1.0	1.0	1128	tags=18%, list=12%, signal=21%
GO:0046661	GO:0046661		74	-0.3734398	-1.0201497	0.41869918	1.0	1.0	818	tags=15%, list=9%, signal=16%
GO:0000413	GO:0000413		29	-0.34848773	-1.0200657	0.41941747	1.0	1.0	1868	tags=34%, list=19%, signal=43%
GO:0051291	GO:0051291		73	-0.32253495	-1.0197719	0.42217898	1.0	1.0	2529	tags=34%, list=26%, signal=46%
GO:0044441	GO:0044441		149	-0.31660938	-1.0194299	0.4235537	1.0	1.0	1954	tags=21%, list=20%, signal=27%
GO:0043270	GO:0043270		105	-0.3454961	-1.0192932	0.43096235	1.0	1.0	1128	tags=13%, list=12%, signal=15%
GO:0004540	GO:0004540		77	-0.33646291	-1.0185876	0.4097363	1.0	1.0	2251	tags=34%, list=23%, signal=44%
GO:0051087	GO:0051087		76	-0.30880827	-1.0181963	0.43307087	1.0	1.0	2007	tags=33%, list=21%, signal=41%
GO:0005811	GO:0005811		57	-0.335784	-1.0181451	0.40725806	1.0	1.0	2682	tags=37%, list=28%, signal=51%
GO:0034401	GO:0034401		42	-0.36421964	-1.0172713	0.42362526	1.0	1.0	2620	tags=29%, list=27%, signal=39%
GO:0043900	GO:0043900		229	-0.29947484	-1.0172014	0.404	1.0	1.0	2187	tags=29%, list=23%, signal=37%
GO:0061631	GO:0061631		28	-0.37450507	-1.017026	0.42774567	1.0	1.0	2599	tags=43%, list=27%, signal=59%
GO:0071949	GO:0071949		24	-0.3981775	-1.0169473	0.41935483	1.0	1.0	2682	tags=50%, list=28%, signal=69%
GO:0030968	GO:0030968		65	-0.41222203	-1.0160476	0.44781783	1.0	1.0	1229	tags=23%, list=13%, signal=26%
GO:0090183	GO:0090183		22	-0.5022676	-1.0159943	0.45752895	1.0	1.0	230	tags=14%, list=2%, signal=14%
GO:0031461	GO:0031461		93	-0.3287298	-1.015709	0.41649485	1.0	1.0	2063	tags=23%, list=21%, signal=28%
GO:0044091	GO:0044091		19	-0.44876364	-1.0156292	0.4770459	1.0	1.0	1368	tags=37%, list=14%, signal=43%
GO:0035239	GO:0035239		330	-0.30380163	-1.0152003	0.3747495	1.0	1.0	657	tags=10%, list=7%, signal=10%
GO:0016814	GO:0016814		17	-0.400408	-1.0149021	0.43030304	1.0	1.0	1718	tags=35%, list=18%, signal=43%
GO:1903901	GO:1903901		53	-0.35587066	-1.0147688	0.42607003	1.0	1.0	2451	tags=40%, list=25%, signal=53%
GO:0031301	GO:0031301		124	-0.3337748	-1.0146292	0.41586074	1.0	1.0	1724	tags=23%, list=18%, signal=27%
GO:0031201	GO:0031201		33	-0.38085797	-1.014597	0.45674044	1.0	1.0	2235	tags=30%, list=23%, signal=39%
GO:0000041	GO:0000041		76	-0.33637947	-1.0134375	0.4025696	1.0	1.0	1674	tags=17%, list=17%, signal=21%
GO:0036064	GO:0036064		49	-0.4413353	-1.0132977	0.4789916	1.0	1.0	1582	tags=24%, list=16%, signal=29%
GO:0010595	GO:0010595		60	-0.3693821	-1.0132915	0.44219068	1.0	1.0	746	tags=15%, list=8%, signal=16%
GO:0042274	GO:0042274		56	-0.31294122	-1.0129333	0.433526	1.0	1.0	3239	tags=50%, list=34%, signal=75%
GO:0007613	GO:0007613		44	-0.3408442	-1.012466	0.40083507	1.0	1.0	1262	tags=20%, list=13%, signal=23%
GO:0016197	GO:0016197		150	-0.31963286	-1.0120671	0.42970297	1.0	1.0	2509	tags=33%, list=26%, signal=44%
GO:0031572	GO:0031572		18	-0.3796672	-1.0119276	0.45192307	1.0	1.0	2279	tags=28%, list=24%, signal=36%
GO:0001974	GO:0001974		16	-0.4679149	-1.0117376	0.44906446	1.0	1.0	599	tags=19%, list=6%, signal=20%
GO:0008080	GO:0008080		57	-0.3531104	-1.0116413	0.42	1.0	1.0	1852	tags=23%, list=19%, signal=28%
GO:0016278	GO:0016278		32	-0.43965927	-1.0102364	0.5302714	1.0	1.0	1303	tags=19%, list=14%, signal=22%
GO:0016279	GO:0016279		32	-0.43965927	-1.0102364	0.5302714	1.0	1.0	1303	tags=19%, list=14%, signal=22%
GO:0030334	GO:0030334		449	-0.2809912	-1.0096262	0.40958604	1.0	1.0	1409	tags=16%, list=15%, signal=18%
GO:0000922	GO:0000922		110	-0.36532682	-1.0095801	0.42916667	1.0	1.0	2828	tags=36%, list=29%, signal=51%
GO:0038034	GO:0038034		21	-0.41428608	-1.0089984	0.48549324	1.0	1.0	3080	tags=43%, list=32%, signal=63%
GO:0097192	GO:0097192		21	-0.41428608	-1.0089984	0.48549324	1.0	1.0	3080	tags=43%, list=32%, signal=63%
GO:0044003	GO:0044003		34	-0.37723222	-1.0089576	0.46855983	1.0	1.0	2460	tags=32%, list=26%, signal=43%
GO:0031312	GO:0031312		34	-0.33051664	-1.0081491	0.43248945	1.0	1.0	1413	tags=26%, list=15%, signal=31%
GO:1903432	GO:1903432		19	-0.55976534	-1.0077842	0.49292928	1.0	1.0	931	tags=21%, list=10%, signal=23%
GO:2001026	GO:2001026		15	-0.48639092	-1.0074729	0.47107437	1.0	1.0	1918	tags=33%, list=20%, signal=42%
GO:0031338	GO:0031338		16	-0.44170764	-1.0062418	0.49902534	1.0	1.0	1333	tags=19%, list=14%, signal=22%
GO:0022624	GO:0022624		24	-0.4220017	-1.0061265	0.509542	1.0	1.0	3389	tags=63%, list=35%, signal=96%
GO:0055008	GO:0055008		33	-0.4075652	-1.0060071	0.46183953	1.0	1.0	512	tags=12%, list=5%, signal=13%
GO:0098641	GO:0098641		18	-0.41922736	-1.0057877	0.503861	1.0	1.0	602	tags=17%, list=6%, signal=18%
GO:0045182	GO:0045182		39	-0.35265994	-1.0052646	0.44834307	1.0	1.0	2168	tags=36%, list=23%, signal=46%
GO:0006354	GO:0006354		63	-0.33593264	-1.0046825	0.4485437	1.0	1.0	2728	tags=41%, list=28%, signal=57%
GO:0043666	GO:0043666		73	-0.3245514	-1.0040381	0.43030304	1.0	1.0	2345	tags=40%, list=24%, signal=52%
GO:1905954	GO:1905954		34	-0.39991897	-1.0039054	0.4434968	1.0	1.0	1112	tags=18%, list=12%, signal=20%
GO:0099055	GO:0099055		17	-0.5500724	-1.0030857	0.45691383	1.0	1.0	294	tags=12%, list=3%, signal=12%
GO:0034660	GO:0034660		400	-0.28106785	-1.0020653	0.4576923	1.0	1.0	2995	tags=39%, list=31%, signal=54%
GO:0001822	GO:0001822		127	-0.36007816	-1.0018965	0.4455645	1.0	1.0	230	tags=7%, list=2%, signal=7%
GO:0032365	GO:0032365		18	-0.4412773	-1.0014232	0.49298596	1.0	1.0	2503	tags=44%, list=26%, signal=60%
GO:1900034	GO:1900034		41	-0.37035468	-0.9998537	0.442	1.0	1.0	3105	tags=44%, list=32%, signal=65%
GO:0014068	GO:0014068		31	-0.43285128	-0.99952364	0.45731708	1.0	1.0	617	tags=13%, list=6%, signal=14%
GO:0016459	GO:0016459		42	-0.4180242	-0.9993237	0.45755693	1.0	1.0	1803	tags=31%, list=19%, signal=38%
GO:0043268	GO:0043268		18	-0.4478408	-0.99922776	0.49440715	1.0	1.0	1128	tags=22%, list=12%, signal=25%
GO:0031929	GO:0031929		22	-0.5190902	-0.99823403	0.5438247	1.0	1.0	2439	tags=50%, list=25%, signal=67%
GO:0061025	GO:0061025		86	-0.310757	-0.9978753	0.44489795	1.0	1.0	2702	tags=36%, list=28%, signal=50%
GO:0019953	GO:0019953		299	-0.30122876	-0.99779594	0.4651163	1.0	1.0	2087	tags=22%, list=22%, signal=28%
GO:0045132	GO:0045132		28	-0.39127707	-0.9976665	0.4507874	1.0	1.0	1831	tags=25%, list=19%, signal=31%
GO:0044818	GO:0044818		20	-0.45383415	-0.99763787	0.49292928	1.0	1.0	883	tags=15%, list=9%, signal=16%
GO:0009218	GO:0009218		21	-0.48292527	-0.9969879	0.47991967	1.0	1.0	917	tags=19%, list=10%, signal=21%
GO:1901264	GO:1901264		34	-0.4357148	-0.996824	0.4874477	1.0	1.0	1587	tags=24%, list=17%, signal=28%
GO:0009301	GO:0009301		56	-0.3437335	-0.9967153	0.44359463	1.0	1.0	3084	tags=46%, list=32%, signal=68%
GO:0042795	GO:0042795		56	-0.3437335	-0.9967153	0.44359463	1.0	1.0	3084	tags=46%, list=32%, signal=68%
GO:0004930	GO:0004930		33	-0.52370924	-0.9965198	0.48828125	1.0	1.0	832	tags=18%, list=9%, signal=20%
GO:0005685	GO:0005685		16	-0.4226437	-0.9961316	0.49712092	1.0	1.0	1894	tags=31%, list=20%, signal=39%
GO:0015662	GO:0015662		19	-0.39358988	-0.99558043	0.50309277	1.0	1.0	1166	tags=16%, list=12%, signal=18%
GO:0098858	GO:0098858		122	-0.27763548	-0.9953851	0.46218488	1.0	1.0	647	tags=10%, list=7%, signal=10%
GO:0010921	GO:0010921		106	-0.3142421	-0.99518555	0.43162394	1.0	1.0	2386	tags=36%, list=25%, signal=47%
GO:0009264	GO:0009264		15	-0.3925047	-0.99496055	0.46088794	1.0	1.0	1650	tags=27%, list=17%, signal=32%
GO:0043094	GO:0043094		29	-0.34148917	-0.9948673	0.46170214	1.0	1.0	161	tags=7%, list=2%, signal=7%
GO:0098586	GO:0098586		17	-0.34677953	-0.9934924	0.44715446	1.0	1.0	2222	tags=29%, list=23%, signal=38%
GO:0046039	GO:0046039		27	-0.4130683	-0.9933644	0.49101797	1.0	1.0	917	tags=26%, list=10%, signal=29%
GO:0071241	GO:0071241		106	-0.30514967	-0.99301356	0.46413502	1.0	1.0	1870	tags=21%, list=19%, signal=25%
GO:0010821	GO:0010821		123	-0.27584404	-0.99254	0.46450305	1.0	1.0	2008	tags=20%, list=21%, signal=24%
GO:0005643	GO:0005643		67	-0.35657102	-0.9914939	0.48046875	1.0	1.0	2462	tags=27%, list=26%, signal=36%
GO:0016460	GO:0016460		19	-0.47072005	-0.99096555	0.48007968	1.0	1.0	1803	tags=42%, list=19%, signal=52%
GO:0019208	GO:0019208		59	-0.33902717	-0.9909529	0.46855983	1.0	1.0	2345	tags=41%, list=24%, signal=53%
GO:0071248	GO:0071248		92	-0.31785765	-0.9903381	0.47311828	1.0	1.0	1870	tags=23%, list=19%, signal=28%
GO:0002931	GO:0002931		24	-0.39306873	-0.9902798	0.47070706	1.0	1.0	3217	tags=46%, list=33%, signal=69%
GO:0032155	GO:0032155		47	-0.35157114	-0.9899393	0.48015872	1.0	1.0	3133	tags=40%, list=33%, signal=60%
GO:0072001	GO:0072001		134	-0.34905604	-0.98986024	0.47464502	1.0	1.0	1048	tags=14%, list=11%, signal=16%
GO:0030522	GO:0030522		95	-0.31281012	-0.98938304	0.4534413	1.0	1.0	1677	tags=22%, list=17%, signal=27%
GO:0051301	GO:0051301		343	-0.27594364	-0.9890803	0.4845996	1.0	1.0	2496	tags=29%, list=26%, signal=38%
GO:0050792	GO:0050792		131	-0.30884597	-0.98875254	0.47316104	1.0	1.0	2187	tags=30%, list=23%, signal=38%
GO:0001655	GO:0001655		156	-0.33906046	-0.98849314	0.4681725	1.0	1.0	1048	tags=14%, list=11%, signal=16%
GO:0072350	GO:0072350		35	-0.36318344	-0.9875198	0.47942388	1.0	1.0	3124	tags=57%, list=32%, signal=84%
GO:0000422	GO:0000422		30	-0.42198685	-0.98734516	0.47878787	1.0	1.0	713	tags=13%, list=7%, signal=14%
GO:0061726	GO:0061726		30	-0.42198685	-0.98734516	0.47878787	1.0	1.0	713	tags=13%, list=7%, signal=14%
GO:0016757	GO:0016757		134	-0.34778178	-0.98693305	0.4616896	1.0	1.0	1046	tags=18%, list=11%, signal=20%
GO:0090175	GO:0090175		38	-0.39188623	-0.9865948	0.47736627	1.0	1.0	1234	tags=18%, list=13%, signal=21%
GO:0019054	GO:0019054		19	-0.4125138	-0.9865865	0.5282258	1.0	1.0	2008	tags=26%, list=21%, signal=33%
GO:0019005	GO:0019005		31	-0.36481667	-0.9865649	0.484	1.0	1.0	1437	tags=16%, list=15%, signal=19%
GO:0007035	GO:0007035		17	-0.37684366	-0.98615664	0.4814815	1.0	1.0	715	tags=12%, list=7%, signal=13%
GO:0046332	GO:0046332		48	-0.39934173	-0.98544735	0.5225933	1.0	1.0	1580	tags=19%, list=16%, signal=22%
GO:0070063	GO:0070063		46	-0.32066074	-0.98472196	0.4711934	1.0	1.0	2686	tags=46%, list=28%, signal=63%
GO:0043175	GO:0043175		33	-0.34762153	-0.9841638	0.44715446	1.0	1.0	2686	tags=52%, list=28%, signal=71%
GO:0002833	GO:0002833		24	-0.42885822	-0.98408574	0.5071283	1.0	1.0	1608	tags=29%, list=17%, signal=35%
GO:0034212	GO:0034212		52	-0.35672644	-0.98360366	0.4759036	1.0	1.0	2399	tags=29%, list=25%, signal=38%
GO:0002495	GO:0002495		79	-0.28322932	-0.9834721	0.45974576	1.0	1.0	2610	tags=34%, list=27%, signal=47%
GO:0002504	GO:0002504		79	-0.28322932	-0.9834721	0.45974576	1.0	1.0	2610	tags=34%, list=27%, signal=47%
GO:0019886	GO:0019886		79	-0.28322932	-0.9834721	0.45974576	1.0	1.0	2610	tags=34%, list=27%, signal=47%
GO:0003382	GO:0003382		23	-0.41932455	-0.9833883	0.52390057	1.0	1.0	1451	tags=22%, list=15%, signal=26%
GO:0009649	GO:0009649		15	-0.48848033	-0.9830078	0.5040816	1.0	1.0	1942	tags=33%, list=20%, signal=42%
GO:0017112	GO:0017112		39	-0.3951585	-0.98282325	0.511579	1.0	1.0	2234	tags=41%, list=23%, signal=53%
GO:0051536	GO:0051536		48	-0.35682327	-0.9821353	0.48582995	1.0	1.0	2384	tags=29%, list=25%, signal=39%
GO:0051540	GO:0051540		48	-0.35682327	-0.9821353	0.48582995	1.0	1.0	2384	tags=29%, list=25%, signal=39%
GO:0043266	GO:0043266		34	-0.34480014	-0.9815665	0.48125	1.0	1.0	1128	tags=15%, list=12%, signal=17%
GO:0055123	GO:0055123		58	-0.3859491	-0.9813708	0.49385247	1.0	1.0	184	tags=7%, list=2%, signal=7%
GO:0071383	GO:0071383		98	-0.28331527	-0.9812539	0.5049702	1.0	1.0	2122	tags=29%, list=22%, signal=36%
GO:0006607	GO:0006607		18	-0.38356164	-0.98110276	0.45731708	1.0	1.0	3038	tags=50%, list=32%, signal=73%
GO:0048709	GO:0048709		30	-0.39764997	-0.9805655	0.4927235	1.0	1.0	100	tags=10%, list=1%, signal=10%
GO:0001708	GO:0001708		16	-0.5175388	-0.9795571	0.5070707	1.0	1.0	264	tags=19%, list=3%, signal=19%
GO:0045165	GO:0045165		65	-0.38111314	-0.97944844	0.4926004	1.0	1.0	271	tags=11%, list=3%, signal=11%
GO:0071320	GO:0071320		25	-0.47080302	-0.97910225	0.4809322	1.0	1.0	166	tags=12%, list=2%, signal=12%
GO:0048147	GO:0048147		19	-0.38199064	-0.9787894	0.49105367	1.0	1.0	1998	tags=37%, list=21%, signal=46%
GO:1903312	GO:1903312		55	-0.38065267	-0.9777559	0.51926976	1.0	1.0	3268	tags=51%, list=34%, signal=77%
GO:0106027	GO:0106027		24	-0.30736625	-0.97735626	0.47443762	1.0	1.0	1850	tags=25%, list=19%, signal=31%
GO:0000289	GO:0000289		17	-0.45666894	-0.9766726	0.5029586	1.0	1.0	2171	tags=41%, list=23%, signal=53%
GO:0003777	GO:0003777		43	-0.34777504	-0.9762252	0.4901099	1.0	1.0	1535	tags=23%, list=16%, signal=28%
GO:1901214	GO:1901214		166	-0.2798771	-0.9761815	0.4908722	1.0	1.0	1850	tags=22%, list=19%, signal=26%
GO:1901661	GO:1901661		23	-0.4331045	-0.97608113	0.498	1.0	1.0	1346	tags=26%, list=14%, signal=30%
GO:0046949	GO:0046949		21	-0.36103827	-0.97605604	0.4779874	1.0	1.0	1222	tags=29%, list=13%, signal=33%
GO:1900076	GO:1900076		43	-0.38656843	-0.9758334	0.47261664	1.0	1.0	1229	tags=21%, list=13%, signal=24%
GO:0043202	GO:0043202		73	-0.29417506	-0.9754151	0.4796748	1.0	1.0	2893	tags=36%, list=30%, signal=51%
GO:0090502	GO:0090502		54	-0.3267054	-0.9752185	0.482	1.0	1.0	1700	tags=22%, list=18%, signal=27%
GO:0035967	GO:0035967		93	-0.34794828	-0.9732104	0.5224719	1.0	1.0	1388	tags=22%, list=14%, signal=25%
GO:0061462	GO:0061462		27	-0.41277477	-0.9729718	0.5173745	1.0	1.0	3229	tags=52%, list=34%, signal=78%
GO:0003002	GO:0003002		93	-0.360843	-0.97290885	0.49348232	1.0	1.0	1351	tags=18%, list=14%, signal=21%
GO:0030135	GO:0030135		200	-0.27507004	-0.9728944	0.51111114	1.0	1.0	2336	tags=32%, list=24%, signal=41%
GO:0001837	GO:0001837		34	-0.36885813	-0.9722726	0.48707753	1.0	1.0	959	tags=21%, list=10%, signal=23%
GO:0006383	GO:0006383		33	-0.393315	-0.9721683	0.48771265	1.0	1.0	1904	tags=27%, list=20%, signal=34%
GO:0016137	GO:0016137		15	-0.42529377	-0.971738	0.5083333	1.0	1.0	515	tags=20%, list=5%, signal=21%
GO:0051879	GO:0051879		27	-0.34200677	-0.97169006	0.50687623	1.0	1.0	1181	tags=26%, list=12%, signal=29%
GO:2000779	GO:2000779		39	-0.37232482	-0.97148407	0.5150301	1.0	1.0	2101	tags=36%, list=22%, signal=46%
GO:0009952	GO:0009952		61	-0.38264465	-0.9706299	0.49707603	1.0	1.0	1351	tags=21%, list=14%, signal=25%
GO:0048565	GO:0048565		52	-0.3922979	-0.9703533	0.5060241	1.0	1.0	184	tags=8%, list=2%, signal=8%
GO:0005771	GO:0005771		21	-0.35826185	-0.9698665	0.5347369	1.0	1.0	3011	tags=57%, list=31%, signal=83%
GO:0006275	GO:0006275		68	-0.3255997	-0.9695254	0.5019157	1.0	1.0	2382	tags=28%, list=25%, signal=37%
GO:0005882	GO:0005882		89	-0.3305489	-0.9691898	0.5104167	1.0	1.0	714	tags=11%, list=7%, signal=12%
GO:0006023	GO:0006023		50	-0.39920098	-0.96811527	0.5243902	1.0	1.0	774	tags=14%, list=8%, signal=15%
GO:0006024	GO:0006024		50	-0.39920098	-0.96811527	0.5243902	1.0	1.0	774	tags=14%, list=8%, signal=15%
GO:0042471	GO:0042471		41	-0.42826146	-0.9678853	0.4871287	1.0	1.0	933	tags=24%, list=10%, signal=27%
GO:0010771	GO:0010771		44	-0.35339853	-0.9677206	0.5136268	1.0	1.0	1579	tags=30%, list=16%, signal=35%
GO:0097035	GO:0097035		20	-0.38728568	-0.9671654	0.51208794	1.0	1.0	921	tags=20%, list=10%, signal=22%
GO:0003158	GO:0003158		48	-0.35763916	-0.9670375	0.5	1.0	1.0	642	tags=15%, list=7%, signal=16%
GO:0018205	GO:0018205		182	-0.30941254	-0.96613896	0.518	1.0	1.0	2501	tags=32%, list=26%, signal=43%
GO:0036092	GO:0036092		27	-0.39677447	-0.96598464	0.50377357	1.0	1.0	2197	tags=33%, list=23%, signal=43%
GO:1904356	GO:1904356		47	-0.3635678	-0.96547127	0.5078125	1.0	1.0	2800	tags=51%, list=29%, signal=72%
GO:0090100	GO:0090100		48	-0.38225377	-0.9642168	0.5248092	1.0	1.0	1511	tags=19%, list=16%, signal=22%
GO:0050922	GO:0050922		24	-0.3872524	-0.96361685	0.49278352	1.0	1.0	1201	tags=17%, list=12%, signal=19%
GO:0043406	GO:0043406		137	-0.28189495	-0.9631591	0.5576132	1.0	1.0	1638	tags=19%, list=17%, signal=23%
GO:1990204	GO:1990204		80	-0.3144266	-0.9622548	0.49798387	1.0	1.0	2126	tags=31%, list=22%, signal=40%
GO:0099023	GO:0099023		56	-0.3262397	-0.9622235	0.52400833	1.0	1.0	2727	tags=45%, list=28%, signal=62%
GO:0051591	GO:0051591		50	-0.38031816	-0.9621925	0.5342742	1.0	1.0	166	tags=8%, list=2%, signal=8%
GO:2000272	GO:2000272		17	-0.4563927	-0.9620363	0.5094737	1.0	1.0	1369	tags=29%, list=14%, signal=34%
GO:0003924	GO:0003924		189	-0.27122992	-0.9618873	0.51875	1.0	1.0	2779	tags=38%, list=29%, signal=52%
GO:0005520	GO:0005520		15	-0.46346584	-0.9617953	0.5414847	1.0	1.0	1162	tags=20%, list=12%, signal=23%
GO:0002686	GO:0002686		18	-0.39272642	-0.9608325	0.5251046	1.0	1.0	1112	tags=17%, list=12%, signal=19%
GO:0048609	GO:0048609		316	-0.2856658	-0.9605136	0.5684411	1.0	1.0	2087	tags=24%, list=22%, signal=30%
GO:0006457	GO:0006457		167	-0.28109357	-0.96042633	0.5289256	1.0	1.0	2438	tags=32%, list=25%, signal=42%
GO:0003151	GO:0003151		35	-0.41362047	-0.9598493	0.56804734	1.0	1.0	512	tags=11%, list=5%, signal=12%
GO:0043279	GO:0043279		54	-0.272982	-0.95874393	0.5489362	1.0	1.0	2818	tags=33%, list=29%, signal=47%
GO:0005975	GO:0005975		274	-0.26253662	-0.9584388	0.5349794	1.0	1.0	1671	tags=23%, list=17%, signal=27%
GO:0016407	GO:0016407		73	-0.31082833	-0.9582866	0.5436508	1.0	1.0	2399	tags=29%, list=25%, signal=38%
GO:0015629	GO:0015629		335	-0.2651516	-0.9581066	0.54989386	1.0	1.0	1993	tags=23%, list=21%, signal=28%
GO:0051216	GO:0051216		70	-0.40680063	-0.9579624	0.538	1.0	1.0	840	tags=14%, list=9%, signal=16%
GO:0032504	GO:0032504		319	-0.28450477	-0.95794576	0.56925994	1.0	1.0	2087	tags=24%, list=22%, signal=30%
GO:0070316	GO:0070316		36	-0.36646664	-0.9577848	0.5230126	1.0	1.0	1310	tags=14%, list=14%, signal=16%
GO:1902743	GO:1902743		31	-0.3538831	-0.95752853	0.5444915	1.0	1.0	459	tags=10%, list=5%, signal=10%
GO:0007528	GO:0007528		19	-0.35840926	-0.95741475	0.54025424	1.0	1.0	732	tags=11%, list=8%, signal=11%
GO:0033500	GO:0033500		95	-0.31765988	-0.9570254	0.53430355	1.0	1.0	1042	tags=16%, list=11%, signal=18%
GO:0042593	GO:0042593		95	-0.31765988	-0.9570254	0.53430355	1.0	1.0	1042	tags=16%, list=11%, signal=18%
GO:0051787	GO:0051787		19	-0.34481195	-0.95678276	0.51829267	1.0	1.0	1902	tags=37%, list=20%, signal=46%
GO:2000060	GO:2000060		53	-0.3044736	-0.95529604	0.5188867	1.0	1.0	3220	tags=40%, list=33%, signal=59%
GO:0060071	GO:0060071		33	-0.37088153	-0.9549333	0.54969573	1.0	1.0	1234	tags=18%, list=13%, signal=21%
GO:0010464	GO:0010464		16	-0.5653224	-0.9545093	0.54457366	1.0	1.0	617	tags=19%, list=6%, signal=20%
GO:0060348	GO:0060348		97	-0.36247838	-0.9541262	0.56112224	1.0	1.0	840	tags=10%, list=9%, signal=11%
GO:0032204	GO:0032204		63	-0.32977825	-0.9532864	0.53488374	1.0	1.0	2800	tags=48%, list=29%, signal=67%
GO:0042472	GO:0042472		34	-0.45825845	-0.95313287	0.51960784	1.0	1.0	933	tags=29%, list=10%, signal=32%
GO:0046329	GO:0046329		24	-0.41097096	-0.95279557	0.562753	1.0	1.0	693	tags=13%, list=7%, signal=13%
GO:0014910	GO:0014910		35	-0.36277583	-0.9525059	0.55042017	1.0	1.0	1993	tags=31%, list=21%, signal=40%
GO:0019003	GO:0019003		49	-0.33071283	-0.9523499	0.51814514	1.0	1.0	2814	tags=37%, list=29%, signal=52%
GO:0070317	GO:0070317		34	-0.37727267	-0.9520329	0.5264271	1.0	1.0	1310	tags=12%, list=14%, signal=14%
GO:0008536	GO:0008536		30	-0.32936808	-0.95187354	0.507874	1.0	1.0	2423	tags=37%, list=25%, signal=49%
GO:1902369	GO:1902369		35	-0.38775283	-0.9512561	0.53535354	1.0	1.0	2494	tags=43%, list=26%, signal=58%
GO:0007272	GO:0007272		52	-0.33284134	-0.95117855	0.53218883	1.0	1.0	641	tags=13%, list=7%, signal=14%
GO:0008366	GO:0008366		52	-0.33284134	-0.95117855	0.53218883	1.0	1.0	641	tags=13%, list=7%, signal=14%
GO:0042552	GO:0042552		52	-0.33284134	-0.95117855	0.53218883	1.0	1.0	641	tags=13%, list=7%, signal=14%
GO:0035904	GO:0035904		31	-0.45030585	-0.9510648	0.5343228	1.0	1.0	1196	tags=19%, list=12%, signal=22%
GO:0008654	GO:0008654		170	-0.28572023	-0.9506494	0.58928573	1.0	1.0	2197	tags=29%, list=23%, signal=37%
GO:0030850	GO:0030850		24	-0.39767256	-0.95060253	0.5419223	1.0	1.0	641	tags=17%, list=7%, signal=18%
GO:0048701	GO:0048701		24	-0.44931376	-0.95049113	0.5263158	1.0	1.0	1140	tags=13%, list=12%, signal=14%
GO:0030218	GO:0030218		45	-0.35832393	-0.95025456	0.5711382	1.0	1.0	1596	tags=31%, list=17%, signal=37%
GO:0051020	GO:0051020		400	-0.26417512	-0.949738	0.60084033	1.0	1.0	2283	tags=27%, list=24%, signal=34%
GO:0016655	GO:0016655		44	-0.3368393	-0.9494102	0.5050505	1.0	1.0	1207	tags=20%, list=13%, signal=23%
GO:0001885	GO:0001885		32	-0.3600902	-0.9490891	0.5378641	1.0	1.0	642	tags=16%, list=7%, signal=17%
GO:0000407	GO:0000407		26	-0.40119442	-0.9477343	0.52692306	1.0	1.0	2509	tags=31%, list=26%, signal=42%
GO:0033146	GO:0033146		31	-0.42178696	-0.9471372	0.52642274	1.0	1.0	1511	tags=23%, list=16%, signal=27%
GO:0060271	GO:0060271		150	-0.33094248	-0.9469606	0.55119824	1.0	1.0	1890	tags=25%, list=20%, signal=31%
GO:0072529	GO:0072529		19	-0.37930664	-0.9465673	0.54885656	1.0	1.0	1547	tags=26%, list=16%, signal=31%
GO:0097164	GO:0097164		95	-0.34687072	-0.946534	0.5488281	1.0	1.0	647	tags=12%, list=7%, signal=12%
GO:0007517	GO:0007517		128	-0.35344043	-0.9460309	0.57539684	1.0	1.0	512	tags=9%, list=5%, signal=9%
GO:0043367	GO:0043367		15	-0.5194075	-0.9454766	0.5540797	1.0	1.0	230	tags=20%, list=2%, signal=20%
GO:0070972	GO:0070972		114	-0.34548816	-0.9454566	0.5205479	1.0	1.0	3040	tags=46%, list=32%, signal=67%
GO:1904837	GO:1904837		18	-0.38126174	-0.9449258	0.5540275	1.0	1.0	726	tags=11%, list=8%, signal=12%
GO:0042775	GO:0042775		56	-0.32215142	-0.944419	0.53814435	1.0	1.0	2079	tags=29%, list=22%, signal=36%
GO:1903672	GO:1903672		20	-0.37741697	-0.9443372	0.5419501	1.0	1.0	566	tags=15%, list=6%, signal=16%
GO:0045652	GO:0045652		29	-0.41496074	-0.9440343	0.58349705	1.0	1.0	726	tags=10%, list=8%, signal=11%
GO:0016627	GO:0016627		51	-0.33901423	-0.9438425	0.51244813	1.0	1.0	1684	tags=25%, list=18%, signal=31%
GO:0001882	GO:0001882		253	-0.26344472	-0.94333404	0.5461847	1.0	1.0	2268	tags=28%, list=24%, signal=36%
GO:0045324	GO:0045324		16	-0.41757616	-0.94319254	0.5214844	1.0	1.0	1946	tags=38%, list=20%, signal=47%
GO:0022804	GO:0022804		143	-0.3049935	-0.94305265	0.5833333	1.0	1.0	984	tags=10%, list=10%, signal=11%
GO:0000959	GO:0000959		28	-0.3495531	-0.9430504	0.51619434	1.0	1.0	2132	tags=39%, list=22%, signal=50%
GO:0009792	GO:0009792		308	-0.2770149	-0.9427903	0.6225681	1.0	1.0	840	tags=11%, list=9%, signal=11%
GO:0005525	GO:0005525		239	-0.26540598	-0.94265354	0.55918366	1.0	1.0	2268	tags=29%, list=24%, signal=37%
GO:0034620	GO:0034620		79	-0.3551866	-0.94238853	0.58126193	1.0	1.0	1229	tags=20%, list=13%, signal=23%
GO:0005777	GO:0005777		104	-0.33464357	-0.9419906	0.52409637	1.0	1.0	1684	tags=28%, list=18%, signal=33%
GO:0042579	GO:0042579		104	-0.33464357	-0.9419906	0.52409637	1.0	1.0	1684	tags=28%, list=18%, signal=33%
GO:0060688	GO:0060688		23	-0.49290207	-0.94170266	0.5810056	1.0	1.0	617	tags=17%, list=6%, signal=19%
GO:0046173	GO:0046173		31	-0.32909897	-0.9415908	0.5334728	1.0	1.0	2154	tags=39%, list=22%, signal=50%
GO:0071985	GO:0071985		28	-0.36629292	-0.94147676	0.5560345	1.0	1.0	1270	tags=25%, list=13%, signal=29%
GO:0060589	GO:0060589		231	-0.28689203	-0.94122213	0.5912863	1.0	1.0	2562	tags=32%, list=27%, signal=43%
GO:0036294	GO:0036294		83	-0.31323358	-0.9408213	0.57884234	1.0	1.0	900	tags=14%, list=9%, signal=16%
GO:0035710	GO:0035710		16	-0.5065032	-0.9406661	0.56653994	1.0	1.0	230	tags=19%, list=2%, signal=19%
GO:0008194	GO:0008194		61	-0.3922377	-0.9404402	0.55780935	1.0	1.0	791	tags=18%, list=8%, signal=20%
GO:0018022	GO:0018022		48	-0.35480112	-0.9396397	0.5877551	1.0	1.0	1049	tags=15%, list=11%, signal=16%
GO:0030175	GO:0030175		72	-0.27977955	-0.9396362	0.56367433	1.0	1.0	566	tags=8%, list=6%, signal=9%
GO:0008022	GO:0008022		144	-0.27556035	-0.93956035	0.6034483	1.0	1.0	1624	tags=20%, list=17%, signal=24%
GO:0007276	GO:0007276		256	-0.28822374	-0.93919235	0.58674467	1.0	1.0	2087	tags=23%, list=22%, signal=29%
GO:0001671	GO:0001671		22	-0.36513993	-0.9391733	0.5616162	1.0	1.0	2438	tags=41%, list=25%, signal=55%
GO:0019887	GO:0019887		105	-0.2971318	-0.9389689	0.6119096	1.0	1.0	1397	tags=19%, list=15%, signal=22%
GO:0006513	GO:0006513		53	-0.33240148	-0.93853134	0.56057495	1.0	1.0	3011	tags=38%, list=31%, signal=55%
GO:0046683	GO:0046683		63	-0.34565178	-0.93830013	0.58483034	1.0	1.0	166	tags=6%, list=2%, signal=6%
GO:0032549	GO:0032549		247	-0.26209554	-0.9382309	0.5679513	1.0	1.0	2268	tags=29%, list=24%, signal=37%
GO:0005775	GO:0005775		140	-0.2719072	-0.93815666	0.54325956	1.0	1.0	2893	tags=36%, list=30%, signal=50%
GO:0008299	GO:0008299		22	-0.4401096	-0.9379056	0.5568628	1.0	1.0	482	tags=18%, list=5%, signal=19%
GO:0070603	GO:0070603		59	-0.3268285	-0.93764603	0.5229541	1.0	1.0	2141	tags=27%, list=22%, signal=35%
GO:0098936	GO:0098936		20	-0.49892816	-0.93734384	0.5882353	1.0	1.0	294	tags=10%, list=3%, signal=10%
GO:0032154	GO:0032154		38	-0.3407289	-0.9372998	0.5626204	1.0	1.0	3056	tags=39%, list=32%, signal=58%
GO:0007269	GO:0007269		38	-0.31907162	-0.9368727	0.5611814	1.0	1.0	2826	tags=32%, list=29%, signal=45%
GO:0099643	GO:0099643		38	-0.31907162	-0.9368727	0.5611814	1.0	1.0	2826	tags=32%, list=29%, signal=45%
GO:0007156	GO:0007156		50	-0.42201248	-0.936795	0.582846	1.0	1.0	1086	tags=16%, list=11%, signal=18%
GO:1901379	GO:1901379		31	-0.339389	-0.9364484	0.5567227	1.0	1.0	11	tags=3%, list=0%, signal=3%
GO:0051341	GO:0051341		51	-0.32358044	-0.9360679	0.5550661	1.0	1.0	425	tags=6%, list=4%, signal=6%
GO:0071356	GO:0071356		87	-0.29744565	-0.93566257	0.5802998	1.0	1.0	1226	tags=15%, list=13%, signal=17%
GO:0042788	GO:0042788		27	-0.3689309	-0.93544114	0.5588235	1.0	1.0	3634	tags=70%, list=38%, signal=113%
GO:0032436	GO:0032436		46	-0.30236378	-0.93528056	0.5596869	1.0	1.0	3481	tags=48%, list=36%, signal=75%
GO:0097191	GO:0097191		61	-0.32523707	-0.9349507	0.56289977	1.0	1.0	1099	tags=16%, list=11%, signal=18%
GO:0051235	GO:0051235		111	-0.2738457	-0.9348562	0.56993735	1.0	1.0	1597	tags=21%, list=17%, signal=25%
GO:0030695	GO:0030695		197	-0.29471382	-0.93454134	0.5790554	1.0	1.0	2045	tags=26%, list=21%, signal=33%
GO:0050686	GO:0050686		27	-0.37805122	-0.93438286	0.5555556	1.0	1.0	3237	tags=44%, list=34%, signal=67%
GO:0001961	GO:0001961		25	-0.31760064	-0.93411165	0.5572354	1.0	1.0	2222	tags=44%, list=23%, signal=57%
GO:1902106	GO:1902106		41	-0.37584025	-0.9338091	0.5864078	1.0	1.0	124	tags=10%, list=1%, signal=10%
GO:0035295	GO:0035295		421	-0.26994377	-0.93315125	0.78105265	1.0	1.0	657	tags=9%, list=7%, signal=9%
GO:0003206	GO:0003206		56	-0.34838542	-0.9331352	0.57419354	1.0	1.0	512	tags=11%, list=5%, signal=11%
GO:1904949	GO:1904949		72	-0.3161763	-0.933129	0.51632655	1.0	1.0	2141	tags=25%, list=22%, signal=32%
GO:2000758	GO:2000758		22	-0.39375407	-0.9329133	0.5472837	1.0	1.0	230	tags=9%, list=2%, signal=9%
GO:0046636	GO:0046636		16	-0.52168	-0.9327243	0.55725193	1.0	1.0	52	tags=13%, list=1%, signal=13%
GO:0042181	GO:0042181		15	-0.41366777	-0.9326407	0.5784499	1.0	1.0	2380	tags=33%, list=25%, signal=44%
GO:0022617	GO:0022617		35	-0.38695812	-0.93196636	0.5887265	1.0	1.0	1424	tags=17%, list=15%, signal=20%
GO:0006936	GO:0006936		119	-0.321607	-0.93068016	0.5831579	1.0	1.0	1907	tags=28%, list=20%, signal=34%
GO:0007157	GO:0007157		19	-0.5166769	-0.9303245	0.59266406	1.0	1.0	3	tags=5%, list=0%, signal=5%
GO:0003205	GO:0003205		79	-0.32381183	-0.93026906	0.6099585	1.0	1.0	1274	tags=15%, list=13%, signal=17%
GO:0030041	GO:0030041		22	-0.38017982	-0.93010384	0.5564682	1.0	1.0	62	tags=5%, list=1%, signal=5%
GO:0032210	GO:0032210		42	-0.35738754	-0.9298967	0.5841393	1.0	1.0	2800	tags=50%, list=29%, signal=70%
GO:0071889	GO:0071889		20	-0.38658696	-0.9296207	0.5524625	1.0	1.0	1419	tags=20%, list=15%, signal=23%
GO:0071453	GO:0071453		94	-0.299616	-0.9294213	0.6183674	1.0	1.0	900	tags=13%, list=9%, signal=14%
GO:0032886	GO:0032886		124	-0.30119935	-0.92867464	0.5791583	1.0	1.0	1509	tags=21%, list=16%, signal=25%
GO:2000104	GO:2000104		17	-0.38959438	-0.9282211	0.5549133	1.0	1.0	1713	tags=24%, list=18%, signal=29%
GO:0051085	GO:0051085		23	-0.3255512	-0.92815495	0.5690722	1.0	1.0	2085	tags=35%, list=22%, signal=44%
GO:0019787	GO:0019787		250	-0.2832221	-0.9274454	0.6340956	1.0	1.0	1783	tags=21%, list=19%, signal=25%
GO:0007032	GO:0007032		57	-0.332591	-0.92725897	0.5683594	1.0	1.0	2268	tags=33%, list=24%, signal=43%
GO:1902116	GO:1902116		25	-0.39116982	-0.92723495	0.5609756	1.0	1.0	1037	tags=12%, list=11%, signal=13%
GO:0032205	GO:0032205		24	-0.44094765	-0.9272056	0.625	1.0	1.0	2642	tags=46%, list=27%, signal=63%
GO:0008544	GO:0008544		188	-0.3080341	-0.927203	0.5987526	1.0	1.0	1166	tags=15%, list=12%, signal=17%
GO:0001501	GO:0001501		224	-0.30754	-0.92706805	0.64942527	1.0	1.0	621	tags=8%, list=6%, signal=8%
GO:0003713	GO:0003713		202	-0.28315318	-0.9261109	0.599182	1.0	1.0	2141	tags=24%, list=22%, signal=30%
GO:0034987	GO:0034987		15	-0.48441398	-0.9260911	0.60206187	1.0	1.0	107	tags=7%, list=1%, signal=7%
GO:0072594	GO:0072594		323	-0.26579335	-0.92606455	0.5564202	1.0	1.0	3067	tags=41%, list=32%, signal=58%
GO:0006220	GO:0006220		49	-0.32224396	-0.9260281	0.60784316	1.0	1.0	2102	tags=27%, list=22%, signal=34%
GO:0015026	GO:0015026		15	-0.5226714	-0.9258338	0.58592135	1.0	1.0	240	tags=7%, list=2%, signal=7%
GO:1902745	GO:1902745		19	-0.3642786	-0.9253716	0.5639413	1.0	1.0	53	tags=5%, list=1%, signal=5%
GO:0046626	GO:0046626		41	-0.3709959	-0.9250905	0.54435486	1.0	1.0	1229	tags=20%, list=13%, signal=22%
GO:0001568	GO:0001568		253	-0.28362647	-0.92503005	0.7205589	1.0	1.0	1544	tags=17%, list=16%, signal=20%
GO:0031267	GO:0031267		336	-0.25872874	-0.924787	0.6392405	1.0	1.0	1675	tags=20%, list=17%, signal=23%
GO:0001919	GO:0001919		17	-0.4463295	-0.9244568	0.5744235	1.0	1.0	1270	tags=24%, list=13%, signal=27%
GO:0043200	GO:0043200		72	-0.33173913	-0.9244262	0.6037736	1.0	1.0	140	tags=6%, list=1%, signal=6%
GO:2001020	GO:2001020		125	-0.29189217	-0.9243918	0.6023857	1.0	1.0	2259	tags=26%, list=23%, signal=34%
GO:0120114	GO:0120114		67	-0.30275777	-0.9243299	0.5755258	1.0	1.0	3256	tags=46%, list=34%, signal=69%
GO:0032368	GO:0032368		50	-0.34167507	-0.9242533	0.602	1.0	1.0	480	tags=10%, list=5%, signal=10%
GO:0001947	GO:0001947		19	-0.526041	-0.9238534	0.58436215	1.0	1.0	512	tags=21%, list=5%, signal=22%
GO:0061371	GO:0061371		19	-0.526041	-0.9238534	0.58436215	1.0	1.0	512	tags=21%, list=5%, signal=22%
GO:0034101	GO:0034101		51	-0.32856536	-0.9233457	0.59583336	1.0	1.0	1596	tags=27%, list=17%, signal=33%
GO:0010043	GO:0010043		28	-0.38217586	-0.9226397	0.578629	1.0	1.0	1870	tags=18%, list=19%, signal=22%
GO:0002292	GO:0002292		15	-0.5344354	-0.9223927	0.5882353	1.0	1.0	514	tags=27%, list=5%, signal=28%
GO:1901998	GO:1901998		28	-0.36936024	-0.92200786	0.5540541	1.0	1.0	3400	tags=68%, list=35%, signal=105%
GO:0043368	GO:0043368		16	-0.4374276	-0.92194563	0.58436215	1.0	1.0	1707	tags=44%, list=18%, signal=53%
GO:0003413	GO:0003413		17	-0.4110174	-0.9219289	0.6072187	1.0	1.0	1781	tags=29%, list=19%, signal=36%
GO:0045616	GO:0045616		24	-0.40614495	-0.9217519	0.6163022	1.0	1.0	1367	tags=21%, list=14%, signal=24%
GO:0032550	GO:0032550		243	-0.2576807	-0.9210863	0.60285133	1.0	1.0	2268	tags=28%, list=24%, signal=36%
GO:0008170	GO:0008170		56	-0.31165835	-0.92053413	0.6475248	1.0	1.0	2491	tags=32%, list=26%, signal=43%
GO:0071456	GO:0071456		75	-0.31470817	-0.9202482	0.63672656	1.0	1.0	900	tags=15%, list=9%, signal=16%
GO:0044782	GO:0044782		153	-0.32014182	-0.91982484	0.62197804	1.0	1.0	1890	tags=25%, list=20%, signal=30%
GO:0001944	GO:0001944		264	-0.27914098	-0.91938746	0.77091634	1.0	1.0	959	tags=12%, list=10%, signal=13%
GO:0008202	GO:0008202		140	-0.30238992	-0.9193803	0.6404715	1.0	1.0	1592	tags=25%, list=17%, signal=30%
GO:0070584	GO:0070584		19	-0.30001464	-0.9190194	0.5797101	1.0	1.0	1607	tags=16%, list=17%, signal=19%
GO:0030133	GO:0030133		221	-0.24975398	-0.91898954	0.70614034	1.0	1.0	1413	tags=20%, list=15%, signal=23%
GO:0018208	GO:0018208		40	-0.30351526	-0.9185789	0.5846457	1.0	1.0	1868	tags=33%, list=19%, signal=40%
GO:0009141	GO:0009141		174	-0.25969687	-0.9180652	0.5826613	1.0	1.0	1659	tags=24%, list=17%, signal=28%
GO:0001883	GO:0001883		245	-0.25647616	-0.9176201	0.61257607	1.0	1.0	2268	tags=28%, list=24%, signal=36%
GO:0016073	GO:0016073		70	-0.299994	-0.91746175	0.5464684	1.0	1.0	3137	tags=47%, list=33%, signal=69%
GO:0045912	GO:0045912		26	-0.36418888	-0.91726136	0.5687885	1.0	1.0	973	tags=23%, list=10%, signal=26%
GO:0001937	GO:0001937		19	-0.38941702	-0.9163249	0.5565032	1.0	1.0	2276	tags=32%, list=24%, signal=41%
GO:0010469	GO:0010469		136	-0.3054565	-0.91607034	0.6392405	1.0	1.0	1274	tags=13%, list=13%, signal=15%
GO:0005154	GO:0005154		23	-0.3139299	-0.9160585	0.57228917	1.0	1.0	1844	tags=17%, list=19%, signal=21%
GO:0014074	GO:0014074		73	-0.32115865	-0.91596913	0.624	1.0	1.0	166	tags=5%, list=2%, signal=6%
GO:0000387	GO:0000387		33	-0.32083368	-0.9157544	0.5996094	1.0	1.0	3598	tags=58%, list=37%, signal=92%
GO:0044728	GO:0044728		34	-0.40011224	-0.9157538	0.5968064	1.0	1.0	10	tags=3%, list=0%, signal=3%
GO:0019001	GO:0019001		246	-0.2551373	-0.9155612	0.62729126	1.0	1.0	2268	tags=28%, list=24%, signal=36%
GO:0032561	GO:0032561		246	-0.2551373	-0.9155612	0.62729126	1.0	1.0	2268	tags=28%, list=24%, signal=36%
GO:0008584	GO:0008584		68	-0.34359244	-0.915459	0.61157024	1.0	1.0	818	tags=13%, list=9%, signal=14%
GO:0046546	GO:0046546		68	-0.34359244	-0.915459	0.61157024	1.0	1.0	818	tags=13%, list=9%, signal=14%
GO:0002685	GO:0002685		86	-0.3162991	-0.915415	0.6307054	1.0	1.0	310	tags=8%, list=3%, signal=8%
GO:0002244	GO:0002244		42	-0.36167112	-0.9153696	0.60792077	1.0	1.0	447	tags=12%, list=5%, signal=12%
GO:0017016	GO:0017016		328	-0.25681716	-0.91517687	0.67016804	1.0	1.0	1675	tags=20%, list=17%, signal=23%
GO:1904707	GO:1904707		19	-0.41352522	-0.9151753	0.57746476	1.0	1.0	413	tags=16%, list=4%, signal=16%
GO:1902235	GO:1902235		17	-0.34817192	-0.9151579	0.57714283	1.0	1.0	2931	tags=41%, list=30%, signal=59%
GO:0006644	GO:0006644		245	-0.279951	-0.9149923	0.6841004	1.0	1.0	2066	tags=25%, list=21%, signal=31%
GO:0099699	GO:0099699		26	-0.4379361	-0.9148678	0.66533065	1.0	1.0	294	tags=8%, list=3%, signal=8%
GO:0004518	GO:0004518		129	-0.28720745	-0.9146884	0.6105675	1.0	1.0	2198	tags=33%, list=23%, signal=42%
GO:0030374	GO:0030374		40	-0.32315952	-0.9145349	0.5920502	1.0	1.0	2763	tags=40%, list=29%, signal=56%
GO:0018210	GO:0018210		48	-0.3301529	-0.91361797	0.5641026	1.0	1.0	1167	tags=21%, list=12%, signal=24%
GO:0072358	GO:0072358		269	-0.27591985	-0.91356677	0.78642714	1.0	1.0	959	tags=12%, list=10%, signal=13%
GO:0005778	GO:0005778		52	-0.39126378	-0.9135428	0.59414226	1.0	1.0	1599	tags=33%, list=17%, signal=39%
GO:0031903	GO:0031903		52	-0.39126378	-0.9135428	0.59414226	1.0	1.0	1599	tags=33%, list=17%, signal=39%
GO:0051651	GO:0051651		71	-0.26186523	-0.9124494	0.6461864	1.0	1.0	1597	tags=18%, list=17%, signal=22%
GO:0051646	GO:0051646		31	-0.30951872	-0.9123422	0.6107527	1.0	1.0	1719	tags=23%, list=18%, signal=27%
GO:1905330	GO:1905330		68	-0.38035503	-0.9119396	0.61747575	1.0	1.0	1357	tags=21%, list=14%, signal=24%
GO:0071709	GO:0071709		15	-0.4237244	-0.91112244	0.65368855	1.0	1.0	1368	tags=40%, list=14%, signal=47%
GO:0072595	GO:0072595		31	-0.32186306	-0.91105884	0.5979798	1.0	1.0	2543	tags=35%, list=26%, signal=48%
GO:0002064	GO:0002064		102	-0.29738528	-0.91097945	0.6348884	1.0	1.0	1140	tags=15%, list=12%, signal=17%
GO:0009408	GO:0009408		74	-0.25708488	-0.91075015	0.62634987	1.0	1.0	1170	tags=19%, list=12%, signal=21%
GO:0042773	GO:0042773		57	-0.3117495	-0.9102105	0.58627856	1.0	1.0	2079	tags=28%, list=22%, signal=36%
GO:0032506	GO:0032506		32	-0.37014854	-0.9094195	0.62425447	1.0	1.0	3133	tags=50%, list=33%, signal=74%
GO:0003143	GO:0003143		21	-0.5082064	-0.90925205	0.61934155	1.0	1.0	512	tags=19%, list=5%, signal=20%
GO:0060765	GO:0060765		19	-0.3322416	-0.90911597	0.6008065	1.0	1.0	1279	tags=21%, list=13%, signal=24%
GO:0042634	GO:0042634		16	-0.4360647	-0.90908265	0.61271673	1.0	1.0	400	tags=13%, list=4%, signal=13%
GO:0048469	GO:0048469		50	-0.37277636	-0.90890414	0.605428	1.0	1.0	2103	tags=30%, list=22%, signal=38%
GO:0030879	GO:0030879		69	-0.34382808	-0.9087908	0.58158994	1.0	1.0	1524	tags=19%, list=16%, signal=22%
GO:0048813	GO:0048813		30	-0.33360916	-0.90845317	0.6109937	1.0	1.0	1028	tags=13%, list=11%, signal=15%
GO:0002065	GO:0002065		38	-0.4061851	-0.90818113	0.6315789	1.0	1.0	617	tags=16%, list=6%, signal=17%
GO:0002687	GO:0002687		60	-0.3424269	-0.90817434	0.62708336	1.0	1.0	310	tags=8%, list=3%, signal=9%
GO:0098781	GO:0098781		71	-0.3035243	-0.9079038	0.6	1.0	1.0	3084	tags=42%, list=32%, signal=62%
GO:0006356	GO:0006356		26	-0.33080447	-0.9078617	0.62167686	1.0	1.0	409	tags=12%, list=4%, signal=12%
GO:0006893	GO:0006893		39	-0.3019015	-0.90776837	0.5687104	1.0	1.0	3143	tags=38%, list=33%, signal=57%
GO:0036258	GO:0036258		28	-0.38625917	-0.9077546	0.6794355	1.0	1.0	2187	tags=39%, list=23%, signal=51%
GO:0010485	GO:0010485		17	-0.41435516	-0.90764606	0.596	1.0	1.0	591	tags=12%, list=6%, signal=13%
GO:0006730	GO:0006730		19	-0.32910258	-0.907608	0.5532359	1.0	1.0	2166	tags=32%, list=23%, signal=41%
GO:0008333	GO:0008333		43	-0.29285726	-0.90721786	0.57883817	1.0	1.0	1277	tags=16%, list=13%, signal=19%
GO:0033293	GO:0033293		35	-0.33573842	-0.90674335	0.5767635	1.0	1.0	1684	tags=26%, list=18%, signal=31%
GO:0051881	GO:0051881		40	-0.36583415	-0.9063467	0.625969	1.0	1.0	1624	tags=18%, list=17%, signal=21%
GO:0090501	GO:0090501		112	-0.28356215	-0.90633214	0.61277443	1.0	1.0	2171	tags=29%, list=23%, signal=38%
GO:0001841	GO:0001841		69	-0.31013453	-0.90614206	0.6751968	1.0	1.0	933	tags=14%, list=10%, signal=16%
GO:0051963	GO:0051963		36	-0.4362532	-0.905189	0.6206226	1.0	1.0	440	tags=11%, list=5%, signal=12%
GO:0015036	GO:0015036		33	-0.30919147	-0.90508395	0.56287426	1.0	1.0	1900	tags=27%, list=20%, signal=34%
GO:0006308	GO:0006308		18	-0.34209827	-0.90440035	0.6031746	1.0	1.0	622	tags=22%, list=6%, signal=24%
GO:0004842	GO:0004842		231	-0.28183234	-0.90387195	0.71157897	1.0	1.0	1783	tags=20%, list=19%, signal=24%
GO:0022412	GO:0022412		122	-0.28704706	-0.9034882	0.676	1.0	1.0	1888	tags=20%, list=20%, signal=24%
GO:0010001	GO:0010001		76	-0.29430044	-0.90338445	0.6371308	1.0	1.0	641	tags=9%, list=7%, signal=10%
GO:0090543	GO:0090543		24	-0.40120324	-0.9031695	0.63582677	1.0	1.0	2982	tags=46%, list=31%, signal=66%
GO:0044344	GO:0044344		60	-0.302348	-0.90290874	0.6328125	1.0	1.0	2130	tags=28%, list=22%, signal=36%
GO:0006302	GO:0006302		106	-0.2979959	-0.9020556	0.6390532	1.0	1.0	1511	tags=19%, list=16%, signal=22%
GO:0004620	GO:0004620		51	-0.35488257	-0.9019598	0.62839246	1.0	1.0	710	tags=14%, list=7%, signal=15%
GO:0019829	GO:0019829		32	-0.2916615	-0.90170467	0.5780933	1.0	1.0	1166	tags=13%, list=12%, signal=14%
GO:0051262	GO:0051262		92	-0.2872148	-0.9010358	0.6343874	1.0	1.0	2389	tags=33%, list=25%, signal=43%
GO:0010506	GO:0010506		217	-0.25989595	-0.9010193	0.6808943	1.0	1.0	2459	tags=27%, list=26%, signal=36%
GO:0050684	GO:0050684		106	-0.3319194	-0.9006902	0.5905512	1.0	1.0	3487	tags=53%, list=36%, signal=82%
GO:0098562	GO:0098562		116	-0.28332812	-0.9005979	0.6589958	1.0	1.0	1051	tags=19%, list=11%, signal=21%
GO:0071276	GO:0071276		23	-0.38567057	-0.90015435	0.60337555	1.0	1.0	413	tags=9%, list=4%, signal=9%
GO:0016879	GO:0016879		33	-0.2933284	-0.89985466	0.63213533	1.0	1.0	1222	tags=21%, list=13%, signal=24%
GO:0032153	GO:0032153		49	-0.31699494	-0.8994559	0.6113281	1.0	1.0	3133	tags=39%, list=33%, signal=57%
GO:0035966	GO:0035966		123	-0.30331498	-0.8982566	0.6419048	1.0	1.0	2186	tags=28%, list=23%, signal=36%
GO:0006911	GO:0006911		35	-0.35367647	-0.89811677	0.6124498	1.0	1.0	1993	tags=23%, list=21%, signal=29%
GO:0043467	GO:0043467		68	-0.27298865	-0.8980509	0.6732892	1.0	1.0	991	tags=13%, list=10%, signal=15%
GO:0022853	GO:0022853		33	-0.29164886	-0.8980052	0.6142558	1.0	1.0	1166	tags=12%, list=12%, signal=14%
GO:0042625	GO:0042625		33	-0.29164886	-0.8980052	0.6142558	1.0	1.0	1166	tags=12%, list=12%, signal=14%
GO:0008610	GO:0008610		351	-0.2653963	-0.8975875	0.74285716	1.0	1.0	1311	tags=17%, list=14%, signal=19%
GO:0034612	GO:0034612		105	-0.27483702	-0.89737713	0.68	1.0	1.0	1226	tags=14%, list=13%, signal=16%
GO:1903533	GO:1903533		52	-0.27440932	-0.8970854	0.67427385	1.0	1.0	725	tags=12%, list=8%, signal=12%
GO:0006622	GO:0006622		19	-0.41042238	-0.89659125	0.69547325	1.0	1.0	3229	tags=63%, list=34%, signal=95%
GO:0048736	GO:0048736		78	-0.3460968	-0.89649004	0.73155737	1.0	1.0	1327	tags=19%, list=14%, signal=22%
GO:0060173	GO:0060173		78	-0.3460968	-0.89649004	0.73155737	1.0	1.0	1327	tags=19%, list=14%, signal=22%
GO:0032881	GO:0032881		24	-0.3397089	-0.89578384	0.6122449	1.0	1.0	3080	tags=50%, list=32%, signal=73%
GO:0045070	GO:0045070		30	-0.27673203	-0.8948558	0.60764587	1.0	1.0	2171	tags=30%, list=23%, signal=39%
GO:0045995	GO:0045995		67	-0.33466154	-0.8947963	0.6692015	1.0	1.0	933	tags=13%, list=10%, signal=15%
GO:0051560	GO:0051560		15	-0.3832041	-0.8947826	0.6260504	1.0	1.0	1849	tags=40%, list=19%, signal=49%
GO:0008154	GO:0008154		38	-0.31443912	-0.89476687	0.6375	1.0	1.0	375	tags=8%, list=4%, signal=8%
GO:0032507	GO:0032507		56	-0.2846587	-0.89414144	0.6336842	1.0	1.0	2333	tags=27%, list=24%, signal=35%
GO:1901185	GO:1901185		36	-0.302002	-0.8938792	0.6365591	1.0	1.0	1388	tags=17%, list=14%, signal=19%
GO:0005876	GO:0005876		44	-0.3130076	-0.893456	0.6554622	1.0	1.0	1750	tags=30%, list=18%, signal=36%
GO:0070034	GO:0070034		17	-0.37919405	-0.89305085	0.607767	1.0	1.0	3396	tags=59%, list=35%, signal=91%
GO:0022904	GO:0022904		72	-0.2998648	-0.89297116	0.5975104	1.0	1.0	2313	tags=31%, list=24%, signal=40%
GO:0006027	GO:0006027		39	-0.3068011	-0.8929703	0.6529774	1.0	1.0	725	tags=15%, list=8%, signal=17%
GO:0030278	GO:0030278		87	-0.31173572	-0.89288926	0.7604396	1.0	1.0	759	tags=11%, list=8%, signal=12%
GO:0046579	GO:0046579		20	-0.37917465	-0.8926035	0.6551724	1.0	1.0	1638	tags=25%, list=17%, signal=30%
GO:0016242	GO:0016242		26	-0.3613835	-0.89197165	0.6141079	1.0	1.0	2570	tags=31%, list=27%, signal=42%
GO:0022627	GO:0022627		36	-0.34941393	-0.89193356	0.58237547	1.0	1.0	3239	tags=61%, list=34%, signal=92%
GO:0008283	GO:0008283		376	-0.256375	-0.89188063	0.7717172	1.0	1.0	1306	tags=13%, list=14%, signal=14%
GO:0000154	GO:0000154		23	-0.32978877	-0.89178175	0.59387755	1.0	1.0	1945	tags=39%, list=20%, signal=49%
GO:0045333	GO:0045333		120	-0.28476232	-0.8910706	0.5630081	1.0	1.0	2442	tags=34%, list=25%, signal=45%
GO:0071229	GO:0071229		108	-0.2870666	-0.8910645	0.76180696	1.0	1.0	782	tags=10%, list=8%, signal=11%
GO:0006413	GO:0006413		123	-0.31542823	-0.89044636	0.56273764	1.0	1.0	3470	tags=57%, list=36%, signal=88%
GO:0071902	GO:0071902		178	-0.25804427	-0.8902581	0.72392637	1.0	1.0	1409	tags=17%, list=15%, signal=20%
GO:0005758	GO:0005758		57	-0.2700772	-0.89020884	0.62574255	1.0	1.0	1117	tags=18%, list=12%, signal=20%
GO:0006397	GO:0006397		365	-0.28079212	-0.8899658	0.5717017	1.0	1.0	3288	tags=46%, list=34%, signal=67%
GO:0051271	GO:0051271		165	-0.28856248	-0.88968617	0.6894273	1.0	1.0	1471	tags=17%, list=15%, signal=20%
GO:0030111	GO:0030111		158	-0.28617486	-0.889424	0.73951435	1.0	1.0	1307	tags=15%, list=14%, signal=17%
GO:0002181	GO:0002181		56	-0.3082796	-0.8893851	0.59692895	1.0	1.0	3179	tags=55%, list=33%, signal=82%
GO:0042451	GO:0042451		19	-0.4111557	-0.8893468	0.6300813	1.0	1.0	1636	tags=32%, list=17%, signal=38%
GO:0046129	GO:0046129		19	-0.4111557	-0.8893468	0.6300813	0.9993628	1.0	1636	tags=32%, list=17%, signal=38%
GO:0003729	GO:0003729		175	-0.2847553	-0.88908476	0.6073501	0.99926776	1.0	2440	tags=29%, list=25%, signal=38%
GO:0060351	GO:0060351		25	-0.45393765	-0.8884919	0.5996094	1.0	1.0	77	tags=12%, list=1%, signal=12%
GO:0070507	GO:0070507		115	-0.29363644	-0.88828623	0.6808943	0.9998863	1.0	1509	tags=22%, list=16%, signal=25%
GO:0030308	GO:0030308		89	-0.35475513	-0.8880456	0.6555773	0.99966	1.0	1201	tags=18%, list=12%, signal=20%
GO:0030857	GO:0030857		20	-0.4133956	-0.8876038	0.64154786	1.0	1.0	132	tags=10%, list=1%, signal=10%
GO:2000573	GO:2000573		57	-0.3036525	-0.8875494	0.6369048	0.99939936	1.0	3039	tags=47%, list=32%, signal=69%
GO:0045639	GO:0045639		47	-0.3652654	-0.8864754	0.670082	1.0	1.0	124	tags=6%, list=1%, signal=6%
GO:0030203	GO:0030203		79	-0.31891087	-0.88639724	0.70552146	1.0	1.0	774	tags=14%, list=8%, signal=15%
GO:0001669	GO:0001669		40	-0.3386158	-0.8860841	0.6573705	1.0	1.0	1333	tags=23%, list=14%, signal=26%
GO:0048260	GO:0048260		36	-0.31750566	-0.88596267	0.6666667	1.0	1.0	1014	tags=11%, list=11%, signal=12%
GO:0070206	GO:0070206		37	-0.31009802	-0.88584024	0.63492066	1.0	1.0	1607	tags=19%, list=17%, signal=23%
GO:0043491	GO:0043491		21	-0.46211705	-0.88578904	0.67193675	0.9993851	1.0	947	tags=19%, list=10%, signal=21%
GO:0098813	GO:0098813		122	-0.28095624	-0.8847461	0.70485437	1.0	1.0	1430	tags=17%, list=15%, signal=20%
GO:0034661	GO:0034661		19	-0.30551153	-0.8843183	0.5936255	1.0	1.0	2375	tags=47%, list=25%, signal=63%
GO:0032509	GO:0032509		21	-0.3803652	-0.88429046	0.6015936	1.0	1.0	1088	tags=24%, list=11%, signal=27%
GO:0032371	GO:0032371		28	-0.39577842	-0.88413143	0.66533864	1.0	1.0	163	tags=11%, list=2%, signal=11%
GO:0032374	GO:0032374		28	-0.39577842	-0.88413143	0.66533864	0.9998948	1.0	163	tags=11%, list=2%, signal=11%
GO:1902554	GO:1902554		57	-0.3524519	-0.8834866	0.6304348	1.0	1.0	2402	tags=30%, list=25%, signal=40%
GO:0051225	GO:0051225		59	-0.32345772	-0.88321835	0.6223176	1.0	1.0	813	tags=19%, list=8%, signal=20%
GO:0005902	GO:0005902		50	-0.26908657	-0.8830515	0.6673774	1.0	1.0	1751	tags=22%, list=18%, signal=27%
GO:0042058	GO:0042058		58	-0.28625464	-0.880977	0.6618257	1.0	1.0	1388	tags=17%, list=14%, signal=20%
GO:0006359	GO:0006359		18	-0.34198776	-0.88086116	0.67634857	1.0	1.0	85	tags=6%, list=1%, signal=6%
GO:1901505	GO:1901505		20	-0.47418764	-0.8806718	0.6885246	1.0	1.0	18	tags=5%, list=0%, signal=5%
GO:0045446	GO:0045446		43	-0.33684543	-0.88066065	0.62674654	1.0	1.0	642	tags=14%, list=7%, signal=15%
GO:0043628	GO:0043628		26	-0.32914922	-0.87992764	0.6500994	1.0	1.0	2466	tags=46%, list=26%, signal=62%
GO:0006910	GO:0006910		20	-0.43166772	-0.87991	0.6708595	1.0	1.0	1372	tags=15%, list=14%, signal=17%
GO:0042455	GO:0042455		31	-0.3691416	-0.879593	0.63419485	1.0	1.0	1636	tags=23%, list=17%, signal=27%
GO:0042887	GO:0042887		25	-0.37501264	-0.8795263	0.65	1.0	1.0	1099	tags=12%, list=11%, signal=14%
GO:0005684	GO:0005684		69	-0.3061212	-0.8794889	0.5785441	1.0	1.0	3419	tags=48%, list=36%, signal=74%
GO:0031970	GO:0031970		64	-0.25521603	-0.87938243	0.672	1.0	1.0	1607	tags=20%, list=17%, signal=24%
GO:0051082	GO:0051082		99	-0.26135695	-0.87900805	0.6252505	1.0	1.0	2931	tags=39%, list=30%, signal=56%
GO:2001235	GO:2001235		120	-0.2661389	-0.87875485	0.7276423	1.0	1.0	1255	tags=13%, list=13%, signal=14%
GO:0005096	GO:0005096		176	-0.27522406	-0.877761	0.7768421	1.0	1.0	2045	tags=27%, list=21%, signal=34%
GO:0035004	GO:0035004		33	-0.3803138	-0.87760854	0.6793893	1.0	1.0	103	tags=9%, list=1%, signal=9%
GO:0019897	GO:0019897		99	-0.25812715	-0.8769622	0.7597536	1.0	1.0	1368	tags=16%, list=14%, signal=19%
GO:0046324	GO:0046324		30	-0.37195572	-0.8768544	0.6830266	1.0	1.0	3080	tags=40%, list=32%, signal=59%
GO:0006022	GO:0006022		81	-0.31687826	-0.8766559	0.72839504	1.0	1.0	774	tags=14%, list=8%, signal=15%
GO:0040019	GO:0040019		18	-0.47057986	-0.8760026	0.6533333	1.0	1.0	530	tags=22%, list=6%, signal=23%
GO:0072329	GO:0072329		91	-0.31144485	-0.8756696	0.6464435	1.0	1.0	1684	tags=24%, list=18%, signal=29%
GO:0090090	GO:0090090		61	-0.33051533	-0.87458324	0.71369296	1.0	1.0	931	tags=13%, list=10%, signal=14%
GO:0040013	GO:0040013		174	-0.27645007	-0.8744349	0.726477	1.0	1.0	1884	tags=21%, list=20%, signal=25%
GO:0021987	GO:0021987		59	-0.2992634	-0.87407535	0.69148934	1.0	1.0	1964	tags=32%, list=20%, signal=40%
GO:0019843	GO:0019843		53	-0.2791772	-0.873859	0.63600785	1.0	1.0	2407	tags=34%, list=25%, signal=45%
GO:1900015	GO:1900015		20	-0.50442666	-0.87381035	0.66255146	1.0	1.0	72	tags=10%, list=1%, signal=10%
GO:1901657	GO:1901657		109	-0.27456483	-0.87316966	0.7380952	1.0	1.0	1636	tags=24%, list=17%, signal=28%
GO:0016042	GO:0016042		174	-0.28325987	-0.8728468	0.73362446	1.0	1.0	1060	tags=14%, list=11%, signal=15%
GO:0050750	GO:0050750		16	-0.34174606	-0.87249416	0.65384614	1.0	1.0	881	tags=19%, list=9%, signal=21%
GO:0032885	GO:0032885		22	-0.33545992	-0.8720216	0.62474227	1.0	1.0	2798	tags=45%, list=29%, signal=64%
GO:0010039	GO:0010039		22	-0.37627062	-0.8717738	0.6757322	1.0	1.0	1051	tags=14%, list=11%, signal=15%
GO:1900181	GO:1900181		19	-0.37597132	-0.8713447	0.6473214	1.0	1.0	725	tags=11%, list=8%, signal=11%
GO:0001102	GO:0001102		21	-0.38363892	-0.8712888	0.65822786	1.0	1.0	1596	tags=29%, list=17%, signal=34%
GO:0060563	GO:0060563		17	-0.4462456	-0.8709856	0.6718147	1.0	1.0	1751	tags=29%, list=18%, signal=36%
GO:0034067	GO:0034067		23	-0.34034988	-0.8707464	0.6687631	1.0	1.0	2216	tags=35%, list=23%, signal=45%
GO:0016298	GO:0016298		63	-0.32135713	-0.870675	0.6836518	1.0	1.0	710	tags=13%, list=7%, signal=14%
GO:0019898	GO:0019898		180	-0.24739	-0.8702701	0.83984375	1.0	1.0	1413	tags=17%, list=15%, signal=20%
GO:0007059	GO:0007059		165	-0.26833323	-0.8702649	0.74233127	1.0	1.0	1456	tags=19%, list=15%, signal=22%
GO:0048524	GO:0048524		73	-0.28381357	-0.8692787	0.6745098	1.0	1.0	2187	tags=27%, list=23%, signal=35%
GO:0090568	GO:0090568		24	-0.3433072	-0.86877203	0.6166008	1.0	1.0	2971	tags=42%, list=31%, signal=60%
GO:0016074	GO:0016074		16	-0.33545184	-0.86863554	0.6770428	1.0	1.0	2466	tags=50%, list=26%, signal=67%
GO:0001893	GO:0001893		17	-0.4400509	-0.8684119	0.6937618	1.0	1.0	35	tags=6%, list=0%, signal=6%
GO:0030665	GO:0030665		72	-0.2951049	-0.8671171	0.69736844	1.0	1.0	2475	tags=25%, list=26%, signal=33%
GO:0043539	GO:0043539		15	-0.3857252	-0.86695457	0.6780684	1.0	1.0	269	tags=13%, list=3%, signal=14%
GO:0090174	GO:0090174		58	-0.26814532	-0.8669409	0.6666667	1.0	1.0	2701	tags=33%, list=28%, signal=45%
GO:0031625	GO:0031625		202	-0.2316645	-0.8667651	0.82723576	1.0	1.0	1110	tags=12%, list=12%, signal=14%
GO:0048762	GO:0048762		64	-0.31068188	-0.8664877	0.7213439	1.0	1.0	959	tags=17%, list=10%, signal=19%
GO:0099024	GO:0099024		42	-0.3207214	-0.86595845	0.70974153	1.0	1.0	1993	tags=24%, list=21%, signal=30%
GO:0044068	GO:0044068		23	-0.34202683	-0.8651653	0.7096774	1.0	1.0	2008	tags=22%, list=21%, signal=27%
GO:0007416	GO:0007416		30	-0.40458933	-0.865164	0.77310926	1.0	1.0	873	tags=10%, list=9%, signal=11%
GO:0045171	GO:0045171		37	-0.33548817	-0.86501765	0.6800805	1.0	1.0	1373	tags=22%, list=14%, signal=25%
GO:0030136	GO:0030136		124	-0.26118132	-0.86498994	0.7337165	1.0	1.0	2740	tags=30%, list=28%, signal=41%
GO:0090181	GO:0090181		46	-0.31515178	-0.86488426	0.6910891	1.0	1.0	1794	tags=24%, list=19%, signal=29%
GO:0060828	GO:0060828		118	-0.28733897	-0.8644961	0.776087	1.0	1.0	1545	tags=18%, list=16%, signal=21%
GO:1901981	GO:1901981		102	-0.30834252	-0.8640025	0.8004158	1.0	1.0	1958	tags=23%, list=20%, signal=28%
GO:0008206	GO:0008206		23	-0.42573872	-0.8638766	0.67617106	1.0	1.0	1592	tags=26%, list=17%, signal=31%
GO:0036296	GO:0036296		21	-0.30744475	-0.8638725	0.6896552	1.0	1.0	100	tags=5%, list=1%, signal=5%
GO:0051897	GO:0051897		73	-0.31138486	-0.8638459	0.75255626	1.0	1.0	617	tags=12%, list=6%, signal=13%
GO:0042026	GO:0042026		19	-0.31549686	-0.8635186	0.639604	1.0	1.0	1951	tags=37%, list=20%, signal=46%
GO:0002011	GO:0002011		28	-0.36114287	-0.8630388	0.6358149	1.0	1.0	1585	tags=18%, list=16%, signal=21%
GO:0080008	GO:0080008		23	-0.3335885	-0.8628269	0.64503044	1.0	1.0	1817	tags=22%, list=19%, signal=27%
GO:0032212	GO:0032212		30	-0.352012	-0.86263883	0.68577075	1.0	1.0	3016	tags=57%, list=31%, signal=82%
GO:0035094	GO:0035094		15	-0.36682132	-0.86232024	0.6419492	1.0	1.0	226	tags=7%, list=2%, signal=7%
GO:1902911	GO:1902911		71	-0.3148351	-0.86212397	0.704	1.0	1.0	1812	tags=21%, list=19%, signal=26%
GO:0043370	GO:0043370		19	-0.43653163	-0.8619447	0.71850395	1.0	1.0	230	tags=16%, list=2%, signal=16%
GO:0051928	GO:0051928		48	-0.3715201	-0.86182696	0.7294589	1.0	1.0	206	tags=6%, list=2%, signal=6%
GO:0021575	GO:0021575		17	-0.38461027	-0.86155754	0.67906064	1.0	1.0	53	tags=6%, list=1%, signal=6%
GO:0021587	GO:0021587		17	-0.38461027	-0.86155754	0.67906064	1.0	1.0	53	tags=6%, list=1%, signal=6%
GO:0009142	GO:0009142		59	-0.2863681	-0.8614365	0.66935486	1.0	1.0	2308	tags=34%, list=24%, signal=44%
GO:1990928	GO:1990928		37	-0.3714574	-0.8610158	0.73253495	1.0	1.0	2451	tags=30%, list=25%, signal=40%
GO:0006635	GO:0006635		51	-0.34518036	-0.86082935	0.64880955	1.0	1.0	1684	tags=27%, list=18%, signal=33%
GO:0006986	GO:0006986		107	-0.30275953	-0.86072445	0.7001934	1.0	1.0	1229	tags=17%, list=13%, signal=19%
GO:0033522	GO:0033522		20	-0.38696453	-0.86016077	0.687885	1.0	1.0	2907	tags=30%, list=30%, signal=43%
GO:0048024	GO:0048024		74	-0.33748347	-0.8600183	0.63600785	1.0	1.0	3487	tags=58%, list=36%, signal=90%
GO:0032663	GO:0032663		34	-0.44134927	-0.8599122	0.6699605	1.0	1.0	230	tags=12%, list=2%, signal=12%
GO:0099572	GO:0099572		170	-0.25982577	-0.85966843	0.76829267	1.0	1.0	785	tags=9%, list=8%, signal=10%
GO:0046386	GO:0046386		16	-0.3337847	-0.8594904	0.6547368	1.0	1.0	1650	tags=25%, list=17%, signal=30%
GO:0008637	GO:0008637		39	-0.30070978	-0.8593982	0.6888889	1.0	1.0	543	tags=10%, list=6%, signal=11%
GO:0016180	GO:0016180		19	-0.31227177	-0.85909796	0.6422925	1.0	1.0	2028	tags=42%, list=21%, signal=53%
GO:0009144	GO:0009144		158	-0.24576683	-0.8589871	0.6904277	1.0	1.0	1659	tags=23%, list=17%, signal=28%
GO:0030163	GO:0030163		445	-0.23233095	-0.8586999	0.81875	1.0	1.0	2724	tags=31%, list=28%, signal=42%
GO:0045296	GO:0045296		272	-0.23737077	-0.8586009	0.6600398	1.0	1.0	2275	tags=29%, list=24%, signal=37%
GO:0019748	GO:0019748		26	-0.3991572	-0.8582952	0.64179105	1.0	1.0	788	tags=15%, list=8%, signal=17%
GO:0006006	GO:0006006		85	-0.23886187	-0.8581955	0.7209302	1.0	1.0	1584	tags=20%, list=16%, signal=24%
GO:0006699	GO:0006699		17	-0.4618128	-0.8568239	0.6993865	1.0	1.0	1592	tags=29%, list=17%, signal=35%
GO:1904888	GO:1904888		32	-0.37534124	-0.8561399	0.7018868	1.0	1.0	613	tags=9%, list=6%, signal=10%
GO:0001968	GO:0001968		21	-0.4170826	-0.8550071	0.70212764	1.0	1.0	1439	tags=19%, list=15%, signal=22%
GO:0004402	GO:0004402		45	-0.32344845	-0.8545437	0.71456695	1.0	1.0	1852	tags=20%, list=19%, signal=25%
GO:0061733	GO:0061733		45	-0.32344845	-0.8545437	0.71456695	1.0	1.0	1852	tags=20%, list=19%, signal=25%
GO:0014812	GO:0014812		16	-0.43081728	-0.8545309	0.702	1.0	1.0	36	tags=6%, list=0%, signal=6%
GO:0007040	GO:0007040		45	-0.3163981	-0.8529902	0.73175967	1.0	1.0	2867	tags=38%, list=30%, signal=54%
GO:0080171	GO:0080171		45	-0.3163981	-0.8529902	0.73175967	1.0	1.0	2867	tags=38%, list=30%, signal=54%
GO:0090263	GO:0090263		53	-0.30471438	-0.85273796	0.7206209	1.0	1.0	1545	tags=19%, list=16%, signal=22%
GO:1902373	GO:1902373		29	-0.37930173	-0.85241544	0.6753507	1.0	1.0	3390	tags=59%, list=35%, signal=90%
GO:0051438	GO:0051438		36	-0.29667905	-0.85214967	0.7096774	1.0	1.0	1277	tags=19%, list=13%, signal=22%
GO:0006221	GO:0006221		37	-0.32244143	-0.85182697	0.6934461	1.0	1.0	1109	tags=19%, list=12%, signal=21%
GO:0015980	GO:0015980		161	-0.25672573	-0.851634	0.673428	1.0	1.0	2394	tags=31%, list=25%, signal=41%
GO:0036257	GO:0036257		29	-0.36005232	-0.8515909	0.74343437	1.0	1.0	2187	tags=38%, list=23%, signal=49%
GO:0016266	GO:0016266		29	-0.44826713	-0.8509119	0.7416174	1.0	1.0	1133	tags=34%, list=12%, signal=39%
GO:1904358	GO:1904358		33	-0.34030086	-0.8505736	0.7001972	1.0	1.0	3016	tags=55%, list=31%, signal=79%
GO:0006734	GO:0006734		28	-0.29073122	-0.8503798	0.6527197	1.0	1.0	2308	tags=39%, list=24%, signal=52%
GO:0046632	GO:0046632		23	-0.4201277	-0.8502138	0.76504856	1.0	1.0	230	tags=13%, list=2%, signal=13%
GO:0048285	GO:0048285		186	-0.24203436	-0.8501328	0.8755187	1.0	1.0	1641	tags=20%, list=17%, signal=24%
GO:0006623	GO:0006623		27	-0.34350216	-0.8498127	0.71779144	1.0	1.0	3229	tags=52%, list=34%, signal=78%
GO:0044242	GO:0044242		132	-0.28604233	-0.8481147	0.7463002	1.0	1.0	1060	tags=14%, list=11%, signal=16%
GO:0010324	GO:0010324		48	-0.29612806	-0.8478475	0.75889325	1.0	1.0	1993	tags=23%, list=21%, signal=29%
GO:0061448	GO:0061448		95	-0.31220087	-0.8478226	0.79611653	1.0	1.0	840	tags=12%, list=9%, signal=13%
GO:0060590	GO:0060590		34	-0.30794907	-0.8476868	0.7151767	1.0	1.0	2562	tags=35%, list=27%, signal=48%
GO:0001525	GO:0001525		165	-0.2787849	-0.84756035	0.90631366	1.0	1.0	959	tags=13%, list=10%, signal=15%
GO:0072657	GO:0072657		291	-0.2463489	-0.8474803	0.7058824	1.0	1.0	2499	tags=30%, list=26%, signal=40%
GO:0005244	GO:0005244		37	-0.39129928	-0.8471828	0.73012555	1.0	1.0	545	tags=11%, list=6%, signal=11%
GO:0022832	GO:0022832		37	-0.39129928	-0.8471828	0.73012555	1.0	1.0	545	tags=11%, list=6%, signal=11%
GO:0007265	GO:0007265		171	-0.2433128	-0.84716666	0.83229816	1.0	1.0	2457	tags=31%, list=26%, signal=41%
GO:0032008	GO:0032008		29	-0.34789464	-0.84689635	0.7164179	1.0	1.0	546	tags=10%, list=6%, signal=11%
GO:0008047	GO:0008047		330	-0.23580176	-0.8468552	0.87318087	1.0	1.0	2045	tags=24%, list=21%, signal=29%
GO:0062014	GO:0062014		52	-0.29174042	-0.8461802	0.7726316	1.0	1.0	973	tags=12%, list=10%, signal=13%
GO:1902893	GO:1902893		17	-0.41372684	-0.84552884	0.73741794	1.0	1.0	240	tags=12%, list=2%, signal=12%
GO:0048538	GO:0048538		26	-0.40853396	-0.84547484	0.68514854	1.0	1.0	230	tags=12%, list=2%, signal=12%
GO:0110111	GO:0110111		19	-0.44886622	-0.8452723	0.72336066	1.0	1.0	230	tags=11%, list=2%, signal=11%
GO:0045839	GO:0045839		30	-0.3076786	-0.8452594	0.7811245	1.0	1.0	2727	tags=40%, list=28%, signal=56%
GO:0006929	GO:0006929		18	-0.34444335	-0.8452298	0.6764092	1.0	1.0	908	tags=11%, list=9%, signal=12%
GO:1902036	GO:1902036		17	-0.46277383	-0.8449663	0.7248577	1.0	1.0	230	tags=12%, list=2%, signal=12%
GO:0001503	GO:0001503		142	-0.28188604	-0.8447394	0.7916667	1.0	1.0	618	tags=7%, list=6%, signal=7%
GO:0004712	GO:0004712		28	-0.31884685	-0.8442538	0.719917	1.0	1.0	1601	tags=25%, list=17%, signal=30%
GO:0051057	GO:0051057		23	-0.34328705	-0.84417695	0.73512477	1.0	1.0	1234	tags=17%, list=13%, signal=20%
GO:0031647	GO:0031647		188	-0.22290462	-0.8436577	0.892562	1.0	1.0	1712	tags=18%, list=18%, signal=22%
GO:0009062	GO:0009062		76	-0.3098167	-0.8431791	0.70816326	1.0	1.0	1684	tags=22%, list=18%, signal=27%
GO:0006376	GO:0006376		25	-0.3268225	-0.84299207	0.65810275	1.0	1.0	3288	tags=60%, list=34%, signal=91%
GO:0009295	GO:0009295		34	-0.30440348	-0.84156907	0.65873015	1.0	1.0	2473	tags=32%, list=26%, signal=43%
GO:0042645	GO:0042645		34	-0.30440348	-0.84156907	0.65873015	1.0	1.0	2473	tags=32%, list=26%, signal=43%
GO:0000932	GO:0000932		60	-0.30445248	-0.8411819	0.70233464	1.0	1.0	2266	tags=35%, list=24%, signal=46%
GO:0014066	GO:0014066		55	-0.35980266	-0.8405851	0.7712551	1.0	1.0	641	tags=15%, list=7%, signal=15%
GO:0006119	GO:0006119		64	-0.28065276	-0.8401302	0.65217394	1.0	1.0	2079	tags=27%, list=22%, signal=34%
GO:0044282	GO:0044282		291	-0.2373807	-0.8401002	0.83157897	1.0	1.0	2354	tags=31%, list=24%, signal=39%
GO:0061097	GO:0061097		52	-0.3303666	-0.84002376	0.722334	1.0	1.0	1373	tags=23%, list=14%, signal=27%
GO:0030512	GO:0030512		42	-0.33237463	-0.8394958	0.74609375	1.0	1.0	1442	tags=24%, list=15%, signal=28%
GO:1903845	GO:1903845		42	-0.33237463	-0.8394958	0.74609375	1.0	1.0	1442	tags=24%, list=15%, signal=28%
GO:0044389	GO:0044389		215	-0.22552514	-0.83905244	0.884058	1.0	1.0	1110	tags=12%, list=12%, signal=13%
GO:0022843	GO:0022843		21	-0.4588006	-0.83889997	0.72469634	1.0	1.0	68	tags=10%, list=1%, signal=10%
GO:0016055	GO:0016055		155	-0.27355537	-0.83840233	0.8701031	1.0	1.0	1264	tags=15%, list=13%, signal=18%
GO:0198738	GO:0198738		155	-0.27355537	-0.83840233	0.8701031	1.0	1.0	1264	tags=15%, list=13%, signal=18%
GO:0032400	GO:0032400		16	-0.3582961	-0.8376628	0.7380497	1.0	1.0	2378	tags=31%, list=25%, signal=41%
GO:0051875	GO:0051875		16	-0.3582961	-0.8376628	0.7380497	1.0	1.0	2378	tags=31%, list=25%, signal=41%
GO:0008353	GO:0008353		16	-0.36670792	-0.8374787	0.67540324	1.0	1.0	385	tags=13%, list=4%, signal=13%
GO:0045604	GO:0045604		31	-0.34066695	-0.8372538	0.78019804	1.0	1.0	1537	tags=23%, list=16%, signal=27%
GO:0006091	GO:0006091		266	-0.23266162	-0.8372349	0.74481326	1.0	1.0	2394	tags=31%, list=25%, signal=40%
GO:1902186	GO:1902186		24	-0.35232744	-0.8372086	0.61328125	1.0	1.0	2446	tags=38%, list=25%, signal=50%
GO:0051865	GO:0051865		36	-0.35671195	-0.8370375	0.764	1.0	1.0	1651	tags=28%, list=17%, signal=33%
GO:0004602	GO:0004602		16	-0.3059795	-0.8369084	0.7409091	1.0	1.0	2041	tags=38%, list=21%, signal=48%
GO:0000027	GO:0000027		26	-0.31994343	-0.8368215	0.671875	1.0	1.0	2394	tags=31%, list=25%, signal=41%
GO:0048525	GO:0048525		61	-0.30094707	-0.83632904	0.730916	1.0	1.0	2451	tags=36%, list=25%, signal=48%
GO:0042379	GO:0042379		15	-0.4384418	-0.8349865	0.7412008	1.0	1.0	1882	tags=20%, list=20%, signal=25%
GO:0042490	GO:0042490		23	-0.3789141	-0.83478737	0.7134268	1.0	1.0	933	tags=26%, list=10%, signal=29%
GO:0061695	GO:0061695		184	-0.259591	-0.83385867	0.78968257	1.0	1.0	2315	tags=26%, list=24%, signal=33%
GO:0016747	GO:0016747		133	-0.2733015	-0.833632	0.84282905	1.0	1.0	2518	tags=34%, list=26%, signal=45%
GO:0045739	GO:0045739		37	-0.2935398	-0.83341753	0.71570575	1.0	1.0	2259	tags=30%, list=23%, signal=39%
GO:0140029	GO:0140029		49	-0.26428005	-0.8333898	0.732334	1.0	1.0	2615	tags=33%, list=27%, signal=45%
GO:2000514	GO:2000514		23	-0.40571836	-0.8332806	0.7689243	1.0	1.0	230	tags=13%, list=2%, signal=13%
GO:0110110	GO:0110110		34	-0.39897868	-0.8331406	0.72380954	1.0	1.0	617	tags=21%, list=6%, signal=22%
GO:0003725	GO:0003725		63	-0.2776513	-0.83276063	0.71428573	1.0	1.0	2485	tags=41%, list=26%, signal=55%
GO:0019814	GO:0019814		15	-0.43804848	-0.83260596	0.73814434	1.0	1.0	107	tags=7%, list=1%, signal=7%
GO:0000178	GO:0000178		22	-0.28132352	-0.83178884	0.7181996	1.0	1.0	2928	tags=55%, list=30%, signal=78%
GO:1905354	GO:1905354		22	-0.28132352	-0.83178884	0.7181996	1.0	1.0	2928	tags=55%, list=30%, signal=78%
GO:0099240	GO:0099240		32	-0.3845332	-0.8317866	0.8507752	1.0	1.0	294	tags=6%, list=3%, signal=6%
GO:0034470	GO:0034470		289	-0.23114024	-0.83129376	0.77317554	1.0	1.0	2168	tags=25%, list=23%, signal=31%
GO:0006026	GO:0006026		41	-0.30173886	-0.8311612	0.74530274	1.0	1.0	725	tags=15%, list=8%, signal=16%
GO:0021695	GO:0021695		23	-0.32120475	-0.8306484	0.7599244	1.0	1.0	2161	tags=35%, list=22%, signal=45%
GO:0003012	GO:0003012		144	-0.2709426	-0.82984585	0.8968421	1.0	1.0	1907	tags=24%, list=20%, signal=29%
GO:0098800	GO:0098800		85	-0.27210712	-0.8296544	0.67287785	1.0	1.0	2879	tags=32%, list=30%, signal=45%
GO:0006369	GO:0006369		32	-0.32603556	-0.8294692	0.68110234	1.0	1.0	2162	tags=28%, list=22%, signal=36%
GO:0051537	GO:0051537		16	-0.3597523	-0.82941794	0.73263156	1.0	1.0	615	tags=13%, list=6%, signal=13%
GO:0032743	GO:0032743		21	-0.46324003	-0.8281216	0.68846154	1.0	1.0	210	tags=10%, list=2%, signal=10%
GO:0005635	GO:0005635		311	-0.22825481	-0.82779825	0.8888889	1.0	1.0	2041	tags=22%, list=21%, signal=27%
GO:0048640	GO:0048640		43	-0.3344755	-0.82740897	0.75431037	1.0	1.0	1201	tags=16%, list=12%, signal=19%
GO:0090288	GO:0090288		78	-0.29512426	-0.82710445	0.81954885	1.0	1.0	1442	tags=21%, list=15%, signal=24%
GO:0006282	GO:0006282		69	-0.2743199	-0.82680976	0.7183099	1.0	1.0	2101	tags=26%, list=22%, signal=33%
GO:0007595	GO:0007595		26	-0.37361577	-0.82667655	0.72727275	1.0	1.0	1275	tags=15%, list=13%, signal=18%
GO:0031227	GO:0031227		108	-0.2722154	-0.8248056	0.8347826	1.0	1.0	1210	tags=18%, list=13%, signal=20%
GO:0009953	GO:0009953		22	-0.36999354	-0.8248041	0.744086	1.0	1.0	1264	tags=18%, list=13%, signal=21%
GO:0046631	GO:0046631		26	-0.3899329	-0.82456285	0.8252427	1.0	1.0	230	tags=12%, list=2%, signal=12%
GO:0006904	GO:0006904		34	-0.2839307	-0.8244372	0.71020406	1.0	1.0	2615	tags=35%, list=27%, signal=48%
GO:0016746	GO:0016746		155	-0.25969192	-0.82436603	0.8851485	1.0	1.0	1852	tags=23%, list=19%, signal=28%
GO:0022626	GO:0022626		94	-0.3067509	-0.8243191	0.6363636	1.0	1.0	3172	tags=49%, list=33%, signal=72%
GO:0032781	GO:0032781		43	-0.28394502	-0.8240964	0.71079427	1.0	1.0	2438	tags=35%, list=25%, signal=47%
GO:0008380	GO:0008380		322	-0.265856	-0.823942	0.6679612	1.0	1.0	3288	tags=47%, list=34%, signal=69%
GO:0017145	GO:0017145		18	-0.3713517	-0.8238232	0.80876493	1.0	1.0	617	tags=17%, list=6%, signal=18%
GO:0010507	GO:0010507		53	-0.2852899	-0.82332	0.8275154	1.0	1.0	1713	tags=23%, list=18%, signal=27%
GO:0007033	GO:0007033		93	-0.26021484	-0.82318693	0.8212058	1.0	1.0	2870	tags=35%, list=30%, signal=50%
GO:0006658	GO:0006658		19	-0.37617227	-0.82239187	0.70672095	1.0	1.0	433	tags=11%, list=5%, signal=11%
GO:0031965	GO:0031965		203	-0.23344772	-0.8223808	0.9221311	1.0	1.0	2514	tags=27%, list=26%, signal=36%
GO:0009887	GO:0009887		399	-0.25964487	-0.8220134	0.9676113	1.0	1.0	1424	tags=14%, list=15%, signal=16%
GO:0046540	GO:0046540		22	-0.32455102	-0.8217062	0.64356434	1.0	1.0	3813	tags=55%, list=40%, signal=90%
GO:0097526	GO:0097526		22	-0.32455102	-0.8217062	0.64356434	1.0	1.0	3813	tags=55%, list=40%, signal=90%
GO:0000987	GO:0000987		218	-0.2779288	-0.8212875	0.8833652	1.0	1.0	230	tags=5%, list=2%, signal=5%
GO:0034694	GO:0034694		17	-0.36931083	-0.82122356	0.6772152	1.0	1.0	2502	tags=35%, list=26%, signal=48%
GO:0016054	GO:0016054		188	-0.2647191	-0.82103384	0.8065173	1.0	1.0	2354	tags=30%, list=24%, signal=39%
GO:0046395	GO:0046395		188	-0.2647191	-0.82103384	0.8065173	1.0	1.0	2354	tags=30%, list=24%, signal=39%
GO:1904357	GO:1904357		15	-0.4232191	-0.82086176	0.72167	1.0	1.0	2621	tags=47%, list=27%, signal=64%
GO:0035305	GO:0035305		67	-0.27282116	-0.820274	0.84549356	1.0	1.0	2386	tags=37%, list=25%, signal=49%
GO:0034656	GO:0034656		33	-0.29340094	-0.8201967	0.78305787	1.0	1.0	1650	tags=30%, list=17%, signal=36%
GO:0005504	GO:0005504		19	-0.30453414	-0.82006794	0.6948454	1.0	1.0	2269	tags=32%, list=24%, signal=41%
GO:0035136	GO:0035136		15	-0.43979493	-0.8196564	0.73012555	1.0	1.0	613	tags=13%, list=6%, signal=14%
GO:0006650	GO:0006650		208	-0.25709933	-0.81881607	0.9694323	1.0	1.0	2066	tags=24%, list=21%, signal=29%
GO:0008593	GO:0008593		50	-0.30436212	-0.81778204	0.8194444	1.0	1.0	1665	tags=22%, list=17%, signal=26%
GO:0090150	GO:0090150		168	-0.26004982	-0.81773394	0.68410856	1.0	1.0	3062	tags=40%, list=32%, signal=58%
GO:0032890	GO:0032890		22	-0.34081274	-0.8174336	0.75789475	1.0	1.0	2772	tags=45%, list=29%, signal=64%
GO:0010906	GO:0010906		64	-0.30587178	-0.8173995	0.8015873	1.0	1.0	2423	tags=31%, list=25%, signal=41%
GO:0051607	GO:0051607		115	-0.2765354	-0.8173273	0.8041237	1.0	1.0	2336	tags=35%, list=24%, signal=45%
GO:0000978	GO:0000978		211	-0.27755675	-0.81678975	0.89353615	1.0	1.0	230	tags=4%, list=2%, signal=4%
GO:0098839	GO:0098839		17	-0.47783625	-0.8165194	0.7302231	1.0	1.0	376	tags=18%, list=4%, signal=18%
GO:2000027	GO:2000027		94	-0.31477588	-0.816426	0.84928715	1.0	1.0	933	tags=15%, list=10%, signal=16%
GO:0007004	GO:0007004		19	-0.38533354	-0.81630945	0.7439252	1.0	1.0	2012	tags=26%, list=21%, signal=33%
GO:0042752	GO:0042752		40	-0.29886058	-0.8162837	0.80859375	1.0	1.0	1942	tags=25%, list=20%, signal=31%
GO:0000377	GO:0000377		250	-0.27108675	-0.81568843	0.67836255	1.0	1.0	3288	tags=48%, list=34%, signal=70%
GO:0000398	GO:0000398		250	-0.27108675	-0.81568843	0.67836255	1.0	1.0	3288	tags=48%, list=34%, signal=70%
GO:0007411	GO:0007411		117	-0.2898255	-0.8148738	0.95416665	1.0	1.0	679	tags=11%, list=7%, signal=12%
GO:0097485	GO:0097485		118	-0.2898181	-0.81487375	0.95416665	1.0	1.0	679	tags=11%, list=7%, signal=12%
GO:0030286	GO:0030286		18	-0.33665985	-0.81485856	0.7287356	1.0	1.0	3050	tags=39%, list=32%, signal=57%
GO:0035050	GO:0035050		26	-0.4178589	-0.8147198	0.8044355	1.0	1.0	512	tags=15%, list=5%, signal=16%
GO:0061053	GO:0061053		34	-0.35260046	-0.8144692	0.7734375	1.0	1.0	1544	tags=18%, list=16%, signal=21%
GO:0048641	GO:0048641		22	-0.36801186	-0.812941	0.754717	1.0	1.0	1279	tags=27%, list=13%, signal=31%
GO:0090207	GO:0090207		19	-0.3473274	-0.8127923	0.748538	1.0	1.0	569	tags=11%, list=6%, signal=11%
GO:0016860	GO:0016860		36	-0.24631429	-0.8123012	0.7475149	1.0	1.0	1232	tags=14%, list=13%, signal=16%
GO:0034976	GO:0034976		171	-0.26535156	-0.8122856	0.80186915	1.0	1.0	1501	tags=17%, list=16%, signal=20%
GO:0006906	GO:0006906		53	-0.26094106	-0.8121974	0.78356713	1.0	1.0	2235	tags=26%, list=23%, signal=34%
GO:0006520	GO:0006520		218	-0.22301611	-0.8119884	0.83232325	1.0	1.0	2427	tags=29%, list=25%, signal=38%
GO:0060135	GO:0060135		33	-0.33919623	-0.81172305	0.78571427	1.0	1.0	2055	tags=30%, list=21%, signal=38%
GO:0045926	GO:0045926		127	-0.2864531	-0.8113697	0.9030928	1.0	1.0	1334	tags=17%, list=14%, signal=19%
GO:0004714	GO:0004714		29	-0.35867575	-0.81104964	0.7734694	1.0	1.0	1451	tags=28%, list=15%, signal=32%
GO:0001098	GO:0001098		44	-0.28242978	-0.8107319	0.7285156	1.0	1.0	2686	tags=41%, list=28%, signal=57%
GO:0001099	GO:0001099		44	-0.28242978	-0.8107319	0.7285156	1.0	1.0	2686	tags=41%, list=28%, signal=57%
GO:0009201	GO:0009201		51	-0.2795801	-0.8097927	0.73155737	1.0	1.0	2308	tags=33%, list=24%, signal=44%
GO:0140097	GO:0140097		125	-0.2593394	-0.80927116	0.8769531	1.0	1.0	1572	tags=15%, list=16%, signal=18%
GO:0045454	GO:0045454		48	-0.25717106	-0.80923814	0.7295082	1.0	1.0	1900	tags=23%, list=20%, signal=28%
GO:0051784	GO:0051784		32	-0.29181117	-0.80913913	0.85222673	1.0	1.0	2727	tags=38%, list=28%, signal=52%
GO:0010833	GO:0010833		20	-0.3793939	-0.80843645	0.7627119	1.0	1.0	2012	tags=25%, list=21%, signal=32%
GO:0061099	GO:0061099		23	-0.39342654	-0.80726415	0.71511626	1.0	1.0	1369	tags=26%, list=14%, signal=30%
GO:0031398	GO:0031398		69	-0.2622589	-0.80723834	0.81632656	1.0	1.0	853	tags=13%, list=9%, signal=14%
GO:0007015	GO:0007015		155	-0.23868373	-0.8072082	0.8801653	1.0	1.0	1306	tags=12%, list=14%, signal=14%
GO:0016482	GO:0016482		102	-0.238044	-0.80693126	0.80042917	1.0	1.0	2910	tags=36%, list=30%, signal=51%
GO:0090329	GO:0090329		37	-0.3153166	-0.80688167	0.7243948	1.0	1.0	1713	tags=19%, list=18%, signal=23%
GO:0006304	GO:0006304		48	-0.3163051	-0.80640316	0.7721774	1.0	1.0	10	tags=2%, list=0%, signal=2%
GO:0050805	GO:0050805		26	-0.30795434	-0.8051619	0.77100843	1.0	1.0	3587	tags=54%, list=37%, signal=86%
GO:0006338	GO:0006338		108	-0.27543953	-0.8050061	0.7449799	1.0	1.0	2314	tags=24%, list=24%, signal=31%
GO:0005746	GO:0005746		61	-0.2750063	-0.8038066	0.6768293	1.0	1.0	2126	tags=26%, list=22%, signal=33%
GO:0032206	GO:0032206		42	-0.30005208	-0.80345833	0.78431374	1.0	1.0	3016	tags=50%, list=31%, signal=73%
GO:0045682	GO:0045682		45	-0.3011787	-0.8025989	0.85544556	1.0	1.0	1537	tags=18%, list=16%, signal=21%
GO:0048562	GO:0048562		100	-0.30352968	-0.80183345	0.89134806	1.0	1.0	1140	tags=16%, list=12%, signal=18%
GO:0060350	GO:0060350		38	-0.37994468	-0.8018156	0.7811245	1.0	1.0	77	tags=8%, list=1%, signal=8%
GO:0046488	GO:0046488		125	-0.26696667	-0.8017793	0.94093686	1.0	1.0	2049	tags=25%, list=21%, signal=31%
GO:0007605	GO:0007605		54	-0.32313788	-0.80145717	0.8064516	1.0	1.0	1117	tags=20%, list=12%, signal=23%
GO:0003208	GO:0003208		32	-0.32663316	-0.8013295	0.84879035	1.0	1.0	1520	tags=25%, list=16%, signal=30%
GO:0010948	GO:0010948		185	-0.26392385	-0.80111057	0.87374747	1.0	1.0	1134	tags=13%, list=12%, signal=14%
GO:0022613	GO:0022613		359	-0.22540116	-0.8008201	0.73954374	1.0	1.0	3172	tags=45%, list=33%, signal=64%
GO:0070069	GO:0070069		16	-0.34669575	-0.80024815	0.68443495	1.0	1.0	1969	tags=31%, list=20%, signal=39%
GO:0016651	GO:0016651		73	-0.2513294	-0.80001616	0.79875517	1.0	1.0	1791	tags=27%, list=19%, signal=33%
GO:0070227	GO:0070227		15	-0.33439043	-0.7989278	0.70385396	1.0	1.0	2392	tags=40%, list=25%, signal=53%
GO:0007034	GO:0007034		105	-0.25254098	-0.79825944	0.83116883	1.0	1.0	2033	tags=23%, list=21%, signal=29%
GO:0006493	GO:0006493		48	-0.38042963	-0.7976955	0.83366334	1.0	1.0	1236	tags=27%, list=13%, signal=31%
GO:0044380	GO:0044380		22	-0.2878039	-0.7974311	0.7536232	1.0	1.0	2600	tags=36%, list=27%, signal=50%
GO:0071887	GO:0071887		17	-0.32176027	-0.79737663	0.7134146	1.0	1.0	2392	tags=35%, list=25%, signal=47%
GO:0031234	GO:0031234		57	-0.2795426	-0.79734385	0.84210527	1.0	1.0	456	tags=9%, list=5%, signal=9%
GO:0009199	GO:0009199		157	-0.22898611	-0.7971316	0.8433735	1.0	1.0	1659	tags=22%, list=17%, signal=27%
GO:0045332	GO:0045332		16	-0.33456725	-0.7965451	0.78838176	1.0	1.0	921	tags=19%, list=10%, signal=21%
GO:0004033	GO:0004033		20	-0.3354003	-0.7958285	0.73388773	1.0	1.0	2147	tags=30%, list=22%, signal=39%
GO:0072659	GO:0072659		108	-0.2683146	-0.795576	0.90674603	1.0	1.0	1368	tags=16%, list=14%, signal=18%
GO:0043034	GO:0043034		18	-0.29836476	-0.79548174	0.80679405	1.0	1.0	689	tags=17%, list=7%, signal=18%
GO:0007565	GO:0007565		90	-0.28071085	-0.7954639	0.8893528	1.0	1.0	2131	tags=24%, list=22%, signal=31%
GO:0034249	GO:0034249		106	-0.26056448	-0.7944163	0.8143712	1.0	1.0	2215	tags=28%, list=23%, signal=36%
GO:0008306	GO:0008306		32	-0.28283235	-0.7943918	0.81860465	1.0	1.0	2075	tags=25%, list=22%, signal=32%
GO:0005814	GO:0005814		61	-0.2827044	-0.79329765	0.8376238	1.0	1.0	1438	tags=18%, list=15%, signal=21%
GO:0005782	GO:0005782		39	-0.33256996	-0.793244	0.7962963	1.0	1.0	2875	tags=51%, list=30%, signal=73%
GO:0031907	GO:0031907		39	-0.33256996	-0.793244	0.7962963	1.0	1.0	2875	tags=51%, list=30%, signal=73%
GO:0044272	GO:0044272		115	-0.26673633	-0.7931639	0.860735	1.0	1.0	1504	tags=18%, list=16%, signal=21%
GO:0046916	GO:0046916		69	-0.2987765	-0.7920413	0.84156376	1.0	1.0	615	tags=9%, list=6%, signal=9%
GO:0030331	GO:0030331		25	-0.31752414	-0.79142815	0.7106918	1.0	1.0	1638	tags=28%, list=17%, signal=34%
GO:0099634	GO:0099634		21	-0.44029257	-0.7913821	0.7865854	1.0	1.0	376	tags=14%, list=4%, signal=15%
GO:0019395	GO:0019395		64	-0.29538298	-0.79130244	0.8051181	1.0	1.0	1684	tags=25%, list=18%, signal=30%
GO:0034440	GO:0034440		64	-0.29538298	-0.79130244	0.8051181	1.0	1.0	1684	tags=25%, list=18%, signal=30%
GO:0070268	GO:0070268		74	-0.29388726	-0.78999764	0.8104839	1.0	1.0	689	tags=9%, list=7%, signal=10%
GO:0017148	GO:0017148		92	-0.27913344	-0.7895936	0.78585464	1.0	1.0	2215	tags=28%, list=23%, signal=36%
GO:0009206	GO:0009206		45	-0.27180913	-0.7880234	0.7875751	1.0	1.0	2308	tags=36%, list=24%, signal=47%
GO:0010569	GO:0010569		21	-0.36320868	-0.78780663	0.79324055	1.0	1.0	2101	tags=29%, list=22%, signal=36%
GO:0051654	GO:0051654		16	-0.34228796	-0.7874891	0.76304346	1.0	1.0	407	tags=13%, list=4%, signal=13%
GO:0006278	GO:0006278		22	-0.35307786	-0.78701806	0.7817164	1.0	1.0	2012	tags=23%, list=21%, signal=29%
GO:0010675	GO:0010675		72	-0.27802688	-0.7869726	0.8666667	1.0	1.0	973	tags=13%, list=10%, signal=14%
GO:0044445	GO:0044445		190	-0.23735657	-0.7860971	0.71686745	1.0	1.0	3212	tags=49%, list=33%, signal=72%
GO:0006402	GO:0006402		176	-0.24939668	-0.78314465	0.75	1.0	1.0	3190	tags=48%, list=33%, signal=71%
GO:0000375	GO:0000375		253	-0.260191	-0.78276503	0.71484375	1.0	1.0	3288	tags=47%, list=34%, signal=70%
GO:0031440	GO:0031440		24	-0.29498875	-0.782643	0.7408907	1.0	1.0	3581	tags=50%, list=37%, signal=79%
GO:0097306	GO:0097306		49	-0.33584625	-0.78244907	0.8392484	1.0	1.0	2575	tags=35%, list=27%, signal=47%
GO:0035307	GO:0035307		24	-0.29109588	-0.7822407	0.792	1.0	1.0	1707	tags=25%, list=18%, signal=30%
GO:0044273	GO:0044273		39	-0.27735522	-0.78155196	0.82736844	1.0	1.0	2179	tags=28%, list=23%, signal=36%
GO:1903510	GO:1903510		57	-0.3162134	-0.7809871	0.83950615	1.0	1.0	774	tags=14%, list=8%, signal=15%
GO:0016896	GO:0016896		28	-0.2969726	-0.78098255	0.75456387	1.0	1.0	2375	tags=43%, list=25%, signal=57%
GO:0006401	GO:0006401		195	-0.24311362	-0.7806513	0.75665396	1.0	1.0	3190	tags=47%, list=33%, signal=68%
GO:0019080	GO:0019080		17	-0.3109984	-0.7802789	0.7375746	1.0	1.0	2747	tags=41%, list=29%, signal=58%
GO:0004532	GO:0004532		24	-0.3080662	-0.7798041	0.7610442	1.0	1.0	2375	tags=42%, list=25%, signal=55%
GO:0006612	GO:0006612		112	-0.27855736	-0.7791347	0.7073643	1.0	1.0	3062	tags=41%, list=32%, signal=60%
GO:0046934	GO:0046934		26	-0.36255082	-0.7776208	0.8576923	1.0	1.0	1451	tags=23%, list=15%, signal=27%
GO:1905818	GO:1905818		48	-0.24576408	-0.7773308	0.8979167	1.0	1.0	1596	tags=19%, list=17%, signal=22%
GO:0072698	GO:0072698		19	-0.29344162	-0.77698934	0.7763975	1.0	1.0	2600	tags=37%, list=27%, signal=50%
GO:0001649	GO:0001649		69	-0.23531327	-0.77687716	0.832636	1.0	1.0	2561	tags=29%, list=27%, signal=39%
GO:0045058	GO:0045058		24	-0.4364672	-0.7764916	0.80506825	1.0	1.0	1707	tags=33%, list=18%, signal=40%
GO:1905898	GO:1905898		24	-0.2798151	-0.77575856	0.7566462	1.0	1.0	1364	tags=17%, list=14%, signal=19%
GO:0051965	GO:0051965		18	-0.46311232	-0.7745776	0.8083832	1.0	1.0	440	tags=11%, list=5%, signal=12%
GO:0060395	GO:0060395		22	-0.34731632	-0.77438986	0.8033126	1.0	1.0	124	tags=5%, list=1%, signal=5%
GO:0016874	GO:0016874		115	-0.21004423	-0.77436817	0.87	1.0	1.0	2080	tags=25%, list=22%, signal=32%
GO:0098631	GO:0098631		42	-0.3064786	-0.7739586	0.838843	1.0	1.0	602	tags=12%, list=6%, signal=13%
GO:1901800	GO:1901800		62	-0.26345414	-0.7739451	0.8306773	1.0	1.0	3481	tags=47%, list=36%, signal=73%
GO:0030178	GO:0030178		78	-0.28176853	-0.77356166	0.93926245	1.0	1.0	1907	tags=19%, list=20%, signal=24%
GO:1900180	GO:1900180		90	-0.2630606	-0.7734794	0.80196077	1.0	1.0	2871	tags=32%, list=30%, signal=46%
GO:0006892	GO:0006892		75	-0.24201547	-0.773218	0.8089172	1.0	1.0	2795	tags=31%, list=29%, signal=43%
GO:0034404	GO:0034404		108	-0.23238951	-0.77304024	0.89166665	1.0	1.0	1659	tags=21%, list=17%, signal=25%
GO:0090305	GO:0090305		192	-0.23250236	-0.7730178	0.90176815	1.0	1.0	2375	tags=30%, list=25%, signal=39%
GO:1900182	GO:1900182		61	-0.29057404	-0.77282333	0.76352704	1.0	1.0	3008	tags=38%, list=31%, signal=55%
GO:0033047	GO:0033047		54	-0.24324909	-0.77269864	0.86570245	1.0	1.0	2809	tags=35%, list=29%, signal=49%
GO:0002286	GO:0002286		23	-0.38103372	-0.77244693	0.8488372	1.0	1.0	514	tags=17%, list=5%, signal=18%
GO:0006367	GO:0006367		97	-0.25978228	-0.7720802	0.90392154	1.0	1.0	2705	tags=34%, list=28%, signal=47%
GO:0016079	GO:0016079		28	-0.2785784	-0.7709571	0.83766234	1.0	1.0	2826	tags=32%, list=29%, signal=45%
GO:0000502	GO:0000502		61	-0.2494029	-0.7708229	0.7304015	1.0	1.0	1723	tags=23%, list=18%, signal=28%
GO:0098661	GO:0098661		41	-0.35075036	-0.7704325	0.8294243	1.0	1.0	545	tags=12%, list=6%, signal=13%
GO:0050954	GO:0050954		59	-0.3091496	-0.7697612	0.8625498	1.0	1.0	1117	tags=19%, list=12%, signal=21%
GO:1905369	GO:1905369		62	-0.24796359	-0.7696919	0.7274472	1.0	1.0	1723	tags=23%, list=18%, signal=27%
GO:0006112	GO:0006112		39	-0.2625232	-0.7694858	0.7954111	1.0	1.0	1850	tags=21%, list=19%, signal=25%
GO:0048284	GO:0048284		70	-0.22467028	-0.7684618	0.8433735	1.0	1.0	1518	tags=16%, list=16%, signal=19%
GO:0009205	GO:0009205		151	-0.22302434	-0.7684523	0.9083503	1.0	1.0	1659	tags=23%, list=17%, signal=27%
GO:0099524	GO:0099524		15	-0.3161158	-0.7680018	0.7889344	1.0	1.0	1742	tags=33%, list=18%, signal=41%
GO:0097346	GO:0097346		20	-0.36012122	-0.767237	0.805726	1.0	1.0	1406	tags=20%, list=15%, signal=23%
GO:0090169	GO:0090169		21	-0.3693229	-0.76637846	0.7907445	1.0	1.0	2076	tags=33%, list=22%, signal=42%
GO:0031228	GO:0031228		29	-0.3529951	-0.76606333	0.8353414	1.0	1.0	3074	tags=41%, list=32%, signal=61%
GO:0034204	GO:0034204		17	-0.31788915	-0.76603293	0.83116883	1.0	1.0	921	tags=18%, list=10%, signal=19%
GO:0000956	GO:0000956		165	-0.244253	-0.7648344	0.76806086	1.0	1.0	3078	tags=46%, list=32%, signal=67%
GO:0005847	GO:0005847		15	-0.47549194	-0.7639785	0.79571986	1.0	1.0	6	tags=7%, list=0%, signal=7%
GO:0051053	GO:0051053		84	-0.26723048	-0.76321864	0.86346865	1.0	1.0	2375	tags=25%, list=25%, signal=33%
GO:0006913	GO:0006913		202	-0.22317578	-0.76307225	0.86252356	1.0	1.0	2462	tags=29%, list=26%, signal=38%
GO:0050660	GO:0050660		61	-0.25299472	-0.7630541	0.8236473	1.0	1.0	2269	tags=30%, list=24%, signal=38%
GO:0098803	GO:0098803		55	-0.2717775	-0.7623859	0.748954	1.0	1.0	1505	tags=18%, list=16%, signal=21%
GO:0042273	GO:0042273		60	-0.25554645	-0.76195234	0.73552126	1.0	1.0	3325	tags=47%, list=35%, signal=71%
GO:0072599	GO:0072599		98	-0.29117188	-0.76172286	0.71960783	1.0	1.0	3040	tags=45%, list=32%, signal=65%
GO:0001959	GO:0001959		90	-0.27701306	-0.7616557	0.88429755	1.0	1.0	2222	tags=31%, list=23%, signal=40%
GO:0034198	GO:0034198		35	-0.33443415	-0.7615093	0.81349206	1.0	1.0	1712	tags=20%, list=18%, signal=24%
GO:0009112	GO:0009112		32	-0.26071358	-0.7612403	0.80284554	1.0	1.0	730	tags=9%, list=8%, signal=10%
GO:0051169	GO:0051169		205	-0.22409114	-0.7604215	0.8707224	1.0	1.0	2462	tags=29%, list=26%, signal=39%
GO:0004177	GO:0004177		30	-0.26364136	-0.760397	0.7879418	1.0	1.0	1632	tags=27%, list=17%, signal=32%
GO:1901862	GO:1901862		21	-0.32647055	-0.7600119	0.8218884	1.0	1.0	1073	tags=19%, list=11%, signal=21%
GO:0070851	GO:0070851		59	-0.27033558	-0.75976354	0.8565737	1.0	1.0	641	tags=10%, list=7%, signal=11%
GO:0015605	GO:0015605		20	-0.3846757	-0.7597223	0.81086516	1.0	1.0	18	tags=5%, list=0%, signal=5%
GO:0046879	GO:0046879		25	-0.37548998	-0.7594001	0.8492063	1.0	1.0	480	tags=16%, list=5%, signal=17%
GO:0035195	GO:0035195		36	-0.2923164	-0.75874543	0.8141414	1.0	1.0	1829	tags=25%, list=19%, signal=31%
GO:0006614	GO:0006614		83	-0.30514187	-0.75839126	0.7239382	1.0	1.0	3172	tags=46%, list=33%, signal=68%
GO:0006281	GO:0006281		323	-0.21995358	-0.7579064	0.9353535	1.0	1.0	1779	tags=18%, list=18%, signal=21%
GO:0007492	GO:0007492		47	-0.2680631	-0.75778055	0.9287257	1.0	1.0	1588	tags=19%, list=17%, signal=23%
GO:0031902	GO:0031902		95	-0.24284606	-0.7577055	0.9301397	1.0	1.0	2560	tags=29%, list=27%, signal=40%
GO:0032784	GO:0032784		39	-0.26624763	-0.75719845	0.78541666	1.0	1.0	2728	tags=46%, list=28%, signal=64%
GO:0070469	GO:0070469		67	-0.25657612	-0.7570533	0.7412008	1.0	1.0	2126	tags=25%, list=22%, signal=32%
GO:0006473	GO:0006473		98	-0.26081857	-0.75701445	0.93131316	1.0	1.0	2523	tags=33%, list=26%, signal=44%
GO:1903311	GO:1903311		204	-0.2423706	-0.75693315	0.76171875	1.0	1.0	3457	tags=51%, list=36%, signal=78%
GO:0018023	GO:0018023		15	-0.28505793	-0.75574476	0.8495935	1.0	1.0	2139	tags=33%, list=22%, signal=43%
GO:0009048	GO:0009048		16	-0.35038808	-0.7555085	0.78137654	1.0	1.0	3170	tags=44%, list=33%, signal=65%
GO:1905114	GO:1905114		167	-0.24457732	-0.7545981	0.9875776	1.0	1.0	1264	tags=14%, list=13%, signal=16%
GO:0036452	GO:0036452		25	-0.31757617	-0.75443304	0.794	1.0	1.0	1946	tags=36%, list=20%, signal=45%
GO:0009914	GO:0009914		30	-0.36814916	-0.75435424	0.84782606	1.0	1.0	480	tags=13%, list=5%, signal=14%
GO:0031397	GO:0031397		53	-0.25805238	-0.75419515	0.81124496	1.0	1.0	1998	tags=26%, list=21%, signal=33%
GO:0060349	GO:0060349		52	-0.3377747	-0.7541586	0.8858921	1.0	1.0	776	tags=12%, list=8%, signal=12%
GO:0051055	GO:0051055		25	-0.31250972	-0.7518807	0.8614072	1.0	1.0	431	tags=8%, list=4%, signal=8%
GO:0019233	GO:0019233		17	-0.30059248	-0.751676	0.8164948	1.0	1.0	2954	tags=29%, list=31%, signal=42%
GO:0046888	GO:0046888		24	-0.30994934	-0.751403	0.835443	1.0	1.0	1038	tags=13%, list=11%, signal=14%
GO:0048278	GO:0048278		49	-0.23997547	-0.75078785	0.8582996	1.0	1.0	2615	tags=33%, list=27%, signal=45%
GO:0051972	GO:0051972		37	-0.2962727	-0.7500992	0.8733205	1.0	1.0	2954	tags=43%, list=31%, signal=62%
GO:0006084	GO:0006084		23	-0.2913091	-0.75003904	0.7250996	1.0	1.0	1412	tags=22%, list=15%, signal=25%
GO:0005849	GO:0005849		19	-0.43478233	-0.7499397	0.83235866	1.0	1.0	6	tags=5%, list=0%, signal=5%
GO:0003712	GO:0003712		339	-0.2236472	-0.7489069	0.99369746	1.0	1.0	2141	tags=22%, list=22%, signal=27%
GO:0010611	GO:0010611		34	-0.25565237	-0.74876046	0.89419085	1.0	1.0	2283	tags=26%, list=24%, signal=35%
GO:0005819	GO:0005819		246	-0.23566037	-0.7480226	0.98956156	1.0	1.0	2294	tags=27%, list=24%, signal=34%
GO:0035258	GO:0035258		61	-0.27469477	-0.74762225	0.8524272	1.0	1.0	1638	tags=23%, list=17%, signal=27%
GO:0016303	GO:0016303		20	-0.3563182	-0.74755776	0.8333333	1.0	1.0	2197	tags=30%, list=23%, signal=39%
GO:0046890	GO:0046890		103	-0.22900085	-0.7475171	0.9728601	1.0	1.0	1529	tags=16%, list=16%, signal=18%
GO:0009145	GO:0009145		46	-0.25573167	-0.7471845	0.85341364	1.0	1.0	2308	tags=35%, list=24%, signal=46%
GO:0070252	GO:0070252		45	-0.32350364	-0.74672383	0.9241803	1.0	1.0	308	tags=9%, list=3%, signal=9%
GO:1904019	GO:1904019		18	-0.30657852	-0.74661195	0.8020408	1.0	1.0	590	tags=11%, list=6%, signal=12%
GO:1901673	GO:1901673		16	-0.3779607	-0.7465952	0.8275154	1.0	1.0	2076	tags=38%, list=22%, signal=48%
GO:0033048	GO:0033048		24	-0.2808483	-0.7463402	0.8438735	1.0	1.0	2727	tags=42%, list=28%, signal=58%
GO:0033046	GO:0033046		25	-0.28081882	-0.746301	0.8438735	1.0	1.0	2727	tags=40%, list=28%, signal=56%
GO:0051985	GO:0051985		25	-0.28081882	-0.746301	0.8438735	1.0	1.0	2727	tags=40%, list=28%, signal=56%
GO:0044450	GO:0044450		86	-0.26333705	-0.7460764	0.9554656	1.0	1.0	1438	tags=19%, list=15%, signal=22%
GO:0032774	GO:0032774		398	-0.21750605	-0.7455155	0.982	1.0	1.0	2253	tags=25%, list=23%, signal=32%
GO:0097546	GO:0097546		19	-0.3577245	-0.74524426	0.7887931	1.0	1.0	244	tags=5%, list=3%, signal=5%
GO:0046887	GO:0046887		52	-0.27141348	-0.7450518	0.87058824	1.0	1.0	1042	tags=15%, list=11%, signal=17%
GO:0030166	GO:0030166		29	-0.35212117	-0.7449748	0.9066937	1.0	1.0	1463	tags=24%, list=15%, signal=28%
GO:0009119	GO:0009119		74	-0.25963774	-0.74480546	0.9281184	1.0	1.0	1636	tags=22%, list=17%, signal=26%
GO:1901607	GO:1901607		51	-0.22856931	-0.74467665	0.91581106	1.0	1.0	2388	tags=29%, list=25%, signal=39%
GO:0004867	GO:0004867		55	-0.27899706	-0.7442989	0.8742515	1.0	1.0	438	tags=7%, list=5%, signal=8%
GO:1905368	GO:1905368		79	-0.23121625	-0.7435689	0.78793776	1.0	1.0	1723	tags=23%, list=18%, signal=28%
GO:2000278	GO:2000278		77	-0.25324148	-0.7429966	0.8997996	1.0	1.0	3039	tags=44%, list=32%, signal=64%
GO:1903052	GO:1903052		71	-0.24566661	-0.74285895	0.8817635	1.0	1.0	3481	tags=44%, list=36%, signal=68%
GO:0046825	GO:0046825		30	-0.3388796	-0.74284273	0.83233535	1.0	1.0	6	tags=3%, list=0%, signal=3%
GO:0030148	GO:0030148		38	-0.28973913	-0.7425079	0.9337474	1.0	1.0	1089	tags=18%, list=11%, signal=21%
GO:0030198	GO:0030198		202	-0.24417196	-0.74218696	0.97920996	1.0	1.0	1463	tags=14%, list=15%, signal=17%
GO:0051817	GO:0051817		80	-0.24335359	-0.7417915	0.9173077	1.0	1.0	563	tags=9%, list=6%, signal=9%
GO:0007212	GO:0007212		15	-0.3251836	-0.74089104	0.852459	1.0	1.0	2405	tags=40%, list=25%, signal=53%
GO:0070064	GO:0070064		16	-0.34568182	-0.7407258	0.83011585	1.0	1.0	195	tags=6%, list=2%, signal=6%
GO:0019199	GO:0019199		38	-0.35384926	-0.74068815	0.8939709	1.0	1.0	1451	tags=24%, list=15%, signal=28%
GO:0071774	GO:0071774		63	-0.25027156	-0.7402246	0.9344894	1.0	1.0	2130	tags=27%, list=22%, signal=34%
GO:0051017	GO:0051017		39	-0.2553063	-0.7401592	0.8298755	1.0	1.0	1706	tags=21%, list=18%, signal=25%
GO:0061572	GO:0061572		39	-0.2553063	-0.7401592	0.8298755	1.0	1.0	1706	tags=21%, list=18%, signal=25%
GO:0009072	GO:0009072		22	-0.3730118	-0.74007976	0.8773389	1.0	1.0	1744	tags=41%, list=18%, signal=50%
GO:0043648	GO:0043648		81	-0.22475287	-0.73933405	0.8548057	1.0	1.0	1906	tags=22%, list=20%, signal=27%
GO:0031468	GO:0031468		15	-0.30889928	-0.73903024	0.8582677	1.0	1.0	3504	tags=60%, list=36%, signal=94%
GO:1901068	GO:1901068		39	-0.30870995	-0.7387567	0.8814969	1.0	1.0	917	tags=21%, list=10%, signal=23%
GO:0061001	GO:0061001		21	-0.3252849	-0.73660433	0.74647886	1.0	1.0	2078	tags=24%, list=22%, signal=30%
GO:0017038	GO:0017038		114	-0.23615472	-0.73640543	0.8737864	1.0	1.0	2921	tags=35%, list=30%, signal=50%
GO:0030574	GO:0030574		22	-0.33822355	-0.7359814	0.8725275	1.0	1.0	413	tags=9%, list=4%, signal=9%
GO:0034655	GO:0034655		302	-0.2125368	-0.7354896	0.913215	1.0	1.0	2582	tags=34%, list=27%, signal=45%
GO:0051427	GO:0051427		114	-0.23157027	-0.7354322	0.95303327	1.0	1.0	2392	tags=28%, list=25%, signal=37%
GO:0000175	GO:0000175		27	-0.28190172	-0.7346277	0.838843	1.0	1.0	2375	tags=41%, list=25%, signal=54%
GO:0050906	GO:0050906		16	-0.38830817	-0.73437333	0.8817204	1.0	1.0	348	tags=13%, list=4%, signal=13%
GO:0005160	GO:0005160		17	-0.36102307	-0.7338356	0.8343816	1.0	1.0	512	tags=12%, list=5%, signal=12%
GO:0050919	GO:0050919		16	-0.43128595	-0.73336905	0.89271253	1.0	1.0	441	tags=13%, list=5%, signal=13%
GO:0050732	GO:0050732		37	-0.32102627	-0.7333322	0.8897638	1.0	1.0	1369	tags=19%, list=14%, signal=22%
GO:0070884	GO:0070884		22	-0.32356557	-0.7333086	0.83950615	1.0	1.0	2135	tags=36%, list=22%, signal=47%
GO:0106056	GO:0106056		22	-0.32356557	-0.7333086	0.83950615	1.0	1.0	2135	tags=36%, list=22%, signal=47%
GO:0000245	GO:0000245		48	-0.2659721	-0.7327614	0.7715431	1.0	1.0	3353	tags=50%, list=35%, signal=76%
GO:0044270	GO:0044270		326	-0.20650958	-0.73231363	0.95519346	1.0	1.0	2582	tags=33%, list=27%, signal=44%
GO:0055029	GO:0055029		88	-0.24341786	-0.7321662	0.9220273	1.0	1.0	3134	tags=40%, list=33%, signal=58%
GO:0016236	GO:0016236		112	-0.22380958	-0.73154783	0.97830373	1.0	1.0	2542	tags=29%, list=26%, signal=40%
GO:0046822	GO:0046822		87	-0.24278548	-0.73129207	0.892057	1.0	1.0	2060	tags=23%, list=21%, signal=29%
GO:1904031	GO:1904031		15	-0.36924046	-0.7311463	0.81466395	1.0	1.0	1397	tags=20%, list=15%, signal=23%
GO:0010965	GO:0010965		46	-0.23627976	-0.73053724	0.94926006	1.0	1.0	2809	tags=35%, list=29%, signal=49%
GO:0097730	GO:0097730		36	-0.2833272	-0.72973865	0.93503934	1.0	1.0	2405	tags=28%, list=25%, signal=37%
GO:0045740	GO:0045740		21	-0.326083	-0.72800565	0.82941175	1.0	1.0	1234	tags=19%, list=13%, signal=22%
GO:0045292	GO:0045292		26	-0.31248456	-0.727871	0.75097275	1.0	1.0	3288	tags=65%, list=34%, signal=99%
GO:0018107	GO:0018107		43	-0.2625459	-0.7259791	0.9325153	1.0	1.0	1850	tags=26%, list=19%, signal=32%
GO:0060359	GO:0060359		58	-0.21476242	-0.7257963	0.93630576	1.0	1.0	3023	tags=36%, list=31%, signal=52%
GO:0048708	GO:0048708		23	-0.28448838	-0.72576565	0.87265134	1.0	1.0	77	tags=4%, list=1%, signal=4%
GO:0003774	GO:0003774		78	-0.24550556	-0.7256537	0.960334	1.0	1.0	1535	tags=18%, list=16%, signal=21%
GO:1900026	GO:1900026		28	-0.2587496	-0.7246965	0.857438	1.0	1.0	1409	tags=18%, list=15%, signal=21%
GO:0007041	GO:0007041		77	-0.21856679	-0.72412646	0.9375	1.0	1.0	1277	tags=14%, list=13%, signal=16%
GO:0043044	GO:0043044		52	-0.26873887	-0.723902	0.80452675	1.0	1.0	2297	tags=25%, list=24%, signal=33%
GO:0045980	GO:0045980		17	-0.3110403	-0.7238419	0.87992126	1.0	1.0	849	tags=12%, list=9%, signal=13%
GO:0045010	GO:0045010		19	-0.3391187	-0.72359943	0.86328125	1.0	1.0	2735	tags=42%, list=28%, signal=59%
GO:0035578	GO:0035578		81	-0.22943677	-0.72354686	0.9117043	1.0	1.0	2880	tags=35%, list=30%, signal=49%
GO:0034459	GO:0034459		17	-0.26024863	-0.7227042	0.8043011	1.0	1.0	2905	tags=41%, list=30%, signal=59%
GO:0032465	GO:0032465		50	-0.2533425	-0.72167623	0.9307692	1.0	1.0	2809	tags=30%, list=29%, signal=42%
GO:0035257	GO:0035257		106	-0.2321998	-0.7202539	0.9405941	1.0	1.0	2392	tags=29%, list=25%, signal=38%
GO:0036120	GO:0036120		15	-0.36802962	-0.7202273	0.86353946	1.0	1.0	874	tags=20%, list=9%, signal=22%
GO:0036119	GO:0036119		16	-0.3680202	-0.72022265	0.86353946	1.0	1.0	874	tags=19%, list=9%, signal=21%
GO:0016235	GO:0016235		23	-0.2860672	-0.72001857	0.86153847	1.0	1.0	3339	tags=48%, list=35%, signal=73%
GO:0030835	GO:0030835		25	-0.30802524	-0.7190468	0.8503937	1.0	1.0	606	tags=16%, list=6%, signal=17%
GO:0006103	GO:0006103		17	-0.31470075	-0.7186582	0.87268996	1.0	1.0	2830	tags=41%, list=29%, signal=58%
GO:0003743	GO:0003743		43	-0.2332315	-0.7179995	0.814741	1.0	1.0	3470	tags=60%, list=36%, signal=94%
GO:0005977	GO:0005977		33	-0.25670838	-0.7178646	0.85996056	1.0	1.0	289	tags=6%, list=3%, signal=6%
GO:0006073	GO:0006073		33	-0.25670838	-0.7178646	0.85996056	1.0	1.0	289	tags=6%, list=3%, signal=6%
GO:0044042	GO:0044042		33	-0.25670838	-0.7178646	0.85996056	0.999458	1.0	289	tags=6%, list=3%, signal=6%
GO:0044295	GO:0044295		16	-0.37574363	-0.71738416	0.7790698	0.9993628	1.0	1062	tags=19%, list=11%, signal=21%
GO:0000428	GO:0000428		89	-0.23707888	-0.71731573	0.9511719	0.9988275	1.0	3134	tags=39%, list=33%, signal=58%
GO:0042054	GO:0042054		36	-0.24340095	-0.7171401	0.9411765	0.998396	1.0	2491	tags=33%, list=26%, signal=45%
GO:0006941	GO:0006941		48	-0.2819317	-0.71697414	0.94223106	0.997951	1.0	1863	tags=29%, list=19%, signal=36%
GO:0000794	GO:0000794		53	-0.25710666	-0.71658844	0.9540918	0.99773747	1.0	1096	tags=9%, list=11%, signal=11%
GO:0034458	GO:0034458		18	-0.25619823	-0.71522456	0.825054	0.9985697	1.0	2905	tags=39%, list=30%, signal=56%
GO:0006475	GO:0006475		87	-0.25353527	-0.7145925	0.962	0.9986225	1.0	2240	tags=29%, list=23%, signal=37%
GO:1903321	GO:1903321		59	-0.23664388	-0.71457386	0.8717435	0.99803996	1.0	1998	tags=24%, list=21%, signal=30%
GO:0006165	GO:0006165		40	-0.26170513	-0.71442	0.8510204	0.99759746	1.0	2308	tags=35%, list=24%, signal=46%
GO:2001022	GO:2001022		54	-0.27868277	-0.71397835	0.87329435	0.99744195	1.0	2259	tags=26%, list=23%, signal=34%
GO:0000184	GO:0000184		102	-0.25404114	-0.71395993	0.7680312	0.9968617	1.0	3250	tags=50%, list=34%, signal=75%
GO:0030880	GO:0030880		90	-0.23517312	-0.71189165	0.9610895	0.99841154	1.0	3134	tags=39%, list=33%, signal=57%
GO:0098754	GO:0098754		74	-0.24447095	-0.71179146	0.9466119	0.9979097	1.0	2041	tags=23%, list=21%, signal=29%
GO:0005697	GO:0005697		18	-0.30892208	-0.7114549	0.8293173	0.99766916	1.0	2297	tags=33%, list=24%, signal=44%
GO:0008643	GO:0008643		31	-0.37708145	-0.7109107	0.92678225	0.99757403	1.0	929	tags=10%, list=10%, signal=11%
GO:0035194	GO:0035194		42	-0.26319754	-0.71081173	0.87326735	0.99707085	1.0	2171	tags=26%, list=23%, signal=34%
GO:0016765	GO:0016765		45	-0.29227653	-0.71048033	0.8660194	0.99678546	1.0	2731	tags=36%, list=28%, signal=49%
GO:0033120	GO:0033120		27	-0.2813209	-0.7104173	0.8019231	0.9962535	1.0	3457	tags=48%, list=36%, signal=75%
GO:0018126	GO:0018126		19	-0.30436215	-0.70945024	0.82802546	0.99658066	1.0	1833	tags=32%, list=19%, signal=39%
GO:0016441	GO:0016441		43	-0.26088685	-0.70935297	0.8695652	0.9960658	1.0	2171	tags=26%, list=23%, signal=33%
GO:2000273	GO:2000273		16	-0.30314156	-0.7087632	0.8522484	0.9960067	1.0	1274	tags=13%, list=13%, signal=14%
GO:0060041	GO:0060041		52	-0.25298792	-0.70848	0.946	0.99567264	1.0	2251	tags=27%, list=23%, signal=35%
GO:0035306	GO:0035306		31	-0.26227102	-0.7083238	0.94813275	0.9952348	1.0	2162	tags=26%, list=22%, signal=33%
GO:0018209	GO:0018209		117	-0.22115542	-0.70829016	0.99040306	0.99466527	1.0	3016	tags=40%, list=31%, signal=58%
GO:0008180	GO:0008180		28	-0.2512603	-0.7079878	0.8833992	0.99434525	1.0	1189	tags=11%, list=12%, signal=12%
GO:1904353	GO:1904353		21	-0.32964653	-0.70531374	0.8682635	0.9963528	1.0	2954	tags=52%, list=31%, signal=75%
GO:0010639	GO:0010639		248	-0.20914076	-0.70406336	0.99590164	0.99693954	1.0	2730	tags=28%, list=28%, signal=38%
GO:0009306	GO:0009306		70	-0.2666427	-0.7032265	0.9576271	0.9971305	1.0	437	tags=9%, list=5%, signal=9%
GO:0098751	GO:0098751		15	-0.39134586	-0.7031099	0.91780823	0.99663305	1.0	68	tags=7%, list=1%, signal=7%
GO:0030173	GO:0030173		28	-0.33249807	-0.7028535	0.91260165	0.9962858	1.0	3074	tags=39%, list=32%, signal=58%
GO:0016570	GO:0016570		256	-0.21531372	-0.70239854	0.9979798	0.99610615	1.0	2502	tags=27%, list=26%, signal=36%
GO:0009452	GO:0009452		27	-0.2773615	-0.7016472	0.85714287	0.996237	1.0	3177	tags=48%, list=33%, signal=72%
GO:0036260	GO:0036260		27	-0.2773615	-0.7016472	0.85714287	0.99564046	1.0	3177	tags=48%, list=33%, signal=72%
GO:0051973	GO:0051973		32	-0.27915782	-0.7005142	0.93426293	0.99605685	1.0	2954	tags=47%, list=31%, signal=67%
GO:0006111	GO:0006111		22	-0.38181558	-0.7003558	0.851145	0.9956119	1.0	973	tags=18%, list=10%, signal=20%
GO:0023061	GO:0023061		62	-0.2676552	-0.7002566	0.9383698	0.9951317	1.0	1333	tags=15%, list=14%, signal=17%
GO:0031490	GO:0031490		64	-0.23926416	-0.69985354	0.937247	0.99491495	1.0	2297	tags=28%, list=24%, signal=37%
GO:0061951	GO:0061951		28	-0.22446881	-0.6994669	0.94196427	0.9946683	1.0	1958	tags=18%, list=20%, signal=22%
GO:0006613	GO:0006613		85	-0.28042948	-0.69819605	0.75438595	0.99524367	1.0	3172	tags=45%, list=33%, signal=66%
GO:0045047	GO:0045047		95	-0.26860315	-0.6976363	0.78063244	0.9951485	1.0	3040	tags=43%, list=32%, signal=62%
GO:0043255	GO:0043255		47	-0.27536225	-0.6974974	0.9144487	0.9946668	1.0	2470	tags=32%, list=26%, signal=43%
GO:0015248	GO:0015248		25	-0.29181796	-0.69629765	0.83567137	0.9951371	1.0	733	tags=16%, list=8%, signal=17%
GO:0032088	GO:0032088		44	-0.27843875	-0.6930643	0.9337232	0.9973096	1.0	1129	tags=20%, list=12%, signal=23%
GO:1905314	GO:1905314		17	-0.33974734	-0.69231194	0.9163265	0.9973435	1.0	1596	tags=18%, list=17%, signal=21%
GO:0051569	GO:0051569		17	-0.31254086	-0.69208056	0.83234715	0.9969463	1.0	230	tags=6%, list=2%, signal=6%
GO:2000279	GO:2000279		19	-0.34627917	-0.69128114	0.88663965	0.9970359	1.0	121	tags=5%, list=1%, signal=5%
GO:0016569	GO:0016569		261	-0.21104734	-0.68865	0.9979757	0.99860215	1.0	2502	tags=27%, list=26%, signal=35%
GO:0043516	GO:0043516		15	-0.35605597	-0.68835527	0.8306773	0.99827015	1.0	2382	tags=47%, list=25%, signal=62%
GO:0046939	GO:0046939		42	-0.24715716	-0.68746376	0.87323946	0.99840945	1.0	2308	tags=36%, list=24%, signal=47%
GO:0048814	GO:0048814		49	-0.2604283	-0.6859336	0.9437984	0.9990681	1.0	2078	tags=24%, list=22%, signal=31%
GO:0050852	GO:0050852		80	-0.2813166	-0.68448025	0.9851577	0.99967194	1.0	1409	tags=16%, list=15%, signal=19%
GO:0035924	GO:0035924		22	-0.2702258	-0.6843127	0.9429735	0.9992254	1.0	1984	tags=27%, list=21%, signal=34%
GO:0002790	GO:0002790		73	-0.2655677	-0.6841825	0.9655914	0.9987346	1.0	437	tags=8%, list=5%, signal=9%
GO:1901658	GO:1901658		26	-0.25218168	-0.6833846	0.92389005	0.9987718	1.0	1423	tags=23%, list=15%, signal=27%
GO:2000177	GO:2000177		29	-0.25086266	-0.68263155	0.93083006	0.9987594	1.0	114	tags=3%, list=1%, signal=3%
GO:1902175	GO:1902175		21	-0.26464838	-0.68252873	0.8472222	0.9982448	1.0	3708	tags=52%, list=39%, signal=85%
GO:0045540	GO:0045540		36	-0.24384972	-0.6816077	0.8463074	0.9983703	1.0	2814	tags=42%, list=29%, signal=59%
GO:0106118	GO:0106118		36	-0.24384972	-0.6816077	0.8463074	0.9977813	1.0	2814	tags=42%, list=29%, signal=59%
GO:0022602	GO:0022602		26	-0.30268803	-0.68125606	0.93541664	0.9974787	1.0	1936	tags=19%, list=20%, signal=24%
GO:0010613	GO:0010613		20	-0.26598898	-0.68049014	0.90039843	0.9974867	1.0	2906	tags=40%, list=30%, signal=57%
GO:0014742	GO:0014742		20	-0.26598898	-0.68049014	0.90039843	0.99689925	1.0	2906	tags=40%, list=30%, signal=57%
GO:0008277	GO:0008277		62	-0.26193517	-0.6796012	0.98329854	0.99698806	1.0	452	tags=5%, list=5%, signal=5%
GO:0050775	GO:0050775		22	-0.29556194	-0.6793436	0.89525694	0.99660707	1.0	113	tags=5%, list=1%, signal=5%
GO:0051310	GO:0051310		44	-0.26388434	-0.6792493	0.92057025	0.9960879	1.0	1369	tags=18%, list=14%, signal=21%
GO:0016578	GO:0016578		17	-0.3409711	-0.6784373	0.943662	0.9960941	1.0	2274	tags=35%, list=24%, signal=46%
GO:0043001	GO:0043001		21	-0.22509591	-0.6781615	0.9605809	0.99570733	1.0	2457	tags=24%, list=26%, signal=32%
GO:0000082	GO:0000082		80	-0.24011765	-0.67649937	0.95098037	0.9963382	1.0	2271	tags=20%, list=24%, signal=26%
GO:0016591	GO:0016591		66	-0.2390126	-0.676302	0.9673077	0.99588513	1.0	3084	tags=42%, list=32%, signal=62%
GO:0008135	GO:0008135		66	-0.22994244	-0.676289	0.92007434	0.99530715	1.0	2414	tags=29%, list=25%, signal=38%
GO:0090382	GO:0090382		16	-0.29402357	-0.6748732	0.93514645	0.99572945	1.0	2854	tags=44%, list=30%, signal=62%
GO:0060260	GO:0060260		17	-0.26725128	-0.67458606	0.8950495	0.99534905	1.0	1971	tags=29%, list=20%, signal=37%
GO:0016358	GO:0016358		54	-0.22360876	-0.67377746	0.98268396	0.99534154	1.0	2031	tags=17%, list=21%, signal=21%
GO:0003724	GO:0003724		43	-0.2157752	-0.6733919	0.86534655	0.99502337	1.0	3020	tags=40%, list=31%, signal=57%
GO:0044843	GO:0044843		81	-0.24009286	-0.6730623	0.958	0.9946684	1.0	2271	tags=20%, list=24%, signal=26%
GO:0009063	GO:0009063		82	-0.23722415	-0.67191887	0.9506173	0.99486136	1.0	2354	tags=29%, list=24%, signal=38%
GO:0009268	GO:0009268		18	-0.2649185	-0.66906863	0.94310725	0.9963179	1.0	3194	tags=44%, list=33%, signal=66%
GO:0042730	GO:0042730		19	-0.3199149	-0.6682616	0.94067794	0.996293	1.0	860	tags=16%, list=9%, signal=17%
GO:0006497	GO:0006497		43	-0.29909286	-0.66808534	0.9525692	0.9958379	1.0	2099	tags=23%, list=22%, signal=30%
GO:0098982	GO:0098982		16	-0.3783626	-0.6678661	0.9496124	0.9954125	1.0	1189	tags=25%, list=12%, signal=28%
GO:1905819	GO:1905819		22	-0.25615072	-0.6676807	0.9564356	0.9949503	1.0	2727	tags=41%, list=28%, signal=57%
GO:2000816	GO:2000816		22	-0.25615072	-0.6676807	0.9564356	0.9943712	1.0	2727	tags=41%, list=28%, signal=57%
GO:0000784	GO:0000784		84	-0.23365507	-0.66744506	0.860735	0.9939456	1.0	2197	tags=26%, list=23%, signal=34%
GO:0000062	GO:0000062		17	-0.29350892	-0.66689444	0.9244898	0.9937229	1.0	1551	tags=24%, list=16%, signal=28%
GO:0031648	GO:0031648		28	-0.27916202	-0.6664037	0.9315069	0.99346393	1.0	1264	tags=14%, list=13%, signal=16%
GO:0002920	GO:0002920		55	-0.2629787	-0.66603446	0.9792531	0.9931432	1.0	1273	tags=11%, list=13%, signal=13%
GO:0005790	GO:0005790		24	-0.24941243	-0.6656733	0.85656565	0.9927841	1.0	3338	tags=50%, list=35%, signal=76%
GO:0042180	GO:0042180		44	-0.2546866	-0.66290295	0.9589041	0.9939588	1.0	2170	tags=32%, list=23%, signal=41%
GO:0032467	GO:0032467		20	-0.2609205	-0.66200686	0.8869732	0.9939393	1.0	2809	tags=30%, list=29%, signal=42%
GO:0006749	GO:0006749		37	-0.29296923	-0.66200346	0.86534655	0.9933653	1.0	1300	tags=24%, list=14%, signal=28%
GO:0000149	GO:0000149		63	-0.21393159	-0.6614992	0.93473685	0.993118	1.0	2459	tags=24%, list=26%, signal=32%
GO:0003841	GO:0003841		15	-0.26702118	-0.65974903	0.9117647	0.99366415	1.0	2280	tags=40%, list=24%, signal=52%
GO:0042171	GO:0042171		15	-0.26702118	-0.65974903	0.9117647	0.9930894	1.0	2280	tags=40%, list=24%, signal=52%
GO:0071617	GO:0071617		15	-0.26702118	-0.65974903	0.9117647	0.9925154	1.0	2280	tags=40%, list=24%, signal=52%
GO:0043487	GO:0043487		98	-0.21349354	-0.6565958	0.96819085	0.99383056	1.0	2346	tags=32%, list=24%, signal=41%
GO:1902555	GO:1902555		24	-0.26018715	-0.65304923	0.93992245	0.9953567	1.0	3070	tags=42%, list=32%, signal=61%
GO:1905348	GO:1905348		24	-0.26018715	-0.65304923	0.93992245	0.9947823	1.0	3070	tags=42%, list=32%, signal=61%
GO:0048025	GO:0048025		18	-0.30029628	-0.6528752	0.8258317	0.9942902	1.0	3237	tags=44%, list=34%, signal=67%
GO:0055076	GO:0055076		88	-0.23224336	-0.650979	1.0	0.99483865	1.0	615	tags=7%, list=6%, signal=7%
GO:0016776	GO:0016776		28	-0.3091695	-0.65000165	0.918239	0.9948062	1.0	1739	tags=39%, list=18%, signal=48%
GO:0005747	GO:0005747		37	-0.24194264	-0.64901716	0.86530614	0.99478257	1.0	1207	tags=14%, list=13%, signal=15%
GO:0030964	GO:0030964		37	-0.24194264	-0.64901716	0.86530614	0.9942102	1.0	1207	tags=14%, list=13%, signal=15%
GO:0045271	GO:0045271		37	-0.24194264	-0.64901716	0.86530614	0.9936385	1.0	1207	tags=14%, list=13%, signal=15%
GO:0006370	GO:0006370		26	-0.25968465	-0.6487629	0.8945386	0.99321085	1.0	3177	tags=46%, list=33%, signal=69%
GO:0003887	GO:0003887		15	-0.29587954	-0.6475237	0.95943207	0.99332166	1.0	3684	tags=60%, list=38%, signal=97%
GO:0035725	GO:0035725		19	-0.31180406	-0.6474595	0.92673266	0.99278814	1.0	2378	tags=32%, list=25%, signal=42%
GO:0030125	GO:0030125		25	-0.24294138	-0.64743423	0.8996139	0.99223745	1.0	3714	tags=52%, list=39%, signal=84%
GO:1901028	GO:1901028		30	-0.23460273	-0.6453202	0.9717172	0.9928453	1.0	117	tags=3%, list=1%, signal=3%
GO:0008376	GO:0008376		18	-0.37316027	-0.64424586	0.96938777	0.99285334	1.0	665	tags=22%, list=7%, signal=24%
GO:0060070	GO:0060070		33	-0.25926617	-0.6431098	0.9776423	0.992864	1.0	931	tags=12%, list=10%, signal=13%
GO:0006120	GO:0006120		33	-0.24409248	-0.63830495	0.8809035	0.99479777	1.0	2843	tags=30%, list=30%, signal=43%
GO:2000008	GO:2000008		27	-0.28716713	-0.6355708	0.9318182	0.9955932	1.0	3210	tags=30%, list=33%, signal=44%
GO:0010257	GO:0010257		50	-0.22780806	-0.6317091	0.9102296	0.99683344	1.0	2843	tags=32%, list=30%, signal=45%
GO:0032981	GO:0032981		50	-0.22780806	-0.6317091	0.9102296	0.9962638	1.0	2843	tags=32%, list=30%, signal=45%
GO:0030490	GO:0030490		39	-0.195993	-0.6221038	0.9769674	0.9999704	1.0	3009	tags=36%, list=31%, signal=52%
GO:0008137	GO:0008137		32	-0.24177298	-0.62189543	0.87626773	0.9994909	1.0	1207	tags=13%, list=13%, signal=14%
GO:0050136	GO:0050136		32	-0.24177298	-0.62189543	0.87626773	0.99892074	1.0	1207	tags=13%, list=13%, signal=14%
GO:0035145	GO:0035145		17	-0.2949229	-0.61975735	0.95318353	0.9992048	1.0	1570	tags=29%, list=16%, signal=35%
GO:0003954	GO:0003954		33	-0.23725213	-0.61973065	0.88259107	0.9986476	1.0	1207	tags=12%, list=13%, signal=14%
GO:2001252	GO:2001252		123	-0.20274921	-0.6163154	0.9901768	0.99938464	1.0	2809	tags=32%, list=29%, signal=44%
GO:1903649	GO:1903649		19	-0.23650028	-0.614355	0.94512194	0.99960995	1.0	3430	tags=63%, list=36%, signal=98%
GO:0046651	GO:0046651		34	-0.30646476	-0.60786796	0.960861	1.0	1.0	646	tags=9%, list=7%, signal=9%
GO:0032007	GO:0032007		30	-0.29773608	-0.6065468	0.98043054	1.0	1.0	931	tags=20%, list=10%, signal=22%
GO:0030118	GO:0030118		42	-0.21078639	-0.602151	0.96070725	1.0	1.0	2475	tags=29%, list=26%, signal=38%
GO:0008106	GO:0008106		17	-0.2632087	-0.600683	0.95884776	1.0	1.0	2084	tags=24%, list=22%, signal=30%
GO:0033762	GO:0033762		20	-0.2736168	-0.60063654	0.9809322	1.0	1.0	1969	tags=25%, list=20%, signal=31%
GO:0001990	GO:0001990		17	-0.273604	-0.599141	0.970339	1.0	1.0	2114	tags=29%, list=22%, signal=38%
GO:0051339	GO:0051339		15	-0.25049928	-0.5983955	0.9429175	1.0	1.0	2688	tags=27%, list=28%, signal=37%
GO:0035518	GO:0035518		16	-0.27703482	-0.596364	0.94489795	1.0	1.0	2907	tags=25%, list=30%, signal=36%
GO:0030515	GO:0030515		27	-0.20861807	-0.5958603	0.9072581	1.0	1.0	3137	tags=37%, list=33%, signal=55%
GO:0055072	GO:0055072		60	-0.21928373	-0.5956019	0.99364406	1.0	1.0	2885	tags=28%, list=30%, signal=40%
GO:0050681	GO:0050681		31	-0.25213948	-0.5940505	0.97619045	1.0	1.0	1865	tags=19%, list=19%, signal=24%
GO:0005868	GO:0005868		16	-0.25028974	-0.5918455	0.95111114	1.0	1.0	3013	tags=31%, list=31%, signal=45%
GO:0002040	GO:0002040		24	-0.29991367	-0.59166825	0.9475983	0.9999196	1.0	2372	tags=33%, list=25%, signal=44%
GO:0032963	GO:0032963		36	-0.24486595	-0.58889204	0.98717946	1.0	1.0	1833	tags=22%, list=19%, signal=27%
GO:0005080	GO:0005080		31	-0.20302032	-0.58658314	0.98526317	1.0	1.0	2392	tags=29%, list=25%, signal=39%
GO:0019905	GO:0019905		43	-0.1810653	-0.58178145	1.0	1.0	1.0	2664	tags=23%, list=28%, signal=32%
GO:0022625	GO:0022625		52	-0.23131506	-0.58076173	0.8596154	1.0	1.0	3172	tags=42%, list=33%, signal=63%
GO:0051058	GO:0051058		32	-0.2511809	-0.5792131	0.9610656	1.0	1.0	2809	tags=41%, list=29%, signal=57%
GO:2000144	GO:2000144		16	-0.22853121	-0.5782012	0.962	1.0	1.0	1816	tags=19%, list=19%, signal=23%
GO:0006576	GO:0006576		28	-0.30346575	-0.5768712	0.98050684	1.0	1.0	370	tags=7%, list=4%, signal=7%
GO:0044106	GO:0044106		28	-0.30346575	-0.5768712	0.98050684	0.9994521	1.0	370	tags=7%, list=4%, signal=7%
GO:0033119	GO:0033119		21	-0.24639656	-0.57480484	0.8910506	0.99938494	1.0	3237	tags=43%, list=34%, signal=64%
GO:0045814	GO:0045814		50	-0.2085092	-0.5714127	0.9860558	0.99958193	1.0	2620	tags=22%, list=27%, signal=30%
GO:0000966	GO:0000966		18	-0.22794257	-0.569193	0.9882353	0.9994962	1.0	2132	tags=28%, list=22%, signal=36%
GO:0006879	GO:0006879		44	-0.21770765	-0.56638044	0.9917355	0.99954087	1.0	2885	tags=25%, list=30%, signal=36%
GO:0048026	GO:0048026		16	-0.24021475	-0.56221783	0.9070707	0.999833	1.0	3457	tags=50%, list=36%, signal=78%
GO:0051966	GO:0051966		19	-0.26052773	-0.56094784	0.95564514	0.9995172	1.0	2045	tags=16%, list=21%, signal=20%
GO:0051125	GO:0051125		22	-0.22043404	-0.55908	0.9979123	0.9993294	1.0	3707	tags=50%, list=39%, signal=81%
GO:0007549	GO:0007549		18	-0.25554472	-0.5582444	0.94129556	0.9989232	1.0	2756	tags=33%, list=29%, signal=47%
GO:0034114	GO:0034114		17	-0.27415574	-0.5574235	0.94078946	0.9985301	1.0	1189	tags=12%, list=12%, signal=13%
GO:0098876	GO:0098876		54	-0.17815822	-0.55396616	0.99784946	0.99857795	1.0	3215	tags=37%, list=33%, signal=55%
GO:0032965	GO:0032965		19	-0.24470024	-0.55193895	0.9852008	0.9983589	1.0	2338	tags=26%, list=24%, signal=35%
GO:1902229	GO:1902229		27	-0.26481616	-0.5493069	0.98224854	0.998268	1.0	1865	tags=22%, list=19%, signal=27%
GO:0043325	GO:0043325		18	-0.25579637	-0.54859364	0.9978118	0.99783355	1.0	2333	tags=28%, list=24%, signal=37%
GO:0009083	GO:0009083		17	-0.2326066	-0.54628813	0.9576613	0.99764115	1.0	3181	tags=41%, list=33%, signal=61%
GO:0070182	GO:0070182		15	-0.27442896	-0.5376718	0.95576924	0.9983853	1.0	3236	tags=33%, list=34%, signal=50%
GO:0005721	GO:0005721		16	-0.22407113	-0.5337678	0.9840319	0.9983637	1.0	1887	tags=19%, list=20%, signal=23%
GO:0071634	GO:0071634		23	-0.22018756	-0.52602017	0.9900596	0.9987637	1.0	1956	tags=17%, list=20%, signal=22%
GO:0032731	GO:0032731		17	-0.26138496	-0.523787	0.9792531	0.9984552	1.0	2691	tags=29%, list=28%, signal=41%
GO:0032732	GO:0032732		20	-0.25894392	-0.51941526	0.98995984	0.9983851	1.0	2691	tags=30%, list=28%, signal=42%
GO:0000146	GO:0000146		19	-0.24634087	-0.5153511	0.9959514	0.9982329	1.0	1238	tags=16%, list=13%, signal=18%
GO:0051019	GO:0051019		21	-0.22713003	-0.51508075	0.9959432	0.9977034	1.0	2450	tags=24%, list=25%, signal=32%
GO:0050918	GO:0050918		16	-0.21552598	-0.49145746	0.99593496	0.998974	1.0	1451	tags=13%, list=15%, signal=15%
GO:0071007	GO:0071007		28	-0.17524108	-0.48983225	0.98479086	0.9985237	1.0	3619	tags=46%, list=38%, signal=74%
GO:0050685	GO:0050685		24	-0.1919344	-0.47830987	0.984127	0.99861944	1.0	3457	tags=46%, list=36%, signal=71%
GO:0000083	GO:0000083		15	-0.23003139	-0.44323877	1.0	0.9993011	1.0	1825	tags=13%, list=19%, signal=16%
