# Supplementary material for: PIGNON: a protein–protein interaction-guided functional enrichment analysis for quantitative proteomics
Source: BMC Bioinformatics. 2021 Jun 4;22:302. doi: 10.1186/s12859-021-04042-6 (PMC8178832; doi:10.1186/s12859-021-04042-6)
Supplement: Supplementary file 20 — Additional File 20: File S5. NEA results on Tyanova et al.’s dataset using the BioGRID network [file 12859_2021_4042_MOESM20_ESM.zip]

Archive with 10 entries (7 files):
- Additional File 20, Supplementary File S5/
- Additional File 20, Supplementary File S5/NEA results on HER2+ and TN conditions.xlsx
- __MACOSX/
- __MACOSX/Additional File 20, Supplementary File S5/
- __MACOSX/Additional File 20, Supplementary File S5/._NEA results on HER2+ and TN conditions.xlsx
- Additional File 20, Supplementary File S5/NEA results on HR and TN conditions.xlsx
- __MACOSX/Additional File 20, Supplementary File S5/._NEA results on HR and TN conditions.xlsx
- Additional File 20, Supplementary File S5/NEA results on HER2+ and HR conditions.xlsx
- __MACOSX/Additional File 20, Supplementary File S5/._NEA results on HER2+ and HR conditions.xlsx
- __MACOSX/._Additional File 20, Supplementary File S5
