# Supplementary material for: PIGNON: a protein–protein interaction-guided functional enrichment analysis for quantitative proteomics
Source: BMC Bioinformatics. 2021 Jun 4;22:302. doi: 10.1186/s12859-021-04042-6 (PMC8178832; doi:10.1186/s12859-021-04042-6)
Supplement: Supplementary file 20 — Additional File 20: File S5. NEA results on Tyanova et al.’s dataset using the BioGRID network [file 12859_2021_4042_MOESM20_ESM.zip › Additional File 20, Supplementary File S5/NEA results on HER2+ and TN conditions.xlsx]

## Sheet: Her2vTN_NEA_detailed
NEA results on HER2+ and TN subtypes using BioGRID network
GO id	GO Name	GO domain	actual	expected	p-value	q-value
GO:0099103	channel activator activity	molecular_function	1	0.00208907	1.13e-105	1.24e-101
GO:0099104	potassium channel activator activity	molecular_function	1	0.00208907	1.13e-105	1.24e-101
GO:0019799	tubulin N-acetyltransferase activity	molecular_function	1	0.0062672	3.85e-36	2.12e-32
GO:0120135	distal portion of axoneme	cellular_component	1	0.0062672	3.85e-36	2.12e-32
GO:0099627	neurotransmitter receptor cycle	biological_process	1	0.00835627	2.04e-27	7.47e-24
GO:0099630	postsynaptic neurotransmitter receptor cycle	biological_process	1	0.00835627	2.04e-27	7.47e-24
GO:0008493	tetracycline transmembrane transporter activity	molecular_function	1	0.0104453	3.59e-22	8.76e-19
GO:0015904	tetracycline transport	biological_process	1	0.0104453	3.59e-22	8.76e-19
GO:0071449	cellular response to lipid hydroperoxide	biological_process	1	0.0104453	3.59e-22	8.76e-19
GO:0071529	cementum mineralization	biological_process	1	0.0125344	1.14e-18	2.1e-15
GO:1905662	negative regulation of telomerase RNA reverse transcriptase activity	biological_process	1	0.0125344	1.14e-18	2.1e-15
GO:1990166	protein localization to site of double-strand break	biological_process	1	0.0125344	1.14e-18	2.1e-15
GO:0003875	ADP-ribosylarginine hydrolase activity	molecular_function	1	0.0146235	3.69e-16	2.89e-13
GO:0004367	glycerol-3-phosphate dehydrogenase [NAD+] activity	molecular_function	3	0.123255	2.53e-16	2.89e-13
GO:0008594	photoreceptor cell morphogenesis	biological_process	1	0.0146235	3.69e-16	2.89e-13
GO:0009331	glycerol-3-phosphate dehydrogenase complex	cellular_component	3	0.123255	2.53e-16	2.89e-13
GO:0046168	glycerol-3-phosphate catabolic process	biological_process	3	0.123255	2.53e-16	2.89e-13
GO:0050674	urothelial cell proliferation	biological_process	1	0.0146235	3.69e-16	2.89e-13
GO:0050675	regulation of urothelial cell proliferation	biological_process	1	0.0146235	3.69e-16	2.89e-13
GO:0050677	positive regulation of urothelial cell proliferation	biological_process	1	0.0146235	3.69e-16	2.89e-13
GO:0060432	lung pattern specification process	biological_process	1	0.0146235	3.69e-16	2.89e-13
GO:0060436	bronchiole morphogenesis	biological_process	1	0.0146235	3.69e-16	2.89e-13
GO:0060495	cell-cell signaling involved in lung development	biological_process	1	0.0146235	3.69e-16	2.89e-13
GO:0060496	mesenchymal-epithelial cell signaling involved in lung development	biological_process	1	0.0146235	3.69e-16	2.89e-13
GO:0060879	semicircular canal fusion	biological_process	1	0.0146235	3.69e-16	2.89e-13
GO:0061115	lung proximal/distal axis specification	biological_process	1	0.0146235	3.69e-16	2.89e-13
GO:0071336	regulation of hair follicle cell proliferation	biological_process	1	0.0146235	3.69e-16	2.89e-13
GO:0071338	positive regulation of hair follicle cell proliferation	biological_process	1	0.0146235	3.69e-16	2.89e-13
GO:0009439	cyanate metabolic process	biological_process	2	0.0584939	9.94e-16	7.29e-13
GO:0009440	cyanate catabolic process	biological_process	2	0.0584939	9.94e-16	7.29e-13
GO:0004368	glycerol-3-phosphate dehydrogenase (quinone) activity	molecular_function	2	0.0647611	2.86e-14	1.85e-11
GO:0006127	glycerophosphate shuttle	biological_process	2	0.0647611	2.86e-14	1.85e-11
GO:0008488	gamma-glutamyl carboxylase activity	molecular_function	1	0.0167125	2.83e-14	1.85e-11
GO:0016901	oxidoreductase activity, acting on the CH-OH group of donors, quinone or similar compound as acceptor	molecular_function	2	0.0647611	2.86e-14	1.85e-11
GO:0006116	NADH oxidation	biological_process	3	0.148324	1.32e-13	8.27e-11
GO:0000789	cytoplasmic chromatin	cellular_component	1	0.0188016	8.32e-13	4.94e-10
GO:0070352	positive regulation of white fat cell proliferation	biological_process	1	0.0188016	8.32e-13	4.94e-10
GO:0032449	CBM complex	cellular_component	4	0.277846	1.65e-12	9.54e-10
GO:0047952	glycerol-3-phosphate dehydrogenase [NAD(P)+] activity	molecular_function	2	0.0752064	2.24e-12	1.26e-09
GO:0005111	type 2 fibroblast growth factor receptor binding	molecular_function	1	0.0208907	1.25e-11	6.66e-09
GO:0032021	NELF complex	cellular_component	4	0.298737	1.27e-11	6.66e-09
GO:1902631	negative regulation of membrane hyperpolarization	biological_process	1	0.0208907	1.25e-11	6.66e-09
GO:0030421	defecation	biological_process	2	0.0856518	6.11e-11	3.12e-08
GO:0031201	SNARE complex	cellular_component	16	3.63498	8.84e-11	4.42e-08
GO:0006396	RNA processing	biological_process	187	117.224	1.15e-10	5.18e-08
GO:0006982	response to lipid hydroperoxide	biological_process	1	0.0229797	1.16e-10	5.18e-08
GO:0007249	I-kappaB kinase/NF-kappaB signaling	biological_process	31	10.2928	1.09e-10	5.18e-08
GO:0015361	low-affinity sodium:dicarboxylate symporter activity	molecular_function	1	0.0229797	1.16e-10	5.18e-08
GO:0061033	secretion by lung epithelial cell involved in lung growth	biological_process	1	0.0229797	1.16e-10	5.18e-08
GO:0031124	mRNA 3'-end processing	biological_process	35	12.3986	1.37e-10	6.04e-08
GO:0010390	histone monoubiquitination	biological_process	25	7.48304	1.52e-10	6.54e-08
GO:0016593	Cdc73/Paf1 complex	cellular_component	8	1.16361	2.33e-10	9.87e-08
GO:0005484	SNAP receptor activity	molecular_function	13	2.6761	2.77e-10	1.15e-07
GO:0004792	thiosulfate sulfurtransferase activity	molecular_function	2	0.0940081	5.09e-10	2.07e-07
GO:0001579	medium-chain fatty acid transport	biological_process	1	0.0250688	7.39e-10	2.9e-07
GO:0046521	sphingoid catabolic process	biological_process	1	0.0250688	7.39e-10	2.9e-07
GO:1903311	regulation of mRNA metabolic process	biological_process	94	50.6369	1.1e-09	4.24e-07
GO:0034243	regulation of transcription elongation from RNA polymerase II promoter	biological_process	19	5.16835	1.17e-09	4.44e-07
GO:0035032	phosphatidylinositol 3-kinase complex, class III	cellular_component	5	0.541069	1.35e-09	5.02e-07
GO:0031123	RNA 3'-end processing	biological_process	42	17.0113	1.37e-09	5.03e-07
GO:0006397	mRNA processing	biological_process	127	75.3986	2.79e-09	1.01e-06
GO:0009946	proximal/distal axis specification	biological_process	1	0.0271579	3.56e-09	1.24e-06
GO:0016286	small conductance calcium-activated potassium channel activity	molecular_function	1	0.0271579	3.56e-09	1.24e-06
GO:0016574	histone ubiquitination	biological_process	30	10.884	6.86e-09	2.36e-06
GO:0035518	histone H2A monoubiquitination	biological_process	19	5.54856	1.13e-08	3.81e-06
GO:2001173	regulation of histone H2B conserved C-terminal lysine ubiquitination	biological_process	1	0.029247	1.38e-08	4.59e-06
GO:0045292	mRNA cis splicing, via spliceosome	biological_process	17	4.74009	1.79e-08	5.88e-06
GO:0006286	base-excision repair, base-free sugar-phosphate removal	biological_process	3	0.244421	2.49e-08	8.07e-06
GO:0061025	membrane fusion	biological_process	25	8.68217	3.06e-08	9.75e-06
GO:0006072	glycerol-3-phosphate metabolic process	biological_process	3	0.248599	3.42e-08	1.08e-05
GO:0032968	positive regulation of transcription elongation from RNA polymerase II promoter	biological_process	12	2.79726	3.75e-08	1.16e-05
GO:0008481	sphinganine kinase activity	molecular_function	1	0.031336	4.45e-08	1.3e-05
GO:0016784	3-mercaptopyruvate sulfurtransferase activity	molecular_function	1	0.031336	4.45e-08	1.3e-05
GO:0017050	D-erythro-sphingosine kinase activity	molecular_function	1	0.031336	4.45e-08	1.3e-05
GO:0032078	negative regulation of endodeoxyribonuclease activity	biological_process	1	0.031336	4.45e-08	1.3e-05
GO:0031440	regulation of mRNA 3'-end processing	biological_process	18	5.35219	4.58e-08	1.32e-05
GO:0032784	regulation of DNA-templated transcription, elongation	biological_process	22	7.32427	5.87e-08	1.68e-05
GO:0050684	regulation of mRNA processing	biological_process	57	28.3904	7.89e-08	2.22e-05
GO:0033522	histone H2A ubiquitination	biological_process	20	6.43224	8.81e-08	2.45e-05
GO:0006368	transcription elongation from RNA polymerase II promoter	biological_process	24	8.48997	1.02e-07	2.8e-05
GO:0004056	argininosuccinate lyase activity	molecular_function	1	0.0334251	1.24e-07	3.34e-05
GO:0060447	bud outgrowth involved in lung branching	biological_process	1	0.0334251	1.24e-07	3.34e-05
GO:0070939	Dsl1/NZR complex	cellular_component	3	0.267401	1.26e-07	3.34e-05
GO:0006354	DNA-templated transcription, elongation	biological_process	24	8.73439	2.4e-07	6.28e-05
GO:0031519	PcG protein complex	cellular_component	30	12.0769	2.5e-07	6.47e-05
GO:0032090	Pyrin domain binding	molecular_function	2	0.131611	2.6e-07	6.63e-05
GO:0051092	positive regulation of NF-kappaB transcription factor activity	biological_process	43	19.984	2.62e-07	6.63e-05
GO:0046899	nucleoside triphosphate adenylate kinase activity	molecular_function	1	0.0355142	3.09e-07	7.47e-05
GO:0071561	nucleus-vacuole junction	cellular_component	1	0.0355142	3.09e-07	7.47e-05
GO:1904863	regulation of beta-catenin-TCF complex assembly	biological_process	1	0.0355142	3.09e-07	7.47e-05
GO:1904864	negative regulation of beta-catenin-TCF complex assembly	biological_process	1	0.0355142	3.09e-07	7.47e-05
GO:0060819	inactivation of X chromosome by genetic imprinting	biological_process	3	0.284113	3.48e-07	8.33e-05
GO:0009931	calcium-dependent protein serine/threonine kinase activity	molecular_function	6	0.975595	3.64e-07	8.61e-05
GO:0071426	ribonucleoprotein complex export from nucleus	biological_process	42	19.5453	3.79e-07	8.87e-05
GO:0005584	collagen type I trimer	cellular_component	2	0.135789	4.22e-07	9.76e-05
GO:0008380	RNA splicing	biological_process	112	69.9232	4.84e-07	0.00011088
GO:0052646	alditol phosphate metabolic process	biological_process	3	0.29038	4.95e-07	0.000112183
GO:0033341	regulation of collagen binding	biological_process	3	0.292469	5.54e-07	0.00012441
GO:0008023	transcription elongation factor complex	cellular_component	19	6.37584	5.74e-07	0.000127605
GO:0071166	ribonucleoprotein complex localization	biological_process	42	19.8461	6.59e-07	0.000144923
GO:0099546	protein catabolic process, modulating synaptic transmission	biological_process	1	0.0376032	6.94e-07	0.000149702
GO:0140246	protein catabolic process at synapse	biological_process	1	0.0376032	6.94e-07	0.000149702
GO:0070970	interleukin-2 secretion	biological_process	2	0.144146	1.02e-06	0.000217378
GO:2001162	positive regulation of histone H3-K79 methylation	biological_process	3	0.305004	1.06e-06	0.000224542
GO:0000381	regulation of alternative mRNA splicing, via spliceosome	biological_process	28	11.54	1.26e-06	0.000262098
GO:0007250	activation of NF-kappaB-inducing kinase activity	biological_process	11	2.83695	1.26e-06	0.000262098
GO:0000224	peptide-N4-(N-acetyl-beta-glucosaminyl)asparagine amidase activity	molecular_function	1	0.0396923	1.43e-06	0.00027682
GO:0015665	alcohol transmembrane transporter activity	molecular_function	1	0.0396923	1.43e-06	0.00027682
GO:0036455	iron-sulfur transferase activity	molecular_function	1	0.0396923	1.43e-06	0.00027682
GO:0060082	eye blink reflex	biological_process	1	0.0396923	1.43e-06	0.00027682
GO:0098814	spontaneous synaptic transmission	biological_process	1	0.0396923	1.43e-06	0.00027682
GO:1903775	regulation of DNA double-strand break processing	biological_process	1	0.0396923	1.43e-06	0.00027682
GO:1904508	regulation of protein localization to basolateral plasma membrane	biological_process	1	0.0396923	1.43e-06	0.00027682
GO:1904510	positive regulation of protein localization to basolateral plasma membrane	biological_process	1	0.0396923	1.43e-06	0.00027682
GO:0097632	extrinsic component of phagophore assembly site membrane	cellular_component	2	0.148324	1.52e-06	0.000291649
GO:0006405	RNA export from nucleus	biological_process	43	21.0077	1.6e-06	0.000303207
GO:0006166	purine ribonucleoside salvage	biological_process	3	0.319627	2.13e-06	0.000399719
GO:0044351	macropinocytosis	biological_process	4	0.534801	2.15e-06	0.000401512
GO:0048269	methionine adenosyltransferase complex	cellular_component	2	0.154591	2.69e-06	0.000496303
GO:0110008	ncRNA deadenylation	biological_process	1	0.0417814	2.76e-06	0.000506059
GO:0010857	calcium-dependent protein kinase activity	molecular_function	6	1.10303	3.12e-06	0.000567367
GO:0032786	positive regulation of DNA-templated transcription, elongation	biological_process	14	4.3181	3.17e-06	0.000572121
GO:0030692	Noc4p-Nop14p complex	cellular_component	2	0.15668	3.21e-06	0.000574116
GO:0097629	extrinsic component of omegasome membrane	cellular_component	2	0.160858	4.53e-06	0.000803067
GO:0000703	oxidized pyrimidine nucleobase lesion DNA N-glycosylase activity	molecular_function	1	0.0438704	5e-06	0.000868668
GO:0021993	initiation of neural tube closure	biological_process	1	0.0438704	5e-06	0.000868668
GO:1902554	serine/threonine protein kinase complex	cellular_component	28	12.1145	5.02e-06	0.000868668
GO:0043123	positive regulation of I-kappaB kinase/NF-kappaB signaling	biological_process	46	23.7652	5.09e-06	0.00087391
GO:0008385	IkappaB kinase complex	cellular_component	8	1.84256	5.73e-06	0.000976636
GO:0075044	autophagy of host cells involved in interaction with symbiont	biological_process	3	0.344696	6.11e-06	0.00102521
GO:0075071	autophagy involved in symbiotic interaction	biological_process	3	0.344696	6.11e-06	0.00102521
GO:0070317	negative regulation of G0 to G1 transition	biological_process	26	11.0428	6.76e-06	0.00112643
GO:0036353	histone H2A-K119 monoubiquitination	biological_process	11	3.09182	6.88e-06	0.00113704
GO:0004674	protein serine/threonine kinase activity	molecular_function	79	47.9316	7.19e-06	0.00118038
GO:0004777	succinate-semialdehyde dehydrogenase (NAD+) activity	molecular_function	1	0.0459595	8.58e-06	0.00134785
GO:0008489	UDP-galactose:glucosylceramide beta-1,4-galactosyltransferase activity	molecular_function	1	0.0459595	8.58e-06	0.00134785
GO:0009013	succinate-semialdehyde dehydrogenase [NAD(P)+] activity	molecular_function	1	0.0459595	8.58e-06	0.00134785
GO:0045643	regulation of eosinophil differentiation	biological_process	1	0.0459595	8.58e-06	0.00134785
GO:0045645	positive regulation of eosinophil differentiation	biological_process	1	0.0459595	8.58e-06	0.00134785
GO:0047263	N-acylsphingosine galactosyltransferase activity	molecular_function	1	0.0459595	8.58e-06	0.00134785
GO:0006406	mRNA export from nucleus	biological_process	32	14.8909	9.26e-06	0.00143385
GO:0071427	mRNA-containing ribonucleoprotein complex export from nucleus	biological_process	32	14.8909	9.26e-06	0.00143385
GO:0045180	basal cortex	cellular_component	3	0.357231	9.79e-06	0.00150652
GO:0097698	telomere maintenance via base-excision repair	biological_process	2	0.171304	9.95e-06	0.00151925
GO:0006611	protein export from nucleus	biological_process	43	22.1984	1.01e-05	0.0015306
GO:0070316	regulation of G0 to G1 transition	biological_process	26	11.2726	1.15e-05	0.00173496
GO:0003723	RNA binding	molecular_function	329	258.775	1.26e-05	0.00187947
GO:0003906	DNA-(apurinic or apyrimidinic site) endonuclease activity	molecular_function	6	1.20748	1.29e-05	0.00192071
GO:0000229	cytoplasmic chromosome	cellular_component	1	0.0480486	1.41e-05	0.00193346
GO:0005316	high-affinity inorganic phosphate:sodium symporter activity	molecular_function	1	0.0480486	1.41e-05	0.00193346
GO:0007624	ultradian rhythm	biological_process	1	0.0480486	1.41e-05	0.00193346
GO:0033343	positive regulation of collagen binding	biological_process	1	0.0480486	1.41e-05	0.00193346
GO:0034162	toll-like receptor 9 signaling pathway	biological_process	7	1.56471	1.39e-05	0.00193346
GO:0052590	sn-glycerol-3-phosphate:ubiquinone oxidoreductase activity	molecular_function	1	0.0480486	1.41e-05	0.00193346
GO:0052591	sn-glycerol-3-phosphate:ubiquinone-8 oxidoreductase activity	molecular_function	1	0.0480486	1.41e-05	0.00193346
GO:1900363	regulation of mRNA polyadenylation	biological_process	10	2.76175	1.33e-05	0.00193346
GO:1903636	regulation of protein import into mitochondrial outer membrane	biological_process	1	0.0480486	1.41e-05	0.00193346
GO:1903638	positive regulation of protein import into mitochondrial outer membrane	biological_process	1	0.0480486	1.41e-05	0.00193346
GO:1903645	negative regulation of chaperone-mediated protein folding	biological_process	1	0.0480486	1.41e-05	0.00193346
GO:1990269	RNA polymerase II C-terminal domain phosphoserine binding	molecular_function	2	0.175482	1.33e-05	0.00193346
GO:0006556	S-adenosylmethionine biosynthetic process	biological_process	2	0.177571	1.53e-05	0.00207292
GO:0098502	DNA dephosphorylation	biological_process	3	0.369765	1.52e-05	0.00207292
GO:0090174	organelle membrane fusion	biological_process	15	5.17044	1.54e-05	0.00207802
GO:0048536	spleen development	biological_process	10	2.80771	1.77e-05	0.0023712
GO:0002237	response to molecule of bacterial origin	biological_process	51	28.2714	1.91e-05	0.00254934
GO:0019244	lactate biosynthetic process from pyruvate	biological_process	1	0.0501376	2.21e-05	0.00291675
GO:0070346	positive regulation of fat cell proliferation	biological_process	1	0.0501376	2.21e-05	0.00291675
GO:0032496	response to lipopolysaccharide	biological_process	50	27.6948	2.25e-05	0.00294364
GO:1903349	omegasome membrane	cellular_component	2	0.183838	2.28e-05	0.00296376
GO:0000149	SNARE binding	molecular_function	20	8.05336	2.56e-05	0.00330065
GO:0016071	mRNA metabolic process	biological_process	162	116.568	2.57e-05	0.00330065
GO:0051168	nuclear export	biological_process	46	24.9769	2.59e-05	0.00331271
GO:0000377	RNA splicing, via transesterification reactions with bulged adenosine as nucleophile	biological_process	90	58.0656	2.77e-05	0.00350641
GO:0000398	mRNA splicing, via spliceosome	biological_process	90	58.0656	2.77e-05	0.00350641
GO:0004332	fructose-bisphosphate aldolase activity	molecular_function	3	0.388567	2.8e-05	0.00351613
GO:0036396	RNA N6-methyladenosine methyltransferase complex	cellular_component	3	0.390656	2.98e-05	0.00370636
GO:0045293	mRNA editing complex	cellular_component	3	0.390656	2.98e-05	0.00370636
GO:0001927	exocyst assembly	biological_process	2	0.190105	3.31e-05	0.0040669
GO:0005483	soluble NSF attachment protein activity	molecular_function	2	0.190105	3.31e-05	0.0040669
GO:0070044	synaptobrevin 2-SNAP-25-syntaxin-1a complex	cellular_component	3	0.394834	3.38e-05	0.00413438
GO:0000375	RNA splicing, via transesterification reactions	biological_process	90	58.4166	3.58e-05	0.00435591
GO:0002221	pattern recognition receptor signaling pathway	biological_process	29	13.7085	3.62e-05	0.00438079
GO:0006906	vesicle fusion	biological_process	14	4.88424	3.71e-05	0.00446062
GO:0004385	guanylate kinase activity	molecular_function	4	0.658056	3.79e-05	0.00447872
GO:0110011	regulation of basement membrane organization	biological_process	3	0.399012	3.83e-05	0.00447872
GO:1904259	regulation of basement membrane assembly involved in embryonic body morphogenesis	biological_process	3	0.399012	3.83e-05	0.00447872
GO:1904261	positive regulation of basement membrane assembly involved in embryonic body morphogenesis	biological_process	3	0.399012	3.83e-05	0.00447872
GO:2001160	regulation of histone H3-K79 methylation	biological_process	3	0.399012	3.83e-05	0.00447872
GO:0048284	organelle fusion	biological_process	17	6.54714	4.4e-05	0.00512474
GO:0070513	death domain binding	molecular_function	5	0.975595	4.61e-05	0.00533962
GO:0035631	CD40 receptor complex	cellular_component	10	2.9811	4.8e-05	0.00552624
GO:0015018	galactosylgalactosylxylosylprotein 3-beta-glucuronosyltransferase activity	molecular_function	1	0.0543158	4.96e-05	0.00553245
GO:0036290	protein trans-autophosphorylation	biological_process	1	0.0543158	4.96e-05	0.00553245
GO:0070054	mRNA splicing, via endonucleolytic cleavage and ligation	biological_process	1	0.0543158	4.96e-05	0.00553245
GO:1990332	Ire1 complex	cellular_component	1	0.0543158	4.96e-05	0.00553245
GO:1990579	peptidyl-serine trans-autophosphorylation	biological_process	1	0.0543158	4.96e-05	0.00553245
GO:1990630	IRE1-RACK1-PP2A complex	cellular_component	1	0.0543158	4.96e-05	0.00553245
GO:0050700	CARD domain binding	molecular_function	5	0.983951	5.15e-05	0.00572182
GO:0002218	activation of innate immune response	biological_process	47	26.2951	5.39e-05	0.00594673
GO:0035102	PRC1 complex	cellular_component	12	3.96296	5.41e-05	0.00594673
GO:1902911	protein kinase complex	cellular_component	29	14.0741	6.93e-05	0.00754424
GO:0005944	phosphatidylinositol 3-kinase complex, class IB	cellular_component	1	0.0564048	7.09e-05	0.00768724
GO:0019776	Atg8 ligase activity	molecular_function	2	0.204729	7.26e-05	0.00782372
GO:0051434	BH3 domain binding	molecular_function	4	0.69566	7.44e-05	0.00798287
GO:0002758	innate immune response-activating signal transduction	biological_process	39	20.9513	8.04e-05	0.0085813
GO:0001112	DNA-templated transcriptional open complex formation	biological_process	2	0.208907	8.9e-05	0.0093692
GO:0001113	transcriptional open complex formation at RNA polymerase II promoter	biological_process	2	0.208907	8.9e-05	0.0093692
GO:0001120	protein-DNA complex remodeling	biological_process	2	0.208907	8.9e-05	0.0093692
GO:0004449	isocitrate dehydrogenase (NAD+) activity	molecular_function	2	0.210996	9.83e-05	0.0102305
GO:0031592	centrosomal corona	cellular_component	1	0.0584939	9.91e-05	0.0102305
GO:0042450	arginine biosynthetic process via ornithine	biological_process	1	0.0584939	9.91e-05	0.0102305
GO:0033523	histone H2B ubiquitination	biological_process	7	1.79242	0.000100363	0.0103154
GO:0005730	nucleolus	cellular_component	159	117.211	0.000113045	0.0115648
GO:0050733	RS domain binding	molecular_function	5	1.04871	0.000114114	0.0116201
GO:0090331	negative regulation of platelet aggregation	biological_process	4	0.729085	0.000127767	0.0129503
GO:0008311	double-stranded DNA 3'-5' exodeoxyribonuclease activity	molecular_function	2	0.217263	0.000130945	0.013107
GO:0018738	S-formylglutathione hydrolase activity	molecular_function	1	0.060583	0.000135272	0.013107
GO:0033082	regulation of extrathymic T cell differentiation	biological_process	1	0.060583	0.000135272	0.013107
GO:0035175	histone kinase activity (H3-S10 specific)	molecular_function	1	0.060583	0.000135272	0.013107
GO:0072354	histone kinase activity (H3-T3 specific)	molecular_function	1	0.060583	0.000135272	0.013107
GO:0072355	histone H3-T3 phosphorylation	biological_process	1	0.060583	0.000135272	0.013107
GO:1900169	regulation of glucocorticoid mediated signaling pathway	biological_process	1	0.060583	0.000135272	0.013107
GO:1990654	sebum secreting cell proliferation	biological_process	1	0.060583	0.000135272	0.013107
GO:2000569	regulation of T-helper 2 cell activation	biological_process	1	0.060583	0.000135272	0.013107
GO:2000570	positive regulation of T-helper 2 cell activation	biological_process	1	0.060583	0.000135272	0.013107
GO:0046710	GDP metabolic process	biological_process	4	0.733263	0.000136229	0.0131419
GO:0034505	tooth mineralization	biological_process	3	0.44915	0.000141127	0.013555
GO:0004697	protein kinase C activity	molecular_function	7	1.84465	0.000147168	0.0140128
GO:0071447	cellular response to hydroperoxide	biological_process	3	0.451239	0.000148088	0.0140396
GO:0018105	peptidyl-serine phosphorylation	biological_process	43	24.3272	0.000153076	0.0144502
GO:0006513	protein monoubiquitination	biological_process	29	14.5608	0.000154267	0.0145004
GO:0038061	NIK/NF-kappaB signaling	biological_process	21	9.40707	0.000156928	0.0146878
GO:0051236	establishment of RNA localization	biological_process	51	30.2413	0.000159971	0.0148614
GO:0035964	COPI-coated vesicle budding	biological_process	3	0.459595	0.000178765	0.0163151
GO:0048200	Golgi transport vesicle coating	biological_process	3	0.459595	0.000178765	0.0163151
GO:0048205	COPI coating of Golgi vesicle	biological_process	3	0.459595	0.000178765	0.0163151
GO:0060820	inactivation of X chromosome by heterochromatin assembly	biological_process	1	0.062672	0.000180996	0.0163828
GO:0060821	inactivation of X chromosome by DNA methylation	biological_process	1	0.062672	0.000180996	0.0163828
GO:0004672	protein kinase activity	molecular_function	95	64.8718	0.000183224	0.0165164
GO:0050657	nucleic acid transport	biological_process	50	29.6439	0.000184775	0.0165208
GO:0050658	RNA transport	biological_process	50	29.6439	0.000184775	0.0165208
GO:0002224	toll-like receptor signaling pathway	biological_process	22	10.1153	0.000186318	0.0165914
GO:1903312	negative regulation of mRNA metabolic process	biological_process	31	16.0461	0.00018906	0.0167676
GO:0004774	succinate-CoA ligase activity	molecular_function	2	0.227708	0.000203982	0.0178748
GO:0004775	succinate-CoA ligase (ADP-forming) activity	molecular_function	2	0.227708	0.000203982	0.0178748
GO:0023035	CD40 signaling pathway	biological_process	2	0.227708	0.000203982	0.0178748
GO:0018209	peptidyl-serine modification	biological_process	44	25.3195	0.000205116	0.0179029
GO:0002055	adenine binding	molecular_function	1	0.0647611	0.000237785	0.0203505
GO:0003999	adenine phosphoribosyltransferase activity	molecular_function	1	0.0647611	0.000237785	0.0203505
GO:0031511	Mis6-Sim4 complex	cellular_component	1	0.0647611	0.000237785	0.0203505
GO:0047374	methylumbelliferyl-acetate deacetylase activity	molecular_function	1	0.0647611	0.000237785	0.0203505
GO:0071641	negative regulation of macrophage inflammatory protein 1 alpha production	biological_process	1	0.0647611	0.000237785	0.0203505
GO:0000481	maturation of 5S rRNA	biological_process	2	0.233976	0.000261223	0.0222698
GO:0051028	mRNA transport	biological_process	38	21.2542	0.000280723	0.0237481
GO:0090091	positive regulation of extracellular matrix disassembly	biological_process	2	0.236065	0.000282864	0.0238375
GO:0016070	RNA metabolic process	biological_process	264	211.338	0.000290174	0.0241028
GO:0097427	microtubule bundle	cellular_component	3	0.482575	0.000290208	0.0241028
GO:1900364	negative regulation of mRNA polyadenylation	biological_process	6	1.52502	0.000290395	0.0241028
GO:0071362	cellular response to ether	biological_process	4	0.787579	0.000294815	0.0243777
GO:0016590	ACF complex	cellular_component	1	0.0668502	0.000307249	0.0251224
GO:0031431	Dbf4-dependent protein kinase complex	cellular_component	1	0.0668502	0.000307249	0.0251224
GO:0043122	regulation of I-kappaB kinase/NF-kappaB signaling	biological_process	52	31.7037	0.000312323	0.0253489
GO:0043484	regulation of RNA splicing	biological_process	46	27.2122	0.000316052	0.0255572
GO:0061739	protein lipidation involved in autophagosome assembly	biological_process	2	0.240243	0.000330329	0.0266139
GO:0016890	site-specific endodeoxyribonuclease activity, specific for altered base	molecular_function	2	0.242332	0.000356269	0.0284951
GO:0033342	negative regulation of collagen binding	biological_process	2	0.244421	0.000383762	0.0305828
GO:0043987	histone H3-S10 phosphorylation	biological_process	3	0.497198	0.000386024	0.030652
GO:0006083	acetate metabolic process	biological_process	1	0.0689392	0.000391052	0.0308286
GO:0060435	bronchiole development	biological_process	1	0.0689392	0.000391052	0.0308286
GO:0048278	vesicle docking	biological_process	13	5.04092	0.000392664	0.0308452
GO:0050686	negative regulation of mRNA processing	biological_process	17	7.38068	0.000398902	0.0312237
GO:0035166	post-embryonic hemopoiesis	biological_process	2	0.24651	0.000412867	0.0319754
GO:0061695	transferase complex, transferring phosphorus-containing groups	cellular_component	48	28.9837	0.000411777	0.0319754
GO:0070257	positive regulation of mucus secretion	biological_process	2	0.24651	0.000412867	0.0319754
GO:0031503	protein-containing complex localization	biological_process	52	32.0484	0.000424235	0.0327405
GO:0070535	histone H2A K63-linked ubiquitination	biological_process	2	0.250688	0.000476162	0.0366195
GO:0030687	preribosome, large subunit precursor	cellular_component	9	2.97692	0.000481399	0.0368932
GO:0015319	sodium:inorganic phosphate symporter activity	molecular_function	1	0.0710283	0.000490898	0.0374906
GO:0030684	preribosome	cellular_component	20	9.39454	0.0005398	0.040941
GO:0006907	pinocytosis	biological_process	4	0.837716	0.000550211	0.0415873
GO:0099601	regulation of neurotransmitter receptor activity	biological_process	10	3.52844	0.000570526	0.042975
GO:0004648	O-phospho-L-serine:2-oxoglutarate aminotransferase activity	molecular_function	1	0.0731174	0.000608511	0.0450646
GO:0006376	mRNA splice site selection	biological_process	12	4.6252	0.000605427	0.0450646
GO:0070350	regulation of white fat cell proliferation	biological_process	1	0.0731174	0.000608511	0.0450646
GO:0071207	histone pre-mRNA stem-loop binding	molecular_function	1	0.0731174	0.000608511	0.0450646
GO:0071707	immunoglobulin heavy chain V-D-J recombination	biological_process	1	0.0731174	0.000608511	0.0450646
GO:0045089	positive regulation of innate immune response	biological_process	51	31.7141	0.00061519	0.0454064
GO:0031441	negative regulation of mRNA 3'-end processing	biological_process	7	2.08071	0.000648812	0.0477278
GO:0015931	nucleobase-containing compound transport	biological_process	50	31.0415	0.000666551	0.0485896
GO:0033588	Elongator holoenzyme complex	cellular_component	2	0.261133	0.000667015	0.0485896
GO:0070423	nucleotide-binding oligomerization domain containing signaling pathway	biological_process	16	6.99838	0.000667154	0.0485896
GO:0031372	UBC13-MMS2 complex	cellular_component	3	0.530623	0.000699026	0.0507429
GO:0051400	BH domain binding	molecular_function	5	1.23673	0.000714398	0.0515186
GO:0019516	lactate oxidation	biological_process	1	0.0752064	0.000745618	0.0525637
GO:0036317	tyrosyl-RNA phosphodiesterase activity	molecular_function	1	0.0752064	0.000745618	0.0525637
GO:0048270	methionine adenosyltransferase regulator activity	molecular_function	1	0.0752064	0.000745618	0.0525637
GO:0070260	5'-tyrosyl-DNA phosphodiesterase activity	molecular_function	1	0.0752064	0.000745618	0.0525637
GO:0072658	maintenance of protein location in membrane	biological_process	1	0.0752064	0.000745618	0.0525637
GO:0072660	maintenance of protein location in plasma membrane	biological_process	1	0.0752064	0.000745618	0.0525637
GO:1900827	positive regulation of membrane depolarization during cardiac muscle cell action potential	biological_process	1	0.0752064	0.000745618	0.0525637
GO:0070498	interleukin-1-mediated signaling pathway	biological_process	23	11.5463	0.000749457	0.0526655
GO:0035872	nucleotide-binding domain, leucine rich repeat containing receptor signaling pathway	biological_process	16	7.05269	0.000753997	0.0528158
GO:1904636	response to ionomycin	biological_process	3	0.53689	0.000775025	0.0539452
GO:1904637	cellular response to ionomycin	biological_process	3	0.53689	0.000775025	0.0539452
GO:0001042	RNA polymerase I core binding	molecular_function	4	0.869052	0.000783486	0.0543621
GO:0010034	response to acetate	biological_process	2	0.267401	0.00080649	0.0554336
GO:0070985	transcription factor TFIIK complex	cellular_component	2	0.267401	0.00080649	0.0554336
GO:0051012	microtubule sliding	biological_process	2	0.26949	0.00085754	0.0582148
GO:0070425	negative regulation of nucleotide-binding oligomerization domain containing signaling pathway	biological_process	2	0.26949	0.00085754	0.0582148
GO:0070433	negative regulation of nucleotide-binding oligomerization domain containing 2 signaling pathway	biological_process	2	0.26949	0.00085754	0.0582148
GO:0001315	age-dependent response to reactive oxygen species	biological_process	1	0.0772955	0.000903941	0.058823
GO:0003068	regulation of systemic arterial blood pressure by acetylcholine	biological_process	1	0.0772955	0.000903941	0.058823
GO:0003069	acetylcholine-mediated vasodilation involved in regulation of systemic arterial blood pressure	biological_process	1	0.0772955	0.000903941	0.058823
GO:0003070	regulation of systemic arterial blood pressure by neurotransmitter	biological_process	1	0.0772955	0.000903941	0.058823
GO:0004043	L-aminoadipate-semialdehyde dehydrogenase activity	molecular_function	1	0.0772955	0.000903941	0.058823
GO:0004044	amidophosphoribosyltransferase activity	molecular_function	1	0.0772955	0.000903941	0.058823
GO:0008802	betaine-aldehyde dehydrogenase activity	molecular_function	1	0.0772955	0.000903941	0.058823
GO:0010848	regulation of chromatin disassembly	biological_process	1	0.0772955	0.000903941	0.058823
GO:0032147	activation of protein kinase activity	biological_process	52	32.9488	0.000902834	0.058823
GO:0046581	intercellular canaliculus	cellular_component	1	0.0772955	0.000903941	0.058823
GO:0051728	cell cycle switching, mitotic to meiotic cell cycle	biological_process	1	0.0772955	0.000903941	0.058823
GO:0051729	germline cell cycle switching, mitotic to meiotic cell cycle	biological_process	1	0.0772955	0.000903941	0.058823
GO:0060004	reflex	biological_process	3	0.545247	0.000886127	0.058823
GO:0060184	cell cycle switching	biological_process	1	0.0772955	0.000903941	0.058823
GO:0006403	RNA localization	biological_process	53	33.7364	0.000910602	0.0589325
GO:0098639	collagen binding involved in cell-matrix adhesion	molecular_function	2	0.271579	0.000910982	0.0589325
GO:0009617	response to bacterium	biological_process	63	41.6435	0.000933892	0.0602374
GO:0043175	RNA polymerase core enzyme binding	molecular_function	16	7.15506	0.000944031	0.0607133
GO:0080111	DNA demethylation	biological_process	4	0.887854	0.000957046	0.0611925
GO:0070424	regulation of nucleotide-binding oligomerization domain containing signaling pathway	biological_process	6	1.70677	0.00101537	0.0647334
GO:0014029	neural crest formation	biological_process	4	0.894121	0.00102115	0.0649136
GO:0000422	autophagy of mitochondrion	biological_process	10	3.69347	0.00103247	0.0651752
GO:0016301	kinase activity	molecular_function	107	78.0225	0.00103415	0.0651752
GO:0061726	mitochondrion disassembly	biological_process	10	3.69347	0.00103247	0.0651752
GO:0032785	negative regulation of DNA-templated transcription, elongation	biological_process	8	2.65521	0.00103778	0.0652173
GO:0001743	optic placode formation	biological_process	1	0.0793846	0.00108517	0.066693
GO:0004325	ferrochelatase activity	molecular_function	1	0.0793846	0.00108517	0.066693
GO:0046619	optic placode formation involved in camera-type eye formation	biological_process	1	0.0793846	0.00108517	0.066693
GO:0048024	regulation of mRNA splicing, via spliceosome	biological_process	37	21.7556	0.00108131	0.066693
GO:0070033	synaptobrevin 2-SNAP-25-syntaxin-1a-complexin II complex	cellular_component	2	0.277846	0.00108633	0.066693
GO:0070816	phosphorylation of RNA polymerase II C-terminal domain	biological_process	4	0.900388	0.00108855	0.066693
GO:0090330	regulation of platelet aggregation	biological_process	6	1.71512	0.00106851	0.066693
GO:0140078	class I DNA-(apurinic or apyrimidinic site) endonuclease activity	molecular_function	4	0.900388	0.00108855	0.066693
GO:1902630	regulation of membrane hyperpolarization	biological_process	1	0.0793846	0.00108517	0.066693
GO:0034271	phosphatidylinositol 3-kinase complex, class III, type I	cellular_component	2	0.279935	0.00115002	0.0694907
GO:0034272	phosphatidylinositol 3-kinase complex, class III, type II	cellular_component	2	0.279935	0.00115002	0.0694907
GO:0045569	TRAIL binding	molecular_function	2	0.279935	0.00115002	0.0694907
GO:0098501	polynucleotide dephosphorylation	biological_process	3	0.561959	0.0011448	0.0694907
GO:0070555	response to interleukin-1	biological_process	34	19.6268	0.00117665	0.0709052
GO:0032743	positive regulation of interleukin-2 production	biological_process	11	4.29095	0.0012002	0.072127
GO:0051902	negative regulation of mitochondrial depolarization	biological_process	4	0.912923	0.00123376	0.0737407
GO:0031442	positive regulation of mRNA 3'-end processing	biological_process	7	2.20814	0.00126097	0.0749594
GO:0004683	calmodulin-dependent protein kinase activity	molecular_function	6	1.74437	0.00127233	0.0753183
GO:0010897	negative regulation of triglyceride catabolic process	biological_process	1	0.0814736	0.00129098	0.0753183
GO:0016607	nuclear speck	cellular_component	79	55.1075	0.00128704	0.0753183
GO:0031151	histone methyltransferase activity (H3-K79 specific)	molecular_function	1	0.0814736	0.00129098	0.0753183
GO:0034729	histone H3-K79 methylation	biological_process	1	0.0814736	0.00129098	0.0753183
GO:0050994	regulation of lipid catabolic process	biological_process	10	3.75614	0.00127433	0.0753183
GO:0051725	protein de-ADP-ribosylation	biological_process	1	0.0814736	0.00129098	0.0753183
GO:0035184	histone threonine kinase activity	molecular_function	4	0.91919	0.00131179	0.076129
GO:0035405	histone-threonine phosphorylation	biological_process	4	0.91919	0.00131179	0.076129
GO:0005583	fibrillar collagen trimer	cellular_component	2	0.286202	0.00135773	0.0779721
GO:0098643	banded collagen fibril	cellular_component	2	0.286202	0.00135773	0.0779721
GO:1903008	organelle disassembly	biological_process	16	7.32427	0.00134711	0.0779721
GO:1990462	omegasome	cellular_component	2	0.286202	0.00135773	0.0779721
GO:0002726	positive regulation of T cell cytokine production	biological_process	7	2.23112	0.00140957	0.0807383
GO:0005828	kinetochore microtubule	cellular_component	3	0.576583	0.00141525	0.0808532
GO:0030285	integral component of synaptic vesicle membrane	cellular_component	5	1.32656	0.00142561	0.0812337
GO:0070534	protein K63-linked ubiquitination	biological_process	16	7.35979	0.00144796	0.0822943
GO:0090304	nucleic acid metabolic process	biological_process	348	293.537	0.0014696	0.0833089
GO:0004844	uracil DNA N-glycosylase activity	molecular_function	2	0.29038	0.00151078	0.0848039
GO:0004903	growth hormone receptor activity	molecular_function	1	0.0835627	0.00152296	0.0848039
GO:0016933	extracellularly glycine-gated ion channel activity	molecular_function	1	0.0835627	0.00152296	0.0848039
GO:0016934	extracellularly glycine-gated chloride channel activity	molecular_function	1	0.0835627	0.00152296	0.0848039
GO:0035747	natural killer cell chemotaxis	biological_process	1	0.0835627	0.00152296	0.0848039
GO:0097506	deaminated base DNA N-glycosylase activity	molecular_function	2	0.29038	0.00151078	0.0848039
GO:1903420	protein localization to endoplasmic reticulum tubular network	biological_process	1	0.0835627	0.00152296	0.0848039
GO:0033979	box H/ACA snoRNA metabolic process	biological_process	3	0.58285	0.00154493	0.0858102
GO:0006105	succinate metabolic process	biological_process	5	1.33909	0.00155819	0.0863285
GO:0010288	response to lead ion	biological_process	9	3.27566	0.00156232	0.0863395
GO:0034111	negative regulation of homotypic cell-cell adhesion	biological_process	4	0.937991	0.00156902	0.0864926
GO:0071796	K6-linked polyubiquitin modification-dependent protein binding	molecular_function	2	0.292469	0.00159187	0.0872274
GO:1904855	proteasome regulatory particle binding	molecular_function	2	0.292469	0.00159187	0.0872274
GO:0002753	cytoplasmic pattern recognition receptor signaling pathway	biological_process	16	7.41201	0.00160778	0.0877496
GO:0016538	cyclin-dependent protein serine/threonine kinase regulator activity	molecular_function	12	4.99914	0.00174106	0.0940899
GO:0097472	cyclin-dependent protein kinase activity	molecular_function	15	6.82081	0.0017372	0.0940899
GO:0000309	nicotinamide-nucleotide adenylyltransferase activity	molecular_function	1	0.0856518	0.00178269	0.0944825
GO:0004699	calcium-independent protein kinase C activity	molecular_function	2	0.296648	0.00176356	0.0944825
GO:0008198	ferrous iron binding	molecular_function	5	1.35789	0.00177498	0.0944825
GO:0019355	nicotinamide nucleotide biosynthetic process from aspartate	biological_process	1	0.0856518	0.00178269	0.0944825
GO:0034628	'de novo' NAD biosynthetic process from aspartate	biological_process	1	0.0856518	0.00178269	0.0944825
GO:0044778	meiotic DNA integrity checkpoint	biological_process	1	0.0856518	0.00178269	0.0944825
GO:0070274	RES complex	cellular_component	1	0.0856518	0.00178269	0.0944825
GO:0016772	transferase activity, transferring phosphorus-containing groups	molecular_function	118	88.6183	0.0017982	0.0950755
GO:0033194	response to hydroperoxide	biological_process	6	1.80913	0.00183444	0.096759
GO:0016247	channel regulator activity	molecular_function	21	10.7817	0.00185799	0.0975335
GO:0051169	nuclear transport	biological_process	59	39.4583	0.00186341	0.0975849
GO:0045583	regulation of cytotoxic T cell differentiation	biological_process	2	0.300826	0.00194835	0.10155
GO:0045585	positive regulation of cytotoxic T cell differentiation	biological_process	2	0.300826	0.00194835	0.10155
GO:2001166	regulation of histone H2B ubiquitination	biological_process	4	0.96306	0.00197051	0.102462
GO:1990446	U1 snRNP binding	molecular_function	4	0.965149	0.00200721	0.103879
GO:0016604	nuclear body	cellular_component	135	103.63	0.00205518	0.106112
GO:0032996	Bcl3-Bcl10 complex	cellular_component	1	0.0877408	0.00207165	0.106273
GO:0034110	regulation of homotypic cell-cell adhesion	biological_process	7	2.31469	0.00207279	0.106273
GO:0016773	phosphotransferase activity, alcohol group as acceptor	molecular_function	101	74.4606	0.00209788	0.107309
GO:0006139	nucleobase-containing compound metabolic process	biological_process	387	331.172	0.00214245	0.109334
GO:0035145	exon-exon junction complex	cellular_component	10	3.95043	0.00233666	0.118695
GO:0004035	alkaline phosphatase activity	molecular_function	1	0.0898299	0.00239127	0.119927
GO:0004198	calcium-dependent cysteine-type endopeptidase activity	molecular_function	3	0.616275	0.00239364	0.119927
GO:0004911	interleukin-2 receptor activity	molecular_function	1	0.0898299	0.00239127	0.119927
GO:0006913	nucleocytoplasmic transport	biological_process	58	39.0175	0.0023723	0.119927
GO:0019976	interleukin-2 binding	molecular_function	1	0.0898299	0.00239127	0.119927
GO:0035644	phosphoanandamide dephosphorylation	biological_process	1	0.0898299	0.00239127	0.119927
GO:0006378	mRNA polyadenylation	biological_process	10	3.96087	0.00240963	0.120181
GO:0043631	RNA polyadenylation	biological_process	10	3.96087	0.00240963	0.120181
GO:0035948	positive regulation of gluconeogenesis by positive regulation of transcription from RNA polymerase II promoter	biological_process	4	0.988129	0.00244623	0.121731
GO:0071222	cellular response to lipopolysaccharide	biological_process	31	18.1101	0.00245345	0.121814
GO:0070255	regulation of mucus secretion	biological_process	2	0.311271	0.00247117	0.122418
GO:0034244	negative regulation of transcription elongation from RNA polymerase II promoter	biological_process	7	2.36482	0.00257678	0.127077
GO:0022613	ribonucleoprotein complex biogenesis	biological_process	95	69.8522	0.00261834	0.128837
GO:0002582	positive regulation of antigen processing and presentation of peptide or polysaccharide antigen via MHC class II	biological_process	1	0.091919	0.00274288	0.131724
GO:0002585	positive regulation of antigen processing and presentation of peptide antigen	biological_process	1	0.091919	0.00274288	0.131724
GO:0002588	positive regulation of antigen processing and presentation of peptide antigen via MHC class II	biological_process	1	0.091919	0.00274288	0.131724
GO:0006055	CMP-N-acetylneuraminate biosynthetic process	biological_process	1	0.091919	0.00274288	0.131724
GO:0017024	myosin I binding	molecular_function	1	0.091919	0.00274288	0.131724
GO:0031060	regulation of histone methylation	biological_process	23	12.43	0.0027163	0.131724
GO:0046381	CMP-N-acetylneuraminate metabolic process	biological_process	1	0.091919	0.00274288	0.131724
GO:0047444	N-acylneuraminate-9-phosphate synthase activity	molecular_function	1	0.091919	0.00274288	0.131724
GO:0050462	N-acetylneuraminate synthase activity	molecular_function	1	0.091919	0.00274288	0.131724
GO:0071640	regulation of macrophage inflammatory protein 1 alpha production	biological_process	1	0.091919	0.00274288	0.131724
GO:1902618	cellular response to fluoride	biological_process	1	0.091919	0.00274288	0.131724
GO:0042311	vasodilation	biological_process	7	2.38154	0.00276474	0.132485
GO:0055118	negative regulation of cardiac muscle contraction	biological_process	2	0.317538	0.00282922	0.13528
GO:0010467	gene expression	biological_process	285	238.941	0.00287304	0.137077
GO:0051106	positive regulation of DNA ligation	biological_process	3	0.632988	0.00292881	0.139435
GO:1904180	negative regulation of membrane depolarization	biological_process	4	1.01111	0.0029545	0.140355
GO:0002223	stimulatory C-type lectin receptor signaling pathway	biological_process	20	10.4265	0.00302798	0.143227
GO:0000307	cyclin-dependent protein kinase holoenzyme complex	cellular_component	16	7.76507	0.00312417	0.146685
GO:0001923	B-1 B cell differentiation	biological_process	1	0.0940081	0.00312777	0.146685
GO:0038064	collagen receptor activity	molecular_function	1	0.0940081	0.00312777	0.146685
GO:0070259	tyrosyl-DNA phosphodiesterase activity	molecular_function	1	0.0940081	0.00312777	0.146685
GO:0002220	innate immune response activating cell surface receptor signaling pathway	biological_process	20	10.4641	0.00319913	0.149713
GO:0006288	base-excision repair, DNA ligation	biological_process	2	0.323806	0.00322267	0.150175
GO:0030689	Noc complex	cellular_component	2	0.323806	0.00322267	0.150175
GO:0071219	cellular response to molecule of bacterial origin	biological_process	31	18.3817	0.00324817	0.151043
GO:0071347	cellular response to interleukin-1	biological_process	28	16.1924	0.0033418	0.155069
GO:0034641	cellular nitrogen compound metabolic process	biological_process	425	368.781	0.00339444	0.15718
GO:0019676	ammonia assimilation cycle	biological_process	1	0.0960971	0.0035471	0.160202
GO:0019740	nitrogen utilization	biological_process	1	0.0960971	0.0035471	0.160202
GO:0036245	cellular response to menadione	biological_process	1	0.0960971	0.0035471	0.160202
GO:0046294	formaldehyde catabolic process	biological_process	1	0.0960971	0.0035471	0.160202
GO:0070195	growth hormone receptor complex	cellular_component	1	0.0960971	0.0035471	0.160202
GO:0072557	IPAF inflammasome complex	cellular_component	1	0.0960971	0.0035471	0.160202
GO:1902178	fibroblast growth factor receptor apoptotic signaling pathway	biological_process	1	0.0960971	0.0035471	0.160202
GO:0031981	nuclear lumen	cellular_component	543	479.443	0.00366918	0.165038
GO:0007549	dosage compensation	biological_process	12	5.31459	0.00373165	0.167505
GO:0046483	heterocycle metabolic process	biological_process	390	336.927	0.00381296	0.170114
GO:0004693	cyclin-dependent protein serine/threonine kinase activity	molecular_function	14	6.5931	0.00391815	0.1741
GO:0019905	syntaxin binding	molecular_function	13	5.95802	0.00391391	0.1741
GO:0016572	histone phosphorylation	biological_process	13	5.9622	0.00394788	0.175068
GO:0017061	S-methyl-5-thioadenosine phosphorylase activity	molecular_function	1	0.0981862	0.00400197	0.175345
GO:0034499	late endosome to Golgi transport	biological_process	1	0.0981862	0.00400197	0.175345
GO:0052909	18S rRNA (adenine(1779)-N(6)/adenine(1780)-N(6))-dimethyltransferase activity	molecular_function	1	0.0981862	0.00400197	0.175345
GO:0070075	tear secretion	biological_process	1	0.0981862	0.00400197	0.175345
GO:0071955	recycling endosome to Golgi transport	biological_process	1	0.0981862	0.00400197	0.175345
GO:0098582	innate vocalization behavior	biological_process	1	0.0981862	0.00400197	0.175345
GO:0035327	transcriptionally active chromatin	cellular_component	9	3.5744	0.00410747	0.179254
GO:0006890	retrograde vesicle-mediated transport, Golgi to ER	biological_process	15	7.27205	0.00415988	0.181181
GO:1901098	positive regulation of autophagosome maturation	biological_process	4	1.05707	0.00420453	0.182764
GO:0006725	cellular aromatic compound metabolic process	biological_process	390	337.485	0.00423021	0.183518
GO:0070431	nucleotide-binding oligomerization domain containing 2 signaling pathway	biological_process	4	1.06125	0.00433497	0.187692
GO:0043487	regulation of RNA stability	biological_process	39	24.8056	0.00437029	0.18885
GO:0000495	box H/ACA snoRNA 3'-end processing	biological_process	2	0.340518	0.00445756	0.191806
GO:0034964	box H/ACA snoRNA processing	biological_process	2	0.340518	0.00445756	0.191806
GO:0044209	AMP salvage	biological_process	1	0.100275	0.00449339	0.19228
GO:0070245	positive regulation of thymocyte apoptotic process	biological_process	1	0.100275	0.00449339	0.19228
GO:0009451	RNA modification	biological_process	17	8.65083	0.00452958	0.193453
GO:0000421	autophagosome membrane	cellular_component	8	3.05631	0.00468625	0.199369
GO:0001739	sex chromatin	cellular_component	9	3.62871	0.00480662	0.201947
GO:0004084	branched-chain-amino-acid transaminase activity	molecular_function	1	0.102364	0.00502229	0.201947
GO:0004478	methionine adenosyltransferase activity	molecular_function	1	0.102364	0.00502229	0.201947
GO:0004528	phosphodiesterase I activity	molecular_function	2	0.344696	0.00481105	0.201947
GO:0007252	I-kappaB phosphorylation	biological_process	5	1.52293	0.00483887	0.201947
GO:0009082	branched-chain amino acid biosynthetic process	biological_process	1	0.102364	0.00502229	0.201947
GO:0009098	leucine biosynthetic process	biological_process	1	0.102364	0.00502229	0.201947
GO:0009099	valine biosynthetic process	biological_process	1	0.102364	0.00502229	0.201947
GO:0016338	calcium-independent cell-cell adhesion via plasma membrane cell-adhesion molecules	biological_process	1	0.102364	0.00502229	0.201947
GO:0017081	chloride channel regulator activity	molecular_function	5	1.52711	0.00494905	0.201947
GO:0019285	glycine betaine biosynthetic process from choline	biological_process	1	0.102364	0.00502229	0.201947
GO:0031455	glycine betaine metabolic process	biological_process	1	0.102364	0.00502229	0.201947
GO:0031456	glycine betaine biosynthetic process	biological_process	1	0.102364	0.00502229	0.201947
GO:0043488	regulation of mRNA stability	biological_process	38	24.1475	0.00481585	0.201947
GO:0044665	MLL1/2 complex	cellular_component	13	6.07083	0.00491882	0.201947
GO:0050613	delta14-sterol reductase activity	molecular_function	1	0.102364	0.00502229	0.201947
GO:0052654	L-leucine transaminase activity	molecular_function	1	0.102364	0.00502229	0.201947
GO:0052655	L-valine transaminase activity	molecular_function	1	0.102364	0.00502229	0.201947
GO:0052656	L-isoleucine transaminase activity	molecular_function	1	0.102364	0.00502229	0.201947
GO:0070418	DNA-dependent protein kinase complex	cellular_component	1	0.102364	0.00502229	0.201947
GO:0071339	MLL1 complex	cellular_component	13	6.07083	0.00491882	0.201947
GO:0071428	rRNA-containing ribonucleoprotein complex export from nucleus	biological_process	10	4.2241	0.00494914	0.201947
GO:0098787	mRNA cleavage involved in mRNA processing	biological_process	6	2.00968	0.00488099	0.201947
GO:1990930	RNA N1-methyladenosine dioxygenase activity	molecular_function	1	0.102364	0.00502229	0.201947
GO:2001029	regulation of cellular glucuronidation	biological_process	1	0.102364	0.00502229	0.201947
GO:2001031	positive regulation of cellular glucuronidation	biological_process	1	0.102364	0.00502229	0.201947
GO:0000395	mRNA 5'-splice site recognition	biological_process	4	1.08423	0.00510651	0.204959
GO:0030242	autophagy of peroxisome	biological_process	2	0.348874	0.00518335	0.206911
GO:0070877	microprocessor complex	cellular_component	2	0.348874	0.00518335	0.206911
GO:1903095	ribonuclease III complex	cellular_component	2	0.348874	0.00518335	0.206911
GO:0070530	K63-linked polyubiquitin modification-dependent protein binding	molecular_function	8	3.08973	0.00521423	0.207766
GO:0001731	formation of translation preinitiation complex	biological_process	3	0.687303	0.005277	0.209887
GO:0050995	negative regulation of lipid catabolic process	biological_process	5	1.54173	0.00534957	0.21239
GO:0060013	righting reflex	biological_process	2	0.350963	0.00537669	0.213082
GO:0000187	activation of MAPK activity	biological_process	27	15.9062	0.0054073	0.213909
GO:0002586	regulation of antigen processing and presentation of peptide antigen via MHC class II	biological_process	1	0.104453	0.00558948	0.217594
GO:0006781	succinyl-CoA pathway	biological_process	1	0.104453	0.00558948	0.217594
GO:0040030	regulation of molecular function, epigenetic	biological_process	1	0.104453	0.00558948	0.217594
GO:0043035	chromatin insulator sequence binding	molecular_function	1	0.104453	0.00558948	0.217594
GO:0030888	regulation of B cell proliferation	biological_process	11	4.88215	0.00562571	0.21855
GO:0007614	short-term memory	biological_process	2	0.355142	0.005778	0.223352
GO:0045988	negative regulation of striated muscle contraction	biological_process	2	0.355142	0.005778	0.223352
GO:0000045	autophagosome assembly	biological_process	12	5.51932	0.00580564	0.224027
GO:0061013	regulation of mRNA catabolic process	biological_process	40	25.9567	0.00584133	0.224224
GO:0002253	activation of immune response	biological_process	69	49.6258	0.00595055	0.227621
GO:0006349	regulation of gene expression by genetic imprinting	biological_process	10	4.30139	0.00600164	0.228384
GO:0008384	IkappaB kinase activity	molecular_function	3	0.701927	0.00608892	0.230509
GO:1901360	organic cyclic compound metabolic process	biological_process	398	346.942	0.00608855	0.230509
GO:0019777	Atg12 transferase activity	molecular_function	1	0.106542	0.00619573	0.231889
GO:0042275	error-free postreplication DNA repair	biological_process	1	0.106542	0.00619573	0.231889
GO:0097129	cyclin D2-CDK4 complex	cellular_component	2	0.35932	0.00619916	0.231889
GO:1903717	response to ammonia	biological_process	1	0.106542	0.00619573	0.231889
GO:1903718	cellular response to ammonia	biological_process	1	0.106542	0.00619573	0.231889
GO:0010803	regulation of tumor necrosis factor-mediated signaling pathway	biological_process	17	8.85765	0.00622126	0.231926
GO:0043101	purine-containing compound salvage	biological_process	3	0.704016	0.00621171	0.231926
GO:0009048	dosage compensation by inactivation of X chromosome	biological_process	11	4.9302	0.00626327	0.232704
GO:0031349	positive regulation of defense response	biological_process	56	38.9402	0.00625609	0.232704
GO:2000310	regulation of NMDA receptor activity	biological_process	5	1.57516	0.00635552	0.234659
GO:1900449	regulation of glutamate receptor signaling pathway	biological_process	8	3.15658	0.00640823	0.236096
GO:0000112	nucleotide-excision repair factor 3 complex	cellular_component	1	0.108632	0.0068417	0.245887
GO:0001109	promoter clearance during DNA-templated transcription	biological_process	1	0.108632	0.0068417	0.245887
GO:0001111	promoter clearance from RNA polymerase II promoter	biological_process	1	0.108632	0.0068417	0.245887
GO:0006379	mRNA cleavage	biological_process	7	2.6176	0.00675458	0.245887
GO:0010525	regulation of transposition, RNA-mediated	biological_process	1	0.108632	0.0068417	0.245887
GO:0015321	sodium-dependent phosphate transmembrane transporter activity	molecular_function	1	0.108632	0.0068417	0.245887
GO:0032542	sulfiredoxin activity	molecular_function	1	0.108632	0.0068417	0.245887
GO:0035947	regulation of gluconeogenesis by regulation of transcription from RNA polymerase II promoter	biological_process	4	1.12601	0.00676046	0.245887
GO:0043990	histone H2A-S1 phosphorylation	biological_process	1	0.108632	0.0068417	0.245887
GO:0044341	sodium-dependent phosphate transport	biological_process	1	0.108632	0.0068417	0.245887
GO:0060480	lung goblet cell differentiation	biological_process	1	0.108632	0.0068417	0.245887
GO:0097111	endoplasmic reticulum-Golgi intermediate compartment organization	biological_process	1	0.108632	0.0068417	0.245887
GO:0044451	nucleoplasm part	cellular_component	180	147.453	0.00733841	0.26288
GO:0044428	nuclear part	cellular_component	568	507.662	0.00735069	0.262892
GO:0021555	midbrain-hindbrain boundary morphogenesis	biological_process	1	0.110721	0.00752795	0.265348
GO:0030538	embryonic genitalia morphogenesis	biological_process	1	0.110721	0.00752795	0.265348
GO:0035276	ethanol binding	molecular_function	1	0.110721	0.00752795	0.265348
GO:0060481	lobar bronchus epithelium development	biological_process	1	0.110721	0.00752795	0.265348
GO:0070868	heterochromatin organization involved in chromatin silencing	biological_process	1	0.110721	0.00752795	0.265348
GO:0090038	negative regulation of protein kinase C signaling	biological_process	1	0.110721	0.00752795	0.265348
GO:0044728	DNA methylation or demethylation	biological_process	11	5.02003	0.00760755	0.267297
GO:0090199	regulation of release of cytochrome c from mitochondria	biological_process	12	5.6572	0.00765843	0.268656
GO:0010907	positive regulation of glucose metabolic process	biological_process	10	4.41629	0.00788305	0.275219
GO:0002724	regulation of T cell cytokine production	biological_process	7	2.66774	0.00799131	0.278115
GO:0000245	spliceosomal complex assembly	biological_process	20	11.1577	0.0081162	0.281571
GO:0003854	3-beta-hydroxy-delta5-steroid dehydrogenase activity	molecular_function	1	0.11281	0.008255	0.283701
GO:0009450	gamma-aminobutyric acid catabolic process	biological_process	1	0.11281	0.008255	0.283701
GO:0043379	memory T cell differentiation	biological_process	1	0.11281	0.008255	0.283701
GO:0090713	immunological memory process	biological_process	1	0.11281	0.008255	0.283701
GO:0090715	immunological memory formation process	biological_process	1	0.11281	0.008255	0.283701
GO:0007254	JNK cascade	biological_process	17	9.05611	0.00829566	0.284654
GO:0016769	transferase activity, transferring nitrogenous groups	molecular_function	4	1.15943	0.00833839	0.284787
GO:0030890	positive regulation of B cell proliferation	biological_process	7	2.68027	0.00832562	0.284787
GO:0030688	preribosome, small subunit precursor	cellular_component	5	1.63156	0.00836159	0.285137
GO:0003676	nucleic acid binding	molecular_function	459	405.962	0.00842941	0.285536
GO:0035748	myelin sheath abaxonal region	cellular_component	3	0.737441	0.0084203	0.285536
GO:0050852	T cell receptor signaling pathway	biological_process	22	12.6368	0.00843822	0.285536
GO:0090201	negative regulation of release of cytochrome c from mitochondria	biological_process	9	3.83971	0.00845171	0.285553
GO:0048280	vesicle fusion with Golgi apparatus	biological_process	3	0.73953	0.00857418	0.288363
GO:0008483	transaminase activity	molecular_function	3	0.741619	0.00872999	0.291375
GO:0090153	regulation of sphingolipid biosynthetic process	biological_process	4	1.16779	0.00877074	0.291408
GO:1905038	regulation of membrane lipid metabolic process	biological_process	4	1.16779	0.00877074	0.291408
GO:2000303	regulation of ceramide biosynthetic process	biological_process	4	1.16779	0.00877074	0.291408
GO:0098953	receptor diffusion trapping	biological_process	2	0.382299	0.00888741	0.293953
GO:0098970	postsynaptic neurotransmitter receptor diffusion trapping	biological_process	2	0.382299	0.00888741	0.293953
GO:0099628	neurotransmitter receptor diffusion trapping	biological_process	2	0.382299	0.00888741	0.293953
GO:0032259	methylation	biological_process	34	21.7932	0.00892438	0.294732
GO:0008614	pyridoxine metabolic process	biological_process	1	0.114899	0.00902326	0.295777
GO:0008615	pyridoxine biosynthetic process	biological_process	1	0.114899	0.00902326	0.295777
GO:0008988	rRNA (adenine-N6-)-methyltransferase activity	molecular_function	1	0.114899	0.00902326	0.295777
GO:0032076	negative regulation of deoxyribonuclease activity	biological_process	1	0.114899	0.00902326	0.295777
GO:0047801	L-cysteine:2-oxoglutarate aminotransferase activity	molecular_function	1	0.114899	0.00902326	0.295777
GO:0000470	maturation of LSU-rRNA	biological_process	8	3.27775	0.00909826	0.297349
GO:0019907	cyclin-dependent protein kinase activating kinase holoenzyme complex	cellular_component	2	0.384388	0.00916423	0.297827
GO:0090501	RNA phosphodiester bond hydrolysis	biological_process	21	11.9808	0.00916702	0.297827
GO:0034459	ATP-dependent 3'-5' RNA helicase activity	molecular_function	6	2.16636	0.00919718	0.298366
GO:0032663	regulation of interleukin-2 production	biological_process	14	7.10074	0.00962145	0.311212
GO:1905037	autophagosome organization	biological_process	12	5.78045	0.00968384	0.312769
GO:0000152	nuclear ubiquitin ligase complex	cellular_component	20	11.306	0.00971917	0.312992
GO:0051023	regulation of immunoglobulin secretion	biological_process	6	2.18099	0.00971004	0.312992
GO:0098634	cell-matrix adhesion mediator activity	molecular_function	2	0.388567	0.00973464	0.313031
GO:0005849	mRNA cleavage factor complex	cellular_component	7	2.73041	0.00976927	0.313686
GO:0019785	ISG15-specific protease activity	molecular_function	1	0.116988	0.00983307	0.314816
GO:0046041	ITP metabolic process	biological_process	1	0.116988	0.00983307	0.314816
GO:0016082	synaptic vesicle priming	biological_process	3	0.756243	0.00987557	0.315259
GO:1900118	negative regulation of execution phase of apoptosis	biological_process	3	0.756243	0.00987557	0.315259
GO:0016878	acid-thiol ligase activity	molecular_function	3	0.758332	0.0100472	0.319809
GO:0010676	positive regulation of cellular carbohydrate metabolic process	biological_process	12	5.81179	0.0102601	0.325644
GO:0046037	GMP metabolic process	biological_process	4	1.19495	0.0102859	0.325993
GO:0005681	spliceosomal complex	cellular_component	54	38.1631	0.010354	0.327679
GO:0000478	endonucleolytic cleavage involved in rRNA processing	biological_process	5	1.67961	0.0104059	0.328375
GO:0000479	endonucleolytic cleavage of tricistronic rRNA transcript (SSU-rRNA, 5.8S rRNA, LSU-rRNA)	biological_process	5	1.67961	0.0104059	0.328375
GO:0006364	rRNA processing	biological_process	42	28.3633	0.0104468	0.329193
GO:0034458	3'-5' RNA helicase activity	molecular_function	6	2.20188	0.0104789	0.329733
GO:0071204	histone pre-mRNA 3'end processing complex	cellular_component	5	1.6817	0.0105023	0.329996
GO:0070063	RNA polymerase binding	molecular_function	20	11.3729	0.0105206	0.330102
GO:0003094	glomerular filtration	biological_process	2	0.394834	0.0106327	0.331257
GO:0004448	isocitrate dehydrogenase activity	molecular_function	2	0.394834	0.0106327	0.331257
GO:0060012	synaptic transmission, glycinergic	biological_process	1	0.119077	0.0106847	0.331467
GO:0060482	lobar bronchus development	biological_process	1	0.119077	0.0106847	0.331467
GO:0051010	microtubule plus-end binding	molecular_function	6	2.20814	0.010718	0.332033
GO:0045722	positive regulation of gluconeogenesis	biological_process	5	1.68797	0.0107952	0.333952
GO:0006468	protein phosphorylation	biological_process	122	96.9286	0.0108646	0.335628
GO:0019869	chloride channel inhibitor activity	molecular_function	4	1.20957	0.011174	0.343311
GO:0010807	regulation of synaptic vesicle priming	biological_process	2	0.399012	0.0112602	0.344568
GO:0031056	regulation of histone modification	biological_process	37	24.463	0.0112482	0.344568
GO:0097009	energy homeostasis	biological_process	7	2.77846	0.0113212	0.345846
GO:0002583	regulation of antigen processing and presentation of peptide antigen	biological_process	1	0.121166	0.0115784	0.352236
GO:0051747	cytosine C-5 DNA demethylase activity	molecular_function	1	0.121166	0.0115784	0.352236
GO:0071514	genetic imprinting	biological_process	10	4.60848	0.0120214	0.364416
GO:1990234	transferase complex	cellular_component	131	105.262	0.0121019	0.365633
GO:0098563	intrinsic component of synaptic vesicle membrane	cellular_component	6	2.24366	0.0121494	0.366566
GO:0045076	regulation of interleukin-2 biosynthetic process	biological_process	4	1.22628	0.0122531	0.368683
GO:0070032	synaptobrevin 2-SNAP-25-syntaxin-1a-complexin I complex	cellular_component	2	0.405279	0.0122451	0.368683
GO:0004776	succinate-CoA ligase (GDP-forming) activity	molecular_function	1	0.123255	0.0125142	0.37196
GO:0008623	CHRAC	cellular_component	1	0.123255	0.0125142	0.37196
GO:0010698	acetyltransferase activator activity	molecular_function	1	0.123255	0.0125142	0.37196
GO:0035668	TRAM-dependent toll-like receptor signaling pathway	biological_process	1	0.123255	0.0125142	0.37196
GO:0035669	TRAM-dependent toll-like receptor 4 signaling pathway	biological_process	1	0.123255	0.0125142	0.37196
GO:0042709	succinate-CoA ligase complex	cellular_component	1	0.123255	0.0125142	0.37196
GO:0045244	succinate-CoA ligase complex (GDP-forming)	cellular_component	1	0.123255	0.0125142	0.37196
GO:0002188	translation reinitiation	biological_process	2	0.407368	0.0125852	0.373061
GO:0090218	positive regulation of lipid kinase activity	biological_process	9	4.01728	0.0129182	0.381263
GO:1901675	negative regulation of histone H3-K27 acetylation	biological_process	2	0.409457	0.0129312	0.381263
GO:1903727	positive regulation of phospholipid metabolic process	biological_process	10	4.64818	0.0130516	0.383031
GO:0006681	galactosylceramide metabolic process	biological_process	2	0.411546	0.0132832	0.383911
GO:0006780	uroporphyrinogen III biosynthetic process	biological_process	1	0.125344	0.0134923	0.383911
GO:0008353	RNA polymerase II CTD heptapeptide repeat kinase activity	molecular_function	7	2.8286	0.0131283	0.383911
GO:0008781	N-acylneuraminate cytidylyltransferase activity	molecular_function	1	0.125344	0.0134923	0.383911
GO:0043126	regulation of 1-phosphatidylinositol 4-kinase activity	biological_process	2	0.411546	0.0132832	0.383911
GO:0043128	positive regulation of 1-phosphatidylinositol 4-kinase activity	biological_process	2	0.411546	0.0132832	0.383911
GO:0045086	positive regulation of interleukin-2 biosynthetic process	biological_process	3	0.795935	0.0134921	0.383911
GO:0045658	regulation of neutrophil differentiation	biological_process	1	0.125344	0.0134923	0.383911
GO:0045659	negative regulation of neutrophil differentiation	biological_process	1	0.125344	0.0134923	0.383911
GO:0046502	uroporphyrinogen III metabolic process	biological_process	1	0.125344	0.0134923	0.383911
GO:0061845	neuron projection branch point	cellular_component	1	0.125344	0.0134923	0.383911
GO:0061846	dendritic spine cytoplasm	cellular_component	1	0.125344	0.0134923	0.383911
GO:0070541	response to platinum ion	biological_process	1	0.125344	0.0134923	0.383911
GO:0070886	positive regulation of calcineurin-NFAT signaling cascade	biological_process	5	1.7381	0.0133538	0.383911
GO:0090086	negative regulation of protein deubiquitination	biological_process	3	0.795935	0.0134921	0.383911
GO:0099564	modification of synaptic structure, modulating synaptic transmission	biological_process	1	0.125344	0.0134923	0.383911
GO:0106058	positive regulation of calcineurin-mediated signaling	biological_process	5	1.7381	0.0133538	0.383911
GO:1901674	regulation of histone H3-K27 acetylation	biological_process	2	0.411546	0.0132832	0.383911
GO:1990267	response to transition metal nanoparticle	biological_process	1	0.125344	0.0134923	0.383911
GO:0038065	collagen-activated signaling pathway	biological_process	3	0.798024	0.0137038	0.389427
GO:0110104	mRNA alternative polyadenylation	biological_process	3	0.800113	0.0139178	0.394487
GO:1990120	messenger ribonucleoprotein complex assembly	biological_process	3	0.800113	0.0139178	0.394487
GO:0061762	CAMKK-AMPK signaling cascade	biological_process	2	0.415725	0.0140052	0.396453
GO:0043549	regulation of kinase activity	biological_process	115	91.5179	0.0140867	0.398247
GO:0002757	immune response-activating signal transduction	biological_process	58	42.0884	0.0141741	0.398704
GO:0031062	positive regulation of histone methylation	biological_process	18	10.1758	0.0141753	0.398704
GO:0050145	nucleoside monophosphate kinase activity	molecular_function	4	1.25344	0.014158	0.398704
GO:0034612	response to tumor necrosis factor	biological_process	33	21.6114	0.01429	0.401417
GO:0019374	galactolipid metabolic process	biological_process	2	0.417814	0.0143752	0.402045
GO:0043422	protein kinase B binding	molecular_function	7	2.85993	0.0143606	0.402045
GO:1901224	positive regulation of NIK/NF-kappaB signaling	biological_process	16	8.75528	0.0143467	0.402045
GO:0072672	neutrophil extravasation	biological_process	1	0.127433	0.0145126	0.405083
GO:2000969	positive regulation of AMPA receptor activity	biological_process	3	0.80638	0.0145729	0.406248
GO:0060546	negative regulation of necroptotic process	biological_process	5	1.76317	0.0147826	0.411377
GO:0002032	desensitization of G protein-coupled receptor signaling pathway by arrestin	biological_process	4	1.27015	0.0154266	0.417167
GO:0002046	opsin binding	molecular_function	1	0.129522	0.0155752	0.417167
GO:0004609	phosphatidylserine decarboxylase activity	molecular_function	1	0.129522	0.0155752	0.417167
GO:0004913	interleukin-4 receptor activity	molecular_function	1	0.129522	0.0155752	0.417167
GO:0008309	double-stranded DNA exodeoxyribonuclease activity	molecular_function	2	0.424081	0.0155218	0.417167
GO:0010544	negative regulation of platelet activation	biological_process	4	1.27224	0.0155904	0.417167
GO:0021542	dentate gyrus development	biological_process	4	1.27224	0.0155904	0.417167
GO:0031120	snRNA pseudouridine synthesis	biological_process	2	0.424081	0.0155218	0.417167
GO:0036351	histone H2A-K13 ubiquitination	biological_process	1	0.129522	0.0155752	0.417167
GO:0036352	histone H2A-K15 ubiquitination	biological_process	1	0.129522	0.0155752	0.417167
GO:0043878	glyceraldehyde-3-phosphate dehydrogenase (NAD+) (non-phosphorylating) activity	molecular_function	2	0.421992	0.0151335	0.417167
GO:0045834	positive regulation of lipid metabolic process	biological_process	18	10.2427	0.0153555	0.417167
GO:0045913	positive regulation of carbohydrate metabolic process	biological_process	14	7.40366	0.015338	0.417167
GO:0046458	hexadecanal metabolic process	biological_process	1	0.129522	0.0155752	0.417167
GO:0046577	long-chain-alcohol oxidase activity	molecular_function	1	0.129522	0.0155752	0.417167
GO:0050061	long-chain-aldehyde dehydrogenase activity	molecular_function	1	0.129522	0.0155752	0.417167
GO:0052814	medium-chain-aldehyde dehydrogenase activity	molecular_function	1	0.129522	0.0155752	0.417167
GO:0071250	cellular response to nitrite	biological_process	1	0.129522	0.0155752	0.417167
GO:0080033	response to nitrite	biological_process	1	0.129522	0.0155752	0.417167
GO:0090502	RNA phosphodiester bond hydrolysis, endonucleolytic	biological_process	11	5.36682	0.0150305	0.417167
GO:0099004	calmodulin dependent kinase signaling pathway	biological_process	2	0.424081	0.0155218	0.417167
GO:1902721	negative regulation of prolactin secretion	biological_process	1	0.129522	0.0155752	0.417167
GO:1904633	regulation of glomerular visceral epithelial cell apoptotic process	biological_process	1	0.129522	0.0155752	0.417167
GO:1904635	positive regulation of glomerular visceral epithelial cell apoptotic process	biological_process	1	0.129522	0.0155752	0.417167
GO:1990843	subsarcolemmal mitochondrion	cellular_component	1	0.129522	0.0155752	0.417167
GO:1990844	interfibrillar mitochondrion	cellular_component	1	0.129522	0.0155752	0.417167
GO:2000184	positive regulation of progesterone biosynthetic process	biological_process	1	0.129522	0.0155752	0.417167
GO:0033182	regulation of histone ubiquitination	biological_process	7	2.89336	0.0157663	0.420389
GO:0071216	cellular response to biotic stimulus	biological_process	33	21.743	0.0157682	0.420389
GO:0000480	endonucleolytic cleavage in 5'-ETS of tricistronic rRNA transcript (SSU-rRNA, 5.8S rRNA, LSU-rRNA)	biological_process	2	0.42617	0.0159162	0.422798
GO:0030913	paranodal junction assembly	biological_process	2	0.42617	0.0159162	0.422798
GO:0097205	renal filtration	biological_process	2	0.42617	0.0159162	0.422798
GO:1990597	AIP1-IRE1 complex	cellular_component	3	0.818915	0.0159435	0.423014
GO:0005942	phosphatidylinositol 3-kinase complex	cellular_component	6	2.32931	0.0161674	0.426712
GO:0006000	fructose metabolic process	biological_process	3	0.821004	0.0161799	0.426712
GO:1904815	negative regulation of protein localization to chromosome, telomeric region	biological_process	3	0.821004	0.0161799	0.426712
GO:0140029	exocytic process	biological_process	11	5.4086	0.0162049	0.426857
GO:0000775	chromosome, centromeric region	cellular_component	35	23.3788	0.0162348	0.427135
GO:0006304	DNA modification	biological_process	12	6.08337	0.0164455	0.431645
GO:0000469	cleavage involved in rRNA processing	biological_process	6	2.33767	0.0166046	0.433752
GO:0050811	GABA receptor binding	molecular_function	4	1.28478	0.0165986	0.433752
GO:0060628	regulation of ER to Golgi vesicle-mediated transport	biological_process	4	1.28478	0.0165986	0.433752
GO:0030388	fructose 1,6-bisphosphate metabolic process	biological_process	3	0.825182	0.0166596	0.433969
GO:0035403	histone kinase activity (H3-T6 specific)	molecular_function	2	0.430348	0.0167235	0.433969
GO:0035408	histone H3-T6 phosphorylation	biological_process	2	0.430348	0.0167235	0.433969
GO:0051684	maintenance of Golgi location	biological_process	1	0.131611	0.0166799	0.433969
GO:0071797	LUBAC complex	cellular_component	2	0.430348	0.0167235	0.433969
GO:0040031	snRNA modification	biological_process	3	0.827271	0.0169028	0.436359
GO:0045123	cellular extravasation	biological_process	8	3.52008	0.0169498	0.436564
GO:0006501	C-terminal protein lipidation	biological_process	2	0.432437	0.0171364	0.440322
GO:0051569	regulation of histone H3-K4 methylation	biological_process	13	6.79992	0.0174225	0.446628
GO:0004347	glucose-6-phosphate isomerase activity	molecular_function	1	0.1337	0.0178265	0.452243
GO:0015269	calcium-activated potassium channel activity	molecular_function	1	0.1337	0.0178265	0.452243
GO:0016740	transferase activity	molecular_function	227	193.995	0.017763	0.452243
GO:0019101	female somatic sex determination	biological_process	1	0.1337	0.0178265	0.452243
GO:0019242	methylglyoxal biosynthetic process	biological_process	1	0.1337	0.0178265	0.452243
GO:0048619	embryonic hindgut morphogenesis	biological_process	1	0.1337	0.0178265	0.452243
GO:0071803	positive regulation of podosome assembly	biological_process	5	1.81122	0.0178166	0.452243
GO:1905524	negative regulation of protein autoubiquitination	biological_process	1	0.1337	0.0178265	0.452243
GO:0001711	endodermal cell fate commitment	biological_process	8	3.54515	0.0179803	0.455619
GO:0031429	box H/ACA snoRNP complex	cellular_component	3	0.837716	0.018154	0.457909
GO:0034513	box H/ACA snoRNA binding	molecular_function	3	0.837716	0.018154	0.457909
GO:1904528	positive regulation of microtubule binding	biological_process	5	1.8154	0.0180993	0.457909
GO:0016799	hydrolase activity, hydrolyzing N-glycosyl compounds	molecular_function	4	1.30358	0.0181925	0.458356
GO:0016567	protein ubiquitination	biological_process	104	82.56	0.0182758	0.459927
GO:0042254	ribosome biogenesis	biological_process	56	40.9311	0.0184964	0.463358
GO:0051091	positive regulation of DNA-binding transcription factor activity	biological_process	53	38.4033	0.018493	0.463358
GO:0030676	Rac guanyl-nucleotide exchange factor activity	molecular_function	3	0.841894	0.0186708	0.464552
GO:0006168	adenine salvage	biological_process	1	0.135789	0.019015	0.465508
GO:0006198	cAMP catabolic process	biological_process	1	0.135789	0.019015	0.465508
GO:0017153	sodium:dicarboxylate symporter activity	molecular_function	1	0.135789	0.019015	0.465508
GO:0031098	stress-activated protein kinase signaling cascade	biological_process	29	18.8162	0.0188856	0.465508
GO:0031664	regulation of lipopolysaccharide-mediated signaling pathway	biological_process	5	1.82793	0.0189664	0.465508
GO:0045082	positive regulation of interleukin-10 biosynthetic process	biological_process	1	0.135789	0.019015	0.465508
GO:0051403	stress-activated MAPK cascade	biological_process	25	15.6889	0.0187326	0.465508
GO:0072019	proximal convoluted tubule development	biological_process	1	0.135789	0.019015	0.465508
GO:0072229	metanephric proximal convoluted tubule development	biological_process	1	0.135789	0.019015	0.465508
GO:0106130	purine phosphoribosyltransferase activity	molecular_function	1	0.135789	0.019015	0.465508
GO:1902858	propionyl-CoA metabolic process	biological_process	1	0.135789	0.019015	0.465508
GO:1902860	propionyl-CoA biosynthetic process	biological_process	1	0.135789	0.019015	0.465508
GO:1904877	positive regulation of DNA ligase activity	biological_process	1	0.135789	0.019015	0.465508
GO:0016763	transferase activity, transferring pentosyl groups	molecular_function	6	2.38572	0.019284	0.47101
GO:0032964	collagen biosynthetic process	biological_process	2	0.442882	0.0192944	0.47101
GO:0006449	regulation of translational termination	biological_process	3	0.850251	0.0197328	0.479344
GO:0034134	toll-like receptor 2 signaling pathway	biological_process	2	0.444971	0.0197448	0.479344
GO:0005634	nucleus	cellular_component	721	661.221	0.0199306	0.483322
GO:0051011	microtubule minus-end binding	molecular_function	4	1.32447	0.0200813	0.48525
GO:0001306	age-dependent response to oxidative stress	biological_process	1	0.137878	0.020245	0.487187
GO:0007571	age-dependent general metabolic decline	biological_process	1	0.137878	0.020245	0.487187
GO:1902523	positive regulation of protein K63-linked ubiquitination	biological_process	2	0.447061	0.0202014	0.487187
GO:0010715	regulation of extracellular matrix disassembly	biological_process	3	0.854429	0.020278	0.487448
GO:0051252	regulation of RNA metabolic process	biological_process	390	346.823	0.0203415	0.488441
GO:0051549	positive regulation of keratinocyte migration	biological_process	3	0.856518	0.0205542	0.490869
GO:0072588	box H/ACA RNP complex	cellular_component	3	0.856518	0.0205542	0.490869
GO:0090154	positive regulation of sphingolipid biosynthetic process	biological_process	3	0.856518	0.0205542	0.490869
GO:2000304	positive regulation of ceramide biosynthetic process	biological_process	3	0.856518	0.0205542	0.490869
GO:0061140	lung secretory cell differentiation	biological_process	2	0.44915	0.0206644	0.492964
GO:0019219	regulation of nucleobase-containing compound metabolic process	biological_process	422	377.213	0.0210174	0.498143
GO:0090305	nucleic acid phosphodiester bond hydrolysis	biological_process	39	27.0075	0.0210123	0.498143
GO:1901363	heterocyclic compound binding	molecular_function	589	535.645	0.0210171	0.498143
GO:0045472	response to ether	biological_process	6	2.41496	0.0210569	0.498543
GO:0004515	nicotinate-nucleotide adenylyltransferase activity	molecular_function	2	0.451239	0.0211337	0.499822
GO:0033209	tumor necrosis factor-mediated signaling pathway	biological_process	14	7.63345	0.0212027	0.500915
GO:0016072	rRNA metabolic process	biological_process	45	31.9836	0.021351	0.503879
GO:0000993	RNA polymerase II complex binding	molecular_function	12	6.2484	0.0213939	0.504349
GO:0032089	NACHT domain binding	molecular_function	1	0.139968	0.0215163	0.504537
GO:0044300	cerebellar mossy fiber	cellular_component	1	0.139968	0.0215163	0.504537
GO:0046356	acetyl-CoA catabolic process	biological_process	1	0.139968	0.0215163	0.504537
GO:0070384	Harderian gland development	biological_process	1	0.139968	0.0215163	0.504537
GO:0021681	cerebellar granular layer development	biological_process	2	0.453328	0.0216093	0.506172
GO:0010543	regulation of platelet activation	biological_process	6	2.4275	0.0218507	0.510739
GO:0045503	dynein light chain binding	molecular_function	3	0.866963	0.0219715	0.512473
GO:0002684	positive regulation of immune system process	biological_process	110	88.5326	0.022494	0.523506
GO:0006995	cellular response to nitrogen starvation	biological_process	4	1.34954	0.0225159	0.523506
GO:0043562	cellular response to nitrogen levels	biological_process	4	1.34954	0.0225159	0.523506
GO:0150005	enzyme activator complex	cellular_component	2	0.457506	0.0225795	0.523915
GO:0002377	immunoglobulin production	biological_process	10	4.94065	0.022835	0.52758
GO:0008526	phosphatidylinositol transporter activity	molecular_function	1	0.142057	0.0228285	0.52758
GO:0060014	granulosa cell differentiation	biological_process	1	0.142057	0.0228285	0.52758
GO:0002755	MyD88-dependent toll-like receptor signaling pathway	biological_process	9	4.28886	0.0229129	0.528825
GO:0000939	condensed chromosome inner kinetochore	cellular_component	2	0.459595	0.0230741	0.531985
GO:1902018	negative regulation of cilium assembly	biological_process	3	0.875319	0.0231489	0.532594
GO:0000054	ribosomal subunit export from nucleus	biological_process	8	3.66214	0.0234029	0.53508
GO:0033750	ribosome localization	biological_process	8	3.66214	0.0234029	0.53508
GO:0051707	response to other organism	biological_process	85	66.5264	0.0234992	0.536168
GO:0032611	interleukin-1 beta production	biological_process	2	0.461684	0.023575	0.536229
GO:0071398	cellular response to fatty acid	biological_process	12	6.31107	0.0235397	0.536229
GO:2000463	positive regulation of excitatory postsynaptic potential	biological_process	6	2.45883	0.0239262	0.543654
GO:0045088	regulation of innate immune response	biological_process	60	44.8794	0.023992	0.544587
GO:0070563	negative regulation of vitamin D receptor signaling pathway	biological_process	1	0.144146	0.0241814	0.547464
GO:2001228	regulation of response to gamma radiation	biological_process	3	0.883676	0.0243655	0.550791
GO:0050671	positive regulation of lymphocyte proliferation	biological_process	17	9.91472	0.0244349	0.551792
GO:0043207	response to external biotic stimulus	biological_process	85	66.6392	0.0244819	0.552052
GO:0048146	positive regulation of fibroblast proliferation	biological_process	20	12.1646	0.0246678	0.555341
GO:0019226	transmission of nerve impulse	biological_process	5	1.90314	0.0247777	0.555582
GO:0032946	positive regulation of mononuclear cell proliferation	biological_process	17	9.92725	0.0247795	0.555582
GO:0034470	ncRNA processing	biological_process	55	40.6804	0.02475	0.555582
GO:0050851	antigen receptor-mediated signaling pathway	biological_process	25	16.0211	0.0248757	0.557171
GO:0002764	immune response-regulating signaling pathway	biological_process	61	45.8195	0.0249073	0.55731
GO:0002115	store-operated calcium entry	biological_process	1	0.146235	0.0255745	0.56762
GO:0008579	JUN kinase phosphatase activity	molecular_function	1	0.146235	0.0255745	0.56762
GO:0033674	positive regulation of kinase activity	biological_process	76	58.8658	0.0255173	0.56762
GO:0046292	formaldehyde metabolic process	biological_process	1	0.146235	0.0255745	0.56762
GO:0048840	otolith development	biological_process	1	0.146235	0.0255745	0.56762
GO:0097159	organic cyclic compound binding	molecular_function	591	539.381	0.0260882	0.576693
GO:0099106	ion channel regulator activity	molecular_function	15	8.51295	0.0261901	0.578364
GO:0005847	mRNA cleavage and polyadenylation specificity factor complex	cellular_component	6	2.49226	0.0262871	0.579522
GO:0043414	macromolecule methylation	biological_process	30	20.0697	0.0266426	0.584251
GO:0002074	extraocular skeletal muscle development	biological_process	1	0.148324	0.0270075	0.586986
GO:0036343	psychomotor behavior	biological_process	1	0.148324	0.0270075	0.586986
GO:0044691	tooth eruption	biological_process	1	0.148324	0.0270075	0.586986
GO:0060876	semicircular canal formation	biological_process	1	0.148324	0.0270075	0.586986
GO:0097409	glial cytoplasmic inclusion	cellular_component	1	0.148324	0.0270075	0.586986
GO:0097414	classical Lewy body	cellular_component	1	0.148324	0.0270075	0.586986
GO:0097462	Lewy neurite	cellular_component	1	0.148324	0.0270075	0.586986
GO:1990038	Lewy body corona	cellular_component	1	0.148324	0.0270075	0.586986
GO:2001256	regulation of store-operated calcium entry	biological_process	2	0.476307	0.0272602	0.590272
GO:1901099	negative regulation of signal transduction in absence of ligand	biological_process	8	3.74779	0.0280564	0.605001
GO:2001240	negative regulation of extrinsic apoptotic signaling pathway in absence of ligand	biological_process	8	3.74779	0.0280564	0.605001
GO:0004720	protein-lysine 6-oxidase activity	molecular_function	1	0.150413	0.0284799	0.606403
GO:0005858	axonemal dynein complex	cellular_component	1	0.150413	0.0284799	0.606403
GO:0006682	galactosylceramide biosynthetic process	biological_process	1	0.150413	0.0284799	0.606403
GO:0010650	positive regulation of cell communication by electrical coupling	biological_process	1	0.150413	0.0284799	0.606403
GO:0010701	positive regulation of norepinephrine secretion	biological_process	1	0.150413	0.0284799	0.606403
GO:0018057	peptidyl-lysine oxidation	biological_process	1	0.150413	0.0284799	0.606403
GO:0019375	galactolipid biosynthetic process	biological_process	1	0.150413	0.0284799	0.606403
GO:0042426	choline catabolic process	biological_process	1	0.150413	0.0284799	0.606403
GO:1903721	positive regulation of I-kappaB phosphorylation	biological_process	4	1.40176	0.0281971	0.606403
GO:1904627	response to phorbol 13-acetate 12-myristate	biological_process	2	0.480486	0.0283706	0.606403
GO:1904628	cellular response to phorbol 13-acetate 12-myristate	biological_process	2	0.480486	0.0283706	0.606403
GO:0003985	acetyl-CoA C-acetyltransferase activity	molecular_function	2	0.482575	0.0289353	0.610219
GO:0046500	S-adenosylmethionine metabolic process	biological_process	2	0.482575	0.0289353	0.610219
GO:0050651	dermatan sulfate proteoglycan biosynthetic process	biological_process	2	0.482575	0.0289353	0.610219
GO:0071900	regulation of protein serine/threonine kinase activity	biological_process	75	58.3101	0.0288227	0.610219
GO:1990604	IRE1-TRAF2-ASK1 complex	cellular_component	3	0.912923	0.0289365	0.610219
GO:0034968	histone lysine methylation	biological_process	14	7.8737	0.0290129	0.611244
GO:0000055	ribosomal large subunit export from nucleus	biological_process	6	2.53195	0.0292934	0.615386
GO:0038093	Fc receptor signaling pathway	biological_process	34	23.4456	0.0292704	0.615386
GO:0035510	DNA dealkylation	biological_process	4	1.41221	0.0294349	0.616916
GO:0050655	dermatan sulfate proteoglycan metabolic process	biological_process	2	0.484664	0.0295065	0.616916
GO:0060664	epithelial cell proliferation involved in salivary gland morphogenesis	biological_process	2	0.484664	0.0295065	0.616916
GO:0098789	pre-mRNA cleavage required for polyadenylation	biological_process	5	1.95537	0.0294567	0.616916
GO:0033306	phytol metabolic process	biological_process	1	0.152502	0.0299912	0.620561
GO:0033625	positive regulation of integrin activation	biological_process	3	0.91919	0.02998	0.620561
GO:0038163	thrombopoietin-mediated signaling pathway	biological_process	1	0.152502	0.0299912	0.620561
GO:0046877	regulation of saliva secretion	biological_process	1	0.152502	0.0299912	0.620561
GO:0072563	endothelial microparticle	cellular_component	1	0.152502	0.0299912	0.620561
GO:1903173	fatty alcohol metabolic process	biological_process	1	0.152502	0.0299912	0.620561
GO:0032079	positive regulation of endodeoxyribonuclease activity	biological_process	4	1.41848	0.0301941	0.623587
GO:0051105	regulation of DNA ligation	biological_process	3	0.921279	0.0303329	0.625279
GO:0030672	synaptic vesicle membrane	cellular_component	12	6.48864	0.0304913	0.627368
GO:0099501	exocytic vesicle membrane	cellular_component	12	6.48864	0.0304913	0.627368
GO:0032836	glomerular basement membrane development	biological_process	2	0.488842	0.0306679	0.630412
GO:0010746	regulation of plasma membrane long-chain fatty acid transport	biological_process	3	0.925457	0.0310464	0.636407
GO:0010748	negative regulation of plasma membrane long-chain fatty acid transport	biological_process	3	0.925457	0.0310464	0.636407
GO:0006325	chromatin organization	biological_process	119	97.6994	0.0311315	0.636964
GO:0048209	regulation of vesicle targeting, to, from or within Golgi	biological_process	2	0.490931	0.0312582	0.637778
GO:0000243	commitment complex	cellular_component	5	1.97626	0.0314824	0.640462
GO:0002944	cyclin K-CDK12 complex	cellular_component	1	0.154591	0.031541	0.640462
GO:0034599	cellular response to oxidative stress	biological_process	44	31.8646	0.0315593	0.640462
GO:0065010	extracellular membrane-bounded organelle	cellular_component	1	0.154591	0.031541	0.640462
GO:1903719	regulation of I-kappaB phosphorylation	biological_process	4	1.42892	0.0314873	0.640462
GO:0000447	endonucleolytic cleavage in ITS1 to separate SSU-rRNA from 5.8S rRNA and LSU-rRNA from tricistronic rRNA transcript (SSU-rRNA, 5.8S rRNA, LSU-rRNA)	biological_process	4	1.43101	0.0317501	0.642261
GO:0043174	nucleoside salvage	biological_process	3	0.929635	0.0317699	0.642261
GO:0016783	sulfurtransferase activity	molecular_function	2	0.49302	0.0318549	0.642797
GO:0071438	invadopodium membrane	cellular_component	2	0.49302	0.0318549	0.642797
GO:0001772	immunological synapse	cellular_component	9	4.47061	0.0321771	0.6479
GO:0070990	snRNP binding	molecular_function	4	1.43519	0.0322799	0.6479
GO:0048308	organelle inheritance	biological_process	6	2.56955	0.0323507	0.647954
GO:0048313	Golgi inheritance	biological_process	6	2.56955	0.0323507	0.647954
GO:2001168	positive regulation of histone H2B ubiquitination	biological_process	3	0.933813	0.0325037	0.648894
GO:0006941	striated muscle contraction	biological_process	13	7.24907	0.0326786	0.651055
GO:0000079	regulation of cyclin-dependent protein serine/threonine kinase activity	biological_process	20	12.4676	0.0328987	0.653075
GO:0046813	receptor-mediated virion attachment to host cell	biological_process	3	0.935902	0.0328744	0.653075
GO:0000179	rRNA (adenine-N6,N6-)-dimethyltransferase activity	molecular_function	1	0.15668	0.0331287	0.653512
GO:0019550	glutamate catabolic process to aspartate	biological_process	1	0.15668	0.0331287	0.653512
GO:0019551	glutamate catabolic process to 2-oxoglutarate	biological_process	1	0.15668	0.0331287	0.653512
GO:0035552	oxidative single-stranded DNA demethylation	biological_process	1	0.15668	0.0331287	0.653512
GO:0042819	vitamin B6 biosynthetic process	biological_process	1	0.15668	0.0331287	0.653512
GO:0051959	dynein light intermediate chain binding	molecular_function	4	1.44146	0.0330852	0.653512
GO:0097298	regulation of nucleus size	biological_process	1	0.15668	0.0331287	0.653512
GO:0004677	DNA-dependent protein kinase activity	molecular_function	3	0.937991	0.0332477	0.654685
GO:0030195	negative regulation of blood coagulation	biological_process	7	3.20045	0.0336806	0.659715
GO:0070061	fructose binding	molecular_function	2	0.499287	0.0336831	0.659715
GO:1900047	negative regulation of hemostasis	biological_process	7	3.20045	0.0336806	0.659715
GO:2000192	negative regulation of fatty acid transport	biological_process	3	0.94217	0.0340019	0.664185
GO:0034614	cellular response to reactive oxygen species	biological_process	32	22.048	0.0340444	0.664425
GO:0045859	regulation of protein kinase activity	biological_process	104	84.53	0.0341729	0.665161
GO:0005930	axoneme	cellular_component	10	5.18089	0.0342399	0.665502
GO:0035404	histone-serine phosphorylation	biological_process	5	2.00342	0.0342509	0.665502
GO:0032612	interleukin-1 production	biological_process	2	0.501376	0.0343053	0.66597
GO:1990001	inhibition of cysteine-type endopeptidase activity involved in apoptotic process	biological_process	3	0.944259	0.0343829	0.666889
GO:2000352	negative regulation of endothelial cell apoptotic process	biological_process	6	2.59462	0.0345047	0.668662
GO:0002343	peripheral B cell selection	biological_process	1	0.158769	0.0347539	0.668777
GO:0002344	B cell affinity maturation	biological_process	1	0.158769	0.0347539	0.668777
GO:0002721	regulation of B cell cytokine production	biological_process	1	0.158769	0.0347539	0.668777
GO:0035252	UDP-xylosyltransferase activity	molecular_function	1	0.158769	0.0347539	0.668777
GO:0038036	sphingosine-1-phosphate receptor activity	molecular_function	1	0.158769	0.0347539	0.668777
GO:0042285	xylosyltransferase activity	molecular_function	1	0.158769	0.0347539	0.668777
GO:0098700	neurotransmitter loading into synaptic vesicle	biological_process	1	0.158769	0.0347539	0.668777
GO:0070432	regulation of nucleotide-binding oligomerization domain containing 2 signaling pathway	biological_process	3	0.948437	0.0351525	0.674299
GO:0001508	action potential	biological_process	10	5.20596	0.0356283	0.679832
GO:0003951	NAD+ kinase activity	molecular_function	2	0.505554	0.0355686	0.679832
GO:0000423	mitophagy	biological_process	3	0.952615	0.0359324	0.68191
GO:0006904	vesicle docking involved in exocytosis	biological_process	7	3.2297	0.0359085	0.68191
GO:0004698	calcium-dependent protein kinase C activity	molecular_function	2	0.507643	0.0362098	0.684222
GO:0004941	beta2-adrenergic receptor activity	molecular_function	2	0.507643	0.0362098	0.684222
GO:0016453	C-acetyltransferase activity	molecular_function	2	0.507643	0.0362098	0.684222
GO:0061884	regulation of mini excitatory postsynaptic potential	biological_process	2	0.507643	0.0362098	0.684222
GO:0061885	positive regulation of mini excitatory postsynaptic potential	biological_process	2	0.507643	0.0362098	0.684222
GO:0006550	isoleucine catabolic process	biological_process	1	0.160858	0.036416	0.685508
GO:0031811	G protein-coupled nucleotide receptor binding	molecular_function	1	0.160858	0.036416	0.685508
GO:0031812	P2Y1 nucleotide receptor binding	molecular_function	1	0.160858	0.036416	0.685508
GO:0099122	RNA polymerase II C-terminal domain binding	molecular_function	4	1.46653	0.0364337	0.685508
GO:0034351	negative regulation of glial cell apoptotic process	biological_process	4	1.46861	0.036722	0.689164
GO:0048194	Golgi vesicle budding	biological_process	14	8.07007	0.0368468	0.690917
GO:0007030	Golgi organization	biological_process	22	14.1639	0.0373246	0.696314
GO:0061700	GATOR2 complex	cellular_component	2	0.511822	0.0375111	0.699201
GO:0016591	RNA polymerase II, holoenzyme	cellular_component	16	9.56793	0.0375755	0.699808
GO:0070665	positive regulation of leukocyte proliferation	biological_process	17	10.3221	0.0376564	0.700424
GO:0090166	Golgi disassembly	biological_process	4	1.47697	0.0378895	0.702746
GO:0016320	endoplasmic reticulum membrane fusion	biological_process	1	0.162947	0.0381145	0.704478
GO:0032028	myosin head/neck binding	molecular_function	1	0.162947	0.0381145	0.704478
GO:0070772	PAS complex	cellular_component	1	0.162947	0.0381145	0.704478
GO:1990423	RZZ complex	cellular_component	1	0.162947	0.0381145	0.704478
GO:0010468	regulation of gene expression	biological_process	469	426.239	0.0381832	0.705154
GO:0097014	ciliary plasm	cellular_component	10	5.25401	0.0384006	0.708575
GO:1905216	positive regulation of RNA binding	biological_process	4	1.48115	0.0384818	0.708884
GO:0060693	regulation of branching involved in salivary gland morphogenesis	biological_process	2	0.516	0.0388378	0.713648
GO:2000270	negative regulation of fibroblast apoptotic process	biological_process	2	0.516	0.0388378	0.713648
GO:0071356	cellular response to tumor necrosis factor	biological_process	29	19.819	0.0391727	0.719201
GO:0043552	positive regulation of phosphatidylinositol 3-kinase activity	biological_process	7	3.27357	0.0394358	0.722826
GO:0098644	complex of collagen trimers	cellular_component	2	0.518089	0.0395105	0.723592
GO:0002544	chronic inflammatory response	biological_process	4	1.48951	0.0396839	0.723761
GO:0004069	L-aspartate:2-oxoglutarate aminotransferase activity	molecular_function	1	0.165036	0.0398488	0.723761
GO:0004731	purine-nucleoside phosphorylase activity	molecular_function	1	0.165036	0.0398488	0.723761
GO:0006532	aspartate biosynthetic process	biological_process	1	0.165036	0.0398488	0.723761
GO:0035553	oxidative single-stranded RNA demethylation	biological_process	1	0.165036	0.0398488	0.723761
GO:0061830	concave side of sperm head	cellular_component	1	0.165036	0.0398488	0.723761
GO:0097169	AIM2 inflammasome complex	cellular_component	1	0.165036	0.0398488	0.723761
GO:0097227	sperm annulus	cellular_component	1	0.165036	0.0398488	0.723761
GO:0097291	renal phosphate ion absorption	biological_process	1	0.165036	0.0398488	0.723761
GO:0097110	scaffold protein binding	molecular_function	18	11.1452	0.0400391	0.726618
GO:0032623	interleukin-2 production	biological_process	2	0.520178	0.0401896	0.727547
GO:2001181	positive regulation of interleukin-10 secretion	biological_process	2	0.520178	0.0401896	0.727547
GO:2001229	negative regulation of response to gamma radiation	biological_process	2	0.520178	0.0401896	0.727547
GO:0005776	autophagosome	cellular_component	16	9.63896	0.0404718	0.730478
GO:0009135	purine nucleoside diphosphate metabolic process	biological_process	10	5.29161	0.0406742	0.732702
GO:0009179	purine ribonucleoside diphosphate metabolic process	biological_process	10	5.29161	0.0406742	0.732702
GO:0001803	regulation of type III hypersensitivity	biological_process	1	0.167125	0.0416183	0.732903
GO:0001805	positive regulation of type III hypersensitivity	biological_process	1	0.167125	0.0416183	0.732903
GO:0001812	positive regulation of type I hypersensitivity	biological_process	1	0.167125	0.0416183	0.732903
GO:0002534	cytokine production involved in inflammatory response	biological_process	1	0.167125	0.0416183	0.732903
GO:0006549	isoleucine metabolic process	biological_process	2	0.524356	0.0415665	0.732903
GO:0008117	sphinganine-1-phosphate aldolase activity	molecular_function	1	0.167125	0.0416183	0.732903
GO:0008625	extrinsic apoptotic signaling pathway via death domain receptors	biological_process	10	5.30623	0.0415834	0.732903
GO:0010893	positive regulation of steroid biosynthetic process	biological_process	3	0.977684	0.0408282	0.732903
GO:0016830	carbon-carbon lyase activity	molecular_function	7	3.29655	0.041374	0.732903
GO:0018022	peptidyl-lysine methylation	biological_process	14	8.1599	0.0409053	0.732903
GO:0030183	B cell differentiation	biological_process	18	11.1786	0.0413229	0.732903
GO:0035513	oxidative RNA demethylation	biological_process	1	0.167125	0.0416183	0.732903
GO:0035515	oxidative RNA demethylase activity	molecular_function	1	0.167125	0.0416183	0.732903
GO:0039689	negative stranded viral RNA replication	biological_process	1	0.167125	0.0416183	0.732903
GO:0042135	neurotransmitter catabolic process	biological_process	2	0.522267	0.0408749	0.732903
GO:0043550	regulation of lipid kinase activity	biological_process	12	6.70382	0.040802	0.732903
GO:0048025	negative regulation of mRNA splicing, via spliceosome	biological_process	10	5.29997	0.041192	0.732903
GO:0070663	regulation of leukocyte proliferation	biological_process	25	16.6729	0.0414088	0.732903
GO:0071286	cellular response to magnesium ion	biological_process	1	0.167125	0.0416183	0.732903
GO:0071344	diphosphate metabolic process	biological_process	1	0.167125	0.0416183	0.732903
GO:0072237	metanephric proximal tubule development	biological_process	1	0.167125	0.0416183	0.732903
GO:0090176	microtubule cytoskeleton organization involved in establishment of planar polarity	biological_process	1	0.167125	0.0416183	0.732903
GO:0097755	positive regulation of blood vessel diameter	biological_process	7	3.29446	0.0411952	0.732903
GO:1901989	positive regulation of cell cycle phase transition	biological_process	23	15.0831	0.0414936	0.732903
GO:0060047	heart contraction	biological_process	12	6.73724	0.0426033	0.746661
GO:0002025	norepinephrine-epinephrine-mediated vasodilation involved in regulation of systemic arterial blood pressure	biological_process	2	0.528534	0.0429684	0.746814
GO:0004939	beta-adrenergic receptor activity	molecular_function	2	0.528534	0.0429684	0.746814
GO:0006531	aspartate metabolic process	biological_process	2	0.528534	0.0429684	0.746814
GO:0018410	C-terminal protein amino acid modification	biological_process	2	0.528534	0.0429684	0.746814
GO:0061702	inflammasome complex	cellular_component	2	0.528534	0.0429684	0.746814
GO:1902219	negative regulation of intrinsic apoptotic signaling pathway in response to osmotic stress	biological_process	2	0.528534	0.0429684	0.746814
GO:2000318	positive regulation of T-helper 17 type immune response	biological_process	2	0.528534	0.0429684	0.746814
GO:0005089	Rho guanyl-nucleotide exchange factor activity	molecular_function	7	3.31953	0.0433754	0.750258
GO:0010896	regulation of triglyceride catabolic process	biological_process	1	0.169214	0.0434225	0.750258
GO:0045127	N-acetylglucosamine kinase activity	molecular_function	1	0.169214	0.0434225	0.750258
GO:0098687	chromosomal region	cellular_component	69	54.1674	0.043848	0.754056
GO:0006094	gluconeogenesis	biological_process	9	4.65444	0.0439823	0.755184
GO:0045860	positive regulation of protein kinase activity	biological_process	70	55.0657	0.0441417	0.757329
GO:0045932	negative regulation of muscle contraction	biological_process	5	2.09116	0.0442684	0.757783
GO:0070475	rRNA base methylation	biological_process	2	0.532712	0.0443953	0.758132
GO:0010765	positive regulation of sodium ion transport	biological_process	7	3.33206	0.044494	0.759228
GO:0009185	ribonucleoside diphosphate metabolic process	biological_process	10	5.35219	0.0445338	0.759318
GO:0000717	nucleotide-excision repair, DNA duplex unwinding	biological_process	1	0.171304	0.0452608	0.765777
GO:0002580	regulation of antigen processing and presentation of peptide or polysaccharide antigen via MHC class II	biological_process	1	0.171304	0.0452608	0.765777
GO:0004427	inorganic diphosphatase activity	molecular_function	1	0.171304	0.0452608	0.765777
GO:0006533	aspartate catabolic process	biological_process	1	0.171304	0.0452608	0.765777
GO:0006543	glutamine catabolic process	biological_process	1	0.171304	0.0452608	0.765777
GO:0070981	L-asparagine biosynthetic process	biological_process	1	0.171304	0.0452608	0.765777
GO:0070982	L-asparagine metabolic process	biological_process	1	0.171304	0.0452608	0.765777
GO:0050806	positive regulation of synaptic transmission	biological_process	18	11.2851	0.0456185	0.770053
GO:0006954	inflammatory response	biological_process	41	30.0512	0.045785	0.77168
GO:0000154	rRNA modification	biological_process	6	2.71161	0.0458283	0.771769
GO:0051338	regulation of transferase activity	biological_process	132	110.975	0.045912	0.772045
GO:0006541	glutamine metabolic process	biological_process	5	2.10578	0.0461011	0.773451
GO:1903997	positive regulation of non-membrane spanning protein tyrosine kinase activity	biological_process	3	1.00484	0.0465524	0.780395
GO:0006050	mannosamine metabolic process	biological_process	1	0.173393	0.0471325	0.784175
GO:0006051	N-acetylmannosamine metabolic process	biological_process	1	0.173393	0.0471325	0.784175
GO:0007342	fusion of sperm to egg plasma membrane involved in single fertilization	biological_process	1	0.173393	0.0471325	0.784175
GO:0033265	choline binding	molecular_function	1	0.173393	0.0471325	0.784175
GO:0035928	rRNA import into mitochondrion	biological_process	1	0.173393	0.0471325	0.784175
GO:0045064	T-helper 2 cell differentiation	biological_process	1	0.173393	0.0471325	0.784175
GO:0070542	response to fatty acid	biological_process	13	7.54571	0.0470766	0.784175
GO:1900226	negative regulation of NLRP3 inflammasome complex assembly	biological_process	1	0.173393	0.0471325	0.784175
GO:0098770	FBXO family protein binding	molecular_function	2	0.541069	0.0473233	0.785568
GO:2000622	regulation of nuclear-transcribed mRNA catabolic process, nonsense-mediated decay	biological_process	2	0.541069	0.0473233	0.785568
GO:2000623	negative regulation of nuclear-transcribed mRNA catabolic process, nonsense-mediated decay	biological_process	2	0.541069	0.0473233	0.785568
GO:0001510	RNA methylation	biological_process	9	4.70876	0.0479764	0.794011
GO:0002326	B cell lineage commitment	biological_process	3	1.01111	0.0479356	0.794011
GO:0003730	mRNA 3'-UTR binding	molecular_function	20	12.8979	0.0479743	0.794011
GO:1904526	regulation of microtubule binding	biological_process	5	2.12458	0.0485272	0.800717
GO:0031649	heat generation	biological_process	2	0.545247	0.0488243	0.804413
GO:0042816	vitamin B6 metabolic process	biological_process	1	0.175482	0.0490371	0.806106
GO:0043734	DNA-N1-methyladenine dioxygenase activity	molecular_function	1	0.175482	0.0490371	0.806106
GO:0061689	tricellular tight junction	cellular_component	1	0.175482	0.0490371	0.806106
GO:0022412	cellular process involved in reproduction in multicellular organism	biological_process	36	25.9776	0.0492399	0.808233
GO:0009607	response to biotic stimulus	biological_process	86	69.6182	0.0495739	0.811293
GO:0051232	meiotic spindle elongation	biological_process	2	0.549425	0.0503497	0.819576
GO:0070973	protein localization to endoplasmic reticulum exit site	biological_process	2	0.549425	0.0503497	0.819576
GO:1900402	regulation of carbohydrate metabolic process by regulation of transcription from RNA polymerase II promoter	biological_process	4	1.55844	0.0504899	0.819576
GO:1901096	regulation of autophagosome maturation	biological_process	4	1.55844	0.0504899	0.819576
GO:1902808	positive regulation of cell cycle G1/S phase transition	biological_process	14	8.34792	0.0504346	0.819576
GO:2001179	regulation of interleukin-10 secretion	biological_process	2	0.549425	0.0503497	0.819576
GO:0001810	regulation of type I hypersensitivity	biological_process	1	0.177571	0.0509739	0.820169
GO:0003015	heart process	biological_process	15	9.10834	0.0509136	0.820169
GO:0004066	asparagine synthase (glutamine-hydrolyzing) activity	molecular_function	1	0.177571	0.0509739	0.820169
GO:0004660	protein farnesyltransferase activity	molecular_function	1	0.177571	0.0509739	0.820169
GO:0005965	protein farnesyltransferase complex	cellular_component	1	0.177571	0.0509739	0.820169
GO:0006172	ADP biosynthetic process	biological_process	1	0.177571	0.0509739	0.820169
GO:0006529	asparagine biosynthetic process	biological_process	1	0.177571	0.0509739	0.820169
GO:0015114	phosphate ion transmembrane transporter activity	molecular_function	1	0.177571	0.0509739	0.820169
GO:0035514	DNA demethylase activity	molecular_function	1	0.177571	0.0509739	0.820169
GO:0002682	regulation of immune system process	biological_process	156	133.481	0.0512217	0.8228
GO:0007077	mitotic nuclear envelope disassembly	biological_process	5	2.14547	0.0513155	0.823256
GO:0031396	regulation of protein ubiquitination	biological_process	51	38.8588	0.0514354	0.823977
GO:0006672	ceramide metabolic process	biological_process	7	3.40727	0.051611	0.824389
GO:0050901	leukocyte tethering or rolling	biological_process	6	2.76384	0.0515828	0.824389
GO:0061756	leukocyte adhesion to vascular endothelial cell	biological_process	6	2.76593	0.0518222	0.827162
GO:0071208	histone pre-mRNA DCP binding	molecular_function	2	0.553603	0.0518995	0.827795
GO:0005689	U12-type spliceosomal complex	cellular_component	10	5.46082	0.0520812	0.830091
GO:0051974	negative regulation of telomerase activity	biological_process	5	2.15174	0.052171	0.830921
GO:0043489	RNA stabilization	biological_process	15	9.13758	0.052452	0.834188
GO:0005671	Ada2/Gcn5/Ada3 transcription activator complex	cellular_component	5	2.15592	0.0527464	0.834744
GO:0033119	negative regulation of RNA splicing	biological_process	11	6.18573	0.0529034	0.834744
GO:0034147	regulation of toll-like receptor 5 signaling pathway	biological_process	1	0.17966	0.0529424	0.834744
GO:0034148	negative regulation of toll-like receptor 5 signaling pathway	biological_process	1	0.17966	0.0529424	0.834744
GO:0045074	regulation of interleukin-10 biosynthetic process	biological_process	1	0.17966	0.0529424	0.834744
GO:0046476	glycosylceramide biosynthetic process	biological_process	1	0.17966	0.0529424	0.834744
GO:0070429	negative regulation of nucleotide-binding oligomerization domain containing 1 signaling pathway	biological_process	1	0.17966	0.0529424	0.834744
GO:0072573	tolerance induction to lipopolysaccharide	biological_process	1	0.17966	0.0529424	0.834744
GO:0090291	negative regulation of osteoclast proliferation	biological_process	1	0.17966	0.0529424	0.834744
GO:0099633	protein localization to postsynaptic specialization membrane	biological_process	2	0.555692	0.0526835	0.834744
GO:0099645	neurotransmitter receptor localization to postsynaptic specialization membrane	biological_process	2	0.555692	0.0526835	0.834744
GO:0002098	tRNA wobble uridine modification	biological_process	2	0.557781	0.0534735	0.840707
GO:0043589	skin morphogenesis	biological_process	3	1.03618	0.0537012	0.843685
GO:0031330	negative regulation of cellular catabolic process	biological_process	45	33.7907	0.0537989	0.844013
GO:0001545	primary ovarian follicle growth	biological_process	2	0.55987	0.0542695	0.845366
GO:0035173	histone kinase activity	molecular_function	9	4.78605	0.0540779	0.845366
GO:1902275	regulation of chromatin organization	biological_process	40	29.529	0.0539754	0.845366
GO:0051276	chromosome organization	biological_process	168	144.852	0.0543714	0.846354
GO:0055015	ventricular cardiac muscle cell development	biological_process	6	2.79308	0.0549994	0.852511
GO:2000452	regulation of CD8-positive, alpha-beta cytotoxic T cell extravasation	biological_process	1	0.181749	0.0549419	0.852511
GO:0035493	SNARE complex assembly	biological_process	2	0.561959	0.0550715	0.853026
GO:0051900	regulation of mitochondrial depolarization	biological_process	5	2.17472	0.0553841	0.854858
GO:0006665	sphingolipid metabolic process	biological_process	11	6.22333	0.0555208	0.855767
GO:0031665	negative regulation of lipopolysaccharide-mediated signaling pathway	biological_process	2	0.564048	0.0558794	0.86009
GO:0051380	norepinephrine binding	molecular_function	2	0.564048	0.0558794	0.86009
GO:0043114	regulation of vascular permeability	biological_process	4	1.58978	0.0559319	0.860295
GO:0051568	histone H3-K4 methylation	biological_process	7	3.45323	0.056309	0.864282
GO:0006903	vesicle targeting	biological_process	13	7.70448	0.0564113	0.865248
GO:0006275	regulation of DNA replication	biological_process	23	15.4946	0.0565521	0.866637
GO:0050815	phosphoserine residue binding	molecular_function	6	2.8098	0.0570151	0.869745
GO:0060076	excitatory synapse	cellular_component	4	1.59605	0.0570603	0.869745
GO:0071312	cellular response to alkaloid	biological_process	7	3.4595	0.0569704	0.869745
GO:2000449	regulation of CD8-positive, alpha-beta T cell extravasation	biological_process	1	0.183838	0.0569719	0.869745
GO:2000576	positive regulation of microtubule motor activity	biological_process	2	0.568226	0.0575133	0.875435
GO:0097525	spliceosomal snRNP complex	cellular_component	18	11.5484	0.0576255	0.876537
GO:1902369	negative regulation of RNA catabolic process	biological_process	16	10.0045	0.0580217	0.880736
GO:1904029	regulation of cyclin-dependent protein kinase activity	biological_process	20	13.134	0.0581448	0.881997
GO:0005638	lamin filament	cellular_component	4	1.60232	0.0582021	0.882258
GO:0002268	follicular dendritic cell differentiation	biological_process	1	0.185927	0.0590317	0.882894
GO:0005685	U1 snRNP	cellular_component	8	4.15098	0.0588646	0.882894
GO:0010823	negative regulation of mitochondrion organization	biological_process	14	8.49206	0.0587418	0.882894
GO:0019826	oxygen sensor activity	molecular_function	1	0.185927	0.0590317	0.882894
GO:0021592	fourth ventricle development	biological_process	1	0.185927	0.0590317	0.882894
GO:0032416	negative regulation of sodium:proton antiporter activity	biological_process	1	0.185927	0.0590317	0.882894
GO:0032944	regulation of mononuclear cell proliferation	biological_process	24	16.3637	0.0590517	0.882894
GO:0033257	Bcl3/NF-kappaB2 complex	cellular_component	1	0.185927	0.0590317	0.882894
GO:0043096	purine nucleobase salvage	biological_process	1	0.185927	0.0590317	0.882894
GO:0050670	regulation of lymphocyte proliferation	biological_process	24	16.3511	0.0585401	0.882894
GO:0050691	regulation of defense response to virus by host	biological_process	6	2.82233	0.0585572	0.882894
GO:1904036	negative regulation of epithelial cell apoptotic process	biological_process	7	3.47203	0.0583085	0.882894
GO:0042108	positive regulation of cytokine biosynthetic process	biological_process	9	4.84664	0.059212	0.883651
GO:0006896	Golgi to vacuole transport	biological_process	3	1.05916	0.059313	0.884467
GO:2000386	positive regulation of ovarian follicle development	biological_process	2	0.574494	0.0600083	0.88881
GO:0002097	tRNA wobble base modification	biological_process	2	0.576583	0.0608518	0.891478
GO:0004523	RNA-DNA hybrid ribonuclease activity	molecular_function	2	0.576583	0.0608518	0.891478
GO:0008545	JUN kinase kinase activity	molecular_function	1	0.188016	0.0611206	0.891478
GO:0030237	female sex determination	biological_process	1	0.188016	0.0611206	0.891478
GO:0031666	positive regulation of lipopolysaccharide-mediated signaling pathway	biological_process	3	1.06334	0.0603667	0.891478
GO:0051090	regulation of DNA-binding transcription factor activity	biological_process	74	59.528	0.0606645	0.891478
GO:0070828	heterochromatin organization	biological_process	4	1.61485	0.0605259	0.891478
GO:0071393	cellular response to progesterone stimulus	biological_process	2	0.576583	0.0608518	0.891478
GO:0071550	death-inducing signaling complex assembly	biological_process	5	2.21232	0.0609004	0.891478
GO:1905535	regulation of eukaryotic translation initiation factor 4F complex assembly	biological_process	1	0.188016	0.0611206	0.891478
GO:1905537	positive regulation of eukaryotic translation initiation factor 4F complex assembly	biological_process	1	0.188016	0.0611206	0.891478
GO:1905610	regulation of mRNA cap binding	biological_process	1	0.188016	0.0611206	0.891478
GO:1905612	positive regulation of mRNA cap binding	biological_process	1	0.188016	0.0611206	0.891478
GO:0071801	regulation of podosome assembly	biological_process	5	2.21441	0.0612163	0.892282
GO:0000407	phagophore assembly site	cellular_component	6	2.84531	0.0614524	0.893355
GO:0005391	sodium:potassium-exchanging ATPase activity	molecular_function	3	1.06751	0.0614306	0.893355
GO:0008556	potassium-transporting ATPase activity	molecular_function	3	1.06751	0.0614306	0.893355
GO:0031329	regulation of cellular catabolic process	biological_process	126	106.724	0.0620071	0.899824
GO:0030148	sphingolipid biosynthetic process	biological_process	6	2.85158	0.0622573	0.90228
GO:0035985	senescence-associated heterochromatin focus	cellular_component	2	0.580761	0.0625561	0.903429
GO:0035986	senescence-associated heterochromatin focus assembly	biological_process	2	0.580761	0.0625561	0.903429
GO:0051379	epinephrine binding	molecular_function	2	0.580761	0.0625561	0.903429
GO:0080182	histone H3-K4 trimethylation	biological_process	4	1.62529	0.0625032	0.903429
GO:0034708	methyltransferase complex	cellular_component	26	18.0913	0.0629641	0.908724
GO:0005797	Golgi medial cisterna	cellular_component	1	0.190105	0.0632382	0.909696
GO:0051552	flavone metabolic process	biological_process	1	0.190105	0.0632382	0.909696
GO:0090234	regulation of kinetochore assembly	biological_process	1	0.190105	0.0632382	0.909696
GO:0098586	cellular response to virus	biological_process	6	2.85993	0.0633408	0.909999
GO:0060547	negative regulation of necrotic cell death	biological_process	5	2.23112	0.0637797	0.913304
GO:0019319	hexose biosynthetic process	biological_process	9	4.90095	0.0640836	0.915867
GO:0046128	purine ribonucleoside metabolic process	biological_process	9	4.90095	0.0640836	0.915867
GO:0003254	regulation of membrane depolarization	biological_process	8	4.20529	0.064245	0.916939
GO:0042296	ISG15 transferase activity	molecular_function	2	0.584939	0.0642837	0.916939
GO:0098802	plasma membrane receptor complex	cellular_component	19	12.4696	0.0644068	0.917649
GO:0006536	glutamate metabolic process	biological_process	3	1.08005	0.0646838	0.919664
GO:0098631	cell adhesion mediator activity	molecular_function	9	4.90722	0.0646623	0.919664
GO:0002945	cyclin K-CDK13 complex	cellular_component	1	0.192194	0.0653838	0.9201
GO:0009136	purine nucleoside diphosphate biosynthetic process	biological_process	1	0.192194	0.0653838	0.9201
GO:0009180	purine ribonucleoside diphosphate biosynthetic process	biological_process	1	0.192194	0.0653838	0.9201
GO:0009188	ribonucleoside diphosphate biosynthetic process	biological_process	1	0.192194	0.0653838	0.9201
GO:0010716	negative regulation of extracellular matrix disassembly	biological_process	1	0.192194	0.0653838	0.9201
GO:0046512	sphingosine biosynthetic process	biological_process	1	0.192194	0.0653838	0.9201
GO:0046520	sphingoid biosynthetic process	biological_process	1	0.192194	0.0653838	0.9201
GO:0048769	sarcomerogenesis	biological_process	1	0.192194	0.0653838	0.9201
GO:0070593	dendrite self-avoidance	biological_process	2	0.587028	0.0651561	0.9201
GO:0072558	NLRP1 inflammasome complex	cellular_component	1	0.192194	0.0653838	0.9201
GO:1902685	positive regulation of receptor localization to synapse	biological_process	1	0.192194	0.0653838	0.9201
GO:1903416	response to glycoside	biological_process	2	0.587028	0.0651561	0.9201
GO:2000196	positive regulation of female gonad development	biological_process	2	0.587028	0.0651561	0.9201
GO:0006901	vesicle coating	biological_process	11	6.35912	0.0657129	0.922961
GO:0002429	immune response-activating cell surface receptor signaling pathway	biological_process	43	32.5143	0.0659105	0.924031
GO:0004748	ribonucleoside-diphosphate reductase activity, thioredoxin disulfide as acceptor	molecular_function	1	0.194283	0.0675568	0.924031
GO:0008534	oxidized purine nucleobase lesion DNA N-glycosylase activity	molecular_function	2	0.589117	0.0660343	0.924031
GO:0010454	negative regulation of cell fate commitment	biological_process	1	0.194283	0.0675568	0.924031
GO:0016728	oxidoreductase activity, acting on CH or CH2 groups, disulfide as acceptor	molecular_function	1	0.194283	0.0675568	0.924031
GO:0016776	phosphotransferase activity, phosphate group as acceptor	molecular_function	5	2.25202	0.067074	0.924031
GO:0016832	aldehyde-lyase activity	molecular_function	4	1.64619	0.0665695	0.924031
GO:0030854	positive regulation of granulocyte differentiation	biological_process	2	0.591206	0.0669181	0.924031
GO:0030896	checkpoint clamp complex	cellular_component	1	0.194283	0.0675568	0.924031
GO:0031402	sodium ion binding	molecular_function	2	0.589117	0.0660343	0.924031
GO:0033186	CAF-1 complex	cellular_component	2	0.591206	0.0669181	0.924031
GO:0034677	integrin alpha7-beta1 complex	cellular_component	1	0.194283	0.0675568	0.924031
GO:0035370	UBC13-UEV1A complex	cellular_component	2	0.591206	0.0669181	0.924031
GO:0042030	ATPase inhibitor activity	molecular_function	1	0.194283	0.0675568	0.924031
GO:0045075	regulation of interleukin-12 biosynthetic process	biological_process	4	1.6441	0.0661562	0.924031
GO:0050730	regulation of peptidyl-tyrosine phosphorylation	biological_process	32	23.1949	0.0674992	0.924031
GO:0060595	fibroblast growth factor receptor signaling pathway involved in mammary gland specification	biological_process	1	0.194283	0.0675568	0.924031
GO:0060615	mammary gland bud formation	biological_process	1	0.194283	0.0675568	0.924031
GO:0060667	branch elongation involved in salivary gland morphogenesis	biological_process	1	0.194283	0.0675568	0.924031
GO:0060915	mesenchymal cell differentiation involved in lung development	biological_process	1	0.194283	0.0675568	0.924031
GO:0061731	ribonucleoside-diphosphate reductase activity	molecular_function	1	0.194283	0.0675568	0.924031
GO:0071500	cellular response to nitrosative stress	biological_process	2	0.591206	0.0669181	0.924031
GO:0090289	regulation of osteoclast proliferation	biological_process	1	0.194283	0.0675568	0.924031
GO:0098914	membrane repolarization during atrial cardiac muscle cell action potential	biological_process	1	0.194283	0.0675568	0.924031
GO:0099624	atrial cardiac muscle cell membrane repolarization	biological_process	1	0.194283	0.0675568	0.924031
GO:0110113	positive regulation of lipid transporter activity	biological_process	1	0.194283	0.0675568	0.924031
GO:1900161	regulation of phospholipid scramblase activity	biological_process	1	0.194283	0.0675568	0.924031
GO:1900163	positive regulation of phospholipid scramblase activity	biological_process	1	0.194283	0.0675568	0.924031
GO:2000752	regulation of glucosylceramide catabolic process	biological_process	1	0.194283	0.0675568	0.924031
GO:2000753	positive regulation of glucosylceramide catabolic process	biological_process	1	0.194283	0.0675568	0.924031
GO:2000754	regulation of sphingomyelin catabolic process	biological_process	1	0.194283	0.0675568	0.924031
GO:2000755	positive regulation of sphingomyelin catabolic process	biological_process	1	0.194283	0.0675568	0.924031
GO:0043029	T cell homeostasis	biological_process	7	3.55977	0.0682446	0.927702
GO:0086011	membrane repolarization during action potential	biological_process	4	1.65454	0.0682376	0.927702
GO:0086013	membrane repolarization during cardiac muscle cell action potential	biological_process	4	1.65454	0.0682376	0.927702
GO:0099622	cardiac muscle cell membrane repolarization	biological_process	4	1.65454	0.0682376	0.927702
GO:0032200	telomere organization	biological_process	29	20.7068	0.0683711	0.928286
GO:0008190	eukaryotic initiation factor 4E binding	molecular_function	3	1.09467	0.0685948	0.929029
GO:0016540	protein autoprocessing	biological_process	3	1.09467	0.0685948	0.929029
GO:0072589	box H/ACA scaRNP complex	cellular_component	2	0.595384	0.0687029	0.92992
GO:0000702	oxidized base lesion DNA N-glycosylase activity	molecular_function	2	0.597473	0.0696038	0.93035
GO:0000822	inositol hexakisphosphate binding	molecular_function	1	0.196372	0.0697565	0.93035
GO:0001836	release of cytochrome c from mitochondria	biological_process	6	2.90798	0.0697992	0.93035
GO:0002266	follicular dendritic cell activation	biological_process	1	0.196372	0.0697565	0.93035
GO:0005652	nuclear lamina	cellular_component	5	2.26873	0.0697817	0.93035
GO:0030007	cellular potassium ion homeostasis	biological_process	3	1.09676	0.0691637	0.93035
GO:0032848	negative regulation of cellular pH reduction	biological_process	1	0.196372	0.0697565	0.93035
GO:0034680	integrin alpha10-beta1 complex	cellular_component	1	0.196372	0.0697565	0.93035
GO:0034681	integrin alpha11-beta1 complex	cellular_component	1	0.196372	0.0697565	0.93035
GO:0035988	chondrocyte proliferation	biological_process	1	0.196372	0.0697565	0.93035
GO:0043375	CD8-positive, alpha-beta T cell lineage commitment	biological_process	1	0.196372	0.0697565	0.93035
GO:0046671	negative regulation of retinal cell programmed cell death	biological_process	1	0.196372	0.0697565	0.93035
GO:0097340	inhibition of cysteine-type endopeptidase activity	biological_process	3	1.09676	0.0691637	0.93035
GO:0097341	zymogen inhibition	biological_process	3	1.09676	0.0691637	0.93035
GO:2001239	regulation of extrinsic apoptotic signaling pathway in absence of ligand	biological_process	11	6.40299	0.0692594	0.93035
GO:0000302	response to reactive oxygen species	biological_process	38	28.3507	0.0699366	0.930584
GO:0038095	Fc-epsilon receptor signaling pathway	biological_process	20	13.3721	0.0699043	0.930584
GO:1903749	positive regulation of establishment of protein localization to mitochondrion	biological_process	19	12.5762	0.0700698	0.930667
GO:0051351	positive regulation of ligase activity	biological_process	2	0.599562	0.0705103	0.935243
GO:0006294	nucleotide-excision repair, preincision complex assembly	biological_process	13	7.91548	0.0707234	0.935847
GO:0043995	histone acetyltransferase activity (H4-K5 specific)	molecular_function	3	1.10303	0.0708853	0.935847
GO:0043996	histone acetyltransferase activity (H4-K8 specific)	molecular_function	3	1.10303	0.0708853	0.935847
GO:0045061	thymic T cell selection	biological_process	3	1.10303	0.0708853	0.935847
GO:0046972	histone acetyltransferase activity (H4-K16 specific)	molecular_function	3	1.10303	0.0708853	0.935847
GO:0045022	early endosome to late endosome transport	biological_process	4	1.66917	0.0712139	0.939059
GO:0070344	regulation of fat cell proliferation	biological_process	2	0.601652	0.0714223	0.940679
GO:0042278	purine nucleoside metabolic process	biological_process	9	4.98034	0.0716698	0.942605
GO:0008627	intrinsic apoptotic signaling pathway in response to osmotic stress	biological_process	1	0.198461	0.0719824	0.944662
GO:0060697	positive regulation of phospholipid catabolic process	biological_process	1	0.198461	0.0719824	0.944662
GO:2000574	regulation of microtubule motor activity	biological_process	3	1.10721	0.0720456	0.944927
GO:0003724	RNA helicase activity	molecular_function	14	8.69888	0.0722731	0.945406
GO:0030981	cortical microtubule cytoskeleton	cellular_component	2	0.603741	0.07234	0.945406
GO:0070269	pyroptosis	biological_process	2	0.603741	0.07234	0.945406
GO:1903094	negative regulation of protein K48-linked deubiquitination	biological_process	2	0.603741	0.07234	0.945406
GO:1905214	regulation of RNA binding	biological_process	5	2.28335	0.0722037	0.945406
GO:2000157	negative regulation of ubiquitin-specific protease activity	biological_process	2	0.603741	0.07234	0.945406
GO:0033127	regulation of histone phosphorylation	biological_process	5	2.28544	0.0725537	0.947073
GO:0031167	rRNA methylation	biological_process	4	1.67752	0.0729473	0.949957
GO:0034350	regulation of glial cell apoptotic process	biological_process	4	1.67752	0.0729473	0.949957
GO:1903608	protein localization to cytoplasmic stress granule	biological_process	5	2.28753	0.0729047	0.949957
GO:0016050	vesicle organization	biological_process	33	24.1872	0.073132	0.951348
GO:0043200	response to amino acid	biological_process	17	11.0449	0.0731468	0.951348
GO:0090114	COPII-coated vesicle budding	biological_process	12	7.19893	0.0735485	0.954959
GO:0001826	inner cell mass cell differentiation	biological_process	2	0.607919	0.0741919	0.958201
GO:0002679	respiratory burst involved in defense response	biological_process	1	0.200551	0.0742339	0.958201
GO:0032237	activation of store-operated calcium channel activity	biological_process	1	0.200551	0.0742339	0.958201
GO:0034627	'de novo' NAD biosynthetic process	biological_process	1	0.200551	0.0742339	0.958201
GO:0060648	mammary gland bud morphogenesis	biological_process	1	0.200551	0.0742339	0.958201
GO:0071839	apoptotic process in bone marrow cell	biological_process	1	0.200551	0.0742339	0.958201
GO:0090661	box H/ACA telomerase RNP complex	cellular_component	2	0.607919	0.0741919	0.958201
GO:1901341	positive regulation of store-operated calcium channel activity	biological_process	1	0.200551	0.0742339	0.958201
GO:2000354	regulation of ovarian follicle development	biological_process	2	0.607919	0.0741919	0.958201
GO:0000723	telomere maintenance	biological_process	27	19.1839	0.074329	0.958297
GO:1900739	regulation of protein insertion into mitochondrial membrane involved in apoptotic signaling pathway	biological_process	12	7.21146	0.0745557	0.959539
GO:1900740	positive regulation of protein insertion into mitochondrial membrane involved in apoptotic signaling pathway	biological_process	12	7.21146	0.0745557	0.959539
GO:0031593	polyubiquitin modification-dependent protein binding	molecular_function	14	8.73857	0.0750956	0.965278
GO:0034666	integrin alpha2-beta1 complex	cellular_component	2	0.612097	0.0760659	0.972715
GO:0000002	mitochondrial genome maintenance	biological_process	2	1.84047	0.90639	0.976238
GO:0000014	single-stranded DNA endodeoxyribonuclease activity	molecular_function	1	0.770866	0.794111	0.976238
GO:0000038	very long-chain fatty acid metabolic process	biological_process	1	0.835627	0.857298	0.976238
GO:0000050	urea cycle	biological_process	2	0.848162	0.211044	0.976238
GO:0000052	citrulline metabolic process	biological_process	1	0.689392	0.708335	0.976238
GO:0000056	ribosomal small subunit export from nucleus	biological_process	2	1.89061	0.936587	0.976238
GO:0000060	protein import into nucleus, translocation	biological_process	5	3.44905	0.403648	0.976238
GO:0000083	regulation of transcription involved in G1/S transition of mitotic cell cycle	biological_process	4	3.63707	0.849069	0.976238
GO:0000096	sulfur amino acid metabolic process	biological_process	4	1.90105	0.127929	0.976238
GO:0000097	sulfur amino acid biosynthetic process	biological_process	1	0.902477	0.918235	0.976238
GO:0000098	sulfur amino acid catabolic process	biological_process	2	0.641344	0.0897833	0.976238
GO:0000104	succinate dehydrogenase activity	molecular_function	1	0.699838	0.719741	0.976238
GO:0000109	nucleotide-excision repair complex	cellular_component	2	1.35372	0.578573	0.976238
GO:0000132	establishment of mitotic spindle orientation	biological_process	4	3.36758	0.730374	0.976238
GO:0000145	exocyst	cellular_component	3	1.16152	0.0880324	0.976238
GO:0000146	microfilament motor activity	molecular_function	3	2.73668	0.873531	0.976238
GO:0000150	recombinase activity	molecular_function	1	0.532712	0.522021	0.976238
GO:0000151	ubiquitin ligase complex	cellular_component	51	48.0924	0.674992	0.976238
GO:0000153	cytoplasmic ubiquitin ligase complex	cellular_component	3	2.80771	0.908636	0.976238
GO:0000159	protein phosphatase type 2A complex	cellular_component	5	3.18165	0.308003	0.976238
GO:0000165	MAPK cascade	biological_process	43	38.1485	0.432133	0.976238
GO:0000166	nucleotide binding	molecular_function	198	194.958	0.827475	0.976238
GO:0000171	ribonuclease MRP activity	molecular_function	1	0.250688	0.134506	0.976238
GO:0000172	ribonuclease MRP complex	cellular_component	1	0.44915	0.411113	0.976238
GO:0000188	inactivation of MAPK activity	biological_process	4	3.20881	0.658717	0.976238
GO:0000209	protein polyubiquitination	biological_process	41	37.1729	0.530164	0.976238
GO:0000235	astral microtubule	cellular_component	1	0.628809	0.639714	0.976238
GO:0000255	allantoin metabolic process	biological_process	1	0.365587	0.294065	0.976238
GO:0000266	mitochondrial fission	biological_process	1	0.950526	0.959528	0.976238
GO:0000280	nuclear division	biological_process	32	30.8639	0.837953	0.976238
GO:0000287	magnesium ion binding	molecular_function	24	18.0328	0.159949	0.976238
GO:0000288	nuclear-transcribed mRNA catabolic process, deadenylation-dependent decay	biological_process	7	6.53252	0.85487	0.976238
GO:0000290	deadenylation-dependent decapping of nuclear-transcribed mRNA	biological_process	1	0.658056	0.673372	0.976238
GO:0000291	nuclear-transcribed mRNA catabolic process, exonucleolytic	biological_process	6	3.49292	0.179772	0.976238
GO:0000294	nuclear-transcribed mRNA catabolic process, endonucleolytic cleavage-dependent decay	biological_process	1	0.511822	0.495005	0.976238
GO:0000303	response to superoxide	biological_process	2	1.73184	0.838531	0.976238
GO:0000305	response to oxygen radical	biological_process	2	1.76526	0.859762	0.976238
GO:0000306	extrinsic component of vacuolar membrane	cellular_component	2	0.735352	0.140276	0.976238
GO:0000339	RNA cap binding	molecular_function	4	2.14756	0.206203	0.976238
GO:0000340	RNA 7-methylguanosine cap binding	molecular_function	2	0.990218	0.310221	0.976238
GO:0000346	transcription export complex	cellular_component	3	1.71304	0.325461	0.976238
GO:0000380	alternative mRNA splicing, via spliceosome	biological_process	7	4.06115	0.144749	0.976238
GO:0000386	second spliceosomal transesterification activity	molecular_function	1	0.421992	0.373584	0.976238
GO:0000390	spliceosomal complex disassembly	biological_process	1	0.432437	0.388091	0.976238
GO:0000394	RNA splicing, via endonucleolytic cleavage and ligation	biological_process	2	0.981862	0.304185	0.976238
GO:0000413	protein peptidyl-prolyl isomerization	biological_process	4	3.30073	0.700314	0.976238
GO:0000415	negative regulation of histone H3-K36 methylation	biological_process	1	0.204729	0.0788114	0.976238
GO:0000428	DNA-directed RNA polymerase complex	cellular_component	16	11.7322	0.212759	0.976238
GO:0000439	transcription factor TFIIH core complex	cellular_component	1	0.486753	0.461942	0.976238
GO:0000451	rRNA 2'-O-methylation	biological_process	1	0.344696	0.264356	0.976238
GO:0000453	enzyme-directed rRNA 2'-O-methylation	biological_process	1	0.263223	0.150983	0.976238
GO:0000455	enzyme-directed rRNA pseudouridine synthesis	biological_process	1	0.348874	0.270297	0.976238
GO:0000460	maturation of 5.8S rRNA	biological_process	5	3.32789	0.359347	0.976238
GO:0000461	endonucleolytic cleavage to generate mature 3'-end of SSU-rRNA from (SSU-rRNA, 5.8S rRNA, LSU-rRNA)	biological_process	1	0.676858	0.694485	0.976238
GO:0000462	maturation of SSU-rRNA from tricistronic rRNA transcript (SSU-rRNA, 5.8S rRNA, LSU-rRNA)	biological_process	9	6.00607	0.221835	0.976238
GO:0000463	maturation of LSU-rRNA from tricistronic rRNA transcript (SSU-rRNA, 5.8S rRNA, LSU-rRNA)	biological_process	4	2.10787	0.192486	0.976238
GO:0000466	maturation of 5.8S rRNA from tricistronic rRNA transcript (SSU-rRNA, 5.8S rRNA, LSU-rRNA)	biological_process	5	2.80771	0.190754	0.976238
GO:0000472	endonucleolytic cleavage to generate mature 5'-end of SSU-rRNA from (SSU-rRNA, 5.8S rRNA, LSU-rRNA)	biological_process	1	0.315449	0.222911	0.976238
GO:0000722	telomere maintenance via recombination	biological_process	3	2.25828	0.621608	0.976238
GO:0000726	non-recombinational repair	biological_process	16	13.8505	0.563548	0.976238
GO:0000729	DNA double-strand break processing	biological_process	7	5.59243	0.551701	0.976238
GO:0000730	DNA recombinase assembly	biological_process	1	0.365587	0.294065	0.976238
GO:0000741	karyogamy	biological_process	1	0.480486	0.45357	0.976238
GO:0000776	kinetochore	cellular_component	20	15.785	0.28872	0.976238
GO:0000777	condensed chromosome kinetochore	cellular_component	14	10.7253	0.317333	0.976238
GO:0000778	condensed nuclear chromosome kinetochore	cellular_component	3	1.96581	0.460749	0.976238
GO:0000779	condensed chromosome, centromeric region	cellular_component	16	12.6702	0.349538	0.976238
GO:0000780	condensed nuclear chromosome, centromeric region	cellular_component	4	3.32162	0.709727	0.976238
GO:0000781	chromosome, telomeric region	cellular_component	37	32.9425	0.47958	0.976238
GO:0000782	telomere cap complex	cellular_component	4	3.56186	0.816418	0.976238
GO:0000783	nuclear telomere cap complex	cellular_component	4	3.56186	0.816418	0.976238
GO:0000784	nuclear chromosome, telomeric region	cellular_component	30	27.3898	0.617936	0.976238
GO:0000785	chromatin	cellular_component	87	85.353	0.85849	0.976238
GO:0000791	euchromatin	cellular_component	8	7.6439	0.897515	0.976238
GO:0000792	heterochromatin	cellular_component	18	16.2968	0.673088	0.976238
GO:0000793	condensed chromosome	cellular_component	32	29.5248	0.648709	0.976238
GO:0000794	condensed nuclear chromosome	cellular_component	16	15.7056	0.940783	0.976238
GO:0000795	synaptonemal complex	cellular_component	6	5.61124	0.869637	0.976238
GO:0000798	nuclear cohesin complex	cellular_component	1	0.307093	0.211163	0.976238
GO:0000800	lateral element	cellular_component	5	3.21508	0.319509	0.976238
GO:0000803	sex chromosome	cellular_component	15	9.6306	0.0835871	0.976238
GO:0000805	X chromosome	cellular_component	5	2.68863	0.158648	0.976238
GO:0000808	origin recognition complex	cellular_component	3	2.62596	0.817453	0.976238
GO:0000923	equatorial microtubule organizing center	cellular_component	2	0.839805	0.205504	0.976238
GO:0000930	gamma-tubulin complex	cellular_component	5	4.68578	0.884584	0.976238
GO:0000931	gamma-tubulin large complex	cellular_component	3	2.58627	0.796971	0.976238
GO:0000932	P-body	cellular_component	12	10.4203	0.624568	0.976238
GO:0000956	nuclear-transcribed mRNA catabolic process	biological_process	41	40.4611	0.932474	0.976238
GO:0000964	mitochondrial RNA 5'-end processing	biological_process	1	0.691481	0.710626	0.976238
GO:0000965	mitochondrial RNA 3'-end processing	biological_process	1	0.733263	0.755423	0.976238
GO:0000966	RNA 5'-end processing	biological_process	3	1.91568	0.433375	0.976238
GO:0000967	rRNA 5'-end processing	biological_process	1	0.315449	0.222911	0.976238
GO:0000979	RNA polymerase II core promoter sequence-specific DNA binding	molecular_function	4	3.81673	0.925259	0.976238
GO:0001055	RNA polymerase II activity	molecular_function	2	1.80287	0.883275	0.976238
GO:0001069	regulatory region RNA binding	molecular_function	1	0.578672	0.57967	0.976238
GO:0001097	TFIIH-class transcription factor complex binding	molecular_function	2	1.48324	0.671338	0.976238
GO:0001098	basal transcription machinery binding	molecular_function	15	11.6382	0.324398	0.976238
GO:0001099	basal RNA polymerase II transcription machinery binding	molecular_function	15	11.6382	0.324398	0.976238
GO:0001101	response to acid chemical	biological_process	36	28.7894	0.178972	0.976238
GO:0001161	intronic transcription regulatory region sequence-specific DNA binding	molecular_function	1	0.881587	0.89964	0.976238
GO:0001162	RNA polymerase II intronic transcription regulatory region sequence-specific DNA binding	molecular_function	1	0.620453	0.629913	0.976238
GO:0001172	transcription, RNA-templated	biological_process	1	0.689392	0.708335	0.976238
GO:0001227	DNA-binding transcription repressor activity, RNA polymerase II-specific	molecular_function	12	9.18772	0.353503	0.976238
GO:0001302	replicative cell aging	biological_process	1	0.670591	0.687492	0.976238
GO:0001516	prostaglandin biosynthetic process	biological_process	1	0.618364	0.62745	0.976238
GO:0001520	outer dense fiber	cellular_component	1	0.474218	0.445157	0.976238
GO:0001522	pseudouridine synthesis	biological_process	3	1.23464	0.112109	0.976238
GO:0001539	cilium or flagellum-dependent cell motility	biological_process	1	0.532712	0.522021	0.976238
GO:0001541	ovarian follicle development	biological_process	12	7.41201	0.0919434	0.976238
GO:0001547	antral ovarian follicle growth	biological_process	2	1.67961	0.804742	0.976238
GO:0001553	luteinization	biological_process	1	0.607919	0.615057	0.976238
GO:0001555	oocyte growth	biological_process	1	0.309182	0.214094	0.976238
GO:0001561	fatty acid alpha-oxidation	biological_process	1	0.363498	0.291096	0.976238
GO:0001562	response to protozoan	biological_process	2	1.0132	0.32691	0.976238
GO:0001578	microtubule bundle formation	biological_process	4	3.48457	0.782454	0.976238
GO:0001595	angiotensin receptor activity	molecular_function	1	0.38021	0.314823	0.976238
GO:0001618	virus receptor activity	molecular_function	9	5.59452	0.149925	0.976238
GO:0001650	fibrillar center	cellular_component	18	14.9995	0.438482	0.976238
GO:0001652	granular component	cellular_component	2	0.818915	0.191839	0.976238
GO:0001659	temperature homeostasis	biological_process	4	1.72557	0.0833731	0.976238
GO:0001661	conditioned taste aversion	biological_process	1	0.319627	0.228805	0.976238
GO:0001662	behavioral fear response	biological_process	5	2.34602	0.0831422	0.976238
GO:0001672	regulation of chromatin assembly or disassembly	biological_process	1	0.887854	0.905261	0.976238
GO:0001674	female germ cell nucleus	cellular_component	1	0.718639	0.739964	0.976238
GO:0001675	acrosome assembly	biological_process	1	0.641344	0.654261	0.976238
GO:0001678	cellular glucose homeostasis	biological_process	8	7.70866	0.916428	0.976238
GO:0001682	tRNA 5'-leader removal	biological_process	1	0.747886	0.770648	0.976238
GO:0001702	gastrulation with mouth forming second	biological_process	4	3.68512	0.869706	0.976238
GO:0001704	formation of primary germ layer	biological_process	16	13.1256	0.427541	0.976238
GO:0001706	endoderm formation	biological_process	12	7.98024	0.154742	0.976238
GO:0001727	lipid kinase activity	molecular_function	1	0.204729	0.0788114	0.976238
GO:0001740	Barr body	cellular_component	2	1.03618	0.343716	0.976238
GO:0001754	eye photoreceptor cell differentiation	biological_process	3	2.30424	0.646702	0.976238
GO:0001759	organ induction	biological_process	2	1.3767	0.59526	0.976238
GO:0001771	immunological synapse formation	biological_process	2	0.862785	0.220835	0.976238
GO:0001773	myeloid dendritic cell activation	biological_process	4	2.56538	0.37041	0.976238
GO:0001774	microglial cell activation	biological_process	4	2.03266	0.167617	0.976238
GO:0001776	leukocyte homeostasis	biological_process	10	6.64324	0.192788	0.976238
GO:0001782	B cell homeostasis	biological_process	5	3.09182	0.277828	0.976238
GO:0001783	B cell apoptotic process	biological_process	1	0.643433	0.656668	0.976238
GO:0001816	cytokine production	biological_process	11	10.2511	0.815045	0.976238
GO:0001817	regulation of cytokine production	biological_process	66	62.9248	0.698227	0.976238
GO:0001819	positive regulation of cytokine production	biological_process	44	38.771	0.400999	0.976238
GO:0001821	histamine secretion	biological_process	1	0.791757	0.81496	0.976238
GO:0001829	trophectodermal cell differentiation	biological_process	2	1.0884	0.382232	0.976238
GO:0001832	blastocyst growth	biological_process	3	1.66081	0.298728	0.976238
GO:0001868	regulation of complement activation, lectin pathway	biological_process	1	0.256955	0.142692	0.976238
GO:0001869	negative regulation of complement activation, lectin pathway	biological_process	1	0.256955	0.142692	0.976238
GO:0001881	receptor recycling	biological_process	1	0.392745	0.332553	0.976238
GO:0001885	endothelial cell development	biological_process	4	3.77912	0.909539	0.976238
GO:0001889	liver development	biological_process	18	16.4723	0.706603	0.976238
GO:0001891	phagocytic cup	cellular_component	3	1.19912	0.100059	0.976238
GO:0001914	regulation of T cell mediated cytotoxicity	biological_process	2	1.92403	0.956323	0.976238
GO:0001917	photoreceptor inner segment	cellular_component	2	1.80704	0.885863	0.976238
GO:0001921	positive regulation of receptor recycling	biological_process	2	1.64827	0.784114	0.976238
GO:0001922	B-1 B cell homeostasis	biological_process	2	0.908745	0.252317	0.976238
GO:0001932	regulation of protein phosphorylation	biological_process	149	139.694	0.430942	0.976238
GO:0001934	positive regulation of protein phosphorylation	biological_process	103	92.74	0.286608	0.976238
GO:0001939	female pronucleus	cellular_component	1	0.954704	0.963025	0.976238
GO:0001940	male pronucleus	cellular_component	1	0.812647	0.835361	0.976238
GO:0001952	regulation of cell-matrix adhesion	biological_process	13	12.4822	0.883472	0.976238
GO:0001956	positive regulation of neurotransmitter secretion	biological_process	3	1.77989	0.36043	0.976238
GO:0001957	intramembranous ossification	biological_process	1	0.229797	0.108122	0.976238
GO:0001958	endochondral ossification	biological_process	3	1.28895	0.131784	0.976238
GO:0001959	regulation of cytokine-mediated signaling pathway	biological_process	21	17.8532	0.456403	0.976238
GO:0001961	positive regulation of cytokine-mediated signaling pathway	biological_process	5	3.8021	0.538989	0.976238
GO:0001968	fibronectin binding	molecular_function	3	2.36691	0.680703	0.976238
GO:0001974	blood vessel remodeling	biological_process	3	2.85158	0.929961	0.976238
GO:0001976	neurological system process involved in regulation of systemic arterial blood pressure	biological_process	1	0.601652	0.60756	0.976238
GO:0001991	regulation of systemic arterial blood pressure by circulatory renin-angiotensin	biological_process	1	0.62672	0.637271	0.976238
GO:0001993	regulation of systemic arterial blood pressure by norepinephrine-epinephrine	biological_process	2	0.858607	0.218025	0.976238
GO:0002002	regulation of angiotensin levels in blood	biological_process	1	0.557781	0.553774	0.976238
GO:0002003	angiotensin maturation	biological_process	1	0.526445	0.513968	0.976238
GO:0002020	protease binding	molecular_function	18	15.1332	0.461147	0.976238
GO:0002021	response to dietary excess	biological_process	3	1.15734	0.0867439	0.976238
GO:0002024	diet induced thermogenesis	biological_process	2	0.622542	0.0808458	0.976238
GO:0002028	regulation of sodium ion transport	biological_process	14	8.88689	0.0863069	0.976238
GO:0002029	desensitization of G protein-coupled receptor signaling pathway	biological_process	4	2.23948	0.23942	0.976238
GO:0002031	G protein-coupled receptor internalization	biological_process	2	1.72975	0.837194	0.976238
GO:0002042	cell migration involved in sprouting angiogenesis	biological_process	3	2.11205	0.541201	0.976238
GO:0002054	nucleobase binding	molecular_function	1	0.259044	0.145445	0.976238
GO:0002060	purine nucleobase binding	molecular_function	1	0.229797	0.108122	0.976238
GO:0002064	epithelial cell development	biological_process	18	17.59	0.922113	0.976238
GO:0002066	columnar/cuboidal epithelial cell development	biological_process	6	3.99848	0.316846	0.976238
GO:0002091	negative regulation of receptor internalization	biological_process	2	1.56053	0.724992	0.976238
GO:0002093	auditory receptor cell morphogenesis	biological_process	2	1.1281	0.411697	0.976238
GO:0002102	podosome	cellular_component	6	5.3313	0.772112	0.976238
GO:0002159	desmosome assembly	biological_process	1	0.800113	0.823174	0.976238
GO:0002162	dystroglycan binding	molecular_function	2	0.775044	0.164098	0.976238
GO:0002175	protein localization to paranode region of axon	biological_process	1	0.298737	0.199481	0.976238
GO:0002183	cytoplasmic translational initiation	biological_process	6	3.45114	0.17005	0.976238
GO:0002184	cytoplasmic translational termination	biological_process	1	0.267401	0.156563	0.976238
GO:0002191	cap-dependent translational initiation	biological_process	1	0.334251	0.249515	0.976238
GO:0002200	somatic diversification of immune receptors	biological_process	7	4.45807	0.228625	0.976238
GO:0002204	somatic recombination of immunoglobulin genes involved in immune response	biological_process	3	2.59044	0.799136	0.976238
GO:0002208	somatic diversification of immunoglobulins involved in immune response	biological_process	3	2.59044	0.799136	0.976238
GO:0002209	behavioral defense response	biological_process	5	2.34602	0.0831422	0.976238
GO:0002227	innate immune response in mucosa	biological_process	2	1.75064	0.850512	0.976238
GO:0002230	positive regulation of defense response to virus by host	biological_process	3	1.76317	0.351617	0.976238
GO:0002238	response to molecule of fungal origin	biological_process	1	0.378121	0.311861	0.976238
GO:0002244	hematopoietic progenitor cell differentiation	biological_process	9	6.23587	0.268329	0.976238
GO:0002250	adaptive immune response	biological_process	19	18.319	0.873585	0.976238
GO:0002260	lymphocyte homeostasis	biological_process	10	5.79925	0.0810899	0.976238
GO:0002269	leukocyte activation involved in inflammatory response	biological_process	4	2.03266	0.167617	0.976238
GO:0002277	myeloid dendritic cell activation involved in immune response	biological_process	1	0.38021	0.314823	0.976238
GO:0002278	eosinophil activation involved in immune response	biological_process	1	0.208907	0.0834841	0.976238
GO:0002279	mast cell activation involved in immune response	biological_process	2	1.50622	0.687434	0.976238
GO:0002281	macrophage activation involved in immune response	biological_process	1	0.772955	0.796216	0.976238
GO:0002285	lymphocyte activation involved in immune response	biological_process	8	7.76298	0.932205	0.976238
GO:0002286	T cell activation involved in immune response	biological_process	4	3.87313	0.9486	0.976238
GO:0002291	T cell activation via T cell receptor contact with antigen bound to MHC molecule on antigen presenting cell	biological_process	1	0.384388	0.32074	0.976238
GO:0002292	T cell differentiation involved in immune response	biological_process	3	2.47555	0.738885	0.976238
GO:0002312	B cell activation involved in immune response	biological_process	5	3.87522	0.567745	0.976238
GO:0002313	mature B cell differentiation involved in immune response	biological_process	1	0.835627	0.857298	0.976238
GO:0002315	marginal zone B cell differentiation	biological_process	1	0.365587	0.294065	0.976238
GO:0002320	lymphoid progenitor cell differentiation	biological_process	3	1.38714	0.170867	0.976238
GO:0002322	B cell proliferation involved in immune response	biological_process	1	0.447061	0.408249	0.976238
GO:0002327	immature B cell differentiation	biological_process	2	1.07796	0.3745	0.976238
GO:0002328	pro-B cell differentiation	biological_process	2	0.879498	0.232164	0.976238
GO:0002329	pre-B cell differentiation	biological_process	1	0.528534	0.516658	0.976238
GO:0002331	pre-B cell allelic exclusion	biological_process	1	0.419903	0.370673	0.976238
GO:0002332	transitional stage B cell differentiation	biological_process	1	0.365587	0.294065	0.976238
GO:0002333	transitional one stage B cell differentiation	biological_process	1	0.365587	0.294065	0.976238
GO:0002335	mature B cell differentiation	biological_process	2	0.967238	0.293668	0.976238
GO:0002339	B cell selection	biological_process	1	0.367676	0.297034	0.976238
GO:0002349	histamine production involved in inflammatory response	biological_process	1	0.658056	0.673372	0.976238
GO:0002360	T cell lineage commitment	biological_process	4	3.85851	0.942577	0.976238
GO:0002363	alpha-beta T cell lineage commitment	biological_process	2	1.80287	0.883275	0.976238
GO:0002381	immunoglobulin production involved in immunoglobulin mediated immune response	biological_process	4	2.8098	0.477676	0.976238
GO:0002385	mucosal immune response	biological_process	2	1.91985	0.953873	0.976238
GO:0002407	dendritic cell chemotaxis	biological_process	1	0.670591	0.687492	0.976238
GO:0002431	Fc receptor mediated stimulatory signaling pathway	biological_process	15	14.6673	0.930781	0.976238
GO:0002433	immune response-regulating cell surface receptor signaling pathway involved in phagocytosis	biological_process	15	14.6506	0.927272	0.976238
GO:0002438	acute inflammatory response to antigenic stimulus	biological_process	1	0.666413	0.682805	0.976238
GO:0002439	chronic inflammatory response to antigenic stimulus	biological_process	1	0.348874	0.270297	0.976238
GO:0002440	production of molecular mediator of immune response	biological_process	10	6.25258	0.133958	0.976238
GO:0002441	histamine secretion involved in inflammatory response	biological_process	1	0.658056	0.673372	0.976238
GO:0002447	eosinophil mediated immunity	biological_process	1	0.208907	0.0834841	0.976238
GO:0002448	mast cell mediated immunity	biological_process	2	1.57934	0.737826	0.976238
GO:0002449	lymphocyte mediated immunity	biological_process	10	9.28382	0.814167	0.976238
GO:0002455	humoral immune response mediated by circulating immunoglobulin	biological_process	4	2.33558	0.276109	0.976238
GO:0002457	T cell antigen processing and presentation	biological_process	1	0.378121	0.311861	0.976238
GO:0002460	adaptive immune response based on somatic recombination of immune receptors built from immunoglobulin superfamily domains	biological_process	13	10.6417	0.469719	0.976238
GO:0002467	germinal center formation	biological_process	1	0.551514	0.545904	0.976238
GO:0002479	antigen processing and presentation of exogenous peptide antigen via MHC class I, TAP-dependent	biological_process	4	3.42398	0.755576	0.976238
GO:0002520	immune system development	biological_process	62	59.0496	0.700984	0.976238
GO:0002521	leukocyte differentiation	biological_process	34	33.118	0.878182	0.976238
GO:0002523	leukocyte migration involved in inflammatory response	biological_process	1	0.459595	0.425372	0.976238
GO:0002526	acute inflammatory response	biological_process	8	5.55483	0.299514	0.976238
GO:0002532	production of molecular mediator involved in inflammatory response	biological_process	2	1.48115	0.669868	0.976238
GO:0002553	histamine secretion by mast cell	biological_process	1	0.658056	0.673372	0.976238
GO:0002562	somatic diversification of immune receptors via germline recombination within a single locus	biological_process	6	3.9943	0.315584	0.976238
GO:0002566	somatic diversification of immune receptors via somatic mutation	biological_process	2	1.35372	0.578573	0.976238
GO:0002568	somatic diversification of T cell receptor genes	biological_process	2	0.906655	0.250865	0.976238
GO:0002576	platelet degranulation	biological_process	14	12.2482	0.61668	0.976238
GO:0002577	regulation of antigen processing and presentation	biological_process	1	0.497198	0.475802	0.976238
GO:0002579	positive regulation of antigen processing and presentation	biological_process	1	0.250688	0.134506	0.976238
GO:0002634	regulation of germinal center formation	biological_process	2	1.15943	0.435014	0.976238
GO:0002637	regulation of immunoglobulin production	biological_process	10	6.69337	0.201211	0.976238
GO:0002638	negative regulation of immunoglobulin production	biological_process	2	1.49368	0.678669	0.976238
GO:0002645	positive regulation of tolerance induction	biological_process	1	0.952615	0.961278	0.976238
GO:0002664	regulation of T cell tolerance induction	biological_process	1	0.866963	0.886385	0.976238
GO:0002666	positive regulation of T cell tolerance induction	biological_process	1	0.768777	0.792001	0.976238
GO:0002667	regulation of T cell anergy	biological_process	1	0.639255	0.651849	0.976238
GO:0002669	positive regulation of T cell anergy	biological_process	1	0.547336	0.540633	0.976238
GO:0002673	regulation of acute inflammatory response	biological_process	3	2.48808	0.745527	0.976238
GO:0002675	positive regulation of acute inflammatory response	biological_process	3	1.74646	0.34285	0.976238
GO:0002676	regulation of chronic inflammatory response	biological_process	2	0.643433	0.0908022	0.976238
GO:0002677	negative regulation of chronic inflammatory response	biological_process	1	0.340518	0.258416	0.976238
GO:0002678	positive regulation of chronic inflammatory response	biological_process	1	0.231887	0.11069	0.976238
GO:0002681	somatic recombination of T cell receptor gene segments	biological_process	2	0.906655	0.250865	0.976238
GO:0002691	regulation of cellular extravasation	biological_process	4	2.05564	0.175055	0.976238
GO:0002693	positive regulation of cellular extravasation	biological_process	3	1.76735	0.353816	0.976238
GO:0002694	regulation of leukocyte activation	biological_process	50	41.8294	0.206439	0.976238
GO:0002695	negative regulation of leukocyte activation	biological_process	11	10.5958	0.901164	0.976238
GO:0002696	positive regulation of leukocyte activation	biological_process	33	29.0861	0.467987	0.976238
GO:0002697	regulation of immune effector process	biological_process	35	31.923	0.586014	0.976238
GO:0002700	regulation of production of molecular mediator of immune response	biological_process	17	12.4801	0.200731	0.976238
GO:0002701	negative regulation of production of molecular mediator of immune response	biological_process	3	2.72206	0.866217	0.976238
GO:0002702	positive regulation of production of molecular mediator of immune response	biological_process	11	9.02895	0.511841	0.976238
GO:0002705	positive regulation of leukocyte mediated immunity	biological_process	13	11.2078	0.592421	0.976238
GO:0002706	regulation of lymphocyte mediated immunity	biological_process	14	12.618	0.697221	0.976238
GO:0002708	positive regulation of lymphocyte mediated immunity	biological_process	11	8.45446	0.381315	0.976238
GO:0002709	regulation of T cell mediated immunity	biological_process	9	5.87237	0.19682	0.976238
GO:0002711	positive regulation of T cell mediated immunity	biological_process	8	4.59804	0.11262	0.976238
GO:0002718	regulation of cytokine production involved in immune response	biological_process	12	7.61883	0.11245	0.976238
GO:0002720	positive regulation of cytokine production involved in immune response	biological_process	9	5.54856	0.142851	0.976238
GO:0002730	regulation of dendritic cell cytokine production	biological_process	2	1.78615	0.872874	0.976238
GO:0002732	positive regulation of dendritic cell cytokine production	biological_process	2	1.48951	0.675739	0.976238
GO:0002733	regulation of myeloid dendritic cell cytokine production	biological_process	2	1.42474	0.629848	0.976238
GO:0002735	positive regulation of myeloid dendritic cell cytokine production	biological_process	2	1.42474	0.629848	0.976238
GO:0002740	negative regulation of cytokine secretion involved in immune response	biological_process	1	0.432437	0.388091	0.976238
GO:0002756	MyD88-independent toll-like receptor signaling pathway	biological_process	6	3.94207	0.299967	0.976238
GO:0002763	positive regulation of myeloid leukocyte differentiation	biological_process	9	5.18089	0.0933678	0.976238
GO:0002768	immune response-regulating cell surface receptor signaling pathway	biological_process	46	36.4501	0.11367	0.976238
GO:0002791	regulation of peptide secretion	biological_process	41	34.6848	0.283552	0.976238
GO:0002793	positive regulation of peptide secretion	biological_process	24	19.4638	0.303842	0.976238
GO:0002819	regulation of adaptive immune response	biological_process	17	14.1785	0.453655	0.976238
GO:0002821	positive regulation of adaptive immune response	biological_process	14	9.69536	0.166821	0.976238
GO:0002822	regulation of adaptive immune response based on somatic recombination of immune receptors built from immunoglobulin superfamily domains	biological_process	15	12.4028	0.460824	0.976238
GO:0002824	positive regulation of adaptive immune response based on somatic recombination of immune receptors built from immunoglobulin superfamily domains	biological_process	12	8.81378	0.283157	0.976238
GO:0002830	positive regulation of type 2 immune response	biological_process	1	0.795935	0.819076	0.976238
GO:0002831	regulation of response to biotic stimulus	biological_process	14	10.7086	0.314492	0.976238
GO:0002861	regulation of inflammatory response to antigenic stimulus	biological_process	2	1.1469	0.425684	0.976238
GO:0002863	positive regulation of inflammatory response to antigenic stimulus	biological_process	2	0.804291	0.182442	0.976238
GO:0002864	regulation of acute inflammatory response to antigenic stimulus	biological_process	1	0.668502	0.685151	0.976238
GO:0002866	positive regulation of acute inflammatory response to antigenic stimulus	biological_process	1	0.566137	0.564194	0.976238
GO:0002874	regulation of chronic inflammatory response to antigenic stimulus	biological_process	1	0.22353	0.100525	0.976238
GO:0002876	positive regulation of chronic inflammatory response to antigenic stimulus	biological_process	1	0.219352	0.0955535	0.976238
GO:0002883	regulation of hypersensitivity	biological_process	1	0.29038	0.187883	0.976238
GO:0002885	positive regulation of hypersensitivity	biological_process	1	0.24651	0.129113	0.976238
GO:0002888	positive regulation of myeloid leukocyte mediated immunity	biological_process	3	2.91634	0.960927	0.976238
GO:0002911	regulation of lymphocyte anergy	biological_process	1	0.639255	0.651849	0.976238
GO:0002913	positive regulation of lymphocyte anergy	biological_process	1	0.547336	0.540633	0.976238
GO:0002920	regulation of humoral immune response	biological_process	5	4.34735	0.754266	0.976238
GO:0002921	negative regulation of humoral immune response	biological_process	1	0.697749	0.71747	0.976238
GO:0002922	positive regulation of humoral immune response	biological_process	1	0.85234	0.872928	0.976238
GO:0002923	regulation of humoral immune response mediated by circulating immunoglobulin	biological_process	1	0.643433	0.656668	0.976238
GO:0002925	positive regulation of humoral immune response mediated by circulating immunoglobulin	biological_process	1	0.298737	0.199481	0.976238
GO:0002947	tumor necrosis factor receptor superfamily complex	cellular_component	1	0.415725	0.36484	0.976238
GO:0003009	skeletal muscle contraction	biological_process	2	1.83838	0.905116	0.976238
GO:0003013	circulatory system process	biological_process	31	24.4839	0.187855	0.976238
GO:0003014	renal system process	biological_process	6	5.43784	0.809499	0.976238
GO:0003018	vascular process in circulatory system	biological_process	15	9.58464	0.0802512	0.976238
GO:0003044	regulation of systemic arterial blood pressure mediated by a chemical signal	biological_process	4	2.33558	0.276109	0.976238
GO:0003064	regulation of heart rate by hormone	biological_process	1	0.887854	0.905261	0.976238
GO:0003085	negative regulation of systemic arterial blood pressure	biological_process	3	1.1281	0.0779971	0.976238
GO:0003096	renal sodium ion transport	biological_process	1	0.484664	0.459156	0.976238
GO:0003298	physiological muscle hypertrophy	biological_process	1	0.860696	0.880642	0.976238
GO:0003300	cardiac muscle hypertrophy	biological_process	4	3.72899	0.888387	0.976238
GO:0003301	physiological cardiac muscle hypertrophy	biological_process	1	0.860696	0.880642	0.976238
GO:0003323	type B pancreatic cell development	biological_process	1	0.747886	0.770648	0.976238
GO:0003330	regulation of extracellular matrix constituent secretion	biological_process	1	0.887854	0.905261	0.976238
GO:0003332	negative regulation of extracellular matrix constituent secretion	biological_process	1	0.825182	0.847392	0.976238
GO:0003366	cell-matrix adhesion involved in ameboidal cell migration	biological_process	2	1.0696	0.368324	0.976238
GO:0003373	dynamin family protein polymerization involved in membrane fission	biological_process	1	0.553603	0.548533	0.976238
GO:0003374	dynamin family protein polymerization involved in mitochondrial fission	biological_process	1	0.553603	0.548533	0.976238
GO:0003376	sphingosine-1-phosphate receptor signaling pathway	biological_process	1	0.453328	0.416829	0.976238
GO:0003400	regulation of COPII vesicle coating	biological_process	1	0.417814	0.367758	0.976238
GO:0003413	chondrocyte differentiation involved in endochondral bone morphogenesis	biological_process	2	1.337	0.566384	0.976238
GO:0003677	DNA binding	molecular_function	203	202.136	0.95153	0.976238
GO:0003678	DNA helicase activity	molecular_function	9	8.25391	0.795096	0.976238
GO:0003680	AT DNA binding	molecular_function	2	1.43519	0.637309	0.976238
GO:0003682	chromatin binding	molecular_function	91	77.4835	0.124598	0.976238
GO:0003689	DNA clamp loader activity	molecular_function	1	0.818915	0.841396	0.976238
GO:0003691	double-stranded telomeric DNA binding	molecular_function	6	3.13778	0.106132	0.976238
GO:0003697	single-stranded DNA binding	molecular_function	21	20.4582	0.904657	0.976238
GO:0003720	telomerase activity	molecular_function	4	1.87389	0.120387	0.976238
GO:0003725	double-stranded RNA binding	molecular_function	16	14.0741	0.607679	0.976238
GO:0003727	single-stranded RNA binding	molecular_function	22	18.3587	0.395403	0.976238
GO:0003729	mRNA binding	molecular_function	61	49.5046	0.102268	0.976238
GO:0003743	translation initiation factor activity	molecular_function	11	7.30129	0.171046	0.976238
GO:0003747	translation release factor activity	molecular_function	1	0.284113	0.179249	0.976238
GO:0003755	peptidyl-prolyl cis-trans isomerase activity	molecular_function	4	2.94976	0.540869	0.976238
GO:0003777	microtubule motor activity	molecular_function	6	5.84521	0.948951	0.976238
GO:0003785	actin monomer binding	molecular_function	3	1.97835	0.467616	0.976238
GO:0003886	DNA (cytosine-5-)-methyltransferase activity	molecular_function	1	0.432437	0.388091	0.976238
GO:0003909	DNA ligase activity	molecular_function	1	0.551514	0.545904	0.976238
GO:0003916	DNA topoisomerase activity	molecular_function	1	0.929635	0.941823	0.976238
GO:0003917	DNA topoisomerase type I activity	molecular_function	1	0.561959	0.558994	0.976238
GO:0003950	NAD+ ADP-ribosyltransferase activity	molecular_function	2	1.41848	0.625361	0.976238
GO:0003964	RNA-directed DNA polymerase activity	molecular_function	4	1.88016	0.122107	0.976238
GO:0003968	RNA-directed 5'-3' RNA polymerase activity	molecular_function	1	0.689392	0.708335	0.976238
GO:0003988	acetyl-CoA C-acyltransferase activity	molecular_function	2	0.699838	0.120143	0.976238
GO:0004003	ATP-dependent DNA helicase activity	molecular_function	8	7.46633	0.84515	0.976238
GO:0004004	ATP-dependent RNA helicase activity	molecular_function	11	7.36814	0.180897	0.976238
GO:0004028	3-chloroallyl aldehyde dehydrogenase activity	molecular_function	1	0.307093	0.211163	0.976238
GO:0004029	aldehyde dehydrogenase (NAD) activity	molecular_function	2	0.689392	0.114455	0.976238
GO:0004065	arylsulfatase activity	molecular_function	1	0.227708	0.105572	0.976238
GO:0004070	aspartate carbamoyltransferase activity	molecular_function	1	0.332162	0.246551	0.976238
GO:0004087	carbamoyl-phosphate synthase (ammonia) activity	molecular_function	1	0.332162	0.246551	0.976238
GO:0004088	carbamoyl-phosphate synthase (glutamine-hydrolyzing) activity	molecular_function	1	0.332162	0.246551	0.976238
GO:0004111	creatine kinase activity	molecular_function	1	0.405279	0.350205	0.976238
GO:0004112	cyclic-nucleotide phosphodiesterase activity	molecular_function	1	0.892032	0.908988	0.976238
GO:0004114	3',5'-cyclic-nucleotide phosphodiesterase activity	molecular_function	1	0.85234	0.872928	0.976238
GO:0004115	3',5'-cyclic-AMP phosphodiesterase activity	molecular_function	1	0.248599	0.131803	0.976238
GO:0004126	cytidine deaminase activity	molecular_function	1	0.520178	0.505871	0.976238
GO:0004148	dihydrolipoyl dehydrogenase activity	molecular_function	1	0.775044	0.798317	0.976238
GO:0004151	dihydroorotase activity	molecular_function	1	0.332162	0.246551	0.976238
GO:0004197	cysteine-type endopeptidase activity	molecular_function	12	7.71493	0.122889	0.976238
GO:0004311	farnesyltranstransferase activity	molecular_function	1	0.227708	0.105572	0.976238
GO:0004364	glutathione transferase activity	molecular_function	1	0.618364	0.62745	0.976238
GO:0004365	glyceraldehyde-3-phosphate dehydrogenase (NAD+) (phosphorylating) activity	molecular_function	1	0.513911	0.497729	0.976238
GO:0004379	glycylpeptide N-tetradecanoyltransferase activity	molecular_function	1	0.219352	0.0955535	0.976238
GO:0004386	helicase activity	molecular_function	29	22.2841	0.154811	0.976238
GO:0004457	lactate dehydrogenase activity	molecular_function	1	0.881587	0.89964	0.976238
GO:0004459	L-lactate dehydrogenase activity	molecular_function	1	0.775044	0.798317	0.976238
GO:0004467	long-chain fatty acid-CoA ligase activity	molecular_function	1	0.388567	0.326651	0.976238
GO:0004468	lysine N-acetyltransferase activity, acting on acetyl phosphate as donor	molecular_function	3	1.40803	0.179719	0.976238
GO:0004518	nuclease activity	molecular_function	14	13.3262	0.853549	0.976238
GO:0004519	endonuclease activity	molecular_function	9	8.09514	0.750457	0.976238
GO:0004520	endodeoxyribonuclease activity	molecular_function	4	3.20463	0.656821	0.976238
GO:0004521	endoribonuclease activity	molecular_function	6	3.53261	0.189257	0.976238
GO:0004525	ribonuclease III activity	molecular_function	2	0.62672	0.0827952	0.976238
GO:0004526	ribonuclease P activity	molecular_function	1	0.674769	0.692159	0.976238
GO:0004529	exodeoxyribonuclease activity	molecular_function	2	1.20748	0.470772	0.976238
GO:0004532	exoribonuclease activity	molecular_function	3	2.76384	0.887036	0.976238
GO:0004535	poly(A)-specific ribonuclease activity	molecular_function	2	1.58769	0.743501	0.976238
GO:0004540	ribonuclease activity	molecular_function	9	6.79992	0.398832	0.976238
GO:0004549	tRNA-specific ribonuclease activity	molecular_function	1	0.898299	0.914548	0.976238
GO:0004602	glutathione peroxidase activity	molecular_function	1	0.779222	0.802505	0.976238
GO:0004623	phospholipase A2 activity	molecular_function	1	0.954704	0.963025	0.976238
GO:0004645	phosphorylase activity	molecular_function	1	0.373943	0.305934	0.976238
GO:0004679	AMP-activated protein kinase activity	molecular_function	1	0.89621	0.912699	0.976238
GO:0004690	cyclic nucleotide-dependent protein kinase activity	molecular_function	2	0.969327	0.295167	0.976238
GO:0004691	cAMP-dependent protein kinase activity	molecular_function	2	0.89621	0.243632	0.976238
GO:0004704	NF-kappaB-inducing kinase activity	molecular_function	2	0.764599	0.157704	0.976238
GO:0004705	JUN kinase activity	molecular_function	1	0.674769	0.692159	0.976238
GO:0004708	MAP kinase kinase activity	molecular_function	4	2.37945	0.293454	0.976238
GO:0004712	protein serine/threonine/tyrosine kinase activity	molecular_function	11	7.05687	0.137712	0.976238
GO:0004713	protein tyrosine kinase activity	molecular_function	18	17.7508	0.952835	0.976238
GO:0004715	non-membrane spanning protein tyrosine kinase activity	molecular_function	8	6.29645	0.497195	0.976238
GO:0004723	calcium-dependent protein serine/threonine phosphatase activity	molecular_function	1	0.670591	0.687492	0.976238
GO:0004738	pyruvate dehydrogenase activity	molecular_function	2	1.70677	0.822405	0.976238
GO:0004739	pyruvate dehydrogenase (acetyl-transferring) activity	molecular_function	1	0.787579	0.810826	0.976238
GO:0004784	superoxide dismutase activity	molecular_function	2	0.823093	0.19455	0.976238
GO:0004826	phenylalanine-tRNA ligase activity	molecular_function	1	0.350963	0.273269	0.976238
GO:0004842	ubiquitin-protein transferase activity	molecular_function	57	55.0072	0.78815	0.976238
GO:0004859	phospholipase inhibitor activity	molecular_function	1	0.691481	0.710626	0.976238
GO:0004860	protein kinase inhibitor activity	molecular_function	10	8.76573	0.676757	0.976238
GO:0004861	cyclin-dependent protein serine/threonine kinase inhibitor activity	molecular_function	4	2.07236	0.180555	0.976238
GO:0004866	endopeptidase inhibitor activity	molecular_function	10	8.22884	0.536944	0.976238
GO:0004869	cysteine-type endopeptidase inhibitor activity	molecular_function	6	4.28677	0.407968	0.976238
GO:0004896	cytokine receptor activity	molecular_function	3	2.79517	0.902492	0.976238
GO:0004917	interleukin-7 receptor activity	molecular_function	1	0.242332	0.123774	0.976238
GO:0004935	adrenergic receptor activity	molecular_function	2	0.653878	0.0959723	0.976238
GO:0004945	angiotensin type II receptor activity	molecular_function	1	0.38021	0.314823	0.976238
GO:0005007	fibroblast growth factor-activated receptor activity	molecular_function	1	0.593295	0.597491	0.976238
GO:0005031	tumor necrosis factor-activated receptor activity	molecular_function	1	0.591206	0.59496	0.976238
GO:0005035	death receptor activity	molecular_function	2	0.758332	0.153909	0.976238
GO:0005055	laminin receptor activity	molecular_function	1	0.488842	0.464724	0.976238
GO:0005078	MAP-kinase scaffold activity	molecular_function	2	0.94217	0.275795	0.976238
GO:0005080	protein kinase C binding	molecular_function	10	8.3897	0.57824	0.976238
GO:0005085	guanyl-nucleotide exchange factor activity	molecular_function	21	20.6003	0.929823	0.976238
GO:0005086	ARF guanyl-nucleotide exchange factor activity	molecular_function	1	0.704016	0.724269	0.976238
GO:0005104	fibroblast growth factor receptor binding	molecular_function	2	0.678947	0.108878	0.976238
GO:0005113	patched binding	molecular_function	1	0.917101	0.931017	0.976238
GO:0005137	interleukin-5 receptor binding	molecular_function	1	0.419903	0.370673	0.976238
GO:0005138	interleukin-6 receptor binding	molecular_function	1	0.296648	0.196573	0.976238
GO:0005149	interleukin-1 receptor binding	molecular_function	1	0.856518	0.876794	0.976238
GO:0005164	tumor necrosis factor receptor binding	molecular_function	7	4.67116	0.281241	0.976238
GO:0005172	vascular endothelial growth factor receptor binding	molecular_function	1	0.551514	0.545904	0.976238
GO:0005174	CD40 receptor binding	molecular_function	2	0.714461	0.128289	0.976238
GO:0005178	integrin binding	molecular_function	14	11.6257	0.486194	0.976238
GO:0005227	calcium activated cation channel activity	molecular_function	1	0.566137	0.564194	0.976238
GO:0005231	excitatory extracellular ligand-gated ion channel activity	molecular_function	1	0.860696	0.880642	0.976238
GO:0005237	inhibitory extracellular ligand-gated ion channel activity	molecular_function	1	0.296648	0.196573	0.976238
GO:0005246	calcium channel regulator activity	molecular_function	6	3.14405	0.10725	0.976238
GO:0005247	voltage-gated chloride channel activity	molecular_function	1	0.215174	0.0906621	0.976238
GO:0005254	chloride channel activity	molecular_function	2	1.55427	0.720694	0.976238
GO:0005262	calcium channel activity	molecular_function	5	4.76725	0.915107	0.976238
GO:0005267	potassium channel activity	molecular_function	2	1.90105	0.942789	0.976238
GO:0005310	dicarboxylic acid transmembrane transporter activity	molecular_function	2	0.917101	0.258145	0.976238
GO:0005313	L-glutamate transmembrane transporter activity	molecular_function	1	0.350963	0.273269	0.976238
GO:0005315	inorganic phosphate transmembrane transporter activity	molecular_function	1	0.357231	0.282183	0.976238
GO:0005324	long-chain fatty acid transporter activity	molecular_function	1	0.453328	0.416829	0.976238
GO:0005343	organic acid:sodium symporter activity	molecular_function	1	0.376032	0.308898	0.976238
GO:0005388	calcium-transporting ATPase activity	molecular_function	1	0.925457	0.938236	0.976238
GO:0005436	sodium:phosphate symporter activity	molecular_function	1	0.213085	0.0882477	0.976238
GO:0005488	binding	molecular_function	1008	1000.74	0.81806	0.976238
GO:0005506	iron ion binding	molecular_function	6	5.56319	0.853073	0.976238
GO:0005507	copper ion binding	molecular_function	4	3.69556	0.874168	0.976238
GO:0005516	calmodulin binding	molecular_function	15	14.2391	0.840188	0.976238
GO:0005521	lamin binding	molecular_function	2	1.65454	0.78826	0.976238
GO:0005522	profilin binding	molecular_function	2	1.74855	0.849185	0.976238
GO:0005523	tropomyosin binding	molecular_function	1	0.821004	0.843399	0.976238
GO:0005524	ATP binding	molecular_function	165	144.67	0.0908942	0.976238
GO:0005527	macrolide binding	molecular_function	1	0.94217	0.952491	0.976238
GO:0005528	FK506 binding	molecular_function	1	0.94217	0.952491	0.976238
GO:0005539	glycosaminoglycan binding	molecular_function	11	10.2907	0.825016	0.976238
GO:0005544	calcium-dependent phospholipid binding	molecular_function	3	2.16427	0.569981	0.976238
GO:0005547	phosphatidylinositol-3,4,5-trisphosphate binding	molecular_function	5	3.20045	0.314457	0.976238
GO:0005581	collagen trimer	cellular_component	3	2.02222	0.491711	0.976238
GO:0005604	basement membrane	cellular_component	6	5.27907	0.753693	0.976238
GO:0005622	intracellular	cellular_component	1004	992.102	0.705105	0.976238
GO:0005623	cell	cellular_component	1027	1023.55	0.914044	0.976238
GO:0005635	nuclear envelope	cellular_component	45	42.6671	0.720961	0.976238
GO:0005637	nuclear inner membrane	cellular_component	6	5.04928	0.672222	0.976238
GO:0005639	integral component of nuclear inner membrane	cellular_component	1	0.712372	0.733267	0.976238
GO:0005654	nucleoplasm	cellular_component	459	426.408	0.114196	0.976238
GO:0005655	nucleolar ribonuclease P complex	cellular_component	1	0.467951	0.436704	0.976238
GO:0005664	nuclear origin of replication recognition complex	cellular_component	3	2.62596	0.817453	0.976238
GO:0005669	transcription factor TFIID complex	cellular_component	4	3.35922	0.726627	0.976238
GO:0005673	transcription factor TFIIE complex	cellular_component	1	0.325895	0.237668	0.976238
GO:0005675	transcription factor TFIIH holo complex	cellular_component	3	1.21793	0.106356	0.976238
GO:0005684	U2-type spliceosomal complex	cellular_component	22	16.3135	0.159151	0.976238
GO:0005686	U2 snRNP	cellular_component	6	4.46016	0.465923	0.976238
GO:0005687	U4 snRNP	cellular_component	3	2.57373	0.790465	0.976238
GO:0005688	U6 snRNP	cellular_component	2	0.969327	0.295167	0.976238
GO:0005694	chromosome	cellular_component	169	152.815	0.190323	0.976238
GO:0005697	telomerase holoenzyme complex	cellular_component	6	3.69556	0.230626	0.976238
GO:0005720	nuclear heterochromatin	cellular_component	12	8.6759	0.259084	0.976238
GO:0005721	pericentric heterochromatin	cellular_component	4	2.49017	0.338674	0.976238
GO:0005726	perichromatin fibrils	cellular_component	2	1.75064	0.850512	0.976238
GO:0005732	small nucleolar ribonucleoprotein complex	cellular_component	4	3.45741	0.770431	0.976238
GO:0005745	m-AAA complex	cellular_component	1	0.221441	0.0980293	0.976238
GO:0005749	mitochondrial respiratory chain complex II, succinate dehydrogenase complex (ubiquinone)	cellular_component	1	0.699838	0.719741	0.976238
GO:0005767	secondary lysosome	cellular_component	3	1.88643	0.417496	0.976238
GO:0005770	late endosome	cellular_component	21	16.9779	0.328975	0.976238
GO:0005773	vacuole	cellular_component	62	59.6847	0.764383	0.976238
GO:0005785	signal recognition particle receptor complex	cellular_component	1	0.474218	0.445157	0.976238
GO:0005801	cis-Golgi network	cellular_component	6	3.13569	0.105761	0.976238
GO:0005811	lipid droplet	cellular_component	8	7.35979	0.813438	0.976238
GO:0005816	spindle pole body	cellular_component	2	0.892032	0.240753	0.976238
GO:0005818	aster	cellular_component	1	0.628809	0.639714	0.976238
GO:0005827	polar microtubule	cellular_component	1	0.889943	0.907126	0.976238
GO:0005834	heterotrimeric G-protein complex	cellular_component	2	1.8342	0.902565	0.976238
GO:0005846	nuclear cap binding complex	cellular_component	1	0.344696	0.264356	0.976238
GO:0005851	eukaryotic translation initiation factor 2B complex	cellular_component	2	0.664324	0.101266	0.976238
GO:0005859	muscle myosin complex	cellular_component	1	0.80638	0.829287	0.976238
GO:0005875	microtubule associated complex	cellular_component	16	14.6548	0.725286	0.976238
GO:0005876	spindle microtubule	cellular_component	11	8.77617	0.452845	0.976238
GO:0005890	sodium:potassium-exchanging ATPase complex	cellular_component	2	0.875319	0.229318	0.976238
GO:0005895	interleukin-5 receptor complex	cellular_component	1	0.417814	0.367758	0.976238
GO:0005923	bicellular tight junction	cellular_component	11	9.31933	0.581942	0.976238
GO:0005956	protein kinase CK2 complex	cellular_component	2	1.42892	0.632835	0.976238
GO:0005958	DNA-dependent protein kinase-DNA ligase 4 complex	cellular_component	2	0.879498	0.232164	0.976238
GO:0005978	glycogen biosynthetic process	biological_process	2	1.58142	0.739246	0.976238
GO:0005979	regulation of glycogen biosynthetic process	biological_process	5	3.66214	0.484481	0.976238
GO:0005996	monosaccharide metabolic process	biological_process	16	13.0838	0.420114	0.976238
GO:0006006	glucose metabolic process	biological_process	16	10.7274	0.107427	0.976238
GO:0006007	glucose catabolic process	biological_process	5	3.74361	0.516109	0.976238
GO:0006012	galactose metabolic process	biological_process	1	0.561959	0.558994	0.976238
GO:0006044	N-acetylglucosamine metabolic process	biological_process	1	0.478397	0.450771	0.976238
GO:0006047	UDP-N-acetylglucosamine metabolic process	biological_process	1	0.668502	0.685151	0.976238
GO:0006048	UDP-N-acetylglucosamine biosynthetic process	biological_process	1	0.572405	0.571956	0.976238
GO:0006054	N-acetylneuraminate metabolic process	biological_process	1	0.459595	0.425372	0.976238
GO:0006071	glycerol metabolic process	biological_process	2	0.983951	0.305692	0.976238
GO:0006081	cellular aldehyde metabolic process	biological_process	5	3.94416	0.59497	0.976238
GO:0006085	acetyl-CoA biosynthetic process	biological_process	3	2.04311	0.503208	0.976238
GO:0006086	acetyl-CoA biosynthetic process from pyruvate	biological_process	2	1.73393	0.839867	0.976238
GO:0006090	pyruvate metabolic process	biological_process	8	7.86116	0.960506	0.976238
GO:0006096	glycolytic process	biological_process	5	4.21992	0.704135	0.976238
GO:0006099	tricarboxylic acid cycle	biological_process	6	3.64333	0.216953	0.976238
GO:0006101	citrate metabolic process	biological_process	7	4.13635	0.15912	0.976238
GO:0006102	isocitrate metabolic process	biological_process	1	0.346785	0.267326	0.976238
GO:0006103	2-oxoglutarate metabolic process	biological_process	3	2.22486	0.60329	0.976238
GO:0006104	succinyl-CoA metabolic process	biological_process	2	0.85234	0.213829	0.976238
GO:0006106	fumarate metabolic process	biological_process	1	0.330073	0.243588	0.976238
GO:0006107	oxaloacetate metabolic process	biological_process	2	1.0508	0.354461	0.976238
GO:0006109	regulation of carbohydrate metabolic process	biological_process	19	15.3087	0.345445	0.976238
GO:0006110	regulation of glycolytic process	biological_process	5	4.52074	0.821663	0.976238
GO:0006111	regulation of gluconeogenesis	biological_process	6	3.01452	0.0855203	0.976238
GO:0006114	glycerol biosynthetic process	biological_process	1	0.35932	0.285155	0.976238
GO:0006117	acetaldehyde metabolic process	biological_process	1	0.561959	0.558994	0.976238
GO:0006121	mitochondrial electron transport, succinate to ubiquinone	biological_process	1	0.541069	0.532687	0.976238
GO:0006144	purine nucleobase metabolic process	biological_process	2	1.91359	0.95019	0.976238
GO:0006167	AMP biosynthetic process	biological_process	1	0.38021	0.314823	0.976238
GO:0006188	IMP biosynthetic process	biological_process	1	0.952615	0.961278	0.976238
GO:0006189	'de novo' IMP biosynthetic process	biological_process	1	0.816826	0.839389	0.976238
GO:0006195	purine nucleotide catabolic process	biological_process	2	1.64201	0.779957	0.976238
GO:0006207	'de novo' pyrimidine nucleobase biosynthetic process	biological_process	1	0.804291	0.827254	0.976238
GO:0006216	cytidine catabolic process	biological_process	1	0.520178	0.505871	0.976238
GO:0006244	pyrimidine nucleotide catabolic process	biological_process	1	0.463773	0.431047	0.976238
GO:0006259	DNA metabolic process	biological_process	107	106.373	0.951534	0.976238
GO:0006260	DNA replication	biological_process	34	30.0345	0.4693	0.976238
GO:0006261	DNA-dependent DNA replication	biological_process	17	16.0127	0.805115	0.976238
GO:0006264	mitochondrial DNA replication	biological_process	1	0.557781	0.553774	0.976238
GO:0006265	DNA topological change	biological_process	3	2.22904	0.605582	0.976238
GO:0006268	DNA unwinding involved in DNA replication	biological_process	7	5.2352	0.44052	0.976238
GO:0006278	RNA-dependent DNA biosynthetic process	biological_process	11	8.11394	0.310963	0.976238
GO:0006282	regulation of DNA repair	biological_process	22	18.7494	0.452811	0.976238
GO:0006284	base-excision repair	biological_process	10	6.8417	0.22725	0.976238
GO:0006285	base-excision repair, AP site formation	biological_process	1	0.38021	0.314823	0.976238
GO:0006287	base-excision repair, gap-filling	biological_process	1	0.430348	0.385197	0.976238
GO:0006293	nucleotide-excision repair, preincision complex stabilization	biological_process	10	6.38837	0.153022	0.976238
GO:0006296	nucleotide-excision repair, DNA incision, 5'-to lesion	biological_process	13	8.78453	0.154937	0.976238
GO:0006297	nucleotide-excision repair, DNA gap filling	biological_process	6	5.71151	0.903918	0.976238
GO:0006302	double-strand break repair	biological_process	31	26.9761	0.438472	0.976238
GO:0006303	double-strand break repair via nonhomologous end joining	biological_process	16	13.3554	0.469268	0.976238
GO:0006305	DNA alkylation	biological_process	7	4.14053	0.15994	0.976238
GO:0006306	DNA methylation	biological_process	7	4.14053	0.15994	0.976238
GO:0006307	DNA dealkylation involved in DNA repair	biological_process	1	0.701927	0.722008	0.976238
GO:0006312	mitotic recombination	biological_process	3	2.52359	0.764257	0.976238
GO:0006323	DNA packaging	biological_process	29	21.8976	0.129056	0.976238
GO:0006333	chromatin assembly or disassembly	biological_process	24	21.4589	0.583298	0.976238
GO:0006342	chromatin silencing	biological_process	12	11.6048	0.907635	0.976238
GO:0006348	chromatin silencing at telomere	biological_process	1	0.405279	0.350205	0.976238
GO:0006353	DNA-templated transcription, termination	biological_process	12	9.58882	0.436173	0.976238
GO:0006355	regulation of transcription, DNA-templated	biological_process	317	305.545	0.512012	0.976238
GO:0006357	regulation of transcription by RNA polymerase II	biological_process	223	221.79	0.935221	0.976238
GO:0006366	transcription by RNA polymerase II	biological_process	60	59.2293	0.920217	0.976238
GO:0006369	termination of RNA polymerase II transcription	biological_process	7	4.42465	0.220825	0.976238
GO:0006370	7-methylguanosine mRNA capping	biological_process	7	4.11337	0.154651	0.976238
GO:0006388	tRNA splicing, via endonucleolytic cleavage and ligation	biological_process	1	0.927546	0.940031	0.976238
GO:0006398	mRNA 3'-end processing by stem-loop binding and cleavage	biological_process	1	0.361409	0.288125	0.976238
GO:0006401	RNA catabolic process	biological_process	49	44.7416	0.524324	0.976238
GO:0006402	mRNA catabolic process	biological_process	43	41.9046	0.865617	0.976238
GO:0006407	rRNA export from nucleus	biological_process	3	1.759	0.349421	0.976238
GO:0006417	regulation of translation	biological_process	62	49.9413	0.0879098	0.976238
GO:0006432	phenylalanyl-tRNA aminoacylation	biological_process	1	0.263223	0.150983	0.976238
GO:0006446	regulation of translational initiation	biological_process	14	11.3144	0.424621	0.976238
GO:0006447	regulation of translational initiation by iron	biological_process	1	0.463773	0.431047	0.976238
GO:0006471	protein ADP-ribosylation	biological_process	2	1.59396	0.747746	0.976238
GO:0006479	protein methylation	biological_process	17	12.8603	0.248339	0.976238
GO:0006497	protein lipidation	biological_process	5	2.9811	0.242279	0.976238
GO:0006498	N-terminal protein lipidation	biological_process	1	0.58285	0.584788	0.976238
GO:0006499	N-terminal protein myristoylation	biological_process	1	0.58285	0.584788	0.976238
GO:0006520	cellular amino acid metabolic process	biological_process	20	19.1797	0.851421	0.976238
GO:0006526	arginine biosynthetic process	biological_process	1	0.453328	0.416829	0.976238
GO:0006528	asparagine metabolic process	biological_process	1	0.242332	0.123774	0.976238
GO:0006534	cysteine metabolic process	biological_process	1	0.726996	0.748826	0.976238
GO:0006538	glutamate catabolic process	biological_process	1	0.348874	0.270297	0.976238
GO:0006551	leucine metabolic process	biological_process	1	0.311271	0.217029	0.976238
GO:0006553	lysine metabolic process	biological_process	1	0.798024	0.821127	0.976238
GO:0006554	lysine catabolic process	biological_process	1	0.733263	0.755423	0.976238
GO:0006555	methionine metabolic process	biological_process	1	0.827271	0.849382	0.976238
GO:0006573	valine metabolic process	biological_process	2	0.639255	0.0887695	0.976238
GO:0006577	amino-acid betaine metabolic process	biological_process	1	0.576583	0.577104	0.976238
GO:0006578	amino-acid betaine biosynthetic process	biological_process	1	0.369765	0.300002	0.976238
GO:0006582	melanin metabolic process	biological_process	1	0.551514	0.545904	0.976238
GO:0006591	ornithine metabolic process	biological_process	1	0.407368	0.353137	0.976238
GO:0006600	creatine metabolic process	biological_process	2	0.718639	0.130654	0.976238
GO:0006616	SRP-dependent cotranslational protein targeting to membrane, translocation	biological_process	1	0.610008	0.617546	0.976238
GO:0006623	protein targeting to vacuole	biological_process	6	5.03048	0.665543	0.976238
GO:0006643	membrane lipid metabolic process	biological_process	11	7.32009	0.173785	0.976238
GO:0006654	phosphatidic acid biosynthetic process	biological_process	2	1.13019	0.41325	0.976238
GO:0006662	glycerol ether metabolic process	biological_process	1	0.800113	0.823174	0.976238
GO:0006670	sphingosine metabolic process	biological_process	1	0.242332	0.123774	0.976238
GO:0006677	glycosylceramide metabolic process	biological_process	2	0.637166	0.0877608	0.976238
GO:0006678	glucosylceramide metabolic process	biological_process	1	0.373943	0.305934	0.976238
GO:0006688	glycosphingolipid biosynthetic process	biological_process	1	0.44915	0.411113	0.976238
GO:0006692	prostanoid metabolic process	biological_process	2	1.23673	0.492495	0.976238
GO:0006693	prostaglandin metabolic process	biological_process	2	1.23673	0.492495	0.976238
GO:0006695	cholesterol biosynthetic process	biological_process	4	3.12107	0.618826	0.976238
GO:0006713	glucocorticoid catabolic process	biological_process	1	0.409457	0.356067	0.976238
GO:0006730	one-carbon metabolic process	biological_process	3	2.33976	0.666003	0.976238
GO:0006733	oxidoreduction coenzyme metabolic process	biological_process	13	11.1347	0.576163	0.976238
GO:0006734	NADH metabolic process	biological_process	9	5.19342	0.0948466	0.976238
GO:0006735	NADH regeneration	biological_process	5	3.52008	0.430231	0.976238
GO:0006741	NADP biosynthetic process	biological_process	1	0.29038	0.187883	0.976238
GO:0006749	glutathione metabolic process	biological_process	3	2.47346	0.737777	0.976238
GO:0006754	ATP biosynthetic process	biological_process	6	5.18298	0.719685	0.976238
GO:0006757	ATP generation from ADP	biological_process	5	4.24081	0.712378	0.976238
GO:0006778	porphyrin-containing compound metabolic process	biological_process	2	1.78615	0.872874	0.976238
GO:0006779	porphyrin-containing compound biosynthetic process	biological_process	2	1.27642	0.521875	0.976238
GO:0006790	sulfur compound metabolic process	biological_process	20	15.622	0.268	0.976238
GO:0006793	phosphorus metabolic process	biological_process	183	170.148	0.324345	0.976238
GO:0006796	phosphate-containing compound metabolic process	biological_process	182	169.198	0.324857	0.976238
GO:0006807	nitrogen compound metabolic process	biological_process	662	621.799	0.106506	0.976238
GO:0006808	regulation of nitrogen utilization	biological_process	1	0.401101	0.344331	0.976238
GO:0006809	nitric oxide biosynthetic process	biological_process	2	1.47279	0.663982	0.976238
GO:0006813	potassium ion transport	biological_process	7	5.28325	0.455126	0.976238
GO:0006814	sodium ion transport	biological_process	7	4.34108	0.201895	0.976238
GO:0006816	calcium ion transport	biological_process	13	12.2858	0.838539	0.976238
GO:0006817	phosphate ion transport	biological_process	1	0.628809	0.639714	0.976238
GO:0006835	dicarboxylic acid transport	biological_process	3	2.26873	0.627321	0.976238
GO:0006836	neurotransmitter transport	biological_process	11	7.56869	0.212304	0.976238
GO:0006857	oligopeptide transport	biological_process	1	0.472129	0.442344	0.976238
GO:0006880	intracellular sequestering of iron ion	biological_process	1	0.373943	0.305934	0.976238
GO:0006883	cellular sodium ion homeostasis	biological_process	3	1.65663	0.296615	0.976238
GO:0006886	intracellular protein transport	biological_process	121	117.602	0.753968	0.976238
GO:0006888	ER to Golgi vesicle-mediated transport	biological_process	23	17.7905	0.216778	0.976238
GO:0006891	intra-Golgi vesicle-mediated transport	biological_process	5	2.63849	0.145994	0.976238
GO:0006892	post-Golgi vesicle-mediated transport	biological_process	11	7.94055	0.277595	0.976238
GO:0006893	Golgi to plasma membrane transport	biological_process	6	4.58341	0.508173	0.976238
GO:0006900	vesicle budding from membrane	biological_process	14	10.3472	0.256119	0.976238
GO:0006914	autophagy	biological_process	34	27.2811	0.198292	0.976238
GO:0006915	apoptotic process	biological_process	119	101.468	0.0817197	0.976238
GO:0006919	activation of cysteine-type endopeptidase activity involved in apoptotic process	biological_process	11	10.7441	0.937765	0.976238
GO:0006921	cellular component disassembly involved in execution phase of apoptosis	biological_process	3	2.63223	0.820669	0.976238
GO:0006924	activation-induced cell death of T cells	biological_process	2	1.24091	0.495594	0.976238
GO:0006929	substrate-dependent cell migration	biological_process	3	1.96581	0.460749	0.976238
GO:0006940	regulation of smooth muscle contraction	biological_process	5	4.27005	0.723904	0.976238
GO:0006953	acute-phase response	biological_process	4	3.3634	0.728501	0.976238
GO:0006956	complement activation	biological_process	3	2.80144	0.905567	0.976238
GO:0006958	complement activation, classical pathway	biological_process	3	2.17472	0.575731	0.976238
GO:0006959	humoral immune response	biological_process	12	10.3764	0.614234	0.976238
GO:0006970	response to osmotic stress	biological_process	11	7.01091	0.131918	0.976238
GO:0006971	hypotonic response	biological_process	1	0.369765	0.300002	0.976238
GO:0006972	hyperosmotic response	biological_process	4	2.46928	0.329996	0.976238
GO:0006975	DNA damage induced protein phosphorylation	biological_process	3	2.04102	0.502058	0.976238
GO:0006979	response to oxidative stress	biological_process	52	43.8913	0.220935	0.976238
GO:0006990	positive regulation of transcription from RNA polymerase II promoter involved in unfolded protein response	biological_process	2	1.44355	0.643262	0.976238
GO:0006996	organelle organization	biological_process	357	351.41	0.765419	0.976238
GO:0006997	nucleus organization	biological_process	16	15.7557	0.950932	0.976238
GO:0006998	nuclear envelope organization	biological_process	9	7.25324	0.516602	0.976238
GO:0007000	nucleolus organization	biological_process	3	1.32447	0.145419	0.976238
GO:0007004	telomere maintenance via telomerase	biological_process	10	7.31592	0.321024	0.976238
GO:0007005	mitochondrion organization	biological_process	44	43.4087	0.928487	0.976238
GO:0007006	mitochondrial membrane organization	biological_process	21	18.459	0.554222	0.976238
GO:0007007	inner mitochondrial membrane organization	biological_process	2	1.79033	0.875481	0.976238
GO:0007009	plasma membrane organization	biological_process	7	6.15022	0.731851	0.976238
GO:0007020	microtubule nucleation	biological_process	5	3.85015	0.557869	0.976238
GO:0007026	negative regulation of microtubule depolymerization	biological_process	3	2.18308	0.58033	0.976238
GO:0007029	endoplasmic reticulum organization	biological_process	7	4.3954	0.214106	0.976238
GO:0007033	vacuole organization	biological_process	12	9.17101	0.350211	0.976238
GO:0007034	vacuolar transport	biological_process	15	12.9	0.558746	0.976238
GO:0007041	lysosomal transport	biological_process	12	10.4224	0.625061	0.976238
GO:0007044	cell-substrate junction assembly	biological_process	6	5.31041	0.764751	0.976238
GO:0007045	cell-substrate adherens junction assembly	biological_process	3	2.64894	0.829222	0.976238
GO:0007056	spindle assembly involved in female meiosis	biological_process	1	0.906655	0.921907	0.976238
GO:0007057	spindle assembly involved in female meiosis I	biological_process	1	0.706105	0.726526	0.976238
GO:0007062	sister chromatid cohesion	biological_process	6	5.465	0.818981	0.976238
GO:0007064	mitotic sister chromatid cohesion	biological_process	3	1.71512	0.326542	0.976238
GO:0007076	mitotic chromosome condensation	biological_process	2	1.30567	0.543421	0.976238
GO:0007080	mitotic metaphase plate congression	biological_process	5	4.75681	0.911215	0.976238
GO:0007084	mitotic nuclear envelope reassembly	biological_process	4	2.01595	0.1623	0.976238
GO:0007091	metaphase/anaphase transition of mitotic cell cycle	biological_process	1	0.915012	0.929203	0.976238
GO:0007095	mitotic G2 DNA damage checkpoint	biological_process	3	1.93239	0.44248	0.976238
GO:0007096	regulation of exit from mitosis	biological_process	3	2.06609	0.515866	0.976238
GO:0007100	mitotic centrosome separation	biological_process	2	1.45608	0.652164	0.976238
GO:0007127	meiosis I	biological_process	12	10.3179	0.600504	0.976238
GO:0007129	synapsis	biological_process	3	2.71788	0.864122	0.976238
GO:0007135	meiosis II	biological_process	2	0.91919	0.259607	0.976238
GO:0007140	male meiotic nuclear division	biological_process	4	2.44421	0.319668	0.976238
GO:0007141	male meiosis I	biological_process	2	1.4143	0.622366	0.976238
GO:0007143	female meiotic nuclear division	biological_process	5	4.31393	0.741156	0.976238
GO:0007144	female meiosis I	biological_process	2	1.52084	0.697615	0.976238
GO:0007157	heterophilic cell-cell adhesion via plasma membrane cell adhesion molecules	biological_process	3	2.20814	0.594113	0.976238
GO:0007159	leukocyte cell-cell adhesion	biological_process	9	5.52767	0.1397	0.976238
GO:0007161	calcium-independent cell-matrix adhesion	biological_process	3	1.77362	0.35712	0.976238
GO:0007166	cell surface receptor signaling pathway	biological_process	199	195.497	0.802104	0.976238
GO:0007171	activation of transmembrane receptor protein tyrosine kinase activity	biological_process	2	0.821004	0.193194	0.976238
GO:0007172	signal complex assembly	biological_process	3	1.78615	0.363745	0.976238
GO:0007185	transmembrane receptor protein tyrosine phosphatase signaling pathway	biological_process	1	0.53898	0.530028	0.976238
GO:0007189	adenylate cyclase-activating G protein-coupled receptor signaling pathway	biological_process	6	4.60639	0.516127	0.976238
GO:0007190	activation of adenylate cyclase activity	biological_process	3	2.77428	0.892203	0.976238
GO:0007191	adenylate cyclase-activating dopamine receptor signaling pathway	biological_process	1	0.76251	0.785644	0.976238
GO:0007194	negative regulation of adenylate cyclase activity	biological_process	1	0.837716	0.859267	0.976238
GO:0007212	dopamine receptor signaling pathway	biological_process	5	3.35504	0.36915	0.976238
GO:0007216	G protein-coupled glutamate receptor signaling pathway	biological_process	1	0.338429	0.255448	0.976238
GO:0007229	integrin-mediated signaling pathway	biological_process	10	8.21213	0.532692	0.976238
GO:0007257	activation of JUN kinase activity	biological_process	3	2.88709	0.947019	0.976238
GO:0007258	JUN phosphorylation	biological_process	1	0.741619	0.764151	0.976238
GO:0007259	JAK-STAT cascade	biological_process	4	3.80628	0.920905	0.976238
GO:0007266	Rho protein signal transduction	biological_process	7	4.84664	0.328005	0.976238
GO:0007267	cell-cell signaling	biological_process	74	71.9747	0.811289	0.976238
GO:0007268	chemical synaptic transmission	biological_process	24	20.3245	0.4149	0.976238
GO:0007269	neurotransmitter secretion	biological_process	8	4.45598	0.0931692	0.976238
GO:0007272	ensheathment of neurons	biological_process	9	7.89459	0.694003	0.976238
GO:0007276	gamete generation	biological_process	52	49.5214	0.724646	0.976238
[truncated: 20,452 more rows]
