# Supplementary material for: PIGNON: a protein–protein interaction-guided functional enrichment analysis for quantitative proteomics
Source: BMC Bioinformatics. 2021 Jun 4;22:302. doi: 10.1186/s12859-021-04042-6 (PMC8178832; doi:10.1186/s12859-021-04042-6)
Supplement: Supplementary file 20 — Additional File 20: File S5. NEA results on Tyanova et al.’s dataset using the BioGRID network [file 12859_2021_4042_MOESM20_ESM.zip › Additional File 20, Supplementary File S5/NEA results on HR and TN conditions.xlsx]

## Sheet: HRvTN_NEA_results2
NEA results on HR+ and TN subtypes using the BioGRID network
GO id	GO Name	GO domain	actual	expected	p-value	q-value
GO:0040040	thermosensory behavior	biological_process	1	0.00784443	3.98225e-29	8.75897e-25
GO:1903231	mRNA binding involved in posttranscriptional gene silencing	molecular_function	63	19.5836	1.00739e-22	1.10787e-18
GO:0035068	micro-ribonucleoprotein complex	cellular_component	74	25.1532	2.03473e-22	1.49179e-18
GO:0004118	cGMP-stimulated cyclic-nucleotide phosphodiesterase activity	molecular_function	1	0.0117666	8.21467e-20	3.61363e-16
GO:0033829	O-fucosylpeptide 3-beta-N-acetylglucosaminyltransferase activity	molecular_function	1	0.0117666	8.21467e-20	3.61363e-16
GO:0060016	granulosa cell development	biological_process	1	0.0156889	3.88927e-15	8.55445e-12
GO:1902366	regulation of Notch signaling pathway involved in somitogenesis	biological_process	1	0.0156889	3.88927e-15	8.55445e-12
GO:1902367	negative regulation of Notch signaling pathway involved in somitogenesis	biological_process	1	0.0156889	3.88927e-15	8.55445e-12
GO:2000056	regulation of Wnt signaling pathway involved in digestive tract morphogenesis	biological_process	1	0.0156889	3.88927e-15	8.55445e-12
GO:2000057	negative regulation of Wnt signaling pathway involved in digestive tract morphogenesis	biological_process	1	0.0156889	3.88927e-15	8.55445e-12
GO:0035195	gene silencing by miRNA	biological_process	87	38.4377	4.74732e-15	9.49249e-12
GO:0016441	posttranscriptional gene silencing	biological_process	89	40.5204	2.60647e-14	4.77745e-11
GO:0035194	posttranscriptional gene silencing by RNA	biological_process	88	40.1517	4.29464e-14	7.2662e-11
GO:0021615	glossopharyngeal nerve morphogenesis	biological_process	2	0.0666777	7.04073e-14	1.10615e-10
GO:0031047	gene silencing by RNA	biological_process	91	43.7052	8.39494e-13	1.23098e-09
GO:0021754	facial nucleus development	biological_process	1	0.0196111	2.54504e-12	2.94622e-09
GO:0060468	prevention of polyspermy	biological_process	1	0.0196111	2.54504e-12	2.94622e-09
GO:0060473	cortical granule	cellular_component	1	0.0196111	2.54504e-12	2.94622e-09
GO:0070002	glutamic-type peptidase activity	molecular_function	1	0.0196111	2.54504e-12	2.94622e-09
GO:0098803	respiratory chain complex	cellular_component	43	15.6889	5.37282e-12	5.90876e-09
GO:0005746	mitochondrial respiratory chain	cellular_component	44	16.7596	2.84879e-11	2.98377e-08
GO:0070469	respiratory chain	cellular_component	45	17.3676	3.33944e-11	3.33868e-08
GO:0120013	intermembrane lipid transfer activity	molecular_function	3	0.188266	9.16049e-11	8.76021e-08
GO:0021570	rhombomere 4 development	biological_process	1	0.0235333	1.9496e-10	1.19115e-07
GO:0032341	aldosterone metabolic process	biological_process	1	0.0235333	1.9496e-10	1.19115e-07
GO:0032342	aldosterone biosynthetic process	biological_process	1	0.0235333	1.9496e-10	1.19115e-07
GO:0034650	cortisol metabolic process	biological_process	1	0.0235333	1.9496e-10	1.19115e-07
GO:0034651	cortisol biosynthetic process	biological_process	1	0.0235333	1.9496e-10	1.19115e-07
GO:1901986	response to ketamine	biological_process	1	0.0235333	1.9496e-10	1.19115e-07
GO:1902387	ceramide 1-phosphate binding	molecular_function	3	0.192189	1.50585e-10	1.19115e-07
GO:1902388	ceramide 1-phosphate transporter activity	molecular_function	3	0.192189	1.50585e-10	1.19115e-07
GO:1902389	ceramide 1-phosphate transport	biological_process	3	0.192189	1.50585e-10	1.19115e-07
GO:1902645	tertiary alcohol biosynthetic process	biological_process	1	0.0235333	1.9496e-10	1.19115e-07
GO:1904008	response to monosodium glutamate	biological_process	1	0.0235333	1.9496e-10	1.19115e-07
GO:1904009	cellular response to monosodium glutamate	biological_process	1	0.0235333	1.9496e-10	1.19115e-07
GO:1904010	response to Aroclor 1254	biological_process	1	0.0235333	1.9496e-10	1.19115e-07
GO:0005747	mitochondrial respiratory chain complex I	cellular_component	30	10.0566	3.19457e-10	1.80166e-07
GO:0030964	NADH dehydrogenase complex	cellular_component	30	10.0566	3.19457e-10	1.80166e-07
GO:0045271	respiratory chain complex I	cellular_component	30	10.0566	3.19457e-10	1.80166e-07
GO:1990204	oxidoreductase complex	cellular_component	50	21.1682	3.68493e-10	2.02625e-07
GO:0120009	intermembrane lipid transfer	biological_process	3	0.200033	3.83985e-10	2.05994e-07
GO:0008137	NADH dehydrogenase (ubiquinone) activity	molecular_function	26	8.19351	4.94449e-10	2.52916e-07
GO:0050136	NADH dehydrogenase (quinone) activity	molecular_function	26	8.19351	4.94449e-10	2.52916e-07
GO:0032449	CBM complex	cellular_component	5	0.521655	5.62853e-10	2.81363e-07
GO:0003954	NADH dehydrogenase activity	molecular_function	26	8.22881	5.82135e-10	2.84535e-07
GO:0016458	gene silencing	biological_process	117	66.6973	7.26688e-10	3.47467e-07
GO:0001681	sialate O-acetylesterase activity	molecular_function	3	0.207877	9.12887e-10	4.18312e-07
GO:0008126	acetylesterase activity	molecular_function	3	0.207877	9.12887e-10	4.18312e-07
GO:0031261	DNA replication preinitiation complex	cellular_component	5	0.541266	1.35719e-09	6.09212e-07
GO:1903671	negative regulation of sprouting angiogenesis	biological_process	36	13.665	1.52062e-09	6.68919e-07
GO:2000318	positive regulation of T-helper 17 type immune response	biological_process	7	0.99232	1.63057e-09	7.03221e-07
GO:1904526	regulation of microtubule binding	biological_process	16	3.98889	1.81052e-09	7.65813e-07
GO:0051301	cell division	biological_process	174	110.814	1.92991e-09	8.00911e-07
GO:1903670	regulation of sprouting angiogenesis	biological_process	53	23.9961	3.19713e-09	1.30224e-06
GO:0010257	NADH dehydrogenase complex assembly	biological_process	29	10.4017	8.08285e-09	3.17468e-06
GO:0032981	mitochondrial respiratory chain complex I assembly	biological_process	29	10.4017	8.08285e-09	3.17468e-06
GO:2000225	negative regulation of testosterone biosynthetic process	biological_process	4	0.396144	1.02906e-08	3.9709e-06
GO:0007005	mitochondrion organization	biological_process	133	81.4997	1.15957e-08	4.29716e-06
GO:0070481	nuclear-transcribed mRNA catabolic process, non-stop decay	biological_process	2	0.109822	1.17222e-08	4.29716e-06
GO:0070651	nonfunctional rRNA decay	biological_process	2	0.109822	1.17222e-08	4.29716e-06
GO:0034338	short-chain carboxylesterase activity	molecular_function	3	0.235333	1.20484e-08	4.34434e-06
GO:0016655	oxidoreductase activity, acting on NAD(P)H, quinone or similar compound as acceptor	molecular_function	26	9.00148	1.46339e-08	5.19149e-06
GO:0098800	inner mitochondrial membrane protein complex	cellular_component	45	19.8111	1.51897e-08	5.30313e-06
GO:0150001	primary dendrite	cellular_component	3	0.239255	1.66033e-08	5.7061e-06
GO:0050852	T cell receptor signaling pathway	biological_process	51	23.7255	2.14653e-08	7.26354e-06
GO:2000569	regulation of T-helper 2 cell activation	biological_process	2	0.113744	2.23326e-08	7.33143e-06
GO:2000570	positive regulation of T-helper 2 cell activation	biological_process	2	0.113744	2.23326e-08	7.33143e-06
GO:0040029	regulation of gene expression, epigenetic	biological_process	158	101.703	2.3581e-08	7.62742e-06
GO:0051588	regulation of neurotransmitter transport	biological_process	40	17.0852	2.95686e-08	9.42552e-06
GO:0006119	oxidative phosphorylation	biological_process	43	18.9443	3.25639e-08	1.0232e-05
GO:0021563	glossopharyngeal nerve development	biological_process	2	0.117666	4.07785e-08	1.24573e-05
GO:2000852	regulation of corticosterone secretion	biological_process	2	0.117666	4.07785e-08	1.24573e-05
GO:0004674	protein serine/threonine kinase activity	molecular_function	142	89.9913	4.17234e-08	1.25713e-05
GO:0001787	natural killer cell proliferation	biological_process	1	0.0313777	4.54649e-08	1.33333e-05
GO:0008332	low voltage-gated calcium channel activity	molecular_function	1	0.0313777	4.54649e-08	1.33333e-05
GO:2000224	regulation of testosterone biosynthetic process	biological_process	4	0.431444	5.54488e-08	1.60473e-05
GO:0035278	miRNA mediated inhibition of translation	biological_process	34	13.8297	5.82941e-08	1.62301e-05
GO:0040033	negative regulation of translation, ncRNA-mediated	biological_process	34	13.8297	5.82941e-08	1.62301e-05
GO:0045974	regulation of translation, ncRNA-mediated	biological_process	34	13.8297	5.82941e-08	1.62301e-05
GO:0022904	respiratory electron transport chain	biological_process	43	19.2385	6.04122e-08	1.66096e-05
GO:1904825	protein localization to microtubule plus-end	biological_process	6	0.898187	7.31667e-08	1.96256e-05
GO:1905725	protein localization to microtubule end	biological_process	6	0.898187	7.31667e-08	1.96256e-05
GO:1902803	regulation of synaptic vesicle transport	biological_process	30	11.6647	7.93441e-08	2.10262e-05
GO:0019908	nuclear cyclin-dependent protein kinase holoenzyme complex	cellular_component	18	5.47541	8.67306e-08	2.271e-05
GO:0042775	mitochondrial ATP synthesis coupled electron transport	biological_process	39	17.0891	1.15501e-07	2.98875e-05
GO:0004693	cyclin-dependent protein serine/threonine kinase activity	molecular_function	31	12.3785	1.20418e-07	3.04708e-05
GO:0042773	ATP synthesis coupled electron transport	biological_process	39	17.1087	1.20526e-07	3.04708e-05
GO:0009167	purine ribonucleoside monophosphate metabolic process	biological_process	77	42.5796	1.32508e-07	3.31195e-05
GO:0009126	purine nucleoside monophosphate metabolic process	biological_process	77	42.5913	1.3435e-07	3.32025e-05
GO:0000811	GINS complex	cellular_component	3	0.274555	1.97759e-07	4.83302e-05
GO:0051726	regulation of cell cycle	biological_process	406	313.962	2.02051e-07	4.88363e-05
GO:0009161	ribonucleoside monophosphate metabolic process	biological_process	78	43.6974	2.10729e-07	5.03802e-05
GO:0010564	regulation of cell cycle process	biological_process	282	207.434	2.22731e-07	5.2677e-05
GO:0015630	microtubule cytoskeleton	cellular_component	344	260.553	2.31304e-07	5.41226e-05
GO:0006704	glucocorticoid biosynthetic process	biological_process	3	0.278477	2.50617e-07	5.80245e-05
GO:0099510	calcium ion binding involved in regulation of cytosolic calcium ion concentration	molecular_function	1	0.0352999	2.82767e-07	6.21946e-05
GO:0099534	calcium ion binding involved in regulation of presynaptic cytosolic calcium ion concentration	molecular_function	1	0.0352999	2.82767e-07	6.21946e-05
GO:1902444	riboflavin binding	molecular_function	1	0.0352999	2.82767e-07	6.21946e-05
GO:1905512	regulation of short-term synaptic potentiation	biological_process	1	0.0352999	2.82767e-07	6.21946e-05
GO:1905513	negative regulation of short-term synaptic potentiation	biological_process	1	0.0352999	2.82767e-07	6.21946e-05
GO:0000307	cyclin-dependent protein kinase holoenzyme complex	cellular_component	34	14.5789	3.64611e-07	7.87969e-05
GO:0097472	cyclin-dependent protein kinase activity	molecular_function	31	12.806	3.68997e-07	7.87969e-05
GO:1902554	serine/threonine protein kinase complex	cellular_component	47	22.7449	3.65634e-07	7.87969e-05
GO:0033108	mitochondrial respiratory chain complex assembly	biological_process	30	12.2452	3.89676e-07	8.24126e-05
GO:0007250	activation of NF-kappaB-inducing kinase activity	biological_process	17	5.32637	4.23264e-07	8.86638e-05
GO:1902805	positive regulation of synaptic vesicle transport	biological_process	8	1.60419	4.42392e-07	9.17963e-05
GO:0050793	regulation of developmental process	biological_process	529	425.615	5.2946e-07	0.000108836
GO:0007049	cell cycle	biological_process	418	327.995	6.59896e-07	0.000134393
GO:0046034	ATP metabolic process	biological_process	68	37.6101	7.20597e-07	0.000145409
GO:0045956	positive regulation of calcium ion-dependent exocytosis	biological_process	10	2.37686	7.62892e-07	0.000152544
GO:0045786	negative regulation of cell cycle	biological_process	216	154.618	7.8973e-07	0.000156487
GO:1901342	regulation of vasculature development	biological_process	108	67.67	9.42527e-07	0.000185097
GO:0044772	mitotic cell cycle phase transition	biological_process	152	102.484	9.97012e-07	0.000194064
GO:2000181	negative regulation of blood vessel morphogenesis	biological_process	54	28.1419	1.09003e-06	0.000210309
GO:0000278	mitotic cell cycle	biological_process	274	204.52	1.17226e-06	0.000215834
GO:0032604	granulocyte macrophage colony-stimulating factor production	biological_process	1	0.0392222	1.22661e-06	0.000215834
GO:0033165	interphotoreceptor matrix	cellular_component	1	0.0392222	1.22661e-06	0.000215834
GO:0042033	chemokine biosynthetic process	biological_process	1	0.0392222	1.22661e-06	0.000215834
GO:0042231	interleukin-13 biosynthetic process	biological_process	1	0.0392222	1.22661e-06	0.000215834
GO:0042253	granulocyte macrophage colony-stimulating factor biosynthetic process	biological_process	1	0.0392222	1.22661e-06	0.000215834
GO:0045515	interleukin-18 receptor binding	molecular_function	1	0.0392222	1.22661e-06	0.000215834
GO:0050755	chemokine metabolic process	biological_process	1	0.0392222	1.22661e-06	0.000215834
GO:1902296	DNA strand elongation involved in cell cycle DNA replication	biological_process	1	0.0392222	1.22661e-06	0.000215834
GO:1902319	DNA strand elongation involved in nuclear cell cycle DNA replication	biological_process	1	0.0392222	1.22661e-06	0.000215834
GO:1902983	DNA strand elongation involved in mitotic DNA replication	biological_process	1	0.0392222	1.22661e-06	0.000215834
GO:0030684	preribosome	cellular_component	38	17.6382	1.24426e-06	0.000216919
GO:1902494	catalytic complex	cellular_component	449	357.424	1.2525e-06	0.000216919
GO:0010646	regulation of cell communication	biological_process	665	551.385	1.27549e-06	0.000219175
GO:0044770	cell cycle phase transition	biological_process	154	104.547	1.3144e-06	0.000222386
GO:2000026	regulation of multicellular organismal development	biological_process	429	339.868	1.31198e-06	0.000222386
GO:0006120	mitochondrial electron transport, NADH to ubiquinone	biological_process	25	9.84868	1.37894e-06	0.000231526
GO:1901990	regulation of mitotic cell cycle phase transition	biological_process	172	119.38	1.45717e-06	0.000242806
GO:0009123	nucleoside monophosphate metabolic process	biological_process	79	46.2861	1.51763e-06	0.000250979
GO:0000082	G1/S transition of mitotic cell cycle	biological_process	81	47.855	1.65328e-06	0.000269363
GO:0000727	double-strand break repair via break-induced replication	biological_process	5	0.776599	1.64693e-06	0.000269363
GO:0017158	regulation of calcium ion-dependent exocytosis	biological_process	31	13.4532	1.71793e-06	0.000277837
GO:1902911	protein kinase complex	cellular_component	51	26.424	1.74274e-06	0.000279793
GO:0023051	regulation of signaling	biological_process	668	555.656	1.83374e-06	0.000292268
GO:0060686	negative regulation of prostatic bud formation	biological_process	3	0.317699	1.94726e-06	0.00030652
GO:2000300	regulation of synaptic vesicle exocytosis	biological_process	27	11.1273	1.95102e-06	0.00030652
GO:0051590	positive regulation of neurotransmitter transport	biological_process	15	4.71058	2.12808e-06	0.000331966
GO:0031151	histone methyltransferase activity (H3-K79 specific)	molecular_function	2	0.152966	2.32902e-06	0.000343803
GO:0034729	histone H3-K79 methylation	biological_process	2	0.152966	2.32902e-06	0.000343803
GO:0150002	distal dendrite	cellular_component	2	0.152966	2.32902e-06	0.000343803
GO:0150014	apical distal dendrite	cellular_component	2	0.152966	2.32902e-06	0.000343803
GO:1903742	regulation of anterograde synaptic vesicle transport	biological_process	2	0.152966	2.32902e-06	0.000343803
GO:1903744	positive regulation of anterograde synaptic vesicle transport	biological_process	2	0.152966	2.32902e-06	0.000343803
GO:1904048	regulation of spontaneous neurotransmitter secretion	biological_process	2	0.152966	2.32902e-06	0.000343803
GO:2000575	negative regulation of microtubule motor activity	biological_process	2	0.152966	2.32902e-06	0.000343803
GO:0016525	negative regulation of angiogenesis	biological_process	53	28.0321	2.40473e-06	0.000348335
GO:0046928	regulation of neurotransmitter secretion	biological_process	31	13.6022	2.38922e-06	0.000348335
GO:0044843	cell cycle G1/S phase transition	biological_process	81	48.2825	2.48977e-06	0.000357925
GO:0005874	microtubule	cellular_component	131	87.2693	2.84146e-06	0.00040583
GO:0099626	voltage-gated calcium channel activity involved in regulation of presynaptic cytosolic calcium levels	molecular_function	4	0.545188	2.88297e-06	0.000409103
GO:1904528	positive regulation of microtubule binding	biological_process	12	3.40841	3.25987e-06	0.000459621
GO:0016310	phosphorylation	biological_process	297	227.01	3.3631e-06	0.000471155
GO:0035556	intracellular signal transduction	biological_process	369	290.075	3.54242e-06	0.000493136
GO:0005819	spindle	cellular_component	135	90.8346	3.57274e-06	0.000494229
GO:0001866	NK T cell proliferation	biological_process	1	0.0431444	4.09225e-06	0.000532598
GO:0014064	positive regulation of serotonin secretion	biological_process	1	0.0431444	4.09225e-06	0.000532598
GO:0019811	cocaine binding	molecular_function	1	0.0431444	4.09225e-06	0.000532598
GO:0051132	NK T cell activation	biological_process	1	0.0431444	4.09225e-06	0.000532598
GO:0061798	GTP 3',8'-cyclase activity	molecular_function	1	0.0431444	4.09225e-06	0.000532598
GO:0061799	cyclic pyranopterin monophosphate synthase activity	molecular_function	1	0.0431444	4.09225e-06	0.000532598
GO:0090067	regulation of thalamus size	biological_process	1	0.0431444	4.09225e-06	0.000532598
GO:1904050	positive regulation of spontaneous neurotransmitter secretion	biological_process	1	0.0431444	4.09225e-06	0.000532598
GO:1905301	regulation of macropinocytosis	biological_process	1	0.0431444	4.09225e-06	0.000532598
GO:1905302	negative regulation of macropinocytosis	biological_process	1	0.0431444	4.09225e-06	0.000532598
GO:0045595	regulation of cell differentiation	biological_process	389	308.294	4.24222e-06	0.000548868
GO:0009966	regulation of signal transduction	biological_process	617	512.994	4.29736e-06	0.000552751
GO:0045765	regulation of angiogenesis	biological_process	97	61.1669	4.6007e-06	0.000588328
GO:0009205	purine ribonucleoside triphosphate metabolic process	biological_process	73	43.0149	4.82496e-06	0.000613439
GO:0016651	oxidoreductase activity, acting on NAD(P)H	molecular_function	33	15.1986	4.96383e-06	0.000627467
GO:0004672	protein kinase activity	molecular_function	172	121.797	5.36328e-06	0.000674087
GO:0050851	antigen receptor-mediated signaling pathway	biological_process	55	30.0795	5.5173e-06	0.000689506
GO:0010656	negative regulation of muscle cell apoptotic process	biological_process	29	12.7707	5.58494e-06	0.000694015
GO:0009199	ribonucleoside triphosphate metabolic process	biological_process	74	43.917	5.62982e-06	0.000695663
GO:1901343	negative regulation of vasculature development	biological_process	56	30.8208	5.74077e-06	0.000705409
GO:0071156	regulation of cell cycle arrest	biological_process	64	36.7198	6.72429e-06	0.000821671
GO:0032991	protein-containing complex	cellular_component	1246	1097.49	7.04515e-06	0.000856122
GO:0032790	ribosome disassembly	biological_process	5	0.858965	7.89215e-06	0.000948567
GO:0150005	enzyme activator complex	cellular_component	5	0.858965	7.89215e-06	0.000948567
GO:1902737	dendritic filopodium	cellular_component	3	0.352999	8.38144e-06	0.0010019
GO:1902531	regulation of intracellular signal transduction	biological_process	423	340.844	8.47315e-06	0.00100739
GO:1901987	regulation of cell cycle phase transition	biological_process	178	127.849	9.14309e-06	0.00108119
GO:2000321	positive regulation of T-helper 17 cell differentiation	biological_process	5	0.870732	9.63589e-06	0.00113338
GO:0009144	purine nucleoside triphosphate metabolic process	biological_process	73	43.7994	1.02138e-05	0.00119497
GO:0007346	regulation of mitotic cell cycle	biological_process	236	177.41	1.08095e-05	0.00124622
GO:0051093	negative regulation of developmental process	biological_process	215	159.438	1.07445e-05	0.00124622
GO:0097442	CA3 pyramidal cell dendrite	cellular_component	2	0.172577	1.08786e-05	0.00124622
GO:0150003	regulation of spontaneous synaptic transmission	biological_process	2	0.172577	1.08786e-05	0.00124622
GO:0005524	ATP binding	molecular_function	344	271.617	1.11183e-05	0.00125496
GO:0010948	negative regulation of cell cycle process	biological_process	136	93.5331	1.12402e-05	0.00125496
GO:0017089	glycolipid transporter activity	molecular_function	1	0.0470666	1.12083e-05	0.00125496
GO:0032616	interleukin-13 production	biological_process	1	0.0470666	1.12083e-05	0.00125496
GO:0035684	helper T cell extravasation	biological_process	1	0.0470666	1.12083e-05	0.00125496
GO:0045333	cellular respiration	biological_process	50	27.1496	1.15634e-05	0.00128453
GO:0032353	negative regulation of hormone biosynthetic process	biological_process	8	1.92189	1.16325e-05	0.00128571
GO:0035639	purine ribonucleoside triphosphate binding	molecular_function	398	319.943	1.26219e-05	0.00138809
GO:1904530	negative regulation of actin filament binding	biological_process	3	0.364766	1.28131e-05	0.00139517
GO:1904617	negative regulation of actin binding	biological_process	3	0.364766	1.28131e-05	0.00139517
GO:0009141	nucleoside triphosphate metabolic process	biological_process	75	45.6232	1.36388e-05	0.00147776
GO:0008608	attachment of spindle microtubules to kinetochore	biological_process	13	4.1497	1.39511e-05	0.00150419
GO:0001923	B-1 B cell differentiation	biological_process	2	0.1765	1.42196e-05	0.00151825
GO:1905069	allantois development	biological_process	2	0.1765	1.42196e-05	0.00151825
GO:0031072	heat shock protein binding	molecular_function	66	38.9358	1.44031e-05	0.00153041
GO:1903047	mitotic cell cycle process	biological_process	242	183.422	1.51362e-05	0.00160058
GO:0022900	electron transport chain	biological_process	47	25.2669	1.5336e-05	0.00161395
GO:0032351	negative regulation of hormone metabolic process	biological_process	8	1.95719	1.56444e-05	0.00163856
GO:0035620	ceramide transporter activity	molecular_function	3	0.37261	1.67554e-05	0.00174661
GO:0097427	microtubule bundle	cellular_component	5	0.906032	1.69998e-05	0.00176373
GO:0042613	MHC class II protein complex	cellular_component	6	1.23158	1.7328e-05	0.00178934
GO:0000226	microtubule cytoskeleton organization	biological_process	155	110.089	1.85815e-05	0.00190981
GO:0032553	ribonucleotide binding	molecular_function	403	326.383	2.20016e-05	0.00225082
GO:1905205	positive regulation of connective tissue replacement	biological_process	13	4.2556	2.24622e-05	0.00228729
GO:0051879	Hsp90 protein binding	molecular_function	32	15.3947	2.31338e-05	0.00234483
GO:0051098	regulation of binding	biological_process	150	106.398	2.35848e-05	0.00236872
GO:1904527	negative regulation of microtubule binding	biological_process	2	0.184344	2.34922e-05	0.00236872
GO:1901222	regulation of NIK/NF-kappaB signaling	biological_process	47	25.616	2.38652e-05	0.00238598
GO:0021941	negative regulation of cerebellar granule cell precursor proliferation	biological_process	1	0.0509888	2.63687e-05	0.00252165
GO:0032217	riboflavin transmembrane transporter activity	molecular_function	1	0.0509888	2.63687e-05	0.00252165
GO:0032218	riboflavin transport	biological_process	1	0.0509888	2.63687e-05	0.00252165
GO:0042095	interferon-gamma biosynthetic process	biological_process	1	0.0509888	2.63687e-05	0.00252165
GO:0048640	negative regulation of developmental growth	biological_process	29	13.5238	2.57084e-05	0.00252165
GO:0060467	negative regulation of fertilization	biological_process	1	0.0509888	2.63687e-05	0.00252165
GO:0070736	protein-glycine ligase activity, initiating	molecular_function	1	0.0509888	2.63687e-05	0.00252165
GO:1904895	ESCRT complex assembly	biological_process	1	0.0509888	2.63687e-05	0.00252165
GO:1904902	ESCRT III complex assembly	biological_process	1	0.0509888	2.63687e-05	0.00252165
GO:2000360	negative regulation of binding of sperm to zona pellucida	biological_process	1	0.0509888	2.63687e-05	0.00252165
GO:0032555	purine ribonucleotide binding	molecular_function	400	324.418	2.68257e-05	0.00254377
GO:0044455	mitochondrial membrane part	cellular_component	54	30.7266	2.68313e-05	0.00254377
GO:0048583	regulation of response to stimulus	biological_process	751	644.698	2.76843e-05	0.00261338
GO:0001956	positive regulation of neurotransmitter secretion	biological_process	11	3.34173	2.79738e-05	0.00262942
GO:0032559	adenyl ribonucleotide binding	molecular_function	346	276.434	2.83539e-05	0.00265381
GO:0005890	sodium:potassium-exchanging ATPase complex	cellular_component	7	1.64341	2.93478e-05	0.00272365
GO:0043968	histone H2A acetylation	biological_process	15	5.34206	2.9326e-05	0.00272365
GO:0010594	regulation of endothelial cell migration	biological_process	61	35.9981	3.08122e-05	0.00284754
GO:0030549	acetylcholine receptor activator activity	molecular_function	3	0.392222	3.12791e-05	0.0028666
GO:0034352	positive regulation of glial cell apoptotic process	biological_process	3	0.392222	3.12791e-05	0.0028666
GO:0016773	phosphotransferase activity, alcohol group as acceptor	molecular_function	189	139.8	3.15082e-05	0.00287561
GO:0051239	regulation of multicellular organismal process	biological_process	560	469.917	3.19214e-05	0.00290128
GO:0021546	rhombomere development	biological_process	2	0.192189	3.72796e-05	0.00337435
GO:0070423	nucleotide-binding oligomerization domain containing signaling pathway	biological_process	28	13.1394	4.13579e-05	0.003716
GO:0070509	calcium ion import	biological_process	11	3.42017	4.15611e-05	0.003716
GO:0098883	synapse pruning	biological_process	4	0.662854	4.1513e-05	0.003716
GO:0016301	kinase activity	molecular_function	196	146.487	4.27569e-05	0.00379777
GO:0051087	chaperone binding	molecular_function	56	32.6289	4.28209e-05	0.00379777
GO:0010389	regulation of G2/M transition of mitotic cell cycle	biological_process	94	61.8729	4.41137e-05	0.00389671
GO:0017076	purine nucleotide binding	molecular_function	403	328.984	4.44003e-05	0.00390634
GO:0006260	DNA replication	biological_process	87	56.3897	4.56692e-05	0.00400196
GO:0030554	adenyl nucleotide binding	molecular_function	349	280.764	4.61129e-05	0.00402482
GO:0006950	response to stress	biological_process	703	603.225	4.76121e-05	0.00412429
GO:0030545	receptor regulator activity	molecular_function	43	23.3489	4.76276e-05	0.00412429
GO:2000045	regulation of G1/S transition of mitotic cell cycle	biological_process	78	49.4474	4.88977e-05	0.00421767
GO:0035872	nucleotide-binding domain, leucine rich repeat containing receptor signaling pathway	biological_process	28	13.2414	4.99378e-05	0.00429056
GO:0097367	carbohydrate derivative binding	molecular_function	429	352.976	5.13917e-05	0.00439829
GO:0019221	cytokine-mediated signaling pathway	biological_process	171	125.683	5.27353e-05	0.00449579
GO:0002728	negative regulation of natural killer cell cytokine production	biological_process	1	0.054911	5.50371e-05	0.00455091
GO:0004508	steroid 17-alpha-monooxygenase activity	molecular_function	1	0.054911	5.50371e-05	0.00455091
GO:0031283	negative regulation of guanylate cyclase activity	biological_process	1	0.054911	5.50371e-05	0.00455091
GO:0036066	protein O-linked fucosylation	biological_process	1	0.054911	5.50371e-05	0.00455091
GO:0047442	17-alpha-hydroxyprogesterone aldolase activity	molecular_function	1	0.054911	5.50371e-05	0.00455091
GO:1901624	negative regulation of lymphocyte chemotaxis	biological_process	1	0.054911	5.50371e-05	0.00455091
GO:2000502	negative regulation of natural killer cell chemotaxis	biological_process	1	0.054911	5.50371e-05	0.00455091
GO:2001173	regulation of histone H2B conserved C-terminal lysine ubiquitination	biological_process	1	0.054911	5.50371e-05	0.00455091
GO:1900104	regulation of hyaluranon cable assembly	biological_process	2	0.200033	5.70921e-05	0.0046856
GO:1900106	positive regulation of hyaluranon cable assembly	biological_process	2	0.200033	5.70921e-05	0.0046856
GO:0008144	drug binding	molecular_function	362	293.193	5.80425e-05	0.00474589
GO:0098693	regulation of synaptic vesicle cycle	biological_process	33	16.642	6.07226e-05	0.00494665
GO:0010632	regulation of epithelial cell migration	biological_process	75	47.451	6.34337e-05	0.00514843
GO:0010942	positive regulation of cell death	biological_process	216	164.862	6.77775e-05	0.00544146
GO:0099533	positive regulation of presynaptic cytosolic calcium concentration	biological_process	3	0.419677	6.80337e-05	0.00544146
GO:0099635	voltage-gated calcium channel activity involved in positive regulation of presynaptic cytosolic calcium levels	molecular_function	3	0.419677	6.80337e-05	0.00544146
GO:0099703	induction of synaptic vesicle exocytosis by positive regulation of presynaptic cytosolic calcium ion concentration	biological_process	3	0.419677	6.80337e-05	0.00544146
GO:0022603	regulation of anatomical structure morphogenesis	biological_process	234	180.52	6.83998e-05	0.00545092
GO:0090051	negative regulation of cell migration involved in sprouting angiogenesis	biological_process	19	7.84835	6.87212e-05	0.00545676
GO:0140018	regulation of cytoplasmic translational fidelity	biological_process	2	0.203955	6.98053e-05	0.00552291
GO:0035631	CD40 receptor complex	cellular_component	15	5.597	7.04981e-05	0.00555772
GO:0010288	response to lead ion	biological_process	16	6.15003	7.12941e-05	0.00560041
GO:2000134	negative regulation of G1/S transition of mitotic cell cycle	biological_process	61	36.8924	7.20759e-05	0.00564167
GO:0090049	regulation of cell migration involved in sprouting angiogenesis	biological_process	29	14.1043	7.2964e-05	0.00569093
GO:0008024	cyclin/CDK positive transcription elongation factor complex	cellular_component	13	4.55369	7.55424e-05	0.00587122
GO:0043068	positive regulation of programmed cell death	biological_process	202	153.1	7.71098e-05	0.00597193
GO:1902749	regulation of cell cycle G2/M phase transition	biological_process	101	68.3681	7.9124e-05	0.00610643
GO:0005815	microtubule organizing center	cellular_component	220	168.8	8.07977e-05	0.0061989
GO:0071216	cellular response to biotic stimulus	biological_process	66	40.8224	8.11677e-05	0.0061989
GO:2000316	regulation of T-helper 17 type immune response	biological_process	9	2.62004	8.09594e-05	0.0061989
GO:0006270	DNA replication initiation	biological_process	22	9.71925	8.17275e-05	0.00622006
GO:0070050	neuron cellular homeostasis	biological_process	11	3.57706	8.68077e-05	0.00658391
GO:0065009	regulation of molecular function	biological_process	616	526.13	8.78342e-05	0.00663888
GO:0010662	regulation of striated muscle cell apoptotic process	biological_process	26	12.2883	9.16831e-05	0.00690606
GO:1902807	negative regulation of cell cycle G1/S phase transition	biological_process	61	37.1748	9.31004e-05	0.00698888
GO:0007017	microtubule-based process	biological_process	191	144.157	9.51989e-05	0.00712211
GO:0018105	peptidyl-serine phosphorylation	biological_process	72	45.6742	9.79219e-05	0.00730099
GO:0002946	tRNA C5-cytosine methylation	biological_process	1	0.0588332	0.000104366	0.00738868
GO:0008591	regulation of Wnt signaling pathway, calcium modulating pathway	biological_process	1	0.0588332	0.000104366	0.00738868
GO:0010664	negative regulation of striated muscle cell apoptotic process	biological_process	20	8.61319	0.000104473	0.00738868
GO:0019008	molybdopterin synthase complex	cellular_component	1	0.0588332	0.000104366	0.00738868
GO:0032806	carboxy-terminal domain protein kinase complex	cellular_component	17	6.84034	0.000102501	0.00738868
GO:0045813	positive regulation of Wnt signaling pathway, calcium modulating pathway	biological_process	1	0.0588332	0.000104366	0.00738868
GO:0048312	intracellular distribution of mitochondria	biological_process	9	2.65926	0.000100943	0.00738868
GO:0061669	spontaneous neurotransmitter secretion	biological_process	1	0.0588332	0.000104366	0.00738868
GO:0070262	peptidyl-serine dephosphorylation	biological_process	15	5.71075	0.000101399	0.00738868
GO:0070524	11-beta-hydroxysteroid dehydrogenase (NADP+) activity	molecular_function	1	0.0588332	0.000104366	0.00738868
GO:0090081	regulation of heart induction by regulation of canonical Wnt signaling pathway	biological_process	1	0.0588332	0.000104366	0.00738868
GO:0090082	positive regulation of heart induction by negative regulation of canonical Wnt signaling pathway	biological_process	1	0.0588332	0.000104366	0.00738868
GO:1901296	negative regulation of canonical Wnt signaling pathway involved in cardiac muscle cell fate commitment	biological_process	1	0.0588332	0.000104366	0.00738868
GO:1904711	regulation of Wnt-Frizzled-LRP5/6 complex assembly	biological_process	1	0.0588332	0.000104366	0.00738868
GO:1904723	negative regulation of Wnt-Frizzled-LRP5/6 complex assembly	biological_process	1	0.0588332	0.000104366	0.00738868
GO:1905067	negative regulation of canonical Wnt signaling pathway involved in heart development	biological_process	1	0.0588332	0.000104366	0.00738868
GO:0032040	small-subunit processome	cellular_component	22	9.83692	0.000105263	0.00742068
GO:0009150	purine ribonucleotide metabolic process	biological_process	89	59.1862	0.000106299	0.00745809
GO:0015980	energy derivation by oxidation of organic compounds	biological_process	66	41.144	0.000106471	0.00745809
GO:1990234	transferase complex	cellular_component	252	197.629	0.000109247	0.00762818
GO:0019907	cyclin-dependent protein kinase activating kinase holoenzyme complex	cellular_component	4	0.721688	0.000113846	0.00792416
GO:0035267	NuA4 histone acetyltransferase complex	cellular_component	18	7.4679	0.00011616	0.00803441
GO:0043189	H4/H2A histone acetyltransferase complex	cellular_component	18	7.4679	0.00011616	0.00803441
GO:0042981	regulation of apoptotic process	biological_process	403	332.835	0.0001189	0.00819813
GO:0002335	mature B cell differentiation	biological_process	7	1.81599	0.000119619	0.00822196
GO:0051233	spindle midzone	cellular_component	23	10.5351	0.000122819	0.00838948
GO:0015988	energy coupled proton transmembrane transport, against electrochemical gradient	biological_process	14	5.22439	0.000123334	0.00839853
GO:0051092	positive regulation of NF-kappaB transcription factor activity	biological_process	61	37.5199	0.000126314	0.00856018
GO:1905203	regulation of connective tissue replacement	biological_process	11	3.66335	0.000126486	0.00856018
GO:0044297	cell body	cellular_component	136	98.0946	0.000129248	0.00872025
GO:0034103	regulation of tissue remodeling	biological_process	26	12.4923	0.000132459	0.00890958
GO:0043122	regulation of I-kappaB kinase/NF-kappaB signaling	biological_process	89	59.5235	0.000132898	0.00891186
GO:0031134	sister chromatid biorientation	biological_process	5	1.06292	0.000134113	0.00893883
GO:1990635	proximal dendrite	cellular_component	5	1.06292	0.000134113	0.00893883
GO:0002726	positive regulation of T cell cytokine production	biological_process	12	4.18893	0.00013537	0.00899534
GO:0043065	positive regulation of apoptotic process	biological_process	198	151.209	0.000141099	0.00934784
GO:0050804	modulation of chemical synaptic transmission	biological_process	92	62.0416	0.00014244	0.00940834
GO:0022402	cell cycle process	biological_process	306	246.39	0.000145055	0.0094955
GO:1903031	regulation of microtubule plus-end binding	biological_process	4	0.737376	0.000145006	0.0094955
GO:1903033	positive regulation of microtubule plus-end binding	biological_process	4	0.737376	0.000145006	0.0094955
GO:0007249	I-kappaB kinase/NF-kappaB signaling	biological_process	36	19.3248	0.000148585	0.00969774
GO:0043067	regulation of programmed cell death	biological_process	406	336.522	0.000150766	0.00981097
GO:0005694	chromosome	cellular_component	351	286.91	0.000153238	0.00991315
GO:0099177	regulation of trans-synaptic signaling	biological_process	92	62.1985	0.000157335	0.0101483
GO:0002753	cytoplasmic pattern recognition receptor signaling pathway	biological_process	28	13.916	0.00015966	0.0102383
GO:2000302	positive regulation of synaptic vesicle exocytosis	biological_process	6	1.45122	0.00015938	0.0102383
GO:0009259	ribonucleotide metabolic process	biological_process	90	60.6335	0.000162093	0.0103641
GO:0016772	transferase activity, transferring phosphorus-containing groups	molecular_function	215	166.38	0.000162929	0.0103873
GO:0044430	cytoskeletal part	cellular_component	395	327.074	0.000171106	0.0106227
GO:1901608	regulation of vesicle transport along microtubule	biological_process	2	0.223566	0.000171934	0.0106227
GO:1901610	positive regulation of vesicle transport along microtubule	biological_process	2	0.223566	0.000171934	0.0106227
GO:1901951	regulation of anterograde dense core granule transport	biological_process	2	0.223566	0.000171934	0.0106227
GO:1901953	positive regulation of anterograde dense core granule transport	biological_process	2	0.223566	0.000171934	0.0106227
GO:1904809	regulation of dense core granule transport	biological_process	2	0.223566	0.000171934	0.0106227
GO:1904811	positive regulation of dense core granule transport	biological_process	2	0.223566	0.000171934	0.0106227
GO:1905292	regulation of neural crest cell differentiation	biological_process	2	0.223566	0.000171934	0.0106227
GO:1905294	positive regulation of neural crest cell differentiation	biological_process	2	0.223566	0.000171934	0.0106227
GO:1905310	regulation of cardiac neural crest cell migration involved in outflow tract morphogenesis	biological_process	2	0.223566	0.000171934	0.0106227
GO:1905312	positive regulation of cardiac neural crest cell migration involved in outflow tract morphogenesis	biological_process	2	0.223566	0.000171934	0.0106227
GO:0010807	regulation of synaptic vesicle priming	biological_process	4	0.749143	0.000172707	0.0106406
GO:0008352	katanin complex	cellular_component	1	0.0627554	0.000183041	0.0108811
GO:0023052	signaling	biological_process	759	662.756	0.000181701	0.0108811
GO:0035853	chromosome passenger complex localization to spindle midzone	biological_process	1	0.0627554	0.000183041	0.0108811
GO:0042357	thiamine diphosphate metabolic process	biological_process	1	0.0627554	0.000183041	0.0108811
GO:0050333	thiamin-triphosphatase activity	molecular_function	1	0.0627554	0.000183041	0.0108811
GO:0099154	serotonergic synapse	cellular_component	1	0.0627554	0.000183041	0.0108811
GO:1903305	regulation of regulated secretory pathway	biological_process	35	18.7717	0.000179874	0.0108811
GO:1905255	regulation of RNA binding transcription factor activity	biological_process	1	0.0627554	0.000183041	0.0108811
GO:1990968	modulation by host of RNA binding by virus	biological_process	1	0.0627554	0.000183041	0.0108811
GO:1990969	modulation by host of viral RNA-binding transcription factor activity	biological_process	1	0.0627554	0.000183041	0.0108811
GO:2000242	negative regulation of reproductive process	biological_process	16	6.46773	0.000178092	0.0108811
GO:2000567	regulation of memory T cell activation	biological_process	1	0.0627554	0.000183041	0.0108811
GO:2000568	positive regulation of memory T cell activation	biological_process	1	0.0627554	0.000183041	0.0108811
GO:1902600	proton transmembrane transport	biological_process	26	12.6844	0.00018489	0.0109613
GO:0008017	microtubule binding	molecular_function	69	44.172	0.000186984	0.0110557
GO:0010660	regulation of muscle cell apoptotic process	biological_process	39	21.6428	0.000190617	0.0112403
GO:0030548	acetylcholine receptor regulator activity	molecular_function	4	0.756988	0.000193473	0.0113478
GO:0099602	neurotransmitter receptor regulator activity	molecular_function	4	0.756988	0.000193473	0.0113478
GO:0002227	innate immune response in mucosa	biological_process	10	3.28682	0.000213138	0.0124349
GO:0071345	cellular response to cytokine stimulus	biological_process	253	200.613	0.000215577	0.012544
GO:0006163	purine nucleotide metabolic process	biological_process	90	61.0924	0.000216567	0.0125683
GO:0006091	generation of precursor metabolites and energy	biological_process	87	58.6842	0.000218401	0.0126082
GO:0090068	positive regulation of cell cycle process	biological_process	109	76.6401	0.000218214	0.0126082
GO:0018209	peptidyl-serine modification	biological_process	73	47.5373	0.000221268	0.0127403
GO:0043535	regulation of blood vessel endothelial cell migration	biological_process	50	29.8441	0.000224478	0.012844
GO:0051174	regulation of phosphorus metabolic process	biological_process	381	315.507	0.000224821	0.012844
GO:0051347	positive regulation of transferase activity	biological_process	184	140.298	0.000223739	0.012844
GO:0008158	hedgehog receptor activity	molecular_function	3	0.470666	0.000227087	0.0129144
GO:0016185	synaptic vesicle budding from presynaptic endocytic zone membrane	biological_process	4	0.768754	0.000228403	0.0129144
GO:0032101	regulation of response to external stimulus	biological_process	142	104.358	0.000228299	0.0129144
GO:0098844	postsynaptic endocytic zone membrane	cellular_component	4	0.768754	0.000228403	0.0129144
GO:0099509	regulation of presynaptic cytosolic calcium ion concentration	biological_process	6	1.49829	0.000235304	0.0132366
GO:1904672	regulation of somatic stem cell population maintenance	biological_process	5	1.11783	0.000240783	0.0135103
GO:0045787	positive regulation of cell cycle	biological_process	135	98.5614	0.000241558	0.0135192
GO:0031005	filamin binding	molecular_function	6	1.50221	0.000242796	0.0135514
GO:0031110	regulation of microtubule polymerization or depolymerization	biological_process	31	16.2223	0.000243364	0.0135514
GO:0051898	negative regulation of protein kinase B signaling	biological_process	25	12.1942	0.000245163	0.0136171
GO:0051241	negative regulation of multicellular organismal process	biological_process	243	192.275	0.000252718	0.0140013
GO:0071459	protein localization to chromosome, centromeric region	biological_process	13	4.90669	0.000258464	0.0142837
GO:0051716	cellular response to stimulus	biological_process	1006	896.881	0.000262422	0.0144661
GO:0019220	regulation of phosphate metabolic process	biological_process	380	315.26	0.000263906	0.0145115
GO:0040008	regulation of growth	biological_process	161	121.008	0.00027655	0.0150936
GO:0097134	cyclin E1-CDK2 complex	cellular_component	9	2.85537	0.000276521	0.0150936
GO:0010941	regulation of cell death	biological_process	422	353.756	0.000282553	0.015383
GO:0072203	cell proliferation involved in metanephros development	biological_process	6	1.52182	0.000283287	0.0153849
GO:0033619	membrane protein proteolysis	biological_process	18	7.84051	0.000285265	0.0154542
GO:0035101	FACT complex	cellular_component	4	0.788365	0.000297898	0.0160989
GO:1904685	positive regulation of metalloendopeptidase activity	biological_process	10	3.36918	0.000303262	0.0163487
GO:0007154	cell communication	biological_process	773	679.061	0.000306746	0.016496
GO:1902806	regulation of cell cycle G1/S phase transition	biological_process	79	52.7969	0.000310304	0.0166467
GO:0071222	cellular response to lipopolysaccharide	biological_process	55	34.0017	0.000316601	0.0169411
GO:0004741	[pyruvate dehydrogenase (lipoamide)] phosphatase activity	molecular_function	2	0.239255	0.000318588	0.0169582
GO:0033267	axon part	cellular_component	93	64.1714	0.000319195	0.0169582
GO:0006996	organelle organization	biological_process	752	659.772	0.000324256	0.0171856
GO:0010596	negative regulation of endothelial cell migration	biological_process	28	14.4141	0.000345533	0.0181825
GO:0032930	positive regulation of superoxide anion generation	biological_process	11	3.91829	0.000346753	0.0181825
GO:0051338	regulation of transferase activity	biological_process	260	208.356	0.000344613	0.0181825
GO:0072135	kidney mesenchymal cell proliferation	biological_process	4	0.800132	0.000347199	0.0181825
GO:0072136	metanephric mesenchymal cell proliferation involved in metanephros development	biological_process	4	0.800132	0.000347199	0.0181825
GO:0043537	negative regulation of blood vessel endothelial cell migration	biological_process	26	13.0767	0.000351765	0.0183778
GO:1990769	proximal neuron projection	cellular_component	2	0.243177	0.000367206	0.0191096
GO:0006468	protein phosphorylation	biological_process	230	181.983	0.00036993	0.0191901
GO:0043168	anion binding	molecular_function	486	413.676	0.000372679	0.0192872
GO:0030687	preribosome, large subunit precursor	cellular_component	14	5.58916	0.000374097	0.0193152
GO:0043393	regulation of protein binding	biological_process	96	66.9365	0.000381151	0.0196333
GO:0010615	positive regulation of cardiac muscle adaptation	biological_process	9	2.92597	0.00038385	0.0196801
GO:1903244	positive regulation of cardiac muscle hypertrophy in response to stress	biological_process	9	2.92597	0.00038385	0.0196801
GO:0035970	peptidyl-threonine dephosphorylation	biological_process	13	5.03612	0.000387005	0.0197957
GO:0015631	tubulin binding	molecular_function	90	62.073	0.000392514	0.0200003
GO:0044307	dendritic branch	cellular_component	3	0.498121	0.000392822	0.0200003
GO:0021502	neural fold elevation formation	biological_process	4	0.811899	0.000402871	0.0204574
GO:0031298	replication fork protection complex	cellular_component	6	1.56889	0.00040366	0.0204574
GO:0090322	regulation of superoxide metabolic process	biological_process	16	6.78935	0.000407876	0.0206235
GO:0006839	mitochondrial transport	biological_process	64	41.297	0.000410693	0.0207183
GO:0101031	chaperone complex	cellular_component	27	13.8572	0.000414444	0.0208597
GO:0070985	transcription factor TFIIK complex	cellular_component	3	0.502044	0.000422764	0.0212299
GO:0032270	positive regulation of cellular protein metabolic process	biological_process	392	328.309	0.000435995	0.0218444
GO:0002727	regulation of natural killer cell cytokine production	biological_process	1	0.0705999	0.00046903	0.0229251
GO:0008107	galactoside 2-alpha-L-fucosyltransferase activity	molecular_function	1	0.0705999	0.00046903	0.0229251
GO:0016517	interleukin-12 receptor activity	molecular_function	1	0.0705999	0.00046903	0.0229251
GO:0030070	insulin processing	biological_process	1	0.0705999	0.00046903	0.0229251
GO:0031127	alpha-(1,2)-fucosyltransferase activity	molecular_function	1	0.0705999	0.00046903	0.0229251
GO:0032905	transforming growth factor beta1 production	biological_process	1	0.0705999	0.00046903	0.0229251
GO:0036364	transforming growth factor beta1 activation	biological_process	1	0.0705999	0.00046903	0.0229251
GO:0042022	interleukin-12 receptor complex	cellular_component	1	0.0705999	0.00046903	0.0229251
GO:0043123	positive regulation of I-kappaB kinase/NF-kappaB signaling	biological_process	68	44.6191	0.000464289	0.0229251
GO:1903280	negative regulation of calcium:sodium antiporter activity	biological_process	1	0.0705999	0.00046903	0.0229251
GO:0042327	positive regulation of phosphorylation	biological_process	231	183.736	0.000486556	0.0236966
GO:0071219	cellular response to molecule of bacterial origin	biological_process	55	34.5116	0.000486967	0.0236966
GO:0019693	ribose phosphate metabolic process	biological_process	91	63.2771	0.000491183	0.023849
GO:1903307	positive regulation of regulated secretory pathway	biological_process	13	5.12241	0.000500202	0.0241801
GO:0055026	negative regulation of cardiac muscle tissue development	biological_process	18	8.12291	0.000529025	0.0255173
GO:0090533	cation-transporting ATPase complex	cellular_component	7	2.0474	0.000537652	0.0258767
GO:0044537	regulation of circulating fibrinogen levels	biological_process	5	1.20412	0.000541736	0.0259597
GO:0061754	negative regulation of circulating fibrinogen levels	biological_process	5	1.20412	0.000541736	0.0259597
GO:1903788	positive regulation of glutathione biosynthetic process	biological_process	2	0.254944	0.000548038	0.0262045
GO:0000166	nucleotide binding	molecular_function	432	366.033	0.000559766	0.0266353
GO:0030522	intracellular receptor signaling pathway	biological_process	89	61.8612	0.000558714	0.0266353
GO:0044427	chromosomal part	cellular_component	315	259.525	0.000570541	0.0270453
GO:0031943	regulation of glucocorticoid metabolic process	biological_process	7	2.05916	0.000574965	0.0271965
GO:0015991	ATP hydrolysis coupled proton transport	biological_process	12	4.62037	0.000596486	0.0280936
GO:0033554	cellular response to stress	biological_process	458	390.221	0.000595446	0.0280936
GO:0048584	positive regulation of response to stimulus	biological_process	455	387.613	0.000614154	0.0288024
GO:0003688	DNA replication origin binding	molecular_function	19	8.82891	0.00061908	0.0289716
GO:0007165	signal transduction	biological_process	725	638.662	0.000625019	0.0291875
GO:1901265	nucleoside phosphate binding	molecular_function	432	366.586	0.00062877	0.0293004
GO:0002396	MHC protein complex assembly	biological_process	4	0.851121	0.000642059	0.0297935
GO:0080134	regulation of response to stress	biological_process	339	281.811	0.000653194	0.0302463
GO:0010562	positive regulation of phosphorus metabolic process	biological_process	240	192.761	0.000664863	0.0306576
GO:0045937	positive regulation of phosphate metabolic process	biological_process	240	192.761	0.000664863	0.0306576
GO:0003824	catalytic activity	molecular_function	875	780.431	0.000698389	0.0317372
GO:0004394	heparan sulfate 2-O-sulfotransferase activity	molecular_function	1	0.0745221	0.000698451	0.0317372
GO:0006793	phosphorus metabolic process	biological_process	380	319.453	0.000699819	0.0317372
GO:0016232	HNK-1 sulfotransferase activity	molecular_function	1	0.0745221	0.000698451	0.0317372
GO:0036371	protein localization to T-tubule	biological_process	1	0.0745221	0.000698451	0.0317372
GO:0048638	regulation of developmental growth	biological_process	85	58.9627	0.000695811	0.0317372
GO:0098814	spontaneous synaptic transmission	biological_process	1	0.0745221	0.000698451	0.0317372
GO:1903775	regulation of DNA double-strand break processing	biological_process	1	0.0745221	0.000698451	0.0317372
GO:0004385	guanylate kinase activity	molecular_function	5	1.2355	0.000707169	0.0319388
GO:0006796	phosphate-containing compound metabolic process	biological_process	378	317.668	0.000706475	0.0319388
GO:0046621	negative regulation of organ growth	biological_process	17	7.64048	0.000708934	0.0319529
GO:0035627	ceramide transport	biological_process	3	0.533421	0.000732206	0.0329343
GO:0002385	mucosal immune response	biological_process	10	3.60452	0.000755436	0.0338788
GO:0032298	positive regulation of DNA-dependent DNA replication initiation	biological_process	8	2.58474	0.000756285	0.0338788
GO:0001505	regulation of neurotransmitter levels	biological_process	68	45.3487	0.000768363	0.0343499
GO:0010894	negative regulation of steroid biosynthetic process	biological_process	12	4.70666	0.000774314	0.0344686
GO:0051580	regulation of neurotransmitter uptake	biological_process	9	3.09071	0.00077572	0.0344686
GO:1901988	negative regulation of cell cycle phase transition	biological_process	87	60.7943	0.000775627	0.0344686
GO:0031779	melanocortin receptor binding	molecular_function	2	0.266711	0.000790142	0.034689
GO:0031781	type 3 melanocortin receptor binding	molecular_function	2	0.266711	0.000790142	0.034689
GO:0031782	type 4 melanocortin receptor binding	molecular_function	2	0.266711	0.000790142	0.034689
GO:0070996	type 1 melanocortin receptor binding	molecular_function	2	0.266711	0.000790142	0.034689
GO:1900407	regulation of cellular response to oxidative stress	biological_process	43	25.9062	0.000783412	0.034689
GO:1903786	regulation of glutathione biosynthetic process	biological_process	2	0.266711	0.000790142	0.034689
GO:0045939	negative regulation of steroid metabolic process	biological_process	12	4.72235	0.000811013	0.0355343
GO:0005813	centrosome	cellular_component	171	132.508	0.000823722	0.0360194
GO:1901031	regulation of response to reactive oxygen species	biological_process	19	8.98187	0.000829375	0.0361947
GO:0016533	protein kinase 5 complex	cellular_component	3	0.541266	0.000831763	0.036227
GO:0035173	histone kinase activity	molecular_function	19	8.9858	0.000835487	0.0363173
GO:0008353	RNA polymerase II CTD heptapeptide repeat kinase activity	molecular_function	13	5.31068	0.000847791	0.0366222
GO:0072521	purine-containing compound metabolic process	biological_process	91	64.2537	0.000846629	0.0366222
GO:0090662	ATP hydrolysis coupled transmembrane transport	biological_process	12	4.73804	0.000849163	0.0366222
GO:0099131	ATP hydrolysis coupled ion transmembrane transport	biological_process	12	4.73804	0.000849163	0.0366222
GO:0071396	cellular response to lipid	biological_process	143	108.32	0.000859595	0.0369996
GO:0042762	regulation of sulfur metabolic process	biological_process	9	3.11816	0.000865542	0.0371828
GO:0034465	response to carbon monoxide	biological_process	6	1.68263	0.000873686	0.0373866
GO:1903201	regulation of oxidative stress-induced cell death	biological_process	41	24.5178	0.000872018	0.0373866
GO:0001934	positive regulation of protein phosphorylation	biological_process	218	174.119	0.000879191	0.0375491
GO:0042325	regulation of phosphorylation	biological_process	342	285.835	0.000887865	0.0377
GO:0070970	interleukin-2 secretion	biological_process	2	0.270633	0.000886482	0.0377
GO:0034105	positive regulation of tissue remodeling	biological_process	17	7.7503	0.000891903	0.0377985
GO:0010665	regulation of cardiac muscle cell apoptotic process	biological_process	21	10.3272	0.000896289	0.0379113
GO:0006275	regulation of DNA replication	biological_process	47	29.0911	0.000898312	0.037924
GO:0010667	negative regulation of cardiac muscle cell apoptotic process	biological_process	15	6.52657	0.00091047	0.0383068
GO:0071855	neuropeptide receptor binding	molecular_function	5	1.26688	0.000910865	0.0383068
GO:0030427	site of polarized growth	cellular_component	56	36.0844	0.000914423	0.0383831
GO:0032740	positive regulation of interleukin-17 production	biological_process	4	0.886421	0.000942842	0.0395006
GO:0010634	positive regulation of epithelial cell migration	biological_process	46	28.3929	0.000951459	0.039757
GO:0097135	cyclin E2-CDK2 complex	cellular_component	8	2.63573	0.000952576	0.039757
GO:0050321	tau-protein kinase activity	molecular_function	10	3.67119	0.000956237	0.0398024
GO:0098687	chromosomal region	cellular_component	135	101.699	0.000957284	0.0398024
GO:0036465	synaptic vesicle recycling	biological_process	19	9.06032	0.000959169	0.0398055
GO:1904994	regulation of leukocyte adhesion to vascular endothelial cell	biological_process	15	6.5501	0.000961127	0.0398117
GO:0000353	formation of quadruple SL/U4/U5/U6 snRNP	biological_process	1	0.0784443	0.00100066	0.0401334
GO:0000365	mRNA trans splicing, via spliceosome	biological_process	1	0.0784443	0.00100066	0.0401334
GO:0002251	organ or tissue specific immune response	biological_process	10	3.67904	0.000982527	0.0401334
GO:0003845	11-beta-hydroxysteroid dehydrogenase [NAD(P)] activity	molecular_function	1	0.0784443	0.00100066	0.0401334
GO:0004127	cytidylate kinase activity	molecular_function	1	0.0784443	0.00100066	0.0401334
GO:0005968	Rab-protein geranylgeranyltransferase complex	cellular_component	3	0.553032	0.00100032	0.0401334
GO:0023025	MHC class Ib protein complex binding	molecular_function	1	0.0784443	0.00100066	0.0401334
GO:0023030	MHC class Ib protein binding, via antigen binding groove	molecular_function	1	0.0784443	0.00100066	0.0401334
GO:0030424	axon	cellular_component	127	94.9529	0.00100412	0.0401334
GO:0031446	regulation of fast-twitch skeletal muscle fiber contraction	biological_process	1	0.0784443	0.00100066	0.0401334
GO:0031448	positive regulation of fast-twitch skeletal muscle fiber contraction	biological_process	1	0.0784443	0.00100066	0.0401334
GO:0032350	regulation of hormone metabolic process	biological_process	14	5.96569	0.00100384	0.0401334
GO:0034097	response to cytokine	biological_process	267	218.412	0.00100539	0.0401334
GO:0042663	regulation of endodermal cell fate specification	biological_process	1	0.0784443	0.00100066	0.0401334
GO:0045291	mRNA trans splicing, SL addition	biological_process	1	0.0784443	0.00100066	0.0401334
GO:0072534	perineuronal net	cellular_component	1	0.0784443	0.00100066	0.0401334
GO:0090034	regulation of chaperone-mediated protein complex assembly	biological_process	7	2.15722	0.000976426	0.0401334
GO:0090035	positive regulation of chaperone-mediated protein complex assembly	biological_process	7	2.15722	0.000976426	0.0401334
GO:0000159	protein phosphatase type 2A complex	cellular_component	14	5.97353	0.00102316	0.0407689
GO:0009410	response to xenobiotic stimulus	biological_process	64	42.5796	0.00102731	0.0408604
GO:0150034	distal axon	cellular_component	70	47.4392	0.00105342	0.0418229
GO:0043025	neuronal cell body	cellular_component	109	79.7661	0.00106137	0.0420626
GO:0006261	DNA-dependent DNA replication	biological_process	48	30.0638	0.00107016	0.0423348
GO:1904026	regulation of collagen fibril organization	biological_process	6	1.72185	0.0011129	0.0439464
GO:0031399	regulation of protein modification process	biological_process	427	364.79	0.00111634	0.0440033
GO:0015672	monovalent inorganic cation transport	biological_process	43	26.2945	0.00112211	0.0441516
GO:0045995	regulation of embryonic development	biological_process	35	20.3249	0.00113297	0.0444995
GO:0014744	positive regulation of muscle adaptation	biological_process	10	3.72218	0.00113806	0.0446197
GO:0031325	positive regulation of cellular metabolic process	biological_process	712	630.528	0.00116028	0.0454098
GO:0051173	positive regulation of nitrogen compound metabolic process	biological_process	704	623.377	0.0012253	0.0478693
GO:0044830	modulation by host of viral RNA genome replication	biological_process	2	0.2824	0.00122866	0.0479156
GO:0034142	toll-like receptor 4 signaling pathway	biological_process	7	2.20429	0.0012373	0.048167
GO:1901991	negative regulation of mitotic cell cycle phase transition	biological_process	82	57.5114	0.00124013	0.048192
GO:0010595	positive regulation of endothelial cell migration	biological_process	35	20.4269	0.00126176	0.0487921
GO:0045408	regulation of interleukin-6 biosynthetic process	biological_process	7	2.20821	0.00126135	0.0487921
GO:1902528	regulation of protein linear polyubiquitination	biological_process	3	0.568721	0.00126445	0.0487921
GO:1902530	positive regulation of protein linear polyubiquitination	biological_process	3	0.568721	0.00126445	0.0487921
GO:0072347	response to anesthetic	biological_process	32	18.2383	0.00127071	0.0489479
GO:1902882	regulation of response to oxidative stress	biological_process	43	26.4357	0.00127389	0.0489845
GO:0010647	positive regulation of cell communication	biological_process	371	314.028	0.00129596	0.0496597
GO:0060312	regulation of blood vessel remodeling	biological_process	7	2.21605	0.0013106	0.0501333
GO:0002560	basophil mediated immunity	biological_process	1	0.0823665	0.00138683	0.0504188
GO:0002561	basophil degranulation	biological_process	1	0.0823665	0.00138683	0.0504188
GO:0004382	guanosine-diphosphatase activity	molecular_function	1	0.0823665	0.00138683	0.0504188
GO:0005115	receptor tyrosine kinase-like orphan receptor binding	molecular_function	1	0.0823665	0.00138683	0.0504188
GO:0008384	IkappaB kinase activity	molecular_function	5	1.31786	0.00133898	0.0504188
GO:0030336	negative regulation of cell migration	biological_process	67	45.4232	0.001366	0.0504188
GO:0031727	CCR2 chemokine receptor binding	molecular_function	1	0.0823665	0.00138683	0.0504188
GO:0033644	host cell membrane	cellular_component	1	0.0823665	0.00138683	0.0504188
GO:0035744	T-helper 1 cell cytokine production	biological_process	1	0.0823665	0.00138683	0.0504188
GO:0036517	chemoattraction of serotonergic neuron axon	biological_process	1	0.0823665	0.00138683	0.0504188
GO:0042019	interleukin-23 binding	molecular_function	1	0.0823665	0.00138683	0.0504188
GO:0042020	interleukin-23 receptor activity	molecular_function	1	0.0823665	0.00138683	0.0504188
GO:0044221	host cell synapse	cellular_component	1	0.0823665	0.00138683	0.0504188
GO:0044231	host cell presynaptic membrane	cellular_component	1	0.0823665	0.00138683	0.0504188
GO:0046624	sphingolipid transporter activity	molecular_function	3	0.572643	0.00133807	0.0504188
GO:0048018	receptor ligand activity	molecular_function	35	20.5132	0.0013805	0.0504188
GO:0061347	planar cell polarity pathway involved in outflow tract morphogenesis	biological_process	1	0.0823665	0.00138683	0.0504188
GO:0061348	planar cell polarity pathway involved in ventricular septum morphogenesis	biological_process	1	0.0823665	0.00138683	0.0504188
GO:0061349	planar cell polarity pathway involved in cardiac right atrium morphogenesis	biological_process	1	0.0823665	0.00138683	0.0504188
GO:0061350	planar cell polarity pathway involved in cardiac muscle tissue morphogenesis	biological_process	1	0.0823665	0.00138683	0.0504188
GO:0061354	planar cell polarity pathway involved in pericardium morphogenesis	biological_process	1	0.0823665	0.00138683	0.0504188
GO:0070507	regulation of microtubule cytoskeleton organization	biological_process	78	54.3776	0.00135649	0.0504188
GO:0072111	cell proliferation involved in kidney development	biological_process	6	1.75715	0.00137062	0.0504188
GO:0072536	interleukin-23 receptor complex	cellular_component	1	0.0823665	0.00138683	0.0504188
GO:0072556	other organism presynaptic membrane	cellular_component	1	0.0823665	0.00138683	0.0504188
GO:1904934	negative regulation of cell proliferation in midbrain	biological_process	1	0.0823665	0.00138683	0.0504188
GO:1904955	planar cell polarity pathway involved in midbrain dopaminergic neuron differentiation	biological_process	1	0.0823665	0.00138683	0.0504188
GO:1905938	positive regulation of germ cell proliferation	biological_process	1	0.0823665	0.00138683	0.0504188
GO:2000105	positive regulation of DNA-dependent DNA replication	biological_process	11	4.33797	0.00138072	0.0504188
GO:2000256	positive regulation of male germ cell proliferation	biological_process	1	0.0823665	0.00138683	0.0504188
GO:0001932	regulation of protein phosphorylation	biological_process	314	262.275	0.00139579	0.0506607
GO:0008046	axon guidance receptor activity	molecular_function	3	0.576566	0.00141491	0.0512701
GO:1903588	negative regulation of blood vessel endothelial cell proliferation involved in sprouting angiogenesis	biological_process	8	2.72986	0.00142406	0.0515167
GO:0032886	regulation of microtubule-based process	biological_process	82	57.7938	0.00145036	0.0523821
GO:1903205	regulation of hydrogen peroxide-induced cell death	biological_process	17	8.00524	0.00147716	0.0532624
GO:0043387	mycotoxin catabolic process	biological_process	2	0.290244	0.00150559	0.0537587
GO:0046223	aflatoxin catabolic process	biological_process	2	0.290244	0.00150559	0.0537587
GO:0060200	clathrin-sculpted acetylcholine transport vesicle	cellular_component	2	0.290244	0.00150559	0.0537587
GO:0060201	clathrin-sculpted acetylcholine transport vesicle membrane	cellular_component	2	0.290244	0.00150559	0.0537587
GO:0097332	response to antipsychotic drug	biological_process	6	1.77284	0.00149945	0.0537587
GO:1901377	organic heteropentacyclic compound catabolic process	biological_process	2	0.290244	0.00150559	0.0537587
GO:0090329	regulation of DNA-dependent DNA replication	biological_process	27	14.8024	0.00152212	0.0541733
GO:1902533	positive regulation of intracellular signal transduction	biological_process	242	197.46	0.00152003	0.0541733
GO:0030426	growth cone	cellular_component	55	35.9902	0.00152997	0.0543647
GO:0030686	90S preribosome	cellular_component	14	6.14611	0.00153475	0.0544463
GO:0000086	G2/M transition of mitotic cell cycle	biological_process	79	55.4327	0.00154697	0.0547917
GO:0010625	positive regulation of Schwann cell proliferation	biological_process	4	0.937409	0.00156051	0.0550939
GO:0032635	interleukin-6 production	biological_process	4	0.937409	0.00156051	0.0550939
GO:0032268	regulation of cellular protein metabolic process	biological_process	581	509.715	0.00157515	0.0555214
GO:0099171	presynaptic modulation of chemical synaptic transmission	biological_process	5	1.3414	0.00158359	0.0557298
GO:0042562	hormone binding	molecular_function	24	12.7354	0.00159626	0.0560858
GO:1904683	regulation of metalloendopeptidase activity	biological_process	11	4.39288	0.00161936	0.0567161
GO:2000241	regulation of reproductive process	biological_process	41	25.1845	0.00162361	0.0567748
GO:1903672	positive regulation of sprouting angiogenesis	biological_process	20	10.0291	0.0016408	0.0571939
GO:1904995	negative regulation of leukocyte adhesion to vascular endothelial cell	biological_process	7	2.26312	0.0016396	0.0571939
GO:0004806	triglyceride lipase activity	molecular_function	3	0.588332	0.00166556	0.0579653
GO:0050790	regulation of catalytic activity	biological_process	462	399.278	0.0016818	0.0584379
GO:0006337	nucleosome disassembly	biological_process	14	6.18926	0.00169162	0.0585461
GO:0031498	chromatin disassembly	biological_process	14	6.18926	0.00169162	0.0585461
GO:0045930	negative regulation of mitotic cell cycle	biological_process	103	75.6909	0.0016929	0.0585461
GO:0097123	cyclin A1-CDK2 complex	cellular_component	8	2.77301	0.00169578	0.0585535
GO:1901992	positive regulation of mitotic cell cycle phase transition	biological_process	38	22.9646	0.00170304	0.0587121
GO:0061387	regulation of extent of cell growth	biological_process	28	15.6183	0.00172954	0.0595325
GO:0019829	cation-transporting ATPase activity	molecular_function	16	7.45221	0.00174065	0.0598212
GO:0032986	protein-DNA complex disassembly	biological_process	19	9.40155	0.00174529	0.059887
GO:0051344	negative regulation of cyclic-nucleotide phosphodiesterase activity	biological_process	3	0.592255	0.00175612	0.059978
GO:0060199	clathrin-sculpted glutamate transport vesicle	cellular_component	3	0.592255	0.00175612	0.059978
GO:0060203	clathrin-sculpted glutamate transport vesicle membrane	cellular_component	3	0.592255	0.00175612	0.059978
GO:0000083	regulation of transcription involved in G1/S transition of mitotic cell cycle	biological_process	15	6.82858	0.00176555	0.0602067
GO:0002724	regulation of T cell cytokine production	biological_process	12	5.00867	0.00178446	0.0606635
GO:0099504	synaptic vesicle cycle	biological_process	29	16.3635	0.00178445	0.0606635
GO:0071942	XPC complex	cellular_component	4	0.953098	0.00180253	0.0611831
GO:0043194	axon initial segment	cellular_component	5	1.36101	0.00181305	0.0614455
GO:0044839	cell cycle G2/M phase transition	biological_process	79	55.7386	0.00183295	0.0620241
GO:0023056	positive regulation of signaling	biological_process	371	315.703	0.00184555	0.0623545
GO:0005576	extracellular region	cellular_component	612	539.779	0.00186007	0.0624293
GO:0008427	calcium-dependent protein kinase inhibitor activity	molecular_function	1	0.0862887	0.00186763	0.0624293
GO:0015578	mannose transmembrane transporter activity	molecular_function	1	0.0862887	0.00186763	0.0624293
GO:0015761	mannose transmembrane transport	biological_process	1	0.0862887	0.00186763	0.0624293
GO:0017125	deoxycytidyl transferase activity	molecular_function	1	0.0862887	0.00186763	0.0624293
GO:0051142	positive regulation of NK T cell proliferation	biological_process	1	0.0862887	0.00186763	0.0624293
GO:0060809	mesodermal to mesenchymal transition involved in gastrulation	biological_process	1	0.0862887	0.00186763	0.0624293
GO:0045860	positive regulation of protein kinase activity	biological_process	135	103.386	0.00187185	0.0624755
GO:0055022	negative regulation of cardiac muscle tissue growth	biological_process	14	6.24024	0.00189403	0.0630246
GO:0061117	negative regulation of heart growth	biological_process	14	6.24024	0.00189403	0.0630246
GO:0010604	positive regulation of macromolecule metabolic process	biological_process	733	653.759	0.00191572	0.0636499
GO:0099132	ATP hydrolysis coupled cation transmembrane transport	biological_process	15	6.87172	0.00193009	0.0640307
GO:0140096	catalytic activity, acting on a protein	molecular_function	452	390.794	0.00194542	0.0643452
GO:1901224	positive regulation of NIK/NF-kappaB signaling	biological_process	29	16.438	0.00194521	0.0643452
GO:0022853	active ion transmembrane transporter activity	molecular_function	16	7.51496	0.00196644	0.0647483
GO:0039706	co-receptor binding	molecular_function	5	1.37278	0.00196269	0.0647483
GO:0042625	ATPase coupled ion transmembrane transporter activity	molecular_function	16	7.51496	0.00196644	0.0647483
GO:0000805	X chromosome	cellular_component	12	5.04789	0.00197262	0.0648548
GO:0038155	interleukin-23-mediated signaling pathway	biological_process	7	2.30626	0.0019964	0.0655386
GO:0045410	positive regulation of interleukin-6 biosynthetic process	biological_process	5	1.3767	0.00201464	0.0655504
GO:0046710	GDP metabolic process	biological_process	5	1.3767	0.00201464	0.0655504
GO:0050727	regulation of inflammatory response	biological_process	70	48.4903	0.00200698	0.0655504
GO:0051247	positive regulation of protein metabolic process	biological_process	411	353.003	0.00200895	0.0655504
GO:0072039	regulation of mesenchymal cell apoptotic process involved in nephron morphogenesis	biological_process	2	0.302011	0.00200321	0.0655504
GO:0072040	negative regulation of mesenchymal cell apoptotic process involved in nephron morphogenesis	biological_process	2	0.302011	0.00200321	0.0655504
GO:0032133	chromosome passenger complex	cellular_component	7	2.31018	0.00203168	0.0660071
GO:0000806	Y chromosome	cellular_component	8	2.824	0.0020693	0.0671302
GO:1904028	positive regulation of collagen fibril organization	biological_process	4	0.968787	0.00207236	0.0671303
GO:0070498	interleukin-1-mediated signaling pathway	biological_process	36	21.6781	0.00209687	0.0678246
GO:1900452	regulation of long-term synaptic depression	biological_process	4	0.972709	0.00214439	0.0692598
GO:1904673	negative regulation of somatic stem cell population maintenance	biological_process	3	0.607943	0.00215573	0.0695238
GO:0002505	antigen processing and presentation of polysaccharide antigen via MHC class II	biological_process	2	0.305933	0.00219281	0.0698997
GO:0002506	polysaccharide assembly with MHC class II protein complex	biological_process	2	0.305933	0.00219281	0.0698997
GO:0015662	ATPase activity, coupled to transmembrane movement of ions, phosphorylative mechanism	molecular_function	12	5.08711	0.00217683	0.0698997
GO:0043385	mycotoxin metabolic process	biological_process	2	0.305933	0.00219281	0.0698997
GO:0046222	aflatoxin metabolic process	biological_process	2	0.305933	0.00219281	0.0698997
GO:0065006	protein-carbohydrate complex assembly	biological_process	2	0.305933	0.00219281	0.0698997
GO:0071823	protein-carbohydrate complex subunit organization	biological_process	2	0.305933	0.00219281	0.0698997
GO:1901376	organic heteropentacyclic compound metabolic process	biological_process	2	0.305933	0.00219281	0.0698997
GO:0032623	interleukin-2 production	biological_process	4	0.976632	0.00221832	0.0706106
GO:2001038	regulation of cellular response to drug	biological_process	18	8.89166	0.00225358	0.0716292
GO:0000075	cell cycle checkpoint	biological_process	88	63.6497	0.0022693	0.0720248
GO:0030546	receptor activator activity	molecular_function	4	0.980554	0.00229417	0.0726047
GO:0051094	positive regulation of developmental process	biological_process	296	247.998	0.00229151	0.0726047
GO:0044421	extracellular region part	cellular_component	560	492.552	0.00235061	0.074284
GO:0009967	positive regulation of signal transduction	biological_process	347	294.876	0.0023886	0.0753762
GO:0000812	Swr1 complex	cellular_component	11	4.538	0.00241768	0.0758835
GO:0002223	stimulatory C-type lectin receptor signaling pathway	biological_process	33	19.5758	0.00241166	0.0758835
GO:0005316	high-affinity inorganic phosphate:sodium symporter activity	molecular_function	1	0.090211	0.00245297	0.0758835
GO:0010803	regulation of tumor necrosis factor-mediated signaling pathway	biological_process	29	16.6302	0.00241824	0.0758835
GO:0018094	protein polyglycylation	biological_process	1	0.090211	0.00245297	0.0758835
GO:0034239	regulation of macrophage fusion	biological_process	1	0.090211	0.00245297	0.0758835
GO:0034241	positive regulation of macrophage fusion	biological_process	1	0.090211	0.00245297	0.0758835
GO:0036475	neuron death in response to oxidative stress	biological_process	1	0.090211	0.00245297	0.0758835
GO:0042228	interleukin-8 biosynthetic process	biological_process	1	0.090211	0.00245297	0.0758835
GO:0048850	hypophysis morphogenesis	biological_process	1	0.090211	0.00245297	0.0758835
GO:0052590	sn-glycerol-3-phosphate:ubiquinone oxidoreductase activity	molecular_function	1	0.090211	0.00245297	0.0758835
GO:0052591	sn-glycerol-3-phosphate:ubiquinone-8 oxidoreductase activity	molecular_function	1	0.090211	0.00245297	0.0758835
GO:0070735	protein-glycine ligase activity	molecular_function	1	0.090211	0.00245297	0.0758835
GO:0090076	relaxation of skeletal muscle	biological_process	1	0.090211	0.00245297	0.0758835
GO:0060685	regulation of prostatic bud formation	biological_process	5	1.40808	0.00246977	0.0762957
GO:0034502	protein localization to chromosome	biological_process	40	24.9021	0.00248107	0.0765373
GO:1903526	negative regulation of membrane tubulation	biological_process	3	0.61971	0.00249719	0.0769267
GO:0000819	sister chromatid segregation	biological_process	45	28.7851	0.00250774	0.077036
GO:0031683	G-protein beta/gamma-subunit complex binding	molecular_function	8	2.87498	0.00250618	0.077036
GO:0090559	regulation of membrane permeability	biological_process	41	25.7062	0.00255627	0.0784174
GO:0002220	innate immune response activating cell surface receptor signaling pathway	biological_process	33	19.6464	0.00258827	0.0792884
GO:0002534	cytokine production involved in inflammatory response	biological_process	2	0.313777	0.00261021	0.0794419
GO:0030690	Noc1p-Noc2p complex	cellular_component	2	0.313777	0.00261021	0.0794419
GO:0030691	Noc2p-Noc3p complex	cellular_component	2	0.313777	0.00261021	0.0794419
GO:0039689	negative stranded viral RNA replication	biological_process	2	0.313777	0.00261021	0.0794419
GO:0051246	regulation of protein metabolic process	biological_process	618	547.631	0.00261134	0.0794419
GO:0031401	positive regulation of protein modification process	biological_process	284	237.627	0.00261592	0.0794713
GO:0005881	cytoplasmic microtubule	cellular_component	27	15.2496	0.00262019	0.079491
GO:0046717	acid secretion	biological_process	11	4.57723	0.00268123	0.0811559
GO:0050830	defense response to Gram-positive bacterium	biological_process	17	8.33471	0.00268613	0.0811559
GO:0090075	relaxation of muscle	biological_process	9	3.43586	0.00268381	0.0811559
GO:0050806	positive regulation of synaptic transmission	biological_process	35	21.1878	0.00269271	0.0812431
GO:1902562	H4 histone acetyltransferase complex	cellular_component	23	12.4295	0.00271467	0.0817933
GO:0005834	heterotrimeric G-protein complex	cellular_component	9	3.44371	0.00275201	0.0823543
GO:0031914	negative regulation of synaptic plasticity	biological_process	3	0.627554	0.00274605	0.0823543
GO:0033674	positive regulation of kinase activity	biological_process	142	110.52	0.0027441	0.0823543
GO:1901723	negative regulation of cell proliferation involved in kidney development	biological_process	3	0.627554	0.00274605	0.0823543
GO:1905360	GTPase complex	cellular_component	9	3.44371	0.00275201	0.0823543
GO:0071157	negative regulation of cell cycle arrest	biological_process	16	7.69539	0.00275603	0.0823625
GO:0030516	regulation of axon extension	biological_process	26	14.575	0.00276501	0.0824287
GO:0070555	response to interleukin-1	biological_process	55	36.8492	0.00278723	0.0828448
GO:0030332	cyclin binding	molecular_function	23	12.457	0.00281507	0.0835595
GO:0007269	neurotransmitter secretion	biological_process	17	8.36609	0.0028352	0.0839266
GO:0071566	UFM1 activating enzyme activity	molecular_function	2	0.317699	0.00283889	0.0839266
GO:0099643	signal release from synapse	biological_process	17	8.36609	0.0028352	0.0839266
GO:0051052	regulation of DNA metabolic process	biological_process	159	125.57	0.00284494	0.0839925
GO:0017157	regulation of exocytosis	biological_process	45	28.9499	0.00285273	0.0841096
GO:0007341	penetration of zona pellucida	biological_process	3	0.631477	0.00287711	0.0846017
GO:0071163	DNA replication preinitiation complex assembly	biological_process	3	0.631477	0.00287711	0.0846017
GO:0008385	IkappaB kinase complex	cellular_component	9	3.45939	0.00289258	0.0848835
GO:0034388	Pwp2p-containing subcomplex of 90S preribosome	cellular_component	7	2.39255	0.00289441	0.0848835
GO:0031045	dense core granule	cellular_component	6	1.89835	0.00291132	0.0852655
GO:0060759	regulation of response to cytokine stimulus	biological_process	54	36.1158	0.00291911	0.0853802
GO:0051276	chromosome organization	biological_process	321	271.959	0.00292669	0.0854883
GO:0097479	synaptic vesicle localization	biological_process	22	11.7902	0.00294427	0.0858874
GO:0010832	negative regulation of myotube differentiation	biological_process	10	4.03204	0.00295746	0.086158
GO:0048311	mitochondrion distribution	biological_process	9	3.46724	0.00296499	0.0861852
GO:1901164	negative regulation of trophoblast cell migration	biological_process	4	1.01193	0.00297407	0.0861852
GO:0010248	establishment or maintenance of transmembrane electrochemical gradient	biological_process	7	2.4004	0.00298965	0.086409
GO:0019900	kinase binding	molecular_function	233	191.887	0.00298707	0.086409
GO:0050812	regulation of acyl-CoA biosynthetic process	biological_process	5	1.43945	0.00300043	0.0866068
GO:0016222	procollagen-proline 4-dioxygenase complex	cellular_component	3	0.635399	0.00301272	0.0867339
GO:0097001	ceramide binding	molecular_function	3	0.635399	0.00301272	0.0867339
GO:1901700	response to oxygen-containing compound	biological_process	315	266.601	0.00301998	0.0868292
GO:0048522	positive regulation of cellular process	biological_process	985	896.497	0.00306742	0.0880782
GO:0048488	synaptic vesicle endocytosis	biological_process	16	7.75814	0.00308587	0.0881476
GO:0140238	presynaptic endocytosis	biological_process	16	7.75814	0.00308587	0.0881476
GO:1901004	ubiquinone-6 metabolic process	biological_process	2	0.321622	0.00308145	0.0881476
GO:1901006	ubiquinone-6 biosynthetic process	biological_process	2	0.321622	0.00308145	0.0881476
GO:0001680	tRNA 3'-terminal CCA addition	biological_process	1	0.0941332	0.0031519	0.0889092
GO:0004810	tRNA adenylyltransferase activity	molecular_function	1	0.0941332	0.0031519	0.0889092
GO:0031749	D2 dopamine receptor binding	molecular_function	3	0.639321	0.00315295	0.0889092
GO:0034162	toll-like receptor 9 signaling pathway	biological_process	8	2.93774	0.0031417	0.0889092
GO:0035838	growing cell tip	cellular_component	1	0.0941332	0.0031519	0.0889092
GO:0051090	regulation of DNA-binding transcription factor activity	biological_process	143	111.764	0.00312349	0.0889092
GO:0052927	CTP:tRNA cytidylyltransferase activity	molecular_function	1	0.0941332	0.0031519	0.0889092
GO:0052928	CTP:3'-cytidine-tRNA cytidylyltransferase activity	molecular_function	1	0.0941332	0.0031519	0.0889092
GO:0052929	ATP:3'-cytidine-cytidine-tRNA adenylyltransferase activity	molecular_function	1	0.0941332	0.0031519	0.0889092
GO:1990817	RNA adenylyltransferase activity	molecular_function	1	0.0941332	0.0031519	0.0889092
GO:0051240	positive regulation of multicellular organismal process	biological_process	332	282.427	0.00316358	0.089035
GO:0099511	voltage-gated calcium channel activity involved in regulation of cytosolic calcium levels	molecular_function	4	1.01978	0.00316551	0.089035
GO:0036094	small molecule binding	molecular_function	456	397.254	0.00318113	0.0893601
GO:0030174	regulation of DNA-dependent DNA replication initiation	biological_process	9	3.49077	0.00319097	0.0894082
GO:0050803	regulation of synapse structure or activity	biological_process	53	35.4451	0.00318973	0.0894082
GO:0000003	reproduction	biological_process	252	209.38	0.00321279	0.0898387
GO:0007006	mitochondrial membrane organization	biological_process	52	34.6567	0.00321672	0.0898387
GO:0060333	interferon-gamma-mediated signaling pathway	biological_process	24	13.2689	0.00321859	0.0898387
GO:0045597	positive regulation of cell differentiation	biological_process	222	182.258	0.00323116	0.0899952
GO:0032147	activation of protein kinase activity	biological_process	85	61.8612	0.00325812	0.0905972
GO:0098533	ATPase dependent transmembrane transport complex	cellular_component	7	2.42393	0.0032902	0.0913737
GO:0098843	postsynaptic endocytic zone	cellular_component	5	1.45514	0.00329649	0.0914328
GO:0038061	NIK/NF-kappaB signaling	biological_process	30	17.6617	0.00332504	0.0921087
GO:0016572	histone phosphorylation	biological_process	21	11.194	0.00337928	0.0934934
GO:0006979	response to oxidative stress	biological_process	109	82.4057	0.00338894	0.093526
GO:0043353	enucleate erythrocyte differentiation	biological_process	6	1.92973	0.00338896	0.093526
GO:0031570	DNA integrity checkpoint	biological_process	73	51.8988	0.00339664	0.0936203
GO:0044093	positive regulation of molecular function	biological_process	372	319.664	0.00340104	0.0936242
GO:0005176	ErbB-2 class receptor binding	molecular_function	3	0.647166	0.00344767	0.0947273
GO:0016740	transferase activity	molecular_function	420	364.225	0.00344972	0.0947273
GO:0006464	cellular protein modification process	biological_process	639	569.408	0.00350511	0.0957701
GO:0009617	response to bacterium	biological_process	104	78.1854	0.00350158	0.0957701
GO:0036211	protein modification process	biological_process	639	569.408	0.00350511	0.0957701
GO:1905820	positive regulation of chromosome separation	biological_process	7	2.43962	0.00350338	0.0957701
GO:0032928	regulation of superoxide anion generation	biological_process	11	4.68313	0.00351125	0.0958187
GO:0034982	mitochondrial protein processing	biological_process	6	1.93757	0.00351734	0.0958661
GO:0033256	I-kappaB/NF-kappaB complex	cellular_component	5	1.46691	0.00353278	0.0961676
GO:0043549	regulation of kinase activity	biological_process	210	171.824	0.00357634	0.0972331
GO:0033043	regulation of organelle organization	biological_process	353	302.395	0.00359399	0.0975923
GO:0044092	negative regulation of molecular function	biological_process	270	226.237	0.00360536	0.0977805
GO:1905563	negative regulation of vascular endothelial cell proliferation	biological_process	7	2.45138	0.00367023	0.099417
GO:0008023	transcription elongation factor complex	cellular_component	22	11.9706	0.00374526	0.101325
GO:0050821	protein stabilization	biological_process	80	57.9429	0.00375567	0.101482
GO:0051128	regulation of cellular component organization	biological_process	560	495.588	0.00377799	0.101959
GO:0001848	complement binding	molecular_function	8	2.99265	0.00379692	0.102219
GO:0061001	regulation of dendritic spine morphogenesis	biological_process	16	7.87973	0.00381802	0.102662
GO:0051646	mitochondrion localization	biological_process	20	10.59	0.00383177	0.102906
GO:0007268	chemical synaptic transmission	biological_process	56	38.1592	0.00387307	0.103108
GO:0022414	reproductive process	biological_process	251	209.266	0.00390023	0.103108
GO:0032014	positive regulation of ARF protein signal transduction	biological_process	2	0.333388	0.00389652	0.103108
GO:0043014	alpha-tubulin binding	molecular_function	14	6.5854	0.00386023	0.103108
GO:0044657	pore formation in membrane of other organism during symbiotic interaction	biological_process	2	0.333388	0.00389652	0.103108
GO:0052025	modification by symbiont of host cell membrane	biological_process	2	0.333388	0.00389652	0.103108
GO:0052043	modification by symbiont of host cellular component	biological_process	2	0.333388	0.00389652	0.103108
GO:0052111	modification by symbiont of host structure	biological_process	2	0.333388	0.00389652	0.103108
GO:0052185	modification of structure of other organism involved in symbiotic interaction	biological_process	2	0.333388	0.00389652	0.103108
GO:0052188	modification of cellular component in other organism involved in symbiotic interaction	biological_process	2	0.333388	0.00389652	0.103108
GO:0052332	modification by organism of membrane in other organism involved in symbiotic interaction	biological_process	2	0.333388	0.00389652	0.103108
GO:0098916	anterograde trans-synaptic signaling	biological_process	56	38.1592	0.00387307	0.103108
GO:0000775	chromosome, centromeric region	cellular_component	63	43.8935	0.0039248	0.103508
GO:0010629	negative regulation of gene expression	biological_process	483	423.682	0.00392466	0.103508
GO:0018025	calmodulin-lysine N-methyltransferase activity	molecular_function	1	0.0980554	0.00397243	0.103523
GO:0033159	negative regulation of protein import into nucleus, translocation	biological_process	1	0.0980554	0.00397243	0.103523
GO:0048518	positive regulation of biological process	biological_process	1062	972.266	0.00393735	0.103523
GO:0050152	omega-amidase activity	molecular_function	1	0.0980554	0.00397243	0.103523
GO:0051321	meiotic cell cycle	biological_process	64	44.7211	0.00393756	0.103523
GO:0060681	branch elongation involved in ureteric bud branching	biological_process	1	0.0980554	0.00397243	0.103523
GO:0120012	intermembrane sphingolipid transfer	biological_process	1	0.0980554	0.00397243	0.103523
GO:0120016	intermembrane sphingolipid transfer activity	molecular_function	1	0.0980554	0.00397243	0.103523
GO:0120017	intermembrane ceramide transfer activity	molecular_function	1	0.0980554	0.00397243	0.103523
GO:1904933	regulation of cell proliferation in midbrain	biological_process	1	0.0980554	0.00397243	0.103523
GO:0045926	negative regulation of growth	biological_process	61	42.2972	0.0040277	0.104733
GO:0097124	cyclin A2-CDK2 complex	cellular_component	8	3.01226	0.00405538	0.105186
GO:0000922	spindle pole	cellular_component	64	44.7878	0.00409162	0.106001
GO:0045086	positive regulation of interleukin-2 biosynthetic process	biological_process	5	1.49436	0.00413415	0.106726
GO:0099536	synaptic signaling	biological_process	62	43.1601	0.00413119	0.106726
GO:1901701	cellular response to oxygen-containing compound	biological_process	239	198.594	0.00412621	0.106726
GO:0031752	D5 dopamine receptor binding	molecular_function	2	0.337311	0.00419868	0.108138
GO:0035915	pore formation in membrane of other organism	biological_process	2	0.337311	0.00419868	0.108138
GO:0048167	regulation of synaptic plasticity	biological_process	44	28.7028	0.0042976	0.110556
GO:1905562	regulation of vascular endothelial cell proliferation	biological_process	18	9.29565	0.00430386	0.110588
GO:0046902	regulation of mitochondrial membrane permeability	biological_process	38	24.0157	0.00432101	0.110899
GO:0051256	mitotic spindle midzone assembly	biological_process	6	1.98464	0.0043683	0.111982
GO:0050896	response to stimulus	biological_process	1162	1069.03	0.00438111	0.112049
GO:0051896	regulation of protein kinase B signaling	biological_process	68	48.2158	0.00437925	0.112049
GO:2000319	regulation of T-helper 17 cell differentiation	biological_process	7	2.49845	0.00440053	0.112415
GO:0030496	midbody	cellular_component	60	41.6775	0.00453443	0.115702
GO:1901032	negative regulation of response to reactive oxygen species	biological_process	12	5.40874	0.00459454	0.116694
GO:1903206	negative regulation of hydrogen peroxide-induced cell death	biological_process	12	5.40874	0.00459454	0.116694
GO:2001039	negative regulation of cellular response to drug	biological_process	12	5.40874	0.00459454	0.116694
GO:0043111	replication fork arrest	biological_process	3	0.674621	0.00463796	0.117525
GO:0097129	cyclin D2-CDK4 complex	cellular_component	3	0.674621	0.00463796	0.117525
GO:0051154	negative regulation of striated muscle cell differentiation	biological_process	17	8.6681	0.00465451	0.117809
GO:0071347	cellular response to interleukin-1	biological_process	46	30.4011	0.00466541	0.117949
GO:0051099	positive regulation of binding	biological_process	66	46.6901	0.00470996	0.118939
GO:0005391	sodium:potassium-exchanging ATPase activity	molecular_function	6	2.00425	0.00476609	0.119751
GO:0005615	extracellular space	cellular_component	539	477.392	0.00476937	0.119751
GO:0008556	potassium-transporting ATPase activity	molecular_function	6	2.00425	0.00476609	0.119751
GO:0086010	membrane depolarization during action potential	biological_process	6	2.00425	0.00476609	0.119751
GO:0099537	trans-synaptic signaling	biological_process	57	39.3045	0.00476127	0.119751
GO:0001851	complement component C3b binding	molecular_function	3	0.678543	0.00482932	0.119821
GO:0002758	innate immune response-activating signal transduction	biological_process	57	39.3359	0.00485308	0.119821
GO:0002878	negative regulation of acute inflammatory response to non-antigenic stimulus	biological_process	1	0.101978	0.00492151	0.119821
GO:0003828	alpha-N-acetylneuraminate alpha-2,8-sialyltransferase activity	molecular_function	2	0.345155	0.00485101	0.119821
GO:0004363	glutathione synthase activity	molecular_function	1	0.101978	0.00492151	0.119821
GO:0016521	pituitary adenylate cyclase activating polypeptide activity	molecular_function	1	0.101978	0.00492151	0.119821
GO:0018120	peptidyl-arginine ADP-ribosylation	biological_process	1	0.101978	0.00492151	0.119821
GO:0031858	pituitary adenylate cyclase-activating polypeptide receptor binding	molecular_function	1	0.101978	0.00492151	0.119821
GO:0031945	positive regulation of glucocorticoid metabolic process	biological_process	1	0.101978	0.00492151	0.119821
GO:0031948	positive regulation of glucocorticoid biosynthetic process	biological_process	1	0.101978	0.00492151	0.119821
GO:0033079	immature T cell proliferation	biological_process	1	0.101978	0.00492151	0.119821
GO:0033080	immature T cell proliferation in thymus	biological_process	1	0.101978	0.00492151	0.119821
GO:0045167	asymmetric protein localization involved in cell fate determination	biological_process	1	0.101978	0.00492151	0.119821
GO:0060067	cervix development	biological_process	1	0.101978	0.00492151	0.119821
GO:0061369	negative regulation of testicular blood vessel morphogenesis	biological_process	1	0.101978	0.00492151	0.119821
GO:0070327	thyroid hormone transport	biological_process	2	0.345155	0.00485101	0.119821
GO:0071310	cellular response to organic substance	biological_process	510	450.376	0.00492469	0.119821
GO:0072414	response to mitotic cell cycle checkpoint signaling	biological_process	1	0.101978	0.00492151	0.119821
GO:0072432	response to G1 DNA damage checkpoint signaling	biological_process	1	0.101978	0.00492151	0.119821
GO:0098813	nuclear chromosome segregation	biological_process	57	39.3281	0.00482998	0.119821
GO:0098966	perisynaptic extracellular matrix	cellular_component	1	0.101978	0.00492151	0.119821
GO:0099535	synapse-associated extracellular matrix	cellular_component	1	0.101978	0.00492151	0.119821
GO:0099544	perisynaptic space	cellular_component	1	0.101978	0.00492151	0.119821
GO:1904891	positive regulation of excitatory synapse assembly	biological_process	1	0.101978	0.00492151	0.119821
GO:1905438	non-canonical Wnt signaling pathway involved in midbrain dopaminergic neuron differentiation	biological_process	1	0.101978	0.00492151	0.119821
GO:2000019	negative regulation of male gonad development	biological_process	1	0.101978	0.00492151	0.119821
GO:2000066	positive regulation of cortisol biosynthetic process	biological_process	1	0.101978	0.00492151	0.119821
GO:2000180	negative regulation of androgen biosynthetic process	biological_process	1	0.101978	0.00492151	0.119821
GO:0000151	ubiquitin ligase complex	cellular_component	117	90.2933	0.00493822	0.120018
GO:0031078	histone deacetylase activity (H3-K14 specific)	molecular_function	17	8.71124	0.00497906	0.120744
GO:0032041	NAD-dependent histone deacetylase activity (H3-K14 specific)	molecular_function	17	8.71124	0.00497906	0.120744
GO:0070887	cellular response to chemical stimulus	biological_process	573	509.676	0.00499076	0.120894
GO:0008211	glucocorticoid metabolic process	biological_process	6	2.01602	0.00501768	0.121412
GO:0099513	polymeric cytoskeletal fiber	cellular_component	164	131.818	0.00505143	0.122095
GO:0042493	response to drug	biological_process	201	165.035	0.00510321	0.123076
GO:0060044	negative regulation of cardiac muscle cell proliferation	biological_process	10	4.23599	0.00510084	0.123076
GO:0032743	positive regulation of interleukin-2 production	biological_process	16	8.05623	0.00512975	0.12358
GO:0045075	regulation of interleukin-12 biosynthetic process	biological_process	8	3.08678	0.00516589	0.124315
GO:0005856	cytoskeleton	cellular_component	459	402.945	0.0051959	0.124659
GO:0006974	cellular response to DNA damage stimulus	biological_process	249	208.654	0.00520269	0.124659
GO:0009891	positive regulation of biosynthetic process	biological_process	462	405.753	0.0051983	0.124659
GO:0046885	regulation of hormone biosynthetic process	biological_process	10	4.24384	0.00520286	0.124659
GO:0002315	marginal zone B cell differentiation	biological_process	3	0.686388	0.00522887	0.12501
GO:0010510	regulation of acetyl-CoA biosynthetic process from pyruvate	biological_process	3	0.686388	0.00522887	0.12501
GO:0061695	transferase complex, transferring phosphorus-containing groups	cellular_component	75	54.4168	0.00526175	0.125659
GO:0070840	dynein complex binding	molecular_function	13	6.10689	0.00528064	0.125974
GO:0070199	establishment of protein localization to chromosome	biological_process	12	5.47541	0.00529753	0.12624
GO:0007051	spindle organization	biological_process	58	40.3047	0.00531177	0.126442
GO:0000786	nucleosome	cellular_component	29	17.3833	0.00533081	0.126758
GO:0048247	lymphocyte chemotaxis	biological_process	5	1.54143	0.00534108	0.126865
GO:0046620	regulation of organ growth	biological_process	39	25.0826	0.00545209	0.129223
GO:0009893	positive regulation of metabolic process	biological_process	755	682.528	0.00547604	0.129651
GO:1900115	extracellular regulation of signal transduction	biological_process	5	1.54928	0.00556539	0.131483
GO:1900116	extracellular negative regulation of signal transduction	biological_process	5	1.54928	0.00556539	0.131483
GO:0051271	negative regulation of cellular component movement	biological_process	72	52.0125	0.0055763	0.1316
GO:0032103	positive regulation of response to external stimulus	biological_process	62	43.7052	0.00564791	0.133004
GO:0031594	neuromuscular junction	cellular_component	21	11.5862	0.00568037	0.13334
GO:0048489	synaptic vesicle transport	biological_process	21	11.5862	0.00568037	0.13334
GO:0097480	establishment of synaptic vesicle localization	biological_process	21	11.5862	0.00568037	0.13334
GO:0016079	synaptic vesicle exocytosis	biological_process	13	6.15003	0.00574137	0.134485
GO:0005875	microtubule associated complex	cellular_component	42	27.5143	0.00574959	0.134534
GO:1903416	response to glycoside	biological_process	4	1.10214	0.00577452	0.134974
GO:1901989	positive regulation of cell cycle phase transition	biological_process	43	28.3184	0.00579663	0.135204
GO:1990239	steroid hormone binding	molecular_function	5	1.55712	0.00579666	0.135204
GO:0032210	regulation of telomere maintenance via telomerase	biological_process	40	25.9651	0.00587884	0.136976
GO:0000070	mitotic sister chromatid segregation	biological_process	36	22.8626	0.00600191	0.137728
GO:0001010	RNA polymerase II sequence-specific DNA-binding transcription factor recruiting activity	molecular_function	1	0.1059	0.00600504	0.137728
GO:0002399	MHC class II protein complex assembly	biological_process	2	0.356922	0.00595498	0.137728
GO:0005053	peroxisome matrix targeting signal-2 binding	molecular_function	1	0.1059	0.00600504	0.137728
GO:0006705	mineralocorticoid biosynthetic process	biological_process	1	0.1059	0.00600504	0.137728
GO:0008212	mineralocorticoid metabolic process	biological_process	1	0.1059	0.00600504	0.137728
GO:0032470	positive regulation of endoplasmic reticulum calcium ion concentration	biological_process	2	0.356922	0.00595498	0.137728
GO:0036363	transforming growth factor beta activation	biological_process	1	0.1059	0.00600504	0.137728
GO:0045186	zonula adherens assembly	biological_process	1	0.1059	0.00600504	0.137728
GO:0047288	monosialoganglioside sialyltransferase activity	molecular_function	1	0.1059	0.00600504	0.137728
GO:0060031	mediolateral intercalation	biological_process	1	0.1059	0.00600504	0.137728
GO:0060078	regulation of postsynaptic membrane potential	biological_process	20	10.9155	0.00596485	0.137728
GO:0060775	planar cell polarity pathway involved in gastrula mediolateral intercalation	biological_process	1	0.1059	0.00600504	0.137728
GO:0071604	transforming growth factor beta production	biological_process	1	0.1059	0.00600504	0.137728
GO:1904998	negative regulation of leukocyte adhesion to arterial endothelial cell	biological_process	1	0.1059	0.00600504	0.137728
GO:0030007	cellular potassium ion homeostasis	biological_process	6	2.05916	0.00602753	0.1381
GO:0090666	scaRNA localization to Cajal body	biological_process	8	3.13777	0.00605286	0.138248
GO:0090670	RNA localization to Cajal body	biological_process	8	3.13777	0.00605286	0.138248
GO:0090685	RNA localization to nucleus	biological_process	8	3.13777	0.00605286	0.138248
GO:0002313	mature B cell differentiation involved in immune response	biological_process	5	1.56889	0.00615689	0.140478
GO:0042220	response to cocaine	biological_process	25	14.5593	0.00621228	0.141302
GO:0034612	response to tumor necrosis factor	biological_process	58	40.5753	0.00622491	0.141443
GO:1904761	negative regulation of myofibroblast differentiation	biological_process	4	1.11391	0.00624654	0.141788
GO:2000146	negative regulation of cell motility	biological_process	68	48.8943	0.00628402	0.142492
GO:0044815	DNA packaging complex	cellular_component	31	19.0698	0.00629402	0.142571
GO:0010716	negative regulation of extracellular matrix disassembly	biological_process	2	0.360844	0.00635782	0.143869
GO:0018401	peptidyl-proline hydroxylation to 4-hydroxy-L-proline	biological_process	5	1.57673	0.0064061	0.144812
GO:0000076	DNA replication checkpoint	biological_process	6	2.07485	0.00643043	0.145019
GO:1905651	regulation of artery morphogenesis	biological_process	6	2.07485	0.00643043	0.145019
GO:2000516	positive regulation of CD4-positive, alpha-beta T cell activation	biological_process	10	4.33013	0.00643501	0.145019
GO:0009117	nucleotide metabolic process	biological_process	98	74.5064	0.00648562	0.14601
GO:0031936	negative regulation of chromatin silencing	biological_process	9	3.73787	0.00649321	0.146031
GO:0050728	negative regulation of inflammatory response	biological_process	29	17.5911	0.00652312	0.146554
GO:0010744	positive regulation of macrophage derived foam cell differentiation	biological_process	6	2.07877	0.00653425	0.146654
GO:0006753	nucleoside phosphate metabolic process	biological_process	98	74.5574	0.00662106	0.1483
GO:0000302	response to reactive oxygen species	biological_process	73	53.2284	0.00672262	0.150268
GO:0010633	negative regulation of epithelial cell migration	biological_process	29	17.6225	0.00672103	0.150268
GO:0000022	mitotic spindle elongation	biological_process	6	2.08662	0.00674567	0.15063
GO:0004722	protein serine/threonine phosphatase activity	molecular_function	30	18.3873	0.00676411	0.150889
GO:1902037	negative regulation of hematopoietic stem cell differentiation	biological_process	2	0.364766	0.00677863	0.15106
GO:0002501	peptide antigen assembly with MHC protein complex	biological_process	3	0.713843	0.00681279	0.151667
GO:0003729	mRNA binding	molecular_function	119	92.9447	0.00686993	0.152669
GO:0070187	shelterin complex	cellular_component	10	4.35758	0.00687166	0.152669
GO:1904753	negative regulation of vascular associated smooth muscle cell migration	biological_process	7	2.62396	0.00690281	0.153206
GO:0034086	maintenance of sister chromatid cohesion	biological_process	4	1.1296	0.00691868	0.153249
GO:0034088	maintenance of mitotic sister chromatid cohesion	biological_process	4	1.1296	0.00691868	0.153249
GO:0045624	positive regulation of T-helper cell differentiation	biological_process	7	2.62788	0.00699546	0.154483
GO:0031461	cullin-RING ubiquitin ligase complex	cellular_component	63	44.9329	0.0070278	0.155042
GO:0007059	chromosome segregation	biological_process	77	56.7152	0.00706406	0.155685
GO:0002877	regulation of acute inflammatory response to non-antigenic stimulus	biological_process	1	0.109822	0.0072278	0.156165
GO:0003308	negative regulation of Wnt signaling pathway involved in heart development	biological_process	1	0.109822	0.0072278	0.156165
GO:0008287	protein serine/threonine phosphatase complex	cellular_component	22	12.4962	0.00717606	0.156165
GO:0010157	response to chlorate	biological_process	2	0.368688	0.00721772	0.156165
GO:0015349	thyroid hormone transmembrane transporter activity	molecular_function	1	0.109822	0.0072278	0.156165
GO:0016062	adaptation of rhodopsin mediated signaling	biological_process	1	0.109822	0.0072278	0.156165
GO:0030981	cortical microtubule cytoskeleton	cellular_component	4	1.13352	0.00709456	0.156165
GO:0032225	regulation of synaptic transmission, dopaminergic	biological_process	9	3.77317	0.0071272	0.156165
GO:0036367	light adaption	biological_process	1	0.109822	0.0072278	0.156165
GO:0040013	negative regulation of locomotion	biological_process	77	56.7584	0.00720844	0.156165
GO:0045098	type III intermediate filament	cellular_component	1	0.109822	0.0072278	0.156165
GO:0050146	nucleoside phosphotransferase activity	molecular_function	1	0.109822	0.0072278	0.156165
GO:0051885	positive regulation of timing of anagen	biological_process	1	0.109822	0.0072278	0.156165
GO:0070203	regulation of establishment of protein localization to telomere	biological_process	16	8.26803	0.00716596	0.156165
GO:0090273	regulation of somatostatin secretion	biological_process	1	0.109822	0.0072278	0.156165
GO:0090274	positive regulation of somatostatin secretion	biological_process	1	0.109822	0.0072278	0.156165
GO:0097371	MDM2/MDM4 family protein binding	molecular_function	6	2.10231	0.00718389	0.156165
GO:1903293	phosphatase complex	cellular_component	22	12.4962	0.00717606	0.156165
GO:1904018	positive regulation of vasculature development	biological_process	53	36.7198	0.00721333	0.156165
GO:1904049	negative regulation of spontaneous neurotransmitter secretion	biological_process	1	0.109822	0.0072278	0.156165
GO:0070202	regulation of establishment of protein localization to chromosome	biological_process	16	8.27587	0.00725232	0.156541
GO:0035372	protein localization to microtubule	biological_process	10	4.38111	0.0072641	0.156641
GO:0043967	histone H4 acetylation	biological_process	25	14.7162	0.0073438	0.158205
GO:0043279	response to alkaloid	biological_process	38	24.6943	0.00741308	0.159479
GO:0051402	neuron apoptotic process	biological_process	21	11.8019	0.00741747	0.159479
GO:0001959	regulation of cytokine-mediated signaling pathway	biological_process	49	33.5193	0.00749374	0.160805
GO:0051225	spindle assembly	biological_process	38	24.71	0.00750222	0.16083
GO:0071158	positive regulation of cell cycle arrest	biological_process	46	31.1032	0.00755656	0.161837
GO:0008373	sialyltransferase activity	molecular_function	3	0.72561	0.00758475	0.162125
GO:0097503	sialylation	biological_process	3	0.72561	0.00758475	0.162125
GO:0051148	negative regulation of muscle cell differentiation	biological_process	24	14.0141	0.00763995	0.163022
GO:2001054	negative regulation of mesenchymal cell apoptotic process	biological_process	4	1.14529	0.00764153	0.163022
GO:0007168	receptor guanylyl cyclase signaling pathway	biological_process	2	0.37261	0.00767539	0.163427
GO:0071321	cellular response to cGMP	biological_process	2	0.37261	0.00767539	0.163427
GO:0031347	regulation of defense response	biological_process	148	118.945	0.00770631	0.163927
GO:0007064	mitotic sister chromatid cohesion	biological_process	8	3.22014	0.0077293	0.164099
GO:0043412	macromolecule modification	biological_process	655	590.352	0.00772878	0.164099
GO:0045989	positive regulation of striated muscle contraction	biological_process	6	2.12192	0.00776124	0.164187
GO:0048239	negative regulation of DNA recombination at telomere	biological_process	5	1.61595	0.00776561	0.164187
GO:0072695	regulation of DNA recombination at telomere	biological_process	5	1.61595	0.00776561	0.164187
GO:0099175	regulation of postsynapse organization	biological_process	26	15.5163	0.00777825	0.164187
GO:2000677	regulation of transcription regulatory region DNA binding	biological_process	21	11.8412	0.00777564	0.164187
GO:0060359	response to ammonium ion	biological_process	41	27.1417	0.00780967	0.164692
GO:0004332	fructose-bisphosphate aldolase activity	molecular_function	3	0.729532	0.00785505	0.165332
GO:0018344	protein geranylgeranylation	biological_process	3	0.729532	0.00785505	0.165332
GO:0051194	positive regulation of cofactor metabolic process	biological_process	10	4.41641	0.00788533	0.165674
GO:0065003	protein-containing complex assembly	biological_process	398	348.438	0.00788638	0.165674
GO:0036166	phenotypic switching	biological_process	5	1.61987	0.00791234	0.166061
GO:0010975	regulation of neuron projection development	biological_process	111	86.3672	0.00802523	0.168185
GO:1903587	regulation of blood vessel endothelial cell proliferation involved in sprouting angiogenesis	biological_process	10	4.42426	0.00802883	0.168185
GO:0031111	negative regulation of microtubule polymerization or depolymerization	biological_process	14	6.99331	0.00805916	0.168499
GO:0043085	positive regulation of catalytic activity	biological_process	292	250.116	0.00805786	0.168499
GO:0035371	microtubule plus-end	cellular_component	11	5.04789	0.00806749	0.168513
GO:0030893	meiotic cohesin complex	cellular_component	6	2.13369	0.00812388	0.16953
GO:0008361	regulation of cell size	biological_process	46	31.2287	0.00820701	0.170779
GO:0031328	positive regulation of cellular biosynthetic process	biological_process	454	401.098	0.00820504	0.170779
GO:0045859	regulation of protein kinase activity	biological_process	192	158.705	0.00819935	0.170779
GO:0032212	positive regulation of telomere maintenance via telomerase	biological_process	29	17.8461	0.00828066	0.172149
GO:0032496	response to lipopolysaccharide	biological_process	71	51.9968	0.00839864	0.174436
GO:0004921	interleukin-11 receptor activity	molecular_function	1	0.113744	0.00859358	0.175627
GO:0019970	interleukin-11 binding	molecular_function	1	0.113744	0.00859358	0.175627
GO:0035332	positive regulation of hippo signaling	biological_process	1	0.113744	0.00859358	0.175627
GO:0036442	proton-exporting ATPase activity	molecular_function	9	3.84769	0.00862262	0.175627
GO:0038154	interleukin-11-mediated signaling pathway	biological_process	1	0.113744	0.00859358	0.175627
GO:0042662	negative regulation of mesodermal cell fate specification	biological_process	1	0.113744	0.00859358	0.175627
GO:0043946	positive regulation of catalytic activity in other organism involved in symbiotic interaction	biological_process	2	0.380455	0.00864761	0.175627
GO:0043947	positive regulation by host of symbiont catalytic activity	biological_process	2	0.380455	0.00864761	0.175627
GO:0044245	polysaccharide digestion	biological_process	1	0.113744	0.00859358	0.175627
GO:0051966	regulation of synaptic transmission, glutamatergic	biological_process	12	5.71075	0.00849269	0.175627
GO:0070069	cytochrome complex	cellular_component	12	5.71075	0.00849269	0.175627
GO:0071245	cellular response to carbon monoxide	biological_process	2	0.380455	0.00864761	0.175627
GO:0097108	hedgehog family protein binding	molecular_function	2	0.380455	0.00864761	0.175627
GO:0099077	histone-dependent DNA binding	molecular_function	2	0.380455	0.00864761	0.175627
GO:1900408	negative regulation of cellular response to oxidative stress	biological_process	26	15.6143	0.00857972	0.175627
GO:1902988	neurofibrillary tangle assembly	biological_process	2	0.380455	0.00864761	0.175627
GO:1903202	negative regulation of oxidative stress-induced cell death	biological_process	26	15.6143	0.00857972	0.175627
GO:1903406	regulation of sodium:potassium-exchanging ATPase activity	biological_process	2	0.380455	0.00864761	0.175627
GO:1903408	positive regulation of sodium:potassium-exchanging ATPase activity	biological_process	2	0.380455	0.00864761	0.175627
GO:1905687	regulation of diacylglycerol kinase activity	biological_process	2	0.380455	0.00864761	0.175627
GO:1905689	positive regulation of diacylglycerol kinase activity	biological_process	2	0.380455	0.00864761	0.175627
GO:1905771	negative regulation of mesodermal cell differentiation	biological_process	1	0.113744	0.00859358	0.175627
GO:1905903	negative regulation of mesoderm formation	biological_process	1	0.113744	0.00859358	0.175627
GO:0048519	negative regulation of biological process	biological_process	990	910.927	0.00867872	0.176096
GO:0070044	synaptobrevin 2-SNAP-25-syntaxin-1a complex	cellular_component	3	0.741299	0.00870597	0.176324
GO:2001025	positive regulation of response to drug	biological_process	10	4.45956	0.00869991	0.176324
GO:0030334	regulation of cell migration	biological_process	170	139.117	0.00881762	0.178023
GO:0042108	positive regulation of cytokine biosynthetic process	biological_process	17	9.09954	0.00881651	0.178023
GO:0045596	negative regulation of cell differentiation	biological_process	147	118.49	0.00880068	0.178023
GO:1904851	positive regulation of establishment of protein localization to telomere	biological_process	14	7.04822	0.00883026	0.178023
GO:0042770	signal transduction in response to DNA damage	biological_process	61	43.7013	0.00887097	0.178679
GO:0036376	sodium ion export across plasma membrane	biological_process	6	2.15722	0.00888682	0.178834
GO:0002221	pattern recognition receptor signaling pathway	biological_process	39	25.7376	0.00894029	0.179418
GO:0006851	mitochondrial calcium ion transmembrane transport	biological_process	8	3.27113	0.00893221	0.179418
GO:0045766	positive regulation of angiogenesis	biological_process	47	32.17	0.00892746	0.179418
GO:0006457	protein folding	biological_process	83	62.375	0.00900664	0.180584
GO:0004683	calmodulin-dependent protein kinase activity	molecular_function	8	3.27505	0.00903031	0.18073
GO:0090092	regulation of transmembrane receptor protein serine/threonine kinase signaling pathway	biological_process	63	45.4075	0.00902864	0.18073
GO:0007338	single fertilization	biological_process	28	17.1911	0.00913324	0.182623
GO:0045415	negative regulation of interleukin-8 biosynthetic process	biological_process	2	0.384377	0.00916271	0.182877
GO:0070966	nuclear-transcribed mRNA catabolic process, no-go decay	biological_process	2	0.384377	0.00916271	0.182877
GO:0071498	cellular response to fluid shear stress	biological_process	10	4.48309	0.00917089	0.182877
GO:1990535	neuron projection maintenance	biological_process	6	2.16899	0.00928762	0.185037
GO:0031545	peptidyl-proline 4-dioxygenase activity	molecular_function	5	1.65517	0.00932571	0.18546
GO:0035249	synaptic transmission, glutamatergic	biological_process	5	1.65517	0.00932571	0.18546
GO:0001664	G protein-coupled receptor binding	molecular_function	52	36.3432	0.00939637	0.186536
GO:0002237	response to molecule of bacterial origin	biological_process	72	53.0793	0.00939679	0.186536
GO:0019904	protein domain specific binding	molecular_function	235	198.444	0.0094329	0.186602
GO:0030162	regulation of proteolysis	biological_process	190	157.438	0.00943402	0.186602
GO:0071824	protein-DNA complex subunit organization	biological_process	87	65.9207	0.00941595	0.186602
GO:0140014	mitotic nuclear division	biological_process	53	37.1708	0.00941804	0.186602
GO:0000235	astral microtubule	cellular_component	4	1.18059	0.00946347	0.186681
GO:0005818	aster	cellular_component	4	1.18059	0.00946347	0.186681
GO:1902883	negative regulation of response to oxidative stress	biological_process	26	15.7124	0.00944781	0.186681
GO:0034104	negative regulation of tissue remodeling	biological_process	5	1.6591	0.00949335	0.187102
GO:0000077	DNA damage checkpoint	biological_process	68	49.7298	0.0095682	0.187595
GO:0000187	activation of MAPK activity	biological_process	44	29.8637	0.00968319	0.187595
GO:0007052	mitotic spindle organization	biological_process	36	23.4548	0.00958444	0.187595
GO:0032887	regulation of spindle elongation	biological_process	2	0.388299	0.00969748	0.187595
GO:0032888	regulation of mitotic spindle elongation	biological_process	2	0.388299	0.00969748	0.187595
GO:0034622	cellular protein-containing complex assembly	biological_process	247	209.572	0.00969688	0.187595
GO:0035726	common myeloid progenitor cell proliferation	biological_process	2	0.388299	0.00969748	0.187595
GO:0043502	regulation of muscle adaptation	biological_process	39	25.8356	0.00959561	0.187595
GO:0045992	negative regulation of embryonic development	biological_process	9	3.89476	0.00968447	0.187595
GO:0051493	regulation of cytoskeleton organization	biological_process	139	111.63	0.00956879	0.187595
GO:0055028	cortical microtubule	cellular_component	2	0.388299	0.00969748	0.187595
GO:0055048	anastral spindle assembly	biological_process	2	0.388299	0.00969748	0.187595
GO:0080135	regulation of cellular response to stress	biological_process	217	182.077	0.00962538	0.187595
GO:0110028	positive regulation of mitotic spindle organization	biological_process	2	0.388299	0.00969748	0.187595
GO:1902363	regulation of protein localization to spindle pole body	biological_process	2	0.388299	0.00969748	0.187595
GO:1902365	positive regulation of protein localization to spindle pole body	biological_process	2	0.388299	0.00969748	0.187595
GO:1902846	positive regulation of mitotic spindle elongation	biological_process	2	0.388299	0.00969748	0.187595
GO:1904892	regulation of STAT cascade	biological_process	33	21.1015	0.0095889	0.187595
GO:1905720	cytoplasmic microtubule bundle	cellular_component	2	0.388299	0.00969748	0.187595
GO:2001023	regulation of response to drug	biological_process	24	14.2298	0.00959491	0.187595
GO:0051302	regulation of cell division	biological_process	45	30.707	0.00989545	0.191257
GO:0010613	positive regulation of cardiac muscle hypertrophy	biological_process	20	11.3234	0.00992288	0.191451
GO:0014742	positive regulation of muscle hypertrophy	biological_process	20	11.3234	0.00992288	0.191451
GO:0034657	GID complex	cellular_component	3	0.756988	0.00993654	0.191546
GO:0060037	pharyngeal system development	biological_process	7	2.73771	0.00999398	0.192316
GO:1902850	microtubule cytoskeleton organization involved in mitosis	biological_process	44	29.9108	0.0099864	0.192316
GO:0032346	positive regulation of aldosterone metabolic process	biological_process	1	0.117666	0.0101051	0.193104
GO:0032349	positive regulation of aldosterone biosynthetic process	biological_process	1	0.117666	0.0101051	0.193104
GO:0034687	integrin alphaL-beta2 complex	cellular_component	1	0.117666	0.0101051	0.193104
GO:0038095	Fc-epsilon receptor signaling pathway	biological_process	38	25.1061	0.0100691	0.193104
GO:0043262	adenosine-diphosphatase activity	molecular_function	1	0.117666	0.0101051	0.193104
GO:0072750	cellular response to leptomycin B	biological_process	1	0.117666	0.0101051	0.193104
GO:1901344	response to leptomycin B	biological_process	1	0.117666	0.0101051	0.193104
GO:1901707	leptomycin B binding	molecular_function	1	0.117666	0.0101051	0.193104
GO:0016567	protein ubiquitination	biological_process	187	155.006	0.0101543	0.193875
GO:0002824	positive regulation of adaptive immune response based on somatic recombination of immune receptors built from immunoglobulin superfamily domains	biological_process	27	16.5478	0.0101843	0.193897
GO:0007267	cell-cell signaling	biological_process	165	135.132	0.0101692	0.193897
GO:0010557	positive regulation of macromolecule biosynthetic process	biological_process	441	390.272	0.0101784	0.193897
GO:0070032	synaptobrevin 2-SNAP-25-syntaxin-1a-complexin I complex	cellular_component	3	0.76091	0.0102618	0.194409
GO:0070305	response to cGMP	biological_process	2	0.392222	0.0102522	0.194409
GO:1902455	negative regulation of stem cell population maintenance	biological_process	3	0.76091	0.0102618	0.194409
GO:1903837	regulation of mRNA 3'-UTR binding	biological_process	3	0.76091	0.0102618	0.194409
GO:1903839	positive regulation of mRNA 3'-UTR binding	biological_process	3	0.76091	0.0102618	0.194409
GO:1903706	regulation of hemopoiesis	biological_process	111	87.0732	0.0103304	0.19554
GO:0005750	mitochondrial respiratory chain complex III	cellular_component	7	2.74947	0.0103646	0.195849
GO:0045275	respiratory chain complex III	cellular_component	7	2.74947	0.0103646	0.195849
GO:0042555	MCM complex	cellular_component	14	7.1502	0.0104167	0.196666
GO:0001837	epithelial to mesenchymal transition	biological_process	28	17.3519	0.0105788	0.199504
GO:0002188	translation reinitiation	biological_process	3	0.764832	0.0105942	0.199504
GO:0045323	interleukin-1 receptor complex	cellular_component	3	0.764832	0.0105942	0.199504
GO:0003156	regulation of animal organ formation	biological_process	13	6.49127	0.0106284	0.199976
GO:0033209	tumor necrosis factor-mediated signaling pathway	biological_process	24	14.3318	0.0106515	0.20024
GO:0090090	negative regulation of canonical Wnt signaling pathway	biological_process	44	30.0246	0.010752	0.201956
GO:0032446	protein modification by small protein conjugation	biological_process	199	166.153	0.0108014	0.202537
GO:0045843	negative regulation of striated muscle tissue development	biological_process	19	10.6723	0.0107975	0.202537
GO:0006627	protein processing involved in protein targeting to mitochondrion	biological_process	4	1.20412	0.0108369	0.202858
GO:0033179	proton-transporting V-type ATPase, V0 domain	cellular_component	4	1.20412	0.0108369	0.202858
GO:0042035	regulation of cytokine biosynthetic process	biological_process	24	14.3671	0.0110386	0.206457
GO:1904428	negative regulation of tubulin deacetylation	biological_process	4	1.20804	0.0110788	0.207032
GO:0015405	P-P-bond-hydrolysis-driven transmembrane transporter activity	molecular_function	20	11.4215	0.0111361	0.207751
GO:0051640	organelle localization	biological_process	167	137.266	0.0111308	0.207751
GO:0010608	posttranscriptional regulation of gene expression	biological_process	176	145.424	0.0112064	0.208886
GO:0030155	regulation of cell adhesion	biological_process	148	120.216	0.0112567	0.209467
GO:0034115	negative regulation of heterotypic cell-cell adhesion	biological_process	5	1.69832	0.0112919	0.209767
GO:0070587	regulation of cell-cell adhesion involved in gastrulation	biological_process	5	1.69832	0.0112919	0.209767
GO:0004329	formate-tetrahydrofolate ligase activity	molecular_function	2	0.400066	0.0114222	0.21183
GO:0009257	10-formyltetrahydrofolate biosynthetic process	biological_process	2	0.400066	0.0114222	0.21183
GO:0007010	cytoskeleton organization	biological_process	241	204.83	0.0114628	0.212405
GO:0034728	nucleosome organization	biological_process	54	38.3475	0.0114772	0.212481
GO:0048635	negative regulation of muscle organ development	biological_process	19	10.7233	0.0114863	0.212481
GO:0015399	primary active transmembrane transporter activity	molecular_function	20	11.4489	0.0114963	0.212489
GO:0044327	dendritic spine head	cellular_component	7	2.78477	0.0115379	0.213078
GO:0004656	procollagen-proline 4-dioxygenase activity	molecular_function	4	1.21589	0.0115737	0.21338
GO:0042113	B cell activation	biological_process	43	29.3264	0.0115668	0.21338
GO:0031122	cytoplasmic microtubule organization	biological_process	19	10.7351	0.0116501	0.21443
GO:0002528	regulation of vascular permeability involved in acute inflammatory response	biological_process	1	0.121589	0.0117644	0.215451
GO:0004368	glycerol-3-phosphate dehydrogenase (quinone) activity	molecular_function	1	0.121589	0.0117644	0.215451
GO:0006127	glycerophosphate shuttle	biological_process	1	0.121589	0.0117644	0.215451
GO:0016901	oxidoreductase activity, acting on the CH-OH group of donors, quinone or similar compound as acceptor	molecular_function	1	0.121589	0.0117644	0.215451
GO:2000330	positive regulation of T-helper 17 cell lineage commitment	biological_process	1	0.121589	0.0117644	0.215451
GO:2000359	regulation of binding of sperm to zona pellucida	biological_process	1	0.121589	0.0117644	0.215451
GO:0072331	signal transduction by p53 class mediator	biological_process	61	44.2504	0.0117974	0.215876
GO:1901862	negative regulation of muscle tissue development	biological_process	19	10.7469	0.0118158	0.216033
GO:0090230	regulation of centromere complex assembly	biological_process	5	1.71009	0.0118761	0.216956
GO:0071840	cellular component organization or biogenesis	biological_process	1064	985.206	0.011902	0.217248
GO:0002947	tumor necrosis factor receptor superfamily complex	cellular_component	3	0.780521	0.0119971	0.21846
GO:0044218	other organism cell membrane	cellular_component	2	0.403988	0.0120379	0.21846
GO:0044279	other organism membrane	cellular_component	2	0.403988	0.0120379	0.21846
GO:0072125	negative regulation of glomerular mesangial cell proliferation	biological_process	2	0.403988	0.0120379	0.21846
GO:0090194	negative regulation of glomerulus development	biological_process	2	0.403988	0.0120379	0.21846
GO:0097712	vesicle targeting, trans-Golgi to periciliary membrane compartment	biological_process	2	0.403988	0.0120379	0.21846
GO:0030517	negative regulation of axon extension	biological_process	7	2.80046	0.0120899	0.219222
GO:0002711	positive regulation of T cell mediated immunity	biological_process	16	8.6328	0.0121602	0.220316
GO:1901028	regulation of mitochondrial outer membrane permeabilization involved in apoptotic signaling pathway	biological_process	28	17.5127	0.0122064	0.220971
GO:2000381	negative regulation of mesoderm development	biological_process	3	0.784443	0.0123664	0.223683
GO:0045822	negative regulation of heart contraction	biological_process	6	2.25135	0.012477	0.225498
GO:0010976	positive regulation of neuron projection development	biological_process	71	52.844	0.0124951	0.225584
GO:0046425	regulation of JAK-STAT cascade	biological_process	32	20.6505	0.0125022	0.225584
GO:1904874	positive regulation of telomerase RNA localization to Cajal body	biological_process	17	9.36233	0.0125537	0.226327
GO:0045779	negative regulation of bone resorption	biological_process	4	1.23158	0.0126095	0.227146
GO:0001574	ganglioside biosynthetic process	biological_process	2	0.40791	0.0126744	0.227633
GO:0008156	negative regulation of DNA replication	biological_process	18	10.084	0.0126722	0.227633
GO:0008553	proton-exporting ATPase activity, phosphorylative mechanism	molecular_function	5	1.72577	0.0126883	0.227633
GO:0010033	response to organic substance	biological_process	594	536.332	0.0126789	0.227633
GO:0071963	establishment or maintenance of cell polarity regulating cell shape	biological_process	2	0.40791	0.0126744	0.227633
GO:0061101	neuroendocrine cell differentiation	biological_process	3	0.788365	0.0127432	0.228419
GO:2000679	positive regulation of transcription regulatory region DNA binding	biological_process	13	6.60109	0.0127528	0.228419
GO:0023057	negative regulation of signaling	biological_process	294	254.324	0.0128071	0.229205
GO:0086064	cell communication by electrical coupling involved in cardiac conduction	biological_process	6	2.2592	0.0128175	0.229205
GO:0010821	regulation of mitochondrion organization	biological_process	73	54.6208	0.0128789	0.229742
GO:0045664	regulation of neuron differentiation	biological_process	135	109.034	0.0128733	0.229742
GO:1902474	positive regulation of protein localization to synapse	biological_process	4	1.2355	0.0128782	0.229742
GO:0019897	extrinsic component of plasma membrane	cellular_component	45	31.1463	0.0130467	0.232547
GO:0090257	regulation of muscle system process	biological_process	61	44.4583	0.0130987	0.233284
GO:0099609	microtubule lateral binding	molecular_function	3	0.792288	0.0131277	0.233423
GO:0002199	zona pellucida receptor complex	cellular_component	10	4.65175	0.0131475	0.233562
GO:0006325	chromatin organization	biological_process	217	183.43	0.0131568	0.233562
GO:0040037	negative regulation of fibroblast growth factor receptor signaling pathway	biological_process	7	2.83184	0.0132521	0.234874
GO:1901018	positive regulation of potassium ion transmembrane transporter activity	biological_process	7	2.83184	0.0132521	0.234874
GO:0006333	chromatin assembly or disassembly	biological_process	56	40.289	0.013309	0.235694
GO:0002757	immune response-activating signal transduction	biological_process	101	79.0209	0.0134026	0.23682
GO:1904748	regulation of apoptotic process involved in development	biological_process	8	3.42409	0.0134021	0.23682
GO:0014047	glutamate secretion	biological_process	5	1.74146	0.0135393	0.238245
GO:0031431	Dbf4-dependent protein kinase complex	cellular_component	1	0.125511	0.0135722	0.238245
GO:0035174	histone serine kinase activity	molecular_function	7	2.83968	0.013555	0.238245
GO:0043209	myelin sheath	cellular_component	76	57.3114	0.013553	0.238245
GO:0086057	voltage-gated calcium channel activity involved in bundle of His cell action potential	molecular_function	1	0.125511	0.0135722	0.238245
GO:0097249	mitochondrial respiratory chain supercomplex	cellular_component	1	0.125511	0.0135722	0.238245
GO:0097250	mitochondrial respiratory chain supercomplex assembly	biological_process	1	0.125511	0.0135722	0.238245
GO:1902977	mitotic DNA replication preinitiation complex assembly	biological_process	1	0.125511	0.0135722	0.238245
GO:0042626	ATPase activity, coupled to transmembrane movement of substances	molecular_function	19	10.8685	0.0136405	0.239252
GO:0099512	supramolecular fiber	cellular_component	200	168.039	0.0136515	0.239255
GO:0032777	Piccolo NuA4 histone acetyltransferase complex	cellular_component	4	1.24726	0.013708	0.240053
GO:1903421	regulation of synaptic vesicle recycling	biological_process	12	5.97746	0.0137644	0.24085
GO:0031497	chromatin assembly	biological_process	48	33.7075	0.01382	0.241565
GO:0042393	histone binding	molecular_function	61	44.5681	0.0138332	0.241565
GO:0051091	positive regulation of DNA-binding transcription factor activity	biological_process	93	72.1021	0.0138382	0.241565
GO:0005869	dynactin complex	cellular_component	6	2.28273	0.0138797	0.242097
GO:0036444	calcium import into the mitochondrion	biological_process	3	0.800132	0.0139197	0.242603
GO:0010648	negative regulation of cell communication	biological_process	293	253.85	0.013955	0.243025
GO:0001828	inner cell mass cellular morphogenesis	biological_process	2	0.415755	0.0140105	0.243029
GO:0009407	toxin catabolic process	biological_process	2	0.415755	0.0140105	0.243029
GO:0016428	tRNA (cytosine-5-)-methyltransferase activity	molecular_function	2	0.415755	0.0140105	0.243029
GO:0021997	neural plate axis specification	biological_process	2	0.415755	0.0140105	0.243029
GO:0043569	negative regulation of insulin-like growth factor receptor signaling pathway	biological_process	4	1.25119	0.0139926	0.243029
GO:0050807	regulation of synapse organization	biological_process	49	34.5626	0.0140521	0.243559
GO:1903054	negative regulation of extracellular matrix organization	biological_process	7	2.85537	0.0141762	0.245516
GO:0032272	negative regulation of protein polymerization	biological_process	20	11.6411	0.0142872	0.247243
GO:0010818	T cell chemotaxis	biological_process	3	0.804054	0.0143274	0.247745
GO:2000377	regulation of reactive oxygen species metabolic process	biological_process	63	46.3527	0.0144707	0.250026
GO:0090287	regulation of cellular response to growth factor stimulus	biological_process	71	53.2009	0.0146663	0.253009
GO:0071797	LUBAC complex	cellular_component	3	0.807976	0.0147429	0.25413
GO:0032535	regulation of cellular component size	biological_process	83	63.5713	0.0148072	0.254481
GO:0044085	cellular component biogenesis	biological_process	618	560.359	0.0147858	0.254481
GO:0045076	regulation of interleukin-2 biosynthetic process	biological_process	6	2.30234	0.0148123	0.254481
GO:0098930	axonal transport	biological_process	20	11.6725	0.01479	0.254481
GO:0050770	regulation of axonogenesis	biological_process	39	26.4671	0.0148409	0.254622
GO:0046851	negative regulation of bone remodeling	biological_process	4	1.26295	0.0148709	0.254938
GO:0030810	positive regulation of nucleotide biosynthetic process	biological_process	17	9.49961	0.0149518	0.255927
GO:1900373	positive regulation of purine nucleotide biosynthetic process	biological_process	17	9.49961	0.0149518	0.255927
GO:0099081	supramolecular polymer	cellular_component	200	168.436	0.0149796	0.256203
GO:0072401	signal transduction involved in DNA integrity checkpoint	biological_process	47	33.0251	0.0150176	0.256254
GO:0072422	signal transduction involved in DNA damage checkpoint	biological_process	47	33.0251	0.0150176	0.256254
GO:1902904	negative regulation of supramolecular fiber organization	biological_process	37	24.8708	0.0150051	0.256254
GO:0072395	signal transduction involved in cell cycle checkpoint	biological_process	47	33.0329	0.0150863	0.257227
GO:0099080	supramolecular complex	cellular_component	200	168.475	0.015117	0.25755
GO:0060284	regulation of cell development	biological_process	195	163.909	0.0151324	0.257613
GO:0002429	immune response-activating cell surface receptor signaling pathway	biological_process	80	61.0454	0.0152548	0.259497
GO:1901796	regulation of signal transduction by p53 class mediator	biological_process	60	43.9249	0.0152794	0.259715
GO:0001666	response to hypoxia	biological_process	90	69.7488	0.0153015	0.25989
GO:0071356	cellular response to tumor necrosis factor	biological_process	52	37.2101	0.0153189	0.259985
GO:1990001	inhibition of cysteine-type endopeptidase activity involved in apoptotic process	biological_process	5	1.77284	0.0153614	0.260504
GO:0019045	latent virus replication	biological_process	2	0.423599	0.0154317	0.261093
GO:0019046	release from viral latency	biological_process	2	0.423599	0.0154317	0.261093
GO:0045298	tubulin complex	cellular_component	2	0.423599	0.0154317	0.261093
GO:0004464	leukotriene-C4 synthase activity	molecular_function	1	0.129433	0.015529	0.261132
GO:0007343	egg activation	biological_process	1	0.129433	0.015529	0.261132
GO:0051941	regulation of amino acid uptake involved in synaptic transmission	biological_process	1	0.129433	0.015529	0.261132
GO:0051946	regulation of glutamate uptake involved in transmission of nerve impulse	biological_process	1	0.129433	0.015529	0.261132
GO:0099552	trans-synaptic signaling by lipid, modulating synaptic transmission	biological_process	1	0.129433	0.015529	0.261132
GO:0099553	trans-synaptic signaling by endocannabinoid, modulating synaptic transmission	biological_process	1	0.129433	0.015529	0.261132
GO:1905435	regulation of histone H3-K4 trimethylation	biological_process	1	0.129433	0.015529	0.261132
GO:1905437	positive regulation of histone H3-K4 trimethylation	biological_process	1	0.129433	0.015529	0.261132
GO:0070081	clathrin-sculpted monoamine transport vesicle	cellular_component	3	0.815821	0.0155977	0.261686
GO:0070083	clathrin-sculpted monoamine transport vesicle membrane	cellular_component	3	0.815821	0.0155977	0.261686
GO:1902512	positive regulation of apoptotic DNA fragmentation	biological_process	3	0.815821	0.0155977	0.261686
GO:0032372	negative regulation of sterol transport	biological_process	7	2.89067	0.0156497	0.26216
GO:0032375	negative regulation of cholesterol transport	biological_process	7	2.89067	0.0156497	0.26216
GO:0033177	proton-transporting two-sector ATPase complex, proton-transporting domain	cellular_component	4	1.27472	0.0157863	0.264246
GO:0042088	T-helper 1 type immune response	biological_process	8	3.49077	0.0158008	0.264288
GO:1901030	positive regulation of mitochondrial outer membrane permeabilization involved in apoptotic signaling pathway	biological_process	25	15.5006	0.0158272	0.264529
GO:2000278	regulation of DNA biosynthetic process	biological_process	57	41.4853	0.0159976	0.267174
GO:0042554	superoxide anion generation	biological_process	5	1.78461	0.0160871	0.268465
GO:0009566	fertilization	biological_process	31	20.1876	0.0161042	0.268507
GO:0009968	negative regulation of signal transduction	biological_process	284	246.256	0.0161141	0.268507
GO:0030183	B cell differentiation	biological_process	32	20.9878	0.016223	0.270117
GO:0007166	cell surface receptor signaling pathway	biological_process	413	367.045	0.0163788	0.272505
GO:0014070	response to organic cyclic compound	biological_process	212	179.83	0.0164045	0.27252
GO:0043232	intracellular non-membrane-bounded organelle	cellular_component	948	877.043	0.0163953	0.27252
GO:2001053	regulation of mesenchymal cell apoptotic process	biological_process	4	1.28256	0.0164175	0.27253
GO:0031630	regulation of synaptic vesicle fusion to presynaptic active zone membrane	biological_process	3	0.823665	0.0164844	0.273435
GO:0030330	DNA damage response, signal transduction by p53 class mediator	biological_process	45	31.5385	0.0165226	0.273861
GO:0001936	regulation of endothelial cell proliferation	biological_process	39	26.6318	0.0165403	0.273918
GO:0010971	positive regulation of G2/M transition of mitotic cell cycle	biological_process	14	7.45613	0.0165509	0.273918
GO:0046716	muscle cell cellular homeostasis	biological_process	10	4.76941	0.0166163	0.274587
GO:1901652	response to peptide	biological_process	115	92.0269	0.0166125	0.274587
GO:0010822	positive regulation of mitochondrion organization	biological_process	50	35.7	0.0166891	0.275582
GO:0032309	icosanoid secretion	biological_process	5	1.79637	0.0168366	0.277186
GO:0071715	icosanoid transport	biological_process	5	1.79637	0.0168366	0.277186
GO:1901571	fatty acid derivative transport	biological_process	5	1.79637	0.0168366	0.277186
GO:0003720	telomerase activity	molecular_function	8	3.51823	0.0168754	0.27741
GO:0055075	potassium ion homeostasis	biological_process	7	2.91813	0.0168707	0.27741
GO:0071241	cellular response to inorganic substance	biological_process	60	44.1328	0.0169093	0.277759
GO:0001731	formation of translation preinitiation complex	biological_process	4	1.29041	0.0170657	0.279702
GO:0005832	chaperonin-containing T-complex	cellular_component	13	6.78543	0.0170436	0.279702
GO:0071499	cellular response to laminar fluid shear stress	biological_process	4	1.29041	0.0170657	0.279702
GO:0048523	negative regulation of cellular process	biological_process	877	809.286	0.0171292	0.280325
GO:0051010	microtubule plus-end binding	molecular_function	9	4.14578	0.0171222	0.280325
GO:0071902	positive regulation of protein serine/threonine kinase activity	biological_process	88	68.3132	0.0172095	0.280803
GO:0017075	syntaxin-1 binding	molecular_function	7	2.92597	0.0172319	0.28096
GO:0003964	RNA-directed DNA polymerase activity	molecular_function	8	3.52999	0.017352	0.28271
GO:1901298	regulation of hydrogen peroxide-mediated programmed cell death	biological_process	9	4.15363	0.0174082	0.283414
GO:0050145	nucleoside monophosphate kinase activity	molecular_function	6	2.35333	0.0174468	0.283834
GO:0051960	regulation of nervous system development	biological_process	179	149.919	0.0175117	0.284491
GO:2000369	regulation of clathrin-dependent endocytosis	biological_process	8	3.53392	0.0175131	0.284491
GO:0001179	RNA polymerase I transcription factor binding	molecular_function	1	0.133355	0.0176343	0.284622
GO:0004573	mannosyl-oligosaccharide glucosidase activity	molecular_function	1	0.133355	0.0176343	0.284622
GO:0015319	sodium:inorganic phosphate symporter activity	molecular_function	1	0.133355	0.0176343	0.284622
GO:0044868	modulation by host of viral molecular function	biological_process	1	0.133355	0.0176343	0.284622
GO:0048254	snoRNA localization	biological_process	5	1.80814	0.01761	0.284622
GO:0061205	paramesonephric duct development	biological_process	1	0.133355	0.0176343	0.284622
GO:0065008	regulation of biological quality	biological_process	643	585.591	0.0175478	0.284622
GO:1901653	cellular response to peptide	biological_process	92	71.8824	0.0176377	0.284622
GO:1902379	chemoattractant activity involved in axon guidance	molecular_function	1	0.133355	0.0176343	0.284622
GO:0016081	synaptic vesicle docking	biological_process	4	1.29825	0.017731	0.285919
GO:0002764	immune response-regulating signaling pathway	biological_process	108	86.026	0.0178097	0.286566
GO:0005767	secondary lysosome	cellular_component	8	3.54176	0.0178384	0.286566
GO:0016514	SWI/SNF complex	cellular_component	12	6.13434	0.0178698	0.286566
GO:0034134	toll-like receptor 2 signaling pathway	biological_process	3	0.835432	0.0178754	0.286566
GO:0051673	membrane disruption in other organism	biological_process	3	0.835432	0.0178754	0.286566
GO:0071456	cellular response to hypoxia	biological_process	57	41.7049	0.0178553	0.286566
GO:0072162	metanephric mesenchymal cell differentiation	biological_process	3	0.835432	0.0178754	0.286566
GO:2000058	regulation of ubiquitin-dependent protein catabolic process	biological_process	71	53.6441	0.0177931	0.286566
GO:0051270	regulation of cellular component movement	biological_process	189	159.148	0.0179307	0.287243
GO:1904816	positive regulation of protein localization to chromosome, telomeric region	biological_process	14	7.51496	0.0179972	0.2881
GO:0050767	regulation of neurogenesis	biological_process	168	140.058	0.0181947	0.290837
GO:0014743	regulation of muscle hypertrophy	biological_process	33	21.9448	0.018273	0.291666
GO:0000793	condensed chromosome	cellular_component	73	55.4327	0.0182866	0.29167
GO:0042501	serine phosphorylation of STAT protein	biological_process	3	0.839354	0.0183555	0.292557
GO:0090066	regulation of anatomical structure size	biological_process	97	76.393	0.0183717	0.292604
GO:0035641	locomotory exploration behavior	biological_process	4	1.3061	0.0184137	0.29306
GO:0006259	DNA metabolic process	biological_process	233	199.715	0.0184653	0.293492
GO:0019901	protein kinase binding	molecular_function	206	174.86	0.0184894	0.293492
GO:0090402	oncogene-induced cell senescence	biological_process	2	0.439288	0.0185342	0.293492
GO:0097574	lateral part of cell	cellular_component	2	0.439288	0.0185342	0.293492
GO:0097575	lateral cell cortex	cellular_component	2	0.439288	0.0185342	0.293492
GO:0099641	anterograde axonal protein transport	biological_process	8	3.55745	0.0185024	0.293492
GO:1905383	protein localization to presynapse	biological_process	8	3.55745	0.0185024	0.293492
GO:0043254	regulation of protein complex assembly	biological_process	141	115.694	0.0186093	0.294468
GO:0008283	cell proliferation	biological_process	154	127.448	0.0186483	0.294842
GO:0098796	membrane protein complex	cellular_component	184	154.747	0.0186597	0.294842
GO:1990573	potassium ion import across plasma membrane	biological_process	7	2.95735	0.0187327	0.295783
GO:0035189	Rb-E2F complex	cellular_component	4	1.31002	0.0187616	0.296027
GO:0031647	regulation of protein stability	biological_process	119	95.9845	0.018792	0.296294
GO:0019932	second-messenger-mediated signaling	biological_process	47	33.4251	0.0188666	0.296619
GO:0051611	regulation of serotonin uptake	biological_process	3	0.843276	0.0188438	0.296619
GO:0051612	negative regulation of serotonin uptake	biological_process	3	0.843276	0.0188438	0.296619
GO:0009898	cytoplasmic side of plasma membrane	cellular_component	47	33.429	0.018908	0.297021
GO:0031396	regulation of protein ubiquitination	biological_process	93	72.9571	0.0189327	0.297021
GO:0043536	positive regulation of blood vessel endothelial cell migration	biological_process	25	15.7006	0.0189266	0.297021
GO:0005876	spindle microtubule	cellular_component	26	16.4772	0.0189742	0.297461
GO:0032993	protein-DNA complex	cellular_component	75	57.2643	0.0190797	0.298901
GO:0051798	positive regulation of hair follicle development	biological_process	4	1.31394	0.0191139	0.299011
GO:2000573	positive regulation of DNA biosynthetic process	biological_process	46	32.6171	0.0191071	0.299011
GO:0060644	mammary gland epithelial cell differentiation	biological_process	10	4.84394	0.019143	0.299254
GO:0030856	regulation of epithelial cell differentiation	biological_process	36	24.4276	0.0192034	0.299961
GO:0045005	DNA-dependent DNA replication maintenance of fidelity	biological_process	14	7.56203	0.0192226	0.299961
GO:1900371	regulation of purine nucleotide biosynthetic process	biological_process	26	16.4929	0.0192292	0.299961
GO:0043228	non-membrane-bounded organelle	cellular_component	948	878.745	0.0192756	0.300473
GO:0030808	regulation of nucleotide biosynthetic process	biological_process	26	16.5008	0.0193577	0.301221
GO:0048791	calcium ion-regulated exocytosis of neurotransmitter	biological_process	2	0.44321	0.0193647	0.301221
GO:0043204	perikaryon	cellular_component	28	18.0696	0.0194823	0.302836
GO:0034405	response to fluid shear stress	biological_process	14	7.5738	0.0195387	0.303498
GO:0004648	O-phospho-L-serine:2-oxoglutarate aminotransferase activity	molecular_function	1	0.137278	0.0198869	0.30503
GO:0005080	protein kinase C binding	molecular_function	25	15.7516	0.0197891	0.30503
GO:0006836	neurotransmitter transport	biological_process	23	14.2102	0.0197112	0.30503
GO:0008092	cytoskeletal protein binding	molecular_function	197	166.89	0.0197289	0.30503
GO:0031682	G-protein gamma-subunit binding	molecular_function	1	0.137278	0.0198869	0.30503
GO:0034602	oxoglutarate dehydrogenase (NAD+) activity	molecular_function	1	0.137278	0.0198869	0.30503
GO:0034688	integrin alphaM-beta2 complex	cellular_component	1	0.137278	0.0198869	0.30503
GO:0036145	dendritic cell homeostasis	biological_process	1	0.137278	0.0198869	0.30503
GO:0036309	protein localization to M-band	biological_process	1	0.137278	0.0198869	0.30503
GO:0047860	diiodophenylpyruvate reductase activity	molecular_function	1	0.137278	0.0198869	0.30503
GO:0052182	modification by host of symbiont morphology or physiology via secreted substance	biological_process	1	0.137278	0.0198869	0.30503
GO:0052212	modification of morphology or physiology of other organism via secreted substance involved in symbiotic interaction	biological_process	1	0.137278	0.0198869	0.30503
GO:0052213	interaction with symbiont via secreted substance involved in symbiotic interaction	biological_process	1	0.137278	0.0198869	0.30503
GO:0061743	motor learning	biological_process	1	0.137278	0.0198869	0.30503
GO:0097162	MADS box domain binding	molecular_function	1	0.137278	0.0198869	0.30503
GO:1902773	GTPase activator complex	cellular_component	1	0.137278	0.0198869	0.30503
GO:2000834	regulation of androgen secretion	biological_process	1	0.137278	0.0198869	0.30503
GO:2000836	positive regulation of androgen secretion	biological_process	1	0.137278	0.0198869	0.30503
GO:1904869	regulation of protein localization to Cajal body	biological_process	13	6.89525	0.0200791	0.307334
GO:1904871	positive regulation of protein localization to Cajal body	biological_process	13	6.89525	0.0200791	0.307334
GO:0005656	nuclear pre-replicative complex	cellular_component	2	0.447133	0.0202173	0.308163
GO:0006267	pre-replicative complex assembly involved in nuclear cell cycle DNA replication	biological_process	2	0.447133	0.0202173	0.308163
GO:0036387	pre-replicative complex	cellular_component	2	0.447133	0.0202173	0.308163
GO:0036388	pre-replicative complex assembly	biological_process	2	0.447133	0.0202173	0.308163
GO:1902299	pre-replicative complex assembly involved in cell cycle DNA replication	biological_process	2	0.447133	0.0202173	0.308163
GO:1903169	regulation of calcium ion transmembrane transport	biological_process	32	21.2859	0.0202137	0.308163
GO:0031115	negative regulation of microtubule polymerization	biological_process	7	2.98873	0.0203255	0.309383
GO:0050700	CARD domain binding	molecular_function	5	1.84736	0.0203665	0.30958
GO:0016072	rRNA metabolic process	biological_process	78	60.0491	0.0205166	0.311645
GO:0035865	cellular response to potassium ion	biological_process	6	2.40824	0.0206397	0.313299
GO:2001024	negative regulation of response to drug	biological_process	14	7.61694	0.0207317	0.314262
GO:0043066	negative regulation of apoptotic process	biological_process	245	211.4	0.0207838	0.314835
GO:1904814	regulation of protein localization to chromosome, telomeric region	biological_process	16	9.0564	0.0210349	0.318291
GO:0052422	modulation by host of symbiont catalytic activity	biological_process	2	0.451055	0.0210921	0.318627
GO:0061739	protein lipidation involved in autophagosome assembly	biological_process	2	0.451055	0.0210921	0.318627
GO:0030097	hemopoiesis	biological_process	118	95.4863	0.0212013	0.320056
GO:0018193	peptidyl-amino acid modification	biological_process	201	170.926	0.0213893	0.322673
GO:0090258	negative regulation of mitochondrial fission	biological_process	3	0.862887	0.0214113	0.322783
GO:0000462	maturation of SSU-rRNA from tricistronic rRNA transcript (SSU-rRNA, 5.8S rRNA, LSU-rRNA)	biological_process	19	11.2764	0.0214427	0.322815
GO:0009607	response to biotic stimulus	biological_process	157	130.708	0.0214316	0.322815
GO:1903297	regulation of hypoxia-induced intrinsic apoptotic signaling pathway	biological_process	5	1.86305	0.0215479	0.323954
GO:1903298	negative regulation of hypoxia-induced intrinsic apoptotic signaling pathway	biological_process	5	1.86305	0.0215479	0.323954
GO:0052047	interaction with other organism via secreted substance involved in symbiotic interaction	biological_process	7	3.01226	0.021582	0.324025
GO:0045084	positive regulation of interleukin-12 biosynthetic process	biological_process	6	2.42393	0.0216226	0.324413
GO:0002821	positive regulation of adaptive immune response	biological_process	28	18.203	0.0216564	0.324698
GO:0006364	rRNA processing	biological_process	70	53.2519	0.0217154	0.325361
GO:0002520	immune system development	biological_process	135	110.865	0.0218691	0.327327
GO:0051354	negative regulation of oxidoreductase activity	biological_process	11	5.58523	0.0219517	0.328008
GO:0070435	Shc-EGFR complex	cellular_component	3	0.86681	0.0219502	0.328008
GO:0021612	facial nerve structural organization	biological_process	2	0.454977	0.0219892	0.328234
GO:0051702	interaction with symbiont	biological_process	42	29.55	0.0219967	0.328234
GO:0001846	opsonin binding	molecular_function	7	3.02011	0.0220129	0.328254
GO:0000165	MAPK cascade	biological_process	91	71.6236	0.0220308	0.328297
GO:0005280	amino acid:proton symporter activity	molecular_function	1	0.1412	0.0222854	0.32875
GO:0010035	response to inorganic substance	biological_process	135	110.908	0.0221323	0.32875
GO:0015015	heparan sulfate proteoglycan biosynthetic process, enzymatic modification	biological_process	1	0.1412	0.0222854	0.32875
GO:0030369	ICAM-3 receptor activity	molecular_function	1	0.1412	0.0222854	0.32875
GO:0035621	ER to Golgi ceramide transport	biological_process	1	0.1412	0.0222854	0.32875
GO:0045879	negative regulation of smoothened signaling pathway	biological_process	11	5.59308	0.022238	0.32875
GO:0048660	regulation of smooth muscle cell proliferation	biological_process	47	33.7193	0.0221823	0.32875
GO:0051589	negative regulation of neurotransmitter transport	biological_process	8	3.63589	0.0220956	0.32875
GO:0061670	evoked neurotransmitter secretion	biological_process	1	0.1412	0.0222854	0.32875
GO:0071930	negative regulation of transcription involved in G1/S transition of mitotic cell cycle	biological_process	4	1.34532	0.0220932	0.32875
GO:0099520	ion antiporter activity involved in regulation of presynaptic membrane potential	molecular_function	1	0.1412	0.0222854	0.32875
GO:1902108	regulation of mitochondrial membrane permeability involved in apoptotic process	biological_process	10	4.9263	0.0222568	0.32875
GO:1904643	response to curcumin	biological_process	1	0.1412	0.0222854	0.32875
GO:2000458	regulation of astrocyte chemotaxis	biological_process	1	0.1412	0.0222854	0.32875
GO:2001040	positive regulation of cellular response to drug	biological_process	7	3.02403	0.0222307	0.32875
GO:0006271	DNA strand elongation involved in DNA replication	biological_process	7	3.02795	0.0224499	0.330956
GO:0000904	cell morphogenesis involved in differentiation	biological_process	112	90.3286	0.0225724	0.332538
GO:0034616	response to laminar fluid shear stress	biological_process	6	2.43962	0.022638	0.333281
GO:0050794	regulation of cellular process	biological_process	1481	1396.13	0.0227581	0.334826
GO:0061744	motor behavior	biological_process	5	1.87874	0.0227753	0.334855
GO:0006816	calcium ion transport	biological_process	34	23.0665	0.0228107	0.334879
GO:0032006	regulation of TOR signaling	biological_process	25	15.9203	0.0228653	0.334879
GO:0048754	branching morphogenesis of an epithelial tube	biological_process	43	30.4403	0.0228125	0.334879
GO:0070997	neuron death	biological_process	24	15.1437	0.0228528	0.334879
GO:0072396	response to cell cycle checkpoint signaling	biological_process	4	1.35316	0.0228835	0.334879
GO:0072402	response to DNA integrity checkpoint signaling	biological_process	4	1.35316	0.0228835	0.334879
GO:0072423	response to DNA damage checkpoint signaling	biological_process	4	1.35316	0.0228835	0.334879
GO:0033292	T-tubule organization	biological_process	3	0.874654	0.0230537	0.337145
GO:0035092	sperm chromatin condensation	biological_process	5	1.88266	0.0230895	0.337444
GO:0007212	dopamine receptor signaling pathway	biological_process	12	6.29908	0.023117	0.337622
GO:1904760	regulation of myofibroblast differentiation	biological_process	6	2.44746	0.0231579	0.337994
GO:2000112	regulation of cellular macromolecule biosynthetic process	biological_process	729	670.338	0.0232912	0.339521
GO:0031326	regulation of cellular biosynthetic process	biological_process	761	701.139	0.0235926	0.343428
GO:1900246	positive regulation of RIG-I signaling pathway	biological_process	3	0.878576	0.0236184	0.343576
GO:0045935	positive regulation of nucleobase-containing compound metabolic process	biological_process	449	403.592	0.0236972	0.34404
GO:0071922	regulation of cohesin loading	biological_process	4	1.36101	0.0236923	0.34404
GO:1902514	regulation of calcium ion transmembrane transport via high voltage-gated calcium channel	biological_process	6	2.45531	0.0236861	0.34404
GO:0070257	positive regulation of mucus secretion	biological_process	2	0.462821	0.0238505	0.346036
GO:0023014	signal transduction by protein phosphorylation	biological_process	94	74.5221	0.024031	0.348425
GO:0001937	negative regulation of endothelial cell proliferation	biological_process	15	8.44453	0.0240758	0.348846
GO:2000637	positive regulation of gene silencing by miRNA	biological_process	12	6.32653	0.0240929	0.348863
GO:0031293	membrane protein intracellular domain proteolysis	biological_process	10	4.97337	0.0241956	0.349889
GO:0048585	negative regulation of response to stimulus	biological_process	330	291.534	0.0241914	0.349889
GO:0042127	regulation of cell proliferation	biological_process	335	296.245	0.0242638	0.350645
GO:1905832	positive regulation of spindle assembly	biological_process	4	1.36885	0.0245196	0.353878
GO:0002768	immune response-regulating cell surface receptor signaling pathway	biological_process	87	68.4348	0.0248011	0.353915
GO:0004043	L-aminoadipate-semialdehyde dehydrogenase activity	molecular_function	1	0.145122	0.0248275	0.353915
GO:0005900	oncostatin-M receptor complex	cellular_component	1	0.145122	0.0248275	0.353915
GO:0006813	potassium ion transport	biological_process	17	9.91928	0.02456	0.353915
GO:0008802	betaine-aldehyde dehydrogenase activity	molecular_function	1	0.145122	0.0248275	0.353915
GO:0009889	regulation of biosynthetic process	biological_process	770	710.274	0.024828	0.353915
GO:0030259	lipid glycosylation	biological_process	1	0.145122	0.0248275	0.353915
GO:0033204	ribonuclease P RNA binding	molecular_function	1	0.145122	0.0248275	0.353915
GO:0046581	intercellular canaliculus	cellular_component	1	0.145122	0.0248275	0.353915
GO:0050220	prostaglandin-E synthase activity	molecular_function	2	0.466744	0.0248148	0.353915
GO:0051924	regulation of calcium ion transport	biological_process	49	35.598	0.0246791	0.353915
GO:0051964	negative regulation of synapse assembly	biological_process	3	0.886421	0.0247738	0.353915
GO:0055086	nucleobase-containing small molecule metabolic process	biological_process	103	82.5822	0.0246303	0.353915
GO:0060079	excitatory postsynaptic potential	biological_process	17	9.9232	0.0246679	0.353915
GO:0086046	membrane depolarization during SA node cell action potential	biological_process	1	0.145122	0.0248275	0.353915
GO:0097325	melanocyte proliferation	biological_process	1	0.145122	0.0248275	0.353915
GO:0099530	G protein-coupled receptor activity involved in regulation of postsynaptic membrane potential	molecular_function	1	0.145122	0.0248275	0.353915
GO:0099583	neurotransmitter receptor activity involved in regulation of postsynaptic cytosolic calcium ion concentration	molecular_function	1	0.145122	0.0248275	0.353915
GO:1905062	positive regulation of cardioblast proliferation	biological_process	1	0.145122	0.0248275	0.353915
GO:0046649	lymphocyte activation	biological_process	84	65.803	0.024863	0.354185
GO:0009135	purine nucleoside diphosphate metabolic process	biological_process	17	9.93497	0.0249937	0.355586
GO:0009179	purine ribonucleoside diphosphate metabolic process	biological_process	17	9.93497	0.0249937	0.355586
GO:0035864	response to potassium ion	biological_process	6	2.47492	0.0250431	0.355829
GO:0030672	synaptic vesicle membrane	cellular_component	20	12.1824	0.0251013	0.356196
GO:0099501	exocytic vesicle membrane	cellular_component	20	12.1824	0.0251013	0.356196
GO:0010611	regulation of cardiac muscle hypertrophy	biological_process	32	21.6075	0.0253637	0.358873
GO:1900038	negative regulation of cellular response to hypoxia	biological_process	5	1.91012	0.0253716	0.358873
GO:0031225	anchored component of membrane	cellular_component	15	8.48767	0.0253933	0.358949
GO:0007289	spermatid nucleus differentiation	biological_process	6	2.48276	0.0256007	0.361649
GO:0070535	histone H2A K63-linked ubiquitination	biological_process	2	0.470666	0.0258015	0.363784
GO:1902338	negative regulation of apoptotic process involved in morphogenesis	biological_process	2	0.470666	0.0258015	0.363784
GO:1904746	negative regulation of apoptotic process involved in development	biological_process	2	0.470666	0.0258015	0.363784
GO:0051011	microtubule minus-end binding	molecular_function	6	2.48668	0.0258827	0.364462
GO:1905065	positive regulation of vascular smooth muscle cell differentiation	biological_process	6	2.48668	0.0258827	0.364462
GO:1900037	regulation of cellular response to hypoxia	biological_process	7	3.08678	0.0259257	0.364833
GO:0032395	MHC class II receptor activity	molecular_function	3	0.894265	0.025964	0.364907
GO:1904848	negative regulation of cell chemotaxis to fibroblast growth factor	biological_process	3	0.894265	0.025964	0.364907
GO:1904872	regulation of telomerase RNA localization to Cajal body	biological_process	17	9.97027	0.0259908	0.36505
GO:0045667	regulation of osteoblast differentiation	biological_process	31	20.8427	0.0260843	0.36613
GO:0035458	cellular response to interferon-beta	biological_process	7	3.09071	0.0261701	0.367098
GO:0044877	protein-containing complex binding	molecular_function	298	262.035	0.0262254	0.367641
GO:0002478	antigen processing and presentation of exogenous peptide antigen	biological_process	40	28.2164	0.0265242	0.371592
GO:0072698	protein localization to microtubule cytoskeleton	biological_process	18	10.7351	0.0265989	0.372401
GO:0009631	cold acclimation	biological_process	2	0.474588	0.0268107	0.373465
GO:0046317	regulation of glucosylceramide biosynthetic process	biological_process	2	0.474588	0.0268107	0.373465
GO:0046318	negative regulation of glucosylceramide biosynthetic process	biological_process	2	0.474588	0.0268107	0.373465
GO:0070700	BMP receptor binding	molecular_function	2	0.474588	0.0268107	0.373465
GO:0099565	chemical synaptic transmission, postsynaptic	biological_process	17	9.99773	0.0267871	0.373465
GO:1903108	regulation of mitochondrial transcription	biological_process	2	0.474588	0.0268107	0.373465
GO:1903109	positive regulation of mitochondrial transcription	biological_process	2	0.474588	0.0268107	0.373465
GO:0097711	ciliary basal body-plasma membrane docking	biological_process	60	45.129	0.0268388	0.373619
GO:0042826	histone deacetylase binding	molecular_function	58	43.4189	0.0268961	0.374181
GO:1904356	regulation of telomere maintenance via telomere lengthening	biological_process	41	29.0754	0.0269946	0.375314
GO:0030955	potassium ion binding	molecular_function	6	2.50237	0.0270321	0.37536
GO:0071169	establishment of protein localization to chromatin	biological_process	6	2.50237	0.0270321	0.37536
GO:0005796	Golgi lumen	cellular_component	12	6.4089	0.0272047	0.376568
GO:1904627	response to phorbol 13-acetate 12-myristate	biological_process	3	0.90211	0.0271894	0.376568
GO:1904628	cellular response to phorbol 13-acetate 12-myristate	biological_process	3	0.90211	0.0271894	0.376568
GO:1900006	positive regulation of dendrite development	biological_process	27	17.7088	0.0272469	0.376915
GO:0004556	alpha-amylase activity	molecular_function	1	0.149044	0.0275108	0.377479
GO:0032879	regulation of localization	biological_process	464	418.869	0.0273219	0.377479
GO:0035623	renal glucose absorption	biological_process	1	0.149044	0.0275108	0.377479
GO:0036155	acylglycerol acyl-chain remodeling	biological_process	1	0.149044	0.0275108	0.377479
GO:0046069	cGMP catabolic process	biological_process	1	0.149044	0.0275108	0.377479
GO:0071544	diphosphoinositol polyphosphate catabolic process	biological_process	1	0.149044	0.0275108	0.377479
GO:0098746	fast, calcium ion-dependent exocytosis of neurotransmitter	biological_process	1	0.149044	0.0275108	0.377479
GO:0103025	alpha-amylase activity (releasing maltohexaose)	molecular_function	1	0.149044	0.0275108	0.377479
GO:1903224	regulation of endodermal cell differentiation	biological_process	1	0.149044	0.0275108	0.377479
GO:1904724	tertiary granule lumen	cellular_component	13	7.1149	0.0273591	0.377479
GO:2000434	regulation of protein neddylation	biological_process	6	2.5063	0.0273248	0.377479
GO:0006811	ion transport	biological_process	123	100.879	0.0276074	0.378569
GO:0016043	cellular component organization	biological_process	1013	945.407	0.0276454	0.378854
GO:0098552	side of membrane	cellular_component	89	70.5136	0.0276807	0.379102
GO:0097386	glial cell projection	cellular_component	8	3.74179	0.027711	0.37928
GO:0008568	microtubule-severing ATPase activity	molecular_function	2	0.47851	0.0278425	0.379898
GO:0009256	10-formyltetrahydrofolate metabolic process	biological_process	2	0.47851	0.0278425	0.379898
GO:0016045	detection of bacterium	biological_process	2	0.47851	0.0278425	0.379898
GO:0033181	plasma membrane proton-transporting V-type ATPase complex	cellular_component	2	0.47851	0.0278425	0.379898
GO:0045121	membrane raft	cellular_component	80	62.5986	0.0278314	0.379898
GO:0051231	spindle elongation	biological_process	7	3.11816	0.0279264	0.38057
GO:0019882	antigen processing and presentation	biological_process	45	32.4838	0.0280796	0.382422
GO:0098857	membrane microdomain	cellular_component	80	62.626	0.0281132	0.382619
GO:0009185	ribonucleoside diphosphate metabolic process	biological_process	17	10.0487	0.0283149	0.384911
GO:0031348	negative regulation of defense response	biological_process	42	29.9932	0.0283428	0.385052
GO:1904645	response to amyloid-beta	biological_process	14	7.8562	0.0283806	0.385328
GO:0032227	negative regulation of synaptic transmission, dopaminergic	biological_process	3	0.909954	0.0284501	0.386034
GO:0005102	signaling receptor binding	molecular_function	263	229.81	0.0285017	0.386495
GO:0042827	platelet dense granule	cellular_component	5	1.94542	0.0285233	0.386549
GO:0044057	regulation of system process	biological_process	101	81.2644	0.0285522	0.386704
GO:0080008	Cul4-RING E3 ubiquitin ligase complex	cellular_component	16	9.31918	0.0286326	0.387411
GO:0098802	plasma membrane receptor complex	cellular_component	34	23.4117	0.0286397	0.387411
GO:0017144	drug metabolic process	biological_process	95	75.9459	0.0287605	0.388806
GO:0006334	nucleosome assembly	biological_process	43	30.8561	0.0287919	0.388992
GO:0010769	regulation of cell morphogenesis involved in differentiation	biological_process	70	53.954	0.028908	0.390081
GO:0044326	dendritic spine neck	cellular_component	2	0.482432	0.0288967	0.390081
GO:0034501	protein localization to kinetochore	biological_process	7	3.13385	0.0289661	0.390625
GO:0000788	nuclear nucleosome	cellular_component	13	7.15804	0.0289939	0.390638
GO:0000902	cell morphogenesis	biological_process	137	113.721	0.0290026	0.390638
GO:0031282	regulation of guanylate cyclase activity	biological_process	3	0.913876	0.0290938	0.391148
GO:1905109	regulation of pulmonary blood vessel remodeling	biological_process	3	0.913876	0.0290938	0.391148
GO:1905111	positive regulation of pulmonary blood vessel remodeling	biological_process	3	0.913876	0.0290938	0.391148
GO:0006977	DNA damage response, signal transduction by p53 class mediator resulting in cell cycle arrest	biological_process	32	21.8154	0.0292107	0.392281
GO:0060968	regulation of gene silencing	biological_process	47	34.2409	0.0292138	0.392281
GO:0017111	nucleoside-triphosphatase activity	molecular_function	182	154.884	0.0292995	0.392953
GO:0060548	negative regulation of cell death	biological_process	261	228.096	0.0292891	0.392953
GO:0051445	regulation of meiotic cell cycle	biological_process	14	7.88365	0.0293773	0.393627
GO:1903829	positive regulation of cellular protein localization	biological_process	120	98.3966	0.0293856	0.393627
GO:0060748	tertiary branching involved in mammary gland duct morphogenesis	biological_process	4	1.412	0.0294094	0.393706
GO:0031338	regulation of vesicle fusion	biological_process	8	3.77317	0.0295532	0.39539
GO:0019884	antigen processing and presentation of exogenous antigen	biological_process	41	29.2362	0.029573	0.395415
GO:1900149	positive regulation of Schwann cell migration	biological_process	3	0.917798	0.0297464	0.397492
GO:0043900	regulation of multi-organism process	biological_process	103	83.1902	0.0298357	0.398443
GO:0000492	box C/D snoRNP assembly	biological_process	7	3.15346	0.0303034	0.398445
GO:0001098	basal transcription machinery binding	molecular_function	32	21.8507	0.0299072	0.398445
GO:0001099	basal RNA polymerase II transcription machinery binding	molecular_function	32	21.8507	0.0299072	0.398445
GO:0004910	interleukin-1, type II, blocking receptor activity	molecular_function	1	0.152966	0.0303324	0.398445
GO:0004999	vasoactive intestinal polypeptide receptor activity	molecular_function	2	0.486355	0.0299735	0.398445
GO:0006323	DNA packaging	biological_process	55	41.1127	0.0303087	0.398445
GO:0009060	aerobic respiration	biological_process	20	12.3707	0.0300673	0.398445
GO:0010566	regulation of ketone biosynthetic process	biological_process	4	1.41984	0.0303611	0.398445
GO:0010644	cell communication by electrical coupling	biological_process	7	3.15346	0.0303034	0.398445
GO:0014062	regulation of serotonin secretion	biological_process	1	0.152966	0.0303324	0.398445
GO:0016160	amylase activity	molecular_function	1	0.152966	0.0303324	0.398445
GO:0021935	cerebellar granule cell precursor tangential migration	biological_process	1	0.152966	0.0303324	0.398445
GO:0032203	telomere formation via telomerase	biological_process	1	0.152966	0.0303324	0.398445
GO:0032690	negative regulation of interleukin-1 alpha production	biological_process	1	0.152966	0.0303324	0.398445
GO:0032989	cellular component morphogenesis	biological_process	152	127.539	0.030271	0.398445
GO:0034337	RNA folding	biological_process	1	0.152966	0.0303324	0.398445
GO:0034349	glial cell apoptotic process	biological_process	4	1.41984	0.0303611	0.398445
GO:0043011	myeloid dendritic cell differentiation	biological_process	8	3.78494	0.0302658	0.398445
GO:0048534	hematopoietic or lymphoid organ development	biological_process	126	103.915	0.030242	0.398445
GO:0050712	negative regulation of interleukin-1 alpha secretion	biological_process	1	0.152966	0.0303324	0.398445
GO:0070613	regulation of protein processing	biological_process	19	11.6098	0.0300838	0.398445
GO:0090671	telomerase RNA localization to Cajal body	biological_process	1	0.152966	0.0303324	0.398445
GO:0090672	telomerase RNA localization	biological_process	1	0.152966	0.0303324	0.398445
GO:0098695	inositol 1,4,5-trisphosphate receptor activity involved in regulation of postsynaptic cytosolic calcium levels	molecular_function	1	0.152966	0.0303324	0.398445
GO:1901300	positive regulation of hydrogen peroxide-mediated programmed cell death	biological_process	5	1.96111	0.0300044	0.398445
GO:1903405	protein localization to nuclear body	biological_process	1	0.152966	0.0303324	0.398445
GO:1904867	protein localization to Cajal body	biological_process	1	0.152966	0.0303324	0.398445
GO:1990743	protein sialylation	biological_process	1	0.152966	0.0303324	0.398445
GO:2000436	positive regulation of protein neddylation	biological_process	3	0.921721	0.0304079	0.39882
GO:1904358	positive regulation of telomere maintenance via telomere lengthening	biological_process	29	19.4542	0.0304395	0.398997
GO:0032873	negative regulation of stress-activated MAPK cascade	biological_process	25	16.2733	0.030514	0.39926
GO:0070303	negative regulation of stress-activated protein kinase signaling cascade	biological_process	25	16.2733	0.030514	0.39926
GO:2001171	positive regulation of ATP biosynthetic process	biological_process	15	8.64064	0.0305063	0.39926
GO:0045277	respiratory chain complex IV	cellular_component	7	3.15738	0.0305759	0.399831
GO:0030914	STAGA complex	cellular_component	6	2.54944	0.0306898	0.401082
GO:0051984	positive regulation of chromosome segregation	biological_process	16	9.38194	0.0307194	0.401231
GO:0050434	positive regulation of viral transcription	biological_process	18	10.8763	0.030765	0.401588
GO:1900182	positive regulation of protein localization to nucleus	biological_process	49	36.0412	0.030873	0.402721
GO:1903753	negative regulation of p38MAPK cascade	biological_process	9	4.44779	0.0308884	0.402721
GO:0007499	ectoderm and mesoderm interaction	biological_process	2	0.490277	0.0310727	0.404405
GO:0010481	epidermal cell division	biological_process	2	0.490277	0.0310727	0.404405
GO:0036065	fucosylation	biological_process	2	0.490277	0.0310727	0.404405
GO:0044769	ATPase activity, coupled to transmembrane movement of ions, rotational mechanism	molecular_function	7	3.16523	0.031126	0.404619
GO:0046961	proton-transporting ATPase activity, rotational mechanism	molecular_function	7	3.16523	0.031126	0.404619
GO:1905207	regulation of cardiocyte differentiation	biological_process	20	12.4099	0.0311902	0.405214
GO:0030866	cortical actin cytoskeleton organization	biological_process	15	8.66025	0.0312137	0.40528
GO:0060571	morphogenesis of an epithelial fold	biological_process	8	3.80063	0.0312346	0.405313
GO:0001763	morphogenesis of a branching structure	biological_process	49	36.0765	0.0314153	0.407219
GO:0043531	ADP binding	molecular_function	20	12.4177	0.0314185	0.407219
GO:0033993	response to lipid	biological_process	184	157.061	0.0315416	0.407853
GO:0045665	negative regulation of neuron differentiation	biological_process	45	32.7034	0.0315256	0.407853
GO:0045842	positive regulation of mitotic metaphase/anaphase transition	biological_process	5	1.9768	0.0315358	0.407853
GO:1901970	positive regulation of mitotic sister chromatid separation	biological_process	5	1.9768	0.0315358	0.407853
GO:0032797	SMN complex	cellular_component	7	3.17307	0.0316829	0.409439
GO:0035093	spermatogenesis, exchange of chromosomal proteins	biological_process	3	0.929565	0.0317577	0.409923
GO:1903847	regulation of aorta morphogenesis	biological_process	5	1.98072	0.0319266	0.411621
GO:0051051	negative regulation of transport	biological_process	100	80.7349	0.0320002	0.412328
GO:0002397	MHC class I protein complex assembly	biological_process	2	0.494199	0.0321945	0.414346
GO:0002502	peptide antigen assembly with MHC class I protein complex	biological_process	2	0.494199	0.0321945	0.414346
GO:0050780	dopamine receptor binding	molecular_function	9	4.47133	0.0322184	0.414412
GO:0004704	NF-kappaB-inducing kinase activity	molecular_function	4	1.43553	0.0323235	0.41552
GO:0048661	positive regulation of smooth muscle cell proliferation	biological_process	29	19.5405	0.0323532	0.415659
GO:0038030	non-canonical Wnt signaling pathway via MAPK cascade	biological_process	3	0.933487	0.0324461	0.41599
GO:0072413	signal transduction involved in mitotic cell cycle checkpoint	biological_process	33	22.792	0.0324924	0.41599
GO:0072431	signal transduction involved in mitotic G1 DNA damage checkpoint	biological_process	33	22.792	0.0324924	0.41599
GO:1902400	intracellular signal transduction involved in G1 DNA damage checkpoint	biological_process	33	22.792	0.0324924	0.41599
GO:1902402	signal transduction involved in mitotic DNA damage checkpoint	biological_process	33	22.792	0.0324924	0.41599
GO:1902403	signal transduction involved in mitotic DNA integrity checkpoint	biological_process	33	22.792	0.0324924	0.41599
GO:0006915	apoptotic process	biological_process	220	190.506	0.0325448	0.416418
GO:0030870	Mre11 complex	cellular_component	6	2.57297	0.0326391	0.417381
GO:0004742	dihydrolipoyllysine-residue acetyltransferase activity	molecular_function	1	0.156889	0.0332893	0.423461
GO:0021934	hindbrain tangential cell migration	biological_process	1	0.156889	0.0332893	0.423461
GO:0030523	dihydrolipoamide S-acyltransferase activity	molecular_function	1	0.156889	0.0332893	0.423461
GO:0046633	alpha-beta T cell proliferation	biological_process	1	0.156889	0.0332893	0.423461
GO:0061642	chemoattraction of axon	biological_process	1	0.156889	0.0332893	0.423461
GO:0071407	cellular response to organic cyclic compound	biological_process	142	118.8	0.0332533	0.423461
GO:1903723	negative regulation of centriole elongation	biological_process	1	0.156889	0.0332893	0.423461
GO:1904862	inhibitory synapse assembly	biological_process	1	0.156889	0.0332893	0.423461
GO:1990108	protein linear deubiquitination	biological_process	6	2.58082	0.033307	0.423461
GO:2000379	positive regulation of reactive oxygen species metabolic process	biological_process	37	26.1141	0.033144	0.423461
GO:0051055	negative regulation of lipid biosynthetic process	biological_process	20	12.4844	0.0334112	0.424541
GO:0042742	defense response to bacterium	biological_process	33	22.8391	0.0334828	0.424959
GO:0019471	4-hydroxyproline metabolic process	biological_process	5	1.99641	0.0335217	0.424962
GO:0031666	positive regulation of lipopolysaccharide-mediated signaling pathway	biological_process	5	1.99641	0.0335217	0.424962
GO:0030865	cortical cytoskeleton organization	biological_process	16	9.46431	0.033629	0.425774
GO:1901698	response to nitrogen compound	biological_process	236	205.552	0.0336212	0.425774
GO:1901699	cellular response to nitrogen compound	biological_process	156	131.633	0.0336438	0.425774
GO:0017156	calcium ion regulated exocytosis	biological_process	13	7.27571	0.0338194	0.427278
GO:0046596	regulation of viral entry into host cell	biological_process	9	4.49878	0.0338209	0.427278
GO:0050699	WW domain binding	molecular_function	9	4.49878	0.0338209	0.427278
GO:0045931	positive regulation of mitotic cell cycle	biological_process	53	39.6497	0.0339777	0.428788
GO:0070424	regulation of nucleotide-binding oligomerization domain containing signaling pathway	biological_process	7	3.20445	0.0339794	0.428788
GO:0005125	cytokine activity	molecular_function	16	9.47607	0.0340609	0.429218
GO:0043492	ATPase activity, coupled to movement of substances	molecular_function	19	11.7392	0.0340721	0.429218
GO:1901223	negative regulation of NIK/NF-kappaB signaling	biological_process	14	8.00524	0.0341069	0.429411
GO:0036294	cellular response to decreased oxygen levels	biological_process	59	44.827	0.0342565	0.431048
GO:0031663	lipopolysaccharide-mediated signaling pathway	biological_process	15	8.74262	0.0343185	0.431581
GO:0010639	negative regulation of organelle organization	biological_process	118	97.1611	0.0344724	0.433269
GO:0010034	response to acetate	biological_process	2	0.502044	0.0345053	0.433435
GO:0045542	positive regulation of cholesterol biosynthetic process	biological_process	3	0.945254	0.0345653	0.433693
GO:0106120	positive regulation of sterol biosynthetic process	biological_process	3	0.945254	0.0345653	0.433693
GO:0035418	protein localization to synapse	biological_process	15	8.75046	0.0346257	0.433956
GO:0043069	negative regulation of programmed cell death	biological_process	245	214.098	0.0346189	0.433956
GO:0048667	cell morphogenesis involved in neuron differentiation	biological_process	85	67.6386	0.0347494	0.435258
GO:0001558	regulation of cell growth	biological_process	90	72.0903	0.0348892	0.436761
GO:1903317	regulation of protein maturation	biological_process	19	11.7666	0.034967	0.437237
GO:0051054	positive regulation of DNA metabolic process	biological_process	97	78.3463	0.0350516	0.437797
GO:0060148	positive regulation of posttranscriptional gene silencing	biological_process	12	6.58932	0.0350452	0.437797
GO:0010624	regulation of Schwann cell proliferation	biological_process	5	2.0121	0.0351684	0.438204
GO:0032660	regulation of interleukin-17 production	biological_process	5	2.0121	0.0351684	0.438204
GO:0036293	response to decreased oxygen levels	biological_process	90	72.1178	0.0352038	0.438204
GO:0044754	autolysosome	cellular_component	7	3.22014	0.0351695	0.438204
GO:0060999	positive regulation of dendritic spine development	biological_process	13	7.30709	0.0352001	0.438204
GO:0062033	positive regulation of mitotic sister chromatid segregation	biological_process	10	5.19694	0.0351241	0.438204
GO:0061180	mammary gland epithelium development	biological_process	27	18.054	0.035246	0.438481
GO:0035500	MH2 domain binding	molecular_function	3	0.949176	0.0352898	0.43853
GO:0048002	antigen processing and presentation of peptide antigen	biological_process	40	28.7224	0.0353425	0.438938
GO:0007062	sister chromatid cohesion	biological_process	17	10.2605	0.0353764	0.439111
GO:0030001	metal ion transport	biological_process	66	50.9849	0.0354612	0.439914
GO:0048148	behavioral response to cocaine	biological_process	5	2.01602	0.0355882	0.441241
GO:0032663	regulation of interleukin-2 production	biological_process	21	13.3316	0.0357056	0.441347
GO:0035690	cellular response to drug	biological_process	101	81.9861	0.0357075	0.441347
GO:0045981	positive regulation of nucleotide metabolic process	biological_process	19	11.7902	0.0357481	0.441347
GO:1900544	positive regulation of purine nucleotide metabolic process	biological_process	19	11.7902	0.0357481	0.441347
GO:2000145	regulation of cell motility	biological_process	174	148.417	0.0356781	0.441347
GO:0140056	organelle localization by membrane tethering	biological_process	71	55.3817	0.0358236	0.441918
GO:1904847	regulation of cell chemotaxis to fibroblast growth factor	biological_process	4	1.46299	0.0359485	0.44247
GO:2000104	negative regulation of DNA-dependent DNA replication	biological_process	14	8.04839	0.035913	0.44247
GO:2000370	positive regulation of clathrin-dependent endocytosis	biological_process	4	1.46299	0.0359485	0.44247
GO:0000779	condensed chromosome, centromeric region	cellular_component	34	23.7882	0.0362761	0.444622
GO:0005008	hepatocyte growth factor-activated receptor activity	molecular_function	1	0.160811	0.0363779	0.444622
GO:0008278	cohesin complex	cellular_component	6	2.61612	0.0364268	0.444622
GO:0021571	rhombomere 5 development	biological_process	1	0.160811	0.0363779	0.444622
GO:0032093	SAM domain binding	molecular_function	1	0.160811	0.0363779	0.444622
GO:0032271	regulation of protein polymerization	biological_process	56	42.3795	0.0364011	0.444622
GO:0045134	uridine-diphosphatase activity	molecular_function	1	0.160811	0.0363779	0.444622
GO:0050680	negative regulation of epithelial cell proliferation	biological_process	40	28.7773	0.0364236	0.444622
GO:0051279	regulation of release of sequestered calcium ion into cytosol	biological_process	20	12.5785	0.0363857	0.444622
GO:0070198	protein localization to chromosome, telomeric region	biological_process	12	6.61286	0.0361772	0.444622
GO:0070274	RES complex	cellular_component	1	0.160811	0.0363779	0.444622
GO:1902605	heterotrimeric G-protein complex assembly	biological_process	1	0.160811	0.0363779	0.444622
GO:1990889	H4K20me3 modified histone binding	molecular_function	1	0.160811	0.0363779	0.444622
GO:0043086	negative regulation of catalytic activity	biological_process	172	146.691	0.036596	0.446439
GO:0043550	regulation of lipid kinase activity	biological_process	20	12.5864	0.0366423	0.446756
GO:0031848	protection from non-homologous end joining at telomere	biological_process	6	2.62004	0.0367851	0.448249
GO:0000776	kinetochore	cellular_component	41	29.6363	0.0368397	0.448665
GO:0051783	regulation of nuclear division	biological_process	65	50.2122	0.0368804	0.448912
GO:1904674	positive regulation of somatic stem cell population maintenance	biological_process	2	0.509888	0.0369057	0.448972
GO:0032943	mononuclear cell proliferation	biological_process	19	11.8255	0.0369443	0.449193
GO:0030098	lymphocyte differentiation	biological_process	56	42.4344	0.0372845	0.452829
GO:0010954	positive regulation of protein processing	biological_process	9	4.55761	0.0374431	0.454503
GO:0015078	proton transmembrane transporter activity	molecular_function	18	11.0763	0.0374888	0.454807
GO:0061700	GATOR2 complex	cellular_component	3	0.960943	0.0375176	0.454906
GO:0055114	oxidation-reduction process	biological_process	129	107.465	0.0377273	0.457197
GO:0007160	cell-matrix adhesion	biological_process	34	23.8549	0.0377795	0.457577
GO:0032870	cellular response to hormone stimulus	biological_process	157	133.073	0.0380148	0.460173
GO:0006954	inflammatory response	biological_process	72	56.4211	0.038055	0.460407
GO:0004488	methylenetetrahydrofolate dehydrogenase (NADP+) activity	molecular_function	2	0.51381	0.0381394	0.460668
GO:0047498	calcium-dependent phospholipase A2 activity	molecular_function	2	0.51381	0.0381394	0.460668
GO:1905634	regulation of protein localization to chromatin	biological_process	4	1.47868	0.0381304	0.460668
GO:0008637	apoptotic mitochondrial changes	biological_process	23	14.9829	0.0383347	0.462518
GO:0010556	regulation of macromolecule biosynthetic process	biological_process	742	687.776	0.0384241	0.463089
GO:1902532	negative regulation of intracellular signal transduction	biological_process	137	114.819	0.0384078	0.463089
GO:0003344	pericardium morphogenesis	biological_process	4	1.4826	0.0386885	0.465256
GO:0070324	thyroid hormone binding	molecular_function	4	1.4826	0.0386885	0.465256
GO:1903921	regulation of protein processing in phagocytic vesicle	biological_process	4	1.4826	0.0386885	0.465256
GO:1903923	positive regulation of protein processing in phagocytic vesicle	biological_process	4	1.4826	0.0386885	0.465256
GO:0044380	protein localization to cytoskeleton	biological_process	19	11.8765	0.0387247	0.465419
GO:0060047	heart contraction	biological_process	20	12.6491	0.0387444	0.465419
GO:0065004	protein-DNA complex assembly	biological_process	72	56.4799	0.0388897	0.46691
GO:0090370	negative regulation of cholesterol efflux	biological_process	5	2.0474	0.0390645	0.468753
GO:0002756	MyD88-independent toll-like receptor signaling pathway	biological_process	13	7.40122	0.039589	0.470678
GO:0004923	leukemia inhibitory factor receptor activity	molecular_function	1	0.164733	0.0395948	0.470678
GO:0010898	positive regulation of triglyceride catabolic process	biological_process	1	0.164733	0.0395948	0.470678
GO:0016462	pyrophosphatase activity	molecular_function	184	158.105	0.0393917	0.470678
GO:0016817	hydrolase activity, acting on acid anhydrides	molecular_function	184	158.112	0.0394563	0.470678
GO:0016818	hydrolase activity, acting on acid anhydrides, in phosphorus-containing anhydrides	molecular_function	184	158.112	0.0394563	0.470678
GO:0022406	membrane docking	biological_process	76	60.0413	0.0394187	0.470678
GO:0032996	Bcl3-Bcl10 complex	cellular_component	1	0.164733	0.0395948	0.470678
GO:0042611	MHC protein complex	cellular_component	6	2.6475	0.0393592	0.470678
GO:0043382	positive regulation of memory T cell differentiation	biological_process	1	0.164733	0.0395948	0.470678
GO:0047389	glycerophosphocholine phosphodiesterase activity	molecular_function	1	0.164733	0.0395948	0.470678
GO:0051153	regulation of striated muscle cell differentiation	biological_process	31	21.4663	0.0396101	0.470678
GO:0060301	positive regulation of cytokine activity	biological_process	1	0.164733	0.0395948	0.470678
GO:0097338	response to clozapine	biological_process	2	0.517732	0.0393953	0.470678
GO:0106020	regulation of vesicle docking	biological_process	2	0.517732	0.0393953	0.470678
GO:1902101	positive regulation of metaphase/anaphase transition of cell cycle	biological_process	5	2.05132	0.0395139	0.470678
GO:1902378	VEGF-activated neuropilin signaling pathway involved in axon guidance	biological_process	1	0.164733	0.0395948	0.470678
GO:1905040	otic placode development	biological_process	1	0.164733	0.0395948	0.470678
GO:0006801	superoxide metabolic process	biological_process	9	4.59291	0.0397424	0.471485
GO:1905206	positive regulation of hydrogen peroxide-induced cell death	biological_process	6	2.65142	0.0397364	0.471485
GO:2000504	positive regulation of blood vessel remodeling	biological_process	3	0.972709	0.0398272	0.472237
GO:0016491	oxidoreductase activity	molecular_function	92	74.2907	0.0398863	0.472683
GO:0010453	regulation of cell fate commitment	biological_process	10	5.28322	0.0401592	0.475405
GO:0031435	mitogen-activated protein kinase kinase kinase binding	molecular_function	12	6.6913	0.0401416	0.475405
GO:0040012	regulation of locomotion	biological_process	190	163.764	0.0402886	0.476601
GO:0051129	negative regulation of cellular component organization	biological_process	184	158.214	0.0403036	0.476601
GO:0044753	amphisome	cellular_component	4	1.49436	0.0403934	0.47724
GO:0097340	inhibition of cysteine-type endopeptidase activity	biological_process	5	2.05916	0.0404228	0.47724
GO:0097341	zymogen inhibition	biological_process	5	2.05916	0.0404228	0.47724
GO:0060129	thyroid-stimulating hormone-secreting cell differentiation	biological_process	2	0.521655	0.0406734	0.47917
GO:0070033	synaptobrevin 2-SNAP-25-syntaxin-1a-complexin II complex	cellular_component	2	0.521655	0.0406734	0.47917
GO:0099074	mitochondrion to lysosome transport	biological_process	2	0.521655	0.0406734	0.47917
GO:0099075	mitochondrion-derived vesicle mediated transport	biological_process	2	0.521655	0.0406734	0.47917
GO:0031398	positive regulation of protein ubiquitination	biological_process	58	44.372	0.0407528	0.479849
GO:0007339	binding of sperm to zona pellucida	biological_process	14	8.15821	0.040826	0.480454
GO:0070142	synaptic vesicle budding	biological_process	4	1.49829	0.0409719	0.481398
GO:1903626	positive regulation of DNA catabolic process	biological_process	4	1.49829	0.0409719	0.481398
GO:0022607	cellular component assembly	biological_process	554	507.986	0.0409979	0.481447
GO:0043268	positive regulation of potassium ion transport	biological_process	11	6.00099	0.0412814	0.483742
GO:1902337	regulation of apoptotic process involved in morphogenesis	biological_process	6	2.66711	0.0412693	0.483742
GO:0010469	regulation of signaling receptor activity	biological_process	54	40.9479	0.0413658	0.484473
GO:0060828	regulation of canonical Wnt signaling pathway	biological_process	74	58.4214	0.0415094	0.485638
GO:0045061	thymic T cell selection	biological_process	5	2.07093	0.0418111	0.488648
GO:0036304	umbilical cord morphogenesis	biological_process	2	0.525577	0.0419736	0.489766
GO:0061027	umbilical cord development	biological_process	2	0.525577	0.0419736	0.489766
GO:0031400	negative regulation of protein modification process	biological_process	167	142.718	0.0420374	0.490251
GO:0000228	nuclear chromosome	cellular_component	220	191.863	0.0421459	0.490996
GO:0071731	response to nitric oxide	biological_process	14	8.18566	0.042127	0.490996
GO:0019899	enzyme binding	molecular_function	575	528.35	0.0421992	0.491357
GO:0007566	embryo implantation	biological_process	13	7.45613	0.0423251	0.4923
GO:0052689	carboxylic ester hydrolase activity	molecular_function	14	8.18959	0.0423153	0.4923
GO:0030279	negative regulation of ossification	biological_process	21	13.5356	0.0424641	0.493656
GO:0051131	chaperone-mediated protein complex assembly	biological_process	17	10.4449	0.0425263	0.494118
GO:1900739	regulation of protein insertion into mitochondrial membrane involved in apoptotic signaling pathway	biological_process	21	13.5395	0.0426028	0.494485
GO:1900740	positive regulation of protein insertion into mitochondrial membrane involved in apoptotic signaling pathway	biological_process	21	13.5395	0.0426028	0.494485
GO:0002931	response to ischemia	biological_process	14	8.19743	0.0426937	0.495017
GO:0098797	plasma membrane protein complex	cellular_component	88	70.9372	0.0427492	0.495139
GO:1990393	3M complex	cellular_component	13	7.46398	0.0427268	0.495139
GO:0004531	deoxyribonuclease II activity	molecular_function	1	0.168655	0.0429362	0.495738
GO:0006772	thiamine metabolic process	biological_process	1	0.168655	0.0429362	0.495738
GO:0034506	chromosome, centromeric core domain	cellular_component	1	0.168655	0.0429362	0.495738
GO:0072356	chromosome passenger complex localization to kinetochore	biological_process	1	0.168655	0.0429362	0.495738
GO:1901321	positive regulation of heart induction	biological_process	1	0.168655	0.0429362	0.495738
GO:2000322	regulation of glucocorticoid receptor signaling pathway	biological_process	6	2.6828	0.0428407	0.495738
GO:0090205	positive regulation of cholesterol metabolic process	biological_process	3	0.988398	0.0430343	0.49661
GO:0001094	TFIID-class transcription factor complex binding	molecular_function	8	3.96928	0.0430569	0.496611
GO:0001963	synaptic transmission, dopaminergic	biological_process	5	2.0827	0.0432297	0.498264
GO:0034243	regulation of transcription elongation from RNA polymerase II promoter	biological_process	16	9.70356	0.0432455	0.498264
GO:0005119	smoothened binding	molecular_function	2	0.529499	0.0432958	0.498581
GO:0034392	negative regulation of smooth muscle cell apoptotic process	biological_process	8	3.9732	0.0433636	0.499003
GO:0045639	positive regulation of myeloid cell differentiation	biological_process	28	19.16	0.0434232	0.499003
GO:0061077	chaperone-mediated protein folding	biological_process	31	21.6114	0.0434194	0.499003
GO:0048285	organelle fission	biological_process	76	60.3276	0.0435883	0.500378
GO:0098793	presynapse	cellular_component	84	67.4307	0.043587	0.500378
GO:0042590	antigen processing and presentation of exogenous peptide antigen via MHC class I	biological_process	12	6.75798	0.0437487	0.501958
GO:0061702	inflammasome complex	cellular_component	3	0.99232	0.0438589	0.502959
GO:0045833	negative regulation of lipid metabolic process	biological_process	24	15.9517	0.0438842	0.502987
GO:0071679	commissural neuron axon guidance	biological_process	4	1.5179	0.0439412	0.503379
GO:0090185	negative regulation of kidney development	biological_process	6	2.69848	0.044451	0.508953
GO:0031372	UBC13-MMS2 complex	cellular_component	3	0.996243	0.0446926	0.509334
GO:0044565	dendritic cell proliferation	biological_process	2	0.533421	0.0446399	0.509334
GO:0048408	epidermal growth factor binding	molecular_function	3	0.996243	0.0446926	0.509334
GO:0061003	positive regulation of dendritic spine morphogenesis	biological_process	7	3.33388	0.044658	0.509334
GO:0098779	positive regulation of mitophagy in response to mitochondrial depolarization	biological_process	8	3.98889	0.0446052	0.509334
GO:1901526	positive regulation of mitophagy	biological_process	8	3.98889	0.0446052	0.509334
GO:1903347	negative regulation of bicellular tight junction assembly	biological_process	4	1.52182	0.0445505	0.509334
GO:1990564	protein polyufmylation	biological_process	3	0.996243	0.0446926	0.509334
GO:1990592	protein K69-linked ufmylation	biological_process	3	0.996243	0.0446926	0.509334
GO:0031571	mitotic G1 DNA damage checkpoint	biological_process	36	25.8082	0.044825	0.51018
GO:0044819	mitotic G1/S transition checkpoint	biological_process	36	25.8082	0.044825	0.51018
GO:0070761	pre-snoRNP complex	cellular_component	6	2.70241	0.0448597	0.51018
GO:0071346	cellular response to interferon-gamma	biological_process	37	26.6515	0.0449993	0.511504
GO:0030490	maturation of SSU-rRNA	biological_process	20	12.8256	0.0451412	0.512852
GO:0032407	MutSalpha complex binding	molecular_function	4	1.52574	0.045165	0.512857
GO:0045746	negative regulation of Notch signaling pathway	biological_process	14	8.24842	0.0452131	0.512873
GO:1903036	positive regulation of response to wounding	biological_process	15	8.99364	0.0451921	0.512873
GO:0005245	voltage-gated calcium channel activity	molecular_function	7	3.34173	0.0453695	0.513852
GO:0006734	NADH metabolic process	biological_process	16	9.75063	0.0453521	0.513852
GO:0052203	modulation of catalytic activity in other organism involved in symbiotic interaction	biological_process	3	1.00016	0.0455355	0.515414
GO:0070482	response to oxygen levels	biological_process	97	79.2091	0.0455776	0.515414
GO:2000121	regulation of removal of superoxide radicals	biological_process	5	2.10231	0.0456616	0.516098
GO:0051130	positive regulation of cellular component organization	biological_process	319	285.302	0.0459205	0.518491
GO:0001850	complement component C3a binding	molecular_function	2	0.537344	0.0460059	0.518561
GO:0004915	interleukin-6 receptor activity	molecular_function	1	0.172577	0.0463982	0.518561
GO:0006055	CMP-N-acetylneuraminate biosynthetic process	biological_process	1	0.172577	0.0463982	0.518561
GO:0007218	neuropeptide signaling pathway	biological_process	7	3.34957	0.0460885	0.518561
GO:0016031	tRNA import into mitochondrion	biological_process	1	0.172577	0.0463982	0.518561
GO:0019981	interleukin-6 binding	molecular_function	1	0.172577	0.0463982	0.518561
GO:0031798	type 1 metabotropic glutamate receptor binding	molecular_function	1	0.172577	0.0463982	0.518561
GO:0031821	G protein-coupled serotonin receptor binding	molecular_function	6	2.71417	0.0461004	0.518561
GO:0033031	positive regulation of neutrophil apoptotic process	biological_process	2	0.537344	0.0460059	0.518561
GO:0046381	CMP-N-acetylneuraminate metabolic process	biological_process	1	0.172577	0.0463982	0.518561
GO:0047444	N-acylneuraminate-9-phosphate synthase activity	molecular_function	1	0.172577	0.0463982	0.518561
GO:0050462	N-acetylneuraminate synthase activity	molecular_function	1	0.172577	0.0463982	0.518561
GO:0061828	apical tubulobulbar complex	cellular_component	1	0.172577	0.0463982	0.518561
GO:0061829	basal tubulobulbar complex	cellular_component	1	0.172577	0.0463982	0.518561
GO:0070096	mitochondrial outer membrane translocase complex assembly	biological_process	1	0.172577	0.0463982	0.518561
GO:0097411	hypoxia-inducible factor-1alpha signaling pathway	biological_process	3	1.00409	0.0463875	0.518561
GO:0098907	regulation of SA node cell action potential	biological_process	1	0.172577	0.0463982	0.518561
GO:0099642	retrograde axonal protein transport	biological_process	1	0.172577	0.0463982	0.518561
GO:1902565	positive regulation of neutrophil activation	biological_process	2	0.537344	0.0460059	0.518561
GO:1904613	cellular response to 2,3,7,8-tetrachlorodibenzodioxine	biological_process	1	0.172577	0.0463982	0.518561
GO:0038202	TORC1 signaling	biological_process	5	2.11015	0.0466582	0.520657
GO:0051315	attachment of mitotic spindle microtubules to kinetochore	biological_process	5	2.11015	0.0466582	0.520657
GO:0070873	regulation of glycogen metabolic process	biological_process	13	7.5385	0.0466804	0.520657
GO:0030857	negative regulation of epithelial cell differentiation	biological_process	17	10.5429	0.0467366	0.521019
GO:0046983	protein dimerization activity	molecular_function	241	212.086	0.0470088	0.523788
GO:0006952	defense response	biological_process	182	157.132	0.0472048	0.524865
GO:0022407	regulation of cell-cell adhesion	biological_process	90	73.0395	0.0471651	0.524865
GO:0046929	negative regulation of neurotransmitter secretion	biological_process	5	2.11407	0.0471616	0.524865
GO:1903764	regulation of potassium ion export across plasma membrane	biological_process	3	1.00801	0.0472486	0.524865
GO:1904636	response to ionomycin	biological_process	3	1.00801	0.0472486	0.524865
GO:1904637	cellular response to ionomycin	biological_process	3	1.00801	0.0472486	0.524865
GO:0002196	Ser-tRNA(Ala) hydrolase activity	molecular_function	2	0.541266	0.0473936	0.52515
GO:0005143	interleukin-12 receptor binding	molecular_function	2	0.541266	0.0473936	0.52515
GO:0034453	microtubule anchoring	biological_process	12	6.82073	0.0473492	0.52515
GO:0047134	protein-disulfide reductase activity	molecular_function	2	0.541266	0.0473936	0.52515
GO:0051135	positive regulation of NK T cell activation	biological_process	2	0.541266	0.0473936	0.52515
GO:0002093	auditory receptor cell morphogenesis	biological_process	5	2.118	0.0476685	0.527398
GO:0015077	monovalent inorganic cation transmembrane transporter activity	molecular_function	29	20.117	0.0476386	0.527398
GO:0060088	auditory receptor cell stereocilium organization	biological_process	5	2.118	0.0476685	0.527398
GO:0000280	nuclear division	biological_process	73	57.9468	0.047962	0.529907
GO:0051707	response to other organism	biological_process	147	124.903	0.0479675	0.529907
GO:0044783	G1 DNA damage checkpoint	biological_process	36	25.9337	0.0480659	0.530248
GO:0045914	negative regulation of catecholamine metabolic process	biological_process	3	1.01193	0.0481189	0.530248
GO:0045963	negative regulation of dopamine metabolic process	biological_process	3	1.01193	0.0481189	0.530248
GO:1902751	positive regulation of cell cycle G2/M phase transition	biological_process	16	9.80946	0.0480893	0.530248
GO:2000724	positive regulation of cardiac vascular smooth muscle cell differentiation	biological_process	3	1.01193	0.0481189	0.530248
GO:1990023	mitotic spindle midzone	cellular_component	8	4.03204	0.0481436	0.530255
GO:0030547	receptor inhibitor activity	molecular_function	5	2.12192	0.0481787	0.530376
GO:0004784	superoxide dismutase activity	molecular_function	4	1.54535	0.0483149	0.530812
GO:0016721	oxidoreductase activity, acting on superoxide radicals as acceptor	molecular_function	4	1.54535	0.0483149	0.530812
GO:0048019	receptor antagonist activity	molecular_function	4	1.54535	0.0483149	0.530812
GO:1903319	positive regulation of protein maturation	biological_process	9	4.7145	0.0484128	0.531357
GO:0098589	membrane region	cellular_component	80	64.191	0.048447	0.531468
GO:0022008	neurogenesis	biological_process	290	258.309	0.0485225	0.53203
GO:0000298	endopolyphosphatase activity	molecular_function	1	0.1765	0.0499769	0.53312
GO:0006812	cation transport	biological_process	81	65.1558	0.0496326	0.53312
GO:0006919	activation of cysteine-type endopeptidase activity involved in apoptotic process	biological_process	29	20.172	0.0493385	0.53312
GO:0008486	diphosphoinositol-polyphosphate diphosphatase activity	molecular_function	1	0.1765	0.0499769	0.53312
GO:0008635	activation of cysteine-type endopeptidase activity involved in apoptotic process by cytochrome c	biological_process	3	1.01978	0.0498868	0.53312
GO:0010770	positive regulation of cell morphogenesis involved in differentiation	biological_process	44	32.7466	0.0492227	0.53312
GO:0014719	skeletal muscle satellite cell activation	biological_process	1	0.1765	0.0499769	0.53312
GO:0015125	bile acid transmembrane transporter activity	molecular_function	1	0.1765	0.0499769	0.53312
GO:0015961	diadenosine polyphosphate catabolic process	biological_process	1	0.1765	0.0499769	0.53312
GO:0016418	S-acetyltransferase activity	molecular_function	2	0.545188	0.048803	0.53312
GO:0016787	hydrolase activity	molecular_function	372	336.079	0.0499171	0.53312
GO:0019896	axonal transport of mitochondrion	biological_process	5	2.13369	0.0497302	0.53312
GO:0031946	regulation of glucocorticoid biosynthetic process	biological_process	3	1.01978	0.0498868	0.53312
GO:0032988	ribonucleoprotein complex disassembly	biological_process	9	4.72627	0.0493152	0.53312
GO:0034431	bis(5'-adenosyl)-hexaphosphatase activity	molecular_function	1	0.1765	0.0499769	0.53312
GO:0034432	bis(5'-adenosyl)-pentaphosphatase activity	molecular_function	1	0.1765	0.0499769	0.53312
GO:0048861	leukemia inhibitory factor signaling pathway	biological_process	1	0.1765	0.0499769	0.53312
GO:0051704	multi-organism process	biological_process	455	415.01	0.0494635	0.53312
GO:0052810	1-phosphatidylinositol-5-kinase activity	molecular_function	1	0.1765	0.0499769	0.53312
GO:0052836	inositol 5-diphosphate pentakisphosphate 5-kinase activity	molecular_function	1	0.1765	0.0499769	0.53312
GO:0052839	inositol diphosphate tetrakisphosphate kinase activity	molecular_function	1	0.1765	0.0499769	0.53312
GO:0052840	inositol diphosphate tetrakisphosphate diphosphatase activity	molecular_function	1	0.1765	0.0499769	0.53312
GO:0052841	inositol bisdiphosphate tetrakisphosphate diphosphatase activity	molecular_function	1	0.1765	0.0499769	0.53312
GO:0052842	inositol diphosphate pentakisphosphate diphosphatase activity	molecular_function	1	0.1765	0.0499769	0.53312
GO:0052843	inositol-1-diphosphate-2,3,4,5,6-pentakisphosphate diphosphatase activity	molecular_function	1	0.1765	0.0499769	0.53312
GO:0052844	inositol-3-diphosphate-1,2,4,5,6-pentakisphosphate diphosphatase activity	molecular_function	1	0.1765	0.0499769	0.53312
GO:0052845	inositol-5-diphosphate-1,2,3,4,6-pentakisphosphate diphosphatase activity	molecular_function	1	0.1765	0.0499769	0.53312
GO:0052846	inositol-1,5-bisdiphosphate-2,3,4,6-tetrakisphosphate 1-diphosphatase activity	molecular_function	1	0.1765	0.0499769	0.53312
GO:0052847	inositol-1,5-bisdiphosphate-2,3,4,6-tetrakisphosphate 5-diphosphatase activity	molecular_function	1	0.1765	0.0499769	0.53312
GO:0052848	inositol-3,5-bisdiphosphate-2,3,4,6-tetrakisphosphate 5-diphosphatase activity	molecular_function	1	0.1765	0.0499769	0.53312
GO:0060300	regulation of cytokine activity	biological_process	1	0.1765	0.0499769	0.53312
GO:0060998	regulation of dendritic spine development	biological_process	21	13.7356	0.0499793	0.53312
GO:0061138	morphogenesis of a branching epithelium	biological_process	47	35.3117	0.0491746	0.53312
GO:0071543	diphosphoinositol polyphosphate metabolic process	biological_process	1	0.1765	0.0499769	0.53312
GO:0072586	DNA topoisomerase (ATP-hydrolyzing) regulator activity	molecular_function	1	0.1765	0.0499769	0.53312
GO:0072587	DNA topoisomerase (ATP-hydrolyzing) activator activity	molecular_function	1	0.1765	0.0499769	0.53312
GO:0095500	acetylcholine receptor signaling pathway	biological_process	5	2.13369	0.0497302	0.53312
GO:1900247	regulation of cytoplasmic translational elongation	biological_process	2	0.545188	0.048803	0.53312
GO:1901843	positive regulation of high voltage-gated calcium channel activity	biological_process	1	0.1765	0.0499769	0.53312
GO:1901906	diadenosine pentaphosphate metabolic process	biological_process	1	0.1765	0.0499769	0.53312
GO:1901907	diadenosine pentaphosphate catabolic process	biological_process	1	0.1765	0.0499769	0.53312
GO:1901908	diadenosine hexaphosphate metabolic process	biological_process	1	0.1765	0.0499769	0.53312
GO:1901909	diadenosine hexaphosphate catabolic process	biological_process	1	0.1765	0.0499769	0.53312
GO:1901910	adenosine 5'-(hexahydrogen pentaphosphate) metabolic process	biological_process	1	0.1765	0.0499769	0.53312
GO:1901911	adenosine 5'-(hexahydrogen pentaphosphate) catabolic process	biological_process	1	0.1765	0.0499769	0.53312
GO:1902065	response to L-glutamate	biological_process	7	3.38879	0.0497975	0.53312
GO:1902461	negative regulation of mesenchymal stem cell proliferation	biological_process	2	0.545188	0.048803	0.53312
GO:1903831	signal transduction involved in cellular response to ammonium ion	biological_process	5	2.13369	0.0497302	0.53312
GO:1905144	response to acetylcholine	biological_process	5	2.13369	0.0497302	0.53312
GO:1905145	cellular response to acetylcholine	biological_process	5	2.13369	0.0497302	0.53312
GO:1905209	positive regulation of cardiocyte differentiation	biological_process	15	9.06424	0.0486556	0.53312
GO:1905241	positive regulation of canonical Wnt signaling pathway involved in osteoblast differentiation	biological_process	2	0.545188	0.048803	0.53312
GO:1905298	regulation of intestinal epithelial cell development	biological_process	2	0.545188	0.048803	0.53312
GO:1905299	negative regulation of intestinal epithelial cell development	biological_process	2	0.545188	0.048803	0.53312
GO:1990173	protein localization to nucleoplasm	biological_process	1	0.1765	0.0499769	0.53312
GO:0044774	mitotic DNA integrity checkpoint	biological_process	44	32.7858	0.0501561	0.534572
GO:0051427	hormone receptor binding	molecular_function	78	62.5201	0.0502318	0.534572
GO:0051494	negative regulation of cytoskeleton organization	biological_process	41	30.2324	0.0501808	0.534572
GO:0060347	heart trabecula formation	biological_process	5	2.13761	0.0502542	0.534572
GO:0060710	chorio-allantoic fusion	biological_process	2	0.54911	0.050234	0.534572
GO:0043207	response to external biotic stimulus	biological_process	147	125.115	0.0503424	0.535177
GO:0044665	MLL1/2 complex	cellular_component	18	11.398	0.0505154	0.536239
GO:0044773	mitotic DNA damage checkpoint	biological_process	42	31.0953	0.0505066	0.536239
GO:0071339	MLL1 complex	cellular_component	18	11.398	0.0505154	0.536239
GO:1903008	organelle disassembly	biological_process	21	13.7513	0.0506076	0.536958
GO:1901623	regulation of lymphocyte chemotaxis	biological_process	4	1.56104	0.0509283	0.53984
GO:0008284	positive regulation of cell proliferation	biological_process	200	174.26	0.0511137	0.541251
GO:0036064	ciliary basal body	cellular_component	30	21.0545	0.0512202	0.541889
GO:0001552	ovarian follicle atresia	biological_process	2	0.553032	0.0516864	0.542697
GO:0002248	connective tissue replacement involved in inflammatory response wound healing	biological_process	3	1.02762	0.0516913	0.542697
GO:0009595	detection of biotic stimulus	biological_process	3	1.02762	0.0516913	0.542697
GO:0032207	regulation of telomere maintenance via recombination	biological_process	3	1.02762	0.0516913	0.542697
GO:0032208	negative regulation of telomere maintenance via recombination	biological_process	3	1.02762	0.0516913	0.542697
GO:0072382	minus-end-directed vesicle transport along microtubule	biological_process	2	0.553032	0.0516864	0.542697
GO:0097709	connective tissue replacement	biological_process	3	1.02762	0.0516913	0.542697
GO:0098891	extrinsic component of presynaptic active zone membrane	cellular_component	2	0.553032	0.0516864	0.542697
GO:0099087	anterograde axonal transport of messenger ribonucleoprotein complex	biological_process	3	1.02762	0.0516913	0.542697
GO:0099088	axonal transport of messenger ribonucleoprotein complex	biological_process	3	1.02762	0.0516913	0.542697
GO:0106027	neuron projection organization	biological_process	16	9.88006	0.0515296	0.542697
GO:1903517	negative regulation of single strand break repair	biological_process	3	1.02762	0.0516913	0.542697
GO:1903770	negative regulation of beta-galactosidase activity	biological_process	3	1.02762	0.0516913	0.542697
GO:1903824	negative regulation of telomere single strand break repair	biological_process	3	1.02762	0.0516913	0.542697
GO:1904115	axon cytoplasm	cellular_component	20	12.9904	0.0517885	0.543458
GO:0035258	steroid hormone receptor binding	molecular_function	53	40.6145	0.0519448	0.544839
GO:0042221	response to chemical	biological_process	690	640.863	0.0519698	0.544841
GO:0045785	positive regulation of cell adhesion	biological_process	96	78.7581	0.052	0.544897
GO:0071383	cellular response to steroid hormone stimulus	biological_process	68	53.7618	0.0521301	0.546
GO:0042635	positive regulation of hair cycle	biological_process	4	1.56889	0.0522662	0.547166
GO:0032102	negative regulation of response to external stimulus	biological_process	52	39.7634	0.0522987	0.547246
GO:0048662	negative regulation of smooth muscle cell proliferation	biological_process	17	10.6645	0.0523703	0.547734
GO:0000320	re-entry into mitotic cell cycle	biological_process	3	1.03154	0.0526072	0.549428
GO:0061470	T follicular helper cell differentiation	biological_process	3	1.03154	0.0526072	0.549428
GO:0031420	alkali metal ion binding	molecular_function	6	2.77301	0.0526389	0.549498
GO:0031112	positive regulation of microtubule polymerization or depolymerization	biological_process	14	8.38962	0.0527461	0.549876
GO:0043933	protein-containing complex subunit organization	biological_process	435	396.465	0.0527751	0.549876
GO:0044087	regulation of cellular component biogenesis	biological_process	230	202.453	0.0527729	0.549876
GO:0051152	positive regulation of smooth muscle cell differentiation	biological_process	9	4.76941	0.0527223	0.549876
GO:0033239	negative regulation of cellular amine metabolic process	biological_process	4	1.57281	0.052943	0.550843
GO:0032092	positive regulation of protein binding	biological_process	36	26.1141	0.0530348	0.551536
GO:0031430	M band	cellular_component	12	6.91487	0.0531352	0.552319
GO:0045637	regulation of myeloid cell differentiation	biological_process	72	57.3585	0.0531799	0.552523
GO:0036477	somatodendritic compartment	cellular_component	161	138.282	0.0533037	0.553548
[truncated: 20,452 more rows]
