# Supplementary material for: PIGNON: a protein–protein interaction-guided functional enrichment analysis for quantitative proteomics
Source: BMC Bioinformatics. 2021 Jun 4;22:302. doi: 10.1186/s12859-021-04042-6 (PMC8178832; doi:10.1186/s12859-021-04042-6)
Supplement: Supplementary file 20 — Additional File 20: File S5. NEA results on Tyanova et al.’s dataset using the BioGRID network [file 12859_2021_4042_MOESM20_ESM.zip › Additional File 20, Supplementary File S5/NEA results on HER2+ and HR conditions.xlsx]

## Sheet: Her2vHR_NEA_detailed
NEA results on HER2+ and HR subtypes using BioGRID network
GO id	GO Name	GO domain	actual	expected	p-value	q-value
GO:0052731	phosphocholine phosphatase activity	molecular_function	1	0.0041478	6.19e-54	6.81e-50
GO:0052732	phosphoethanolamine phosphatase activity	molecular_function	1	0.0041478	6.19e-54	6.81e-50
GO:0008794	arsenate reductase (glutaredoxin) activity	molecular_function	1	0.00622171	2.14e-36	1.18e-32
GO:0030611	arsenate reductase activity	molecular_function	1	0.00622171	2.14e-36	1.18e-32
GO:0006185	dGDP biosynthetic process	biological_process	1	0.00725866	2.24e-31	4.92e-28
GO:0008594	photoreceptor cell morphogenesis	biological_process	1	0.00725866	2.24e-31	4.92e-28
GO:0009170	purine deoxyribonucleoside monophosphate metabolic process	biological_process	1	0.00725866	2.24e-31	4.92e-28
GO:0046054	dGMP metabolic process	biological_process	1	0.00725866	2.24e-31	4.92e-28
GO:0046711	GDP biosynthetic process	biological_process	1	0.00725866	2.24e-31	4.92e-28
GO:0047933	glucose-1,6-bisphosphate synthase activity	molecular_function	1	0.00725866	2.24e-31	4.92e-28
GO:0001787	natural killer cell proliferation	biological_process	1	0.00829561	1.31e-27	2.62e-24
GO:0009153	purine deoxyribonucleotide biosynthetic process	biological_process	2	0.0331824	3.55e-27	6.51e-24
GO:0031390	Ctf18 RFC-like complex	cellular_component	6	0.335972	1.49e-22	2.52e-19
GO:0032604	granulocyte macrophage colony-stimulating factor production	biological_process	1	0.0103695	2.52e-22	2.64e-19
GO:0042033	chemokine biosynthetic process	biological_process	1	0.0103695	2.52e-22	2.64e-19
GO:0042231	interleukin-13 biosynthetic process	biological_process	1	0.0103695	2.52e-22	2.64e-19
GO:0042253	granulocyte macrophage colony-stimulating factor biosynthetic process	biological_process	1	0.0103695	2.52e-22	2.64e-19
GO:0045515	interleukin-18 receptor binding	molecular_function	1	0.0103695	2.52e-22	2.64e-19
GO:0050755	chemokine metabolic process	biological_process	1	0.0103695	2.52e-22	2.64e-19
GO:1900739	regulation of protein insertion into mitochondrial membrane involved in apoptotic signaling pathway	biological_process	22	3.57956	2.11e-22	2.64e-19
GO:1900740	positive regulation of protein insertion into mitochondrial membrane involved in apoptotic signaling pathway	biological_process	22	3.57956	2.11e-22	2.64e-19
GO:0001866	NK T cell proliferation	biological_process	1	0.0114065	2.11e-20	1.86e-17
GO:0035485	adenine/guanine mispair binding	molecular_function	1	0.0114065	2.11e-20	1.86e-17
GO:0051132	NK T cell activation	biological_process	1	0.0114065	2.11e-20	1.86e-17
GO:0102390	mycophenolic acid acyl-glucuronide esterase activity	molecular_function	1	0.0114065	2.11e-20	1.86e-17
GO:0006839	mitochondrial transport	biological_process	41	10.9181	8.69e-20	7.35e-17
GO:0046902	regulation of mitochondrial membrane permeability	biological_process	29	6.34925	2.49e-19	2.03e-16
GO:0007006	mitochondrial membrane organization	biological_process	36	9.1625	7.56e-19	5.94e-16
GO:0001579	medium-chain fatty acid transport	biological_process	1	0.0124434	8.52e-19	6.04e-16
GO:0032616	interleukin-13 production	biological_process	1	0.0124434	8.52e-19	6.04e-16
GO:0046521	sphingoid catabolic process	biological_process	1	0.0124434	8.52e-19	6.04e-16
GO:1901030	positive regulation of mitochondrial outer membrane permeabilization involved in apoptotic signaling pathway	biological_process	22	4.09803	9.29e-19	6.39e-16
GO:0003689	DNA clamp loader activity	molecular_function	6	0.406485	1.74e-18	1.12e-15
GO:0033170	protein-DNA loading ATPase activity	molecular_function	6	0.406485	1.74e-18	1.12e-15
GO:1901028	regulation of mitochondrial outer membrane permeabilization involved in apoptotic signaling pathway	biological_process	23	4.62999	1.37e-17	8.63e-15
GO:0090559	regulation of membrane permeability	biological_process	29	6.79618	1.63e-17	9.45e-15
GO:1900262	regulation of DNA-directed DNA polymerase activity	biological_process	5	0.303827	1.6e-17	9.45e-15
GO:1900264	positive regulation of DNA-directed DNA polymerase activity	biological_process	5	0.303827	1.6e-17	9.45e-15
GO:0042095	interferon-gamma biosynthetic process	biological_process	1	0.0134804	1.95e-17	1.03e-14
GO:0048490	anterograde synaptic vesicle transport	biological_process	7	0.572397	1.97e-17	1.03e-14
GO:0099514	synaptic vesicle cytoskeletal transport	biological_process	7	0.572397	1.97e-17	1.03e-14
GO:0099517	synaptic vesicle transport along microtubule	biological_process	7	0.572397	1.97e-17	1.03e-14
GO:1900005	positive regulation of serine-type endopeptidase activity	biological_process	2	0.0539215	5.26e-17	2.63e-14
GO:1902573	positive regulation of serine-type peptidase activity	biological_process	2	0.0539215	5.26e-17	2.63e-14
GO:0005164	tumor necrosis factor receptor binding	molecular_function	15	2.31862	8.21e-17	4.01e-14
GO:0004340	glucokinase activity	molecular_function	3	0.120286	1.01e-16	4.55e-14
GO:0004396	hexokinase activity	molecular_function	3	0.120286	1.01e-16	4.55e-14
GO:0008865	fructokinase activity	molecular_function	3	0.120286	1.01e-16	4.55e-14
GO:0019158	mannokinase activity	molecular_function	3	0.120286	1.01e-16	4.55e-14
GO:0051140	regulation of NK T cell proliferation	biological_process	2	0.0570323	4.09e-16	1.8e-13
GO:0002503	peptide antigen assembly with MHC class II protein complex	biological_process	2	0.0580693	7.72e-16	3.33e-13
GO:0030123	AP-3 adaptor complex	cellular_component	5	0.335972	8.52e-16	3.6e-13
GO:0008481	sphinganine kinase activity	molecular_function	1	0.0155543	2.94e-15	1.01e-12
GO:0008591	regulation of Wnt signaling pathway, calcium modulating pathway	biological_process	1	0.0155543	2.94e-15	1.01e-12
GO:0009183	purine deoxyribonucleoside diphosphate biosynthetic process	biological_process	1	0.0155543	2.94e-15	1.01e-12
GO:0017050	D-erythro-sphingosine kinase activity	molecular_function	1	0.0155543	2.94e-15	1.01e-12
GO:0045813	positive regulation of Wnt signaling pathway, calcium modulating pathway	biological_process	1	0.0155543	2.94e-15	1.01e-12
GO:0090081	regulation of heart induction by regulation of canonical Wnt signaling pathway	biological_process	1	0.0155543	2.94e-15	1.01e-12
GO:0090082	positive regulation of heart induction by negative regulation of canonical Wnt signaling pathway	biological_process	1	0.0155543	2.94e-15	1.01e-12
GO:1901296	negative regulation of canonical Wnt signaling pathway involved in cardiac muscle cell fate commitment	biological_process	1	0.0155543	2.94e-15	1.01e-12
GO:1903461	Okazaki fragment processing involved in mitotic DNA replication	biological_process	1	0.0155543	2.94e-15	1.01e-12
GO:1904711	regulation of Wnt-Frizzled-LRP5/6 complex assembly	biological_process	1	0.0155543	2.94e-15	1.01e-12
GO:1904723	negative regulation of Wnt-Frizzled-LRP5/6 complex assembly	biological_process	1	0.0155543	2.94e-15	1.01e-12
GO:1905067	negative regulation of canonical Wnt signaling pathway involved in heart development	biological_process	1	0.0155543	2.94e-15	1.01e-12
GO:0032813	tumor necrosis factor receptor superfamily binding	molecular_function	16	2.85473	7.24e-15	2.45e-12
GO:0034982	mitochondrial protein processing	biological_process	6	0.512254	1.75e-14	5.85e-12
GO:0007005	mitochondrion organization	biological_process	57	21.5468	2.21e-14	7.24e-12
GO:1901318	negative regulation of flagellated sperm motility	biological_process	2	0.064291	2.27e-14	7.35e-12
GO:0032090	Pyrin domain binding	molecular_function	2	0.0653279	3.75e-14	1.2e-11
GO:1903749	positive regulation of establishment of protein localization to mitochondrion	biological_process	25	6.24245	6.02e-14	1.89e-11
GO:0004001	adenosine kinase activity	molecular_function	1	0.0176282	1.37e-13	3.97e-11
GO:0006175	dATP biosynthetic process	biological_process	1	0.0176282	1.37e-13	3.97e-11
GO:0035597	N6-isopentenyladenosine methylthiotransferase activity	molecular_function	1	0.0176282	1.37e-13	3.97e-11
GO:0071561	nucleus-vacuole junction	cellular_component	1	0.0176282	1.37e-13	3.97e-11
GO:1904863	regulation of beta-catenin-TCF complex assembly	biological_process	1	0.0176282	1.37e-13	3.97e-11
GO:1904864	negative regulation of beta-catenin-TCF complex assembly	biological_process	1	0.0176282	1.37e-13	3.97e-11
GO:0030893	meiotic cohesin complex	cellular_component	6	0.564101	4.57e-13	1.3e-10
GO:1905477	positive regulation of protein localization to membrane	biological_process	29	8.27591	5.85e-13	1.65e-10
GO:0035032	phosphatidylinositol 3-kinase complex, class III	cellular_component	4	0.26857	6.01e-13	1.67e-10
GO:0004491	methylmalonate-semialdehyde dehydrogenase (acylating) activity	molecular_function	1	0.0186651	6.82e-13	1.75e-10
GO:0018478	malonate-semialdehyde dehydrogenase (acetylating) activity	molecular_function	1	0.0186651	6.82e-13	1.75e-10
GO:0032905	transforming growth factor beta1 production	biological_process	1	0.0186651	6.82e-13	1.75e-10
GO:0034039	8-oxo-7,8-dihydroguanine DNA N-glycosylase activity	molecular_function	1	0.0186651	6.82e-13	1.75e-10
GO:0036364	transforming growth factor beta1 activation	biological_process	1	0.0186651	6.82e-13	1.75e-10
GO:0099546	protein catabolic process, modulating synaptic transmission	biological_process	1	0.0186651	6.82e-13	1.75e-10
GO:0140246	protein catabolic process at synapse	biological_process	1	0.0186651	6.82e-13	1.75e-10
GO:1903747	regulation of establishment of protein localization to mitochondrion	biological_process	27	7.51686	1.19e-12	3.01e-10
GO:0017087	mitochondrial processing peptidase complex	cellular_component	2	0.0736235	1.25e-12	3.09e-10
GO:0097632	extrinsic component of phagophore assembly site membrane	cellular_component	2	0.0736235	1.25e-12	3.09e-10
GO:1905475	regulation of protein localization to membrane	biological_process	35	11.2789	1.63e-12	3.97e-10
GO:0000032	cell wall mannoprotein biosynthetic process	biological_process	1	0.0197021	2.87e-12	6.31e-10
GO:0004476	mannose-6-phosphate isomerase activity	molecular_function	1	0.0197021	2.87e-12	6.31e-10
GO:0006056	mannoprotein metabolic process	biological_process	1	0.0197021	2.87e-12	6.31e-10
GO:0006057	mannoprotein biosynthetic process	biological_process	1	0.0197021	2.87e-12	6.31e-10
GO:0031506	cell wall glycoprotein biosynthetic process	biological_process	1	0.0197021	2.87e-12	6.31e-10
GO:0042546	cell wall biogenesis	biological_process	1	0.0197021	2.87e-12	6.31e-10
GO:0044038	cell wall macromolecule biosynthetic process	biological_process	1	0.0197021	2.87e-12	6.31e-10
GO:0061611	mannose to fructose-6-phosphate metabolic process	biological_process	1	0.0197021	2.87e-12	6.31e-10
GO:0070589	cellular component macromolecule biosynthetic process	biological_process	1	0.0197021	2.87e-12	6.31e-10
GO:1900483	regulation of protein targeting to vacuolar membrane	biological_process	1	0.0197021	2.87e-12	6.31e-10
GO:0048269	methionine adenosyltransferase complex	cellular_component	2	0.0767344	3.84e-12	8.36e-10
GO:0004175	endopeptidase activity	molecular_function	34	11.0892	5.98e-12	1.29e-09
GO:0005663	DNA replication factor C complex	cellular_component	6	0.616986	7.23e-12	1.54e-09
GO:0036033	mediator complex binding	molecular_function	5	0.442778	7.45e-12	1.58e-09
GO:0038036	sphingosine-1-phosphate receptor activity	molecular_function	2	0.0788083	7.72e-12	1.62e-09
GO:0075044	autophagy of host cells involved in interaction with symbiont	biological_process	3	0.171097	7.97e-12	1.64e-09
GO:0075071	autophagy involved in symbiotic interaction	biological_process	3	0.171097	7.97e-12	1.64e-09
GO:0034436	glycoprotein transport	biological_process	1	0.020739	1.05e-11	2.09e-09
GO:0042663	regulation of endodermal cell fate specification	biological_process	1	0.020739	1.05e-11	2.09e-09
GO:2001311	lysobisphosphatidic acid metabolic process	biological_process	1	0.020739	1.05e-11	2.09e-09
GO:0097629	extrinsic component of omegasome membrane	cellular_component	2	0.0798452	1.08e-11	2.14e-09
GO:0019389	glucuronoside metabolic process	biological_process	1	0.021776	3.38e-11	6.52e-09
GO:0019391	glucuronoside catabolic process	biological_process	1	0.021776	3.38e-11	6.52e-09
GO:0035744	T-helper 1 cell cytokine production	biological_process	1	0.021776	3.38e-11	6.52e-09
GO:0010896	regulation of triglyceride catabolic process	biological_process	2	0.083993	3.81e-11	7.29e-09
GO:0006627	protein processing involved in protein targeting to mitochondrion	biological_process	4	0.318344	6.79e-11	1.29e-08
GO:1900226	negative regulation of NLRP3 inflammasome complex assembly	biological_process	2	0.0860669	6.85e-11	1.29e-08
GO:0047496	vesicle transport along microtubule	biological_process	12	2.24707	7.71e-11	1.44e-08
GO:0001971	negative regulation of activation of membrane attack complex	biological_process	1	0.0228129	9.82e-11	1.74e-08
GO:0016263	glycoprotein-N-acetylgalactosamine 3-beta-galactosyltransferase activity	molecular_function	1	0.0228129	9.82e-11	1.74e-08
GO:0016267	O-glycan processing, core 1	biological_process	1	0.0228129	9.82e-11	1.74e-08
GO:0045643	regulation of eosinophil differentiation	biological_process	1	0.0228129	9.82e-11	1.74e-08
GO:0045645	positive regulation of eosinophil differentiation	biological_process	1	0.0228129	9.82e-11	1.74e-08
GO:0051142	positive regulation of NK T cell proliferation	biological_process	1	0.0228129	9.82e-11	1.74e-08
GO:0006556	S-adenosylmethionine biosynthetic process	biological_process	2	0.0881408	1.2e-10	2.11e-08
GO:0008278	cohesin complex	cellular_component	6	0.691646	1.74e-10	3.03e-08
GO:0010822	positive regulation of mitochondrion organization	biological_process	29	9.43833	1.92e-10	3.33e-08
GO:0009189	deoxyribonucleoside diphosphate biosynthetic process	biological_process	1	0.0238499	2.6e-10	4.44e-08
GO:0042228	interleukin-8 biosynthetic process	biological_process	1	0.0238499	2.6e-10	4.44e-08
GO:1903349	omegasome membrane	cellular_component	2	0.0912517	2.64e-10	4.46e-08
GO:0099518	vesicle cytoskeletal trafficking	biological_process	13	2.69193	3.33e-10	5.59e-08
GO:0051434	BH3 domain binding	molecular_function	4	0.345305	4.99e-10	8.31e-08
GO:0001927	exocyst assembly	biological_process	2	0.0943626	5.52e-10	8.99e-08
GO:0002399	MHC class II protein complex assembly	biological_process	2	0.0943626	5.52e-10	8.99e-08
GO:0006713	glucocorticoid catabolic process	biological_process	3	0.203242	5.52e-10	8.99e-08
GO:0005175	CD27 receptor binding	molecular_function	1	0.0248868	6.36e-10	1.03e-07
GO:0072558	NLRP1 inflammasome complex	cellular_component	2	0.0953995	6.99e-10	1.12e-07
GO:0090329	regulation of DNA-dependent DNA replication	biological_process	16	3.91345	9.98e-10	1.59e-07
GO:0072396	response to cell cycle checkpoint signaling	biological_process	4	0.357748	1.13e-09	1.77e-07
GO:0072402	response to DNA integrity checkpoint signaling	biological_process	4	0.357748	1.13e-09	1.77e-07
GO:0072423	response to DNA damage checkpoint signaling	biological_process	4	0.357748	1.13e-09	1.77e-07
GO:0120012	intermembrane sphingolipid transfer	biological_process	1	0.0259238	1.45e-09	2.21e-07
GO:0120016	intermembrane sphingolipid transfer activity	molecular_function	1	0.0259238	1.45e-09	2.21e-07
GO:0120017	intermembrane ceramide transfer activity	molecular_function	1	0.0259238	1.45e-09	2.21e-07
GO:0032876	negative regulation of DNA endoreduplication	biological_process	6	0.761122	1.91e-09	2.9e-07
GO:0070011	peptidase activity, acting on L-amino acid peptides	molecular_function	41	16.5829	2.02e-09	3.04e-07
GO:0008233	peptidase activity	molecular_function	42	17.1844	2.14e-09	3.21e-07
GO:0016182	synaptic vesicle budding from endosome	biological_process	2	0.101621	2.6e-09	3.86e-07
GO:0010821	regulation of mitochondrion organization	biological_process	37	14.4406	2.91e-09	4.29e-07
GO:0072414	response to mitotic cell cycle checkpoint signaling	biological_process	1	0.0269607	3.1e-09	4.49e-07
GO:0072432	response to G1 DNA damage checkpoint signaling	biological_process	1	0.0269607	3.1e-09	4.49e-07
GO:0097153	cysteine-type endopeptidase activity involved in apoptotic process	molecular_function	5	0.560991	3.09e-09	4.49e-07
GO:0003376	sphingosine-1-phosphate receptor signaling pathway	biological_process	3	0.225018	4.92e-09	7.02e-07
GO:0090520	sphingolipid mediated signaling pathway	biological_process	3	0.225018	4.92e-09	7.02e-07
GO:0005944	phosphatidylinositol 3-kinase complex, class IB	cellular_component	1	0.0279977	6.28e-09	8.69e-07
GO:0009216	purine deoxyribonucleoside triphosphate biosynthetic process	biological_process	1	0.0279977	6.28e-09	8.69e-07
GO:0036363	transforming growth factor beta activation	biological_process	1	0.0279977	6.28e-09	8.69e-07
GO:0045186	zonula adherens assembly	biological_process	1	0.0279977	6.28e-09	8.69e-07
GO:0071604	transforming growth factor beta production	biological_process	1	0.0279977	6.28e-09	8.69e-07
GO:0032875	regulation of DNA endoreduplication	biological_process	6	0.81297	8.78e-09	1.21e-06
GO:0004197	cysteine-type endopeptidase activity	molecular_function	15	3.82946	1.14e-08	1.56e-06
GO:0003308	negative regulation of Wnt signaling pathway involved in heart development	biological_process	1	0.0290346	1.21e-08	1.57e-06
GO:0005745	m-AAA complex	cellular_component	2	0.109917	1.19e-08	1.57e-06
GO:0008424	glycoprotein 6-alpha-L-fucosyltransferase activity	molecular_function	1	0.0290346	1.21e-08	1.57e-06
GO:0016062	adaptation of rhodopsin mediated signaling	biological_process	1	0.0290346	1.21e-08	1.57e-06
GO:0036071	N-glycan fucosylation	biological_process	1	0.0290346	1.21e-08	1.57e-06
GO:0036367	light adaption	biological_process	1	0.0290346	1.21e-08	1.57e-06
GO:0046921	alpha-(1->6)-fucosyltransferase activity	molecular_function	1	0.0290346	1.21e-08	1.57e-06
GO:1904115	axon cytoplasm	cellular_component	14	3.43438	1.19e-08	1.57e-06
GO:0031996	thioesterase binding	molecular_function	9	1.66534	1.32e-08	1.71e-06
GO:0097199	cysteine-type endopeptidase activity involved in apoptotic signaling pathway	molecular_function	4	0.404411	1.57e-08	2.02e-06
GO:0098930	axonal transport	biological_process	13	3.08597	1.67e-08	2.13e-06
GO:0018738	S-formylglutathione hydrolase activity	molecular_function	1	0.0300716	2.23e-08	2.77e-06
GO:0035332	positive regulation of hippo signaling	biological_process	1	0.0300716	2.23e-08	2.77e-06
GO:0042662	negative regulation of mesodermal cell fate specification	biological_process	1	0.0300716	2.23e-08	2.77e-06
GO:1905771	negative regulation of mesodermal cell differentiation	biological_process	1	0.0300716	2.23e-08	2.77e-06
GO:1905903	negative regulation of mesoderm formation	biological_process	1	0.0300716	2.23e-08	2.77e-06
GO:0008089	anterograde axonal transport	biological_process	11	2.46483	5.43e-08	6.71e-06
GO:0002528	regulation of vascular permeability involved in acute inflammatory response	biological_process	1	0.0321455	6.73e-08	8.13e-06
GO:0047374	methylumbelliferyl-acetate deacetylase activity	molecular_function	1	0.0321455	6.73e-08	8.13e-06
GO:0071641	negative regulation of macrophage inflammatory protein 1 alpha production	biological_process	1	0.0321455	6.73e-08	8.13e-06
GO:1990700	nucleolar chromatin organization	biological_process	1	0.0321455	6.73e-08	8.13e-06
GO:2000104	negative regulation of DNA-dependent DNA replication	biological_process	10	2.12782	6.79e-08	8.16e-06
GO:0005126	cytokine receptor binding	molecular_function	24	8.42315	8e-08	9.56e-06
GO:0035631	CD40 receptor complex	cellular_component	8	1.47973	8.32e-08	9.89e-06
GO:0002579	positive regulation of antigen processing and presentation	biological_process	2	0.124434	1.06e-07	1.25e-05
GO:0006208	pyrimidine nucleobase catabolic process	biological_process	1	0.0331824	1.11e-07	1.29e-05
GO:0006210	thymine catabolic process	biological_process	1	0.0331824	1.11e-07	1.29e-05
GO:0019859	thymine metabolic process	biological_process	1	0.0331824	1.11e-07	1.29e-05
GO:0044351	macropinocytosis	biological_process	3	0.265459	1.11e-07	1.29e-05
GO:0019747	regulation of isoprenoid metabolic process	biological_process	1	0.0342194	1.78e-07	2.03e-05
GO:0051141	negative regulation of NK T cell proliferation	biological_process	1	0.0342194	1.78e-07	2.03e-05
GO:2000640	positive regulation of SREBP signaling pathway	biological_process	1	0.0342194	1.78e-07	2.03e-05
GO:0010499	proteasomal ubiquitin-independent protein catabolic process	biological_process	10	2.2253	1.87e-07	2.12e-05
GO:0046060	dATP metabolic process	biological_process	2	0.129619	2.05e-07	2.31e-05
GO:0015888	thiamine transport	biological_process	1	0.0352563	2.78e-07	3.12e-05
GO:0008426	protein kinase C inhibitor activity	molecular_function	6	0.98303	4.19e-07	4.64e-05
GO:0051134	negative regulation of NK T cell activation	biological_process	1	0.0362933	4.22e-07	4.64e-05
GO:0051156	glucose 6-phosphate metabolic process	biological_process	5	0.716533	4.19e-07	4.64e-05
GO:0061743	motor learning	biological_process	1	0.0362933	4.22e-07	4.64e-05
GO:0070513	death domain binding	molecular_function	4	0.484256	4.37e-07	4.78e-05
GO:0034271	phosphatidylinositol 3-kinase complex, class III, type I	cellular_component	2	0.138951	5.96e-07	6.45e-05
GO:0034272	phosphatidylinositol 3-kinase complex, class III, type II	cellular_component	2	0.138951	5.96e-07	6.45e-05
GO:0005280	amino acid:proton symporter activity	molecular_function	1	0.0373302	6.28e-07	6.61e-05
GO:0030956	glutamyl-tRNA(Gln) amidotransferase complex	cellular_component	1	0.0373302	6.28e-07	6.61e-05
GO:0035621	ER to Golgi ceramide transport	biological_process	1	0.0373302	6.28e-07	6.61e-05
GO:0048270	methionine adenosyltransferase regulator activity	molecular_function	1	0.0373302	6.28e-07	6.61e-05
GO:0050567	glutaminyl-tRNA synthase (glutamine-hydrolyzing) activity	molecular_function	1	0.0373302	6.28e-07	6.61e-05
GO:0070681	glutaminyl-tRNAGln biosynthesis via transamidation	biological_process	1	0.0373302	6.28e-07	6.61e-05
GO:0008656	cysteine-type endopeptidase activator activity involved in apoptotic process	molecular_function	4	0.497737	6.9e-07	7.23e-05
GO:0019673	GDP-mannose metabolic process	biological_process	2	0.141025	7.41e-07	7.73e-05
GO:1990462	omegasome	cellular_component	2	0.142062	8.25e-07	8.56e-05
GO:0004043	L-aminoadipate-semialdehyde dehydrogenase activity	molecular_function	1	0.0383672	9.14e-07	9.22e-05
GO:0008802	betaine-aldehyde dehydrogenase activity	molecular_function	1	0.0383672	9.14e-07	9.22e-05
GO:0035596	methylthiotransferase activity	molecular_function	1	0.0383672	9.14e-07	9.22e-05
GO:0035600	tRNA methylthiolation	biological_process	1	0.0383672	9.14e-07	9.22e-05
GO:0050497	transferase activity, transferring alkylthio groups	molecular_function	1	0.0383672	9.14e-07	9.22e-05
GO:1905062	positive regulation of cardioblast proliferation	biological_process	1	0.0383672	9.14e-07	9.22e-05
GO:0004198	calcium-dependent cysteine-type endopeptidase activity	molecular_function	3	0.305901	1.11e-06	0.000110974
GO:0005536	glucose binding	molecular_function	3	0.305901	1.11e-06	0.000110974
GO:0005739	mitochondrion	cellular_component	102	63.3442	1.19e-06	0.000118312
GO:0001743	optic placode formation	biological_process	1	0.0394041	1.3e-06	0.0001269
GO:0004222	metalloendopeptidase activity	molecular_function	10	2.43995	1.3e-06	0.0001269
GO:0036155	acylglycerol acyl-chain remodeling	biological_process	1	0.0394041	1.3e-06	0.0001269
GO:0046619	optic placode formation involved in camera-type eye formation	biological_process	1	0.0394041	1.3e-06	0.0001269
GO:1903224	regulation of endodermal cell differentiation	biological_process	1	0.0394041	1.3e-06	0.0001269
GO:0098686	hippocampal mossy fiber to CA3 synapse	cellular_component	6	1.05665	1.52e-06	0.000146969
GO:2001235	positive regulation of apoptotic signaling pathway	biological_process	33	14.6397	1.6e-06	0.000154034
GO:0010897	negative regulation of triglyceride catabolic process	biological_process	1	0.0404411	1.83e-06	0.000168942
GO:0016505	peptidase activator activity involved in apoptotic process	molecular_function	4	0.528845	1.81e-06	0.000168942
GO:0031151	histone methyltransferase activity (H3-K79 specific)	molecular_function	1	0.0404411	1.83e-06	0.000168942
GO:0034729	histone H3-K79 methylation	biological_process	1	0.0404411	1.83e-06	0.000168942
GO:0098830	presynaptic endosome	cellular_component	1	0.0404411	1.83e-06	0.000168942
GO:0150002	distal dendrite	cellular_component	1	0.0404411	1.83e-06	0.000168942
GO:0150014	apical distal dendrite	cellular_component	1	0.0404411	1.83e-06	0.000168942
GO:1903742	regulation of anterograde synaptic vesicle transport	biological_process	1	0.0404411	1.83e-06	0.000168942
GO:1903744	positive regulation of anterograde synaptic vesicle transport	biological_process	1	0.0404411	1.83e-06	0.000168942
GO:2000575	negative regulation of microtubule motor activity	biological_process	1	0.0404411	1.83e-06	0.000168942
GO:0048857	neural nucleus development	biological_process	14	4.21106	1.84e-06	0.000169309
GO:0099568	cytoplasmic region	cellular_component	46	23.1022	1.9e-06	0.00017381
GO:0000798	nuclear cohesin complex	cellular_component	2	0.152432	2.22e-06	0.000201866
GO:0034991	nuclear meiotic cohesin complex	cellular_component	2	0.152432	2.22e-06	0.000201866
GO:0035747	natural killer cell chemotaxis	biological_process	1	0.041478	2.52e-06	0.000227228
GO:0046633	alpha-beta T cell proliferation	biological_process	1	0.041478	2.52e-06	0.000227228
GO:0033668	negative regulation by symbiont of host apoptotic process	biological_process	3	0.324566	2.65e-06	0.000236061
GO:0052041	negative regulation by symbiont of host programmed cell death	biological_process	3	0.324566	2.65e-06	0.000236061
GO:0052490	negative regulation by organism of programmed cell death in other organism involved in symbiotic interaction	biological_process	3	0.324566	2.65e-06	0.000236061
GO:2000574	regulation of microtubule motor activity	biological_process	4	0.549584	3.25e-06	0.000288308
GO:0004423	iduronate-2-sulfatase activity	molecular_function	1	0.042515	3.42e-06	0.000301139
GO:0052642	lysophosphatidic acid phosphatase activity	molecular_function	1	0.042515	3.42e-06	0.000301139
GO:0043142	single-stranded DNA-dependent ATPase activity	molecular_function	5	0.814007	3.49e-06	0.000305826
GO:0021762	substantia nigra development	biological_process	13	3.87301	3.52e-06	0.000307444
GO:0072384	organelle transport along microtubule	biological_process	13	3.91242	4.34e-06	0.000377297
GO:0004587	ornithine-oxo-acid transaminase activity	molecular_function	1	0.0435519	4.58e-06	0.000389092
GO:0010121	arginine catabolic process to proline via ornithine	biological_process	1	0.0435519	4.58e-06	0.000389092
GO:0010898	positive regulation of triglyceride catabolic process	biological_process	1	0.0435519	4.58e-06	0.000389092
GO:0019493	arginine catabolic process to proline	biological_process	1	0.0435519	4.58e-06	0.000389092
GO:0019544	arginine catabolic process to glutamate	biological_process	1	0.0435519	4.58e-06	0.000389092
GO:0072320	volume-sensitive chloride channel activity	molecular_function	1	0.0435519	4.58e-06	0.000389092
GO:0046939	nucleotide phosphorylation	biological_process	10	2.62141	5.18e-06	0.000438336
GO:0071313	cellular response to caffeine	biological_process	2	0.162801	5.28e-06	0.000445025
GO:0004911	interleukin-2 receptor activity	molecular_function	1	0.0445889	6.05e-06	0.000504214
GO:0019976	interleukin-2 binding	molecular_function	1	0.0445889	6.05e-06	0.000504214
GO:1901321	positive regulation of heart induction	biological_process	1	0.0445889	6.05e-06	0.000504214
GO:0005942	phosphatidylinositol 3-kinase complex	cellular_component	6	1.1562	6.65e-06	0.000551548
GO:0007064	mitotic sister chromatid cohesion	biological_process	5	0.851337	6.91e-06	0.000571675
GO:0008156	negative regulation of DNA replication	biological_process	10	2.666	7.06e-06	0.000582
GO:0005773	vacuole	cellular_component	54	29.6257	7.52e-06	0.000611639
GO:0044531	modulation of programmed cell death in other organism	biological_process	4	0.582767	7.59e-06	0.000611639
GO:0044532	modulation of apoptotic process in other organism	biological_process	4	0.582767	7.59e-06	0.000611639
GO:0052040	modulation by symbiont of host programmed cell death	biological_process	4	0.582767	7.59e-06	0.000611639
GO:0052248	modulation of programmed cell death in other organism involved in symbiotic interaction	biological_process	4	0.582767	7.59e-06	0.000611639
GO:0052433	modulation by organism of apoptotic process in other organism involved in symbiotic interaction	biological_process	4	0.582767	7.59e-06	0.000611639
GO:0002582	positive regulation of antigen processing and presentation of peptide or polysaccharide antigen via MHC class II	biological_process	1	0.0456258	7.9e-06	0.000615814
GO:0002585	positive regulation of antigen processing and presentation of peptide antigen	biological_process	1	0.0456258	7.9e-06	0.000615814
GO:0002588	positive regulation of antigen processing and presentation of peptide antigen via MHC class II	biological_process	1	0.0456258	7.9e-06	0.000615814
GO:0007039	protein catabolic process in the vacuole	biological_process	2	0.167986	7.83e-06	0.000615814
GO:0017024	myosin I binding	molecular_function	1	0.0456258	7.9e-06	0.000615814
GO:0042451	purine nucleoside biosynthetic process	biological_process	5	0.857559	7.7e-06	0.000615814
GO:0046129	purine ribonucleoside biosynthetic process	biological_process	5	0.857559	7.7e-06	0.000615814
GO:0071640	regulation of macrophage inflammatory protein 1 alpha production	biological_process	1	0.0456258	7.9e-06	0.000615814
GO:0097442	CA3 pyramidal cell dendrite	cellular_component	1	0.0456258	7.9e-06	0.000615814
GO:0006851	mitochondrial calcium ion transmembrane transport	biological_process	5	0.864817	8.72e-06	0.000677869
GO:0036091	positive regulation of transcription from RNA polymerase II promoter in response to oxidative stress	biological_process	2	0.17006	9.1e-06	0.000704926
GO:0007062	sister chromatid cohesion	biological_process	10	2.71266	9.66e-06	0.000745713
GO:0006726	eye pigment biosynthetic process	biological_process	1	0.0466628	1.02e-05	0.00076958
GO:0015234	thiamine transmembrane transporter activity	molecular_function	1	0.0466628	1.02e-05	0.00076958
GO:0042441	eye pigment metabolic process	biological_process	1	0.0466628	1.02e-05	0.00076958
GO:0043324	pigment metabolic process involved in developmental pigmentation	biological_process	1	0.0466628	1.02e-05	0.00076958
GO:0043474	pigment metabolic process involved in pigmentation	biological_process	1	0.0466628	1.02e-05	0.00076958
GO:0071934	thiamine transmembrane transport	biological_process	1	0.0466628	1.02e-05	0.00076958
GO:0032651	regulation of interleukin-1 beta production	biological_process	11	3.16581	1.07e-05	0.000804002
GO:0030242	autophagy of peroxisome	biological_process	2	0.173171	1.13e-05	0.000851055
GO:0048386	positive regulation of retinoic acid receptor signaling pathway	biological_process	2	0.174208	1.22e-05	0.000907919
GO:0060013	righting reflex	biological_process	2	0.174208	1.22e-05	0.000907919
GO:0033578	protein glycosylation in Golgi	biological_process	1	0.0476998	1.3e-05	0.000955474
GO:0036245	cellular response to menadione	biological_process	1	0.0476998	1.3e-05	0.000955474
GO:0046294	formaldehyde catabolic process	biological_process	1	0.0476998	1.3e-05	0.000955474
GO:0060352	cell adhesion molecule production	biological_process	1	0.0476998	1.3e-05	0.000955474
GO:0071415	cellular response to purine-containing compound	biological_process	2	0.175245	1.31e-05	0.000958143
GO:0051400	BH domain binding	molecular_function	4	0.613875	1.55e-05	0.00113095
GO:0035730	S-nitrosoglutathione binding	molecular_function	1	0.0487367	1.64e-05	0.00118284
GO:0035731	dinitrosyl-iron complex binding	molecular_function	1	0.0487367	1.64e-05	0.00118284
GO:0035732	nitric oxide storage	biological_process	1	0.0487367	1.64e-05	0.00118284
GO:1904527	negative regulation of microtubule binding	biological_process	1	0.0487367	1.64e-05	0.00118284
GO:0051133	regulation of NK T cell activation	biological_process	2	0.179393	1.72e-05	0.00123616
GO:0043065	positive regulation of apoptotic process	biological_process	67	39.9765	1.92e-05	0.00137333
GO:0008237	metallopeptidase activity	molecular_function	12	3.73821	1.93e-05	0.00137649
GO:0052150	modulation by symbiont of host apoptotic process	biological_process	3	0.37745	1.97e-05	0.00139962
GO:0016485	protein processing	biological_process	13	4.22661	1.98e-05	0.00140248
GO:0006904	vesicle docking involved in exocytosis	biological_process	7	1.60313	2.02e-05	0.00142354
GO:0034421	post-translational protein acetylation	biological_process	1	0.0497737	2.05e-05	0.00142354
GO:0044209	AMP salvage	biological_process	1	0.0497737	2.05e-05	0.00142354
GO:0060542	regulation of strand invasion	biological_process	1	0.0497737	2.05e-05	0.00142354
GO:0070337	3'-flap-structured DNA binding	molecular_function	1	0.0497737	2.05e-05	0.00142354
GO:0098530	positive regulation of strand invasion	biological_process	1	0.0497737	2.05e-05	0.00142354
GO:0120013	intermembrane lipid transfer activity	molecular_function	1	0.0497737	2.05e-05	0.00142354
GO:0006297	nucleotide-excision repair, DNA gap filling	biological_process	10	2.83502	2.09e-05	0.00144345
GO:1901070	guanosine-containing compound biosynthetic process	biological_process	4	0.629429	2.15e-05	0.00148418
GO:0008039	synaptic target recognition	biological_process	3	0.382635	2.32e-05	0.00159711
GO:0031391	Elg1 RFC-like complex	cellular_component	2	0.184577	2.38e-05	0.00163284
GO:0004298	threonine-type endopeptidase activity	molecular_function	8	2.01791	2.54e-05	0.00167496
GO:0004478	methionine adenosyltransferase activity	molecular_function	1	0.0508106	2.54e-05	0.00167496
GO:0005776	autophagosome	cellular_component	14	4.78449	2.52e-05	0.00167496
GO:0019285	glycine betaine biosynthetic process from choline	biological_process	1	0.0508106	2.54e-05	0.00167496
GO:0031455	glycine betaine metabolic process	biological_process	1	0.0508106	2.54e-05	0.00167496
GO:0031456	glycine betaine biosynthetic process	biological_process	1	0.0508106	2.54e-05	0.00167496
GO:0046933	proton-transporting ATP synthase activity, rotational mechanism	molecular_function	1	0.0508106	2.54e-05	0.00167496
GO:0052695	cellular glucuronidation	biological_process	1	0.0508106	2.54e-05	0.00167496
GO:0070003	threonine-type peptidase activity	molecular_function	8	2.01791	2.54e-05	0.00167496
GO:0070418	DNA-dependent protein kinase complex	cellular_component	1	0.0508106	2.54e-05	0.00167496
GO:1902387	ceramide 1-phosphate binding	molecular_function	1	0.0508106	2.54e-05	0.00167496
GO:1902388	ceramide 1-phosphate transporter activity	molecular_function	1	0.0508106	2.54e-05	0.00167496
GO:1902389	ceramide 1-phosphate transport	biological_process	1	0.0508106	2.54e-05	0.00167496
GO:0001595	angiotensin receptor activity	molecular_function	2	0.188725	3.05e-05	0.00198801
GO:0002501	peptide antigen assembly with MHC protein complex	biological_process	2	0.188725	3.05e-05	0.00198801
GO:0004945	angiotensin type II receptor activity	molecular_function	2	0.188725	3.05e-05	0.00198801
GO:0043068	positive regulation of programmed cell death	biological_process	67	40.4763	3.06e-05	0.00198801
GO:0002586	regulation of antigen processing and presentation of peptide antigen via MHC class II	biological_process	1	0.0518476	3.13e-05	0.00202274
GO:0006954	inflammatory response	biological_process	31	14.9165	3.12e-05	0.00202274
GO:0097057	TRAF2-GSTP1 complex	cellular_component	3	0.394041	3.3e-05	0.00213123
GO:0090724	central region of growth cone	cellular_component	4	0.65639	3.68e-05	0.0023636
GO:0005839	proteasome core complex	cellular_component	8	2.06872	3.73e-05	0.00238957
GO:0019777	Atg12 transferase activity	molecular_function	1	0.0528845	3.81e-05	0.00243125
GO:0120009	intermembrane lipid transfer	biological_process	1	0.0528845	3.81e-05	0.00243125
GO:0048003	antigen processing and presentation of lipid antigen via MHC class Ib	biological_process	2	0.192873	3.87e-05	0.00245585
GO:0048007	antigen processing and presentation, exogenous lipid antigen via MHC class Ib	biological_process	2	0.192873	3.87e-05	0.00245585
GO:0017160	Ral GTPase binding	molecular_function	5	0.97266	4.44e-05	0.00280321
GO:0032838	plasma membrane bounded cell projection cytoplasm	cellular_component	20	8.26657	4.48e-05	0.00282584
GO:0042149	cellular response to glucose starvation	biological_process	10	2.9719	4.57e-05	0.00286897
GO:0030613	oxidoreductase activity, acting on phosphorus or arsenic in donors	molecular_function	1	0.0539215	4.62e-05	0.0028765
GO:0030614	oxidoreductase activity, acting on phosphorus or arsenic in donors, disulfide as acceptor	molecular_function	1	0.0539215	4.62e-05	0.0028765
GO:0072531	pyrimidine-containing compound transmembrane transport	biological_process	1	0.0539215	4.62e-05	0.0028765
GO:0050718	positive regulation of interleukin-1 beta secretion	biological_process	4	0.672981	5e-05	0.0031071
GO:1900115	extracellular regulation of signal transduction	biological_process	3	0.409596	5.18e-05	0.00319797
GO:1900116	extracellular negative regulation of signal transduction	biological_process	3	0.409596	5.18e-05	0.00319797
GO:1903651	positive regulation of cytoplasmic transport	biological_process	4	0.675055	5.19e-05	0.00319852
GO:0006165	nucleoside diphosphate phosphorylation	biological_process	9	2.55194	5.43e-05	0.00333444
GO:0008517	folic acid transmembrane transporter activity	molecular_function	1	0.0549584	5.55e-05	0.0033625
GO:0034196	acylglycerol transport	biological_process	1	0.0549584	5.55e-05	0.0033625
GO:0034197	triglyceride transport	biological_process	1	0.0549584	5.55e-05	0.0033625
GO:0046066	dGDP metabolic process	biological_process	1	0.0549584	5.55e-05	0.0033625
GO:0050716	positive regulation of interleukin-1 secretion	biological_process	4	0.678166	5.49e-05	0.0033625
GO:0010506	regulation of autophagy	biological_process	37	19.3143	5.71e-05	0.00345167
GO:0006348	chromatin silencing at telomere	biological_process	2	0.201169	6.06e-05	0.00364946
GO:0006907	pinocytosis	biological_process	3	0.415817	6.14e-05	0.00368795
GO:0042276	error-prone translesion synthesis	biological_process	9	2.57786	6.34e-05	0.00379739
GO:0061024	membrane organization	biological_process	63	38.2728	6.41e-05	0.00383025
GO:0035630	bone mineralization involved in bone maturation	biological_process	1	0.0559954	6.63e-05	0.003918
GO:0043379	memory T cell differentiation	biological_process	1	0.0559954	6.63e-05	0.003918
GO:0090713	immunological memory process	biological_process	1	0.0559954	6.63e-05	0.003918
GO:0090715	immunological memory formation process	biological_process	1	0.0559954	6.63e-05	0.003918
GO:0030901	midbrain development	biological_process	15	5.59643	7.04e-05	0.00414929
GO:0120111	neuron projection cytoplasm	cellular_component	15	5.61924	7.58e-05	0.00445705
GO:0009132	nucleoside diphosphate metabolic process	biological_process	10	3.07249	7.74e-05	0.00454256
GO:0047801	L-cysteine:2-oxoglutarate aminotransferase activity	molecular_function	1	0.0570323	7.86e-05	0.00455208
GO:0061762	CAMKK-AMPK signaling cascade	biological_process	2	0.206353	7.86e-05	0.00455208
GO:1905198	manchette assembly	biological_process	1	0.0570323	7.86e-05	0.00455208
GO:2000554	regulation of T-helper 1 cell cytokine production	biological_process	1	0.0570323	7.86e-05	0.00455208
GO:2000556	positive regulation of T-helper 1 cell cytokine production	biological_process	1	0.0570323	7.86e-05	0.00455208
GO:0015949	nucleobase-containing small molecule interconversion	biological_process	4	0.700979	8.14e-05	0.00469734
GO:0030207	chondroitin sulfate catabolic process	biological_process	2	0.20739	8.27e-05	0.00476383
GO:0005159	insulin-like growth factor receptor binding	molecular_function	7	1.76904	8.39e-05	0.00481953
GO:0002221	pattern recognition receptor signaling pathway	biological_process	17	6.80447	9.28e-05	0.00523614
GO:0010950	positive regulation of endopeptidase activity	biological_process	24	11.0218	9.26e-05	0.00523614
GO:0019785	ISG15-specific protease activity	molecular_function	1	0.0580693	9.27e-05	0.00523614
GO:0098640	integrin binding involved in cell-matrix adhesion	molecular_function	1	0.0580693	9.27e-05	0.00523614
GO:1904975	response to bleomycin	biological_process	1	0.0580693	9.27e-05	0.00523614
GO:1904976	cellular response to bleomycin	biological_process	1	0.0580693	9.27e-05	0.00523614
GO:0099004	calmodulin dependent kinase signaling pathway	biological_process	2	0.210501	9.61e-05	0.00540315
GO:0050815	phosphoserine residue binding	molecular_function	6	1.3947	9.64e-05	0.00540651
GO:0050931	pigment cell differentiation	biological_process	4	0.712385	9.81e-05	0.00549252
GO:0036444	calcium import into the mitochondrion	biological_process	2	0.211538	0.000100852	0.00563007
GO:0030318	melanocyte differentiation	biological_process	3	0.435519	0.000101935	0.00567611
GO:0008234	cysteine-type peptidase activity	molecular_function	20	8.60669	0.000102905	0.00571567
GO:0009145	purine nucleoside triphosphate biosynthetic process	biological_process	10	3.13263	0.00010443	0.00578575
GO:0009996	negative regulation of cell fate specification	biological_process	1	0.0591062	0.000108783	0.00587883
GO:0090027	negative regulation of monocyte chemotaxis	biological_process	1	0.0591062	0.000108783	0.00587883
GO:1901608	regulation of vesicle transport along microtubule	biological_process	1	0.0591062	0.000108783	0.00587883
GO:1901610	positive regulation of vesicle transport along microtubule	biological_process	1	0.0591062	0.000108783	0.00587883
GO:1901951	regulation of anterograde dense core granule transport	biological_process	1	0.0591062	0.000108783	0.00587883
GO:1901953	positive regulation of anterograde dense core granule transport	biological_process	1	0.0591062	0.000108783	0.00587883
GO:1902612	regulation of anti-Mullerian hormone signaling pathway	biological_process	1	0.0591062	0.000108783	0.00587883
GO:1902613	negative regulation of anti-Mullerian hormone signaling pathway	biological_process	1	0.0591062	0.000108783	0.00587883
GO:1904809	regulation of dense core granule transport	biological_process	1	0.0591062	0.000108783	0.00587883
GO:1904811	positive regulation of dense core granule transport	biological_process	1	0.0591062	0.000108783	0.00587883
GO:0000407	phagophore assembly site	cellular_component	6	1.41233	0.000113228	0.00610404
GO:0003064	regulation of heart rate by hormone	biological_process	3	0.440704	0.000115634	0.00621849
GO:0006501	C-terminal protein lipidation	biological_process	2	0.214649	0.000116424	0.00624571
GO:0010942	positive regulation of cell death	biological_process	69	43.5862	0.000118242	0.0063278
GO:0002583	regulation of antigen processing and presentation of peptide antigen	biological_process	1	0.0601432	0.000126909	0.00669393
GO:0004465	lipoprotein lipase activity	molecular_function	1	0.0601432	0.000126909	0.00669393
GO:0019317	fucose catabolic process	biological_process	1	0.0601432	0.000126909	0.00669393
GO:0042354	L-fucose metabolic process	biological_process	1	0.0601432	0.000126909	0.00669393
GO:0042355	L-fucose catabolic process	biological_process	1	0.0601432	0.000126909	0.00669393
GO:0072615	interleukin-17 secretion	biological_process	1	0.0601432	0.000126909	0.00669393
GO:0008088	axo-dendritic transport	biological_process	13	4.69946	0.000128662	0.00677015
GO:0051775	response to redox state	biological_process	3	0.445889	0.000130794	0.0068659
GO:0032201	telomere maintenance via semi-conservative replication	biological_process	9	2.70955	0.000132638	0.00694611
GO:0015038	glutathione disulfide oxidoreductase activity	molecular_function	2	0.21776	0.00013386	0.00699348
GO:0000422	autophagy of mitochondrion	biological_process	7	1.83333	0.000135712	0.00705668
GO:0061726	mitochondrion disassembly	biological_process	7	1.83333	0.000135712	0.00705668
GO:0090723	growth cone part	cellular_component	5	1.06806	0.000142028	0.00736772
GO:0001969	regulation of activation of membrane attack complex	biological_process	1	0.0611801	0.000147304	0.00753475
GO:0008240	tripeptidyl-peptidase activity	molecular_function	1	0.0611801	0.000147304	0.00753475
GO:0022406	membrane docking	biological_process	31	15.8736	0.000146621	0.00753475
GO:0090381	regulation of heart induction	biological_process	1	0.0611801	0.000147304	0.00753475
GO:2000542	negative regulation of gastrulation	biological_process	1	0.0611801	0.000147304	0.00753475
GO:0000045	autophagosome assembly	biological_process	9	2.73962	0.00015538	0.00792942
GO:0004181	metallocarboxypeptidase activity	molecular_function	2	0.221908	0.000160278	0.00816046
GO:0002831	regulation of response to biotic stimulus	biological_process	14	5.31541	0.000165281	0.00839573
GO:0051023	regulation of immunoglobulin secretion	biological_process	5	1.08258	0.000166509	0.00843861
GO:0019778	Atg12 activating enzyme activity	molecular_function	1	0.0622171	0.00017015	0.00846708
GO:0019779	Atg8 activating enzyme activity	molecular_function	1	0.0622171	0.00017015	0.00846708
GO:0039521	suppression by virus of host autophagy	biological_process	1	0.0622171	0.00017015	0.00846708
GO:0043293	apoptosome	cellular_component	1	0.0622171	0.00017015	0.00846708
GO:0045658	regulation of neutrophil differentiation	biological_process	1	0.0622171	0.00017015	0.00846708
GO:0045659	negative regulation of neutrophil differentiation	biological_process	1	0.0622171	0.00017015	0.00846708
GO:0051771	negative regulation of nitric-oxide synthase biosynthetic process	biological_process	1	0.0622171	0.00017015	0.00846708
GO:1990267	response to transition metal nanoparticle	biological_process	1	0.0622171	0.00017015	0.00846708
GO:0002396	MHC protein complex assembly	biological_process	2	0.225018	0.000182679	0.00902926
GO:0009215	purine deoxyribonucleoside triphosphate metabolic process	biological_process	2	0.225018	0.000182679	0.00902926
GO:0090128	regulation of synapse maturation	biological_process	4	0.752826	0.000182218	0.00902926
GO:0016247	channel regulator activity	molecular_function	14	5.3517	0.000185176	0.00913214
GO:0032652	regulation of interleukin-1 production	biological_process	11	3.75791	0.000187055	0.00920418
GO:0005996	monosaccharide metabolic process	biological_process	16	6.49442	0.00019145	0.00939942
GO:0004878	complement component C5a receptor activity	molecular_function	1	0.063254	0.000195637	0.00941584
GO:0009182	purine deoxyribonucleoside diphosphate metabolic process	biological_process	1	0.063254	0.000195637	0.00941584
GO:0038178	complement component C5a signaling pathway	biological_process	1	0.063254	0.000195637	0.00941584
GO:0046970	NAD-dependent histone deacetylase activity (H4-K16 specific)	molecular_function	1	0.063254	0.000195637	0.00941584
GO:0061433	cellular response to caloric restriction	biological_process	1	0.063254	0.000195637	0.00941584
GO:0070446	negative regulation of oligodendrocyte progenitor proliferation	biological_process	1	0.063254	0.000195637	0.00941584
GO:0071568	UFM1 transferase activity	molecular_function	1	0.063254	0.000195637	0.00941584
GO:0072672	neutrophil extravasation	biological_process	1	0.063254	0.000195637	0.00941584
GO:0150001	primary dendrite	cellular_component	1	0.063254	0.000195637	0.00941584
GO:0006275	regulation of DNA replication	biological_process	18	7.69107	0.000201369	0.00967054
GO:0004550	nucleoside diphosphate kinase activity	molecular_function	3	0.465591	0.000203782	0.00976512
GO:0002689	negative regulation of leukocyte chemotaxis	biological_process	2	0.228129	0.000207484	0.00989939
GO:0090258	negative regulation of mitochondrial fission	biological_process	2	0.228129	0.000207484	0.00989939
GO:0002726	positive regulation of T cell cytokine production	biological_process	5	1.10746	0.000216563	0.0103102
GO:0002046	opsin binding	molecular_function	1	0.064291	0.000223958	0.010327
GO:0004609	phosphatidylserine decarboxylase activity	molecular_function	1	0.064291	0.000223958	0.010327
GO:0004913	interleukin-4 receptor activity	molecular_function	1	0.064291	0.000223958	0.010327
GO:0008113	peptide-methionine (S)-S-oxide reductase activity	molecular_function	1	0.064291	0.000223958	0.010327
GO:0014004	microglia differentiation	biological_process	1	0.064291	0.000223958	0.010327
GO:0014005	microglia development	biological_process	1	0.064291	0.000223958	0.010327
GO:0033260	nuclear DNA replication	biological_process	10	3.29232	0.000218348	0.010327
GO:0071250	cellular response to nitrite	biological_process	1	0.064291	0.000223958	0.010327
GO:0080033	response to nitrite	biological_process	1	0.064291	0.000223958	0.010327
GO:1904633	regulation of glomerular visceral epithelial cell apoptotic process	biological_process	1	0.064291	0.000223958	0.010327
GO:1904635	positive regulation of glomerular visceral epithelial cell apoptotic process	biological_process	1	0.064291	0.000223958	0.010327
GO:1990769	proximal neuron projection	cellular_component	1	0.064291	0.000223958	0.010327
GO:1990843	subsarcolemmal mitochondrion	cellular_component	1	0.064291	0.000223958	0.010327
GO:1990844	interfibrillar mitochondrion	cellular_component	1	0.064291	0.000223958	0.010327
GO:2000184	positive regulation of progesterone biosynthetic process	biological_process	1	0.064291	0.000223958	0.010327
GO:0017017	MAP kinase tyrosine/serine/threonine phosphatase activity	molecular_function	3	0.470776	0.000227614	0.0104736
GO:0014912	negative regulation of smooth muscle cell migration	biological_process	6	1.49528	0.000229699	0.0105475
GO:0000423	mitophagy	biological_process	3	0.47285	0.00023775	0.0108944
GO:0006228	UTP biosynthetic process	biological_process	3	0.474924	0.000248245	0.0113281
GO:1902309	negative regulation of peptidyl-serine dephosphorylation	biological_process	3	0.474924	0.000248245	0.0113281
GO:0009249	protein lipoylation	biological_process	1	0.0653279	0.000255311	0.0115785
GO:0034162	toll-like receptor 9 signaling pathway	biological_process	4	0.776676	0.000254686	0.0115785
GO:0051684	maintenance of Golgi location	biological_process	1	0.0653279	0.000255311	0.0115785
GO:0043374	CD8-positive, alpha-beta T cell differentiation	biological_process	2	0.234351	0.000265013	0.0119937
GO:0010508	positive regulation of autophagy	biological_process	16	6.62404	0.000269476	0.0121707
GO:2000310	regulation of NMDA receptor activity	biological_process	4	0.781861	0.000273178	0.0123126
GO:0042834	peptidoglycan binding	molecular_function	2	0.235388	0.000275706	0.0124011
GO:0048753	pigment granule organization	biological_process	4	0.783935	0.000280872	0.0126077
GO:0004016	adenylate cyclase activity	molecular_function	1	0.0663649	0.000289895	0.0128586
GO:0010803	regulation of tumor necrosis factor-mediated signaling pathway	biological_process	12	4.39667	0.000287683	0.0128586
GO:0035544	negative regulation of SNARE complex assembly	biological_process	1	0.0663649	0.000289895	0.0128586
GO:0046051	UTP metabolic process	biological_process	3	0.482182	0.000287927	0.0128586
GO:0048619	embryonic hindgut morphogenesis	biological_process	1	0.0663649	0.000289895	0.0128586
GO:1905037	autophagosome organization	biological_process	9	2.86924	0.000295324	0.0130697
GO:0044786	cell cycle DNA replication	biological_process	10	3.36594	0.000299189	0.0132142
GO:0046625	sphingolipid binding	molecular_function	4	0.78912	0.000300879	0.0132622
GO:0010893	positive regulation of steroid biosynthetic process	biological_process	3	0.485293	0.000306408	0.0134789
GO:0051640	organelle localization	biological_process	58	36.2902	0.000313289	0.0137541
GO:0046500	S-adenosylmethionine metabolic process	biological_process	2	0.239536	0.000321889	0.0140755
GO:0097427	microtubule bundle	cellular_component	2	0.239536	0.000321889	0.0140755
GO:0001865	NK T cell differentiation	biological_process	1	0.0674018	0.000327916	0.0142259
GO:0003994	aconitate hydratase activity	molecular_function	1	0.0674018	0.000327916	0.0142259
GO:1903788	positive regulation of glutathione biosynthetic process	biological_process	1	0.0674018	0.000327916	0.0142259
GO:0006241	CTP biosynthetic process	biological_process	3	0.489441	0.000332504	0.0143682
GO:0046036	CTP metabolic process	biological_process	3	0.489441	0.000332504	0.0143682
GO:0032731	positive regulation of interleukin-1 beta production	biological_process	7	1.96917	0.000336967	0.0145325
GO:0006271	DNA strand elongation involved in DNA replication	biological_process	4	0.800526	0.000348959	0.0150202
GO:0033549	MAP kinase phosphatase activity	molecular_function	3	0.493589	0.000360334	0.0154494
GO:0099532	synaptic vesicle endosomal processing	biological_process	2	0.242647	0.00036031	0.0154494
GO:0036038	MKS complex	cellular_component	6	1.55646	0.000368424	0.0157656
GO:0042447	hormone catabolic process	biological_process	3	0.4967	0.000382392	0.0163315
GO:0008637	apoptotic mitochondrial changes	biological_process	11	3.96115	0.000405213	0.0172726
GO:0052548	regulation of endopeptidase activity	biological_process	37	20.8541	0.000406603	0.0172983
GO:0032089	NACHT domain binding	molecular_function	1	0.0694757	0.000415094	0.0176255
GO:0002577	regulation of antigen processing and presentation	biological_process	2	0.246794	0.000416957	0.0176704
GO:0042981	regulation of apoptotic process	biological_process	121	87.9946	0.000433049	0.0183171
GO:0043028	cysteine-type endopeptidase regulator activity involved in apoptotic process	molecular_function	7	2.01376	0.000441824	0.0186524
GO:0042455	ribonucleoside biosynthetic process	biological_process	5	1.18212	0.000445605	0.018776
GO:0043067	regulation of programmed cell death	biological_process	122	88.9694	0.000461029	0.0192838
GO:0051391	tRNA acetylation	biological_process	1	0.0705127	0.000464669	0.0192838
GO:0070423	nucleotide-binding oligomerization domain containing signaling pathway	biological_process	10	3.47379	0.000462528	0.0192838
GO:1903786	regulation of glutathione biosynthetic process	biological_process	1	0.0705127	0.000464669	0.0192838
GO:1904812	rRNA acetylation involved in maturation of SSU-rRNA	biological_process	1	0.0705127	0.000464669	0.0192838
GO:1990882	rRNA acetylation	biological_process	1	0.0705127	0.000464669	0.0192838
GO:1990883	rRNA cytidine N-acetyltransferase activity	molecular_function	1	0.0705127	0.000464669	0.0192838
GO:1990884	RNA acetylation	biological_process	1	0.0705127	0.000464669	0.0192838
GO:0005999	xylulose biosynthetic process	biological_process	2	0.250942	0.000480237	0.0198762
GO:0007033	vacuole organization	biological_process	12	4.55222	0.000481656	0.0198762
GO:0140056	organelle localization by membrane tethering	biological_process	28	14.6417	0.000480995	0.0198762
GO:1902525	regulation of protein monoubiquitination	biological_process	3	0.511217	0.000499832	0.0205492
GO:2000095	regulation of Wnt signaling pathway, planar cell polarity pathway	biological_process	3	0.511217	0.000499832	0.0205492
GO:0048278	vesicle docking	biological_process	8	2.50216	0.000509616	0.0209123
GO:0035872	nucleotide-binding domain, leucine rich repeat containing receptor signaling pathway	biological_process	10	3.50075	0.000513432	0.0210297
GO:0006171	cAMP biosynthetic process	biological_process	1	0.0715496	0.000518517	0.0210809
GO:0009186	deoxyribonucleoside diphosphate metabolic process	biological_process	1	0.0715496	0.000518517	0.0210809
GO:0015942	formate metabolic process	biological_process	1	0.0715496	0.000518517	0.0210809
GO:2001015	negative regulation of skeletal muscle cell differentiation	biological_process	1	0.0715496	0.000518517	0.0210809
GO:0048143	astrocyte activation	biological_process	3	0.514328	0.00052833	0.0214403
GO:0008579	JUN kinase phosphatase activity	molecular_function	1	0.0725866	0.000576848	0.0231529
GO:0035743	CD4-positive, alpha-beta T cell cytokine production	biological_process	1	0.0725866	0.000576848	0.0231529
GO:0046292	formaldehyde metabolic process	biological_process	1	0.0725866	0.000576848	0.0231529
GO:0061395	positive regulation of transcription from RNA polymerase II promoter in response to arsenic-containing substance	biological_process	1	0.0725866	0.000576848	0.0231529
GO:1900117	regulation of execution phase of apoptosis	biological_process	5	1.21116	0.000575809	0.0231529
GO:0009142	nucleoside triphosphate biosynthetic process	biological_process	10	3.53808	0.000591616	0.0236906
GO:0019774	proteasome core complex, beta-subunit complex	cellular_component	4	0.844078	0.000592401	0.0236906
GO:0070424	regulation of nucleotide-binding oligomerization domain containing signaling pathway	biological_process	4	0.847189	0.000613945	0.0245077
GO:0140103	catalytic activity, acting on a glycoprotein	molecular_function	2	0.259238	0.000628673	0.0250501
GO:1901098	positive regulation of autophagosome maturation	biological_process	3	0.524697	0.000632615	0.0251616
GO:0034686	integrin alphav-beta8 complex	cellular_component	1	0.0736235	0.000639875	0.0253586
GO:0102991	myristoyl-CoA hydrolase activity	molecular_function	1	0.0736235	0.000639875	0.0253586
GO:0045820	negative regulation of glycolytic process	biological_process	4	0.851337	0.000643634	0.0254617
GO:0019815	B cell receptor complex	cellular_component	2	0.260275	0.000649432	0.025645
GO:1902308	regulation of peptidyl-serine dephosphorylation	biological_process	3	0.527808	0.000666835	0.026285
GO:0009265	2'-deoxyribonucleotide biosynthetic process	biological_process	2	0.261312	0.000670708	0.0263432
GO:0046385	deoxyribose phosphate biosynthetic process	biological_process	2	0.261312	0.000670708	0.0263432
GO:0017080	sodium channel regulator activity	molecular_function	6	1.64253	0.000673857	0.0264198
GO:0010970	transport along microtubule	biological_process	19	8.8763	0.000678666	0.0265138
GO:0099111	microtubule-based transport	biological_process	19	8.8763	0.000678666	0.0265138
GO:0001659	temperature homeostasis	biological_process	4	0.856522	0.000682333	0.0266098
GO:0018410	C-terminal protein amino acid modification	biological_process	2	0.262349	0.000692508	0.0267601
GO:0048489	synaptic vesicle transport	biological_process	9	3.06315	0.000693486	0.0267601
GO:0061702	inflammasome complex	cellular_component	2	0.262349	0.000692508	0.0267601
GO:0086010	membrane depolarization during action potential	biological_process	3	0.529882	0.000690436	0.0267601
GO:0097480	establishment of synaptic vesicle localization	biological_process	9	3.06315	0.000693486	0.0267601
GO:0042426	choline catabolic process	biological_process	1	0.0746605	0.000707808	0.0270282
GO:0050688	regulation of defense response to virus	biological_process	9	3.0673	0.000705382	0.0270282
GO:0071623	negative regulation of granulocyte chemotaxis	biological_process	1	0.0746605	0.000707808	0.0270282
GO:0090024	negative regulation of neutrophil chemotaxis	biological_process	1	0.0746605	0.000707808	0.0270282
GO:1901474	azole transmembrane transporter activity	molecular_function	1	0.0746605	0.000707808	0.0270282
GO:1902623	negative regulation of neutrophil migration	biological_process	1	0.0746605	0.000707808	0.0270282
GO:0043473	pigmentation	biological_process	8	2.57164	0.000711637	0.0271273
GO:0008211	glucocorticoid metabolic process	biological_process	3	0.532993	0.000727048	0.0276668
GO:0004683	calmodulin-dependent protein kinase activity	molecular_function	4	0.865854	0.000756614	0.0287422
GO:0010952	positive regulation of peptidase activity	biological_process	25	12.9225	0.00077995	0.0293088
GO:0042094	interleukin-2 biosynthetic process	biological_process	1	0.0756974	0.000780858	0.0293088
GO:0061088	regulation of sequestering of zinc ion	biological_process	1	0.0756974	0.000780858	0.0293088
GO:0097017	renal protein absorption	biological_process	1	0.0756974	0.000780858	0.0293088
GO:1903906	regulation of plasma membrane raft polarization	biological_process	1	0.0756974	0.000780858	0.0293088
GO:1990034	calcium ion export across plasma membrane	biological_process	1	0.0756974	0.000780858	0.0293088
GO:1904636	response to ionomycin	biological_process	2	0.266496	0.000785118	0.0293685
GO:1904637	cellular response to ionomycin	biological_process	2	0.266496	0.000785118	0.0293685
GO:0005080	protein kinase C binding	molecular_function	11	4.1644	0.000809026	0.0302114
GO:0050706	regulation of interleukin-1 beta secretion	biological_process	5	1.25471	0.000826983	0.0308297
GO:0006183	GTP biosynthetic process	biological_process	3	0.542325	0.000845975	0.0313781
GO:0090168	Golgi reassembly	biological_process	3	0.542325	0.000845975	0.0313781
GO:0008635	activation of cysteine-type endopeptidase activity involved in apoptotic process by cytochrome c	biological_process	2	0.269607	0.000860483	0.0314884
GO:0009206	purine ribonucleoside triphosphate biosynthetic process	biological_process	9	3.115	0.000854786	0.0314884
GO:0016540	protein autoprocessing	biological_process	3	0.543362	0.000860063	0.0314884
GO:0043387	mycotoxin catabolic process	biological_process	1	0.0767344	0.000859234	0.0314884
GO:0046223	aflatoxin catabolic process	biological_process	1	0.0767344	0.000859234	0.0314884
GO:0065010	extracellular membrane-bounded organelle	cellular_component	1	0.0767344	0.000859234	0.0314884
GO:0097479	synaptic vesicle localization	biological_process	9	3.11708	0.000861832	0.0314884
GO:1901377	organic heteropentacyclic compound catabolic process	biological_process	1	0.0767344	0.000859234	0.0314884
GO:2000777	positive regulation of proteasomal ubiquitin-dependent protein catabolic process involved in cellular response to hypoxia	biological_process	1	0.0767344	0.000859234	0.0314884
GO:0044325	ion channel binding	molecular_function	17	7.73669	0.000867251	0.0316338
GO:0005997	xylulose metabolic process	biological_process	2	0.270644	0.000886774	0.0319469
GO:0007018	microtubule-based movement	biological_process	23	11.6533	0.000887455	0.0319469
GO:0009151	purine deoxyribonucleotide metabolic process	biological_process	2	0.270644	0.000886774	0.0319469
GO:0030812	negative regulation of nucleotide catabolic process	biological_process	4	0.880371	0.000884696	0.0319469
GO:0045125	bioactive lipid receptor activity	molecular_function	2	0.270644	0.000886774	0.0319469
GO:0051198	negative regulation of coenzyme metabolic process	biological_process	4	0.880371	0.000884696	0.0319469
GO:0060004	reflex	biological_process	2	0.270644	0.000886774	0.0319469
GO:0006919	activation of cysteine-type endopeptidase activity involved in apoptotic process	biological_process	13	5.33304	0.000900122	0.03235
GO:0016744	transferase activity, transferring aldehyde or ketonic groups	molecular_function	2	0.271681	0.000913663	0.0324129
GO:0032207	regulation of telomere maintenance via recombination	biological_process	2	0.271681	0.000913663	0.0324129
GO:0032208	negative regulation of telomere maintenance via recombination	biological_process	2	0.271681	0.000913663	0.0324129
GO:0099087	anterograde axonal transport of messenger ribonucleoprotein complex	biological_process	2	0.271681	0.000913663	0.0324129
GO:0099088	axonal transport of messenger ribonucleoprotein complex	biological_process	2	0.271681	0.000913663	0.0324129
GO:1903517	negative regulation of single strand break repair	biological_process	2	0.271681	0.000913663	0.0324129
GO:1903770	negative regulation of beta-galactosidase activity	biological_process	2	0.271681	0.000913663	0.0324129
GO:1903824	negative regulation of telomere single strand break repair	biological_process	2	0.271681	0.000913663	0.0324129
GO:0004801	sedoheptulose-7-phosphate:D-glyceraldehyde-3-phosphate glyceronetransferase activity	molecular_function	1	0.0777713	0.000943144	0.0331381
GO:0009298	GDP-mannose biosynthetic process	biological_process	1	0.0777713	0.000943144	0.0331381
GO:0019550	glutamate catabolic process to aspartate	biological_process	1	0.0777713	0.000943144	0.0331381
GO:0019551	glutamate catabolic process to 2-oxoglutarate	biological_process	1	0.0777713	0.000943144	0.0331381
GO:0034247	snoRNA splicing	biological_process	1	0.0777713	0.000943144	0.0331381
GO:0071676	negative regulation of mononuclear cell migration	biological_process	1	0.0777713	0.000943144	0.0331381
GO:0006706	steroid catabolic process	biological_process	3	0.549584	0.000948431	0.0332707
GO:0002753	cytoplasmic pattern recognition receptor signaling pathway	biological_process	10	3.6791	0.000982745	0.0343648
GO:0045335	phagocytic vesicle	cellular_component	13	5.37244	0.000998964	0.0348765
GO:0002343	peripheral B cell selection	biological_process	1	0.0788083	0.00103279	0.0355498
GO:0002344	B cell affinity maturation	biological_process	1	0.0788083	0.00103279	0.0355498
GO:0002606	positive regulation of dendritic cell antigen processing and presentation	biological_process	1	0.0788083	0.00103279	0.0355498
GO:0002721	regulation of B cell cytokine production	biological_process	1	0.0788083	0.00103279	0.0355498
GO:0006626	protein targeting to mitochondrion	biological_process	9	3.16063	0.00102128	0.0355498
GO:0008260	3-oxoacid CoA-transferase activity	molecular_function	1	0.0788083	0.00103279	0.0355498
GO:0046113	nucleobase catabolic process	biological_process	1	0.0788083	0.00103279	0.0355498
GO:0072655	establishment of protein localization to mitochondrion	biological_process	11	4.24009	0.00102748	0.0355498
GO:0090244	Wnt signaling pathway involved in somitogenesis	biological_process	1	0.0788083	0.00103279	0.0355498
GO:0006012	galactose metabolic process	biological_process	2	0.27894	0.00111934	0.0383487
GO:0035493	SNARE complex assembly	biological_process	2	0.27894	0.00111934	0.0383487
GO:2001056	positive regulation of cysteine-type endopeptidase activity	biological_process	19	9.14798	0.00112441	0.0384625
GO:0035583	sequestering of TGFbeta in extracellular matrix	biological_process	1	0.0798452	0.00112838	0.0385386
GO:0040014	regulation of multicellular organism growth	biological_process	9	3.19174	0.00114944	0.0391966
GO:0031665	negative regulation of lipopolysaccharide-mediated signaling pathway	biological_process	2	0.279977	0.00115131	0.0392
GO:0031664	regulation of lipopolysaccharide-mediated signaling pathway	biological_process	4	0.907332	0.00116725	0.039681
GO:0140029	exocytic process	biological_process	8	2.68467	0.00117843	0.0399993
GO:2000643	positive regulation of early endosome to late endosome transport	biological_process	3	0.565138	0.00119992	0.0406661
GO:0002505	antigen processing and presentation of polysaccharide antigen via MHC class II	biological_process	1	0.0808822	0.00123012	0.0411193
GO:0002506	polysaccharide assembly with MHC class II protein complex	biological_process	1	0.0808822	0.00123012	0.0411193
GO:0039519	modulation by virus of host autophagy	biological_process	1	0.0808822	0.00123012	0.0411193
GO:0043385	mycotoxin metabolic process	biological_process	1	0.0808822	0.00123012	0.0411193
GO:0046222	aflatoxin metabolic process	biological_process	1	0.0808822	0.00123012	0.0411193
GO:0065006	protein-carbohydrate complex assembly	biological_process	1	0.0808822	0.00123012	0.0411193
GO:0071823	protein-carbohydrate complex subunit organization	biological_process	1	0.0808822	0.00123012	0.0411193
GO:1901376	organic heteropentacyclic compound metabolic process	biological_process	1	0.0808822	0.00123012	0.0411193
GO:2000576	positive regulation of microtubule motor activity	biological_process	2	0.282051	0.00121729	0.0411193
GO:0045123	cellular extravasation	biological_process	6	1.74726	0.00129405	0.0431908
GO:0001165	RNA polymerase I upstream control element sequence-specific DNA binding	molecular_function	1	0.0819191	0.0013382	0.0443946
GO:0004069	L-aspartate:2-oxoglutarate aminotransferase activity	molecular_function	1	0.0819191	0.0013382	0.0443946
GO:0006532	aspartate biosynthetic process	biological_process	1	0.0819191	0.0013382	0.0443946
GO:0097169	AIM2 inflammasome complex	cellular_component	1	0.0819191	0.0013382	0.0443946
GO:0031627	telomeric loop formation	biological_process	2	0.286199	0.0013576	0.0449008
GO:0036037	CD8-positive, alpha-beta T cell activation	biological_process	2	0.286199	0.0013576	0.0449008
GO:0042088	T-helper 1 type immune response	biological_process	4	0.922886	0.00135958	0.0449008
GO:0030291	protein serine/threonine kinase inhibitor activity	molecular_function	8	2.72096	0.00137265	0.0451969
GO:0051092	positive regulation of NF-kappaB transcription factor activity	biological_process	20	9.91947	0.00137087	0.0451969
GO:0016769	transferase activity, transferring nitrogenous groups	molecular_function	3	0.575508	0.00139387	0.0457584
GO:0002724	regulation of T cell cytokine production	biological_process	5	1.32419	0.00140155	0.0459421
GO:0000145	exocyst	cellular_component	3	0.576545	0.00141449	0.0461599
GO:0050704	regulation of interleukin-1 secretion	biological_process	5	1.32522	0.00141203	0.0461599
GO:1901224	positive regulation of NIK/NF-kappaB signaling	biological_process	11	4.34586	0.00141311	0.0461599
GO:0033209	tumor necrosis factor-mediated signaling pathway	biological_process	10	3.78902	0.00141878	0.0462313
GO:0006915	apoptotic process	biological_process	73	50.3658	0.00142457	0.0463511
GO:0004860	protein kinase inhibitor activity	molecular_function	11	4.35105	0.00143473	0.0466128
GO:0001803	regulation of type III hypersensitivity	biological_process	1	0.0829561	0.00145281	0.0467171
GO:0001805	positive regulation of type III hypersensitivity	biological_process	1	0.0829561	0.00145281	0.0467171
GO:0001812	positive regulation of type I hypersensitivity	biological_process	1	0.0829561	0.00145281	0.0467171
GO:0002534	cytokine production involved in inflammatory response	biological_process	1	0.0829561	0.00145281	0.0467171
GO:0032819	positive regulation of natural killer cell proliferation	biological_process	1	0.0829561	0.00145281	0.0467171
GO:0033567	DNA replication, Okazaki fragment processing	biological_process	1	0.0829561	0.00145281	0.0467171
GO:0090176	microtubule cytoskeleton organization involved in establishment of planar polarity	biological_process	1	0.0829561	0.00145281	0.0467171
GO:0019050	suppression by virus of host apoptotic process	biological_process	2	0.289309	0.00147039	0.0471448
GO:0039526	modulation by virus of host apoptotic process	biological_process	2	0.289309	0.00147039	0.0471448
GO:0035970	peptidyl-threonine dephosphorylation	biological_process	5	1.33145	0.0014762	0.0472621
GO:0019104	DNA N-glycosylase activity	molecular_function	3	0.580693	0.00149932	0.0479325
GO:0007159	leukocyte cell-cell adhesion	biological_process	8	2.74377	0.0015075	0.0481174
GO:0043622	cortical microtubule organization	biological_process	2	0.290346	0.00150948	0.0481174
GO:0090657	telomeric loop disassembly	biological_process	5	1.33663	0.00153141	0.0487458
GO:0035877	death effector domain binding	molecular_function	2	0.291383	0.00154932	0.0492446
GO:0018106	peptidyl-histidine phosphorylation	biological_process	1	0.083993	0.00157414	0.0498895
GO:1990430	extracellular matrix protein binding	molecular_function	1	0.083993	0.00157414	0.0498895
GO:1901317	regulation of flagellated sperm motility	biological_process	2	0.29242	0.00158993	0.0503172
GO:0052547	regulation of peptidase activity	biological_process	38	22.9145	0.00162417	0.0513269
GO:0030854	positive regulation of granulocyte differentiation	biological_process	2	0.293457	0.00163131	0.0514617
GO:0070987	error-free translesion synthesis	biological_process	9	3.28817	0.00163311	0.0514617
GO:1905913	negative regulation of calcium ion export across plasma membrane	biological_process	3	0.587951	0.00165696	0.0521384
GO:0002580	regulation of antigen processing and presentation of peptide or polysaccharide antigen via MHC class II	biological_process	1	0.08503	0.00170239	0.0528126
GO:0003271	smoothened signaling pathway involved in regulation of secondary heart field cardioblast proliferation	biological_process	1	0.08503	0.00170239	0.0528126
GO:0006533	aspartate catabolic process	biological_process	1	0.08503	0.00170239	0.0528126
GO:0033743	peptide-methionine (R)-S-oxide reductase activity	molecular_function	1	0.08503	0.00170239	0.0528126
GO:0045007	depurination	biological_process	1	0.08503	0.00170239	0.0528126
GO:0070981	L-asparagine biosynthetic process	biological_process	1	0.08503	0.00170239	0.0528126
GO:0070982	L-asparagine metabolic process	biological_process	1	0.08503	0.00170239	0.0528126
GO:0090322	regulation of superoxide metabolic process	biological_process	6	1.79496	0.00169725	0.0528126
GO:0097698	telomere maintenance via base-excision repair	biological_process	1	0.08503	0.00170239	0.0528126
GO:0098802	plasma membrane receptor complex	cellular_component	14	6.18956	0.00169278	0.0528126
GO:0005764	lysosome	cellular_component	42	26.0181	0.00172816	0.0533112
GO:0065009	regulation of molecular function	biological_process	176	139.098	0.0017496	0.0538243
GO:2000116	regulation of cysteine-type endopeptidase activity	biological_process	28	15.6279	0.00174969	0.0538243
GO:1900003	regulation of serine-type endopeptidase activity	biological_process	2	0.296568	0.00176017	0.0539957
GO:1902571	regulation of serine-type peptidase activity	biological_process	2	0.296568	0.00176017	0.0539957
GO:0000323	lytic vacuole	cellular_component	42	26.0441	0.00176767	0.0541502
GO:0032213	regulation of telomere maintenance via semi-conservative replication	biological_process	3	0.594173	0.00180174	0.0547364
GO:0032214	negative regulation of telomere maintenance via semi-conservative replication	biological_process	3	0.594173	0.00180174	0.0547364
GO:1904534	negative regulation of telomeric loop disassembly	biological_process	3	0.594173	0.00180174	0.0547364
GO:1905778	negative regulation of exonuclease activity	biological_process	3	0.594173	0.00180174	0.0547364
GO:1905838	regulation of telomeric D-loop disassembly	biological_process	3	0.594173	0.00180174	0.0547364
GO:1905839	negative regulation of telomeric D-loop disassembly	biological_process	3	0.594173	0.00180174	0.0547364
GO:1905912	regulation of calcium ion export across plasma membrane	biological_process	3	0.59521	0.00182676	0.0554201
GO:0006574	valine catabolic process	biological_process	1	0.0860669	0.00183774	0.0555999
GO:0032620	interleukin-17 production	biological_process	1	0.0860669	0.00183774	0.0555999
GO:0002224	toll-like receptor signaling pathway	biological_process	12	5.02092	0.00184156	0.055632
GO:0006914	autophagy	biological_process	25	13.5415	0.00184639	0.055632
GO:0061919	process utilizing autophagic mechanism	biological_process	25	13.5415	0.00184639	0.055632
GO:0019200	carbohydrate kinase activity	molecular_function	3	0.597284	0.00187759	0.0564946
GO:0042407	cristae formation	biological_process	3	0.598321	0.0019034	0.0571929
GO:0051418	microtubule nucleation by microtubule organizing center	biological_process	3	0.599358	0.00192947	0.0578972
GO:0000701	purine-specific mismatch base pair DNA N-glycosylase activity	molecular_function	2	0.300716	0.00194331	0.058075
GO:0032404	mismatch repair complex binding	molecular_function	4	0.961254	0.00193919	0.058075
GO:0072540	T-helper 17 cell lineage commitment	biological_process	2	0.300716	0.00194331	0.058075
GO:0050901	leukocyte tethering or rolling	biological_process	5	1.37189	0.00195106	0.0582273
GO:0061756	leukocyte adhesion to vascular endothelial cell	biological_process	5	1.37292	0.00196463	0.0585528
GO:0009209	pyrimidine ribonucleoside triphosphate biosynthetic process	biological_process	3	0.601432	0.00198241	0.0589232
GO:0060708	spongiotrophoblast differentiation	biological_process	1	0.0871039	0.00198036	0.0589232
GO:0009201	ribonucleoside triphosphate biosynthetic process	biological_process	9	3.3535	0.00204635	0.0606967
GO:0097009	energy homeostasis	biological_process	5	1.37914	0.0020476	0.0606967
GO:0042769	DNA damage response, detection of DNA damage	biological_process	12	5.06343	0.00205156	0.0607323
GO:0019210	kinase inhibitor activity	molecular_function	11	4.48067	0.00207075	0.0611357
GO:2000146	negative regulation of cell motility	biological_process	24	12.9266	0.00207016	0.0611357
GO:0035259	glucocorticoid receptor binding	molecular_function	5	1.38329	0.00210441	0.0620462
GO:0001810	regulation of type I hypersensitivity	biological_process	1	0.0881408	0.00213043	0.0622295
GO:0004066	asparagine synthase (glutamine-hydrolyzing) activity	molecular_function	1	0.0881408	0.00213043	0.0622295
GO:0004660	protein farnesyltransferase activity	molecular_function	1	0.0881408	0.00213043	0.0622295
GO:0005965	protein farnesyltransferase complex	cellular_component	1	0.0881408	0.00213043	0.0622295
GO:0006529	asparagine biosynthetic process	biological_process	1	0.0881408	0.00213043	0.0622295
GO:0046368	GDP-L-fucose metabolic process	biological_process	1	0.0881408	0.00213043	0.0622295
GO:0072205	metanephric collecting duct development	biological_process	1	0.0881408	0.00213043	0.0622295
GO:0009208	pyrimidine ribonucleoside triphosphate metabolic process	biological_process	3	0.60869	0.00217631	0.0634852
GO:0051648	vesicle localization	biological_process	20	10.2088	0.00218042	0.063521
GO:0051138	positive regulation of NK T cell differentiation	biological_process	2	0.305901	0.0021912	0.0637505
GO:0045505	dynein intermediate chain binding	molecular_function	4	0.975771	0.00220193	0.0639782
GO:0004614	phosphoglucomutase activity	molecular_function	1	0.0891778	0.00228812	0.0657872
GO:0034147	regulation of toll-like receptor 5 signaling pathway	biological_process	1	0.0891778	0.00228812	0.0657872
GO:0034148	negative regulation of toll-like receptor 5 signaling pathway	biological_process	1	0.0891778	0.00228812	0.0657872
GO:0070429	negative regulation of nucleotide-binding oligomerization domain containing 1 signaling pathway	biological_process	1	0.0891778	0.00228812	0.0657872
GO:0071461	cellular response to redox state	biological_process	1	0.0891778	0.00228812	0.0657872
GO:0072573	tolerance induction to lipopolysaccharide	biological_process	1	0.0891778	0.00228812	0.0657872
GO:0090291	negative regulation of osteoclast proliferation	biological_process	1	0.0891778	0.00228812	0.0657872
GO:2001255	positive regulation of histone H3-K36 trimethylation	biological_process	1	0.0891778	0.00228812	0.0657872
GO:0051660	establishment of centrosome localization	biological_process	2	0.307974	0.00229645	0.0659406
GO:0010941	regulation of cell death	biological_process	123	93.5257	0.00230157	0.0660014
GO:0002376	immune system process	biological_process	130	99.622	0.00233349	0.0667427
GO:0005938	cell cortex	cellular_component	27	15.1509	0.00233268	0.0667427
GO:0035542	regulation of SNARE complex assembly	biological_process	2	0.309011	0.00235042	0.0671397
GO:0038114	interleukin-21-mediated signaling pathway	biological_process	3	0.616986	0.0024148	0.0685336
GO:0046835	carbohydrate phosphorylation	biological_process	3	0.616986	0.0024148	0.0685336
GO:0098756	response to interleukin-21	biological_process	3	0.616986	0.0024148	0.0685336
GO:0098757	cellular response to interleukin-21	biological_process	3	0.616986	0.0024148	0.0685336
GO:0001847	opsonin receptor activity	molecular_function	1	0.0902147	0.00245359	0.0694553
GO:2001190	positive regulation of T cell activation via T cell receptor contact with antigen bound to MHC molecule on antigen presenting cell	biological_process	1	0.0902147	0.00245359	0.0694553
GO:0033504	floor plate development	biological_process	2	0.311085	0.00246108	0.0695777
GO:0048066	developmental pigmentation	biological_process	4	0.989251	0.0024694	0.0697232
GO:0072678	T cell migration	biological_process	3	0.622171	0.00257338	0.0725659
GO:0032732	positive regulation of interleukin-1 production	biological_process	7	2.36529	0.00258182	0.0727109
GO:0042723	thiamine-containing compound metabolic process	biological_process	1	0.0912517	0.00262701	0.0735129
GO:0043377	negative regulation of CD8-positive, alpha-beta T cell differentiation	biological_process	1	0.0912517	0.00262701	0.0735129
GO:0044036	cell wall macromolecule metabolic process	biological_process	1	0.0912517	0.00262701	0.0735129
GO:0070327	thyroid hormone transport	biological_process	1	0.0912517	0.00262701	0.0735129
GO:0071554	cell wall organization or biogenesis	biological_process	1	0.0912517	0.00262701	0.0735129
GO:0030119	AP-type membrane coat adaptor complex	cellular_component	6	1.88103	0.00267107	0.074556
GO:0032602	chemokine production	biological_process	2	0.315233	0.0026935	0.0750869
GO:0043280	positive regulation of cysteine-type endopeptidase activity involved in apoptotic process	biological_process	17	8.3402	0.00271173	0.0754994
GO:0016787	hydrolase activity	molecular_function	117	88.8522	0.00282057	0.0784303
GO:0019205	nucleobase-containing compound kinase activity	molecular_function	5	1.43099	0.00284947	0.079134
GO:0019318	hexose metabolic process	biological_process	13	5.81004	0.0028551	0.0791904
GO:0033179	proton-transporting V-type ATPase, V0 domain	cellular_component	2	0.318344	0.00287778	0.0796187
GO:0072522	purine-containing compound biosynthetic process	biological_process	14	6.43739	0.00287567	0.0796187
GO:0002676	regulation of chronic inflammatory response	biological_process	2	0.319381	0.00294115	0.0810659
GO:1904428	negative regulation of tubulin deacetylation	biological_process	2	0.319381	0.00294115	0.0810659
GO:0009163	nucleoside biosynthetic process	biological_process	5	1.43929	0.00299743	0.0820244
GO:0043281	regulation of cysteine-type endopeptidase activity involved in apoptotic process	biological_process	26	14.6428	0.0029969	0.0820244
GO:0061860	DNA clamp unloader activity	molecular_function	1	0.0933256	0.0029983	0.0820244
GO:0090618	DNA clamp unloading	biological_process	1	0.0933256	0.0029983	0.0820244
GO:1902737	dendritic filopodium	cellular_component	1	0.0933256	0.0029983	0.0820244
GO:0033270	paranode region of axon	cellular_component	2	0.320418	0.0030055	0.0821192
GO:0001836	release of cytochrome c from mitochondria	biological_process	5	1.44344	0.00307358	0.0837711
GO:0031313	extrinsic component of endosome membrane	cellular_component	2	0.321455	0.00307084	0.0837711
GO:0009152	purine ribonucleotide biosynthetic process	biological_process	13	5.85048	0.00311783	0.0848721
GO:1901673	regulation of mitotic spindle assembly	biological_process	6	1.91421	0.0031457	0.085525
GO:0015035	protein disulfide oxidoreductase activity	molecular_function	3	0.639799	0.00317035	0.0860888
GO:0051552	flavone metabolic process	biological_process	1	0.0943626	0.00319646	0.0864776
GO:0086029	Purkinje myocyte to ventricular cardiac muscle cell signaling	biological_process	1	0.0943626	0.00319646	0.0864776
GO:0036466	synaptic vesicle recycling via endosome	biological_process	2	0.323529	0.00320452	0.0864804
GO:0045084	positive regulation of interleukin-12 biosynthetic process	biological_process	3	0.640836	0.00320837	0.0864804
GO:1904533	regulation of telomeric loop disassembly	biological_process	3	0.640836	0.00320837	0.0864804
GO:0042613	MHC class II protein complex	cellular_component	2	0.325603	0.00334226	0.0899792
GO:0009136	purine nucleoside diphosphate biosynthetic process	biological_process	1	0.0953995	0.00340317	0.090951
GO:0009180	purine ribonucleoside diphosphate biosynthetic process	biological_process	1	0.0953995	0.00340317	0.090951
GO:0009188	ribonucleoside diphosphate biosynthetic process	biological_process	1	0.0953995	0.00340317	0.090951
GO:0046512	sphingosine biosynthetic process	biological_process	1	0.0953995	0.00340317	0.090951
GO:0046520	sphingoid biosynthetic process	biological_process	1	0.0953995	0.00340317	0.090951
GO:0071694	maintenance of protein location in extracellular region	biological_process	1	0.0953995	0.00340317	0.090951
GO:0006955	immune response	biological_process	83	60.2749	0.00341764	0.0911947
GO:0008574	ATP-dependent microtubule motor activity, plus-end-directed	molecular_function	4	1.02969	0.00342058	0.0911947
GO:0016799	hydrolase activity, hydrolyzing N-glycosyl compounds	molecular_function	3	0.647057	0.00344348	0.0916941
GO:0033267	axon part	cellular_component	29	16.9656	0.00347974	0.0925477
GO:0048584	positive regulation of response to stimulus	biological_process	132	102.477	0.00353413	0.0936543
GO:0030705	cytoskeleton-dependent intracellular transport	biological_process	20	10.5385	0.0035616	0.0942687
GO:0032930	positive regulation of superoxide anion generation	biological_process	4	1.03591	0.00358827	0.0948605
GO:0010454	negative regulation of cell fate commitment	biological_process	1	0.0964365	0.00361854	0.0949758
GO:0042030	ATPase inhibitor activity	molecular_function	1	0.0964365	0.00361854	0.0949758
GO:0090289	regulation of osteoclast proliferation	biological_process	1	0.0964365	0.00361854	0.0949758
GO:1902037	negative regulation of hematopoietic stem cell differentiation	biological_process	1	0.0964365	0.00361854	0.0949758
GO:1904530	negative regulation of actin filament binding	biological_process	1	0.0964365	0.00361854	0.0949758
GO:1904617	negative regulation of actin binding	biological_process	1	0.0964365	0.00361854	0.0949758
GO:0006950	response to stress	biological_process	196	159.48	0.00381897	0.100117
GO:0032848	negative regulation of cellular pH reduction	biological_process	1	0.0974734	0.00384271	0.100381
GO:0043375	CD8-positive, alpha-beta T cell lineage commitment	biological_process	1	0.0974734	0.00384271	0.100381
GO:0046671	negative regulation of retinal cell programmed cell death	biological_process	1	0.0974734	0.00384271	0.100381
GO:0019215	intermediate filament binding	molecular_function	4	1.04836	0.00394196	0.102851
GO:0048583	regulation of response to stimulus	biological_process	208	170.445	0.00400801	0.10445
GO:0008627	intrinsic apoptotic signaling pathway in response to osmotic stress	biological_process	1	0.0985104	0.00407581	0.105966
GO:0035620	ceramide transporter activity	molecular_function	1	0.0985104	0.00407581	0.105966
GO:0051136	regulation of NK T cell differentiation	biological_process	2	0.335972	0.00409381	0.106308
GO:1904526	regulation of microtubule binding	biological_process	4	1.05458	0.00412822	0.107076
GO:1901659	glycosyl compound biosynthetic process	biological_process	5	1.49528	0.00415554	0.107657
GO:0033177	proton-transporting two-sector ATPase complex, proton-transporting domain	cellular_component	2	0.337009	0.0041749	0.107905
GO:0044336	canonical Wnt signaling pathway involved in negative regulation of apoptotic process	biological_process	2	0.337009	0.0041749	0.107905
GO:0090197	positive regulation of chemokine secretion	biological_process	2	0.338046	0.0042571	0.1099
GO:0002679	respiratory burst involved in defense response	biological_process	1	0.0995473	0.00431794	0.11108
GO:0071839	apoptotic process in bone marrow cell	biological_process	1	0.0995473	0.00431794	0.11108
GO:0072719	cellular response to cisplatin	biological_process	1	0.0995473	0.00431794	0.11108
GO:1905777	regulation of exonuclease activity	biological_process	3	0.668833	0.00436561	0.112175
GO:2001233	regulation of apoptotic signaling pathway	biological_process	48	31.9174	0.0044149	0.113309
GO:0001731	formation of translation preinitiation complex	biological_process	2	0.341157	0.00451041	0.115356
GO:0097136	Bcl-2 family protein complex	cellular_component	2	0.341157	0.00451041	0.115356
GO:0009967	positive regulation of signal transduction	biological_process	103	77.959	0.00456114	0.115651
GO:0046836	glycolipid transport	biological_process	1	0.100584	0.00456924	0.115651
GO:0061048	negative regulation of branching involved in lung morphogenesis	biological_process	1	0.100584	0.00456924	0.115651
GO:0071692	protein localization to extracellular region	biological_process	1	0.100584	0.00456924	0.115651
GO:0086068	Purkinje myocyte to ventricular cardiac muscle cell communication	biological_process	1	0.100584	0.00456924	0.115651
GO:0099077	histone-dependent DNA binding	molecular_function	1	0.100584	0.00456924	0.115651
GO:1902988	neurofibrillary tangle assembly	biological_process	1	0.100584	0.00456924	0.115651
GO:1905687	regulation of diacylglycerol kinase activity	biological_process	1	0.100584	0.00456924	0.115651
GO:1905689	positive regulation of diacylglycerol kinase activity	biological_process	1	0.100584	0.00456924	0.115651
GO:0009052	pentose-phosphate shunt, non-oxidative branch	biological_process	2	0.343231	0.00468496	0.118443
GO:0051650	establishment of vesicle localization	biological_process	19	10.0481	0.00474092	0.119721
GO:1902724	positive regulation of skeletal muscle satellite cell proliferation	biological_process	2	0.344268	0.00477395	0.120141
GO:1902728	positive regulation of growth factor dependent skeletal muscle satellite cell proliferation	biological_process	2	0.344268	0.00477395	0.120141
GO:0002821	positive regulation of adaptive immune response	biological_process	11	4.81249	0.00479403	0.120508
GO:0001727	lipid kinase activity	molecular_function	1	0.101621	0.0048298	0.121131
GO:0019776	Atg8 ligase activity	molecular_function	1	0.101621	0.0048298	0.121131
GO:0071203	WASH complex	cellular_component	2	0.346342	0.00495541	0.124139
GO:0006164	purine nucleotide biosynthetic process	biological_process	13	6.07861	0.0049951	0.124991
GO:0022616	DNA strand elongation	biological_process	4	1.08258	0.00504801	0.126028
GO:0044224	juxtaparanode region of axon	cellular_component	2	0.347379	0.00504789	0.126028
GO:0002697	regulation of immune effector process	biological_process	27	15.8456	0.00507522	0.126135
GO:0032405	MutLalpha complex binding	molecular_function	3	0.683351	0.00507149	0.126135
GO:0070585	protein localization to mitochondrion	biological_process	11	4.83634	0.0050669	0.126135
GO:0034457	Mpp10 complex	cellular_component	1	0.102658	0.00509973	0.126458
GO:0035726	common myeloid progenitor cell proliferation	biological_process	1	0.102658	0.00509973	0.126458
GO:0009148	pyrimidine nucleoside triphosphate biosynthetic process	biological_process	3	0.684388	0.00512485	0.126893
GO:0071900	regulation of protein serine/threonine kinase activity	biological_process	44	28.9434	0.00512879	0.126893
GO:0032438	melanosome organization	biological_process	3	0.686462	0.00523275	0.129119
GO:0032637	interleukin-8 production	biological_process	2	0.349453	0.00523638	0.129119
GO:0046132	pyrimidine ribonucleoside biosynthetic process	biological_process	3	0.687499	0.0052873	0.130229
GO:1904951	positive regulation of establishment of protein localization	biological_process	42	27.4045	0.00529965	0.130387
GO:0002278	eosinophil activation involved in immune response	biological_process	1	0.103695	0.00537913	0.131023
GO:0002447	eosinophil mediated immunity	biological_process	1	0.103695	0.00537913	0.131023
GO:0005229	intracellular calcium activated chloride channel activity	molecular_function	1	0.103695	0.00537913	0.131023
GO:0009133	nucleoside diphosphate biosynthetic process	biological_process	1	0.103695	0.00537913	0.131023
GO:0043307	eosinophil activation	biological_process	1	0.103695	0.00537913	0.131023
GO:0043308	eosinophil degranulation	biological_process	1	0.103695	0.00537913	0.131023
GO:0043490	malate-aspartate shuttle	biological_process	1	0.103695	0.00537913	0.131023
GO:0061778	intracellular chloride channel activity	molecular_function	1	0.103695	0.00537913	0.131023
GO:0090196	regulation of chemokine secretion	biological_process	2	0.350489	0.0053324	0.131023
GO:0014858	positive regulation of skeletal muscle cell proliferation	biological_process	2	0.351526	0.00542963	0.131961
GO:0051235	maintenance of location	biological_process	18	9.45181	0.00542735	0.131961
GO:0071550	death-inducing signaling complex assembly	biological_process	4	1.09813	0.00561972	0.13613
GO:0043240	Fanconi anaemia nuclear complex	cellular_component	2	0.3536	0.00562768	0.136172
GO:0051880	G-quadruplex DNA binding	molecular_function	3	0.694757	0.00568056	0.137301
GO:0000700	mismatch base pair DNA N-glycosylase activity	molecular_function	2	0.354637	0.00572852	0.137704
GO:0005174	CD40 receptor binding	molecular_function	2	0.354637	0.00572852	0.137704
GO:0051271	negative regulation of cellular component movement	biological_process	24	13.751	0.00571119	0.137704
GO:1901685	glutathione derivative metabolic process	biological_process	2	0.354637	0.00572852	0.137704
GO:1901687	glutathione derivative biosynthetic process	biological_process	2	0.354637	0.00572852	0.137704
GO:0009220	pyrimidine ribonucleotide biosynthetic process	biological_process	3	0.695794	0.00573839	0.13779
GO:0002763	positive regulation of myeloid leukocyte differentiation	biological_process	7	2.57164	0.0057542	0.138019
GO:0005871	kinesin complex	cellular_component	7	2.57475	0.00581808	0.139399
GO:0000416	positive regulation of histone H3-K36 methylation	biological_process	2	0.355674	0.00583058	0.139547
GO:0005246	calcium channel regulator activity	molecular_function	5	1.56061	0.00590188	0.140947
GO:0004329	formate-tetrahydrofolate ligase activity	molecular_function	1	0.105769	0.00596668	0.141572
GO:0009257	10-formyltetrahydrofolate biosynthetic process	biological_process	1	0.105769	0.00596668	0.141572
GO:0043320	natural killer cell degranulation	biological_process	1	0.105769	0.00596668	0.141572
GO:0048499	synaptic vesicle membrane organization	biological_process	1	0.105769	0.00596668	0.141572
GO:1990590	ATF1-ATF4 transcription factor complex	cellular_component	1	0.105769	0.00596668	0.141572
GO:0000723	telomere maintenance	biological_process	18	9.52232	0.00600797	0.142364
GO:0001508	action potential	biological_process	7	2.58408	0.006013	0.142364
GO:0009263	deoxyribonucleotide biosynthetic process	biological_process	2	0.357748	0.00603839	0.142729
GO:1900449	regulation of glutamate receptor signaling pathway	biological_process	5	1.56683	0.00609287	0.14379
GO:0009260	ribonucleotide biosynthetic process	biological_process	13	6.18334	0.00611864	0.14392
GO:0010647	positive regulation of cell communication	biological_process	108	83.0225	0.00611216	0.14392
GO:0072538	T-helper 17 type immune response	biological_process	2	0.358785	0.00614415	0.14392
GO:0072539	T-helper 17 cell differentiation	biological_process	2	0.358785	0.00614415	0.14392
GO:1901858	regulation of mitochondrial DNA metabolic process	biological_process	2	0.358785	0.00614415	0.14392
GO:0012501	programmed cell death	biological_process	75	54.751	0.00620292	0.145142
GO:0035581	sequestering of extracellular ligand from receptor	biological_process	1	0.106806	0.00627501	0.146517
GO:0097712	vesicle targeting, trans-Golgi to periciliary membrane compartment	biological_process	1	0.106806	0.00627501	0.146517
GO:0016776	phosphotransferase activity, phosphate group as acceptor	molecular_function	4	1.11783	0.00641001	0.14951
GO:0032200	telomere organization	biological_process	19	10.2783	0.00651794	0.151867
GO:0008311	double-stranded DNA 3'-5' exodeoxyribonuclease activity	molecular_function	1	0.107843	0.00659314	0.152971
GO:0016849	phosphorus-oxygen lyase activity	molecular_function	1	0.107843	0.00659314	0.152971
GO:0039706	co-receptor binding	molecular_function	2	0.362933	0.0065797	0.152971
GO:0071963	establishment or maintenance of cell polarity regulating cell shape	biological_process	1	0.107843	0.00659314	0.152971
GO:0009218	pyrimidine ribonucleotide metabolic process	biological_process	3	0.711348	0.0066565	0.154278
GO:0045410	positive regulation of interleukin-6 biosynthetic process	biological_process	2	0.36397	0.00669174	0.154931
GO:0045940	positive regulation of steroid metabolic process	biological_process	3	0.713422	0.00678625	0.156954
GO:0035014	phosphatidylinositol 3-kinase regulator activity	molecular_function	3	0.714459	0.00685178	0.158304
GO:0002876	positive regulation of chronic inflammatory response to antigenic stimulus	biological_process	1	0.10888	0.00692116	0.159071
GO:0006296	nucleotide-excision repair, DNA incision, 5'-to lesion	biological_process	10	4.36038	0.00691743	0.159071
GO:0008417	fucosyltransferase activity	molecular_function	1	0.10888	0.00692116	0.159071
GO:0018343	protein farnesylation	biological_process	1	0.10888	0.00692116	0.159071
GO:0042089	cytokine biosynthetic process	biological_process	2	0.366044	0.00691965	0.159071
GO:0006096	glycolytic process	biological_process	6	2.09464	0.00696717	0.159462
GO:0009135	purine nucleoside diphosphate metabolic process	biological_process	7	2.6266	0.00696495	0.159462
GO:0009179	purine ribonucleoside diphosphate metabolic process	biological_process	7	2.6266	0.00696495	0.159462
GO:0043650	dicarboxylic acid biosynthetic process	biological_process	2	0.367081	0.00703552	0.160668
GO:0048280	vesicle fusion with Golgi apparatus	biological_process	2	0.367081	0.00703552	0.160668
GO:0061820	telomeric D-loop disassembly	biological_process	4	1.13235	0.00704178	0.160668
GO:0016236	macroautophagy	biological_process	15	7.58322	0.00707357	0.161226
GO:0070273	phosphatidylinositol-4-phosphate binding	molecular_function	3	0.718607	0.00711837	0.162079
GO:0006004	fucose metabolic process	biological_process	1	0.109917	0.00725911	0.162149
GO:0006757	ATP generation from ADP	biological_process	6	2.10501	0.0072615	0.162149
GO:0008483	transaminase activity	molecular_function	2	0.368118	0.00715269	0.162149
GO:0009407	toxin catabolic process	biological_process	1	0.109917	0.00725911	0.162149
GO:0016964	alpha-2 macroglobulin receptor activity	molecular_function	1	0.109917	0.00725911	0.162149
GO:0023056	positive regulation of signaling	biological_process	108	83.4652	0.00723239	0.162149
GO:0032345	negative regulation of aldosterone metabolic process	biological_process	1	0.109917	0.00725911	0.162149
GO:0032348	negative regulation of aldosterone biosynthetic process	biological_process	1	0.109917	0.00725911	0.162149
GO:0042107	cytokine metabolic process	biological_process	2	0.368118	0.00715269	0.162149
GO:0044194	cytolytic granule	cellular_component	1	0.109917	0.00725911	0.162149
GO:0051645	Golgi localization	biological_process	4	1.13546	0.00718279	0.162149
GO:0051750	delta3,5-delta2,4-dienoyl-CoA isomerase activity	molecular_function	1	0.109917	0.00725911	0.162149
GO:0061152	trachea submucosa development	biological_process	1	0.109917	0.00725911	0.162149
GO:0061153	trachea gland development	biological_process	1	0.109917	0.00725911	0.162149
GO:0071873	response to norepinephrine	biological_process	1	0.109917	0.00725911	0.162149
GO:0097635	extrinsic component of autophagosome membrane	cellular_component	1	0.109917	0.00725911	0.162149
GO:1900225	regulation of NLRP3 inflammasome complex assembly	biological_process	2	0.368118	0.00715269	0.162149
GO:2000065	negative regulation of cortisol biosynthetic process	biological_process	1	0.109917	0.00725911	0.162149
GO:0019322	pentose biosynthetic process	biological_process	2	0.371228	0.00751199	0.167233
GO:0002874	regulation of chronic inflammatory response to antigenic stimulus	biological_process	1	0.110954	0.00760707	0.169008
GO:0009202	deoxyribonucleoside triphosphate biosynthetic process	biological_process	1	0.110954	0.00760707	0.169008
GO:0042866	pyruvate biosynthetic process	biological_process	6	2.11745	0.00762687	0.169276
GO:0002758	innate immune response-activating signal transduction	biological_process	19	10.3996	0.00765357	0.169698
GO:0009185	ribonucleoside diphosphate metabolic process	biological_process	7	2.65667	0.00770456	0.170656
GO:0019773	proteasome core complex, alpha-subunit complex	cellular_component	4	1.14687	0.00771727	0.170766
GO:0033683	nucleotide-excision repair, DNA incision	biological_process	10	4.41534	0.00786579	0.173703
GO:0006122	mitochondrial electron transport, ubiquinol to cytochrome c	biological_process	3	0.730014	0.00788869	0.173859
GO:0019966	interleukin-1 binding	molecular_function	2	0.374339	0.0078831	0.173859
GO:0035720	intraciliary anterograde transport	biological_process	1	0.111991	0.0079651	0.174494
GO:0044805	late nucleophagy	biological_process	1	0.111991	0.0079651	0.174494
GO:0045298	tubulin complex	cellular_component	1	0.111991	0.0079651	0.174494
GO:0046668	regulation of retinal cell programmed cell death	biological_process	1	0.111991	0.0079651	0.174494
GO:0070097	delta-catenin binding	molecular_function	1	0.111991	0.0079651	0.174494
GO:0070131	positive regulation of mitochondrial translation	biological_process	3	0.731051	0.00796147	0.174494
GO:0010566	regulation of ketone biosynthetic process	biological_process	2	0.375376	0.00800945	0.175117
GO:1900118	negative regulation of execution phase of apoptosis	biological_process	2	0.375376	0.00800945	0.175117
GO:0019320	hexose catabolic process	biological_process	6	2.13301	0.00810269	0.176804
GO:0010288	response to lead ion	biological_process	5	1.62594	0.00814319	0.177387
GO:0045955	negative regulation of calcium ion-dependent exocytosis	biological_process	3	0.735198	0.00825725	0.179642
GO:0016052	carbohydrate catabolic process	biological_process	8	3.24358	0.00826592	0.179653
GO:2001170	negative regulation of ATP biosynthetic process	biological_process	4	1.15827	0.00827969	0.179775
GO:0004311	farnesyltranstransferase activity	molecular_function	1	0.113028	0.00833324	0.180403
GO:0006013	mannose metabolic process	biological_process	1	0.113028	0.00833324	0.180403
GO:2000182	regulation of progesterone biosynthetic process	biological_process	1	0.113028	0.00833324	0.180403
GO:0048284	organelle fusion	biological_process	8	3.2498	0.00841299	0.181951
GO:0071901	negative regulation of protein serine/threonine kinase activity	biological_process	17	9.0754	0.00852382	0.183986
GO:0002544	chronic inflammatory response	biological_process	3	0.739346	0.00856056	0.184598
GO:0033059	cellular pigmentation	biological_process	5	1.63838	0.00863224	0.185961
GO:0004673	protein histidine kinase activity	molecular_function	1	0.114065	0.00871154	0.187486
GO:0031410	cytoplasmic vesicle	cellular_component	115	90.1681	0.00890917	0.191551
GO:0031264	death-inducing signaling complex	cellular_component	3	0.744531	0.00895039	0.192062
GO:0031329	regulation of cellular catabolic process	biological_process	72	52.9747	0.00894343	0.192062
GO:0030809	negative regulation of nucleotide biosynthetic process	biological_process	4	1.17279	0.00903708	0.193169
GO:0097708	intracellular vesicle	cellular_component	115	90.2064	0.0090298	0.193169
GO:1900372	negative regulation of purine nucleotide biosynthetic process	biological_process	4	1.17279	0.00903708	0.193169
GO:0002678	positive regulation of chronic inflammatory response	biological_process	1	0.115102	0.00910006	0.193387
GO:0005770	late endosome	cellular_component	16	8.4273	0.00909041	0.193387
GO:0032644	regulation of fractalkine production	biological_process	1	0.115102	0.00910006	0.193387
GO:0032724	positive regulation of fractalkine production	biological_process	1	0.115102	0.00910006	0.193387
GO:0050752	regulation of fractalkine biosynthetic process	biological_process	1	0.115102	0.00910006	0.193387
GO:0050754	positive regulation of fractalkine biosynthetic process	biological_process	1	0.115102	0.00910006	0.193387
GO:0044463	cell projection part	cellular_component	78	58.1253	0.00912979	0.193645
GO:0120038	plasma membrane bounded cell projection part	cellular_component	78	58.1253	0.00912979	0.193645
GO:0002162	dystroglycan binding	molecular_function	2	0.384709	0.00920718	0.19491
GO:0046642	negative regulation of alpha-beta T cell proliferation	biological_process	2	0.384709	0.00920718	0.19491
GO:0046390	ribose phosphate biosynthetic process	biological_process	13	6.41354	0.00930047	0.196696
GO:0035637	multicellular organismal signaling	biological_process	8	3.29025	0.00941814	0.198802
GO:0030336	negative regulation of cell migration	biological_process	21	12.0089	0.00947033	0.199712
GO:0010693	negative regulation of alkaline phosphatase activity	biological_process	1	0.116139	0.00949882	0.19993
GO:0023026	MHC class II protein complex binding	molecular_function	7	2.722	0.00951476	0.200074
GO:0042921	glucocorticoid receptor signaling pathway	biological_process	4	1.1842	0.00966576	0.202925
GO:0008219	cell death	biological_process	76	56.5615	0.00974002	0.204225
GO:0040013	negative regulation of locomotion	biological_process	25	15.0057	0.00987735	0.206907
GO:0002604	regulation of dendritic cell antigen processing and presentation	biological_process	1	0.117175	0.00990786	0.207152
GO:0015183	L-aspartate transmembrane transporter activity	molecular_function	1	0.117175	0.00990786	0.207152
GO:0002832	negative regulation of response to biotic stimulus	biological_process	5	1.67053	0.00999439	0.208762
GO:0010482	regulation of epidermal cell division	biological_process	2	0.390931	0.0100674	0.209689
GO:0071362	cellular response to ether	biological_process	2	0.390931	0.0100674	0.209689
GO:0120115	Lsm2-8 complex	cellular_component	2	0.390931	0.0100674	0.209689
GO:0070900	mitochondrial tRNA modification	biological_process	2	0.391968	0.0102156	0.211774
GO:1900864	mitochondrial RNA modification	biological_process	2	0.391968	0.0102156	0.211774
GO:1903921	regulation of protein processing in phagocytic vesicle	biological_process	2	0.391968	0.0102156	0.211774
GO:1903923	positive regulation of protein processing in phagocytic vesicle	biological_process	2	0.391968	0.0102156	0.211774
GO:0002637	regulation of immunoglobulin production	biological_process	8	3.32239	0.0102801	0.21234
GO:0023023	MHC protein complex binding	molecular_function	7	2.74792	0.0103151	0.21234
GO:0046136	positive regulation of vitamin metabolic process	biological_process	1	0.118212	0.0103272	0.21234
GO:0060557	positive regulation of vitamin D biosynthetic process	biological_process	1	0.118212	0.0103272	0.21234
GO:0060559	positive regulation of calcidiol 1-monooxygenase activity	biological_process	1	0.118212	0.0103272	0.21234
GO:0070026	nitric oxide binding	molecular_function	1	0.118212	0.0103272	0.21234
GO:0098609	cell-cell adhesion	biological_process	24	14.3016	0.0103298	0.21234
GO:2000332	regulation of blood microparticle formation	biological_process	1	0.118212	0.0103272	0.21234
GO:2000334	positive regulation of blood microparticle formation	biological_process	1	0.118212	0.0103272	0.21234
GO:0038113	interleukin-9-mediated signaling pathway	biological_process	3	0.763196	0.0104547	0.214307
GO:0071355	cellular response to interleukin-9	biological_process	3	0.763196	0.0104547	0.214307
GO:0070664	negative regulation of leukocyte proliferation	biological_process	7	2.75725	0.0106152	0.217393
GO:0006952	defense response	biological_process	58	41.5423	0.0106608	0.217518
GO:0050995	negative regulation of lipid catabolic process	biological_process	3	0.76527	0.0106318	0.217518
GO:0051536	iron-sulfur cluster binding	molecular_function	6	2.20663	0.0106599	0.217518
GO:0051540	metal cluster binding	molecular_function	6	2.20663	0.0106599	0.217518
GO:0030316	osteoclast differentiation	biological_process	6	2.20767	0.0106997	0.217908
GO:0034404	nucleobase-containing small molecule biosynthetic process	biological_process	11	5.18683	0.0106952	0.217908
GO:0031427	response to methotrexate	biological_process	1	0.119249	0.0107569	0.218466
GO:0061739	protein lipidation involved in autophagosome assembly	biological_process	1	0.119249	0.0107569	0.218466
GO:0120170	intraciliary transport particle B binding	molecular_function	1	0.119249	0.0107569	0.218466
GO:0070142	synaptic vesicle budding	biological_process	2	0.396115	0.0108227	0.2196
GO:0006892	post-Golgi vesicle-mediated transport	biological_process	9	3.94145	0.0108339	0.219624
GO:0031005	filamin binding	molecular_function	2	0.397152	0.0109781	0.222341
GO:0004917	interleukin-7 receptor activity	molecular_function	1	0.120286	0.011197	0.225164
GO:0006528	asparagine metabolic process	biological_process	1	0.120286	0.011197	0.225164
GO:0006670	sphingosine metabolic process	biological_process	1	0.120286	0.011197	0.225164
GO:0016890	site-specific endodeoxyribonuclease activity, specific for altered base	molecular_function	1	0.120286	0.011197	0.225164
GO:0071104	response to interleukin-9	biological_process	3	0.771492	0.0111753	0.225164
GO:0098943	neurotransmitter receptor transport, postsynaptic endosome to lysosome	biological_process	1	0.120286	0.011197	0.225164
GO:2001253	regulation of histone H3-K36 trimethylation	biological_process	1	0.120286	0.011197	0.225164
GO:0002863	positive regulation of inflammatory response to antigenic stimulus	biological_process	2	0.399226	0.011293	0.226633
GO:0045176	apical protein localization	biological_process	2	0.399226	0.011293	0.226633
GO:1901096	regulation of autophagosome maturation	biological_process	3	0.773566	0.0113606	0.227781
GO:0006002	fructose 6-phosphate metabolic process	biological_process	2	0.400263	0.0114526	0.229209
GO:0006286	base-excision repair, base-free sugar-phosphate removal	biological_process	1	0.121323	0.0116474	0.232262
GO:0070428	regulation of nucleotide-binding oligomerization domain containing 1 signaling pathway	biological_process	1	0.121323	0.0116474	0.232262
GO:0002885	positive regulation of hypersensitivity	biological_process	1	0.12236	0.0121082	0.240361
GO:0008330	protein tyrosine/threonine phosphatase activity	molecular_function	1	0.12236	0.0121082	0.240361
GO:0035166	post-embryonic hemopoiesis	biological_process	1	0.12236	0.0121082	0.240361
GO:0048531	beta-1,3-galactosyltransferase activity	molecular_function	1	0.12236	0.0121082	0.240361
GO:0005657	replication fork	cellular_component	12	5.90544	0.0121429	0.240832
GO:0071312	cellular response to alkaloid	biological_process	5	1.71719	0.0122392	0.242304
GO:0097342	ripoptosome	cellular_component	2	0.405448	0.0122724	0.242743
GO:0002448	mast cell mediated immunity	biological_process	3	0.783935	0.0123181	0.243429
GO:0006261	DNA-dependent DNA replication	biological_process	15	7.94823	0.0123731	0.244296
GO:0071897	DNA biosynthetic process	biological_process	16	8.64921	0.0124369	0.24519
GO:1990597	AIP1-IRE1 complex	cellular_component	2	0.406485	0.0124407	0.24519
GO:0006284	base-excision repair	biological_process	8	3.39601	0.0124776	0.245472
GO:0071216	cellular response to biotic stimulus	biological_process	19	10.7926	0.0124775	0.245472
GO:0015884	folic acid transport	biological_process	1	0.123397	0.0125794	0.245724
GO:0042999	regulation of Golgi to plasma membrane CFTR protein transport	biological_process	1	0.123397	0.0125794	0.245724
GO:0043002	negative regulation of Golgi to plasma membrane CFTR protein transport	biological_process	1	0.123397	0.0125794	0.245724
GO:0043004	cytoplasmic sequestering of CFTR protein	biological_process	1	0.123397	0.0125794	0.245724
GO:0046031	ADP metabolic process	biological_process	6	2.25329	0.0125607	0.245724
GO:0071638	negative regulation of monocyte chemotactic protein-1 production	biological_process	1	0.123397	0.0125794	0.245724
GO:0072345	NAADP-sensitive calcium-release channel activity	molecular_function	1	0.123397	0.0125794	0.245724
GO:0032025	response to cobalt ion	biological_process	2	0.407522	0.0126104	0.24611
GO:0044282	small molecule catabolic process	biological_process	18	10.0895	0.0127588	0.248785
GO:0048019	receptor antagonist activity	molecular_function	2	0.408559	0.0127817	0.24901
GO:0050873	brown fat cell differentiation	biological_process	3	0.78912	0.0128166	0.24947
GO:0002673	regulation of acute inflammatory response	biological_process	4	1.23501	0.0128444	0.249791
GO:0005774	vacuolar membrane	cellular_component	24	14.5225	0.0128806	0.250052
GO:0048029	monosaccharide binding	molecular_function	6	2.26055	0.0128771	0.250052
GO:0009225	nucleotide-sugar metabolic process	biological_process	3	0.790157	0.0129179	0.250555
GO:0007320	insemination	biological_process	1	0.124434	0.0130611	0.251999
GO:0008410	CoA-transferase activity	molecular_function	1	0.124434	0.0130611	0.251999
GO:0010360	negative regulation of anion channel activity	biological_process	1	0.124434	0.0130611	0.251999
GO:0032928	regulation of superoxide anion generation	biological_process	4	1.23812	0.0130599	0.251999
GO:0045636	positive regulation of melanocyte differentiation	biological_process	1	0.124434	0.0130611	0.251999
GO:0098688	parallel fiber to Purkinje cell synapse	cellular_component	1	0.124434	0.0130611	0.251999
GO:0002218	activation of innate immune response	biological_process	22	13.0521	0.0132565	0.255545
GO:0009147	pyrimidine nucleoside triphosphate metabolic process	biological_process	3	0.794305	0.0133284	0.256706
GO:0006298	mismatch repair	biological_process	7	2.84021	0.0135755	0.258522
GO:0009631	cold acclimation	biological_process	1	0.125471	0.0135531	0.258522
GO:0016884	carbon-nitrogen ligase activity, with glutamine as amido-N-donor	molecular_function	2	0.412707	0.0134813	0.258522
GO:0042262	DNA protection	biological_process	1	0.125471	0.0135531	0.258522
GO:0046317	regulation of glucosylceramide biosynthetic process	biological_process	1	0.125471	0.0135531	0.258522
GO:0046318	negative regulation of glucosylceramide biosynthetic process	biological_process	1	0.125471	0.0135531	0.258522
GO:0046364	monosaccharide biosynthetic process	biological_process	7	2.84021	0.0135755	0.258522
GO:0070700	BMP receptor binding	molecular_function	1	0.125471	0.0135531	0.258522
GO:1903108	regulation of mitochondrial transcription	biological_process	1	0.125471	0.0135531	0.258522
GO:1903109	positive regulation of mitochondrial transcription	biological_process	1	0.125471	0.0135531	0.258522
GO:1903593	regulation of histamine secretion by mast cell	biological_process	1	0.125471	0.0135531	0.258522
GO:1903595	positive regulation of histamine secretion by mast cell	biological_process	1	0.125471	0.0135531	0.258522
GO:0150078	positive regulation of neuroinflammatory response	biological_process	2	0.413743	0.0136599	0.259904
GO:0046849	bone remodeling	biological_process	6	2.27922	0.0137174	0.260592
GO:0006735	NADH regeneration	biological_process	5	1.74726	0.0138638	0.262649
GO:0061621	canonical glycolysis	biological_process	5	1.74726	0.0138638	0.262649
GO:0061718	glucose catabolic process to pyruvate	biological_process	5	1.74726	0.0138638	0.262649
GO:0043549	regulation of kinase activity	biological_process	62	45.4268	0.0139257	0.263594
GO:0000301	retrograde transport, vesicle recycling within Golgi	biological_process	1	0.126508	0.0140556	0.26463
GO:0009256	10-formyltetrahydrofolate metabolic process	biological_process	1	0.126508	0.0140556	0.26463
GO:0016045	detection of bacterium	biological_process	1	0.126508	0.0140556	0.26463
GO:0016139	glycoside catabolic process	biological_process	1	0.126508	0.0140556	0.26463
GO:0033596	TSC1-TSC2 complex	cellular_component	1	0.126508	0.0140556	0.26463
GO:0099601	regulation of neurotransmitter receptor activity	biological_process	5	1.75141	0.0140994	0.265056
GO:0000923	equatorial microtubule organizing center	cellular_component	2	0.416854	0.0142046	0.266578
GO:0051415	microtubule nucleation by interphase microtubule organizing center	biological_process	2	0.416854	0.0142046	0.266578
GO:0051604	protein maturation	biological_process	14	7.35302	0.0142339	0.266901
GO:0044093	positive regulation of molecular function	biological_process	107	84.5126	0.0144242	0.270239
GO:0043085	positive regulation of catalytic activity	biological_process	86	66.1253	0.0145098	0.271611
GO:0007229	integrin-mediated signaling pathway	biological_process	9	4.07625	0.0147379	0.275413
GO:0031668	cellular response to extracellular stimulus	biological_process	23	13.9128	0.0148372	0.277032
GO:0061615	glycolytic process through fructose-6-phosphate	biological_process	5	1.76489	0.0148843	0.277441
GO:0061620	glycolytic process through glucose-6-phosphate	biological_process	5	1.76489	0.0148843	0.277441
GO:0014891	striated muscle atrophy	biological_process	2	0.421002	0.0149517	0.278461
GO:0000731	DNA synthesis involved in DNA repair	biological_process	10	4.71916	0.0150598	0.279648
GO:0004999	vasoactive intestinal polypeptide receptor activity	molecular_function	1	0.128582	0.0150917	0.279648
GO:0021956	central nervous system interneuron axonogenesis	biological_process	1	0.128582	0.0150917	0.279648
GO:0032817	regulation of natural killer cell proliferation	biological_process	1	0.128582	0.0150917	0.279648
GO:0045053	protein retention in Golgi apparatus	biological_process	1	0.128582	0.0150917	0.279648
GO:0031435	mitogen-activated protein kinase kinase kinase binding	molecular_function	5	1.76904	0.0151319	0.280156
GO:0007154	cell communication	biological_process	212	179.529	0.0153418	0.283565
GO:0014889	muscle atrophy	biological_process	2	0.423076	0.0153343	0.283565
GO:0007495	visceral mesoderm-endoderm interaction involved in midgut development	biological_process	1	0.129619	0.0156254	0.287139
GO:0033591	response to L-ascorbic acid	biological_process	1	0.129619	0.0156254	0.287139
GO:0034085	establishment of sister chromatid cohesion	biological_process	1	0.129619	0.0156254	0.287139
GO:0036065	fucosylation	biological_process	1	0.129619	0.0156254	0.287139
GO:0045075	regulation of interleukin-12 biosynthetic process	biological_process	3	0.816081	0.0156265	0.287139
GO:0071205	protein localization to juxtaparanode region of axon	biological_process	1	0.129619	0.0156254	0.287139
GO:0044437	vacuolar part	cellular_component	33	21.7469	0.0158141	0.2901
GO:0003777	microtubule motor activity	molecular_function	7	2.90139	0.0161184	0.293723
GO:0010730	negative regulation of hydrogen peroxide biosynthetic process	biological_process	2	0.427224	0.0161175	0.293723
GO:0034452	dynactin binding	molecular_function	3	0.820228	0.0160919	0.293723
GO:0048239	negative regulation of DNA recombination at telomere	biological_process	2	0.427224	0.0161175	0.293723
GO:0072695	regulation of DNA recombination at telomere	biological_process	2	0.427224	0.0161175	0.293723
GO:1902576	negative regulation of nuclear cell cycle DNA replication	biological_process	3	0.820228	0.0160919	0.293723
GO:0050778	positive regulation of immune response	biological_process	47	33.1524	0.016165	0.294328
GO:0086011	membrane repolarization during action potential	biological_process	3	0.821265	0.0162097	0.294411
GO:0086013	membrane repolarization during cardiac muscle cell action potential	biological_process	3	0.821265	0.0162097	0.294411
GO:0099622	cardiac muscle cell membrane repolarization	biological_process	3	0.821265	0.0162097	0.294411
GO:0007286	spermatid development	biological_process	9	4.12603	0.0164176	0.297907
GO:0031958	corticosteroid receptor signaling pathway	biological_process	4	1.28271	0.0164292	0.297907
GO:0001959	regulation of cytokine-mediated signaling pathway	biological_process	16	8.86178	0.016488	0.298727
GO:0044307	dendritic branch	cellular_component	1	0.131693	0.0167238	0.301262
GO:0045155	electron transporter, transferring electrons from CoQH2-cytochrome c reductase complex and cytochrome c oxidase complex activity	molecular_function	1	0.131693	0.0167238	0.301262
GO:1901222	regulation of NIK/NF-kappaB signaling	biological_process	13	6.77233	0.0167063	0.301262
GO:2001271	negative regulation of cysteine-type endopeptidase activity involved in execution phase of apoptosis	biological_process	1	0.131693	0.0167238	0.301262
GO:0019221	cytokine-mediated signaling pathway	biological_process	47	33.2281	0.0168807	0.30359
GO:1902527	positive regulation of protein monoubiquitination	biological_process	2	0.431372	0.0169251	0.30414
GO:0019985	translesion synthesis	biological_process	9	4.14262	0.0170079	0.305379
GO:0090169	regulation of spindle assembly	biological_process	6	2.34558	0.0170266	0.305465
GO:0045022	early endosome to late endosome transport	biological_process	3	0.828524	0.0170499	0.305633
GO:0008275	gamma-tubulin small complex	cellular_component	2	0.432409	0.0171308	0.306833
GO:0090630	activation of GTPase activity	biological_process	6	2.34869	0.0171945	0.307724
GO:0002184	cytoplasmic translational termination	biological_process	1	0.13273	0.0172886	0.308154
GO:0007442	hindgut morphogenesis	biological_process	1	0.13273	0.0172886	0.308154
GO:0016005	phospholipase A2 activator activity	molecular_function	1	0.13273	0.0172886	0.308154
GO:0018444	translation release factor complex	cellular_component	1	0.13273	0.0172886	0.308154
GO:0061394	regulation of transcription from RNA polymerase II promoter in response to arsenic-containing substance	biological_process	1	0.13273	0.0172886	0.308154
GO:0000302	response to reactive oxygen species	biological_process	23	14.0725	0.0173175	0.308419
GO:0050790	regulation of catalytic activity	biological_process	130	105.561	0.0173513	0.308772
GO:0030424	axon	cellular_component	37	25.1035	0.0175732	0.312467
GO:0046365	monosaccharide catabolic process	biological_process	6	2.35595	0.0175908	0.312529
GO:0006561	proline biosynthetic process	biological_process	1	0.133767	0.0178636	0.315338
GO:0014809	regulation of skeletal muscle contraction by regulation of release of sequestered calcium ion	biological_process	1	0.133767	0.0178636	0.315338
GO:0051012	microtubule sliding	biological_process	1	0.133767	0.0178636	0.315338
GO:0055129	L-proline biosynthetic process	biological_process	1	0.133767	0.0178636	0.315338
GO:0070425	negative regulation of nucleotide-binding oligomerization domain containing signaling pathway	biological_process	1	0.133767	0.0178636	0.315338
GO:0070433	negative regulation of nucleotide-binding oligomerization domain containing 2 signaling pathway	biological_process	1	0.133767	0.0178636	0.315338
GO:0070561	vitamin D receptor signaling pathway	biological_process	1	0.133767	0.0178636	0.315338
GO:0050786	RAGE receptor binding	molecular_function	2	0.436556	0.0179688	0.316686
GO:1903265	positive regulation of tumor necrosis factor-mediated signaling pathway	biological_process	3	0.83682	0.0180443	0.317761
GO:0098796	membrane protein complex	cellular_component	56	40.9119	0.0183198	0.322356
GO:0045936	negative regulation of phosphate metabolic process	biological_process	46	32.5468	0.0183589	0.322785
GO:0042249	establishment of planar polarity of embryonic epithelium	biological_process	1	0.134804	0.018449	0.323593
GO:0043200	response to amino acid	biological_process	11	5.48236	0.0184463	0.323593
GO:0046469	platelet activating factor metabolic process	biological_process	1	0.134804	0.018449	0.323593
GO:0030897	HOPS complex	cellular_component	2	0.439667	0.0186135	0.326219
GO:0002761	regulation of myeloid leukocyte differentiation	biological_process	12	6.16779	0.0188537	0.329641
GO:0033554	cellular response to stress	biological_process	127	103.166	0.0189266	0.330652
GO:0010563	negative regulation of phosphorus metabolic process	biological_process	46	32.6049	0.0189747	0.331229
GO:0002708	positive regulation of lymphocyte mediated immunity	biological_process	9	4.19654	0.0190356	0.331398
GO:0004488	methylenetetrahydrofolate dehydrogenase (NADP+) activity	molecular_function	1	0.135841	0.0190446	0.331398
GO:0071947	protein deubiquitination involved in ubiquitin-dependent protein catabolic process	biological_process	1	0.135841	0.0190446	0.331398
GO:0050896	response to stimulus	biological_process	322	282.628	0.0191191	0.332431
GO:0005816	spindle pole body	cellular_component	2	0.442778	0.0192721	0.334826
GO:0031258	lamellipodium membrane	cellular_component	3	0.847189	0.0193393	0.335728
GO:0014029	neural crest formation	biological_process	2	0.443815	0.0194947	0.337626
GO:0098687	chromosomal region	cellular_component	39	26.8871	0.0194842	0.337626
GO:0016240	autophagosome membrane docking	biological_process	1	0.136878	0.0196505	0.33899
GO:0032847	regulation of cellular pH reduction	biological_process	1	0.136878	0.0196505	0.33899
GO:0061374	mammillothalamic axonal tract development	biological_process	1	0.136878	0.0196505	0.33899
GO:0061381	cell migration in diencephalon	biological_process	1	0.136878	0.0196505	0.33899
GO:0098882	structural constituent of presynaptic active zone	molecular_function	1	0.136878	0.0196505	0.33899
GO:0071345	cellular response to cytokine stimulus	biological_process	70	53.038	0.0198425	0.342034
GO:0030208	dermatan sulfate biosynthetic process	biological_process	1	0.137914	0.0202666	0.347438
GO:0031544	peptidyl-proline 3-dioxygenase activity	molecular_function	1	0.137914	0.0202666	0.347438
GO:0060332	positive regulation of response to interferon-gamma	biological_process	1	0.137914	0.0202666	0.347438
GO:0060335	positive regulation of interferon-gamma-mediated signaling pathway	biological_process	1	0.137914	0.0202666	0.347438
GO:0061378	corpora quadrigemina development	biological_process	1	0.137914	0.0202666	0.347438
GO:0061379	inferior colliculus development	biological_process	1	0.137914	0.0202666	0.347438
GO:0097431	mitotic spindle pole	cellular_component	5	1.84577	0.0202493	0.347438
GO:0051539	4 iron, 4 sulfur cluster binding	molecular_function	4	1.3273	0.0203468	0.34827
GO:0042108	positive regulation of cytokine biosynthetic process	biological_process	6	2.40573	0.0204852	0.349822
GO:2000348	regulation of CD40 signaling pathway	biological_process	2	0.449	0.020631	0.352039
GO:0015037	peptide disulfide oxidoreductase activity	molecular_function	3	0.857559	0.0206927	0.352819
GO:0031982	vesicle	cellular_component	190	160.69	0.0207295	0.353172
GO:0006646	phosphatidylethanolamine biosynthetic process	biological_process	1	0.138951	0.0208928	0.353762
GO:0030205	dermatan sulfate metabolic process	biological_process	1	0.138951	0.0208928	0.353762
GO:0031667	response to nutrient levels	biological_process	33	22.1316	0.0208696	0.353762
GO:0032682	negative regulation of chemokine production	biological_process	2	0.450037	0.0208629	0.353762
GO:0036304	umbilical cord morphogenesis	biological_process	1	0.138951	0.0208928	0.353762
GO:0046519	sphingoid metabolic process	biological_process	1	0.138951	0.0208928	0.353762
GO:0048642	negative regulation of skeletal muscle tissue development	biological_process	2	0.450037	0.0208629	0.353762
GO:0061027	umbilical cord development	biological_process	1	0.138951	0.0208928	0.353762
GO:0005765	lysosomal membrane	cellular_component	21	12.7607	0.0210801	0.356385
GO:0006007	glucose catabolic process	biological_process	5	1.85822	0.0211788	0.357779
GO:0048193	Golgi vesicle transport	biological_process	24	15.0648	0.0213268	0.35934
GO:1901099	negative regulation of signal transduction in absence of ligand	biological_process	5	1.86029	0.0213366	0.35934
GO:2001240	negative regulation of extrinsic apoptotic signaling pathway in absence of ligand	biological_process	5	1.86029	0.0213366	0.35934
GO:0061009	common bile duct development	biological_process	1	0.139988	0.0215292	0.361753
GO:2000120	positive regulation of sodium-dependent phosphate transport	biological_process	1	0.139988	0.0215292	0.361753
GO:0051902	negative regulation of mitochondrial depolarization	biological_process	2	0.453148	0.021568	0.361852
GO:1990604	IRE1-TRAF2-ASK1 complex	cellular_component	2	0.453148	0.021568	0.361852
GO:0006906	vesicle fusion	biological_process	6	2.42439	0.0216521	0.362311
GO:0009267	cellular response to starvation	biological_process	16	9.08058	0.0216612	0.362311
GO:0050994	regulation of lipid catabolic process	biological_process	5	1.86444	0.0216544	0.362311
GO:0098852	lytic vacuole membrane	cellular_component	21	12.7866	0.0216212	0.362311
GO:1904502	regulation of lipophagy	biological_process	2	0.454185	0.0218062	0.363629
GO:1904504	positive regulation of lipophagy	biological_process	2	0.454185	0.0218062	0.363629
GO:0032589	neuron projection membrane	cellular_component	4	1.34285	0.0218484	0.364057
GO:0001931	uropod	cellular_component	3	0.866891	0.0219615	0.36431
GO:0002250	adaptive immune response	biological_process	16	9.09302	0.021989	0.36431
GO:0002253	activation of immune response	biological_process	36	24.6328	0.0219961	0.36431
GO:0002675	positive regulation of acute inflammatory response	biological_process	3	0.866891	0.0219615	0.36431
GO:0031254	cell trailing edge	cellular_component	3	0.866891	0.0219615	0.36431
GO:0031669	cellular response to nutrient levels	biological_process	21	12.8043	0.0219953	0.36431
GO:0042594	response to starvation	biological_process	18	10.5541	0.0219052	0.36431
GO:0003747	translation release factor activity	molecular_function	1	0.141025	0.0221756	0.36469
GO:0005310	dicarboxylic acid transmembrane transporter activity	molecular_function	2	0.455222	0.0220459	0.36469
GO:0008079	translation termination factor activity	molecular_function	1	0.141025	0.0221756	0.36469
GO:0009607	response to biotic stimulus	biological_process	48	34.5564	0.0221916	0.36469
GO:0030226	apolipoprotein receptor activity	molecular_function	1	0.141025	0.0221756	0.36469
GO:0032344	regulation of aldosterone metabolic process	biological_process	1	0.141025	0.0221756	0.36469
GO:0032347	regulation of aldosterone biosynthetic process	biological_process	1	0.141025	0.0221756	0.36469
GO:0035627	ceramide transport	biological_process	1	0.141025	0.0221756	0.36469
GO:0046128	purine ribonucleoside metabolic process	biological_process	6	2.43269	0.0221854	0.36469
GO:1902107	positive regulation of leukocyte differentiation	biological_process	12	6.27252	0.0222014	0.36469
GO:0097202	activation of cysteine-type endopeptidase activity	biological_process	3	0.868965	0.02225	0.365215
GO:1902965	regulation of protein localization to early endosome	biological_process	2	0.456258	0.0222871	0.36528
GO:1902966	positive regulation of protein localization to early endosome	biological_process	2	0.456258	0.0222871	0.36528
GO:0008053	mitochondrial fusion	biological_process	2	0.457295	0.02253	0.368985
GO:0051338	regulation of transferase activity	biological_process	72	55.0849	0.0226487	0.370654
GO:0032261	purine nucleotide salvage	biological_process	1	0.142062	0.0228322	0.3731
GO:0042270	protection from natural killer cell mediated cytotoxicity	biological_process	1	0.142062	0.0228322	0.3731
GO:0016051	carbohydrate biosynthetic process	biological_process	9	4.28779	0.0228652	0.373363
GO:0016042	lipid catabolic process	biological_process	10	4.94522	0.0230217	0.37564
GO:0009617	response to bacterium	biological_process	31	20.6706	0.0230839	0.376376
GO:0002684	positive regulation of immune system process	biological_process	59	43.945	0.0231322	0.376706
GO:0034097	response to cytokine	biological_process	75	57.7437	0.0231384	0.376706
GO:1990939	ATP-dependent microtubule motor activity	molecular_function	4	1.35737	0.0233147	0.379295
GO:0001961	positive regulation of cytokine-mediated signaling pathway	biological_process	5	1.88725	0.0234607	0.381106
GO:0051135	positive regulation of NK T cell activation	biological_process	1	0.143099	0.0234987	0.38116
GO:1901860	positive regulation of mitochondrial DNA metabolic process	biological_process	1	0.143099	0.0234987	0.38116
GO:0003062	regulation of heart rate by chemical signal	biological_process	3	0.878298	0.023578	0.381602
GO:0043247	telomere maintenance in response to DNA damage	biological_process	3	0.878298	0.023578	0.381602
GO:0051606	detection of stimulus	biological_process	15	8.43456	0.0237789	0.384572
GO:0045684	positive regulation of epidermis development	biological_process	5	1.8914	0.0237998	0.384626
GO:0008630	intrinsic apoptotic signaling pathway in response to DNA damage	biological_process	13	7.01601	0.023872	0.385227
GO:0042542	response to hydrogen peroxide	biological_process	16	9.16146	0.0238601	0.385227
GO:0002883	regulation of hypersensitivity	biological_process	1	0.144136	0.0241752	0.388267
GO:0004844	uracil DNA N-glycosylase activity	molecular_function	1	0.144136	0.0241752	0.388267
GO:0043506	regulation of JUN kinase activity	biological_process	9	4.31475	0.024097	0.388267
GO:0051683	establishment of Golgi localization	biological_process	3	0.882445	0.0241839	0.388267
GO:0052646	alditol phosphate metabolic process	biological_process	1	0.144136	0.0241752	0.388267
GO:0071074	eukaryotic initiation factor eIF2 binding	molecular_function	1	0.144136	0.0241752	0.388267
GO:0097506	deaminated base DNA N-glycosylase activity	molecular_function	1	0.144136	0.0241752	0.388267
GO:0008038	neuron recognition	biological_process	4	1.36774	0.0244009	0.391465
GO:0002819	regulation of adaptive immune response	biological_process	13	7.03779	0.0246096	0.394524
GO:0039513	suppression by virus of host catalytic activity	biological_process	1	0.145173	0.0248616	0.396254
GO:0039516	modulation by virus of host catalytic activity	biological_process	1	0.145173	0.0248616	0.396254
GO:0039650	suppression by virus of host cysteine-type endopeptidase activity involved in apoptotic process	biological_process	1	0.145173	0.0248616	0.396254
GO:0042278	purine nucleoside metabolic process	biological_process	6	2.47209	0.0248443	0.396254
GO:0052053	negative regulation by symbiont of host catalytic activity	biological_process	1	0.145173	0.0248616	0.396254
GO:0052148	modulation by symbiont of host catalytic activity	biological_process	1	0.145173	0.0248616	0.396254
GO:1902442	regulation of ripoptosome assembly involved in necroptotic process	biological_process	1	0.145173	0.0248616	0.396254
GO:1902443	negative regulation of ripoptosome assembly involved in necroptotic process	biological_process	1	0.145173	0.0248616	0.396254
GO:0070201	regulation of establishment of protein localization	biological_process	55	40.6951	0.0249247	0.396972
GO:0005078	MAP-kinase scaffold activity	molecular_function	2	0.467665	0.0250445	0.397155
GO:0044429	mitochondrial part	cellular_component	51	37.3105	0.0250062	0.397155
GO:0007007	inner mitochondrial membrane organization	biological_process	3	0.888667	0.0251111	0.397923
GO:1990001	inhibition of cysteine-type endopeptidase activity involved in apoptotic process	biological_process	2	0.468702	0.0253046	0.400702
GO:1904685	positive regulation of metalloendopeptidase activity	biological_process	3	0.890741	0.025425	0.402318
GO:0051598	meiotic recombination checkpoint	biological_process	1	0.14621	0.0255579	0.40355
GO:1904640	response to methionine	biological_process	1	0.14621	0.0255579	0.40355
GO:2000064	regulation of cortisol biosynthetic process	biological_process	1	0.14621	0.0255579	0.40355
GO:0071496	cellular response to external stimulus	biological_process	27	17.6302	0.0256423	0.404303
GO:1901068	guanosine-containing compound metabolic process	biological_process	5	1.91317	0.0256346	0.404303
GO:0009636	response to toxic substance	biological_process	35	24.0645	0.0257938	0.40638
GO:0045117	azole transport	biological_process	2	0.470776	0.0258295	0.40638
GO:0070432	regulation of nucleotide-binding oligomerization domain containing 2 signaling pathway	biological_process	2	0.470776	0.0258295	0.40638
GO:0002363	alpha-beta T cell lineage commitment	biological_process	3	0.894889	0.0260602	0.409667
GO:0044789	modulation by host of viral release from host cell	biological_process	2	0.471813	0.0260943	0.409667
GO:0044791	positive regulation by host of viral release from host cell	biological_process	2	0.471813	0.0260943	0.409667
GO:0097193	intrinsic apoptotic signaling pathway	biological_process	21	12.9857	0.0261463	0.410192
GO:0005138	interleukin-6 receptor binding	molecular_function	1	0.147247	0.026264	0.410573
GO:0032584	growth cone membrane	cellular_component	1	0.147247	0.026264	0.410573
GO:0042760	very long-chain fatty acid catabolic process	biological_process	1	0.147247	0.026264	0.410573
GO:1901660	calcium ion export	biological_process	1	0.147247	0.026264	0.410573
GO:0034113	heterotypic cell-cell adhesion	biological_process	4	1.38537	0.0263229	0.411202
GO:0030204	chondroitin sulfate metabolic process	biological_process	2	0.47285	0.0263606	0.411499
GO:0002175	protein localization to paranode region of axon	biological_process	1	0.148284	0.0269798	0.418635
GO:0002757	immune response-activating signal transduction	biological_process	31	20.8915	0.026989	0.418635
GO:0002925	positive regulation of humoral immune response mediated by circulating immunoglobulin	biological_process	1	0.148284	0.0269798	0.418635
GO:0045454	cell redox homeostasis	biological_process	7	3.10359	0.0269846	0.418635
GO:0046039	GTP metabolic process	biological_process	4	1.39055	0.0269064	0.418635
GO:1901407	regulation of phosphorylation of RNA polymerase II C-terminal domain	biological_process	1	0.148284	0.0269798	0.418635
GO:1990617	CHOP-ATF4 complex	cellular_component	1	0.148284	0.0269798	0.418635
GO:0002824	positive regulation of adaptive immune response based on somatic recombination of immune receptors built from immunoglobulin superfamily domains	biological_process	9	4.3749	0.0270174	0.418779
GO:0002495	antigen processing and presentation of peptide antigen via MHC class II	biological_process	11	5.71879	0.0272133	0.420629
GO:0002504	antigen processing and presentation of peptide or polysaccharide antigen via MHC class II	biological_process	11	5.71879	0.0272133	0.420629
GO:0009200	deoxyribonucleoside triphosphate metabolic process	biological_process	2	0.475961	0.0271692	0.420629
GO:0019886	antigen processing and presentation of exogenous peptide antigen via MHC class II	biological_process	11	5.71879	0.0272133	0.420629
GO:1901700	response to oxygen-containing compound	biological_process	89	70.4836	0.0273968	0.423169
GO:0046602	regulation of mitotic centrosome separation	biological_process	2	0.476998	0.0274419	0.423567
GO:0000220	vacuolar proton-transporting V-type ATPase, V0 domain	cellular_component	1	0.149321	0.0277054	0.425412
GO:0004180	carboxypeptidase activity	molecular_function	2	0.478034	0.0277161	0.425412
GO:0014722	regulation of skeletal muscle contraction by calcium ion signaling	biological_process	1	0.149321	0.0277054	0.425412
GO:0019695	choline metabolic process	biological_process	1	0.149321	0.0277054	0.425412
GO:0051597	response to methylmercury	biological_process	1	0.149321	0.0277054	0.425412
GO:0051716	cellular response to stimulus	biological_process	271	237.116	0.0277064	0.425412
GO:0022898	regulation of transmembrane transporter activity	biological_process	17	10.0346	0.0278847	0.427404
GO:0009068	aspartate family amino acid catabolic process	biological_process	2	0.480108	0.0282693	0.432996
GO:0045639	positive regulation of myeloid cell differentiation	biological_process	10	5.06551	0.028345	0.433207
GO:0045672	positive regulation of osteoclast differentiation	biological_process	3	0.909406	0.0283609	0.433207
GO:0070488	neutrophil aggregation	biological_process	1	0.150358	0.0284406	0.433207
GO:0097211	cellular response to gonadotropin-releasing hormone	biological_process	1	0.150358	0.0284406	0.433207
GO:0097264	self proteolysis	biological_process	1	0.150358	0.0284406	0.433207
GO:0099181	structural constituent of presynapse	molecular_function	1	0.150358	0.0284406	0.433207
GO:1902528	regulation of protein linear polyubiquitination	biological_process	1	0.150358	0.0284406	0.433207
GO:1902530	positive regulation of protein linear polyubiquitination	biological_process	1	0.150358	0.0284406	0.433207
GO:0048515	spermatid differentiation	biological_process	9	4.40289	0.0284603	0.433208
GO:0005688	U6 snRNP	cellular_component	2	0.481145	0.0285482	0.434245
GO:0051195	negative regulation of cofactor metabolic process	biological_process	4	1.40507	0.0285849	0.434503
GO:0006979	response to oxidative stress	biological_process	32	21.7863	0.0286477	0.435156
GO:0030101	natural killer cell activation	biological_process	4	1.40611	0.0287074	0.435762
GO:0007250	activation of NF-kappaB-inducing kinase activity	biological_process	4	1.40818	0.0289532	0.438955
GO:0046624	sphingolipid transporter activity	molecular_function	1	0.151395	0.0291854	0.441799
GO:2001186	negative regulation of CD8-positive, alpha-beta T cell activation	biological_process	1	0.151395	0.0291854	0.441799
GO:0043551	regulation of phosphatidylinositol 3-kinase activity	biological_process	6	2.53223	0.0293158	0.443162
GO:0009931	calcium-dependent protein serine/threonine kinase activity	molecular_function	2	0.484256	0.0293946	0.444048
GO:0097190	apoptotic signaling pathway	biological_process	29	19.4097	0.0294869	0.445137
GO:0006081	cellular aldehyde metabolic process	biological_process	5	1.95776	0.0296845	0.447813
GO:0000187	activation of MAPK activity	biological_process	14	7.89535	0.0298096	0.449306
GO:0032101	regulation of response to external stimulus	biological_process	39	27.5902	0.029831	0.449306
GO:0000775	chromosome, centromeric region	cellular_component	19	11.6045	0.0299302	0.449506
GO:0005225	volume-sensitive anion channel activity	molecular_function	1	0.152432	0.0299398	0.449506
GO:0051538	3 iron, 4 sulfur cluster binding	molecular_function	1	0.152432	0.0299398	0.449506
GO:0070336	flap-structured DNA binding	molecular_function	1	0.152432	0.0299398	0.449506
GO:0046677	response to antibiotic	biological_process	29	19.4335	0.0299941	0.450013
GO:0002718	regulation of cytokine production involved in immune response	biological_process	8	3.78176	0.0300722	0.450877
GO:0009991	response to extracellular stimulus	biological_process	34	23.4901	0.0301137	0.451192
GO:0001555	oocyte growth	biological_process	1	0.153469	0.0307037	0.455379
GO:0007249	I-kappaB kinase/NF-kappaB signaling	biological_process	10	5.10906	0.0304762	0.455379
GO:0015810	aspartate transmembrane transport	biological_process	1	0.153469	0.0307037	0.455379
GO:0019725	cellular homeostasis	biological_process	45	32.6463	0.030599	0.455379
GO:0030730	sequestering of triglyceride	biological_process	1	0.153469	0.0307037	0.455379
GO:0032074	negative regulation of nuclease activity	biological_process	3	0.922886	0.0306062	0.455379
GO:0034333	adherens junction assembly	biological_process	5	1.9671	0.030583	0.455379
GO:0050700	CARD domain binding	molecular_function	2	0.488404	0.030545	0.455379
GO:0090155	negative regulation of sphingolipid biosynthetic process	biological_process	1	0.153469	0.0307037	0.455379
GO:0097284	hepatocyte apoptotic process	biological_process	3	0.922886	0.0306062	0.455379
GO:0098927	vesicle-mediated transport between endosomal compartments	biological_process	3	0.922886	0.0306062	0.455379
GO:1900060	negative regulation of ceramide biosynthetic process	biological_process	1	0.153469	0.0307037	0.455379
GO:1905349	ciliary transition zone assembly	biological_process	1	0.153469	0.0307037	0.455379
GO:0039535	regulation of RIG-I signaling pathway	biological_process	3	0.923923	0.0307833	0.456253
GO:0010728	regulation of hydrogen peroxide biosynthetic process	biological_process	2	0.490478	0.0311297	0.460289
GO:0050774	negative regulation of dendrite morphogenesis	biological_process	3	0.925997	0.0311393	0.460289
GO:0072656	maintenance of protein location in mitochondrion	biological_process	2	0.490478	0.0311297	0.460289
GO:1903829	positive regulation of cellular protein localization	biological_process	37	26.014	0.0312355	0.4614
GO:0030670	phagocytic vesicle membrane	cellular_component	6	2.55816	0.0314024	0.462482
GO:0046337	phosphatidylethanolamine metabolic process	biological_process	1	0.154506	0.0314769	0.462482
GO:0061771	response to caloric restriction	biological_process	1	0.154506	0.0314769	0.462482
GO:0071492	cellular response to UV-A	biological_process	1	0.154506	0.0314769	0.462482
GO:1990168	protein K33-linked deubiquitination	biological_process	1	0.154506	0.0314769	0.462482
GO:2000431	regulation of cytokinesis, actomyosin contractile ring assembly	biological_process	1	0.154506	0.0314769	0.462482
GO:0097329	response to antimetabolite	biological_process	2	0.492552	0.0317206	0.46544
GO:0003720	telomerase activity	molecular_function	3	0.930145	0.031859	0.467158
GO:0090174	organelle membrane fusion	biological_process	6	2.56645	0.0320909	0.46962
GO:0004806	triglyceride lipase activity	molecular_function	1	0.155543	0.0322596	0.469815
GO:0009975	cyclase activity	molecular_function	1	0.155543	0.0322596	0.469815
GO:0016307	phosphatidylinositol phosphate kinase activity	molecular_function	2	0.494626	0.0323178	0.469815
GO:0030673	axolemma	cellular_component	2	0.494626	0.0323178	0.469815
GO:0044130	negative regulation of growth of symbiont in host	biological_process	2	0.494626	0.0323178	0.469815
GO:0072015	glomerular visceral epithelial cell development	biological_process	2	0.494626	0.0323178	0.469815
GO:1905335	regulation of aggrephagy	biological_process	1	0.155543	0.0322596	0.469815
GO:1905337	positive regulation of aggrephagy	biological_process	1	0.155543	0.0322596	0.469815
GO:1905666	regulation of protein localization to endosome	biological_process	2	0.494626	0.0323178	0.469815
GO:1905668	positive regulation of protein localization to endosome	biological_process	2	0.494626	0.0323178	0.469815
GO:0003964	RNA-directed DNA polymerase activity	molecular_function	3	0.933256	0.0324053	0.470464
GO:0061635	regulation of protein complex stability	biological_process	3	0.933256	0.0324053	0.470464
GO:0006754	ATP biosynthetic process	biological_process	6	2.57268	0.0326139	0.473181
GO:0044146	negative regulation of growth of symbiont involved in interaction with host	biological_process	2	0.4967	0.0329213	0.477012
GO:0005134	interleukin-2 receptor binding	molecular_function	1	0.15658	0.0330515	0.477954
GO:0045634	regulation of melanocyte differentiation	biological_process	1	0.15658	0.0330515	0.477954
GO:0050072	m7G(5')pppN diphosphatase activity	molecular_function	1	0.15658	0.0330515	0.477954
GO:0046631	alpha-beta T cell activation	biological_process	6	2.5789	0.0331426	0.478724
GO:0005875	microtubule associated complex	cellular_component	13	7.27421	0.0337546	0.485074
GO:0021767	mammillary body development	biological_process	1	0.157617	0.0338527	0.485074
GO:0031957	very long-chain fatty acid-CoA ligase activity	molecular_function	1	0.157617	0.0338527	0.485074
GO:0045005	DNA-dependent DNA replication maintenance of fidelity	biological_process	5	1.99924	0.0338153	0.485074
GO:0051291	protein heterooligomerization	biological_process	13	7.27318	0.0337097	0.485074
GO:0055118	negative regulation of cardiac muscle contraction	biological_process	1	0.157617	0.0338527	0.485074
GO:0061373	mammillary axonal complex development	biological_process	1	0.157617	0.0338527	0.485074
GO:0070778	L-aspartate transmembrane transport	biological_process	1	0.157617	0.0338527	0.485074
GO:0099641	anterograde axonal protein transport	biological_process	3	0.940515	0.033702	0.485074
GO:0120031	plasma membrane bounded cell projection assembly	biological_process	32	22.0321	0.033695	0.485074
GO:1905383	protein localization to presynapse	biological_process	3	0.940515	0.033702	0.485074
GO:0048240	sperm capacitation	biological_process	3	0.941552	0.0338897	0.48529
GO:0031000	response to caffeine	biological_process	3	0.943626	0.0342672	0.489738
GO:0036270	response to diuretic	biological_process	3	0.943626	0.0342672	0.489738
GO:2000050	regulation of non-canonical Wnt signaling pathway	biological_process	3	0.943626	0.0342672	0.489738
GO:0002326	B cell lineage commitment	biological_process	2	0.501884	0.0344575	0.490546
GO:0019226	transmission of nerve impulse	biological_process	3	0.944662	0.0344568	0.490546
GO:0046134	pyrimidine nucleoside biosynthetic process	biological_process	3	0.944662	0.0344568	0.490546
GO:0072676	lymphocyte migration	biological_process	3	0.944662	0.0344568	0.490546
GO:1904180	negative regulation of membrane depolarization	biological_process	2	0.501884	0.0344575	0.490546
GO:0032675	regulation of interleukin-6 production	biological_process	9	4.51074	0.0345361	0.491346
GO:0006166	purine ribonucleoside salvage	biological_process	1	0.158654	0.034663	0.492184
GO:0051016	barbed-end actin filament capping	biological_process	3	0.945699	0.0346471	0.492184
GO:0070059	intrinsic apoptotic signaling pathway in response to endoplasmic reticulum stress	biological_process	5	2.00754	0.0346845	0.492184
GO:0098543	detection of other organism	biological_process	1	0.158654	0.034663	0.492184
GO:0002521	leukocyte differentiation	biological_process	25	16.4388	0.0347198	0.492367
GO:0035329	hippo signaling	biological_process	6	2.5986	0.0348551	0.493968
GO:0032040	small-subunit processome	cellular_component	6	2.60067	0.0350387	0.495931
GO:0019321	pentose metabolic process	biological_process	2	0.503958	0.035083	0.496238
GO:0065008	regulation of biological quality	biological_process	181	154.818	0.0353038	0.49872
GO:0002369	T cell cytokine production	biological_process	1	0.15969	0.0354824	0.5006
GO:0035939	microsatellite binding	molecular_function	1	0.15969	0.0354824	0.5006
GO:0030426	growth cone	cellular_component	16	9.51506	0.0355215	0.50083
GO:0022614	membrane to membrane docking	biological_process	3	0.950884	0.0356081	0.501467
GO:1902115	regulation of organelle assembly	biological_process	21	13.329	0.0356238	0.501467
GO:0016860	intramolecular oxidoreductase activity	molecular_function	4	1.46106	0.0356867	0.501873
GO:0014910	regulation of smooth muscle cell migration	biological_process	9	4.53044	0.0357377	0.502269
GO:0033622	integrin activation	biological_process	3	0.951921	0.0358022	0.502854
GO:0046886	positive regulation of hormone biosynthetic process	biological_process	2	0.507069	0.0360329	0.505126
GO:0000710	meiotic mismatch repair	biological_process	1	0.160727	0.0363109	0.505278
GO:0002573	myeloid leukocyte differentiation	biological_process	11	5.91062	0.0363131	0.505278
GO:0003993	acid phosphatase activity	molecular_function	1	0.160727	0.0363109	0.505278
GO:0009966	regulation of signal transduction	biological_process	160	135.625	0.036298	0.505278
GO:0021527	spinal cord association neuron differentiation	biological_process	1	0.160727	0.0363109	0.505278
GO:0048869	cellular developmental process	biological_process	169	143.9	0.0363505	0.505278
GO:0050654	chondroitin sulfate proteoglycan metabolic process	biological_process	2	0.508106	0.0363526	0.505278
GO:0070129	regulation of mitochondrial translation	biological_process	4	1.46521	0.0362531	0.505278
GO:0071140	resolution of mitotic recombination intermediates	biological_process	1	0.160727	0.0363109	0.505278
GO:0072718	response to cisplatin	biological_process	1	0.160727	0.0363109	0.505278
GO:0086009	membrane repolarization	biological_process	3	0.955032	0.0363883	0.505278
GO:1904638	response to resveratrol	biological_process	1	0.160727	0.0363109	0.505278
GO:1904639	cellular response to resveratrol	biological_process	1	0.160727	0.0363109	0.505278
GO:0030427	site of polarized growth	cellular_component	16	9.53995	0.0364777	0.506201
GO:0044273	sulfur compound catabolic process	biological_process	3	0.956069	0.0365849	0.507367
GO:0032365	intracellular lipid transport	biological_process	2	0.509143	0.0366739	0.507642
GO:0086019	cell-cell signaling involved in cardiac conduction	biological_process	2	0.509143	0.0366739	0.507642
GO:2001223	negative regulation of neuron migration	biological_process	2	0.509143	0.0366739	0.507642
GO:0060759	regulation of response to cytokine stimulus	biological_process	16	9.54825	0.0368007	0.509076
GO:0051321	meiotic cell cycle	biological_process	19	11.8233	0.0368701	0.509716
GO:0032357	oxidized purine DNA binding	molecular_function	3	0.958143	0.03698	0.510594
GO:0061525	hindgut development	biological_process	1	0.161764	0.0371483	0.512596
GO:0045606	positive regulation of epidermal cell differentiation	biological_process	4	1.47247	0.0372578	0.513785
GO:0045089	positive regulation of innate immune response	biological_process	24	15.742	0.037395	0.515352
GO:0046131	pyrimidine ribonucleoside metabolic process	biological_process	3	0.961254	0.0375775	0.517544
GO:0005416	amino acid:cation symporter activity	molecular_function	1	0.162801	0.0379947	0.520033
GO:0006957	complement activation, alternative pathway	biological_process	1	0.162801	0.0379947	0.520033
GO:0008253	5'-nucleotidase activity	molecular_function	1	0.162801	0.0379947	0.520033
GO:0033010	paranodal junction	cellular_component	1	0.162801	0.0379947	0.520033
GO:0048742	regulation of skeletal muscle fiber development	biological_process	2	0.513291	0.0379748	0.520033
GO:0090624	endoribonuclease activity, cleaving miRNA-paired mRNA	molecular_function	1	0.162801	0.0379947	0.520033
GO:0090646	mitochondrial tRNA processing	biological_process	2	0.513291	0.0379748	0.520033
GO:0006123	mitochondrial electron transport, cytochrome c to oxygen	biological_process	2	0.514328	0.0383038	0.523288
GO:0019646	aerobic electron transport chain	biological_process	2	0.514328	0.0383038	0.523288
GO:0070486	leukocyte aggregation	biological_process	2	0.514328	0.0383038	0.523288
GO:0061912	selective autophagy	biological_process	4	1.48077	0.0384273	0.524648
GO:0039531	regulation of viral-induced cytoplasmic pattern recognition receptor signaling pathway	biological_process	3	0.966438	0.0385861	0.52649
GO:0001401	mitochondrial sorting and assembly machinery complex	cellular_component	1	0.163838	0.0388499	0.526496
GO:0006106	fumarate metabolic process	biological_process	1	0.163838	0.0388499	0.526496
GO:0015245	fatty acid transmembrane transporter activity	molecular_function	1	0.163838	0.0388499	0.526496
GO:0016056	rhodopsin mediated signaling pathway	biological_process	1	0.163838	0.0388499	0.526496
GO:0018065	protein-cofactor linkage	biological_process	1	0.163838	0.0388499	0.526496
GO:0019359	nicotinamide nucleotide biosynthetic process	biological_process	6	2.64111	0.0387506	0.526496
GO:0019363	pyridine nucleotide biosynthetic process	biological_process	6	2.64111	0.0387506	0.526496
GO:0036159	inner dynein arm assembly	biological_process	1	0.163838	0.0388499	0.526496
GO:0052199	negative regulation of catalytic activity in other organism involved in symbiotic interaction	biological_process	1	0.163838	0.0388499	0.526496
GO:0072733	response to staurosporine	biological_process	1	0.163838	0.0388499	0.526496
GO:0072734	cellular response to staurosporine	biological_process	1	0.163838	0.0388499	0.526496
GO:0072310	glomerular epithelial cell development	biological_process	2	0.517439	0.0393005	0.532274
GO:0031347	regulation of defense response	biological_process	43	31.4466	0.0393611	0.532768
GO:0060271	cilium assembly	biological_process	27	18.213	0.0394906	0.534192
GO:0031902	late endosome membrane	cellular_component	7	3.27469	0.039529	0.534383
GO:0070584	mitochondrion morphogenesis	biological_process	3	0.971623	0.0396105	0.535156
GO:0002682	regulation of immune system process	biological_process	83	66.256	0.0396556	0.535236
GO:0016237	lysosomal microautophagy	biological_process	1	0.164875	0.0397138	0.535236
GO:0034727	piecemeal microautophagy of the nucleus	biological_process	1	0.164875	0.0397138	0.535236
GO:0016239	positive regulation of macroautophagy	biological_process	9	4.59369	0.0397942	0.535991
GO:0001325	formation of extrachromosomal circular DNA	biological_process	3	0.973697	0.0400248	0.537451
GO:0090656	t-circle formation	biological_process	3	0.973697	0.0400248	0.537451
GO:0090737	telomere maintenance via telomere trimming	biological_process	3	0.973697	0.0400248	0.537451
GO:0016241	regulation of macroautophagy	biological_process	17	10.384	0.0400587	0.537578
GO:0016290	palmitoyl-CoA hydrolase activity	molecular_function	1	0.165912	0.0405864	0.543665
GO:0072349	modified amino acid transmembrane transporter activity	molecular_function	1	0.165912	0.0405864	0.543665
GO:0051447	negative regulation of meiotic cell cycle	biological_process	2	0.521586	0.040651	0.543799
GO:2000786	positive regulation of autophagosome assembly	biological_process	2	0.521586	0.040651	0.543799
GO:0097711	ciliary basal body-plasma membrane docking	biological_process	19	11.9312	0.0407049	0.543927
GO:0019814	immunoglobulin complex	cellular_component	2	0.522623	0.0409924	0.547105
GO:0030983	mismatched DNA binding	molecular_function	3	0.978882	0.0410715	0.547594
GO:0001101	response to acid chemical	biological_process	22	14.2902	0.0413953	0.551478
GO:0004875	complement receptor activity	molecular_function	1	0.166949	0.0414677	0.552107
GO:0051220	cytoplasmic sequestering of protein	biological_process	5	2.06872	0.0415478	0.552839
GO:0006896	Golgi to vacuole transport	biological_process	2	0.525734	0.0420262	0.558744
GO:0033619	membrane protein proteolysis	biological_process	5	2.07287	0.0420424	0.558744
GO:0000414	regulation of histone H3-K36 methylation	biological_process	2	0.526771	0.0423738	0.561453
GO:0006098	pentose-phosphate shunt	biological_process	2	0.526771	0.0423738	0.561453
GO:0070431	nucleotide-binding oligomerization domain containing 2 signaling pathway	biological_process	2	0.526771	0.0423738	0.561453
GO:0097001	ceramide binding	molecular_function	1	0.167986	0.0423575	0.561453
GO:0031265	CD95 death-inducing signaling complex	cellular_component	2	0.527808	0.042723	0.56438
GO:0031666	positive regulation of lipopolysaccharide-mediated signaling pathway	biological_process	2	0.527808	0.042723	0.56438
GO:0060249	anatomical structure homeostasis	biological_process	29	19.9468	0.0426487	0.56438
GO:0070262	peptidyl-serine dephosphorylation	biological_process	4	1.5098	0.0426998	0.56438
GO:0080134	regulation of response to stress	biological_process	92	74.5049	0.0426478	0.56438
GO:0000400	four-way junction DNA binding	molecular_function	3	0.987177	0.0427795	0.564448
GO:0006006	glucose metabolic process	biological_process	10	5.32474	0.0427548	0.564448
GO:0002677	negative regulation of chronic inflammatory response	biological_process	1	0.169023	0.0432557	0.568922
GO:0006560	proline metabolic process	biological_process	1	0.169023	0.0432557	0.568922
GO:0015036	disulfide oxidoreductase activity	molecular_function	4	1.51291	0.0431742	0.568922
GO:0016671	oxidoreductase activity, acting on a sulfur group of donors, disulfide as acceptor	molecular_function	1	0.169023	0.0432557	0.568922
GO:0046330	positive regulation of JNK cascade	biological_process	11	6.03506	0.0432738	0.568922
GO:0097386	glial cell projection	cellular_component	3	0.989251	0.0432129	0.568922
GO:0051445	regulation of meiotic cell cycle	biological_process	5	2.08427	0.0434219	0.570188
GO:0042742	defense response to bacterium	biological_process	11	6.03817	0.043459	0.570335
GO:0000421	autophagosome membrane	cellular_component	4	1.51706	0.0438118	0.573595
GO:2001237	negative regulation of extrinsic apoptotic signaling pathway	biological_process	14	8.21991	0.0437916	0.573595
GO:0032119	sequestering of zinc ion	biological_process	1	0.17006	0.0441624	0.576813
GO:0043550	regulation of lipid kinase activity	biological_process	7	3.32758	0.0440913	0.576813
GO:0046952	ketone body catabolic process	biological_process	1	0.17006	0.0441624	0.576813
GO:1900425	negative regulation of defense response to bacterium	biological_process	1	0.17006	0.0441624	0.576813
GO:0032755	positive regulation of interleukin-6 production	biological_process	6	2.69607	0.0442009	0.576973
GO:0019904	protein domain specific binding	molecular_function	67	52.4645	0.0447538	0.583843
GO:0048468	cell development	biological_process	82	65.7448	0.044962	0.586211
GO:0004528	phosphodiesterase I activity	molecular_function	1	0.171097	0.0450774	0.587021
GO:0031339	negative regulation of vesicle fusion	biological_process	1	0.171097	0.0450774	0.587021
GO:0044283	small molecule biosynthetic process	biological_process	24	15.9919	0.0452197	0.588525
GO:0000149	SNARE binding	molecular_function	8	3.99745	0.0452922	0.589119
GO:1990845	adaptive thermogenesis	biological_process	3	0.999621	0.045418	0.590407
GO:0006536	glutamate metabolic process	biological_process	2	0.536104	0.0455717	0.591706
GO:0044126	regulation of growth of symbiont in host	biological_process	2	0.536104	0.0455717	0.591706
GO:0017014	protein nitrosylation	biological_process	2	0.537141	0.0459347	0.595014
GO:0018119	peptidyl-cysteine S-nitrosylation	biological_process	2	0.537141	0.0459347	0.595014
GO:0006102	isocitrate metabolic process	biological_process	1	0.172134	0.0460007	0.595168
GO:0016309	1-phosphatidylinositol-5-phosphate 4-kinase activity	molecular_function	1	0.172134	0.0460007	0.595168
GO:0044144	modulation of growth of symbiont involved in interaction with host	biological_process	2	0.538178	0.0462992	0.598677
GO:0070530	K63-linked polyubiquitin modification-dependent protein binding	molecular_function	4	1.53365	0.0464197	0.599532
GO:1901020	negative regulation of calcium ion transmembrane transporter activity	biological_process	4	1.53365	0.0464197	0.599532
GO:1903708	positive regulation of hemopoiesis	biological_process	15	9.02147	0.0465356	0.600675
GO:0070663	regulation of leukocyte proliferation	biological_process	14	8.27591	0.0466148	0.600675
GO:0002439	chronic inflammatory response to antigenic stimulus	biological_process	1	0.173171	0.0469322	0.601909
GO:0006538	glutamate catabolic process	biological_process	1	0.173171	0.0469322	0.601909
GO:0043295	glutathione binding	molecular_function	1	0.173171	0.0469322	0.601909
GO:0071315	cellular response to morphine	biological_process	1	0.173171	0.0469322	0.601909
GO:0071317	cellular response to isoquinoline alkaloid	biological_process	1	0.173171	0.0469322	0.601909
GO:0072525	pyridine-containing compound biosynthetic process	biological_process	6	2.72096	0.0468261	0.601909
GO:1904019	epithelial cell apoptotic process	biological_process	4	1.53676	0.046919	0.601909
GO:0031333	negative regulation of protein complex assembly	biological_process	13	7.54797	0.0472008	0.604649
GO:0005759	mitochondrial matrix	cellular_component	28	19.2873	0.04726	0.605054
GO:0046328	regulation of JNK cascade	biological_process	16	9.794	0.0473589	0.605968
GO:1901537	positive regulation of DNA demethylation	biological_process	2	0.541288	0.0474017	0.606163
GO:0005313	L-glutamate transmembrane transporter activity	molecular_function	1	0.174208	0.0478718	0.610046
GO:0006278	RNA-dependent DNA biosynthetic process	biological_process	8	4.02752	0.0477644	0.610046
GO:0015172	acidic amino acid transmembrane transporter activity	molecular_function	1	0.174208	0.0478718	0.610046
GO:0048790	maintenance of presynaptic active zone structure	biological_process	1	0.174208	0.0478718	0.610046
GO:0061146	Peyer's patch morphogenesis	biological_process	1	0.174208	0.0478718	0.610046
GO:0070489	T cell aggregation	biological_process	1	0.174208	0.0478718	0.610046
GO:0031083	BLOC-1 complex	cellular_component	2	0.543362	0.0481443	0.613164
GO:0044782	cilium organization	biological_process	27	18.5096	0.0484339	0.615619
GO:0120025	plasma membrane bounded cell projection	cellular_component	98	80.317	0.048449	0.615619
GO:0097340	inhibition of cysteine-type endopeptidase activity	biological_process	2	0.544399	0.0485179	0.615783
GO:0097341	zymogen inhibition	biological_process	2	0.544399	0.0485179	0.615783
GO:0031349	positive regulation of defense response	biological_process	28	19.3288	0.0485642	0.616014
GO:0071944	cell periphery	cellular_component	163	139.698	0.0486069	0.616201
GO:0044441	ciliary part	cellular_component	23	15.293	0.0487404	0.616762
GO:0048708	astrocyte differentiation	biological_process	7	3.37839	0.0487947	0.616762
GO:0060605	tube lumen cavitation	biological_process	1	0.175245	0.0488194	0.616762
GO:0060662	salivary gland cavitation	biological_process	1	0.175245	0.0488194	0.616762
GO:0098883	synapse pruning	biological_process	1	0.175245	0.0488194	0.616762
GO:1990037	Lewy body core	cellular_component	1	0.175245	0.0488194	0.616762
GO:0004869	cysteine-type endopeptidase inhibitor activity	molecular_function	5	2.12782	0.0489534	0.617917
GO:0002755	MyD88-dependent toll-like receptor signaling pathway	biological_process	5	2.12886	0.0490903	0.619118
GO:0030031	cell projection assembly	biological_process	32	22.646	0.049331	0.621796
GO:0051656	establishment of organelle localization	biological_process	30	21.0003	0.0495358	0.623663
GO:0034332	adherens junction organization	biological_process	8	4.04929	0.0496104	0.624246
GO:0010857	calcium-dependent protein kinase activity	molecular_function	2	0.54751	0.0496477	0.624283
GO:0045988	negative regulation of striated muscle contraction	biological_process	1	0.176282	0.049775	0.624283
GO:0097210	response to gonadotropin-releasing hormone	biological_process	1	0.176282	0.049775	0.624283
GO:0098926	postsynaptic signal transduction	biological_process	3	1.01932	0.0497837	0.624283
GO:0099527	postsynapse to nucleus signaling pathway	biological_process	3	1.01932	0.0497837	0.624283
GO:0035305	negative regulation of dephosphorylation	biological_process	9	4.73368	0.0498895	0.625254
GO:0002714	positive regulation of B cell mediated immunity	biological_process	4	1.55646	0.0501571	0.627891
GO:0002891	positive regulation of immunoglobulin mediated immune response	biological_process	4	1.55646	0.0501571	0.627891
GO:0042379	chemokine receptor binding	molecular_function	3	1.0214	0.0502567	0.62878
GO:0003691	double-stranded telomeric DNA binding	molecular_function	4	1.5575	0.0503311	0.629354
GO:0002720	positive regulation of cytokine production involved in immune response	biological_process	6	2.75414	0.0504812	0.630872
GO:0000819	sister chromatid segregation	biological_process	13	7.61018	0.0507235	0.632649
GO:0019207	kinase regulator activity	molecular_function	18	11.4023	0.0507119	0.632649
GO:0050942	positive regulation of pigment cell differentiation	biological_process	1	0.177319	0.0507384	0.632649
GO:1900750	oligopeptide binding	molecular_function	1	0.177319	0.0507384	0.632649
GO:0002526	acute inflammatory response	biological_process	6	2.75725	0.050833	0.633469
GO:0002822	regulation of adaptive immune response based on somatic recombination of immune receptors built from immunoglobulin superfamily domains	biological_process	11	6.15638	0.0509207	0.634202
GO:0032356	oxidized DNA binding	molecular_function	3	1.02554	0.0512102	0.637447
GO:0023052	signaling	biological_process	201	175.219	0.0513785	0.63918
GO:0006114	glycerol biosynthetic process	biological_process	1	0.178356	0.0517097	0.642211
GO:0043111	replication fork arrest	biological_process	1	0.178356	0.0517097	0.642211
GO:0097129	cyclin D2-CDK4 complex	cellular_component	1	0.178356	0.0517097	0.642211
GO:0009435	NAD biosynthetic process	biological_process	5	2.1496	0.0518779	0.643935
GO:0032409	regulation of transporter activity	biological_process	17	10.6599	0.0521464	0.646903
GO:0014842	regulation of skeletal muscle satellite cell proliferation	biological_process	2	0.554769	0.0523363	0.648893
GO:0006398	mRNA 3'-end processing by stem-loop binding and cleavage	biological_process	1	0.179393	0.0526888	0.651892
GO:0031331	positive regulation of cellular catabolic process	biological_process	33	23.5896	0.0526704	0.651892
GO:0031730	CCR5 chemokine receptor binding	molecular_function	2	0.555806	0.0527263	0.651892
GO:0036499	PERK-mediated unfolded protein response	biological_process	3	1.03177	0.0526597	0.651892
GO:2000121	regulation of removal of superoxide radicals	biological_process	2	0.555806	0.0527263	0.651892
GO:0006996	organelle organization	biological_process	200	174.43	0.0527782	0.652166
GO:0071417	cellular response to organonitrogen compound	biological_process	42	31.1915	0.0529397	0.653428
GO:0045950	negative regulation of mitotic recombination	biological_process	2	0.556843	0.0531179	0.655259
GO:0002700	regulation of production of molecular mediator of immune response	biological_process	11	6.19475	0.053523	0.659517
GO:0051657	maintenance of organelle location	biological_process	2	0.55788	0.0535109	0.659517
GO:0048341	paraxial mesoderm formation	biological_process	1	0.180429	0.0536755	0.661026
GO:1904430	negative regulation of t-circle formation	biological_process	2	0.558917	0.0539054	0.662719
GO:0001817	regulation of cytokine production	biological_process	42	31.234	0.0540436	0.663701
GO:0045932	negative regulation of muscle contraction	biological_process	3	1.03799	0.054132	0.664416
GO:0002295	T-helper cell lineage commitment	biological_process	2	0.559954	0.0543014	0.665752
GO:0003774	motor activity	molecular_function	10	5.49169	0.0543769	0.666306
GO:0008063	Toll signaling pathway	biological_process	1	0.181466	0.0546698	0.668018
GO:0030547	receptor inhibitor activity	molecular_function	2	0.560991	0.0546988	0.668018
GO:0070525	tRNA threonylcarbamoyladenosine metabolic process	biological_process	2	0.560991	0.0546988	0.668018
GO:0099612	protein localization to axon	biological_process	1	0.181466	0.0546698	0.668018
GO:0090207	regulation of triglyceride metabolic process	biological_process	3	1.0411	0.0548768	0.669258
GO:0014857	regulation of skeletal muscle cell proliferation	biological_process	2	0.562027	0.0550978	0.671033
GO:0034612	response to tumor necrosis factor	biological_process	17	10.7273	0.0554627	0.674725
GO:0002339	B cell selection	biological_process	1	0.182503	0.0556716	0.674898
GO:0005547	phosphatidylinositol-3,4,5-trisphosphate binding	molecular_function	4	1.58861	0.0557224	0.674898
GO:0019388	galactose catabolic process	biological_process	1	0.182503	0.0556716	0.674898
GO:0033065	Rad51C-XRCC3 complex	cellular_component	1	0.182503	0.0556716	0.674898
GO:0043069	negative regulation of programmed cell death	biological_process	71	56.603	0.0556446	0.674898
GO:0045903	positive regulation of translational fidelity	biological_process	1	0.182503	0.0556716	0.674898
GO:0090222	centrosome-templated microtubule nucleation	biological_process	1	0.182503	0.0556716	0.674898
GO:0001843	neural tube closure	biological_process	8	4.11981	0.0559155	0.676491
GO:0051707	response to other organism	biological_process	44	33.0217	0.0560603	0.67787
GO:0032354	response to follicle-stimulating hormone	biological_process	2	0.565138	0.0563034	0.680062
GO:0006578	amino-acid betaine biosynthetic process	biological_process	1	0.18354	0.0566808	0.681999
GO:0043470	regulation of carbohydrate catabolic process	biological_process	6	2.80599	0.0565519	0.681999
GO:0060606	tube closure	biological_process	8	4.12707	0.0565933	0.681999
GO:0061749	forked DNA-dependent helicase activity	molecular_function	1	0.18354	0.0566808	0.681999
GO:0061849	telomeric G-quadruplex DNA binding	molecular_function	1	0.18354	0.0566808	0.681999
GO:0098502	DNA dephosphorylation	biological_process	1	0.18354	0.0566808	0.681999
GO:0012506	vesicle membrane	cellular_component	37	27.0966	0.0570908	0.686557
GO:0086091	regulation of heart rate by cardiac conduction	biological_process	4	1.5969	0.0572157	0.687682
GO:0043243	positive regulation of protein complex disassembly	biological_process	4	1.59794	0.057404	0.689192
GO:0046640	regulation of alpha-beta T cell proliferation	biological_process	3	1.05147	0.0574006	0.689192
GO:0043207	response to external biotic stimulus	biological_process	44	33.0777	0.0575366	0.689655
GO:0097110	scaffold protein binding	molecular_function	10	5.53213	0.0574878	0.689655
GO:1900016	negative regulation of cytokine production involved in inflammatory response	biological_process	2	0.568249	0.0575222	0.689655
GO:0007620	copulation	biological_process	1	0.184577	0.0576975	0.689704
GO:0010658	striated muscle cell apoptotic process	biological_process	1	0.184577	0.0576975	0.689704
GO:0010659	cardiac muscle cell apoptotic process	biological_process	1	0.184577	0.0576975	0.689704
GO:1903903	regulation of establishment of T cell polarity	biological_process	1	0.184577	0.0576975	0.689704
GO:0002861	regulation of inflammatory response to antigenic stimulus	biological_process	2	0.569286	0.0579314	0.692125
GO:0019884	antigen processing and presentation of exogenous antigen	biological_process	13	7.72943	0.057988	0.692425
GO:0002706	regulation of lymphocyte mediated immunity	biological_process	11	6.26318	0.0583907	0.695823
GO:0060548	negative regulation of cell death	biological_process	75	60.3039	0.0583992	0.695823
GO:0042440	pigment metabolic process	biological_process	4	1.60416	0.0585414	0.696868
GO:1902105	regulation of leukocyte differentiation	biological_process	19	12.3522	0.0585502	0.696868
GO:0009894	regulation of catabolic process	biological_process	76	61.206	0.0585975	0.697053
GO:0032147	activation of protein kinase activity	biological_process	24	16.3548	0.0586891	0.697396
GO:0032412	regulation of ion transmembrane transporter activity	biological_process	15	9.25064	0.0587118	0.697396
GO:0071896	protein localization to adherens junction	biological_process	1	0.185614	0.0587214	0.697396
GO:0072666	establishment of protein localization to vacuole	biological_process	6	2.82465	0.058846	0.698499
GO:0043066	negative regulation of apoptotic process	biological_process	70	55.8896	0.0590737	0.700445
GO:0009144	purine nucleoside triphosphate metabolic process	biological_process	18	11.5796	0.0591895	0.70144
GO:0034109	homotypic cell-cell adhesion	biological_process	7	3.48208	0.059396	0.703508
GO:0034976	response to endoplasmic reticulum stress	biological_process	24	16.3755	0.0595389	0.704442
GO:0060171	stereocilium membrane	cellular_component	1	0.186651	0.0597525	0.705831
GO:1902174	positive regulation of keratinocyte apoptotic process	biological_process	1	0.186651	0.0597525	0.705831
GO:0002021	response to dietary excess	biological_process	2	0.574471	0.0599992	0.706981
GO:0002475	antigen processing and presentation via MHC class Ib	biological_process	2	0.574471	0.0599992	0.706981
GO:0002705	positive regulation of leukocyte mediated immunity	biological_process	10	5.56324	0.0599616	0.706981
GO:0009605	response to external stimulus	biological_process	86	70.24	0.0600106	0.706981
GO:0019901	protein kinase binding	molecular_function	59	46.2294	0.0603241	0.710294
GO:0031543	peptidyl-proline dioxygenase activity	molecular_function	2	0.575508	0.0604171	0.711008
GO:0002238	response to molecule of fungal origin	biological_process	1	0.187688	0.0607908	0.713878
GO:0009190	cyclic nucleotide biosynthetic process	biological_process	1	0.187688	0.0607908	0.713878
GO:0052652	cyclic purine nucleotide metabolic process	biological_process	1	0.187688	0.0607908	0.713878
GO:0071226	cellular response to molecule of fungal origin	biological_process	1	0.187688	0.0607908	0.713878
GO:0042755	eating behavior	biological_process	2	0.576545	0.0608364	0.714032
GO:0007155	cell adhesion	biological_process	35	25.5328	0.0609773	0.715142
GO:0002277	myeloid dendritic cell activation involved in immune response	biological_process	1	0.188725	0.0618361	0.720766
GO:0006167	AMP biosynthetic process	biological_process	1	0.188725	0.0618361	0.720766
GO:0006285	base-excision repair, AP site formation	biological_process	1	0.188725	0.0618361	0.720766
GO:0009127	purine nucleoside monophosphate biosynthetic process	biological_process	7	3.50386	0.0617969	0.720766
GO:0009168	purine ribonucleoside monophosphate biosynthetic process	biological_process	7	3.50386	0.0617969	0.720766
GO:0016868	intramolecular transferase activity, phosphotransferases	molecular_function	1	0.188725	0.0618361	0.720766
GO:0042802	identical protein binding	molecular_function	108	90.249	0.0616422	0.720766
GO:1905056	calcium-transporting ATPase activity involved in regulation of presynaptic cytosolic calcium ion concentration	molecular_function	1	0.188725	0.0618361	0.720766
GO:0005886	plasma membrane	cellular_component	157	135.288	0.0618779	0.720871
GO:0090153	regulation of sphingolipid biosynthetic process	biological_process	2	0.579656	0.062103	0.721964
GO:1905038	regulation of membrane lipid metabolic process	biological_process	2	0.579656	0.062103	0.721964
GO:2000303	regulation of ceramide biosynthetic process	biological_process	2	0.579656	0.062103	0.721964
GO:2000630	positive regulation of miRNA metabolic process	biological_process	2	0.579656	0.062103	0.721964
GO:0032352	positive regulation of hormone metabolic process	biological_process	2	0.580693	0.0625281	0.726522
GO:0002237	response to molecule of bacterial origin	biological_process	21	14.0331	0.062907	0.728999
GO:0003415	chondrocyte hypertrophy	biological_process	1	0.189762	0.0628885	0.728999
GO:0006273	lagging strand elongation	biological_process	1	0.189762	0.0628885	0.728999
GO:0044393	microspike	cellular_component	1	0.189762	0.0628885	0.728999
GO:0097454	Schwann cell microvillus	cellular_component	1	0.189762	0.0628885	0.728999
GO:0045859	regulation of protein kinase activity	biological_process	54	41.9582	0.0630028	0.729724
GO:0090313	regulation of protein targeting to membrane	biological_process	4	1.63009	0.0634229	0.733692
GO:0097242	amyloid-beta clearance	biological_process	2	0.582767	0.0633825	0.733692
GO:1903306	negative regulation of regulated secretory pathway	biological_process	3	1.07532	0.0634454	0.733692
GO:0045408	regulation of interleukin-6 biosynthetic process	biological_process	2	0.583803	0.0638119	0.737155
GO:0033634	positive regulation of cell-cell adhesion mediated by integrin	biological_process	1	0.190799	0.0639478	0.737175
GO:0036158	outer dynein arm assembly	biological_process	1	0.190799	0.0639478	0.737175
GO:1990737	response to manganese-induced endoplasmic reticulum stress	biological_process	1	0.190799	0.0639478	0.737175
GO:0032663	regulation of interleukin-2 production	biological_process	7	3.5246	0.0641408	0.739013
GO:0030117	membrane coat	cellular_component	8	4.20898	0.0646218	0.743387
GO:0045088	regulation of innate immune response	biological_process	31	22.2768	0.0645626	0.743387
GO:0048475	coated membrane	cellular_component	8	4.20898	0.0646218	0.743387
GO:0006063	uronic acid metabolic process	biological_process	1	0.191836	0.0650139	0.744622
GO:0008290	F-actin capping protein complex	cellular_component	2	0.586914	0.0651085	0.744622
GO:0017112	Rab guanyl-nucleotide exchange factor activity	molecular_function	4	1.63838	0.0650333	0.744622
GO:0019585	glucuronate metabolic process	biological_process	1	0.191836	0.0650139	0.744622
GO:0031082	BLOC complex	cellular_component	2	0.586914	0.0651085	0.744622
GO:0043406	positive regulation of MAP kinase activity	biological_process	21	14.0797	0.0651354	0.744622
GO:0072559	NLRP3 inflammasome complex	cellular_component	1	0.191836	0.0650139	0.744622
GO:2001236	regulation of extrinsic apoptotic signaling pathway	biological_process	19	12.4828	0.0650885	0.744622
GO:0005768	endosome	cellular_component	46	35.0801	0.065209	0.744675
GO:0032088	negative regulation of NF-kappaB transcription factor activity	biological_process	9	4.91411	0.0653025	0.744675
GO:0045453	bone resorption	biological_process	4	1.64046	0.0654396	0.745002
GO:1903579	negative regulation of ATP metabolic process	biological_process	4	1.64046	0.0654396	0.745002
GO:0006110	regulation of glycolytic process	biological_process	5	2.24396	0.0657922	0.748629
GO:0031297	replication fork processing	biological_process	4	1.64253	0.0658473	0.748869
GO:0004467	long-chain fatty acid-CoA ligase activity	molecular_function	1	0.192873	0.0660867	0.75004
GO:0030314	junctional membrane complex	cellular_component	1	0.192873	0.0660867	0.75004
GO:0098634	cell-matrix adhesion mediator activity	molecular_function	1	0.192873	0.0660867	0.75004
GO:0099106	ion channel regulator activity	molecular_function	8	4.22558	0.0663335	0.751678
GO:0030033	microvillus assembly	biological_process	2	0.590025	0.0664178	0.751857
GO:0050431	transforming growth factor beta binding	molecular_function	2	0.590025	0.0664178	0.751857
GO:0036297	interstrand cross-link repair	biological_process	7	3.54637	0.0666622	0.753849
GO:0016620	oxidoreductase activity, acting on the aldehyde or oxo group of donors, NAD or NADP as acceptor	molecular_function	4	1.64772	0.0668731	0.755069
GO:0004802	transketolase activity	molecular_function	1	0.19391	0.0671663	0.756051
GO:0043122	regulation of I-kappaB kinase/NF-kappaB signaling	biological_process	23	15.7368	0.0671027	0.756051
GO:0097200	cysteine-type endopeptidase activity involved in execution phase of apoptosis	molecular_function	1	0.19391	0.0671663	0.756051
GO:0016667	oxidoreductase activity, acting on a sulfur group of donors	molecular_function	5	2.25329	0.067279	0.756932
GO:0035308	negative regulation of protein dephosphorylation	biological_process	6	2.88998	0.0673341	0.757164
GO:0035728	response to hepatocyte growth factor	biological_process	3	1.09087	0.0675668	0.759393
GO:0046683	response to organophosphorus	biological_process	11	6.38451	0.0677497	0.76106
GO:0010677	negative regulation of cellular carbohydrate metabolic process	biological_process	4	1.65497	0.0683245	0.765562
GO:0048069	eye pigmentation	biological_process	1	0.194947	0.0682525	0.765562
GO:1900543	negative regulation of purine nucleotide metabolic process	biological_process	4	1.65497	0.0683245	0.765562
GO:0001891	phagocytic cup	cellular_component	2	0.59521	0.068628	0.767307
GO:0031304	intrinsic component of mitochondrial inner membrane	cellular_component	3	1.09502	0.0686896	0.767307
GO:0031305	integral component of mitochondrial inner membrane	cellular_component	3	1.09502	0.0686896	0.767307
GO:1903516	regulation of single strand break repair	biological_process	2	0.59521	0.068628	0.767307
GO:0008238	exopeptidase activity	molecular_function	4	1.65705	0.0687425	0.767508
GO:0009620	response to fungus	biological_process	4	1.65912	0.0691619	0.7718
GO:0003094	glomerular filtration	biological_process	1	0.195984	0.0693453	0.772187
GO:0070821	tertiary granule membrane	cellular_component	4	1.66016	0.0693722	0.772187
GO:1901558	response to metformin	biological_process	1	0.195984	0.0693453	0.772187
GO:0032300	mismatch repair complex	cellular_component	2	0.597284	0.0695218	0.773115
GO:0043405	regulation of MAP kinase activity	biological_process	26	18.2472	0.0695259	0.773115
GO:0071801	regulation of podosome assembly	biological_process	3	1.09917	0.0698223	0.776019
GO:0001841	neural tube formation	biological_process	9	4.96285	0.0699504	0.776101
GO:0016192	vesicle-mediated transport	biological_process	90	74.3722	0.0699247	0.776101
GO:0044232	organelle membrane contact site	cellular_component	2	0.598321	0.0699708	0.776101
GO:0050776	regulation of immune response	biological_process	58	45.7513	0.0701365	0.777547
GO:0002265	astrocyte activation involved in immune response	biological_process	1	0.197021	0.0704445	0.778257
GO:0021747	cochlear nucleus development	biological_process	1	0.197021	0.0704445	0.778257
GO:0030811	regulation of nucleotide catabolic process	biological_process	5	2.273	0.0704837	0.778257
GO:0035634	response to stilbenoid	biological_process	1	0.197021	0.0704445	0.778257
GO:0035662	Toll-like receptor 4 binding	molecular_function	1	0.197021	0.0704445	0.778257
GO:0060154	cellular process regulating host cell cycle in response to virus	biological_process	1	0.197021	0.0704445	0.778257
GO:0099023	tethering complex	cellular_component	5	2.273	0.0704837	0.778257
GO:1904491	protein localization to ciliary transition zone	biological_process	1	0.197021	0.0704445	0.778257
GO:0042326	negative regulation of phosphorylation	biological_process	37	27.5196	0.0707184	0.780457
GO:0006893	Golgi to plasma membrane transport	biological_process	5	2.27507	0.0708262	0.781023
GO:0034599	cellular response to oxidative stress	biological_process	23	15.8166	0.0708744	0.781023
GO:0043123	positive regulation of I-kappaB kinase/NF-kappaB signaling	biological_process	18	11.7964	0.0708762	0.781023
GO:0034762	regulation of transmembrane transport	biological_process	26	18.2825	0.0710762	0.782834
GO:0030154	cell differentiation	biological_process	160	138.751	0.0711719	0.782936
GO:0043235	receptor complex	cellular_component	19	12.5958	0.0711519	0.782936
GO:0051926	negative regulation of calcium ion transport	biological_process	6	2.91798	0.0711922	0.782936
GO:0019362	pyridine nucleotide metabolic process	biological_process	9	4.97944	0.0715808	0.783294
GO:0021855	hypothalamus cell migration	biological_process	1	0.198058	0.0715502	0.783294
GO:0030593	neutrophil chemotaxis	biological_process	3	1.10539	0.07154	0.783294
GO:0039506	modulation by virus of host molecular function	biological_process	1	0.198058	0.0715502	0.783294
GO:0039507	suppression by virus of host molecular function	biological_process	1	0.198058	0.0715502	0.783294
GO:0046496	nicotinamide nucleotide metabolic process	biological_process	9	4.97944	0.0715808	0.783294
GO:0048703	embryonic viscerocranium morphogenesis	biological_process	1	0.198058	0.0715502	0.783294
GO:0052055	modulation by symbiont of host molecular function	biological_process	1	0.198058	0.0715502	0.783294
GO:0052056	negative regulation by symbiont of host molecular function	biological_process	1	0.198058	0.0715502	0.783294
GO:0002711	positive regulation of T cell mediated immunity	biological_process	5	2.28233	0.0720328	0.786675
GO:0008094	DNA-dependent ATPase activity	molecular_function	11	6.43843	0.0722163	0.788287
GO:1903170	negative regulation of calcium ion transmembrane transport	biological_process	4	1.67468	0.0723544	0.789163
GO:2001171	positive regulation of ATP biosynthetic process	biological_process	5	2.2844	0.0723798	0.789163
GO:0001951	intestinal D-glucose absorption	biological_process	1	0.199095	0.0726621	0.789626
GO:0006808	regulation of nitrogen utilization	biological_process	1	0.199095	0.0726621	0.789626
GO:0033043	regulation of organelle organization	biological_process	96	79.9469	0.0725479	0.789626
GO:0052811	1-phosphatidylinositol-3-phosphate 4-kinase activity	molecular_function	1	0.199095	0.0726621	0.789626
GO:1902617	response to fluoride	biological_process	1	0.199095	0.0726621	0.789626
GO:1902896	terminal web assembly	biological_process	1	0.199095	0.0726621	0.789626
GO:0035973	aggrephagy	biological_process	2	0.605579	0.0731523	0.793777
GO:0000922	spindle pole	cellular_component	18	11.8409	0.0734687	0.796032
GO:0097413	Lewy body	cellular_component	2	0.606616	0.0736123	0.797195
GO:0010657	muscle cell apoptotic process	biological_process	1	0.200132	0.0737804	0.797585
GO:0016054	organic acid catabolic process	biological_process	10	5.72293	0.0737933	0.797585
GO:0046395	carboxylic acid catabolic process	biological_process	10	5.72293	0.0737933	0.797585
GO:1900748	positive regulation of vascular endothelial growth factor signaling pathway	biological_process	1	0.200132	0.0737804	0.797585
GO:0033210	leptin-mediated signaling pathway	biological_process	2	0.607653	0.0740736	0.800221
GO:0006890	retrograde vesicle-mediated transport, Golgi to ER	biological_process	7	3.60963	0.0743406	0.802317
GO:0060019	radial glial cell differentiation	biological_process	2	0.60869	0.0745363	0.803641
GO:0032873	negative regulation of stress-activated MAPK cascade	biological_process	8	4.30231	0.0746319	0.803882
GO:0070303	negative regulation of stress-activated protein kinase signaling cascade	biological_process	8	4.30231	0.0746319	0.803882
GO:0006469	negative regulation of protein kinase activity	biological_process	21	14.2684	0.0747285	0.80453
GO:0000963	mitochondrial RNA processing	biological_process	2	0.609727	0.0750004	0.805485
GO:0035771	interleukin-4-mediated signaling pathway	biological_process	1	0.201169	0.0749048	0.805485
GO:0038155	interleukin-23-mediated signaling pathway	biological_process	2	0.609727	0.0750004	0.805485
GO:0060715	syncytiotrophoblast cell differentiation involved in labyrinthine layer development	biological_process	1	0.201169	0.0749048	0.805485
GO:0045980	negative regulation of nucleotide metabolic process	biological_process	4	1.69023	0.075629	0.810653
GO:0042997	negative regulation of Golgi to plasma membrane protein transport	biological_process	1	0.202205	0.0760353	0.813027
GO:0045916	negative regulation of complement activation	biological_process	1	0.202205	0.0760353	0.813027
GO:0071332	cellular response to fructose stimulus	biological_process	1	0.202205	0.0760353	0.813027
GO:0110095	cellular detoxification of aldehyde	biological_process	1	0.202205	0.0760353	0.813027
GO:2000349	negative regulation of CD40 signaling pathway	biological_process	1	0.202205	0.0760353	0.813027
GO:0014074	response to purine-containing compound	biological_process	12	7.2317	0.076201	0.813518
GO:0046885	regulation of hormone biosynthetic process	biological_process	3	1.12198	0.0762291	0.813518
GO:0045185	maintenance of protein location	biological_process	12	7.23273	0.076286	0.813729
GO:0009108	coenzyme biosynthetic process	biological_process	10	5.75093	0.0764178	0.813951
GO:0042535	positive regulation of tumor necrosis factor biosynthetic process	biological_process	2	0.612838	0.0764006	0.813951
GO:0046784	viral mRNA export from host cell nucleus	biological_process	2	0.612838	0.0764006	0.813951
GO:0010638	positive regulation of organelle organization	biological_process	56	44.227	0.0766549	0.816081
GO:0006094	gluconeogenesis	biological_process	5	2.31033	0.0768009	0.81724
GO:0034058	endosomal vesicle fusion	biological_process	1	0.203242	0.0771719	0.819602
GO:0060760	positive regulation of response to cytokine stimulus	biological_process	5	2.3124	0.0771613	0.819602
GO:0071593	lymphocyte aggregation	biological_process	1	0.203242	0.0771719	0.819602
GO:0098888	extrinsic component of presynaptic membrane	cellular_component	1	0.203242	0.0771719	0.819602
GO:0007568	aging	biological_process	23	15.9473	0.077371	0.82132
GO:1903008	organelle disassembly	biological_process	7	3.63555	0.0776408	0.822596
GO:0007224	smoothened signaling pathway	biological_process	6	2.96361	0.077765	0.822642
GO:0097191	extrinsic apoptotic signaling pathway	biological_process	11	6.50272	0.0777941	0.822642
GO:0071316	cellular response to nicotine	biological_process	2	0.61906	0.0792372	0.835886
GO:0035605	peptidyl-cysteine S-nitrosylase activity	molecular_function	1	0.205316	0.0794629	0.836662
GO:0047696	beta-adrenergic receptor kinase activity	molecular_function	1	0.205316	0.0794629	0.836662
GO:0051490	negative regulation of filopodium assembly	biological_process	1	0.205316	0.0794629	0.836662
GO:0009063	cellular amino acid catabolic process	biological_process	6	2.97605	0.0796193	0.837568
GO:0010507	negative regulation of autophagy	biological_process	8	4.3469	0.0797451	0.838028
GO:0042995	cell projection	cellular_component	99	83.0401	0.0798286	0.838505
GO:1902170	cellular response to reactive nitrogen species	biological_process	5	2.32796	0.0798958	0.83881
GO:0005811	lipid droplet	cellular_component	7	3.65318	0.0799362	0.838835
GO:0005741	mitochondrial outer membrane	cellular_component	12	7.28147	0.0803514	0.842387
GO:0003245	cardiac muscle tissue growth involved in heart morphogenesis	biological_process	1	0.206353	0.0806172	0.842764
GO:0003910	DNA ligase (ATP) activity	molecular_function	1	0.206353	0.0806172	0.842764
GO:0035523	protein K29-linked deubiquitination	biological_process	1	0.206353	0.0806172	0.842764
GO:0090164	asymmetric Golgi ribbon formation	biological_process	1	0.206353	0.0806172	0.842764
GO:1905167	positive regulation of lysosomal protein catabolic process	biological_process	1	0.206353	0.0806172	0.842764
GO:0045321	leukocyte activation	biological_process	55	43.4825	0.0806756	0.842974
GO:0072524	pyridine-containing compound metabolic process	biological_process	9	5.06862	0.0807687	0.843545
GO:0032502	developmental process	biological_process	230	205.011	0.0808273	0.843758
GO:0003156	regulation of animal organ formation	biological_process	4	1.71615	0.0812686	0.84756
GO:0086001	cardiac muscle cell action potential	biological_process	4	1.71719	0.0814989	0.849156
GO:0042661	regulation of mesodermal cell fate specification	biological_process	1	0.20739	0.0817773	0.850847
GO:0048675	axon extension	biological_process	5	2.33832	0.0817498	0.850847
GO:2000381	negative regulation of mesoderm development	biological_process	1	0.20739	0.0817773	0.850847
GO:0009898	cytoplasmic side of plasma membrane	cellular_component	14	8.83793	0.0824891	0.856728
GO:0071354	cellular response to interleukin-6	biological_process	5	2.34247	0.0824983	0.856728
GO:0001816	cytokine production	biological_process	9	5.08832	0.0828959	0.85911
GO:0005829	cytosol	cellular_component	284	256.254	0.0829044	0.85911
GO:0021915	neural tube development	biological_process	12	7.31154	0.0829305	0.85911
GO:0035461	vitamin transmembrane transport	biological_process	1	0.208427	0.082943	0.85911
GO:0044421	extracellular region part	cellular_component	150	130.22	0.082962	0.85911
GO:0044444	cytoplasmic part	cellular_component	394	361.093	0.0831148	0.860287
GO:0002764	immune response-regulating signaling pathway	biological_process	31	22.7434	0.0833862	0.862691
GO:0022610	biological adhesion	biological_process	35	26.1519	0.083578	0.864268
GO:0016050	vesicle organization	biological_process	18	12.0058	0.0836319	0.864419
GO:1901699	cellular response to nitrogen compound	biological_process	45	34.8011	0.0838164	0.865919
GO:0003334	keratinocyte development	biological_process	2	0.629429	0.0840705	0.866157
GO:0032057	negative regulation of translational initiation in response to stress	biological_process	1	0.209464	0.0841144	0.866157
GO:0043271	negative regulation of ion transport	biological_process	12	7.32606	0.0841951	0.866157
GO:0043507	positive regulation of JUN kinase activity	biological_process	7	3.68325	0.083948	0.866157
GO:0043878	glyceraldehyde-3-phosphate dehydrogenase (NAD+) (non-phosphorylating) activity	molecular_function	1	0.209464	0.0841144	0.866157
GO:0050932	regulation of pigment cell differentiation	biological_process	1	0.209464	0.0841144	0.866157
GO:0099609	microtubule lateral binding	molecular_function	1	0.209464	0.0841144	0.866157
GO:0001578	microtubule bundle formation	biological_process	4	1.72963	0.0842908	0.866343
GO:0019511	peptidyl-proline hydroxylation	biological_process	2	0.631503	0.0850527	0.873359
GO:0070187	shelterin complex	cellular_component	3	1.15205	0.0851261	0.873705
GO:0008309	double-stranded DNA exodeoxyribonuclease activity	molecular_function	1	0.210501	0.0852913	0.874584
GO:1990316	Atg1/ULK1 kinase complex	cellular_component	1	0.210501	0.0852913	0.874584
GO:0043373	CD4-positive, alpha-beta T cell lineage commitment	biological_process	2	0.63254	0.0855458	0.875968
GO:0031256	leading edge membrane	cellular_component	11	6.5919	0.0859925	0.880133
GO:0030913	paranodal junction assembly	biological_process	1	0.211538	0.0864737	0.882594
GO:0090298	negative regulation of mitochondrial DNA replication	biological_process	1	0.211538	0.0864737	0.882594
GO:0097205	renal filtration	biological_process	1	0.211538	0.0864737	0.882594
GO:0098581	detection of external biotic stimulus	biological_process	1	0.211538	0.0864737	0.882594
GO:1901859	negative regulation of mitochondrial DNA metabolic process	biological_process	1	0.211538	0.0864737	0.882594
GO:1990709	presynaptic active zone organization	biological_process	1	0.211538	0.0864737	0.882594
GO:0004843	thiol-dependent ubiquitin-specific protease activity	molecular_function	10	5.85774	0.0869884	0.887023
GO:0009119	ribonucleoside metabolic process	biological_process	6	3.02375	0.0869727	0.887023
GO:0009141	nucleoside triphosphate metabolic process	biological_process	18	12.0618	0.0872941	0.889729
GO:0032729	positive regulation of interferon-gamma production	biological_process	4	1.74311	0.0873738	0.890128
GO:0035865	cellular response to potassium ion	biological_process	2	0.636688	0.0875309	0.891315
GO:0010818	T cell chemotaxis	biological_process	1	0.212575	0.0876616	0.89182
GO:1902513	regulation of organelle transport along microtubule	biological_process	1	0.212575	0.0876616	0.89182
GO:1903827	regulation of cellular protein localization	biological_process	49	38.418	0.0877502	0.892309
GO:0006730	one-carbon metabolic process	biological_process	3	1.16139	0.0879901	0.893918
GO:0033344	cholesterol efflux	biological_process	2	0.637725	0.0880303	0.893918
GO:1904683	regulation of metalloendopeptidase activity	biological_process	3	1.16139	0.0879901	0.893918
GO:0007165	signal transduction	biological_process	191	168.849	0.0881487	0.894294
GO:0044092	negative regulation of molecular function	biological_process	73	59.8124	0.0881242	0.894294
GO:0035094	response to nicotine	biological_process	5	2.37358	0.0882387	0.894795
GO:0008340	determination of adult lifespan	biological_process	2	0.638762	0.088531	0.897346
GO:0016308	1-phosphatidylinositol-4-phosphate 5-kinase activity	molecular_function	1	0.213612	0.0888547	0.900212
GO:0040020	regulation of meiotic nuclear division	biological_process	3	1.1645	0.0889555	0.900818
GO:0098542	defense response to other organism	biological_process	19	12.8976	0.0892723	0.903194
GO:0006221	pyrimidine nucleotide biosynthetic process	biological_process	3	1.16657	0.0896021	0.904451
GO:0042659	regulation of cell fate specification	biological_process	2	0.640836	0.0895362	0.904451
GO:0002740	negative regulation of cytokine secretion involved in immune response	biological_process	1	0.214649	0.0900532	0.904757
GO:0006959	humoral immune response	biological_process	9	5.15054	0.0898471	0.904757
GO:0044068	modulation by symbiont of host cellular process	biological_process	5	2.38291	0.0900042	0.904757
GO:0044804	autophagy of nucleus	biological_process	1	0.214649	0.0900532	0.904757
GO:0045994	positive regulation of translational initiation by iron	biological_process	1	0.214649	0.0900532	0.904757
GO:0047322	[hydroxymethylglutaryl-CoA reductase (NADPH)] kinase activity	molecular_function	1	0.214649	0.0900532	0.904757
GO:0050405	[acetyl-CoA carboxylase] kinase activity	molecular_function	1	0.214649	0.0900532	0.904757
GO:0099003	vesicle-mediated transport in synapse	biological_process	9	5.15261	0.090085	0.904757
GO:1902524	positive regulation of protein K48-linked ubiquitination	biological_process	1	0.214649	0.0900532	0.904757
GO:0033673	negative regulation of kinase activity	biological_process	22	15.3593	0.090172	0.905219
GO:0006029	proteoglycan metabolic process	biological_process	3	1.16864	0.090251	0.905598
GO:0044281	small molecule metabolic process	biological_process	60	48.267	0.0912227	0.913607
GO:0046632	alpha-beta T cell differentiation	biological_process	5	2.38914	0.0911924	0.913607
GO:0046950	cellular ketone body metabolic process	biological_process	1	0.215686	0.0912569	0.913607
GO:0071460	cellular response to cell-matrix adhesion	biological_process	1	0.215686	0.0912569	0.913607
GO:0009409	response to cold	biological_process	6	3.05278	0.0916397	0.91631
GO:0032496	response to lipopolysaccharide	biological_process	20	13.7469	0.0916836	0.91631
GO:0016903	oxidoreductase activity, acting on the aldehyde or oxo group of donors	molecular_function	4	1.76385	0.0922354	0.919637
GO:0106001	intestinal hexose absorption	biological_process	1	0.216723	0.0924657	0.921515
GO:0044090	positive regulation of vacuole organization	biological_process	2	0.647057	0.092582	0.922256
GO:0009394	2'-deoxyribonucleotide metabolic process	biological_process	2	0.648094	0.093094	0.926098
GO:0070527	platelet aggregation	biological_process	6	3.06419	0.0935127	0.929422
GO:0043219	lateral loop	cellular_component	1	0.21776	0.0936796	0.930661
GO:0010646	regulation of cell communication	biological_process	166	145.775	0.0938119	0.931554
GO:0009065	glutamine family amino acid catabolic process	biological_process	2	0.650168	0.0941217	0.934209
GO:0042311	vasodilation	biological_process	3	1.18212	0.0945263	0.936957
GO:0022900	electron transport chain	biological_process	11	6.68004	0.094631	0.937571
GO:0032301	MutSalpha complex	cellular_component	1	0.218797	0.0948985	0.937688
GO:0044430	cytoskeletal part	cellular_component	102	86.4714	0.0948796	0.937688
GO:0045471	response to ethanol	biological_process	11	6.68108	0.0947358	0.937688
GO:1990589	ATF4-CREB1 transcription factor complex	cellular_component	1	0.218797	0.0948985	0.937688
GO:0009205	purine ribonucleoside triphosphate metabolic process	biological_process	17	11.3722	0.0951438	0.938846
GO:0036459	thiol-dependent ubiquitinyl hydrolase activity	molecular_function	11	6.68626	0.0952611	0.939051
GO:0051219	phosphoprotein binding	molecular_function	14	8.99762	0.0953739	0.939051
GO:0061337	cardiac conduction	biological_process	5	2.41091	0.0954208	0.939051
GO:0101005	ubiquitinyl hydrolase activity	molecular_function	11	6.68626	0.0952611	0.939051
GO:0007595	lactation	biological_process	4	1.77837	0.0957235	0.941609
GO:0042954	lipoprotein transporter activity	molecular_function	1	0.219834	0.0961224	0.944688
GO:0035864	response to potassium ion	biological_process	2	0.654316	0.0961917	0.944885
GO:0045862	positive regulation of proteolysis	biological_process	34	25.5909	0.0964393	0.946111
GO:0002702	positive regulation of production of molecular mediator of immune response	biological_process	8	4.4817	0.0965253	0.946234
GO:0007597	blood coagulation, intrinsic pathway	biological_process	2	0.655353	0.0967123	0.9471
GO:0016866	intramolecular transferase activity	molecular_function	2	0.65639	0.0972341	0.949436
GO:0023051	regulation of signaling	biological_process	167	146.904	0.0972148	0.949436
GO:0043651	linoleic acid metabolic process	biological_process	1	0.220871	0.0973511	0.949973
GO:0035591	signaling adaptor activity	molecular_function	8	4.49207	0.097899	0.952783
GO:0051011	microtubule minus-end binding	molecular_function	2	0.657427	0.0977571	0.952783
GO:0060119	inner ear receptor cell development	biological_process	3	1.19249	0.0978822	0.952783
GO:1902188	positive regulation of viral release from host cell	biological_process	3	1.19249	0.0978822	0.952783
GO:0007254	JNK cascade	biological_process	8	4.49518	0.0983134	0.955125
GO:0030285	integral component of synaptic vesicle membrane	cellular_component	2	0.658464	0.0982813	0.955125
GO:0071875	adrenergic receptor signaling pathway	biological_process	2	0.658464	0.0982813	0.955125
GO:0071880	adenylate cyclase-activating adrenergic receptor signaling pathway	biological_process	2	0.658464	0.0982813	0.955125
GO:0019401	alditol biosynthetic process	biological_process	1	0.221908	0.0985847	0.956493
GO:0019828	aspartic-type endopeptidase inhibitor activity	molecular_function	1	0.221908	0.0985847	0.956493
GO:1902523	positive regulation of protein K63-linked ubiquitination	biological_process	1	0.221908	0.0985847	0.956493
GO:0003824	catalytic activity	molecular_function	230	206.329	0.0992428	0.961183
GO:2000482	regulation of interleukin-8 secretion	biological_process	2	0.660538	0.0993333	0.9614
GO:0004703	G protein-coupled receptor kinase activity	molecular_function	1	0.222944	0.099823	0.961721
GO:0019319	hexose biosynthetic process	biological_process	5	2.43269	0.0997577	0.961721
GO:0071356	cellular response to tumor necrosis factor	biological_process	15	9.83756	0.0997715	0.961721
[truncated: 20,452 more rows]
