# Supplementary material for: PIGNON: a protein–protein interaction-guided functional enrichment analysis for quantitative proteomics
Source: BMC Bioinformatics. 2021 Jun 4;22:302. doi: 10.1186/s12859-021-04042-6 (PMC8178832; doi:10.1186/s12859-021-04042-6)
Supplement: Supplementary file 23 — Additional File 23: File S8. Ontologizer results on clusters identified by MCL with >= 3 proteins in the HER2+/HR+ expression-weighted BioGRID network [file 12859_2021_4042_MOESM23_ESM.zip]

Archive with 3,002 entries (2,999 files):
- Additional File 23, Supplementary File S8/
- Additional File 23, Supplementary File S8/table-mcl2_cluster336-Parent-Child-Union-Benjamini-Hochberg.txt
- __MACOSX/
- __MACOSX/Additional File 23, Supplementary File S8/
- __MACOSX/Additional File 23, Supplementary File S8/._table-mcl2_cluster336-Parent-Child-Union-Benjamini-Hochberg.txt
- Additional File 23, Supplementary File S8/table-mcl2_cluster1471-Parent-Child-Union-Benjamini-Hochberg.txt
- __MACOSX/Additional File 23, Supplementary File S8/._table-mcl2_cluster1471-Parent-Child-Union-Benjamini-Hochberg.txt
- Additional File 23, Supplementary File S8/table-mcl2_cluster95-Parent-Child-Union-Benjamini-Hochberg.txt
- __MACOSX/Additional File 23, Supplementary File S8/._table-mcl2_cluster95-Parent-Child-Union-Benjamini-Hochberg.txt
- Additional File 23, Supplementary File S8/table-mcl2_cluster664-Parent-Child-Union-Benjamini-Hochberg.txt
- __MACOSX/Additional File 23, Supplementary File S8/._table-mcl2_cluster664-Parent-Child-Union-Benjamini-Hochberg.txt
- Additional File 23, Supplementary File S8/table-mcl2_cluster1123-Parent-Child-Union-Benjamini-Hochberg.txt
- __MACOSX/Additional File 23, Supplementary File S8/._table-mcl2_cluster1123-Parent-Child-Union-Benjamini-Hochberg.txt
- Additional File 23, Supplementary File S8/table-mcl2_cluster232-Parent-Child-Union-Benjamini-Hochberg.txt
- __MACOSX/Additional File 23, Supplementary File S8/._table-mcl2_cluster232-Parent-Child-Union-Benjamini-Hochberg.txt
- Additional File 23, Supplementary File S8/table-mcl2_cluster59-Parent-Child-Union-Benjamini-Hochberg.txt
- __MACOSX/Additional File 23, Supplementary File S8/._table-mcl2_cluster59-Parent-Child-Union-Benjamini-Hochberg.txt
- Additional File 23, Supplementary File S8/table-mcl2_cluster468-Parent-Child-Union-Benjamini-Hochberg.txt
- __MACOSX/Additional File 23, Supplementary File S8/._table-mcl2_cluster468-Parent-Child-Union-Benjamini-Hochberg.txt
- Additional File 23, Supplementary File S8/table-mcl2_cluster760-Parent-Child-Union-Benjamini-Hochberg.txt
- __MACOSX/Additional File 23, Supplementary File S8/._table-mcl2_cluster760-Parent-Child-Union-Benjamini-Hochberg.txt
- Additional File 23, Supplementary File S8/table-mcl2_cluster1027-Parent-Child-Union-Benjamini-Hochberg.txt
- __MACOSX/Additional File 23, Supplementary File S8/._table-mcl2_cluster1027-Parent-Child-Union-Benjamini-Hochberg.txt
- Additional File 23, Supplementary File S8/table-mcl2_cluster996-Parent-Child-Union-Benjamini-Hochberg.txt
- __MACOSX/Additional File 23, Supplementary File S8/._table-mcl2_cluster996-Parent-Child-Union-Benjamini-Hochberg.txt
- Additional File 23, Supplementary File S8/table-mcl2_cluster1404-Parent-Child-Union-Benjamini-Hochberg.txt
- __MACOSX/Additional File 23, Supplementary File S8/._table-mcl2_cluster1404-Parent-Child-Union-Benjamini-Hochberg.txt
- Additional File 23, Supplementary File S8/table-mcl2_cluster343-Parent-Child-Union-Benjamini-Hochberg.txt
- __MACOSX/Additional File 23, Supplementary File S8/._table-mcl2_cluster343-Parent-Child-Union-Benjamini-Hochberg.txt
- Additional File 23, Supplementary File S8/table-mcl2_cluster1396-Parent-Child-Union-Benjamini-Hochberg.txt
- __MACOSX/Additional File 23, Supplementary File S8/._table-mcl2_cluster1396-Parent-Child-Union-Benjamini-Hochberg.txt
- Additional File 23, Supplementary File S8/table-mcl2_cluster519-Parent-Child-Union-Benjamini-Hochberg.txt
- __MACOSX/Additional File 23, Supplementary File S8/._table-mcl2_cluster519-Parent-Child-Union-Benjamini-Hochberg.txt
- Additional File 23, Supplementary File S8/table-mcl2_cluster183-Parent-Child-Union-Benjamini-Hochberg.txt
- __MACOSX/Additional File 23, Supplementary File S8/._table-mcl2_cluster183-Parent-Child-Union-Benjamini-Hochberg.txt
- Additional File 23, Supplementary File S8/table-mcl2_cluster1156-Parent-Child-Union-Benjamini-Hochberg.txt
- __MACOSX/Additional File 23, Supplementary File S8/._table-mcl2_cluster1156-Parent-Child-Union-Benjamini-Hochberg.txt
- Additional File 23, Supplementary File S8/table-mcl2_cluster611-Parent-Child-Union-Benjamini-Hochberg.txt
- __MACOSX/Additional File 23, Supplementary File S8/._table-mcl2_cluster611-Parent-Child-Union-Benjamini-Hochberg.txt
- Additional File 23, Supplementary File S8/table-mcl2_cluster247-Parent-Child-Union-Benjamini-Hochberg.txt
- __MACOSX/Additional File 23, Supplementary File S8/._table-mcl2_cluster247-Parent-Child-Union-Benjamini-Hochberg.txt
- Additional File 23, Supplementary File S8/table-mcl2_cluster892-Parent-Child-Union-Benjamini-Hochberg.txt
- __MACOSX/Additional File 23, Supplementary File S8/._table-mcl2_cluster892-Parent-Child-Union-Benjamini-Hochberg.txt
- Additional File 23, Supplementary File S8/table-mcl2_cluster1292-Parent-Child-Union-Benjamini-Hochberg.txt
- __MACOSX/Additional File 23, Supplementary File S8/._table-mcl2_cluster1292-Parent-Child-Union-Benjamini-Hochberg.txt
- Additional File 23, Supplementary File S8/table-mcl2_cluster1052-Parent-Child-Union-Benjamini-Hochberg.txt
- __MACOSX/Additional File 23, Supplementary File S8/._table-mcl2_cluster1052-Parent-Child-Union-Benjamini-Hochberg.txt
- Additional File 23, Supplementary File S8/table-mcl2_cluster715-Parent-Child-Union-Benjamini-Hochberg.txt
- __MACOSX/Additional File 23, Supplementary File S8/._table-mcl2_cluster715-Parent-Child-Union-Benjamini-Hochberg.txt
- Additional File 23, Supplementary File S8/table-mcl2_cluster214-Parent-Child-Union-Benjamini-Hochberg.txt
- __MACOSX/Additional File 23, Supplementary File S8/._table-mcl2_cluster214-Parent-Child-Union-Benjamini-Hochberg.txt
- Additional File 23, Supplementary File S8/table-mcl2_cluster586-Parent-Child-Union-Benjamini-Hochberg.txt
- __MACOSX/Additional File 23, Supplementary File S8/._table-mcl2_cluster586-Parent-Child-Union-Benjamini-Hochberg.txt
- Additional File 23, Supplementary File S8/table-mcl2_cluster1309-Parent-Child-Union-Benjamini-Hochberg.txt
- __MACOSX/Additional File 23, Supplementary File S8/._table-mcl2_cluster1309-Parent-Child-Union-Benjamini-Hochberg.txt
- Additional File 23, Supplementary File S8/table-mcl2_cluster909-Parent-Child-Union-Benjamini-Hochberg.txt
- __MACOSX/Additional File 23, Supplementary File S8/._table-mcl2_cluster909-Parent-Child-Union-Benjamini-Hochberg.txt
- Additional File 23, Supplementary File S8/table-mcl2_cluster746-Parent-Child-Union-Benjamini-Hochberg.txt
- __MACOSX/Additional File 23, Supplementary File S8/._table-mcl2_cluster746-Parent-Child-Union-Benjamini-Hochberg.txt
- Additional File 23, Supplementary File S8/table-mcl2_cluster1001-Parent-Child-Union-Benjamini-Hochberg.txt
- __MACOSX/Additional File 23, Supplementary File S8/._table-mcl2_cluster1001-Parent-Child-Union-Benjamini-Hochberg.txt
- Additional File 23, Supplementary File S8/table-mcl2_cluster310-Parent-Child-Union-Benjamini-Hochberg.txt
- __MACOSX/Additional File 23, Supplementary File S8/._table-mcl2_cluster310-Parent-Child-Union-Benjamini-Hochberg.txt
- Additional File 23, Supplementary File S8/table-mcl2_cluster1457-Parent-Child-Union-Benjamini-Hochberg.txt
- __MACOSX/Additional File 23, Supplementary File S8/._table-mcl2_cluster1457-Parent-Child-Union-Benjamini-Hochberg.txt
- Additional File 23, Supplementary File S8/table-mcl2_cluster482-Parent-Child-Union-Benjamini-Hochberg.txt
- __MACOSX/Additional File 23, Supplementary File S8/._table-mcl2_cluster482-Parent-Child-Union-Benjamini-Hochberg.txt
- Additional File 23, Supplementary File S8/table-mcl2_cluster642-Parent-Child-Union-Benjamini-Hochberg.txt
- __MACOSX/Additional File 23, Supplementary File S8/._table-mcl2_cluster642-Parent-Child-Union-Benjamini-Hochberg.txt
- Additional File 23, Supplementary File S8/table-mcl2_cluster1105-Parent-Child-Union-Benjamini-Hochberg.txt
- __MACOSX/Additional File 23, Supplementary File S8/._table-mcl2_cluster1105-Parent-Child-Union-Benjamini-Hochberg.txt
- Additional File 23, Supplementary File S8/table-mcl2_cluster261-Parent-Child-Union-Benjamini-Hochberg.txt
- __MACOSX/Additional File 23, Supplementary File S8/._table-mcl2_cluster261-Parent-Child-Union-Benjamini-Hochberg.txt
- Additional File 23, Supplementary File S8/table-mcl2_cluster169-Parent-Child-Union-Benjamini-Hochberg.txt
- __MACOSX/Additional File 23, Supplementary File S8/._table-mcl2_cluster169-Parent-Child-Union-Benjamini-Hochberg.txt
- Additional File 23, Supplementary File S8/table-mcl2_cluster1074-Parent-Child-Union-Benjamini-Hochberg.txt
- __MACOSX/Additional File 23, Supplementary File S8/._table-mcl2_cluster1074-Parent-Child-Union-Benjamini-Hochberg.txt
- Additional File 23, Supplementary File S8/table-mcl2_cluster733-Parent-Child-Union-Benjamini-Hochberg.txt
- __MACOSX/Additional File 23, Supplementary File S8/._table-mcl2_cluster733-Parent-Child-Union-Benjamini-Hochberg.txt
- Additional File 23, Supplementary File S8/table-mcl2_cluster1422-Parent-Child-Union-Benjamini-Hochberg.txt
- __MACOSX/Additional File 23, Supplementary File S8/._table-mcl2_cluster1422-Parent-Child-Union-Benjamini-Hochberg.txt
- Additional File 23, Supplementary File S8/table-mcl2_cluster365-Parent-Child-Union-Benjamini-Hochberg.txt
- __MACOSX/Additional File 23, Supplementary File S8/._table-mcl2_cluster365-Parent-Child-Union-Benjamini-Hochberg.txt
- Additional File 23, Supplementary File S8/table-mcl2_cluster1278-Parent-Child-Union-Benjamini-Hochberg.txt
- __MACOSX/Additional File 23, Supplementary File S8/._table-mcl2_cluster1278-Parent-Child-Union-Benjamini-Hochberg.txt
- Additional File 23, Supplementary File S8/table-mcl2_cluster1170-Parent-Child-Union-Benjamini-Hochberg.txt
- __MACOSX/Additional File 23, Supplementary File S8/._table-mcl2_cluster1170-Parent-Child-Union-Benjamini-Hochberg.txt
- Additional File 23, Supplementary File S8/table-mcl2_cluster878-Parent-Child-Union-Benjamini-Hochberg.txt
- __MACOSX/Additional File 23, Supplementary File S8/._table-mcl2_cluster878-Parent-Child-Union-Benjamini-Hochberg.txt
- Additional File 23, Supplementary File S8/table-mcl2_cluster637-Parent-Child-Union-Benjamini-Hochberg.txt
- __MACOSX/Additional File 23, Supplementary File S8/._table-mcl2_cluster637-Parent-Child-Union-Benjamini-Hochberg.txt
- Additional File 23, Supplementary File S8/table-mcl2_cluster795-Parent-Child-Union-Benjamini-Hochberg.txt
- __MACOSX/Additional File 23, Supplementary File S8/._table-mcl2_cluster795-Parent-Child-Union-Benjamini-Hochberg.txt
- Additional File 23, Supplementary File S8/table-mcl2_cluster1448-Parent-Child-Union-Benjamini-Hochberg.txt
- __MACOSX/Additional File 23, Supplementary File S8/._table-mcl2_cluster1448-Parent-Child-Union-Benjamini-Hochberg.txt
- Additional File 23, Supplementary File S8/table-mcl2_cluster555-Parent-Child-Union-Benjamini-Hochberg.txt
- __MACOSX/Additional File 23, Supplementary File S8/._table-mcl2_cluster555-Parent-Child-Union-Benjamini-Hochberg.txt
- Additional File 23, Supplementary File S8/table-mcl2_cluster1212-Parent-Child-Union-Benjamini-Hochberg.txt
- __MACOSX/Additional File 23, Supplementary File S8/._table-mcl2_cluster1212-Parent-Child-Union-Benjamini-Hochberg.txt
- Additional File 23, Supplementary File S8/table-mcl2_cluster812-Parent-Child-Union-Benjamini-Hochberg.txt
- __MACOSX/Additional File 23, Supplementary File S8/._table-mcl2_cluster812-Parent-Child-Union-Benjamini-Hochberg.txt
- Additional File 23, Supplementary File S8/table-mcl2_cluster691-Parent-Child-Union-Benjamini-Hochberg.txt
- __MACOSX/Additional File 23, Supplementary File S8/._table-mcl2_cluster691-Parent-Child-Union-Benjamini-Hochberg.txt
- Additional File 23, Supplementary File S8/table-mcl2_cluster599-Parent-Child-Union-Benjamini-Hochberg.txt
- __MACOSX/Additional File 23, Supplementary File S8/._table-mcl2_cluster599-Parent-Child-Union-Benjamini-Hochberg.txt
- Additional File 23, Supplementary File S8/table-mcl2_cluster103-Parent-Child-Union-Benjamini-Hochberg.txt
- __MACOSX/Additional File 23, Supplementary File S8/._table-mcl2_cluster103-Parent-Child-Union-Benjamini-Hochberg.txt
- Additional File 23, Supplementary File S8/table-mcl2_cluster60-Parent-Child-Union-Benjamini-Hochberg.txt
- __MACOSX/Additional File 23, Supplementary File S8/._table-mcl2_cluster60-Parent-Child-Union-Benjamini-Hochberg.txt
- Additional File 23, Supplementary File S8/table-mcl2_cluster451-Parent-Child-Union-Benjamini-Hochberg.txt
- __MACOSX/Additional File 23, Supplementary File S8/._table-mcl2_cluster451-Parent-Child-Union-Benjamini-Hochberg.txt
- Additional File 23, Supplementary File S8/table-mcl2_cluster1316-Parent-Child-Union-Benjamini-Hochberg.txt
- __MACOSX/Additional File 23, Supplementary File S8/._table-mcl2_cluster1316-Parent-Child-Union-Benjamini-Hochberg.txt
- Additional File 23, Supplementary File S8/table-mcl2_cluster916-Parent-Child-Union-Benjamini-Hochberg.txt
- __MACOSX/Additional File 23, Supplementary File S8/._table-mcl2_cluster916-Parent-Child-Union-Benjamini-Hochberg.txt
- Additional File 23, Supplementary File S8/table-mcl2_cluster759-Parent-Child-Union-Benjamini-Hochberg.txt
- __MACOSX/Additional File 23, Supplementary File S8/._table-mcl2_cluster759-Parent-Child-Union-Benjamini-Hochberg.txt
- Additional File 23, Supplementary File S8/table-mcl2_cluster1484-Parent-Child-Union-Benjamini-Hochberg.txt
- __MACOSX/Additional File 23, Supplementary File S8/._table-mcl2_cluster1484-Parent-Child-Union-Benjamini-Hochberg.txt
- Additional File 23, Supplementary File S8/table-mcl2_cluster1267-Parent-Child-Union-Benjamini-Hochberg.txt
- __MACOSX/Additional File 23, Supplementary File S8/._table-mcl2_cluster1267-Parent-Child-Union-Benjamini-Hochberg.txt
- Additional File 23, Supplementary File S8/table-mcl2_cluster520-Parent-Child-Union-Benjamini-Hochberg.txt
- __MACOSX/Additional File 23, Supplementary File S8/._table-mcl2_cluster520-Parent-Child-Union-Benjamini-Hochberg.txt
- Additional File 23, Supplementary File S8/table-mcl2_cluster867-Parent-Child-Union-Benjamini-Hochberg.txt
- __MACOSX/Additional File 23, Supplementary File S8/._table-mcl2_cluster867-Parent-Child-Union-Benjamini-Hochberg.txt
- Additional File 23, Supplementary File S8/table-mcl2_cluster628-Parent-Child-Union-Benjamini-Hochberg.txt
- __MACOSX/Additional File 23, Supplementary File S8/._table-mcl2_cluster628-Parent-Child-Union-Benjamini-Hochberg.txt
- Additional File 23, Supplementary File S8/table-mcl2_cluster176-Parent-Child-Union-Benjamini-Hochberg.txt
- __MACOSX/Additional File 23, Supplementary File S8/._table-mcl2_cluster176-Parent-Child-Union-Benjamini-Hochberg.txt
- Additional File 23, Supplementary File S8/table-mcl2_cluster1363-Parent-Child-Union-Benjamini-Hochberg.txt
- __MACOSX/Additional File 23, Supplementary File S8/._table-mcl2_cluster1363-Parent-Child-Union-Benjamini-Hochberg.txt
- Additional File 23, Supplementary File S8/table-mcl2_cluster424-Parent-Child-Union-Benjamini-Hochberg.txt
- __MACOSX/Additional File 23, Supplementary File S8/._table-mcl2_cluster424-Parent-Child-Union-Benjamini-Hochberg.txt
- Additional File 23, Supplementary File S8/table-mcl2_cluster15-Parent-Child-Union-Benjamini-Hochberg.txt
- __MACOSX/Additional File 23, Supplementary File S8/._table-mcl2_cluster15-Parent-Child-Union-Benjamini-Hochberg.txt
- Additional File 23, Supplementary File S8/table-mcl2_cluster963-Parent-Child-Union-Benjamini-Hochberg.txt
- __MACOSX/Additional File 23, Supplementary File S8/._table-mcl2_cluster963-Parent-Child-Union-Benjamini-Hochberg.txt
- Additional File 23, Supplementary File S8/table-mcl2_cluster125-Parent-Child-Union-Benjamini-Hochberg.txt
- __MACOSX/Additional File 23, Supplementary File S8/._table-mcl2_cluster125-Parent-Child-Union-Benjamini-Hochberg.txt
- Additional File 23, Supplementary File S8/table-mcl2_cluster477-Parent-Child-Union-Benjamini-Hochberg.txt
- __MACOSX/Additional File 23, Supplementary File S8/._table-mcl2_cluster477-Parent-Child-Union-Benjamini-Hochberg.txt
- Additional File 23, Supplementary File S8/table-mcl2_cluster1330-Parent-Child-Union-Benjamini-Hochberg.txt
- __MACOSX/Additional File 23, Supplementary File S8/._table-mcl2_cluster1330-Parent-Child-Union-Benjamini-Hochberg.txt
- Additional File 23, Supplementary File S8/table-mcl2_cluster46-Parent-Child-Union-Benjamini-Hochberg.txt
- __MACOSX/Additional File 23, Supplementary File S8/._table-mcl2_cluster46-Parent-Child-Union-Benjamini-Hochberg.txt
- Additional File 23, Supplementary File S8/table-mcl2_cluster1038-Parent-Child-Union-Benjamini-Hochberg.txt
- __MACOSX/Additional File 23, Supplementary File S8/._table-mcl2_cluster1038-Parent-Child-Union-Benjamini-Hochberg.txt
- Additional File 23, Supplementary File S8/table-mcl2_cluster930-Parent-Child-Union-Benjamini-Hochberg.txt
- __MACOSX/Additional File 23, Supplementary File S8/._table-mcl2_cluster930-Parent-Child-Union-Benjamini-Hochberg.txt
- Additional File 23, Supplementary File S8/table-mcl2_cluster329-Parent-Child-Union-Benjamini-Hochberg.txt
- __MACOSX/Additional File 23, Supplementary File S8/._table-mcl2_cluster329-Parent-Child-Union-Benjamini-Hochberg.txt
- Additional File 23, Supplementary File S8/table-mcl2_cluster573-Parent-Child-Union-Benjamini-Hochberg.txt
- __MACOSX/Additional File 23, Supplementary File S8/._table-mcl2_cluster573-Parent-Child-Union-Benjamini-Hochberg.txt
- Additional File 23, Supplementary File S8/table-mcl2_cluster1234-Parent-Child-Union-Benjamini-Hochberg.txt
- __MACOSX/Additional File 23, Supplementary File S8/._table-mcl2_cluster1234-Parent-Child-Union-Benjamini-Hochberg.txt
- Additional File 23, Supplementary File S8/table-mcl2_cluster834-Parent-Child-Union-Benjamini-Hochberg.txt
- __MACOSX/Additional File 23, Supplementary File S8/._table-mcl2_cluster834-Parent-Child-Union-Benjamini-Hochberg.txt
- Additional File 23, Supplementary File S8/table-mcl2_cluster258-Parent-Child-Union-Benjamini-Hochberg.txt
- __MACOSX/Additional File 23, Supplementary File S8/._table-mcl2_cluster258-Parent-Child-Union-Benjamini-Hochberg.txt
- Additional File 23, Supplementary File S8/table-mcl2_cluster1185-Parent-Child-Union-Benjamini-Hochberg.txt
- __MACOSX/Additional File 23, Supplementary File S8/._table-mcl2_cluster1185-Parent-Child-Union-Benjamini-Hochberg.txt
- Additional File 23, Supplementary File S8/table-mcl2_cluster150-Parent-Child-Union-Benjamini-Hochberg.txt
- __MACOSX/Additional File 23, Supplementary File S8/._table-mcl2_cluster150-Parent-Child-Union-Benjamini-Hochberg.txt
- Additional File 23, Supplementary File S8/table-mcl2_cluster33-Parent-Child-Union-Benjamini-Hochberg.txt
- __MACOSX/Additional File 23, Supplementary File S8/._table-mcl2_cluster33-Parent-Child-Union-Benjamini-Hochberg.txt
- Additional File 23, Supplementary File S8/table-mcl2_cluster1345-Parent-Child-Union-Benjamini-Hochberg.txt
- __MACOSX/Additional File 23, Supplementary File S8/._table-mcl2_cluster1345-Parent-Child-Union-Benjamini-Hochberg.txt
- Additional File 23, Supplementary File S8/table-mcl2_cluster402-Parent-Child-Union-Benjamini-Hochberg.txt
- __MACOSX/Additional File 23, Supplementary File S8/._table-mcl2_cluster402-Parent-Child-Union-Benjamini-Hochberg.txt
- Additional File 23, Supplementary File S8/table-mcl2_cluster945-Parent-Child-Union-Benjamini-Hochberg.txt
- __MACOSX/Additional File 23, Supplementary File S8/._table-mcl2_cluster945-Parent-Child-Union-Benjamini-Hochberg.txt
- Additional File 23, Supplementary File S8/table-mcl2_cluster390-Parent-Child-Union-Benjamini-Hochberg.txt
- __MACOSX/Additional File 23, Supplementary File S8/._table-mcl2_cluster390-Parent-Child-Union-Benjamini-Hochberg.txt
- Additional File 23, Supplementary File S8/table-mcl2_cluster989-Parent-Child-Union-Benjamini-Hochberg.txt
- __MACOSX/Additional File 23, Supplementary File S8/._table-mcl2_cluster989-Parent-Child-Union-Benjamini-Hochberg.txt
- Additional File 23, Supplementary File S8/table-mcl2_cluster1081-Parent-Child-Union-Benjamini-Hochberg.txt
- __MACOSX/Additional File 23, Supplementary File S8/._table-mcl2_cluster1081-Parent-Child-Union-Benjamini-Hochberg.txt
- Additional File 23, Supplementary File S8/table-mcl2_cluster1389-Parent-Child-Union-Benjamini-Hochberg.txt
- __MACOSX/Additional File 23, Supplementary File S8/._table-mcl2_cluster1389-Parent-Child-Union-Benjamini-Hochberg.txt
- Additional File 23, Supplementary File S8/table-mcl2_cluster1241-Parent-Child-Union-Benjamini-Hochberg.txt
- __MACOSX/Additional File 23, Supplementary File S8/._table-mcl2_cluster1241-Parent-Child-Union-Benjamini-Hochberg.txt
- Additional File 23, Supplementary File S8/table-mcl2_cluster506-Parent-Child-Union-Benjamini-Hochberg.txt
- __MACOSX/Additional File 23, Supplementary File S8/._table-mcl2_cluster506-Parent-Child-Union-Benjamini-Hochberg.txt
- Additional File 23, Supplementary File S8/table-mcl2_cluster294-Parent-Child-Union-Benjamini-Hochberg.txt
- __MACOSX/Additional File 23, Supplementary File S8/._table-mcl2_cluster294-Parent-Child-Union-Benjamini-Hochberg.txt
- Additional File 23, Supplementary File S8/table-mcl2_cluster841-Parent-Child-Union-Benjamini-Hochberg.txt
- __MACOSX/Additional File 23, Supplementary File S8/._table-mcl2_cluster841-Parent-Child-Union-Benjamini-Hochberg.txt
- Additional File 23, Supplementary File S8/table-mcl2_cluster1149-Parent-Child-Union-Benjamini-Hochberg.txt
- __MACOSX/Additional File 23, Supplementary File S8/._table-mcl2_cluster1149-Parent-Child-Union-Benjamini-Hochberg.txt
- Additional File 23, Supplementary File S8/table-mcl2_cluster794-Parent-Child-Union-Benjamini-Hochberg.txt
- __MACOSX/Additional File 23, Supplementary File S8/._table-mcl2_cluster794-Parent-Child-Union-Benjamini-Hochberg.txt
- Additional File 23, Supplementary File S8/table-mcl2_cluster1449-Parent-Child-Union-Benjamini-Hochberg.txt
- __MACOSX/Additional File 23, Supplementary File S8/._table-mcl2_cluster1449-Parent-Child-Union-Benjamini-Hochberg.txt
- Additional File 23, Supplementary File S8/table-mcl2_cluster813-Parent-Child-Union-Benjamini-Hochberg.txt
- __MACOSX/Additional File 23, Supplementary File S8/._table-mcl2_cluster813-Parent-Child-Union-Benjamini-Hochberg.txt
- Additional File 23, Supplementary File S8/table-mcl2_cluster1213-Parent-Child-Union-Benjamini-Hochberg.txt
- __MACOSX/Additional File 23, Supplementary File S8/._table-mcl2_cluster1213-Parent-Child-Union-Benjamini-Hochberg.txt
- Additional File 23, Supplementary File S8/table-mcl2_cluster554-Parent-Child-Union-Benjamini-Hochberg.txt
- __MACOSX/Additional File 23, Supplementary File S8/._table-mcl2_cluster554-Parent-Child-Union-Benjamini-Hochberg.txt
- Additional File 23, Supplementary File S8/table-mcl2_cluster598-Parent-Child-Union-Benjamini-Hochberg.txt
- __MACOSX/Additional File 23, Supplementary File S8/._table-mcl2_cluster598-Parent-Child-Union-Benjamini-Hochberg.txt
- Additional File 23, Supplementary File S8/table-mcl2_cluster102-Parent-Child-Union-Benjamini-Hochberg.txt
- __MACOSX/Additional File 23, Supplementary File S8/._table-mcl2_cluster102-Parent-Child-Union-Benjamini-Hochberg.txt
- Additional File 23, Supplementary File S8/table-mcl2_cluster690-Parent-Child-Union-Benjamini-Hochberg.txt
- __MACOSX/Additional File 23, Supplementary File S8/._table-mcl2_cluster690-Parent-Child-Union-Benjamini-Hochberg.txt
- Additional File 23, Supplementary File S8/table-mcl2_cluster758-Parent-Child-Union-Benjamini-Hochberg.txt
- __MACOSX/Additional File 23, Supplementary File S8/._table-mcl2_cluster758-Parent-Child-Union-Benjamini-Hochberg.txt
- Additional File 23, Supplementary File S8/table-mcl2_cluster917-Parent-Child-Union-Benjamini-Hochberg.txt
- __MACOSX/Additional File 23, Supplementary File S8/._table-mcl2_cluster917-Parent-Child-Union-Benjamini-Hochberg.txt
- Additional File 23, Supplementary File S8/table-mcl2_cluster1485-Parent-Child-Union-Benjamini-Hochberg.txt
- __MACOSX/Additional File 23, Supplementary File S8/._table-mcl2_cluster1485-Parent-Child-Union-Benjamini-Hochberg.txt
- Additional File 23, Supplementary File S8/table-mcl2_cluster61-Parent-Child-Union-Benjamini-Hochberg.txt
- __MACOSX/Additional File 23, Supplementary File S8/._table-mcl2_cluster61-Parent-Child-Union-Benjamini-Hochberg.txt
- Additional File 23, Supplementary File S8/table-mcl2_cluster1317-Parent-Child-Union-Benjamini-Hochberg.txt
- __MACOSX/Additional File 23, Supplementary File S8/._table-mcl2_cluster1317-Parent-Child-Union-Benjamini-Hochberg.txt
- Additional File 23, Supplementary File S8/table-mcl2_cluster450-Parent-Child-Union-Benjamini-Hochberg.txt
- __MACOSX/Additional File 23, Supplementary File S8/._table-mcl2_cluster450-Parent-Child-Union-Benjamini-Hochberg.txt
- Additional File 23, Supplementary File S8/table-mcl2_cluster629-Parent-Child-Union-Benjamini-Hochberg.txt
- __MACOSX/Additional File 23, Supplementary File S8/._table-mcl2_cluster629-Parent-Child-Union-Benjamini-Hochberg.txt
- Additional File 23, Supplementary File S8/table-mcl2_cluster866-Parent-Child-Union-Benjamini-Hochberg.txt
- __MACOSX/Additional File 23, Supplementary File S8/._table-mcl2_cluster866-Parent-Child-Union-Benjamini-Hochberg.txt
- Additional File 23, Supplementary File S8/table-mcl2_cluster521-Parent-Child-Union-Benjamini-Hochberg.txt
- __MACOSX/Additional File 23, Supplementary File S8/._table-mcl2_cluster521-Parent-Child-Union-Benjamini-Hochberg.txt
- Additional File 23, Supplementary File S8/table-mcl2_cluster1266-Parent-Child-Union-Benjamini-Hochberg.txt
- __MACOSX/Additional File 23, Supplementary File S8/._table-mcl2_cluster1266-Parent-Child-Union-Benjamini-Hochberg.txt
- Additional File 23, Supplementary File S8/table-mcl2_cluster177-Parent-Child-Union-Benjamini-Hochberg.txt
- __MACOSX/Additional File 23, Supplementary File S8/._table-mcl2_cluster177-Parent-Child-Union-Benjamini-Hochberg.txt
- Additional File 23, Supplementary File S8/table-mcl2_cluster962-Parent-Child-Union-Benjamini-Hochberg.txt
- __MACOSX/Additional File 23, Supplementary File S8/._table-mcl2_cluster962-Parent-Child-Union-Benjamini-Hochberg.txt
- Additional File 23, Supplementary File S8/table-mcl2_cluster425-Parent-Child-Union-Benjamini-Hochberg.txt
- __MACOSX/Additional File 23, Supplementary File S8/._table-mcl2_cluster425-Parent-Child-Union-Benjamini-Hochberg.txt
- Additional File 23, Supplementary File S8/table-mcl2_cluster1362-Parent-Child-Union-Benjamini-Hochberg.txt
- __MACOSX/Additional File 23, Supplementary File S8/._table-mcl2_cluster1362-Parent-Child-Union-Benjamini-Hochberg.txt
- Additional File 23, Supplementary File S8/table-mcl2_cluster14-Parent-Child-Union-Benjamini-Hochberg.txt
- __MACOSX/Additional File 23, Supplementary File S8/._table-mcl2_cluster14-Parent-Child-Union-Benjamini-Hochberg.txt
- Additional File 23, Supplementary File S8/table-mcl2_cluster124-Parent-Child-Union-Benjamini-Hochberg.txt
- __MACOSX/Additional File 23, Supplementary File S8/._table-mcl2_cluster124-Parent-Child-Union-Benjamini-Hochberg.txt
- Additional File 23, Supplementary File S8/table-mcl2_cluster931-Parent-Child-Union-Benjamini-Hochberg.txt
- __MACOSX/Additional File 23, Supplementary File S8/._table-mcl2_cluster931-Parent-Child-Union-Benjamini-Hochberg.txt
- Additional File 23, Supplementary File S8/table-mcl2_cluster1039-Parent-Child-Union-Benjamini-Hochberg.txt
- __MACOSX/Additional File 23, Supplementary File S8/._table-mcl2_cluster1039-Parent-Child-Union-Benjamini-Hochberg.txt
- Additional File 23, Supplementary File S8/table-mcl2_cluster1331-Parent-Child-Union-Benjamini-Hochberg.txt
- __MACOSX/Additional File 23, Supplementary File S8/._table-mcl2_cluster1331-Parent-Child-Union-Benjamini-Hochberg.txt
- Additional File 23, Supplementary File S8/table-mcl2_cluster476-Parent-Child-Union-Benjamini-Hochberg.txt
- __MACOSX/Additional File 23, Supplementary File S8/._table-mcl2_cluster476-Parent-Child-Union-Benjamini-Hochberg.txt
- Additional File 23, Supplementary File S8/table-mcl2_cluster47-Parent-Child-Union-Benjamini-Hochberg.txt
- __MACOSX/Additional File 23, Supplementary File S8/._table-mcl2_cluster47-Parent-Child-Union-Benjamini-Hochberg.txt
- Additional File 23, Supplementary File S8/table-mcl2_cluster328-Parent-Child-Union-Benjamini-Hochberg.txt
- __MACOSX/Additional File 23, Supplementary File S8/._table-mcl2_cluster328-Parent-Child-Union-Benjamini-Hochberg.txt
- Additional File 23, Supplementary File S8/table-mcl2_cluster835-Parent-Child-Union-Benjamini-Hochberg.txt
- __MACOSX/Additional File 23, Supplementary File S8/._table-mcl2_cluster835-Parent-Child-Union-Benjamini-Hochberg.txt
- Additional File 23, Supplementary File S8/table-mcl2_cluster1235-Parent-Child-Union-Benjamini-Hochberg.txt
- __MACOSX/Additional File 23, Supplementary File S8/._table-mcl2_cluster1235-Parent-Child-Union-Benjamini-Hochberg.txt
- Additional File 23, Supplementary File S8/table-mcl2_cluster572-Parent-Child-Union-Benjamini-Hochberg.txt
- __MACOSX/Additional File 23, Supplementary File S8/._table-mcl2_cluster572-Parent-Child-Union-Benjamini-Hochberg.txt
- Additional File 23, Supplementary File S8/table-mcl2_cluster1-Parent-Child-Union-Benjamini-Hochberg.txt
- __MACOSX/Additional File 23, Supplementary File S8/._table-mcl2_cluster1-Parent-Child-Union-Benjamini-Hochberg.txt
- Additional File 23, Supplementary File S8/table-mcl2_cluster151-Parent-Child-Union-Benjamini-Hochberg.txt
- __MACOSX/Additional File 23, Supplementary File S8/._table-mcl2_cluster151-Parent-Child-Union-Benjamini-Hochberg.txt
- Additional File 23, Supplementary File S8/table-mcl2_cluster259-Parent-Child-Union-Benjamini-Hochberg.txt
- __MACOSX/Additional File 23, Supplementary File S8/._table-mcl2_cluster259-Parent-Child-Union-Benjamini-Hochberg.txt
- Additional File 23, Supplementary File S8/table-mcl2_cluster1184-Parent-Child-Union-Benjamini-Hochberg.txt
- __MACOSX/Additional File 23, Supplementary File S8/._table-mcl2_cluster1184-Parent-Child-Union-Benjamini-Hochberg.txt
- Additional File 23, Supplementary File S8/table-mcl2_cluster944-Parent-Child-Union-Benjamini-Hochberg.txt
- __MACOSX/Additional File 23, Supplementary File S8/._table-mcl2_cluster944-Parent-Child-Union-Benjamini-Hochberg.txt
- Additional File 23, Supplementary File S8/table-mcl2_cluster391-Parent-Child-Union-Benjamini-Hochberg.txt
- __MACOSX/Additional File 23, Supplementary File S8/._table-mcl2_cluster391-Parent-Child-Union-Benjamini-Hochberg.txt
- Additional File 23, Supplementary File S8/table-mcl2_cluster32-Parent-Child-Union-Benjamini-Hochberg.txt
- __MACOSX/Additional File 23, Supplementary File S8/._table-mcl2_cluster32-Parent-Child-Union-Benjamini-Hochberg.txt
- Additional File 23, Supplementary File S8/table-mcl2_cluster403-Parent-Child-Union-Benjamini-Hochberg.txt
- __MACOSX/Additional File 23, Supplementary File S8/._table-mcl2_cluster403-Parent-Child-Union-Benjamini-Hochberg.txt
- Additional File 23, Supplementary File S8/table-mcl2_cluster1344-Parent-Child-Union-Benjamini-Hochberg.txt
- __MACOSX/Additional File 23, Supplementary File S8/._table-mcl2_cluster1344-Parent-Child-Union-Benjamini-Hochberg.txt
- Additional File 23, Supplementary File S8/table-mcl2_cluster1388-Parent-Child-Union-Benjamini-Hochberg.txt
- __MACOSX/Additional File 23, Supplementary File S8/._table-mcl2_cluster1388-Parent-Child-Union-Benjamini-Hochberg.txt
- Additional File 23, Supplementary File S8/table-mcl2_cluster1080-Parent-Child-Union-Benjamini-Hochberg.txt
- __MACOSX/Additional File 23, Supplementary File S8/._table-mcl2_cluster1080-Parent-Child-Union-Benjamini-Hochberg.txt
- Additional File 23, Supplementary File S8/table-mcl2_cluster988-Parent-Child-Union-Benjamini-Hochberg.txt
- __MACOSX/Additional File 23, Supplementary File S8/._table-mcl2_cluster988-Parent-Child-Union-Benjamini-Hochberg.txt
- Additional File 23, Supplementary File S8/table-mcl2_cluster295-Parent-Child-Union-Benjamini-Hochberg.txt
- __MACOSX/Additional File 23, Supplementary File S8/._table-mcl2_cluster295-Parent-Child-Union-Benjamini-Hochberg.txt
- Additional File 23, Supplementary File S8/table-mcl2_cluster1148-Parent-Child-Union-Benjamini-Hochberg.txt
- __MACOSX/Additional File 23, Supplementary File S8/._table-mcl2_cluster1148-Parent-Child-Union-Benjamini-Hochberg.txt
- Additional File 23, Supplementary File S8/table-mcl2_cluster840-Parent-Child-Union-Benjamini-Hochberg.txt
- __MACOSX/Additional File 23, Supplementary File S8/._table-mcl2_cluster840-Parent-Child-Union-Benjamini-Hochberg.txt
- Additional File 23, Supplementary File S8/table-mcl2_cluster507-Parent-Child-Union-Benjamini-Hochberg.txt
- __MACOSX/Additional File 23, Supplementary File S8/._table-mcl2_cluster507-Parent-Child-Union-Benjamini-Hochberg.txt
- Additional File 23, Supplementary File S8/table-mcl2_cluster1240-Parent-Child-Union-Benjamini-Hochberg.txt
- __MACOSX/Additional File 23, Supplementary File S8/._table-mcl2_cluster1240-Parent-Child-Union-Benjamini-Hochberg.txt
- Additional File 23, Supplementary File S8/table-mcl2_cluster94-Parent-Child-Union-Benjamini-Hochberg.txt
- __MACOSX/Additional File 23, Supplementary File S8/._table-mcl2_cluster94-Parent-Child-Union-Benjamini-Hochberg.txt
- Additional File 23, Supplementary File S8/table-mcl2_cluster1470-Parent-Child-Union-Benjamini-Hochberg.txt
- __MACOSX/Additional File 23, Supplementary File S8/._table-mcl2_cluster1470-Parent-Child-Union-Benjamini-Hochberg.txt
- Additional File 23, Supplementary File S8/table-mcl2_cluster337-Parent-Child-Union-Benjamini-Hochberg.txt
- __MACOSX/Additional File 23, Supplementary File S8/._table-mcl2_cluster337-Parent-Child-Union-Benjamini-Hochberg.txt
- Additional File 23, Supplementary File S8/table-mcl2_cluster1122-Parent-Child-Union-Benjamini-Hochberg.txt
- __MACOSX/Additional File 23, Supplementary File S8/._table-mcl2_cluster1122-Parent-Child-Union-Benjamini-Hochberg.txt
- Additional File 23, Supplementary File S8/table-mcl2_cluster665-Parent-Child-Union-Benjamini-Hochberg.txt
- __MACOSX/Additional File 23, Supplementary File S8/._table-mcl2_cluster665-Parent-Child-Union-Benjamini-Hochberg.txt
- Additional File 23, Supplementary File S8/table-mcl2_cluster233-Parent-Child-Union-Benjamini-Hochberg.txt
[truncated: 2,702 more entries]
