# Supplementary material for: PIGNON: a protein–protein interaction-guided functional enrichment analysis for quantitative proteomics
Source: BMC Bioinformatics. 2021 Jun 4;22:302. doi: 10.1186/s12859-021-04042-6 (PMC8178832; doi:10.1186/s12859-021-04042-6)
Supplement: Supplementary file 28 — Additional File 28: File S9. Protein clusters identified by Markov Clustering Algorithm with >=3 proteins in breast cancer subtype expression-weighted BioGRID networks [file 12859_2021_4042_MOESM28_ESM.zip]

Archive with 3 entries (3 files):
- MCL_clusters_i2_HER2vHR.xlsx
- MCL_clusters_i2_HER2vTN.xlsx
- MCL_clusters_i2_HRvTN.xlsx
